# Supplementary material for: Characterization of interfragmentary motion associated with common osteosynthesis devices for rat fracture healing studies
Source: PLoS One. 2017 Apr 28;12(4):e0176735. doi: 10.1371/journal.pone.0176735 (PMC5409164; doi:10.1371/journal.pone.0176735)
Supplement: S1 Dataset — (ZIP) [file pone.0176735.s001.zip › S1_Dataset/UlmExFix/Specimen03/ULM-Fix-EX_03X.txt]

%Tester: Sukopp Matthias
%Projekt: 
%Zeit: 13.03.2015 10:28:22
%Dateipfad: D:\Messungen\Fixator\Measurements\Fixator_20150313.txt
%Kommentar: Ulm-Fix-Ex_03-X
%VI Version: D:\LVProjekte\Fixator\HauptVI\Fixator_v0.12.vi
%Virtueller Drehpunkt: 	0,0000	0,0000	0,0000
%Sensor zu Hexapod (Mitte): 	0,000000	0,000000	-26,500000
%Sensor zu Hexapod Trans (Mitte): 	-0,500000	-0,866025	0,000000	-0,866025	0,500000	0,000000	0,000000	0,000000	1,000000
%Hexapod zu Labor (Mitte): 	0,822913	3,204913	-0,241996
%Hexapod zu Labor Trans (Mitte): 	0,999988	0,004350	0,002438	-0,004347	0,999990	-0,001302	-0,002443	0,001292	0,999996
%Labor zu CR (Mitte): 	0,000000	0,000000	78,500000
%Labor zu CR Trans (Mitte): 	1,000000	0,000000	0,000000	0,000000	1,000000	0,000000	0,000000	0,000000	1,000000
%Zentrum Sensormasse: 	0,000000	0,000000	2,000000
%Sensormasse: 	200,000000E-3
--------------------------------------------------
Time	X	Y	Z	U	V	W	Exp_ Fx	Exp_ Fy	Exp_ Fz	Exp_ Mx	Exp_ My	Exp_ Mz	Sen_ Fx	Sen_ Fy	Sen_ Fz	Sen_ Mx	Sen_ My	Sen_ Mz	Hex_ Fx	Hex_ Fy	Hex_ Fz	Hex_ Mx	Hex_ My	Hex_ Mz	Lab_ Fx	Lab_ Fy	Lab_ Fz	Lab_ Mx	Lab_ My	Lab_ Mz	Laser
10:28:22,66	0,822913	3,204913	-0,241996	0,074003	0,139999	-0,249048	0,004816	0,088326	0,089967	-2,308476	-0,273481	1,228064	-0,760622	-2,850634	-1,073454	-13,661496	11,509590	13,856879	0,004816	0,088326	0,089967	4,625127	-0,651560	1,228064	0,004816	0,088326	0,089967	4,625127	-0,651560	1,228064
10:28:22,71	0,822913	3,204913	-0,241996	0,074003	0,139999	-0,249048	0,013752	0,086540	0,088801	-2,240010	0,199486	1,187467	-0,763543	-2,859266	-1,074619	-13,666518	11,484272	13,816283	0,013752	0,086540	0,088801	4,553345	-0,880047	1,187467	0,013752	0,086540	0,088801	4,553345	-0,880047	1,187467
10:28:22,76	0,822913	3,204913	-0,241996	0,074003	0,139999	-0,249048	0,005546	0,087231	0,089926	-2,273235	-0,228865	1,169216	-0,760039	-2,851814	-1,073495	-13,666573	11,487461	13,798032	0,005546	0,087231	0,089926	4,574405	-0,664231	1,169216	0,005546	0,087231	0,089926	4,574405	-0,664231	1,169216
10:28:22,81	0,822913	3,204913	-0,241996	0,074003	0,139999	-0,249048	0,013067	0,085635	0,089214	-2,197367	0,140712	1,231515	-0,762417	-2,859125	-1,074207	-13,688765	11,492046	13,860331	0,013067	0,085635	0,089214	4,524985	-0,885046	1,231515	0,013067	0,085635	0,089214	4,524985	-0,885046	1,231515
10:28:22,86	0,822913	3,204913	-0,241996	0,074003	0,139999	-0,249048	0,013067	0,085635	0,089214	-2,197367	0,140712	1,231515	-0,765384	-2,852963	-1,071910	-13,688771	11,495231	13,854592	0,013067	0,085635	0,089214	4,524985	-0,885046	1,231515	0,013067	0,085635	0,089214	4,524985	-0,885046	1,231515
10:28:22,91	0,822913	3,204913	-0,241996	0,074003	0,139999	-0,249048	0,010527	0,084315	0,089219	-2,100743	0,020012	1,227661	-0,760003	-2,857586	-1,074202	-13,664924	11,510564	13,856477	0,010527	0,084315	0,089219	4,517949	-0,806345	1,227661	0,010527	0,084315	0,089219	4,517949	-0,806345	1,227661
10:28:22,96	0,822913	3,204913	-0,241996	0,074003	0,139999	-0,249048	0,006413	0,088584	0,087663	-2,275008	-0,139198	1,219195	-0,761644	-2,851888	-1,075758	-13,593658	11,524568	13,848011	0,006413	0,088584	0,087663	4,678857	-0,642608	1,219195	0,006413	0,088584	0,087663	4,678857	-0,642608	1,219195
10:28:23,01	0,822913	3,204913	-0,241996	0,074003	0,139999	-0,249048	0,004388	0,088636	0,089936	-2,351531	-0,303361	1,203506	-0,760677	-2,850109	-1,073484	-13,681577	11,490069	13,832322	0,004388	0,088636	0,089936	4,606390	-0,647852	1,203506	0,004388	0,088636	0,089936	4,606390	-0,647852	1,203506
10:28:23,06	0,822913	3,204913	-0,241996	0,074003	0,139999	-0,249048	0,014233	0,086980	0,090971	-2,219574	0,247429	1,204588	-0,764165	-2,859462	-1,072449	-13,624968	11,510356	13,833403	0,014233	0,086980	0,090971	4,608394	-0,869846	1,204588	0,014233	0,086980	0,090971	4,608394	-0,869846	1,204588
10:28:23,11	0,822913	3,204913	-0,241996	0,074003	0,139999	-0,249048	0,012270	0,093438	0,088818	-2,578570	0,168633	1,215630	-0,761156	-2,856686	-1,074246	-13,643294	11,467034	13,791834	0,012270	0,093438	0,088818	4,756280	-0,794596	1,215630	0,012270	0,093438	0,088818	4,756280	-0,794596	1,215630
10:28:23,16	0,822913	3,204913	-0,241996	0,074003	0,139999	-0,249048	0,009405	0,094494	0,088019	-2,651711	0,006685	1,216562	-0,768258	-2,851524	-1,075401	-13,636743	11,469309	13,845378	0,009405	0,094494	0,088019	4,766066	-0,731571	1,216562	0,009405	0,094494	0,088019	4,766066	-0,731571	1,216562
10:28:23,21	0,822913	3,204913	-0,241996	0,074003	0,139999	-0,249048	0,007339	0,086771	0,088803	-2,178118	-0,154088	1,205533	-0,760537	-2,853596	-1,074617	-13,646944	11,558330	13,834349	0,007339	0,086771	0,088803	4,633399	-0,730168	1,205533	0,007339	0,086771	0,088803	4,633399	-0,730168	1,205533
10:28:23,28	0,822913	3,204913	-0,241996	0,074003	0,139999	-0,249048	0,007339	0,086771	0,088803	-2,178118	-0,154088	1,205533	-0,758180	-2,848766	-1,070755	-13,624384	11,502144	13,811710	0,007339	0,086771	0,088803	4,633399	-0,730168	1,205533	0,007339	0,086771	0,088803	4,633399	-0,730168	1,205533
10:28:23,33	0,822913	3,204913	-0,241996	0,074003	0,139999	-0,249048	0,001977	0,087145	0,092666	-2,234946	-0,385256	1,182894	-0,759890	-2,853575	-1,071863	-13,612610	11,529836	13,855748	0,001977	0,087145	0,092666	4,605933	-0,540458	1,182894	0,001977	0,087145	0,092666	4,605933	-0,540458	1,182894
10:28:23,38	0,822913	3,204913	-0,241996	0,074003	0,139999	-0,249048	0,007577	0,088860	0,091886	-2,390113	-0,135606	1,205806	-0,762465	-2,852758	-1,071535	-13,693353	11,465774	13,834621	0,007577	0,088860	0,091886	4,585401	-0,730399	1,205806	0,007577	0,088860	0,091886	4,585401	-0,730399	1,205806
10:28:23,43	0,822913	3,204913	-0,241996	0,074003	0,139999	-0,249048	0,007577	0,088860	0,091886	-2,390113	-0,135606	1,205806	-0,764125	-2,859825	-1,071518	-13,668779	11,474038	13,804217	0,007577	0,088860	0,091886	4,585401	-0,730399	1,205806	0,007577	0,088860	0,091886	4,585401	-0,730399	1,205806
10:28:23,48	0,822913	3,204913	-0,241996	0,074003	0,139999	-0,249048	0,014527	0,086765	0,091902	-2,261715	0,242947	1,175401	-0,764160	-2,852813	-1,073476	-13,671183	11,506059	13,826874	0,008472	0,090301	0,089944	4,669548	-0,755066	1,198058	0,008472	0,090301	0,089944	4,669548	-0,755066	1,198058
10:28:23,53	0,822913	3,204913	-0,241996	0,074003	0,139999	-0,249048	0,008472	0,090301	0,089944	-2,419048	-0,089995	1,198058	-0,760046	-2,853128	-1,076556	-13,655785	11,471313	13,847522	0,008472	0,090301	0,089944	4,669548	-0,755066	1,198058	0,008472	0,090301	0,089944	4,669548	-0,755066	1,198058
10:28:23,58	0,822913	3,204913	-0,241996	0,074003	0,139999	-0,249048	0,011660	0,085108	0,089201	-2,211563	0,103562	1,210648	-0,761257	-2,858171	-1,074220	-13,678391	11,438023	13,839463	0,011660	0,085108	0,089201	4,469421	-0,811775	1,210648	0,011660	0,085108	0,089201	4,469421	-0,811775	1,210648
10:28:23,63	0,822913	3,204913	-0,241996	0,074003	0,139999	-0,249048	0,011763	0,095925	0,090325	-2,731239	0,079624	1,205977	-0,770677	-2,852851	-1,073096	-13,682357	11,489744	13,834793	0,011763	0,095925	0,090325	4,798882	-0,843801	1,205977	0,011763	0,095925	0,090325	4,798882	-0,843801	1,205977
10:28:23,68	0,822913	3,204913	-0,241996	0,074003	0,139999	-0,249048	0,011763	0,095925	0,090325	-2,731239	0,079624	1,205977	-0,762369	-2,849214	-1,072709	-13,649020	11,494683	13,816968	0,011763	0,095925	0,090325	4,798882	-0,843801	1,205977	0,011763	0,095925	0,090325	4,798882	-0,843801	1,205977
10:28:23,73	0,822913	3,204913	-0,241996	0,074003	0,139999	-0,249048	0,004459	0,090549	0,090711	-2,430732	-0,273798	1,188153	-0,759336	-2,859877	-1,076150	-13,635695	11,511167	13,818395	0,004459	0,090549	0,090711	4,677358	-0,623836	1,188153	0,004459	0,090549	0,090711	4,677358	-0,623836	1,188153
10:28:23,78	0,822913	3,204913	-0,241996	0,074003	0,139999	-0,249048	0,012177	0,082591	0,087271	-1,996001	0,130857	1,189579	-0,758257	-2,850725	-1,073845	-13,650488	11,486016	13,842109	0,012177	0,082591	0,087271	4,487421	-0,825076	1,189579	0,012177	0,082591	0,087271	4,487421	-0,825076	1,189579
10:28:23,83	0,822913	3,204913	-0,241996	0,074003	0,139999	-0,249048	0,003712	0,086233	0,089576	-2,214541	-0,309589	1,213293	-0,760499	-2,854578	-1,074593	-13,617198	11,519468	13,842335	0,003712	0,086233	0,089576	4,554746	-0,600973	1,213293	0,003712	0,086233	0,089576	4,554746	-0,600973	1,213293
10:28:23,88	0,822913	3,204913	-0,241996	0,074003	0,139999	-0,249048	0,007081	0,089782	0,088008	-2,383569	-0,182275	1,219645	-0,763016	-2,851868	-1,075412	-13,684199	11,523413	13,848460	0,007081	0,089782	0,088008	4,664331	-0,738154	1,219645	0,007081	0,089782	0,088008	4,664331	-0,738154	1,219645
10:28:23,93	0,822913	3,204913	-0,241996	0,074003	0,139999	-0,249048	0,007081	0,089782	0,088008	-2,383569	-0,182275	1,219645	-0,761149	-2,853775	-1,073854	-13,641599	11,499344	13,812427	0,007799	0,087212	0,089566	4,596671	-0,708258	1,183611	0,007799	0,087212	0,089566	4,596671	-0,708258	1,183611
10:28:23,98	0,822913	3,204913	-0,241996	0,074003	0,139999	-0,249048	0,007799	0,087212	0,089566	-2,249453	-0,096004	1,183611	-0,761793	-2,856853	-1,073488	-13,649237	11,408052	13,770029	0,010787	0,086231	0,089933	4,487792	-0,748400	1,141214	0,010787	0,086231	0,089933	4,487792	-0,748400	1,141214
10:28:24,03	0,822913	3,204913	-0,241996	0,074003	0,139999	-0,249048	0,010787	0,086231	0,089933	-2,281316	0,098387	1,141214	-0,760014	-2,853320	-1,074074	-13,611357	11,502078	13,845710	0,010787	0,086231	0,089933	4,487792	-0,748400	1,141214	0,010787	0,086231	0,089933	4,487792	-0,748400	1,141214
10:28:24,08	0,822913	3,204913	-0,241996	0,074003	0,139999	-0,249048	0,006838	0,086457	0,089346	-2,192703	-0,121176	1,216894	-0,633997	-2,664283	-1,078513	-3,815476	5,238717	13,786691	0,006838	0,086457	0,089346	4,594152	-0,657957	1,216894	0,006838	0,086457	0,089346	4,594152	-0,657957	1,216894
10:28:24,13	0,832778	3,205001	-0,242001	0,074008	0,139987	-0,248992	-0,527345	0,063749	0,090115	-1,834729	-1,835567	1,159928	-0,473257	-2,402057	-1,073305	8,548582	-2,242089	13,788743	-0,527345	0,063749	0,090115	3,169576	39,561048	1,159928	-0,527345	0,063749	0,090115	3,169576	39,561048	1,159928
10:28:24,18	0,832778	3,205001	-0,242001	0,074008	0,139987	-0,248992	-0,527345	0,063749	0,090115	-1,834729	-1,835567	1,159928	-0,480426	-2,404539	-1,069082	8,486904	-2,252323	13,755802	-0,527345	0,063749	0,090115	3,169576	39,561048	1,159928	-0,527345	0,063749	0,090115	3,169576	39,561048	1,159928
10:28:24,23	0,832778	3,205001	-0,242001	0,074008	0,139987	-0,248992	-0,521612	0,068717	0,094339	-2,132754	-1,585739	1,126986	-0,482032	-2,406526	-1,070213	8,539838	-2,195681	13,762033	-0,519088	0,069114	0,093208	3,347569	39,311439	1,133217	-0,519088	0,069114	0,093208	3,347569	39,311439	1,133217
10:28:24,28	0,832778	3,205001	-0,242001	0,074008	0,139987	-0,248992	-0,519088	0,069114	0,093208	-2,077894	-1,436936	1,133217	-0,476899	-2,405310	-1,071407	8,471509	-2,209795	13,764077	-0,519088	0,069114	0,093208	3,347569	39,311439	1,133217	-0,519088	0,069114	0,093208	3,347569	39,311439	1,133217
10:28:24,33	0,832778	3,205001	-0,242001	0,074008	0,139987	-0,248992	-0,522707	0,065277	0,092014	-1,924765	-1,677282	1,135261	-0,478081	-2,400681	-1,072583	8,486944	-2,214531	13,769810	-0,522707	0,065277	0,092014	3,199504	39,355245	1,135261	-0,522707	0,065277	0,092014	3,199504	39,355245	1,135261
10:28:24,38	0,832778	3,205001	-0,242001	0,074008	0,139987	-0,248992	-0,526125	0,068615	0,090837	-2,094691	-1,839277	1,140995	-0,486368	-2,406380	-1,071066	8,444459	-2,212909	13,728337	-0,526125	0,068615	0,090837	3,291560	39,461554	1,140995	-0,526125	0,068615	0,090837	3,291560	39,461554	1,140995
10:28:24,43	0,832778	3,205001	-0,242001	0,074008	0,139987	-0,248992	-0,517046	0,072942	0,092354	-2,339572	-1,404749	1,099521	-0,478082	-2,412111	-1,070251	8,446404	-2,213874	13,728372	-0,517046	0,072942	0,092354	3,386408	39,183344	1,099521	-0,517046	0,072942	0,092354	3,386408	39,183344	1,099521
10:28:24,48	0,832778	3,205001	-0,242001	0,074008	0,139987	-0,248992	-0,521134	0,065693	0,090858	-1,921990	-1,602785	1,141174	-0,478046	-2,406464	-1,072562	8,477396	-2,185012	13,769989	-0,521134	0,065693	0,090858	3,234935	39,306271	1,141174	-0,521134	0,065693	0,090858	3,234935	39,306271	1,141174
10:28:24,53	0,832778	3,205001	-0,242001	0,074008	0,139987	-0,248992	-0,512196	0,063401	0,092381	-1,858430	-1,204592	1,104986	-0,480531	-2,415351	-1,071039	8,391888	-2,199870	13,733801	-0,512196	0,063401	0,092381	3,118576	39,002770	1,104986	-0,512196	0,063401	0,092381	3,118576	39,002770	1,104986
10:28:24,58	0,832778	3,205001	-0,242001	0,074008	0,139987	-0,248992	-0,519521	0,064777	0,093550	-1,861655	-1,562113	1,111550	-0,475219	-2,401431	-1,070668	8,432404	-2,191971	13,755776	-0,519521	0,064777	0,093550	3,223301	39,220302	1,111550	-0,519521	0,064777	0,093550	3,223301	39,220302	1,111550
10:28:24,63	0,832778	3,205001	-0,242001	0,074008	0,139987	-0,248992	-0,513014	0,070014	0,094331	-2,206260	-1,236496	1,141882	-0,485848	-2,411337	-1,069089	8,399094	-2,208643	13,770698	-0,513014	0,070014	0,094331	3,289806	39,035071	1,141882	-0,513014	0,070014	0,094331	3,289806	39,035071	1,141882
10:28:24,68	0,832778	3,205001	-0,242001	0,074008	0,139987	-0,248992	-0,520584	0,069104	0,089610	-2,147601	-1,703532	1,129154	-0,481275	-2,405235	-1,073810	8,341226	-2,162138	13,757970	-0,520584	0,069104	0,089610	3,277032	39,162323	1,129154	-0,520584	0,069104	0,089610	3,277032	39,162323	1,129154
10:28:24,73	0,832778	3,205001	-0,242001	0,074008	0,139987	-0,248992	-0,520584	0,069104	0,089610	-2,147601	-1,703532	1,129154	-0,478062	-2,408377	-1,069846	8,451671	-2,162119	13,769047	-0,519470	0,064750	0,093575	3,216904	39,228432	1,140232	-0,519470	0,064750	0,093575	3,216904	39,228432	1,140232
10:28:24,78	0,832778	3,205001	-0,242001	0,074008	0,139987	-0,248992	-0,519470	0,064750	0,093575	-1,865982	-1,549947	1,140232	-0,489383	-2,406715	-1,072234	8,414552	-2,209397	13,748277	-0,519470	0,064750	0,093575	3,216904	39,228432	1,140232	-0,519470	0,064750	0,093575	3,216904	39,228432	1,140232
10:28:24,83	0,832778	3,205001	-0,242001	0,074008	0,139987	-0,248992	-0,521250	0,066412	0,093182	-1,933556	-1,627833	1,135943	-0,478611	-2,406005	-1,070239	8,473790	-2,153152	13,764758	-0,521250	0,066412	0,093182	3,279760	39,290273	1,135943	-0,521250	0,066412	0,093182	3,279760	39,290273	1,135943
10:28:24,88	0,832778	3,205001	-0,242001	0,074008	0,139987	-0,248992	-0,521250	0,066412	0,093182	-1,933556	-1,627833	1,135943	-0,483989	-2,407904	-1,072220	8,465976	-2,252636	13,718040	-0,516915	0,070120	0,091200	3,287970	39,218388	1,089224	-0,516915	0,070120	0,091200	3,287970	39,218388	1,089224
10:28:24,93	0,832778	3,205001	-0,242001	0,074008	0,139987	-0,248992	-0,518910	0,063676	0,091628	-1,803402	-1,490818	1,111710	-0,477411	-2,409399	-1,071792	8,481049	-2,171302	13,740526	-0,518910	0,063676	0,091628	3,195182	39,243637	1,111710	-0,518910	0,063676	0,091628	3,195182	39,243637	1,111710
10:28:24,98	0,832778	3,205001	-0,242001	0,074008	0,139987	-0,248992	-0,518910	0,063676	0,091628	-1,803402	-1,490818	1,111710	-0,478682	-2,401798	-1,071794	8,481931	-2,224754	13,783320	-0,518910	0,063676	0,091628	3,195182	39,243637	1,111710	-0,518910	0,063676	0,091628	3,195182	39,243637	1,111710
10:28:25,03	0,832778	3,205001	-0,242001	0,074008	0,139987	-0,248992	-0,517514	0,068389	0,094767	-2,117025	-1,378367	1,164744	-0,482191	-2,408252	-1,068653	8,481259	-2,250599	13,793559	-0,517514	0,068389	0,094767	3,251497	39,246459	1,164744	-0,517514	0,068389	0,094767	3,251497	39,246459	1,164744
10:28:25,08	0,832778	3,205001	-0,242001	0,074008	0,139987	-0,248992	-0,520357	0,067641	0,092049	-2,030061	-1,523351	1,112707	-0,480122	-2,406164	-1,071371	8,507770	-2,210398	13,741523	-0,520357	0,067641	0,092049	3,279747	39,324661	1,112707	-0,520357	0,067641	0,092049	3,279747	39,324661	1,112707
10:28:25,13	0,832778	3,205001	-0,242001	0,074008	0,139987	-0,248992	-0,518176	0,070733	0,092011	-2,211347	-1,393342	1,113227	-0,483890	-2,406506	-1,071409	8,511901	-2,236457	13,742043	-0,518176	0,070733	0,092011	3,341182	39,283477	1,113227	-0,518176	0,070733	0,092011	3,341182	39,283477	1,113227
10:28:25,18	0,832778	3,205001	-0,242001	0,074008	0,139987	-0,248992	-0,518176	0,070733	0,092011	-2,211347	-1,393342	1,113227	-0,476799	-2,402785	-1,069448	8,522817	-2,213145	13,767487	-0,518176	0,070733	0,092011	3,341182	39,283477	1,113227	-0,518176	0,070733	0,092011	3,341182	39,283477	1,113227
10:28:25,23	0,832778	3,205001	-0,242001	0,074008	0,139987	-0,248992	-0,520940	0,072338	0,092022	-2,304467	-1,514608	1,137141	-0,483897	-2,403310	-1,071398	8,526519	-2,256063	13,765957	-0,520940	0,072338	0,092022	3,374039	39,379186	1,137141	-0,520940	0,072338	0,092022	3,374039	39,379186	1,137141
10:28:25,28	0,832778	3,205001	-0,242001	0,074008	0,139987	-0,248992	-0,523539	0,066210	0,091270	-1,900728	-1,664796	1,136073	-0,477291	-2,404123	-1,072151	8,556054	-2,174844	13,764889	-0,523539	0,066210	0,091270	3,296764	39,433032	1,136073	-0,523539	0,066210	0,091270	3,296764	39,433032	1,136073
10:28:25,33	0,832778	3,205001	-0,242001	0,074008	0,139987	-0,248992	-0,523539	0,066210	0,091270	-1,900728	-1,664796	1,136073	-0,481044	-2,400664	-1,072228	8,481737	-2,237044	13,734501	-0,523539	0,066210	0,091270	3,296764	39,433032	1,136073	-0,523539	0,066210	0,091270	3,296764	39,433032	1,136073
10:28:25,38	0,832778	3,205001	-0,242001	0,074008	0,139987	-0,248992	-0,524659	0,071190	0,091193	-2,250683	-1,756287	1,105685	-0,479756	-2,405493	-1,071025	8,522196	-2,251781	13,727542	-0,524659	0,071190	0,091193	3,337693	39,429447	1,105685	-0,524659	0,071190	0,091193	3,337693	39,429447	1,105685
10:28:25,43	0,832778	3,205001	-0,242001	0,074008	0,139987	-0,248992	-0,519561	0,070210	0,092779	-2,169988	-1,501591	1,119165	-0,481580	-2,403519	-1,071409	8,520099	-2,295829	13,750589	-0,519561	0,070210	0,092779	3,341502	39,283981	1,119165	-0,519561	0,070210	0,092779	3,341502	39,283981	1,119165
10:28:25,48	0,832778	3,205001	-0,242001	0,074008	0,139987	-0,248992	-0,519561	0,070210	0,092779	-2,169988	-1,501591	1,119165	-0,485765	-2,403854	-1,072229	8,455762	-2,196252	13,739631	-0,519536	0,073683	0,091192	3,426105	39,250788	1,110815	-0,519536	0,073683	0,091192	3,426105	39,250788	1,110815
10:28:25,53	0,832778	3,205001	-0,242001	0,074008	0,139987	-0,248992	-0,519536	0,073683	0,091192	-2,357995	-1,532766	1,110815	-0,477959	-2,398662	-1,069849	8,535847	-2,191892	13,768690	-0,519536	0,073683	0,091192	3,426105	39,250788	1,110815	-0,519536	0,073683	0,091192	3,426105	39,250788	1,110815
10:28:25,58	0,832778	3,205001	-0,242001	0,074008	0,139987	-0,248992	-0,527935	0,069519	0,093571	-2,097655	-1,902357	1,139874	-0,450397	-2,349616	-1,073526	11,115456	-3,838863	13,723078	-0,527935	0,069519	0,093571	3,359581	39,540547	1,139874	-0,527935	0,069519	0,093571	3,359581	39,540547	1,139874
10:28:25,63	0,842804	3,205010	-0,241999	0,073993	0,139984	-0,249036	-1,145876	0,044408	0,098506	-1,572413	-3,062414	1,044197	-0,147242	-1,876065	-1,064915	34,968862	-18,354280	13,673013	-1,145876	0,044408	0,098506	1,913618	86,888813	1,044197	-1,145876	0,044408	0,098506	1,913618	86,888813	1,044197
10:28:25,68	0,842804	3,205010	-0,241999	0,073993	0,139984	-0,249036	-1,146884	0,046461	0,098464	-1,648382	-3,208171	1,042460	-0,148515	-1,874165	-1,064957	34,903437	-18,280973	13,671276	-1,146884	0,046461	0,098464	1,998789	86,822228	1,042460	-1,146884	0,046461	0,098464	1,998789	86,822228	1,042460
10:28:25,73	0,842804	3,205010	-0,241999	0,073993	0,139984	-0,249036	-1,146884	0,046461	0,098464	-1,648382	-3,208171	1,042460	-0,146732	-1,869774	-1,065356	34,923400	-18,282685	13,667373	-1,146884	0,046461	0,098464	1,998789	86,822228	1,042460	-1,146884	0,046461	0,098464	1,998789	86,822228	1,042460
10:28:25,78	0,842804	3,205010	-0,241999	0,073993	0,139984	-0,249036	-1,151578	0,047112	0,098065	-1,673738	-3,434122	1,038557	-0,145050	-1,868929	-1,063841	34,887832	-18,306866	13,637388	-1,153151	0,046078	0,099579	1,958407	86,987743	1,008572	-1,153151	0,046078	0,099579	1,958407	86,987743	1,008572
10:28:25,83	0,842804	3,205010	-0,241999	0,073993	0,139984	-0,249036	-1,146624	0,051290	0,096092	-1,951950	-3,244352	1,053226	-0,152828	-1,871976	-1,067328	34,834180	-18,301539	13,682042	-1,146624	0,051290	0,096092	2,074329	86,765645	1,053226	-1,146624	0,051290	0,096092	2,074329	86,765645	1,053226
10:28:25,88	0,842804	3,205010	-0,241999	0,073993	0,139984	-0,249036	-1,142242	0,047303	0,100345	-1,705812	-3,049667	0,993559	-0,151566	-1,877764	-1,063075	34,824858	-18,251341	13,622375	-1,142242	0,047303	0,100345	2,007484	86,616353	0,993559	-1,142242	0,047303	0,100345	2,007484	86,616353	0,993559
10:28:25,93	0,842804	3,205010	-0,241999	0,073993	0,139984	-0,249036	-1,142242	0,047303	0,100345	-1,705812	-3,049667	0,993559	-0,147547	-1,869295	-1,063484	34,806610	-18,263785	13,648589	-1,142242	0,047303	0,100345	2,007484	86,616353	0,993559	-1,142242	0,047303	0,100345	2,007484	86,616353	0,993559
10:28:25,98	0,842804	3,205010	-0,241999	0,073993	0,139984	-0,249036	-1,151586	0,048057	0,099937	-1,764925	-3,545119	1,019774	-0,155850	-1,874317	-1,065423	34,778324	-18,281677	13,656998	-1,151586	0,048057	0,099937	2,007567	86,854379	1,019774	-1,151586	0,048057	0,099937	2,007567	86,854379	1,019774
10:28:26,03	0,842804	3,205010	-0,241999	0,073993	0,139984	-0,249036	-1,143085	0,052737	0,097997	-2,037909	-3,118632	1,028182	-0,149819	-1,874927	-1,065013	34,814598	-18,207538	13,650011	-1,143085	0,052737	0,097997	2,101940	86,613559	1,028182	-1,143085	0,052737	0,097997	2,101940	86,613559	1,028182
10:28:26,08	0,842804	3,205010	-0,241999	0,073993	0,139984	-0,249036	-1,150710	0,051581	0,097206	-1,898698	-3,516649	1,012835	-0,151037	-1,868292	-1,066215	34,816557	-18,212405	13,641650	-1,150710	0,051581	0,097206	2,150418	86,814093	1,012835	-1,150710	0,051581	0,097206	2,150418	86,814093	1,012835
10:28:26,13	0,842804	3,205010	-0,241999	0,073993	0,139984	-0,249036	-1,144514	0,052249	0,097610	-1,998313	-3,229004	1,049362	-0,154713	-1,873324	-1,065810	34,754193	-18,251307	13,678178	-1,144514	0,052249	0,097610	2,103252	86,615336	1,049362	-1,144514	0,052249	0,097610	2,103252	86,615336	1,049362
10:28:26,18	0,842804	3,205010	-0,241999	0,073993	0,139984	-0,249036	-1,146248	0,042188	0,099593	-1,424041	-3,295725	1,035324	-0,148650	-1,869444	-1,063072	34,816784	-18,187094	13,674704	-1,146248	0,042188	0,099593	1,887745	86,684738	1,035324	-1,146248	0,042188	0,099593	1,887745	86,684738	1,035324
10:28:26,23	0,842804	3,205010	-0,241999	0,073993	0,139984	-0,249036	-1,146248	0,042188	0,099593	-1,424041	-3,295725	1,035324	-0,152426	-1,875562	-1,065812	34,703945	-18,213061	13,689674	-1,146248	0,042188	0,099593	1,887745	86,684738	1,035324	-1,146248	0,042188	0,099593	1,887745	86,684738	1,035324
10:28:26,28	0,842804	3,205010	-0,241999	0,073993	0,139984	-0,249036	-1,143719	0,049149	0,097609	-1,829116	-3,250324	1,060859	-0,147612	-1,871569	-1,064641	34,761842	-18,224708	13,674883	-1,143719	0,049149	0,097609	2,029102	86,531640	1,060859	-1,143719	0,049149	0,097609	2,029102	86,531640	1,060859
10:28:26,33	0,842804	3,205010	-0,241999	0,073993	0,139984	-0,249036	-1,144845	0,050422	0,098725	-1,939507	-3,234656	0,979954	-0,152965	-1,873950	-1,064695	34,746111	-18,288465	13,608769	-1,144845	0,050422	0,098725	2,018603	86,635696	0,979954	-1,144845	0,050422	0,098725	2,018603	86,635696	0,979954
10:28:26,38	0,842804	3,205010	-0,241999	0,073993	0,139984	-0,249036	-1,150129	0,047379	0,097978	-1,739324	-3,551178	1,037059	-0,147688	-1,870896	-1,065442	34,730927	-18,231255	13,665875	-1,150129	0,047379	0,097978	1,979922	86,733968	1,037059	-1,150129	0,047379	0,097978	1,979922	86,733968	1,037059
10:28:26,43	0,842804	3,205010	-0,241999	0,073993	0,139984	-0,249036	-1,144328	0,054211	0,099490	-2,052617	-3,301687	1,002709	-0,156456	-1,874066	-1,063884	34,739361	-18,197901	13,663922	-1,144328	0,054211	0,099490	2,202917	86,528084	1,002709	-1,144328	0,054211	0,099490	2,202917	86,528084	1,002709
10:28:26,48	0,842804	3,205010	-0,241999	0,073993	0,139984	-0,249036	-1,142923	0,048547	0,098775	-1,732588	-3,212772	1,037368	-0,152303	-1,876552	-1,064646	34,733226	-18,154647	13,666184	-1,142923	0,048547	0,098775	2,078378	86,506693	1,037368	-1,142923	0,048547	0,098775	2,078378	86,506693	1,037368
10:28:26,53	0,842804	3,205010	-0,241999	0,073993	0,139984	-0,249036	-1,139131	0,051262	0,096783	-1,923967	-3,048734	1,003336	-0,156550	-1,878479	-1,066637	34,679413	-18,181537	13,632151	-1,139131	0,051262	0,096783	2,100135	86,373039	1,003336	-1,139131	0,051262	0,096783	2,100135	86,373039	1,003336
10:28:26,58	0,842804	3,205010	-0,241999	0,073993	0,139984	-0,249036	-1,139131	0,051262	0,096783	-1,923967	-3,048734	1,003336	-0,148266	-1,872346	-1,065821	34,724106	-18,202576	13,676469	-1,139131	0,051262	0,096783	2,100135	86,373039	1,003336	-1,139131	0,051262	0,096783	2,100135	86,373039	1,003336
10:28:26,63	0,842804	3,205010	-0,241999	0,073993	0,139984	-0,249036	-1,148584	0,047155	0,097600	-1,706228	-3,491077	1,047653	-0,148859	-1,871686	-1,070478	34,726718	-18,180618	13,689665	-1,148584	0,047155	0,097600	1,995400	86,672775	1,047653	-1,148584	0,047155	0,097600	1,995400	86,672775	1,047653
10:28:26,68	0,842804	3,205010	-0,241999	0,073993	0,139984	-0,249036	-1,148859	0,047998	0,092942	-1,729793	-3,514101	1,060849	-0,156539	-1,873212	-1,065878	34,697843	-18,185072	13,627325	-1,148859	0,047998	0,092942	2,038088	86,671349	1,060849	-1,148859	0,047998	0,092942	2,038088	86,671349	1,060849
10:28:26,73	0,842804	3,205010	-0,241999	0,073993	0,139984	-0,249036	-1,141130	0,043570	0,097971	-1,530396	-3,153817	1,008351	-0,148889	-1,880594	-1,065449	34,675224	-18,186530	13,637167	-1,141130	0,043570	0,097971	1,889876	86,424883	1,008351	-1,141130	0,043570	0,097971	1,889876	86,424883	1,008351
10:28:26,78	0,842804	3,205010	-0,241999	0,073993	0,139984	-0,249036	-1,141130	0,043570	0,097971	-1,530396	-3,153817	1,008351	-0,150188	-1,872524	-1,065467	34,643868	-18,181615	13,682236	-1,141130	0,043570	0,097971	1,889876	86,424883	1,008351	-1,141130	0,043570	0,097971	1,889876	86,424883	1,008351
10:28:26,83	0,842804	3,205010	-0,241999	0,073993	0,139984	-0,249036	-1,147468	0,048730	0,097954	-1,810118	-3,513031	1,053420	-0,158434	-1,876860	-1,064725	34,624563	-18,176864	13,636461	-1,147468	0,048730	0,097954	2,015184	86,563241	1,053420	-1,147468	0,048730	0,097954	2,015184	86,563241	1,053420
10:28:26,88	0,842804	3,205010	-0,241999	0,073993	0,139984	-0,249036	-1,142082	0,046036	0,097968	-1,585442	-3,208929	1,000474	-0,150548	-1,878536	-1,065452	34,706977	-18,120371	13,629290	-1,142082	0,046036	0,097968	2,028390	86,444545	1,000474	-1,142082	0,046036	0,097968	2,028390	86,444545	1,000474
10:28:26,93	0,842804	3,205010	-0,241999	0,073993	0,139984	-0,249036	-1,141496	0,052044	0,098342	-1,972846	-3,206623	1,042281	-0,156044	-1,876040	-1,065079	34,645056	-18,171223	13,671097	-1,141496	0,052044	0,098342	2,112595	86,400800	1,042281	-1,141496	0,052044	0,098342	2,112595	86,400800	1,042281
10:28:26,98	0,842804	3,205010	-0,241999	0,073993	0,139984	-0,249036	-1,141496	0,052044	0,098342	-1,972846	-3,206623	1,042281	-0,151789	-1,875412	-1,063138	34,687436	-18,134638	13,637565	-1,141496	0,052044	0,098342	2,112595	86,400800	1,042281	-1,141496	0,052044	0,098342	2,112595	86,400800	1,042281
10:28:27,03	0,842804	3,205010	-0,241999	0,073993	0,139984	-0,249036	-1,144167	0,048673	0,100282	-1,744668	-3,327111	1,008749	-0,158322	-1,877356	-1,062745	34,661791	-18,141085	13,660191	-1,144167	0,048673	0,100282	2,076132	86,489994	1,008749	-1,144167	0,048673	0,100282	2,076132	86,489994	1,008749
10:28:27,09	0,842804	3,205010	-0,241999	0,073993	0,139984	-0,249036	-1,139206	0,054025	0,095616	-2,049748	-3,062044	1,014182	-0,153042	-1,879771	-1,066240	34,667798	-18,194048	13,636888	-1,139206	0,054025	0,095616	2,191246	86,365617	1,014182	-1,139206	0,054025	0,095616	2,191246	86,365617	1,014182
10:28:27,14	0,842804	3,205010	-0,241999	0,073993	0,139984	-0,249036	-1,139206	0,054025	0,095616	-2,049748	-3,062044	1,014182	-0,156040	-1,880175	-1,066639	34,643352	-18,193782	13,641657	-1,139206	0,054025	0,095616	2,191246	86,365617	1,014182	-1,139206	0,054025	0,095616	2,191246	86,365617	1,014182
10:28:27,19	0,842804	3,205010	-0,241999	0,073993	0,139984	-0,249036	-1,137917	0,049973	0,096782	-1,885536	-3,010702	1,012841	-0,134089	-1,852820	-1,066926	35,854083	-18,866159	13,664154	-1,137917	0,049973	0,096782	2,037322	86,315755	1,012841	-1,137917	0,049973	0,096782	2,037322	86,315755	1,012841
10:28:27,24	0,852838	3,205008	-0,242012	0,073998	0,139993	-0,248994	-1,172582	0,044640	0,096494	-1,585146	-3,428611	1,035338	0,186102	-1,336851	-1,058550	61,261595	-34,420426	13,588754	-1,172582	0,044640	0,096494	1,919066	88,619110	1,035338	-1,172582	0,044640	0,096494	1,919066	88,619110	1,035338
10:28:27,29	0,852838	3,205008	-0,242012	0,073998	0,139993	-0,248994	-1,779520	0,025331	0,104870	-1,347714	-5,208681	0,959939	0,175255	-1,339138	-1,057875	61,103752	-34,327308	13,556819	-1,779520	0,025331	0,104870	0,640753	134,483626	0,959939	-1,779520	0,025331	0,104870	0,640753	134,483626	0,959939
10:28:27,34	0,852838	3,205008	-0,242012	0,073998	0,139993	-0,248994	-1,772116	0,033581	0,105545	-1,775024	-5,006925	0,928003	0,178760	-1,344619	-1,058638	61,090206	-34,368827	13,546195	-1,772116	0,033581	0,105545	0,861115	134,104163	0,928003	-1,772116	0,033581	0,105545	0,861115	134,104163	0,928003
10:28:27,39	0,852838	3,205008	-0,242012	0,073998	0,139993	-0,248994	-1,769122	0,027806	0,104783	-1,517421	-4,842224	0,917379	0,180285	-1,339221	-1,057547	60,949654	-34,250458	13,561522	-1,769122	0,027806	0,104783	0,665332	134,033858	0,917379	-1,769122	0,027806	0,104783	0,665332	134,033858	0,917379
10:28:27,44	0,852838	3,205008	-0,242012	0,073998	0,139993	-0,248994	-1,766706	0,034813	0,104699	-1,846418	-4,893759	0,911906	0,171483	-1,343207	-1,058721	60,954483	-34,249593	13,540721	-1,766706	0,034813	0,104699	0,886431	133,792684	0,911906	-1,766706	0,034813	0,104699	0,886431	133,792684	0,911906
10:28:27,49	0,852838	3,205008	-0,242012	0,073998	0,139993	-0,248994	-1,766706	0,034813	0,104699	-1,846418	-4,893759	0,911906	0,176843	-1,348358	-1,056744	60,947555	-34,198413	13,551081	-1,764925	0,027596	0,106677	0,736020	133,713893	0,922265	-1,764925	0,027596	0,106677	0,736020	133,713893	0,922265
10:28:27,54	0,852838	3,205008	-0,242012	0,073998	0,139993	-0,248994	-1,764925	0,027596	0,106677	-1,430235	-4,832730	0,922265	0,176240	-1,344506	-1,055971	60,942276	-34,169986	13,571424	-1,764925	0,027596	0,106677	0,736020	133,713893	0,922265	-1,764925	0,027596	0,106677	0,736020	133,713893	0,922265
10:28:27,59	0,852838	3,205008	-0,242012	0,073998	0,139993	-0,248994	-1,774335	0,031131	0,105085	-1,621737	-5,350772	0,944913	0,178486	-1,338442	-1,058336	60,918819	-34,190675	13,573729	-1,774335	0,031131	0,105085	0,822038	133,934487	0,944913	-1,774335	0,031131	0,105085	0,822038	133,934487	0,944913
10:28:27,64	0,852838	3,205008	-0,242012	0,073998	0,139993	-0,248994	-1,774335	0,031131	0,105085	-1,621737	-5,350772	0,944913	0,177156	-1,343331	-1,057591	60,840147	-34,217527	13,552888	-1,774335	0,031131	0,105085	0,822038	133,934487	0,944913	-1,774335	0,031131	0,105085	0,822038	133,934487	0,944913
10:28:27,69	0,852838	3,205008	-0,242012	0,073998	0,139993	-0,248994	-1,769435	0,029839	0,105830	-1,617137	-5,150720	0,924072	0,174846	-1,348774	-1,057952	60,849402	-34,219634	13,556583	-1,769435	0,029839	0,105830	0,725205	133,749952	0,924072	-1,769435	0,029839	0,105830	0,725205	133,749952	0,924072
10:28:27,74	0,852838	3,205008	-0,242012	0,073998	0,139993	-0,248994	-1,763566	0,029117	0,105469	-1,576827	-4,836469	0,927768	0,180761	-1,343406	-1,057947	60,856216	-34,158754	13,579660	-1,763566	0,029117	0,105469	0,708895	133,603495	0,927768	-1,763566	0,029117	0,105469	0,708895	133,603495	0,927768
10:28:27,79	0,852838	3,205008	-0,242012	0,073998	0,139993	-0,248994	-1,771173	0,026679	0,105474	-1,393896	-5,256544	0,950844	0,174740	-1,344488	-1,054888	60,789473	-34,174361	13,557403	-1,771173	0,026679	0,105474	0,700406	133,780527	0,950844	-1,771173	0,026679	0,105474	0,700406	133,780527	0,950844
10:28:27,84	0,852838	3,205008	-0,242012	0,073998	0,139993	-0,248994	-1,767225	0,031352	0,108532	-1,683790	-5,101256	0,928587	0,181355	-1,348230	-1,057533	60,839710	-34,138380	13,594153	-1,767225	0,031352	0,108532	0,777357	133,625912	0,928587	-1,767225	0,031352	0,108532	0,777357	133,625912	0,928587
10:28:27,89	0,852838	3,205008	-0,242012	0,073998	0,139993	-0,248994	-1,764495	0,029801	0,107350	-1,599042	-4,991394	0,905503	0,174719	-1,347628	-1,056070	60,763708	-34,154784	13,534319	-1,764495	0,029801	0,107350	0,740316	133,521464	0,905503	-1,764495	0,029801	0,107350	0,740316	133,521464	0,905503
10:28:27,94	0,852838	3,205008	-0,242012	0,073998	0,139993	-0,248994	-1,764495	0,029801	0,107350	-1,599042	-4,991394	0,905503	0,177685	-1,350022	-1,056814	60,752182	-34,096472	13,565987	-1,764495	0,029801	0,107350	0,740316	133,521464	0,905503	-1,764495	0,029801	0,107350	0,740316	133,521464	0,905503
10:28:27,99	0,852838	3,205008	-0,242012	0,073998	0,139993	-0,248994	-1,763905	0,026034	0,106606	-1,358447	-4,999857	0,937171	0,179340	-1,344429	-1,056069	60,721091	-34,117643	13,571136	-1,763905	0,026034	0,106606	0,685240	133,466694	0,937171	-1,763905	0,026034	0,106606	0,685240	133,466694	0,937171
10:28:28,04	0,852838	3,205008	-0,242012	0,073998	0,139993	-0,248994	-1,769577	0,027398	0,107351	-1,463234	-5,311120	0,942320	0,171748	-1,344213	-1,055300	60,739243	-34,086552	13,565351	-1,769577	0,027398	0,107351	0,687495	133,600651	0,942320	-1,769577	0,027398	0,107351	0,687495	133,600651	0,942320
10:28:28,09	0,852838	3,205008	-0,242012	0,073998	0,139993	-0,248994	-1,765968	0,034081	0,108121	-1,774775	-5,123281	0,936536	0,175287	-1,351976	-1,057219	60,749521	-34,166927	13,539073	-1,765968	0,034081	0,108121	0,900609	133,505189	0,936536	-1,765968	0,034081	0,108121	0,900609	133,505189	0,936536
10:28:28,14	0,852838	3,205008	-0,242012	0,073998	0,139993	-0,248994	-1,761014	0,027135	0,106201	-1,478019	-4,816585	0,910258	0,177628	-1,344420	-1,058416	60,732202	-34,070904	13,549426	-1,761014	0,027135	0,106201	0,652056	133,422997	0,910258	-1,761014	0,027135	0,106201	0,652056	133,422997	0,910258
10:28:28,19	0,852838	3,205008	-0,242012	0,073998	0,139993	-0,248994	-1,768729	0,028885	0,105005	-1,494555	-5,280762	0,920610	0,172790	-1,348754	-1,055717	60,661828	-34,085102	13,546573	-1,768729	0,028885	0,105005	0,772948	133,564428	0,920610	-1,768729	0,028885	0,105005	0,772948	133,564428	0,920610
10:28:28,24	0,852838	3,205008	-0,242012	0,073998	0,139993	-0,248994	-1,768754	0,028394	0,103802	-1,505858	-5,340576	0,912320	0,178066	-1,344643	-1,059618	60,663114	-34,073550	13,541135	-1,768754	0,028394	0,103802	0,723101	133,506583	0,912320	-1,768754	0,028394	0,103802	0,723101	133,506583	0,912320
10:28:28,29	0,852838	3,205008	-0,242012	0,073998	0,139993	-0,248994	-1,768754	0,028394	0,103802	-1,505858	-5,340576	0,912320	0,173436	-1,353326	-1,057270	60,686564	-34,120035	13,506817	-1,768754	0,028394	0,103802	0,723101	133,506583	0,912320	-1,768754	0,028394	0,103802	0,723101	133,506583	0,912320
10:28:28,34	0,852838	3,205008	-0,242012	0,073998	0,139993	-0,248994	-1,758920	0,028063	0,106151	-1,517148	-4,785658	0,878001	0,176382	-1,358492	-1,059928	60,673708	-34,087524	13,562647	-1,755919	0,022928	0,103493	0,571446	133,182622	0,933832	-1,755919	0,022928	0,103493	0,571446	133,182622	0,933832
10:28:28,39	0,852838	3,205008	-0,242012	0,073998	0,139993	-0,248994	-1,755919	0,022928	0,103493	-1,228427	-4,657004	0,933832	0,177603	-1,349833	-1,056835	60,707575	-34,077003	13,567095	-1,755919	0,022928	0,103493	0,571446	133,182622	0,933832	-1,755919	0,022928	0,103493	0,571446	133,182622	0,933832
10:28:28,44	0,852838	3,205008	-0,242012	0,073998	0,139993	-0,248994	-1,764028	0,026200	0,106585	-1,372527	-5,054630	0,938280	0,169356	-1,349896	-1,055300	60,690427	-34,036725	13,566193	-1,764028	0,026200	0,106585	0,684198	133,421594	0,938280	-1,764028	0,026200	0,106585	0,684198	133,421594	0,938280
10:28:28,49	0,852838	3,205008	-0,242012	0,073998	0,139993	-0,248994	-1,758148	0,028295	0,105392	-1,489072	-4,785207	0,909247	0,172849	-1,353878	-1,058029	60,672255	-34,065435	13,538062	-1,758148	0,028295	0,105392	0,732056	133,229385	0,909247	-1,758148	0,028295	0,105392	0,732056	133,229385	0,909247
10:28:28,54	0,852838	3,205008	-0,242012	0,073998	0,139993	-0,248994	-1,764417	0,029369	0,106900	-1,585968	-5,147632	0,909575	0,175053	-1,347912	-1,056520	60,620201	-34,082761	13,538391	-1,764417	0,029369	0,106900	0,719493	133,359106	0,909575	-1,764417	0,029369	0,106900	0,719493	133,359106	0,909575
10:28:28,60	0,852838	3,205008	-0,242012	0,073998	0,139993	-0,248994	-1,764417	0,029369	0,106900	-1,585968	-5,147632	0,909575	0,173348	-1,350326	-1,056463	60,648794	-34,084363	13,585809	-1,764417	0,029369	0,106900	0,719493	133,359106	0,909575	-1,764417	0,029369	0,106900	0,719493	133,359106	0,909575
10:28:28,65	0,852838	3,205008	-0,242012	0,073998	0,139993	-0,248994	-1,764735	0,026866	0,104370	-1,437531	-5,202194	0,909502	0,170954	-1,349523	-1,056513	60,618475	-34,054432	13,548054	-1,764735	0,026866	0,104370	0,671439	133,329531	0,909502	-1,764735	0,026866	0,104370	0,671439	133,329531	0,909502
10:28:28,70	0,852838	3,205008	-0,242012	0,073998	0,139993	-0,248994	-1,760972	0,032114	0,106908	-1,705024	-4,984162	0,919238	0,196001	-1,316823	-1,057749	62,332033	-35,127092	13,573847	-1,760972	0,032114	0,106908	0,815899	133,252159	0,919238	-1,760972	0,032114	0,106908	0,815899	133,252159	0,919238
10:28:28,75	0,862906	3,204979	-0,241993	0,074012	0,139996	-0,249010	-1,801815	0,026772	0,105671	-1,499433	-5,087658	0,945031	0,486544	-0,845020	-1,050313	84,636237	-48,724582	13,446254	-1,801815	0,026772	0,105671	0,602177	136,354800	0,945031	-1,801815	0,026772	0,105671	0,602177	136,354800	0,945031
10:28:28,80	0,862906	3,204979	-0,241993	0,074012	0,139996	-0,249010	-2,355679	0,011056	0,113108	-1,305883	-7,773861	0,817438	0,483798	-0,860857	-1,049753	83,983110	-48,280841	13,473707	-2,340591	0,005516	0,113668	-0,527049	175,959625	0,844891	-2,340591	0,005516	0,113668	-0,527049	175,959625	0,844891
10:28:28,85	0,862906	3,204979	-0,241993	0,074012	0,139996	-0,249010	-2,330845	0,011548	0,110385	-1,329744	-7,672845	0,833730	0,473701	-0,866281	-1,053036	83,606197	-48,127946	13,462546	-2,330845	0,011548	0,110385	-0,423254	175,298485	0,833730	-2,330845	0,011548	0,110385	-0,423254	175,298485	0,833730
10:28:28,90	0,862906	3,204979	-0,241993	0,074012	0,139996	-0,249010	-2,330845	0,011548	0,110385	-1,329744	-7,672845	0,833730	0,477101	-0,871695	-1,049186	83,467274	-47,974685	13,461479	-2,327856	0,005897	0,114235	-0,509740	175,022342	0,832664	-2,327856	0,005897	0,114235	-0,509740	175,022342	0,832664
10:28:28,95	0,862906	3,204979	-0,241993	0,074012	0,139996	-0,249010	-2,326142	0,010797	0,113000	-1,292090	-7,799035	0,869462	0,472000	-0,870730	-1,050420	83,284411	-47,943771	13,498278	-2,326142	0,010797	0,113000	-0,444545	174,803086	0,869462	-2,326142	0,010797	0,113000	-0,444545	174,803086	0,869462
10:28:29,00	0,862906	3,204979	-0,241993	0,074012	0,139996	-0,249010	-2,326142	0,010797	0,113000	-1,292090	-7,799035	0,869462	0,471293	-0,878930	-1,050834	83,172765	-47,846597	13,486916	-2,326142	0,010797	0,113000	-0,444545	174,803086	0,869462	-2,326142	0,010797	0,113000	-0,444545	174,803086	0,869462
10:28:29,05	0,862906	3,204979	-0,241993	0,074012	0,139996	-0,249010	-2,326440	0,005703	0,111769	-0,939540	-8,029262	0,848921	0,476560	-0,873018	-1,051652	83,142309	-47,760463	13,477737	-2,326440	0,005703	0,111769	-0,491820	174,596271	0,848921	-2,326440	0,005703	0,111769	-0,491820	174,596271	0,848921
10:28:29,10	0,862906	3,204979	-0,241993	0,074012	0,139996	-0,249010	-2,326440	0,005703	0,111769	-0,939540	-8,029262	0,848921	0,471004	-0,873746	-1,050942	83,002867	-47,710619	13,479267	-2,326440	0,005703	0,111769	-0,491820	174,596271	0,848921	-2,326440	0,005703	0,111769	-0,491820	174,596271	0,848921
10:28:29,15	0,862906	3,204979	-0,241993	0,074012	0,139996	-0,249010	-2,323031	0,010151	0,112478	-1,197369	-7,997692	0,850451	0,465658	-0,877972	-1,051356	82,984178	-47,758018	13,442726	-2,323031	0,010151	0,112478	-0,400515	174,360259	0,850451	-2,323031	0,010151	0,112478	-0,400515	174,360259	0,850451
10:28:29,20	0,862906	3,204979	-0,241993	0,074012	0,139996	-0,249010	-2,316699	0,012668	0,112064	-1,378641	-7,660905	0,813910	0,472607	-0,882275	-1,053294	82,895600	-47,679183	13,467284	-2,316447	0,004498	0,110127	-0,576720	174,077158	0,838468	-2,316447	0,004498	0,110127	-0,576720	174,077158	0,838468
10:28:29,25	0,862906	3,204979	-0,241993	0,074012	0,139996	-0,249010	-2,316615	0,004705	0,109326	-0,945991	-7,827377	0,840217	0,472512	-0,882026	-1,054094	82,845534	-47,656492	13,469033	-2,316615	0,004705	0,109326	-0,576613	174,026917	0,840217	-2,316615	0,004705	0,109326	-0,576613	174,026917	0,840217
10:28:29,30	0,862906	3,204979	-0,241993	0,074012	0,139996	-0,249010	-2,316615	0,004705	0,109326	-0,945991	-7,827377	0,840217	0,469635	-0,881537	-1,052907	82,864607	-47,614059	13,493275	-2,316615	0,004705	0,109326	-0,576613	174,026917	0,840217	-2,316615	0,004705	0,109326	-0,576613	174,026917	0,840217
10:28:29,35	0,862906	3,204979	-0,241993	0,074012	0,139996	-0,249010	-2,315600	0,007441	0,110513	-1,041975	-7,779292	0,864459	0,472510	-0,882313	-1,049049	82,810013	-47,584960	13,478267	-2,315600	0,007441	0,110513	-0,457826	173,995319	0,864459	-2,315600	0,007441	0,110513	-0,457826	173,995319	0,864459
10:28:29,40	0,862906	3,204979	-0,241993	0,074012	0,139996	-0,249010	-2,312273	0,003005	0,110473	-0,854690	-7,699824	0,841227	0,471813	-0,886636	-1,052947	82,761916	-47,604875	13,470043	-2,312273	0,003005	0,110473	-0,618773	173,813634	0,841227	-2,312273	0,003005	0,110473	-0,618773	173,813634	0,841227
10:28:29,45	0,862906	3,204979	-0,241993	0,074012	0,139996	-0,249010	-2,311581	0,008210	0,111592	-1,142135	-7,735071	0,841401	0,470418	-0,884250	-1,053396	82,653521	-47,564012	13,472852	-2,311581	0,008210	0,111592	-0,497654	173,724009	0,841401	-2,311581	0,008210	0,111592	-0,497654	173,724009	0,841401
10:28:29,50	0,862906	3,204979	-0,241993	0,074012	0,139996	-0,249010	-2,311581	0,008210	0,111592	-1,142135	-7,735071	0,841401	0,471020	-0,880242	-1,052231	82,654486	-47,518167	13,493681	-2,311581	0,008210	0,111592	-0,497654	173,724009	0,841401	-2,311581	0,008210	0,111592	-0,497654	173,724009	0,841401
10:28:29,55	0,862906	3,204979	-0,241993	0,074012	0,139996	-0,249010	-2,313100	0,012094	0,114647	-1,339624	-7,976659	0,877644	0,464356	-0,881376	-1,048774	82,553210	-47,498616	13,506460	-2,313100	0,012094	0,114647	-0,390259	173,601653	0,877644	-2,313100	0,012094	0,114647	-0,390259	173,601653	0,877644
10:28:29,60	0,862906	3,204979	-0,241993	0,074012	0,139996	-0,249010	-2,313100	0,012094	0,114647	-1,339624	-7,976659	0,877644	0,466704	-0,881017	-1,049941	82,543180	-47,470309	13,508639	-2,313100	0,012094	0,114647	-0,390259	173,601653	0,877644	-2,313100	0,012094	0,114647	-0,390259	173,601653	0,877644
10:28:29,65	0,862906	3,204979	-0,241993	0,074012	0,139996	-0,249010	-2,308088	0,013245	0,110761	-1,371823	-7,732460	0,865343	0,460853	-0,885141	-1,052659	82,552818	-47,466462	13,494158	-2,308088	0,013245	0,110761	-0,332108	173,452424	0,865343	-2,308088	0,013245	0,110761	-0,332108	173,452424	0,865343
10:28:29,70	0,862906	3,204979	-0,241993	0,074012	0,139996	-0,249010	-2,308088	0,013245	0,110761	-1,371823	-7,732460	0,865343	0,469039	-0,880073	-1,050756	82,524670	-47,448572	13,471804	-2,308088	0,013245	0,110761	-0,332108	173,452424	0,865343	-2,308088	0,013245	0,110761	-0,332108	173,452424	0,865343
10:28:29,75	0,862906	3,204979	-0,241993	0,074012	0,139996	-0,249010	-2,313219	0,012183	0,114588	-1,277073	-8,080407	0,833196	0,464338	-0,881228	-1,048832	82,502365	-47,391653	13,462012	-2,313219	0,012183	0,114588	-0,320673	173,507315	0,833196	-2,313219	0,012183	0,114588	-0,320673	173,507315	0,833196
10:28:29,80	0,862906	3,204979	-0,241993	0,074012	0,139996	-0,249010	-2,309713	0,006831	0,113832	-1,039783	-7,911000	0,842391	0,467220	-0,886941	-1,049588	82,470633	-47,420747	13,471207	-2,309713	0,006831	0,113832	-0,503588	173,401457	0,842391	-2,309713	0,006831	0,113832	-0,503588	173,401457	0,842391
10:28:29,85	0,862906	3,204979	-0,241993	0,074012	0,139996	-0,249010	-2,313489	0,005702	0,111500	-0,981258	-8,139330	0,869725	0,470086	-0,884235	-1,051920	82,442875	-47,404926	13,498540	-2,313489	0,005702	0,111500	-0,533682	173,469587	0,869725	-2,313489	0,005702	0,111500	-0,533682	173,469587	0,869725
10:28:29,90	0,862906	3,204979	-0,241993	0,074012	0,139996	-0,249010	-2,308466	0,010964	0,112640	-1,264752	-7,880925	0,843176	0,463017	-0,885954	-1,050780	82,435487	-47,412055	13,471992	-2,308466	0,010964	0,112640	-0,404106	173,333622	0,843176	-2,308466	0,010964	0,112640	-0,404106	173,333622	0,843176
10:28:29,95	0,862906	3,204979	-0,241993	0,074012	0,139996	-0,249010	-2,314106	0,006716	0,113062	-1,018127	-8,175106	0,883817	0,467704	-0,882741	-1,049215	82,415617	-47,361911	13,508052	-2,314106	0,006716	0,113062	-0,490917	173,482189	0,883817	-2,314106	0,006716	0,113062	-0,490917	173,482189	0,883817
10:28:30,00	0,862906	3,204979	-0,241993	0,074012	0,139996	-0,249010	-2,305362	0,011986	0,114964	-1,285883	-7,821931	0,868519	0,460580	-0,888130	-1,048456	82,362856	-47,333124	13,497334	-2,305362	0,011986	0,114964	-0,344968	173,149024	0,868519	-2,305362	0,011986	0,114964	-0,344968	173,149024	0,868519
10:28:30,05	0,862906	3,204979	-0,241993	0,074012	0,139996	-0,249010	-2,305362	0,011986	0,114964	-1,285883	-7,821931	0,868519	0,467131	-0,887450	-1,049216	82,393950	-47,320100	13,494282	-2,305362	0,011986	0,114964	-0,344968	173,149024	0,868519	-2,305362	0,011986	0,114964	-0,344968	173,149024	0,868519
10:28:30,10	0,862906	3,204979	-0,241993	0,074012	0,139996	-0,249010	-2,305203	0,008617	0,113001	-1,171268	-7,820845	0,849363	0,460532	-0,889197	-1,051975	82,363998	-47,401322	13,463196	-2,305203	0,008617	0,113001	-0,494801	173,137609	0,849363	-2,305203	0,008617	0,113001	-0,494801	173,137609	0,849363
10:28:30,15	0,862906	3,204979	-0,241993	0,074012	0,139996	-0,249010	-2,313216	0,009129	0,112988	-1,145273	-8,250144	0,857403	0,466982	-0,882758	-1,050433	82,341680	-47,330117	13,486219	-2,313216	0,009129	0,112988	-0,428678	173,337295	0,857403	-2,313216	0,009129	0,112988	-0,428678	173,337295	0,857403
10:28:30,21	0,862906	3,204979	-0,241993	0,074012	0,139996	-0,249010	-2,311754	0,009508	0,110685	-1,112252	-8,151703	0,863940	0,469274	-0,887297	-1,052384	82,303885	-47,337252	13,467909	-2,311754	0,009508	0,110685	-0,365879	173,320998	0,863940	-2,311754	0,009508	0,110685	-0,365879	173,320998	0,863940
10:28:30,26	0,862906	3,204979	-0,241993	0,074012	0,139996	-0,249010	-2,304232	0,016244	0,113371	-1,517181	-7,830041	0,870367	0,456327	-0,886980	-1,050050	82,299991	-47,308224	13,499183	-2,304232	0,016244	0,113371	-0,241992	173,052174	0,870367	-2,304232	0,016244	0,113371	-0,241992	173,052174	0,870367
10:28:30,31	0,862906	3,204979	-0,241993	0,074012	0,139996	-0,249010	-2,304232	0,016244	0,113371	-1,517181	-7,830041	0,870367	0,474850	-0,862346	-1,051271	83,208206	-47,788809	13,491743	-2,304232	0,016244	0,113371	-0,241992	173,052174	0,870367	-2,304232	0,016244	0,113371	-0,241992	173,052174	0,870367
10:28:30,36	0,872963	3,204970	-0,241990	0,073988	0,139978	-0,249025	-2,822263	-0,012157	0,117275	-0,638857	-11,111814	0,766102	0,739939	-0,452552	-1,046145	102,487302	-59,654507	13,394918	-2,822263	-0,012157	0,117275	-1,593156	210,435863	0,766102	-2,822263	-0,012157	0,117275	-1,593156	210,435863	0,766102
10:28:30,41	0,872963	3,204970	-0,241990	0,073988	0,139978	-0,249025	-2,822263	-0,012157	0,117275	-0,638857	-11,111814	0,766102	0,726995	-0,458702	-1,046071	101,759441	-59,169639	13,414735	-2,810465	-0,004022	0,117349	-1,321600	209,250437	0,785920	-2,810465	-0,004022	0,117349	-1,321600	209,250437	0,785920
10:28:30,46	0,872963	3,204970	-0,241990	0,073988	0,139978	-0,249025	-2,810465	-0,004022	0,117349	-1,005902	-11,371098	0,785920	0,731956	-0,467278	-1,043826	101,503736	-58,978741	13,397472	-2,810465	-0,004022	0,117349	-1,321600	209,250437	0,785920	-2,810465	-0,004022	0,117349	-1,321600	209,250437	0,785920
10:28:30,51	0,872963	3,204970	-0,241990	0,073988	0,139978	-0,249025	-2,805519	-0,012606	0,119594	-0,522069	-11,430798	0,768656	0,723380	-0,463764	-1,042382	101,309542	-58,841279	13,406877	-2,805519	-0,012606	0,119594	-1,511604	208,802469	0,768656	-2,805519	-0,012606	0,119594	-1,511604	208,802469	0,768656
10:28:30,56	0,872963	3,204970	-0,241990	0,073988	0,139978	-0,249025	-2,804275	-0,003422	0,121039	-0,977676	-11,602980	0,778061	0,729134	-0,462921	-1,045130	101,233291	-58,783455	13,412304	-2,807882	-0,007983	0,118291	-1,355212	208,533219	0,783489	-2,807882	-0,007983	0,118291	-1,355212	208,533219	0,783489
10:28:30,61	0,872963	3,204970	-0,241990	0,073988	0,139978	-0,249025	-2,798199	-0,009286	0,117885	-0,684481	-11,507758	0,789196	0,725421	-0,471957	-1,045536	101,112548	-58,741099	13,418012	-2,798199	-0,009286	0,117885	-1,413424	208,150891	0,789196	-2,798199	-0,009286	0,117885	-1,413424	208,150891	0,789196
10:28:30,66	0,872963	3,204970	-0,241990	0,073988	0,139978	-0,249025	-2,804515	-0,008158	0,120547	-0,722637	-11,960755	0,802106	0,718775	-0,471880	-1,042908	100,993811	-58,650364	13,380641	-2,804515	-0,008158	0,120547	-1,363065	208,193642	0,802106	-2,804515	-0,008158	0,120547	-1,363065	208,193642	0,802106
10:28:30,71	0,872963	3,204970	-0,241990	0,073988	0,139978	-0,249025	-2,804515	-0,008158	0,120547	-0,722637	-11,960755	0,802106	0,726367	-0,472804	-1,046374	100,960438	-58,616556	13,424113	-2,804515	-0,008158	0,120547	-1,363065	208,193642	0,802106	-2,804515	-0,008158	0,120547	-1,363065	208,193642	0,802106
10:28:30,76	0,872963	3,204970	-0,241990	0,073988	0,139978	-0,249025	-2,792833	-0,003873	0,121264	-0,954933	-11,468118	0,757876	0,718050	-0,473898	-1,042157	100,910722	-58,611867	13,386692	-2,792833	-0,003873	0,121264	-1,258984	207,769284	0,757876	-2,792833	-0,003873	0,121264	-1,258984	207,769284	0,757876
10:28:30,81	0,872963	3,204970	-0,241990	0,073988	0,139978	-0,249025	-2,794587	-0,005420	0,120837	-0,854548	-11,672296	0,761895	0,720267	-0,473153	-1,042583	100,822851	-58,538122	13,390711	-2,794587	-0,005420	0,120837	-1,280055	207,702793	0,761895	-2,794587	-0,005420	0,120837	-1,280055	207,702793	0,761895
10:28:30,86	0,872963	3,204970	-0,241990	0,073988	0,139978	-0,249025	-2,794587	-0,005420	0,120837	-0,854548	-11,672296	0,761895	0,720785	-0,470075	-1,043395	100,797184	-58,537726	13,377492	-2,797511	-0,004329	0,120025	-1,263631	207,757860	0,748676	-2,797511	-0,004329	0,120025	-1,263631	207,757860	0,748676
10:28:30,91	0,872963	3,204970	-0,241990	0,073988	0,139978	-0,249025	-2,797511	-0,004329	0,120025	-0,923778	-11,846781	0,748676	0,720198	-0,476655	-1,045299	100,772387	-58,492543	13,408346	-2,797511	-0,004329	0,120025	-1,263631	207,757860	0,748676	-2,797511	-0,004329	0,120025	-1,263631	207,757860	0,748676
10:28:30,96	0,872963	3,204970	-0,241990	0,073988	0,139978	-0,249025	-2,791795	-0,003382	0,118854	-0,992100	-11,634293	0,773996	0,717106	-0,474552	-1,044566	100,714239	-58,511849	13,402811	-2,791795	-0,003382	0,118854	-1,257589	207,521600	0,773996	-2,791795	-0,003382	0,118854	-1,257589	207,521600	0,773996
10:28:31,01	0,872963	3,204970	-0,241990	0,073988	0,139978	-0,249025	-2,791795	-0,003382	0,118854	-0,992100	-11,634293	0,773996	0,722370	-0,471415	-1,044202	100,676885	-58,435239	13,401958	-2,791795	-0,003382	0,118854	-1,257589	207,521600	0,773996	-2,791795	-0,003382	0,118854	-1,257589	207,521600	0,773996
10:28:31,06	0,872963	3,204970	-0,241990	0,073988	0,139978	-0,249025	-2,797143	-0,006372	0,119218	-0,788940	-11,983046	0,773142	0,720509	-0,479713	-1,044585	100,610696	-58,430064	13,406329	-2,797143	-0,006372	0,119218	-1,289160	207,592670	0,773142	-2,797143	-0,006372	0,119218	-1,289160	207,592670	0,773142
10:28:31,11	0,872963	3,204970	-0,241990	0,073988	0,139978	-0,249025	-2,789027	-0,008910	0,118836	-0,685614	-11,620911	0,777513	0,718703	-0,472642	-1,042292	100,597620	-58,403010	13,406672	-2,794247	-0,003810	0,121129	-1,232994	207,431180	0,777856	-2,794247	-0,003810	0,121129	-1,232994	207,431180	0,777856
10:28:31,16	0,872963	3,204970	-0,241990	0,073988	0,139978	-0,249025	-2,791362	-0,013754	0,118851	-0,382351	-11,761614	0,780012	0,725872	-0,480113	-1,044570	100,619676	-58,375981	13,408828	-2,791362	-0,013754	0,118851	-1,462074	207,360302	0,780012	-2,791362	-0,013754	0,118851	-1,462074	207,360302	0,780012
10:28:31,21	0,872963	3,204970	-0,241990	0,073988	0,139978	-0,249025	-2,791362	-0,013754	0,118851	-0,382351	-11,761614	0,780012	0,716325	-0,480608	-1,043465	100,561342	-58,392058	13,377446	-2,791362	-0,013754	0,118851	-1,462074	207,360302	0,780012	-2,791362	-0,013754	0,118851	-1,462074	207,360302	0,780012
10:28:31,26	0,872963	3,204970	-0,241990	0,073988	0,139978	-0,249025	-2,786160	-0,005734	0,119955	-0,842497	-11,533576	0,748630	0,717410	-0,472851	-1,043881	100,528299	-58,352327	13,404875	-2,793419	-0,002795	0,119539	-1,196857	207,323863	0,776059	-2,793419	-0,002795	0,119539	-1,196857	207,323863	0,776059
10:28:31,31	0,872963	3,204970	-0,241990	0,073988	0,139978	-0,249025	-2,793419	-0,002795	0,119539	-0,977438	-11,959563	0,776059	0,719806	-0,483542	-1,044614	100,524880	-58,368806	13,398811	-2,793419	-0,002795	0,119539	-1,196857	207,323863	0,776059	-2,793419	-0,002795	0,119539	-1,196857	207,323863	0,776059
10:28:31,36	0,872963	3,204970	-0,241990	0,073988	0,139978	-0,249025	-2,785359	-0,010215	0,118806	-0,607571	-11,535134	0,769996	0,717339	-0,473919	-1,046232	100,489197	-58,332867	13,397470	-2,785359	-0,010215	0,118806	-1,409471	207,115536	0,769996	-2,785359	-0,010215	0,118806	-1,409471	207,115536	0,769996
10:28:31,41	0,872963	3,204970	-0,241990	0,073988	0,139978	-0,249025	-2,792459	-0,003268	0,117188	-0,955548	-11,953216	0,768654	0,718616	-0,471257	-1,044674	100,535377	-58,325322	13,387214	-2,795403	-0,003043	0,118747	-1,176490	207,369049	0,758398	-2,795403	-0,003043	0,118747	-1,176490	207,369049	0,758398
10:28:31,46	0,872963	3,204970	-0,241990	0,073988	0,139978	-0,249025	-2,784544	-0,005772	0,119560	-0,869922	-11,538522	0,788840	0,715550	-0,482026	-1,043861	100,469595	-58,373026	13,417656	-2,784544	-0,005772	0,119560	-1,323020	207,048171	0,788840	-2,784544	-0,005772	0,119560	-1,323020	207,048171	0,788840
10:28:31,51	0,872963	3,204970	-0,241990	0,073988	0,139978	-0,249025	-2,784544	-0,005772	0,119560	-0,869922	-11,538522	0,788840	0,720799	-0,478192	-1,042722	100,424073	-58,289937	13,421569	-2,790489	-0,008401	0,120698	-1,343483	207,124747	0,792753	-2,790489	-0,008401	0,120698	-1,343483	207,124747	0,792753
10:28:31,56	0,872963	3,204970	-0,241990	0,073988	0,139978	-0,249025	-2,790489	-0,008401	0,120698	-0,684036	-11,928634	0,792753	0,715461	-0,483982	-1,046993	100,403392	-58,301623	13,417379	-2,790489	-0,008401	0,120698	-1,343483	207,124747	0,792753	-2,790489	-0,008401	0,120698	-1,343483	207,124747	0,792753
10:28:31,61	0,872963	3,204970	-0,241990	0,073988	0,139978	-0,249025	-2,788082	-0,004248	0,117543	-0,915641	-11,840222	0,765333	0,715999	-0,478200	-1,045878	100,384427	-58,285132	13,394149	-2,788082	-0,004248	0,117543	-1,249096	207,024232	0,765333	-2,788082	-0,004248	0,117543	-1,249096	207,024232	0,765333
10:28:31,66	0,872963	3,204970	-0,241990	0,073988	0,139978	-0,249025	-2,790016	-0,006002	0,119101	-0,781088	-11,909292	0,740902	0,718485	-0,477402	-1,044319	100,433357	-58,263331	13,369718	-2,790016	-0,006002	0,119101	-1,252232	207,106945	0,740902	-2,790016	-0,006002	0,119101	-1,252232	207,106945	0,740902
10:28:31,71	0,872963	3,204970	-0,241990	0,073988	0,139978	-0,249025	-2,787257	-3,228050E-6	0,119884	-1,128202	-11,781232	0,782575	0,713076	-0,481425	-1,042751	100,381289	-58,284609	13,405846	-2,787257	-3,228050E-6	0,119884	-1,128456	207,018408	0,782575	-2,787257	-3,228050E-6	0,119884	-1,128456	207,018408	0,782575
10:28:31,76	0,872963	3,204970	-0,241990	0,073988	0,139978	-0,249025	-2,787257	-3,228050E-6	0,119884	-1,128202	-11,781232	0,782575	0,717172	-0,485559	-1,044686	100,362236	-58,289953	13,397453	-2,782295	-0,008943	0,118735	-1,388791	206,854074	0,768637	-2,782295	-0,008943	0,118735	-1,388791	206,854074	0,768637
10:28:31,81	0,872963	3,204970	-0,241990	0,073988	0,139978	-0,249025	-2,782295	-0,008943	0,118735	-0,686760	-11,556114	0,768637	0,715909	-0,480317	-1,043560	100,335273	-58,294661	13,392609	-2,782295	-0,008943	0,118735	-1,388791	206,854074	0,768637	-2,782295	-0,008943	0,118735	-1,388791	206,854074	0,768637
10:28:31,86	0,872963	3,204970	-0,241990	0,073988	0,139978	-0,249025	-2,786203	-0,005228	0,119860	-0,897493	-11,780326	0,763793	0,713448	-0,480373	-1,044765	100,260876	-58,215987	13,391348	-2,784924	-0,003125	0,118655	-1,221243	206,798979	0,762532	-2,784924	-0,003125	0,118655	-1,221243	206,798979	0,762532
10:28:31,92	0,872963	3,204970	-0,241990	0,073988	0,139978	-0,249025	-2,785948	-0,002615	0,120629	-0,993989	-11,830277	0,784919	0,711756	-0,480521	-1,042009	100,305922	-58,253369	13,411922	-2,785948	-0,002615	0,120629	-1,199292	206,866649	0,784919	-2,785948	-0,002615	0,120629	-1,199292	206,866649	0,784919
10:28:31,97	0,872963	3,204970	-0,241990	0,073988	0,139978	-0,249025	-2,785948	-0,002615	0,120629	-0,993989	-11,830277	0,784919	0,717061	-0,488321	-1,042391	100,269948	-58,211873	13,389387	-2,779847	-0,010228	0,121030	-1,401361	206,670236	0,760571	-2,779847	-0,010228	0,121030	-1,401361	206,670236	0,760571
10:28:32,02	0,872963	3,204970	-0,241990	0,073988	0,139978	-0,249025	-2,779847	-0,010228	0,121030	-0,598480	-11,547776	0,760571	0,749132	-0,428116	-1,046905	102,752074	-59,750802	13,380253	-2,779847	-0,010228	0,121030	-1,401361	206,670236	0,760571	-2,779847	-0,010228	0,121030	-1,401361	206,670236	0,760571
10:28:32,07	0,882918	3,204979	-0,241979	0,073973	0,139986	-0,249027	-3,315060	-0,027847	0,126717	-0,264542	-14,974985	0,673744	0,999926	-0,033623	-1,036703	121,113206	-70,918055	13,302560	-3,315060	-0,027847	0,126717	-2,450503	245,257257	0,673744	-3,315060	-0,027847	0,126717	-2,450503	245,257257	0,673744
10:28:32,12	0,882918	3,204979	-0,241979	0,073973	0,139986	-0,249027	-3,315060	-0,027847	0,126717	-0,264542	-14,974985	0,673744	0,985092	-0,039620	-1,036659	120,335233	-70,454447	13,317081	-3,315060	-0,027847	0,126717	-2,450503	245,257257	0,673744	-3,315060	-0,027847	0,126717	-2,450503	245,257257	0,673744
10:28:32,17	0,882918	3,204979	-0,241979	0,073973	0,139986	-0,249027	-3,302449	-0,017998	0,126761	-0,764141	-15,224766	0,688265	0,987745	-0,047585	-1,039053	120,092966	-70,194716	13,333470	-3,302449	-0,017998	0,126761	-2,177015	244,017519	0,688265	-3,302449	-0,017998	0,126761	-2,177015	244,017519	0,688265
10:28:32,22	0,882918	3,204979	-0,241979	0,073973	0,139986	-0,249027	-3,295193	-0,019823	0,128105	-0,661230	-15,474683	0,701837	0,983044	-0,046817	-1,035316	119,796017	-70,133882	13,330652	-3,295193	-0,019823	0,128105	-2,217368	243,197965	0,701837	-3,295193	-0,019823	0,128105	-2,217368	243,197965	0,701837
10:28:32,27	0,882918	3,204979	-0,241979	0,073973	0,139986	-0,249027	-3,295193	-0,019823	0,128105	-0,661230	-15,474683	0,701837	0,980047	-0,054640	-1,039205	119,737231	-70,074919	13,324143	-3,295193	-0,019823	0,128105	-2,217368	243,197965	0,701837	-3,295193	-0,019823	0,128105	-2,217368	243,197965	0,701837
10:28:32,32	0,882918	3,204979	-0,241979	0,073973	0,139986	-0,249027	-3,293995	-0,023580	0,128004	-0,434585	-15,662909	0,670113	0,985698	-0,049732	-1,035417	119,594716	-69,981494	13,298929	-3,293995	-0,023580	0,128004	-2,285587	242,915689	0,670113	-3,293995	-0,023580	0,128004	-2,285587	242,915689	0,670113
10:28:32,37	0,882918	3,204979	-0,241979	0,073973	0,139986	-0,249027	-3,293995	-0,023580	0,128004	-0,434585	-15,662909	0,670113	0,983373	-0,053148	-1,035791	119,572965	-69,896115	13,315742	-3,293995	-0,023580	0,128004	-2,285587	242,915689	0,670113	-3,293995	-0,023580	0,128004	-2,285587	242,915689	0,670113
10:28:32,42	0,882918	3,204979	-0,241979	0,073973	0,139986	-0,249027	-3,283431	-0,024733	0,125281	-0,369658	-15,253344	0,692563	0,981414	-0,059458	-1,038139	119,476152	-69,907306	13,321378	-3,283431	-0,024733	0,125281	-2,311176	242,495964	0,692563	-3,283431	-0,024733	0,125281	-2,311176	242,495964	0,692563
10:28:32,47	0,882918	3,204979	-0,241979	0,073973	0,139986	-0,249027	-3,290770	-0,023061	0,127947	-0,439008	-15,725473	0,699889	0,977147	-0,057543	-1,036632	119,394090	-69,856404	13,327327	-3,290770	-0,023061	0,127947	-2,249265	242,599952	0,699889	-3,290770	-0,023061	0,127947	-2,249265	242,599952	0,699889
10:28:32,52	0,882918	3,204979	-0,241979	0,073973	0,139986	-0,249027	-3,290770	-0,023061	0,127947	-0,439008	-15,725473	0,699889	0,984254	-0,054036	-1,039722	119,409221	-69,797544	13,352066	-3,290770	-0,023061	0,127947	-2,249265	242,599952	0,699889	-3,290770	-0,023061	0,127947	-2,249265	242,599952	0,699889
10:28:32,57	0,882918	3,204979	-0,241979	0,073973	0,139986	-0,249027	-3,284854	-0,019495	0,127901	-0,592787	-15,572016	0,702934	0,977590	-0,055606	-1,035520	119,288881	-69,742319	13,331750	-3,284854	-0,019495	0,127901	-2,123122	242,289001	0,702934	-3,284854	-0,019495	0,127901	-2,123122	242,289001	0,702934
10:28:32,62	0,882918	3,204979	-0,241979	0,073973	0,139986	-0,249027	-3,280562	-0,028110	0,127538	-0,144050	-15,372211	0,693791	0,982905	-0,063631	-1,035882	119,269026	-69,729984	13,322607	-3,280562	-0,028110	0,127538	-2,350666	242,151908	0,693791	-3,280562	-0,028110	0,127538	-2,350666	242,151908	0,693791
10:28:32,67	0,882918	3,204979	-0,241979	0,073973	0,139986	-0,249027	-3,278911	-0,021456	0,129839	-0,527963	-15,312845	0,701027	0,976317	-0,061734	-1,033581	119,227118	-69,749587	13,329843	-3,278911	-0,021456	0,129839	-2,212279	242,081661	0,701027	-3,278911	-0,021456	0,129839	-2,212279	242,081661	0,701027
10:28:32,72	0,882918	3,204979	-0,241979	0,073973	0,139986	-0,249027	-3,278911	-0,021456	0,129839	-0,527963	-15,312845	0,701027	0,986387	-0,055718	-1,037863	119,253588	-69,684708	13,322352	-3,278911	-0,021456	0,129839	-2,212279	242,081661	0,701027	-3,278911	-0,021456	0,129839	-2,212279	242,081661	0,701027
10:28:32,77	0,882918	3,204979	-0,241979	0,073973	0,139986	-0,249027	-3,289156	-0,027170	0,125557	-0,161452	-15,855112	0,693536	0,973811	-0,063390	-1,036734	119,145629	-69,716293	13,318451	-3,289156	-0,027170	0,125557	-2,294258	242,343644	0,693536	-3,289156	-0,027170	0,125557	-2,294258	242,343644	0,693536
10:28:32,82	0,882918	3,204979	-0,241979	0,073973	0,139986	-0,249027	-3,280769	-0,024381	0,126706	-0,283590	-15,555077	0,714114	0,979778	-0,061587	-1,036714	119,147160	-69,596831	13,342930	-3,280769	-0,024381	0,126706	-2,197460	241,985271	0,714114	-3,280769	-0,024381	0,126706	-2,197460	241,985271	0,714114
10:28:32,87	0,882918	3,204979	-0,241979	0,073973	0,139986	-0,249027	-3,280769	-0,024381	0,126706	-0,283590	-15,555077	0,714114	0,980793	-0,057786	-1,035225	119,085453	-69,628255	13,313319	-3,280769	-0,024381	0,126706	-2,197460	241,985271	0,714114	-3,280769	-0,024381	0,126706	-2,197460	241,985271	0,714114
10:28:32,92	0,882918	3,204979	-0,241979	0,073973	0,139986	-0,249027	-3,277294	-0,028931	0,125900	-0,101844	-15,435918	0,690268	0,981982	-0,066872	-1,037521	119,066416	-69,613612	13,319084	-3,277294	-0,028931	0,125900	-2,372966	241,831651	0,690268	-3,277294	-0,028931	0,125900	-2,372966	241,831651	0,690268
10:28:32,97	0,882918	3,204979	-0,241979	0,073973	0,139986	-0,249027	-3,277294	-0,028931	0,125900	-0,101844	-15,435918	0,690268	0,979460	-0,059535	-1,034471	118,997956	-69,596845	13,328812	-3,277294	-0,028931	0,125900	-2,372966	241,831651	0,690268	-3,277294	-0,028931	0,125900	-2,372966	241,831651	0,690268
10:28:33,02	0,882918	3,204979	-0,241979	0,073973	0,139986	-0,249027	-3,282387	-0,023079	0,128949	-0,425864	-15,768410	0,699996	0,981827	-0,055966	-1,039150	119,019631	-69,598045	13,312955	-3,282387	-0,023079	0,128949	-2,237593	241,898936	0,699996	-3,282387	-0,023079	0,128949	-2,237593	241,898936	0,699996
10:28:33,07	0,882918	3,204979	-0,241979	0,073973	0,139986	-0,249027	-3,277983	-0,028426	0,125115	-0,137731	-15,514329	0,711079	0,981889	-0,066022	-1,038306	119,024753	-69,600657	13,339895	-3,277983	-0,028426	0,125115	-2,369187	241,807363	0,711079	-3,277983	-0,028426	0,125115	-2,369187	241,807363	0,711079
10:28:33,12	0,882918	3,204979	-0,241979	0,073973	0,139986	-0,249027	-3,277983	-0,028426	0,125115	-0,137731	-15,514329	0,711079	0,976976	-0,062579	-1,036082	118,915951	-69,560229	13,292165	-3,277983	-0,028426	0,125115	-2,369187	241,807363	0,711079	-3,277983	-0,028426	0,125115	-2,369187	241,807363	0,711079
10:28:33,17	0,882918	3,204979	-0,241979	0,073973	0,139986	-0,249027	-3,273466	-0,024747	0,127395	-0,324680	-15,397621	0,701798	0,976444	-0,068095	-1,036025	118,924568	-69,537757	13,330613	-3,273466	-0,024747	0,127395	-2,267302	241,569432	0,701798	-3,273466	-0,024747	0,127395	-2,267302	241,569432	0,701798
10:28:33,22	0,882918	3,204979	-0,241979	0,073973	0,139986	-0,249027	-3,278824	-0,021671	0,128176	-0,454086	-15,674668	0,731964	0,976459	-0,061917	-1,035245	118,941197	-69,512097	13,360779	-3,278824	-0,021671	0,128176	-2,155256	241,712990	0,731964	-3,278824	-0,021671	0,128176	-2,155256	241,712990	0,731964
10:28:33,27	0,882918	3,204979	-0,241979	0,073973	0,139986	-0,249027	-3,273163	-0,022159	0,124665	-0,492717	-15,356876	0,696974	0,974051	-0,067063	-1,038755	118,929485	-69,579222	13,325790	-3,273163	-0,022159	0,124665	-2,232167	241,586393	0,696974	-3,273163	-0,022159	0,124665	-2,232167	241,586393	0,696974
10:28:33,32	0,882918	3,204979	-0,241979	0,073973	0,139986	-0,249027	-3,277481	-0,020182	0,127739	-0,587669	-15,672605	0,722558	0,974498	-0,062335	-1,035681	118,854418	-69,526840	13,351373	-3,277481	-0,020182	0,127739	-2,171957	241,609615	0,722558	-3,277481	-0,020182	0,127739	-2,171957	241,609615	0,722558
10:28:33,37	0,882918	3,204979	-0,241979	0,073973	0,139986	-0,249027	-3,277481	-0,020182	0,127739	-0,587669	-15,672605	0,722558	0,978769	-0,064834	-1,035243	118,899205	-69,473823	13,367248	-3,277481	-0,020182	0,127739	-2,171957	241,609615	0,722558	-3,277481	-0,020182	0,127739	-2,171957	241,609615	0,722558
10:28:33,42	0,882918	3,204979	-0,241979	0,073973	0,139986	-0,249027	-3,269285	-0,022305	0,127358	-0,469198	-15,228361	0,677315	0,972239	-0,070494	-1,036063	118,874123	-69,528878	13,306130	-3,269285	-0,022305	0,127358	-2,220123	241,410521	0,677315	-3,269285	-0,022305	0,127358	-2,220123	241,410521	0,677315
10:28:33,47	0,882918	3,204979	-0,241979	0,073973	0,139986	-0,249027	-3,279383	-0,019865	0,128126	-0,507242	-15,818757	0,726074	0,975175	-0,060529	-1,035294	118,861995	-69,419303	13,354889	-3,279383	-0,019865	0,128126	-2,066635	241,612833	0,726074	-3,279383	-0,019865	0,128126	-2,066635	241,612833	0,726074
10:28:33,52	0,882918	3,204979	-0,241979	0,073973	0,139986	-0,249027	-3,270707	-0,024077	0,125038	-0,330011	-15,413843	0,736305	0,974485	-0,070149	-1,038383	118,801013	-69,432376	13,365121	-3,270707	-0,024077	0,125038	-2,220074	241,336624	0,736305	-3,270707	-0,024077	0,125038	-2,220074	241,336624	0,736305
10:28:33,57	0,882918	3,204979	-0,241979	0,073973	0,139986	-0,249027	-3,272712	-0,017422	0,126918	-0,685767	-15,531226	0,701280	0,969724	-0,065085	-1,036502	118,784834	-69,434229	13,330096	-3,272712	-0,017422	0,126918	-2,053410	241,376690	0,701280	-3,272712	-0,017422	0,126918	-2,053410	241,376690	0,701280
10:28:33,63	0,882918	3,204979	-0,241979	0,073973	0,139986	-0,249027	-3,271760	-0,024110	0,127714	-0,401216	-15,420823	0,678770	0,974444	-0,072616	-1,035708	118,779041	-69,477659	13,303753	-3,271760	-0,024110	0,127714	-2,293865	241,412308	0,678770	-3,271760	-0,024110	0,127714	-2,293865	241,412308	0,678770
10:28:33,68	0,882918	3,204979	-0,241979	0,073973	0,139986	-0,249027	-3,279553	-0,025038	0,127718	-0,279200	-15,888973	0,722508	0,979740	-0,062969	-1,035702	118,788353	-69,424069	13,351324	-3,279553	-0,025038	0,127718	-2,244665	241,555936	0,722508	-3,279553	-0,025038	0,127718	-2,244665	241,555936	0,722508
10:28:33,73	0,882918	3,204979	-0,241979	0,073973	0,139986	-0,249027	-3,279553	-0,025038	0,127718	-0,279200	-15,888973	0,722508	0,981977	-0,041678	-1,040371	119,852961	-70,083653	13,325640	-3,279553	-0,025038	0,127718	-2,244665	241,555936	0,722508	-3,279553	-0,025038	0,127718	-2,244665	241,555936	0,722508
10:28:33,78	0,892981	3,204994	-0,241996	0,073987	0,139979	-0,249014	-3,808453	-0,042817	0,133536	0,071814	-18,673962	0,612097	1,259975	0,389082	-1,029547	139,801648	-82,220752	13,253873	-3,808453	-0,042817	0,133536	-3,289291	280,289612	0,612097	-3,808453	-0,042817	0,133536	-3,289291	280,289612	0,612097
10:28:33,83	0,892981	3,204994	-0,241996	0,073987	0,139979	-0,249014	-3,790761	-0,037842	0,134748	-0,196614	-18,722047	0,626238	1,246433	0,373349	-1,028672	139,064628	-81,804056	13,255053	-3,790761	-0,037842	0,134748	-3,167221	278,852709	0,626238	-3,790761	-0,037842	0,134748	-3,167221	278,852709	0,626238
10:28:33,88	0,892981	3,204994	-0,241996	0,073987	0,139979	-0,249014	-3,790761	-0,037842	0,134748	-0,196614	-18,722047	0,626238	1,249588	0,374696	-1,030373	138,814282	-81,589718	13,217821	-3,790761	-0,037842	0,134748	-3,167221	278,852709	0,626238	-3,790761	-0,037842	0,134748	-3,167221	278,852709	0,626238
10:28:33,93	0,892981	3,204994	-0,241996	0,073987	0,139979	-0,249014	-3,782876	-0,042900	0,135709	0,083229	-18,876984	0,595191	1,246871	0,363991	-1,027711	138,583762	-81,507017	13,224007	-3,782876	-0,042900	0,135709	-3,284457	278,078792	0,595191	-3,782876	-0,042900	0,135709	-3,284457	278,078792	0,595191
10:28:33,98	0,892981	3,204994	-0,241996	0,073987	0,139979	-0,249014	-3,782044	-0,034230	0,132484	-0,303081	-19,068987	0,584262	1,238946	0,367605	-1,030936	138,412283	-81,333454	13,213077	-3,782044	-0,034230	0,132484	-2,990111	277,821448	0,584262	-3,782044	-0,034230	0,132484	-2,990111	277,821448	0,584262
10:28:34,03	0,892981	3,204994	-0,241996	0,073987	0,139979	-0,249014	-3,775115	-0,032571	0,135180	-0,410963	-18,834741	0,603040	1,234045	0,362434	-1,028241	138,292318	-81,289172	13,231855	-3,775115	-0,032571	0,135180	-2,967789	277,511810	0,603040	-3,775115	-0,032571	0,135180	-2,967789	277,511810	0,603040
10:28:34,08	0,892981	3,204994	-0,241996	0,073987	0,139979	-0,249014	-3,775115	-0,032571	0,135180	-0,410963	-18,834741	0,603040	1,243463	0,360835	-1,032119	138,267021	-81,217930	13,233302	-3,775115	-0,032571	0,135180	-2,967789	277,511810	0,603040	-3,775115	-0,032571	0,135180	-2,967789	277,511810	0,603040
10:28:34,13	0,892981	3,204994	-0,241996	0,073987	0,139979	-0,249014	-3,772995	-0,033560	0,134003	-0,331947	-18,891178	0,656604	1,233841	0,360104	-1,029417	138,161756	-81,181904	13,285420	-3,772995	-0,033560	0,134003	-2,966368	277,288913	0,656604	-3,772995	-0,033560	0,134003	-2,966368	277,288913	0,656604
10:28:34,18	0,892981	3,204994	-0,241996	0,073987	0,139979	-0,249014	-3,781629	-0,040701	0,135520	0,034540	-19,395809	0,639972	1,244342	0,364011	-1,027901	138,111145	-81,158291	13,268787	-3,781629	-0,040701	0,135520	-3,160467	277,462090	0,639972	-3,781629	-0,040701	0,135520	-3,160467	277,462090	0,639972
10:28:34,23	0,892981	3,204994	-0,241996	0,073987	0,139979	-0,249014	-3,768335	-0,041422	0,133174	0,045720	-18,804208	0,625950	1,238320	0,352137	-1,030246	138,011615	-81,131248	13,254766	-3,768335	-0,041422	0,133174	-3,205935	277,010067	0,625950	-3,768335	-0,041422	0,133174	-3,205935	277,010067	0,625950
10:28:34,28	0,892981	3,204994	-0,241996	0,073987	0,139979	-0,249014	-3,769788	-0,032255	0,133874	-0,391084	-19,003247	0,624278	1,231108	0,357978	-1,029546	137,924610	-81,034960	13,253094	-3,769788	-0,032255	0,133874	-2,923121	276,925074	0,624278	-3,769788	-0,032255	0,133874	-2,923121	276,925074	0,624278
10:28:34,33	0,892981	3,204994	-0,241996	0,073987	0,139979	-0,249014	-3,766853	-0,044144	0,137012	0,235518	-18,907194	0,624234	1,239936	0,349493	-1,026408	137,879857	-80,999411	13,253050	-3,766853	-0,044144	0,137012	-3,229752	276,790783	0,624234	-3,766853	-0,044144	0,137012	-3,229752	276,790783	0,624234
10:28:34,38	0,892981	3,204994	-0,241996	0,073987	0,139979	-0,249014	-3,766853	-0,044144	0,137012	0,235518	-18,907194	0,624234	1,240321	0,358439	-1,028803	137,824331	-81,031782	13,255434	-3,766853	-0,044144	0,137012	-3,229752	276,790783	0,624234	-3,766853	-0,044144	0,137012	-3,229752	276,790783	0,624234
10:28:34,43	0,892981	3,204994	-0,241996	0,073987	0,139979	-0,249014	-3,767728	-0,036003	0,133056	-0,219555	-18,980675	0,597124	1,233323	0,354321	-1,030364	137,839726	-81,012919	13,225939	-3,767728	-0,036003	0,133056	-3,045790	276,785960	0,597124	-3,767728	-0,036003	0,133056	-3,045790	276,785960	0,597124
10:28:34,48	0,892981	3,204994	-0,241996	0,073987	0,139979	-0,249014	-3,769013	-0,038734	0,135038	8,484001E-5	-19,094454	0,642931	1,236331	0,354068	-1,028382	137,837868	-80,922203	13,271747	-3,769013	-0,038734	0,135038	-3,040526	276,773042	0,642931	-3,769013	-0,038734	0,135038	-3,040526	276,773042	0,642931
10:28:34,53	0,892981	3,204994	-0,241996	0,073987	0,139979	-0,249014	-3,772613	-0,034293	0,130264	-0,274687	-19,392053	0,604428	1,234285	0,359406	-1,033156	137,720333	-80,904991	13,233243	-3,772613	-0,034293	0,130264	-2,966712	276,758050	0,604428	-3,772613	-0,034293	0,130264	-2,966712	276,758050	0,604428
10:28:34,58	0,892981	3,204994	-0,241996	0,073987	0,139979	-0,249014	-3,764923	-0,038890	0,131908	-0,032625	-18,936224	0,639557	1,237898	0,351497	-1,029983	137,729490	-80,894325	13,260081	-3,764923	-0,038890	0,131908	-3,085510	276,610218	0,639557	-3,764923	-0,038890	0,131908	-3,085510	276,610218	0,639557
10:28:34,63	0,892981	3,204994	-0,241996	0,073987	0,139979	-0,249014	-3,763086	-0,032270	0,132596	-0,393163	-18,939831	0,601584	1,227770	0,352167	-1,030824	137,676292	-80,894905	13,230400	-3,763086	-0,032270	0,132596	-2,926392	276,462399	0,601584	-3,763086	-0,032270	0,132596	-2,926392	276,462399	0,601584
10:28:34,68	0,892981	3,204994	-0,241996	0,073987	0,139979	-0,249014	-3,770483	-0,038065	0,131408	-0,107590	-19,369435	0,605098	1,236487	0,355675	-1,032012	137,629479	-80,886088	13,233914	-3,770483	-0,038065	0,131408	-3,095732	276,613475	0,605098	-3,770483	-0,038065	0,131408	-3,095732	276,613475	0,605098
10:28:34,73	0,892981	3,204994	-0,241996	0,073987	0,139979	-0,249014	-3,770483	-0,038065	0,131408	-0,107590	-19,369435	0,605098	1,234162	0,355055	-1,030051	137,632270	-80,859181	13,257285	-3,770483	-0,038065	0,131408	-3,095732	276,613475	0,605098	-3,770483	-0,038065	0,131408	-3,095732	276,613475	0,605098
10:28:34,78	0,892981	3,204994	-0,241996	0,073987	0,139979	-0,249014	-3,766537	-0,034841	0,135268	-0,249867	-19,247315	0,604301	1,231722	0,353870	-1,028152	137,570225	-80,822563	13,233117	-3,766537	-0,034841	0,135268	-2,984900	276,425825	0,604301	-3,766537	-0,034841	0,135268	-2,984900	276,425825	0,604301
10:28:34,83	0,892981	3,204994	-0,241996	0,073987	0,139979	-0,249014	-3,763949	-0,040462	0,134147	0,056706	-19,115270	0,624618	1,235296	0,348819	-1,029274	137,575187	-80,808940	13,253434	-3,763949	-0,040462	0,134147	-3,119578	276,354738	0,624618	-3,763949	-0,040462	0,134147	-3,119578	276,354738	0,624618
10:28:34,88	0,892981	3,204994	-0,241996	0,073987	0,139979	-0,249014	-3,765048	-0,041039	0,132537	0,044013	-19,209621	0,587078	1,236345	0,349482	-1,030883	137,521631	-80,827315	13,215894	-3,765048	-0,041039	0,132537	-3,177558	276,346672	0,587078	-3,765048	-0,041039	0,132537	-3,177558	276,346672	0,587078
10:28:34,93	0,892981	3,204994	-0,241996	0,073987	0,139979	-0,249014	-3,766617	-0,040332	0,137247	0,101097	-19,284388	0,625209	1,236516	0,351194	-1,026173	137,574441	-80,749409	13,254025	-3,766617	-0,040332	0,137247	-3,064935	276,395014	0,625209	-3,766617	-0,040332	0,137247	-3,064935	276,395014	0,625209
10:28:34,98	0,892981	3,204994	-0,241996	0,073987	0,139979	-0,249014	-3,759733	-0,033135	0,135238	-0,348782	-19,012524	0,610309	1,226842	0,348831	-1,028183	137,462057	-80,771901	13,239124	-3,759733	-0,033135	0,135238	-2,949904	276,126518	0,610309	-3,759733	-0,033135	0,135238	-2,949904	276,126518	0,610309
10:28:35,03	0,892981	3,204994	-0,241996	0,073987	0,139979	-0,249014	-3,763123	-0,041503	0,131040	0,110962	-19,131788	0,652120	1,235784	0,347583	-1,032380	137,523743	-80,779097	13,280936	-3,763123	-0,041503	0,131040	-3,147043	276,273374	0,652120	-3,763123	-0,041503	0,131040	-3,147043	276,273374	0,652120
10:28:35,08	0,892981	3,204994	-0,241996	0,073987	0,139979	-0,249014	-3,766700	-0,038561	0,131746	-0,058121	-19,402320	0,634600	1,235024	0,352152	-1,031675	137,442489	-80,750742	13,263416	-3,766700	-0,038561	0,131746	-3,085137	276,283610	0,634600	-3,766700	-0,038561	0,131746	-3,085137	276,283610	0,634600
10:28:35,13	0,892981	3,204994	-0,241996	0,073987	0,139979	-0,249014	-3,759367	-0,034032	0,134874	-0,283778	-19,008445	0,640378	1,227436	0,348065	-1,028546	137,458284	-80,748514	13,269194	-3,759367	-0,034032	0,134874	-2,955303	276,101853	0,640378	-3,759367	-0,034032	0,134874	-2,955303	276,101853	0,640378
10:28:35,18	0,892981	3,204994	-0,241996	0,073987	0,139979	-0,249014	-3,765000	-0,039594	0,132548	0,008129	-19,305521	0,648433	1,235069	0,350163	-1,030872	137,456052	-80,744105	13,277249	-3,765000	-0,039594	0,132548	-3,099985	276,247002	0,648433	-3,765000	-0,039594	0,132548	-3,099985	276,247002	0,648433
10:28:35,23	0,892981	3,204994	-0,241996	0,073987	0,139979	-0,249014	-3,757597	-0,034898	0,131724	-0,282784	-18,960246	0,613006	1,227301	0,346100	-1,031696	137,398323	-80,764723	13,241821	-3,757597	-0,034898	0,131724	-3,022260	276,011133	0,613006	-3,757597	-0,034898	0,131724	-3,022260	276,011133	0,613006
10:28:35,28	0,892981	3,204994	-0,241996	0,073987	0,139979	-0,249014	-3,763348	-0,037034	0,135226	-0,119752	-19,301951	0,638736	1,232026	0,350012	-1,028194	137,387344	-80,698371	13,267551	-3,763348	-0,037034	0,135226	-3,026883	276,120836	0,638736	-3,763348	-0,037034	0,135226	-3,026883	276,120836	0,638736
10:28:35,33	0,892981	3,204994	-0,241996	0,073987	0,139979	-0,249014	-3,765963	-0,041718	0,136415	0,148029	-19,426403	0,644033	1,237390	0,349934	-1,027006	137,409420	-80,683193	13,272848	-3,765963	-0,041718	0,136415	-3,126843	276,201663	0,644033	-3,765963	-0,041718	0,136415	-3,126843	276,201663	0,644033
10:28:35,38	0,892981	3,204994	-0,241996	0,073987	0,139979	-0,249014	-3,756027	-0,035781	0,135602	-0,218436	-18,931474	0,612110	1,233849	0,343674	-1,027403	137,392513	-80,699475	13,242131	-3,756027	-0,035781	0,135602	-3,027279	275,916615	0,612110	-3,756027	-0,035781	0,135602	-3,027279	275,916615	0,612110
10:28:35,44	0,892981	3,204994	-0,241996	0,073987	0,139979	-0,249014	-3,757239	-0,042667	0,131961	0,169392	-18,964396	0,630774	1,236815	0,343719	-1,028147	137,397947	-80,670489	13,277892	-3,757239	-0,042667	0,131961	-3,179992	275,978852	0,630774	-3,757239	-0,042667	0,131961	-3,179992	275,978852	0,630774
10:28:35,49	0,892981	3,204994	-0,241996	0,073987	0,139979	-0,249014	-3,760086	-0,041496	0,131730	0,080235	-19,186619	0,645973	1,234259	0,344956	-1,031691	137,324309	-80,698979	13,274789	-3,760086	-0,041496	0,131730	-3,177174	275,980110	0,645973	-3,760086	-0,041496	0,131730	-3,177174	275,980110	0,645973
10:28:35,54	0,892981	3,204994	-0,241996	0,073987	0,139979	-0,249014	-3,760086	-0,041496	0,131730	0,080235	-19,186619	0,645973	1,247933	0,377350	-1,028138	138,518753	-81,350772	13,290247	-3,760086	-0,041496	0,131730	-3,177174	275,980110	0,645973	-3,760086	-0,041496	0,131730	-3,177174	275,980110	0,645973
10:28:35,59	0,902941	3,204993	-0,242003	0,073992	0,139999	-0,249015	-4,298666	-0,054331	0,141788	0,235093	-22,531970	0,561710	1,514665	0,804963	-1,021632	158,424942	-93,473319	13,190526	-4,298666	-0,054331	0,141788	-4,029893	314,913345	0,561710	-4,298666	-0,054331	0,141788	-4,029893	314,913345	0,561710
10:28:35,64	0,902941	3,204993	-0,242003	0,073992	0,139999	-0,249015	-4,298666	-0,054331	0,141788	0,235093	-22,531970	0,561710	1,505767	0,792968	-1,021963	157,630412	-92,951499	13,188065	-4,283829	-0,052623	0,141457	-3,929978	313,571166	0,559250	-4,283829	-0,052623	0,141457	-3,929978	313,571166	0,559250
10:28:35,69	0,902941	3,204993	-0,242003	0,073992	0,139999	-0,249015	-4,283829	-0,052623	0,141457	0,200905	-22,709429	0,559250	1,497603	0,781375	-1,019394	157,282073	-92,747702	13,149873	-4,283829	-0,052623	0,141457	-3,929978	313,571166	0,559250	-4,283829	-0,052623	0,141457	-3,929978	313,571166	0,559250
10:28:35,74	0,902941	3,204993	-0,242003	0,073992	0,139999	-0,249015	-4,269707	-0,051349	0,144027	0,137009	-22,378649	0,521057	1,501277	0,784834	-1,025722	157,041285	-92,594541	13,167098	-4,269707	-0,051349	0,144027	-3,893908	312,793362	0,521057	-4,269707	-0,051349	0,144027	-3,893908	312,793362	0,521057
10:28:35,79	0,902941	3,204993	-0,242003	0,073992	0,139999	-0,249015	-4,274540	-0,052801	0,137698	0,224751	-22,915061	0,538282	1,492240	0,776878	-1,022670	156,885899	-92,499200	13,157459	-4,274540	-0,052801	0,137698	-3,920135	312,636322	0,538282	-4,274540	-0,052801	0,137698	-3,920135	312,636322	0,538282
10:28:35,84	0,902941	3,204993	-0,242003	0,073992	0,139999	-0,249015	-4,263131	-0,048953	0,140751	0,029527	-22,504035	0,528643	1,495550	0,777394	-1,023098	156,745572	-92,382012	13,187790	-4,263131	-0,048953	0,140751	-3,813286	312,151745	0,528643	-4,263131	-0,048953	0,140751	-3,813286	312,151745	0,528643
10:28:35,89	0,902941	3,204993	-0,242003	0,073992	0,139999	-0,249015	-4,259750	-0,048181	0,140606	-0,011453	-22,735272	0,542917	1,489881	0,774335	-1,022815	156,532962	-92,296371	13,171732	-4,259750	-0,048181	0,140606	-3,793631	311,655073	0,542917	-4,259750	-0,048181	0,140606	-3,793631	311,655073	0,542917
10:28:35,94	0,902941	3,204993	-0,242003	0,073992	0,139999	-0,249015	-4,259750	-0,048181	0,140606	-0,011453	-22,735272	0,542917	1,494110	0,767537	-1,023546	156,535172	-92,204212	13,184519	-4,259750	-0,048181	0,140606	-3,793631	311,655073	0,542917	-4,259750	-0,048181	0,140606	-3,793631	311,655073	0,542917
10:28:35,99	0,902941	3,204993	-0,242003	0,073992	0,139999	-0,249015	-4,255977	-0,055243	0,139874	0,436722	-22,583243	0,555704	1,488567	0,765030	-1,024769	156,421959	-92,219213	13,174926	-4,255977	-0,055243	0,139874	-3,899874	311,510924	0,555704	-4,255977	-0,055243	0,139874	-3,899874	311,510924	0,555704
10:28:36,04	0,902941	3,204993	-0,242003	0,073992	0,139999	-0,249015	-4,256309	-0,052781	0,141755	0,312685	-22,739179	0,557990	1,492144	0,769056	-1,021665	156,417106	-92,131405	13,186806	-4,256309	-0,052781	0,141755	-3,830594	311,381080	0,557990	-4,256309	-0,052781	0,141755	-3,830594	311,381080	0,557990
10:28:36,09	0,902941	3,204993	-0,242003	0,073992	0,139999	-0,249015	-4,256309	-0,052781	0,141755	0,312685	-22,739179	0,557990	1,488910	0,766774	-1,024060	156,282035	-92,137546	13,178867	-4,256309	-0,052781	0,141755	-3,830594	311,381080	0,557990	-4,256309	-0,052781	0,141755	-3,830594	311,381080	0,557990
10:28:36,14	0,902941	3,204993	-0,242003	0,073992	0,139999	-0,249015	-4,252716	-0,051121	0,139360	0,153510	-22,666261	0,550052	1,488927	0,762345	-1,023691	156,232851	-92,017302	13,158120	-4,252716	-0,051121	0,139360	-3,859458	311,171968	0,550052	-4,252716	-0,051121	0,139360	-3,859458	311,171968	0,550052
10:28:36,19	0,902941	3,204993	-0,242003	0,073992	0,139999	-0,249015	-4,248889	-0,053350	0,139729	0,348985	-22,569979	0,529304	1,485248	0,764717	-1,022939	156,181582	-92,043674	13,176441	-4,248889	-0,053350	0,139729	-3,838997	310,967839	0,529304	-4,248889	-0,053350	0,139729	-3,838997	310,967839	0,529304
10:28:36,24	0,902941	3,204993	-0,242003	0,073992	0,139999	-0,249015	-4,246626	-0,048321	0,142021	0,080793	-22,569984	0,554052	1,483440	0,762900	-1,021399	156,127591	-91,964222	13,182867	-4,246626	-0,048321	0,142021	-3,712378	310,790164	0,554052	-4,246626	-0,048321	0,142021	-3,712378	310,790164	0,554052
10:28:36,29	0,902941	3,204993	-0,242003	0,073992	0,139999	-0,249015	-4,246993	-0,051488	0,142393	0,264692	-22,633318	0,536299	1,486367	0,761634	-1,021028	156,098876	-91,925475	13,165115	-4,246993	-0,051488	0,142393	-3,777114	310,755653	0,536299	-4,246993	-0,051488	0,142393	-3,777114	310,755653	0,536299
10:28:36,34	0,902941	3,204993	-0,242003	0,073992	0,139999	-0,249015	-4,246993	-0,051488	0,142393	0,264692	-22,633318	0,536299	1,486719	0,758378	-1,021048	155,999233	-91,976517	13,178630	-4,246993	-0,051488	0,142393	-3,777114	310,755653	0,536299	-4,246993	-0,051488	0,142393	-3,777114	310,755653	0,536299
10:28:36,39	0,902941	3,204993	-0,242003	0,073992	0,139999	-0,249015	-4,249648	-0,051756	0,140767	0,259061	-22,879924	0,515916	1,487926	0,763799	-1,022653	155,995064	-91,888151	13,144732	-4,249648	-0,051756	0,140767	-3,803807	310,717433	0,515916	-4,249648	-0,051756	0,140767	-3,803807	310,717433	0,515916
10:28:36,44	0,902941	3,204993	-0,242003	0,073992	0,139999	-0,249015	-4,249648	-0,051756	0,140767	0,259061	-22,879924	0,515916	1,485397	0,756488	-1,024984	155,904980	-91,896623	13,164663	-4,242052	-0,053222	0,138437	-3,895021	310,442354	0,535847	-4,242052	-0,053222	0,138437	-3,895021	310,442354	0,535847
10:28:36,49	0,902941	3,204993	-0,242003	0,073992	0,139999	-0,249015	-4,247154	-0,053007	0,140008	0,322982	-22,856562	0,581547	1,487763	0,761014	-1,023412	155,902426	-91,835977	13,210362	-4,247154	-0,053007	0,140008	-3,838095	310,545035	0,581547	-4,247154	-0,053007	0,140008	-3,838095	310,545035	0,581547
10:28:36,54	0,902941	3,204993	-0,242003	0,073992	0,139999	-0,249015	-4,247154	-0,053007	0,140008	0,322982	-22,856562	0,581547	1,490608	0,762520	-1,022296	155,864221	-91,868748	13,170980	-4,247154	-0,053007	0,140008	-3,838095	310,545035	0,581547	-4,247154	-0,053007	0,140008	-3,838095	310,545035	0,581547
10:28:36,59	0,902941	3,204993	-0,242003	0,073992	0,139999	-0,249015	-4,244505	-0,053771	0,140346	0,369935	-22,796109	0,539313	1,487100	0,758338	-1,023074	155,839109	-91,791056	13,168128	-4,244505	-0,053771	0,140346	-3,851087	310,397542	0,539313	-4,244505	-0,053771	0,140346	-3,851087	310,397542	0,539313
10:28:36,64	0,902941	3,204993	-0,242003	0,073992	0,139999	-0,249015	-4,242300	-0,047966	0,140291	0,053225	-22,818398	0,560892	1,480969	0,759331	-1,023129	155,713065	-91,735419	13,189708	-4,242300	-0,047966	0,140291	-3,712087	310,202120	0,560892	-4,242300	-0,047966	0,140291	-3,712087	310,202120	0,560892
10:28:36,69	0,902941	3,204993	-0,242003	0,073992	0,139999	-0,249015	-4,244750	-0,052227	0,142671	0,318708	-22,866498	0,559308	1,485885	0,759322	-1,020749	155,803689	-91,737070	13,188124	-4,244750	-0,052227	0,142671	-3,781137	310,346357	0,559308	-4,244750	-0,052227	0,142671	-3,781137	310,346357	0,559308
10:28:36,74	0,902941	3,204993	-0,242003	0,073992	0,139999	-0,249015	-4,241979	-0,045329	0,139463	-0,067215	-22,878096	0,539183	1,478525	0,760371	-1,023958	155,655252	-91,682782	13,167999	-4,241979	-0,045329	0,139463	-3,625532	310,117230	0,539183	-4,241979	-0,045329	0,139463	-3,625532	310,117230	0,539183
10:28:36,79	0,902941	3,204993	-0,242003	0,073992	0,139999	-0,249015	-4,243475	-0,052849	0,141057	0,369781	-22,897430	0,519303	1,485786	0,757907	-1,022363	155,728864	-91,672204	13,148119	-4,243475	-0,052849	0,141057	-3,778839	310,215336	0,519303	-4,243475	-0,052849	0,141057	-3,778839	310,215336	0,519303
10:28:36,84	0,902941	3,204993	-0,242003	0,073992	0,139999	-0,249015	-4,243475	-0,052849	0,141057	0,369781	-22,897430	0,519303	1,483237	0,753839	-1,022394	155,631086	-91,680826	13,147823	-4,243475	-0,052849	0,141057	-3,778839	310,215336	0,519303	-4,243475	-0,052849	0,141057	-3,778839	310,215336	0,519303
10:28:36,89	0,902941	3,204993	-0,242003	0,073992	0,139999	-0,249015	-4,237635	-0,049251	0,141843	0,108591	-22,613408	0,554874	1,483276	0,753102	-1,024690	155,661655	-91,700279	13,172406	-4,237635	-0,049251	0,141843	-3,757633	310,040948	0,554874	-4,237635	-0,049251	0,141843	-3,757633	310,040948	0,554874
10:28:36,94	0,902941	3,204993	-0,242003	0,073992	0,139999	-0,249015	-4,237383	-0,050017	0,139477	0,161283	-22,650495	0,528788	1,480288	0,754047	-1,023944	155,637760	-91,690360	13,157603	-4,237383	-0,050017	0,139477	-3,765088	309,984092	0,528788	-4,237383	-0,050017	0,139477	-3,765088	309,984092	0,528788
10:28:36,99	0,902941	3,204993	-0,242003	0,073992	0,139999	-0,249015	-4,234126	-0,054535	0,138330	0,381094	-22,525636	0,549275	1,482571	0,748967	-1,025090	155,591643	-91,681159	13,178091	-4,234126	-0,054535	0,138330	-3,899888	309,853225	0,549275	-4,234126	-0,054535	0,138330	-3,899888	309,853225	0,549275
10:28:37,05	0,902941	3,204993	-0,242003	0,073992	0,139999	-0,249015	-4,239338	-0,055655	0,139472	0,501557	-22,831917	0,532689	1,486045	0,759463	-1,024008	155,565566	-91,629521	13,137906	-4,239338	-0,055655	0,139472	-3,867372	309,956099	0,532689	-4,239338	-0,055655	0,139472	-3,867372	309,956099	0,532689
10:28:37,10	0,902941	3,204993	-0,242003	0,073992	0,139999	-0,249015	-4,239338	-0,055655	0,139472	0,501557	-22,831917	0,532689	1,482045	0,755701	-1,023535	155,616320	-91,617204	13,204073	-4,239338	-0,055655	0,139472	-3,867372	309,956099	0,532689	-4,239338	-0,055655	0,139472	-3,867372	309,956099	0,532689
10:28:37,15	0,902941	3,204993	-0,242003	0,073992	0,139999	-0,249015	-4,239694	-0,050712	0,139886	0,250021	-22,825804	0,575258	1,497170	0,784007	-1,024176	157,026104	-92,543523	13,167115	-4,239694	-0,050712	0,139886	-3,730851	309,990184	0,575258	-4,239694	-0,050712	0,139886	-3,730851	309,990184	0,575258
10:28:37,20	0,912962	3,204991	-0,242011	0,073996	0,139985	-0,249016	-4,271770	-0,049658	0,139244	0,097904	-22,809708	0,538300	1,763239	1,199441	-1,018790	176,096286	-104,041779	13,060827	-4,271770	-0,049658	0,139244	-3,800251	312,524276	0,538300	-4,271770	-0,049658	0,139244	-3,800251	312,524276	0,538300
10:28:37,25	0,912962	3,204991	-0,242011	0,073996	0,139985	-0,249016	-4,764581	-0,072364	0,144630	0,855906	-26,171475	0,432012	1,740040	1,179623	-1,019282	174,845380	-103,263898	13,106487	-4,764581	-0,072364	0,144630	-4,824634	347,848138	0,432012	-4,764581	-0,072364	0,144630	-4,824634	347,848138	0,432012
10:28:37,30	0,912962	3,204991	-0,242011	0,073996	0,139985	-0,249016	-4,735818	-0,062181	0,144138	0,374614	-26,148073	0,477671	1,735043	1,166105	-1,014819	174,271748	-102,913449	13,122869	-4,721613	-0,064613	0,148601	-4,554351	344,565218	0,494053	-4,721613	-0,064613	0,148601	-4,554351	344,565218	0,494053
10:28:37,35	0,912962	3,204991	-0,242011	0,073996	0,139985	-0,249016	-4,721613	-0,064613	0,148601	0,517769	-26,081387	0,494053	1,735658	1,168469	-1,017356	173,923812	-102,656162	13,078546	-4,721613	-0,064613	0,148601	-4,554351	344,565218	0,494053	-4,721613	-0,064613	0,148601	-4,554351	344,565218	0,494053
10:28:37,40	0,912962	3,204991	-0,242011	0,073996	0,139985	-0,249016	-4,723968	-0,063963	0,146064	0,532843	-26,633844	0,449730	1,729976	1,162077	-1,015890	173,667084	-102,482666	13,093609	-4,723968	-0,063963	0,146064	-4,488289	344,197678	0,449730	-4,723968	-0,063963	0,146064	-4,488289	344,197678	0,449730
10:28:37,45	0,912962	3,204991	-0,242011	0,073996	0,139985	-0,249016	-4,715592	-0,062239	0,147531	0,465036	-26,507329	0,464794	1,730260	1,152952	-1,019447	173,436929	-102,280456	13,103312	-4,715592	-0,062239	0,147531	-4,420692	343,666611	0,464794	-4,715592	-0,062239	0,147531	-4,420692	343,666611	0,464794
10:28:37,50	0,912962	3,204991	-0,242011	0,073996	0,139985	-0,249016	-4,707831	-0,067047	0,143973	0,775096	-26,404185	0,474497	1,722837	1,154080	-1,018027	173,237949	-102,196863	13,067294	-4,705096	-0,060054	0,145393	-4,329862	342,873926	0,438478	-4,705096	-0,060054	0,145393	-4,329862	342,873926	0,438478
10:28:37,55	0,912962	3,204991	-0,242011	0,073996	0,139985	-0,249016	-4,698406	-0,067119	0,146966	0,774972	-26,303005	0,489948	1,727420	1,151386	-1,016447	173,128110	-102,058714	13,144956	-4,698406	-0,067119	0,146966	-4,493849	342,521874	0,489948	-4,698406	-0,067119	0,146966	-4,493849	342,521874	0,489948
10:28:37,60	0,912962	3,204991	-0,242011	0,073996	0,139985	-0,249016	-4,702819	-0,062838	0,146065	0,529928	-26,704490	0,460985	1,724109	1,150716	-1,017356	172,938012	-102,022799	13,089800	-4,702819	-0,062838	0,146065	-4,402857	342,466812	0,460985	-4,702819	-0,062838	0,146065	-4,402857	342,466812	0,460985
10:28:37,65	0,912962	3,204991	-0,242011	0,073996	0,139985	-0,249016	-4,696063	-0,066592	0,145282	0,701959	-26,439600	0,461923	1,723982	1,142988	-1,018139	172,851558	-101,999643	13,090739	-4,696063	-0,066592	0,145282	-4,525510	342,201316	0,461923	-4,696063	-0,066592	0,145282	-4,525510	342,201316	0,461923
10:28:37,70	0,912962	3,204991	-0,242011	0,073996	0,139985	-0,249016	-4,696063	-0,066592	0,145282	0,701959	-26,439600	0,461923	1,726773	1,146590	-1,016638	172,736643	-101,854025	13,106378	-4,696063	-0,066592	0,145282	-4,525510	342,201316	0,461923	-4,696063	-0,066592	0,145282	-4,525510	342,201316	0,461923
10:28:37,75	0,912962	3,204991	-0,242011	0,073996	0,139985	-0,249016	-4,689836	-0,063142	0,148318	0,575700	-26,343220	0,460499	1,717880	1,139321	-1,015102	172,681194	-101,839897	13,089315	-4,689836	-0,063142	0,148318	-4,380911	341,808894	0,460499	-4,689836	-0,063142	0,148318	-4,380911	341,808894	0,460499
10:28:37,80	0,912962	3,204991	-0,242011	0,073996	0,139985	-0,249016	-4,696428	-0,063159	0,143206	0,591348	-26,816097	0,473448	1,721192	1,145021	-1,020215	172,575896	-101,762089	13,102264	-4,696428	-0,063159	0,143206	-4,366643	341,853485	0,473448	-4,696428	-0,063159	0,143206	-4,366643	341,853485	0,473448
10:28:37,85	0,912962	3,204991	-0,242011	0,073996	0,139985	-0,249016	-4,696428	-0,063159	0,143206	0,591348	-26,816097	0,473448	1,720558	1,139253	-1,016746	172,498303	-101,671468	13,078663	-4,696428	-0,063159	0,143206	-4,366643	341,853485	0,473448	-4,696428	-0,063159	0,143206	-4,366643	341,853485	0,473448
10:28:37,90	0,912962	3,204991	-0,242011	0,073996	0,139985	-0,249016	-4,691116	-0,065494	0,146674	0,752458	-26,652376	0,449847	1,715786	1,139939	-1,016755	172,467405	-101,650328	13,098321	-4,691116	-0,065494	0,146674	-4,388841	341,600207	0,449847	-4,691116	-0,065494	0,146674	-4,388841	341,600207	0,449847
10:28:37,95	0,912962	3,204991	-0,242011	0,073996	0,139985	-0,249016	-4,689324	-0,061018	0,146665	0,522573	-26,596539	0,469505	1,722164	1,141615	-1,019494	172,417744	-101,614664	13,102991	-4,689324	-0,061018	0,146665	-4,267372	341,515400	0,469505	-4,689324	-0,061018	0,146665	-4,267372	341,515400	0,469505
10:28:38,00	0,912962	3,204991	-0,242011	0,073996	0,139985	-0,249016	-4,682618	-0,058500	0,146212	0,378946	-26,408689	0,457336	1,715500	1,132399	-1,015659	172,291143	-101,601195	13,070800	-4,682618	-0,058500	0,146212	-4,213308	341,176797	0,457336	-4,682618	-0,058500	0,146212	-4,213308	341,176797	0,457336
10:28:38,05	0,912962	3,204991	-0,242011	0,073996	0,139985	-0,249016	-4,692694	-0,061439	0,147335	0,579320	-27,014376	0,457306	1,717835	1,142647	-1,016086	172,274752	-101,498809	13,086122	-4,692694	-0,061439	0,147335	-4,243616	341,362102	0,457306	-4,692694	-0,061439	0,147335	-4,243616	341,362102	0,457306
10:28:38,10	0,912962	3,204991	-0,242011	0,073996	0,139985	-0,249016	-4,683928	-0,063736	0,146958	0,677244	-26,592019	0,451327	1,715441	1,133907	-1,016462	172,234986	-101,500725	13,080143	-4,683928	-0,063736	0,146958	-4,326040	341,096319	0,451327	-4,683928	-0,063736	0,146958	-4,326040	341,096319	0,451327
10:28:38,15	0,912962	3,204991	-0,242011	0,073996	0,139985	-0,249016	-4,683928	-0,063736	0,146958	0,677244	-26,592019	0,451327	1,710101	1,134777	-1,017670	172,216486	-101,496529	13,051338	-4,683928	-0,063736	0,146958	-4,326040	341,096319	0,451327	-4,683928	-0,063736	0,146958	-4,326040	341,096319	0,451327
10:28:38,20	0,912962	3,204991	-0,242011	0,073996	0,139985	-0,249016	-4,682011	-0,058676	0,145750	0,408490	-26,510477	0,422522	1,714530	1,137708	-1,015368	172,064678	-101,410575	13,113593	-4,686764	-0,061046	0,148053	-4,261844	340,978909	0,484777	-4,686764	-0,061046	0,148053	-4,261844	340,978909	0,484777
10:28:38,25	0,912962	3,204991	-0,242011	0,073996	0,139985	-0,249016	-4,678486	-0,060447	0,145347	0,496684	-26,483827	0,464720	1,709872	1,130839	-1,018074	172,078864	-101,421597	13,093536	-4,678486	-0,060447	0,145347	-4,248417	340,777349	0,464720	-4,678486	-0,060447	0,145347	-4,248417	340,777349	0,464720
10:28:38,30	0,912962	3,204991	-0,242011	0,073996	0,139985	-0,249016	-4,678486	-0,060447	0,145347	0,496684	-26,483827	0,464720	1,715185	1,138680	-1,018475	172,079850	-101,342014	13,112936	-4,678486	-0,060447	0,145347	-4,248417	340,777349	0,464720	-4,678486	-0,060447	0,145347	-4,248417	340,777349	0,464720
10:28:38,35	0,912962	3,204991	-0,242011	0,073996	0,139985	-0,249016	-4,687933	-0,061128	0,144946	0,601489	-27,014000	0,484120	1,708463	1,132716	-1,015816	171,945436	-101,348199	13,091074	-4,687933	-0,061128	0,144946	-4,197039	340,988751	0,484120	-4,687933	-0,061128	0,144946	-4,197039	340,988751	0,484120
10:28:38,40	0,912962	3,204991	-0,242011	0,073996	0,139985	-0,249016	-4,679195	-0,066700	0,148012	0,843303	-26,651571	0,428709	1,715641	1,128326	-1,015409	171,976232	-101,337549	13,057524	-4,679195	-0,066700	0,148012	-4,392645	340,665214	0,428709	-4,679195	-0,066700	0,148012	-4,392645	340,665214	0,428709
10:28:38,46	0,912962	3,204991	-0,242011	0,073996	0,139985	-0,249016	-4,679195	-0,066700	0,148012	0,843303	-26,651571	0,428709	1,713882	1,127101	-1,019251	171,975728	-101,293891	13,114077	-4,679195	-0,066700	0,148012	-4,392645	340,665214	0,428709	-4,679195	-0,066700	0,148012	-4,392645	340,665214	0,428709
10:28:38,51	0,912962	3,204991	-0,242011	0,073996	0,139985	-0,249016	-4,677254	-0,065789	0,144170	0,833486	-26,572937	0,485261	1,707777	1,133227	-1,017389	171,873347	-101,251507	13,115207	-4,679507	-0,057438	0,146031	-4,124142	340,541370	0,486392	-4,679507	-0,057438	0,146031	-4,124142	340,541370	0,486392
10:28:38,56	0,912962	3,204991	-0,242011	0,073996	0,139985	-0,249016	-4,679507	-0,057438	0,146031	0,384774	-26,799934	0,486392	1,732830	1,164412	-1,019064	173,557089	-102,259308	13,085285	-4,679507	-0,057438	0,146031	-4,124142	340,541370	0,486392	-4,679507	-0,057438	0,146031	-4,124142	340,541370	0,486392
10:28:38,61	0,922952	3,204972	-0,241993	0,073991	0,139988	-0,249032	-5,186094	-0,078013	0,150883	0,930730	-30,086845	0,375761	1,972700	1,559289	-1,012230	191,385284	-113,096129	13,014181	-5,186094	-0,078013	0,150883	-5,193318	377,021497	0,375761	-5,186094	-0,078013	0,150883	-5,193318	377,021497	0,375761
10:28:38,66	0,922952	3,204972	-0,241993	0,073991	0,139988	-0,249032	-5,186094	-0,078013	0,150883	0,930730	-30,086845	0,375761	1,969009	1,540894	-1,012340	190,145652	-112,266116	13,016294	-5,186094	-0,078013	0,150883	-5,193318	377,021497	0,375761	-5,186094	-0,078013	0,150883	-5,193318	377,021497	0,375761
10:28:38,71	0,922952	3,204972	-0,241993	0,073991	0,139988	-0,249032	-5,139739	-0,075686	0,153081	0,913422	-30,260618	0,334119	1,953696	1,522675	-1,010340	189,391942	-111,851135	12,962935	-5,139739	-0,075686	0,153081	-5,027958	373,208861	0,334119	-5,139739	-0,075686	0,153081	-5,027958	373,208861	0,334119
10:28:38,76	0,922952	3,204972	-0,241993	0,073991	0,139988	-0,249032	-5,139739	-0,075686	0,153081	0,913422	-30,260618	0,334119	1,956008	1,519627	-1,013575	188,978604	-111,500742	13,028775	-5,138254	-0,079213	0,149845	-5,024630	372,636360	0,399959	-5,138254	-0,079213	0,149845	-5,024630	372,636360	0,399959
10:28:38,81	0,922952	3,204972	-0,241993	0,073991	0,139988	-0,249032	-5,138254	-0,079213	0,149845	1,193582	-30,716575	0,399959	1,940094	1,512606	-1,013767	188,588565	-111,246680	13,003331	-5,138254	-0,079213	0,149845	-5,024630	372,636360	0,399959	-5,138254	-0,079213	0,149845	-5,024630	372,636360	0,399959
10:28:38,86	0,922952	3,204972	-0,241993	0,073991	0,139988	-0,249032	-5,124217	-0,068941	0,149653	0,684441	-30,451489	0,374515	1,944459	1,504203	-1,015774	188,327378	-111,011039	13,023982	-5,124217	-0,068941	0,149653	-4,727418	371,799577	0,374515	-5,124217	-0,068941	0,149653	-4,727418	371,799577	0,374515
10:28:38,91	0,922952	3,204972	-0,241993	0,073991	0,139988	-0,249032	-5,119123	-0,076923	0,147646	1,172990	-30,530572	0,395167	1,935710	1,504658	-1,012817	188,028441	-110,840902	13,024416	-5,119123	-0,076923	0,147646	-4,865467	371,320549	0,395167	-5,119123	-0,076923	0,147646	-4,865467	371,320549	0,395167
10:28:38,96	0,922952	3,204972	-0,241993	0,073991	0,139988	-0,249032	-5,115142	-0,069119	0,150603	0,765035	-30,667514	0,395600	1,945383	1,495142	-1,015965	187,813773	-110,736071	13,032156	-5,115142	-0,069119	0,150603	-4,660776	370,871097	0,395600	-5,115142	-0,069119	0,150603	-4,660776	370,871097	0,395600
10:28:39,01	0,922952	3,204972	-0,241993	0,073991	0,139988	-0,249032	-5,111737	-0,082254	0,147455	1,431520	-30,728802	0,403340	1,941678	1,500762	-1,015322	187,691553	-110,597329	12,969826	-5,111737	-0,082254	0,147455	-5,025407	370,542553	0,403340	-5,111737	-0,082254	0,147455	-5,025407	370,542553	0,403340
10:28:39,06	0,922952	3,204972	-0,241993	0,073991	0,139988	-0,249032	-5,114752	-0,076235	0,148098	1,177607	-31,060811	0,341010	1,928890	1,496372	-1,013457	187,444457	-110,476510	13,015846	-5,114752	-0,076235	0,148098	-4,806876	370,447240	0,341010	-5,114752	-0,076235	0,148098	-4,806876	370,447240	0,341010
10:28:39,11	0,922952	3,204972	-0,241993	0,073991	0,139988	-0,249032	-5,104556	-0,067356	0,149964	0,696948	-30,804999	0,387030	1,936438	1,491185	-1,014215	187,351738	-110,380751	13,054778	-5,104556	-0,067356	0,149964	-4,590480	369,902635	0,387030	-5,104556	-0,067356	0,149964	-4,590480	369,902635	0,387030
10:28:39,16	0,922952	3,204972	-0,241993	0,073991	0,139988	-0,249032	-5,103838	-0,076486	0,149206	1,208297	-30,895833	0,425963	1,930121	1,490679	-1,014372	187,105355	-110,266717	13,006596	-5,103838	-0,076486	0,149206	-4,795865	369,755429	0,425963	-5,103838	-0,076486	0,149206	-4,795865	369,755429	0,425963
10:28:39,21	0,922952	3,204972	-0,241993	0,073991	0,139988	-0,249032	-5,100241	-0,071268	0,149048	0,912518	-30,979192	0,377780	1,930278	1,485669	-1,013078	187,141781	-110,209676	12,996854	-5,100241	-0,071268	0,149048	-4,682019	369,389723	0,377780	-5,100241	-0,071268	0,149048	-4,682019	369,389723	0,377780
10:28:39,26	0,922952	3,204972	-0,241993	0,073991	0,139988	-0,249032	-5,095981	-0,073909	0,150343	1,117472	-30,754626	0,368039	1,923424	1,487121	-1,014042	186,952585	-110,146561	13,014974	-5,095981	-0,073909	0,150343	-4,684399	369,279848	0,368039	-5,095981	-0,073909	0,150343	-4,684399	369,279848	0,368039
10:28:39,31	0,922952	3,204972	-0,241993	0,073991	0,139988	-0,249032	-5,093812	-0,067247	0,149378	0,731091	-30,837244	0,386158	1,929371	1,481278	-1,014406	186,936568	-110,068874	13,013164	-5,093812	-0,067247	0,149378	-4,547785	369,026964	0,386158	-5,093812	-0,067247	0,149378	-4,547785	369,026964	0,386158
10:28:39,36	0,922952	3,204972	-0,241993	0,073991	0,139988	-0,249032	-5,091725	-0,075319	0,149014	1,210102	-30,781461	0,384349	1,931970	1,485302	-1,015661	186,784665	-110,062830	13,007039	-5,091725	-0,075319	0,149014	-4,702421	368,918957	0,384349	-5,091725	-0,075319	0,149014	-4,702421	368,918957	0,384349
10:28:39,41	0,922952	3,204972	-0,241993	0,073991	0,139988	-0,249032	-5,086355	-0,068399	0,150061	0,833542	-30,780742	0,388597	1,920693	1,480087	-1,013359	186,686975	-109,944115	13,017413	-5,086355	-0,068399	0,150061	-4,535810	368,498112	0,388597	-5,086355	-0,068399	0,150061	-4,535810	368,498112	0,388597
10:28:39,46	0,922952	3,204972	-0,241993	0,073991	0,139988	-0,249032	-5,086355	-0,068399	0,150061	0,833542	-30,780742	0,388597	1,926547	1,482049	-1,011799	186,655684	-109,889465	13,044064	-5,086355	-0,068399	0,150061	-4,535810	368,498112	0,388597	-5,086355	-0,068399	0,150061	-4,535810	368,498112	0,388597
10:28:39,51	0,922952	3,204972	-0,241993	0,073991	0,139988	-0,249032	-5,090981	-0,072488	0,151621	1,077822	-31,075705	0,415248	1,922248	1,476934	-1,011875	186,553336	-109,890197	12,985495	-5,090981	-0,072488	0,151621	-4,612469	368,566271	0,415248	-5,090981	-0,072488	0,151621	-4,612469	368,566271	0,415248
10:28:39,57	0,922952	3,204972	-0,241993	0,073991	0,139988	-0,249032	-5,084401	-0,071322	0,151546	0,965408	-30,821823	0,356679	1,922167	1,479304	-1,013457	186,512821	-109,854677	12,988349	-5,084401	-0,071322	0,151546	-4,633392	368,303636	0,356679	-5,084401	-0,071322	0,151546	-4,633392	368,303636	0,356679
10:28:39,62	0,922952	3,204972	-0,241993	0,073991	0,139988	-0,249032	-5,086413	-0,070067	0,149964	0,910653	-30,979319	0,359534	1,929166	1,480618	-1,016582	186,478541	-109,824910	12,983271	-5,086413	-0,070067	0,149964	-4,589631	368,304119	0,359534	-5,086413	-0,070067	0,149964	-4,589631	368,304119	0,359534
10:28:39,67	0,922952	3,204972	-0,241993	0,073991	0,139988	-0,249032	-5,084328	-0,070276	0,151457	0,946614	-31,092693	0,378822	1,921306	1,477394	-1,011963	186,333280	-109,722052	13,007638	-5,084328	-0,070276	0,151457	-4,570087	368,027064	0,378822	-5,084328	-0,070276	0,151457	-4,570087	368,027064	0,378822
10:28:39,72	0,922952	3,204972	-0,241993	0,073991	0,139988	-0,249032	-5,084328	-0,070276	0,151457	0,946614	-31,092693	0,378822	1,922409	1,469568	-1,015447	186,286046	-109,726966	13,009115	-5,084328	-0,070276	0,151457	-4,570087	368,027064	0,378822	-5,084328	-0,070276	0,151457	-4,570087	368,027064	0,378822
10:28:39,77	0,922952	3,204972	-0,241993	0,073991	0,139988	-0,249032	-5,078103	-0,075144	0,147974	1,171876	-30,807412	0,380299	1,921795	1,471076	-1,015475	186,281792	-109,743907	12,984525	-5,078103	-0,075144	0,147974	-4,726961	367,823638	0,380299	-5,078103	-0,075144	0,147974	-4,726961	367,823638	0,380299
10:28:39,82	0,922952	3,204972	-0,241993	0,073991	0,139988	-0,249032	-5,079102	-0,073859	0,147946	1,088250	-30,854603	0,355709	1,918662	1,474418	-1,012021	186,177808	-109,682053	13,014498	-5,079102	-0,073859	0,147946	-4,709703	367,854912	0,355709	-5,079102	-0,073859	0,147946	-4,709703	367,854912	0,355709
10:28:39,87	0,922952	3,204972	-0,241993	0,073991	0,139988	-0,249032	-5,080429	-0,069475	0,151400	0,861820	-31,044573	0,385683	1,919852	1,477123	-1,013224	186,161282	-109,599990	12,989565	-5,080429	-0,069475	0,151400	-4,591933	367,769091	0,385683	-5,080429	-0,069475	0,151400	-4,591933	367,769091	0,385683
10:28:39,92	0,922952	3,204972	-0,241993	0,073991	0,139988	-0,249032	-5,083367	-0,069153	0,150196	0,907916	-31,252712	0,360750	1,919878	1,466221	-1,013561	186,157059	-109,631802	12,996872	-5,083367	-0,069153	0,150196	-4,520612	367,791614	0,360750	-5,083367	-0,069153	0,150196	-4,520612	367,791614	0,360750
10:28:39,97	0,922952	3,204972	-0,241993	0,073991	0,139988	-0,249032	-5,073939	-0,074626	0,149859	1,162839	-30,750190	0,368057	1,915195	1,472600	-1,014374	186,020414	-109,543671	12,993656	-5,073939	-0,074626	0,149859	-4,695302	367,554013	0,368057	-5,073939	-0,074626	0,149859	-4,695302	367,554013	0,368057
10:28:40,02	0,922952	3,204972	-0,241993	0,073991	0,139988	-0,249032	-5,077122	-0,067381	0,149046	0,794112	-31,078093	0,364841	1,919012	1,467714	-1,014021	186,016177	-109,583787	13,000210	-5,077122	-0,067381	0,149046	-4,495313	367,475950	0,364841	-5,077122	-0,067381	0,149046	-4,495313	367,475950	0,364841
10:28:40,07	0,922952	3,204972	-0,241993	0,073991	0,139988	-0,249032	-5,074799	-0,073130	0,149400	1,056185	-30,940929	0,371394	1,917232	1,465436	-1,015169	186,005678	-109,575727	13,020010	-5,074799	-0,073130	0,149400	-4,684515	367,430790	0,371394	-5,074799	-0,073130	0,149400	-4,684515	367,430790	0,371394
10:28:40,12	0,922952	3,204972	-0,241993	0,073991	0,139988	-0,249032	-5,071936	-0,072727	0,148251	1,036955	-30,805164	0,391194	1,916543	1,472262	-1,012509	185,945834	-109,502028	13,017415	-5,071936	-0,072727	0,148251	-4,672103	367,341793	0,391194	-5,071936	-0,072727	0,148251	-4,672103	367,341793	0,391194
10:28:40,17	0,922952	3,204972	-0,241993	0,073991	0,139988	-0,249032	-5,077502	-0,068718	0,150912	0,862387	-31,183306	0,388599	1,919557	1,465085	-1,013631	185,946631	-109,456467	13,028696	-5,077502	-0,068718	0,150912	-4,531959	367,400633	0,388599	-5,077502	-0,068718	0,150912	-4,531959	367,400633	0,388599
10:28:40,22	0,922952	3,204972	-0,241993	0,073991	0,139988	-0,249032	-5,072795	-0,074917	0,149790	1,224590	-30,960587	0,399880	1,912822	1,463767	-1,013085	185,897139	-109,477740	13,014718	-5,072795	-0,074917	0,149790	-4,656377	367,253785	0,399880	-5,072795	-0,074917	0,149790	-4,656377	367,253785	0,399880
10:28:40,27	0,922952	3,204972	-0,241993	0,073991	0,139988	-0,249032	-5,068285	-0,069742	0,150336	0,912349	-30,758326	0,385902	1,917110	1,466169	-1,013285	185,883304	-109,394047	13,021183	-5,068285	-0,069742	0,150336	-4,562423	367,102061	0,385902	-5,068285	-0,069742	0,150336	-4,562423	367,102061	0,385902
10:28:40,32	0,922952	3,204972	-0,241993	0,073991	0,139988	-0,249032	-5,068484	-0,071783	0,150509	1,018779	-30,807812	0,370018	1,914689	1,462919	-1,012912	185,863377	-109,457907	12,998834	-5,068484	-0,071783	0,150509	-4,616215	367,068171	0,370018	-5,068484	-0,071783	0,150509	-4,616215	367,068171	0,370018
10:28:40,37	0,922952	3,204972	-0,241993	0,073991	0,139988	-0,249032	-5,068484	-0,071783	0,150509	1,018779	-30,807812	0,370018	1,918045	1,468388	-1,011815	185,763061	-109,376707	12,993500	-5,068484	-0,071783	0,150509	-4,616215	367,068171	0,370018	-5,068484	-0,071783	0,150509	-4,616215	367,068171	0,370018
10:28:40,42	0,922952	3,204972	-0,241993	0,073991	0,139988	-0,249032	-5,066874	-0,075270	0,149292	1,222533	-30,859016	0,345473	1,916904	1,459781	-1,014129	185,757770	-109,371030	12,974289	-5,066874	-0,075270	0,149292	-4,686185	366,890623	0,345473	-5,066874	-0,075270	0,149292	-4,686185	366,890623	0,345473
10:28:40,47	0,922952	3,204972	-0,241993	0,073991	0,139988	-0,249032	-5,066874	-0,075270	0,149292	1,222533	-30,859016	0,345473	1,917948	1,469527	-1,016086	185,722362	-109,344376	13,031621	-5,075837	-0,071302	0,147334	-4,575640	367,084131	0,402805	-5,075837	-0,071302	0,147334	-4,575640	367,084131	0,402805
10:28:40,52	0,922952	3,204972	-0,241993	0,073991	0,139988	-0,249032	-5,068510	-0,072905	0,150447	1,148806	-31,024857	0,377141	1,915673	1,462380	-1,012973	185,712436	-109,287955	13,005957	-5,068510	-0,072905	0,150447	-4,574222	366,853164	0,377141	-5,068510	-0,072905	0,150447	-4,574222	366,853164	0,377141
10:28:40,57	0,922952	3,204972	-0,241993	0,073991	0,139988	-0,249032	-5,068510	-0,072905	0,150447	1,148806	-31,024857	0,377141	1,909672	1,466655	-1,013810	185,681347	-109,316962	12,981228	-5,068510	-0,072905	0,150447	-4,574222	366,853164	0,377141	-5,068510	-0,072905	0,150447	-4,574222	366,853164	0,377141
10:28:40,62	0,922952	3,204972	-0,241993	0,073991	0,139988	-0,249032	-5,069211	-0,065571	0,149610	0,726780	-31,073759	0,352412	1,911502	1,457703	-1,014531	185,691413	-109,321141	12,994953	-5,069211	-0,065571	0,149610	-4,420540	366,859335	0,352412	-5,069211	-0,065571	0,149610	-4,420540	366,859335	0,352412
10:28:40,67	0,922952	3,204972	-0,241993	0,073991	0,139988	-0,249032	-5,066212	-0,075454	0,150814	1,246813	-30,961501	0,367545	1,916731	1,459116	-1,012606	185,646544	-109,289789	12,996360	-5,066212	-0,075454	0,150814	-4,676301	366,736116	0,367545	-5,066212	-0,075454	0,150814	-4,676301	366,736116	0,367545
10:28:40,72	0,922952	3,204972	-0,241993	0,073991	0,139988	-0,249032	-5,066212	-0,075454	0,150814	1,246813	-30,961501	0,367545	1,911218	1,462864	-1,013034	185,555872	-109,269382	13,031726	-5,066702	-0,068805	0,150386	-4,527780	366,660375	0,402910	-5,066702	-0,068805	0,150386	-4,527780	366,660375	0,402910
10:28:40,77	0,922952	3,204972	-0,241993	0,073991	0,139988	-0,249032	-5,066702	-0,068805	0,150386	0,873428	-31,075711	0,402910	1,976576	1,557851	-1,013091	190,380790	-112,149747	12,992814	-5,066702	-0,068805	0,150386	-4,527780	366,660375	0,402910	-5,066702	-0,068805	0,150386	-4,527780	366,660375	0,402910
10:28:40,82	0,922952	3,204972	-0,241993	0,073991	0,139988	-0,249032	-5,181642	-0,077913	0,150330	1,265045	-31,433897	0,363998	2,767063	2,842644	-1,025408	242,717408	-143,382136	12,685512	-5,181642	-0,077913	0,150330	-4,851155	375,324962	0,363998	-5,181642	-0,077913	0,150330	-4,851155	375,324962	0,363998
10:28:40,87	0,973015	3,204974	-0,241988	0,073995	0,139987	-0,249039	-6,689548	-0,120099	0,138012	2,578951	-48,904016	0,056697	2,857409	2,988206	-1,044129	247,047011	-145,600231	12,676703	-6,689548	-0,120099	0,138012	-6,848781	476,225495	0,056697	-6,689548	-0,120099	0,138012	-6,848781	476,225495	0,056697
10:28:40,92	0,973015	3,204974	-0,241988	0,073995	0,139987	-0,249039	-6,835828	-0,116319	0,119047	2,769000	-53,387844	0,030313	2,836930	2,971216	-1,044373	245,615086	-144,608717	12,659128	-6,835828	-0,116319	0,119047	-6,362033	483,224677	0,030313	-6,835828	-0,116319	0,119047	-6,362033	483,224677	0,030313
10:28:40,97	0,973015	3,204974	-0,241988	0,073995	0,139987	-0,249039	-6,835828	-0,116319	0,119047	2,769000	-53,387844	0,030313	2,825713	2,953498	-1,043882	244,863316	-144,205723	12,660362	-6,835828	-0,116319	0,119047	-6,362033	483,224677	0,030313	-6,835828	-0,116319	0,119047	-6,362033	483,224677	0,030313
10:28:41,02	0,973015	3,204974	-0,241988	0,073995	0,139987	-0,249039	-6,814875	-0,115463	0,119538	2,697620	-53,150831	0,031547	2,826266	2,941240	-1,042856	244,414057	-143,850074	12,678871	-6,814875	-0,115463	0,119538	-6,366238	481,816872	0,031547	-6,814875	-0,115463	0,119538	-6,366238	481,816872	0,031547
10:28:41,07	0,973015	3,204974	-0,241988	0,073995	0,139987	-0,249039	-6,804536	-0,122072	0,120564	3,124637	-53,180088	0,050055	2,823726	2,938482	-1,044998	243,992372	-143,692709	12,664474	-6,804536	-0,122072	0,120564	-6,457994	480,975990	0,050055	-6,804536	-0,122072	0,120564	-6,457994	480,975990	0,050055
10:28:41,12	0,973015	3,204974	-0,241988	0,073995	0,139987	-0,249039	-6,800877	-0,121251	0,118423	3,007390	-53,433689	0,035659	2,814028	2,928105	-1,044656	243,785688	-143,539453	12,687465	-6,800877	-0,121251	0,118423	-6,510800	480,435153	0,035659	-6,800877	-0,121251	0,118423	-6,510800	480,435153	0,035659
10:28:41,17	0,973015	3,204974	-0,241988	0,073995	0,139987	-0,249039	-6,788454	-0,118995	0,120227	3,008390	-53,308140	0,052208	2,815560	2,928851	-1,043193	243,600784	-143,330021	12,681024	-6,788454	-0,118995	0,120227	-6,332718	479,585462	0,052208	-6,788454	-0,118995	0,120227	-6,332718	479,585462	0,052208
10:28:41,22	0,973015	3,204974	-0,241988	0,073995	0,139987	-0,249039	-6,788454	-0,118995	0,120227	3,008390	-53,308140	0,052208	2,806299	2,923960	-1,040211	243,334451	-143,195899	12,664537	-6,788454	-0,118995	0,120227	-6,332718	479,585462	0,052208	-6,788454	-0,118995	0,120227	-6,332718	479,585462	0,052208
10:28:41,27	0,973015	3,204974	-0,241988	0,073995	0,139987	-0,249039	-6,779587	-0,113420	0,123209	2,701482	-53,144818	0,035721	2,826923	2,951286	-1,040814	244,807160	-144,048674	12,625223	-6,779587	-0,113420	0,123209	-6,201997	479,052800	0,035721	-6,779587	-0,113420	0,123209	-6,201997	479,052800	0,035721
10:28:41,32	0,973015	3,204974	-0,241988	0,073995	0,139987	-0,249039	-6,813565	-0,117618	0,122606	2,917587	-53,209846	-0,003592	3,783381	4,482121	-1,064818	313,943008	-186,095839	12,331416	-6,813565	-0,117618	0,122606	-6,315404	481,654988	-0,003592	-6,813565	-0,117618	0,122606	-6,315404	481,654988	-0,003592
10:28:41,37	1,022999	3,205021	-0,241992	0,073999	0,139987	-0,249017	-8,617534	-0,180517	0,098602	4,342355	-66,119307	-0,297400	3,691870	4,342156	-1,036742	311,347054	-184,087616	12,378453	-8,617534	-0,180517	0,098602	-9,828194	610,357137	-0,297400	-8,617534	-0,180517	0,098602	-9,828194	610,357137	-0,297400
10:28:41,42	1,022999	3,205021	-0,241992	0,073999	0,139987	-0,249017	-8,450566	-0,171248	0,126679	4,301597	-60,689219	-0,250363	3,605896	4,210948	-1,029326	307,062887	-181,496713	12,393966	-8,293950	-0,162396	0,134094	-8,805115	593,524219	-0,234850	-8,293950	-0,162396	0,134094	-8,805115	593,524219	-0,234850
10:28:41,47	1,022999	3,205021	-0,241992	0,073999	0,139987	-0,249017	-8,293950	-0,162396	0,134094	3,943008	-57,550817	-0,234850	3,564133	4,137431	-1,024698	304,690251	-179,931584	12,428166	-8,293950	-0,162396	0,134094	-8,805115	593,524219	-0,234850	-8,293950	-0,162396	0,134094	-8,805115	593,524219	-0,234850
10:28:41,52	1,022999	3,205021	-0,241992	0,073999	0,139987	-0,249017	-8,209401	-0,162987	0,138723	4,142845	-55,991617	-0,200650	3,538972	4,101316	-1,023676	303,291569	-179,141601	12,418758	-8,209401	-0,162987	0,138723	-8,651645	588,446355	-0,200650	-8,209401	-0,162987	0,138723	-8,651645	588,446355	-0,200650
10:28:41,57	1,022999	3,205021	-0,241992	0,073999	0,139987	-0,249017	-8,165544	-0,159254	0,139744	3,933547	-55,317317	-0,210058	3,508918	4,062792	-1,015172	302,069581	-178,363229	12,425631	-8,165544	-0,159254	0,139744	-8,567923	585,677849	-0,210058	-8,165544	-0,159254	0,139744	-8,567923	585,677849	-0,210058
10:28:41,62	1,022999	3,205021	-0,241992	0,073999	0,139987	-0,249017	-8,085098	-0,153924	0,144108	3,721219	-53,514591	-0,179312	3,494132	4,034314	-1,019312	301,262485	-177,895195	12,449503	-8,085098	-0,153924	0,144108	-8,361779	581,165602	-0,179312	-8,085098	-0,153924	0,144108	-8,361779	581,165602	-0,179312
10:28:41,67	1,022999	3,205021	-0,241992	0,073999	0,139987	-0,249017	-8,085098	-0,153924	0,144108	3,721219	-53,514591	-0,179312	3,483774	4,010801	-1,013705	300,603485	-177,471730	12,441771	-8,085098	-0,153924	0,144108	-8,361779	581,165602	-0,179312	-8,085098	-0,153924	0,144108	-8,361779	581,165602	-0,179312
10:28:41,72	1,022999	3,205021	-0,241992	0,073999	0,139987	-0,249017	-8,038442	-0,150013	0,148672	3,572205	-52,649008	-0,186215	3,467418	3,995864	-1,014749	299,938207	-177,067899	12,442601	-8,038442	-0,150013	0,148672	-8,203836	578,368723	-0,186215	-8,038442	-0,150013	0,148672	-8,203836	578,368723	-0,186215
10:28:41,77	1,022999	3,205021	-0,241992	0,073999	0,139987	-0,249017	-8,016653	-0,152238	0,152398	3,678790	-52,082015	-0,193633	3,458450	3,975881	-1,011022	299,443448	-176,792737	12,435183	-8,016653	-0,152238	0,152398	-8,271864	577,225250	-0,193633	-8,016653	-0,152238	0,152398	-8,271864	577,225250	-0,193633
10:28:41,82	1,022999	3,205021	-0,241992	0,073999	0,139987	-0,249017	-8,014869	-0,152477	0,150278	3,763255	-52,533108	-0,167839	3,457765	3,974217	-1,013142	299,008480	-176,458426	12,460977	-8,014869	-0,152477	0,150278	-8,206160	576,634133	-0,167839	-8,014869	-0,152477	0,150278	-8,206160	576,634133	-0,167839
10:28:41,87	1,022999	3,205021	-0,241992	0,073999	0,139987	-0,249017	-7,991161	-0,151830	0,154400	3,678257	-51,763654	-0,203867	3,445351	3,954008	-1,009020	298,581494	-176,271247	12,424949	-7,991161	-0,151830	0,154400	-8,240424	575,542496	-0,203867	-7,991161	-0,151830	0,154400	-8,240424	575,542496	-0,203867
10:28:41,92	1,022999	3,205021	-0,241992	0,073999	0,139987	-0,249017	-7,987671	-0,153246	0,153113	3,803172	-51,999926	-0,177622	3,444831	3,950278	-1,010307	298,245340	-176,017918	12,451194	-7,987671	-0,153246	0,153113	-8,226621	575,032214	-0,177622	-7,987671	-0,153246	0,153113	-8,226621	575,032214	-0,177622
10:28:41,97	1,022999	3,205021	-0,241992	0,073999	0,139987	-0,249017	-7,968843	-0,157409	0,152639	3,986571	-51,394089	-0,177360	3,439024	3,931891	-1,010781	297,905599	-175,860002	12,451456	-7,968843	-0,157409	0,152639	-8,370071	574,160109	-0,177360	-7,968843	-0,157409	0,152639	-8,370071	574,160109	-0,177360
10:28:42,02	1,022999	3,205021	-0,241992	0,073999	0,139987	-0,249017	-7,966042	-0,149080	0,152522	3,638278	-51,584235	-0,153699	3,430410	3,933630	-1,010899	297,657201	-175,618655	12,475116	-7,966042	-0,149080	0,152522	-8,064538	573,750093	-0,153699	-7,966042	-0,149080	0,152522	-8,064538	573,750093	-0,153699
10:28:42,07	1,022999	3,205021	-0,241992	0,073999	0,139987	-0,249017	-7,950745	-0,152800	0,155594	3,857948	-51,087341	-0,131163	3,425983	3,918522	-1,007826	297,411764	-175,446658	12,497653	-7,950745	-0,152800	0,155594	-8,136880	573,046168	-0,131163	-7,950745	-0,152800	0,155594	-8,136880	573,046168	-0,131163
10:28:42,12	1,022999	3,205021	-0,241992	0,073999	0,139987	-0,249017	-7,950745	-0,152800	0,155594	3,857948	-51,087341	-0,131163	3,423696	3,914512	-1,010293	297,126470	-175,350922	12,475092	-7,950745	-0,152800	0,155594	-8,136880	573,046168	-0,131163	-7,950745	-0,152800	0,155594	-8,136880	573,046168	-0,131163
10:28:42,17	1,022999	3,205021	-0,241992	0,073999	0,139987	-0,249017	-7,929762	-0,151724	0,155394	3,739770	-50,551630	-0,161959	3,414559	3,900888	-1,008026	296,899641	-175,222817	12,466857	-7,929762	-0,151724	0,155394	-8,170568	571,934672	-0,161959	-7,929762	-0,151724	0,155394	-8,170568	571,934672	-0,161959
10:28:42,22	1,022999	3,205021	-0,241992	0,073999	0,139987	-0,249017	-7,933147	-0,150783	0,159568	3,743172	-50,989725	-0,156129	3,415437	3,904290	-1,003853	296,698833	-175,046468	12,472687	-7,933147	-0,150783	0,159568	-8,093320	571,762293	-0,156129	-7,933147	-0,150783	0,159568	-8,093320	571,762293	-0,156129
10:28:42,27	1,022999	3,205021	-0,241992	0,073999	0,139987	-0,249017	-7,933147	-0,150783	0,159568	3,743172	-50,989725	-0,156129	3,413537	3,900642	-1,006196	296,607907	-174,970217	12,496001	-7,933147	-0,150783	0,159568	-8,093320	571,762293	-0,156129	-7,933147	-0,150783	0,159568	-8,093320	571,762293	-0,156129
10:28:42,32	1,022999	3,205021	-0,241992	0,073999	0,139987	-0,249017	-7,929038	-0,150962	0,157224	3,773042	-50,892943	-0,132815	3,405497	3,887021	-1,008238	296,329503	-174,785893	12,473528	-7,913221	-0,150810	0,155182	-8,053018	570,784127	-0,155288	-7,913221	-0,150810	0,155182	-8,053018	570,784127	-0,155288
10:28:42,37	1,022999	3,205021	-0,241992	0,073999	0,139987	-0,249017	-7,913221	-0,150810	0,155182	3,785538	-50,403729	-0,155288	3,398526	3,885900	-1,007188	296,069080	-174,707962	12,486381	-7,913221	-0,150810	0,155182	-8,053018	570,784127	-0,155288	-7,913221	-0,150810	0,155182	-8,053018	570,784127	-0,155288
10:28:42,42	1,022999	3,205021	-0,241992	0,073999	0,139987	-0,249017	-7,898588	-0,152397	0,156621	3,772950	-50,019267	-0,147113	3,399555	3,873554	-1,006799	295,955905	-174,680067	12,481703	-7,898588	-0,152397	0,156621	-8,190243	570,019893	-0,147113	-7,898588	-0,152397	0,156621	-8,190243	570,019893	-0,147113
10:28:42,47	1,022999	3,205021	-0,241992	0,073999	0,139987	-0,249017	-7,898732	-0,147117	0,158038	3,513666	-50,296610	-0,165499	3,395055	3,876318	-1,005382	295,729818	-174,531899	12,463317	-7,898732	-0,147117	0,158038	-8,035051	569,753815	-0,165499	-7,898732	-0,147117	0,158038	-8,035051	569,753815	-0,165499
10:28:42,52	1,022999	3,205021	-0,241992	0,073999	0,139987	-0,249017	-7,898732	-0,147117	0,158038	3,513666	-50,296610	-0,165499	3,392619	3,865072	-1,006934	295,632589	-174,436371	12,466231	-7,898732	-0,147117	0,158038	-8,035051	569,753815	-0,165499	-7,898732	-0,147117	0,158038	-8,035051	569,753815	-0,165499
10:28:42,57	1,022999	3,205021	-0,241992	0,073999	0,139987	-0,249017	-7,887773	-0,150631	0,156486	3,730501	-49,858756	-0,162585	3,390591	3,863746	-1,004571	295,478913	-174,366616	12,469271	-7,887773	-0,150631	0,156486	-8,094053	569,331459	-0,162585	-7,887773	-0,150631	0,156486	-8,094053	569,331459	-0,162585
10:28:42,62	1,022999	3,205021	-0,241992	0,073999	0,139987	-0,249017	-7,876916	-0,150882	0,156391	3,711105	-49,627537	-0,147577	3,387407	3,855543	-1,007030	295,327649	-174,297793	12,481239	-7,876916	-0,150882	0,156391	-8,133168	568,710358	-0,147577	-7,876916	-0,150882	0,156391	-8,133168	568,710358	-0,147577
10:28:42,67	1,022999	3,205021	-0,241992	0,073999	0,139987	-0,249017	-7,876916	-0,150882	0,156391	3,711105	-49,627537	-0,147577	3,387895	3,863428	-1,004738	295,260875	-174,183981	12,514501	-7,876916	-0,150882	0,156391	-8,133168	568,710358	-0,147577	-7,876916	-0,150882	0,156391	-8,133168	568,710358	-0,147577
10:28:42,72	1,022999	3,205021	-0,241992	0,073999	0,139987	-0,249017	-7,883988	-0,147363	0,158683	3,593262	-50,110030	-0,114315	3,383593	3,849325	-1,001661	295,111587	-174,128914	12,488865	-7,883988	-0,147363	0,158683	-7,974721	568,783039	-0,114315	-7,883988	-0,147363	0,158683	-7,974721	568,783039	-0,114315
10:28:42,77	1,022999	3,205021	-0,241992	0,073999	0,139987	-0,249017	-7,872089	-0,150201	0,157778	3,696474	-49,855544	-0,137105	3,384404	3,851704	-1,005642	294,923230	-174,040302	12,491710	-7,872089	-0,150201	0,157778	-8,094335	568,103475	-0,137105	-7,872089	-0,150201	0,157778	-8,094335	568,103475	-0,137105
10:28:42,82	1,022999	3,205021	-0,241992	0,073999	0,139987	-0,249017	-7,872089	-0,150201	0,157778	3,696474	-49,855544	-0,137105	3,375545	3,845183	-1,003700	294,882414	-174,013207	12,494163	-7,872089	-0,150201	0,157778	-8,094335	568,103475	-0,137105	-7,872089	-0,150201	0,157778	-8,094335	568,103475	-0,137105
10:28:42,87	1,022999	3,205021	-0,241992	0,073999	0,139987	-0,249017	-7,866321	-0,149136	0,157705	3,649520	-49,767863	-0,142590	3,380597	3,847241	-1,005716	294,743609	-173,926839	12,486225	-7,866321	-0,149136	0,157705	-8,057649	567,738318	-0,142590	-7,866321	-0,149136	0,157705	-8,057649	567,738318	-0,142590
10:28:42,92	1,022999	3,205021	-0,241992	0,073999	0,139987	-0,249017	-7,866321	-0,149136	0,157705	3,649520	-49,767863	-0,142590	3,379435	3,841411	-1,005328	294,693715	-173,810931	12,484304	-7,866321	-0,149136	0,157705	-8,057649	567,738318	-0,142590	-7,866321	-0,149136	0,157705	-8,057649	567,738318	-0,142590
10:28:42,97	1,022999	3,205021	-0,241992	0,073999	0,139987	-0,249017	-7,860691	-0,151044	0,158092	3,824165	-49,576280	-0,144511	3,369702	3,836091	-1,008883	294,539131	-173,797570	12,490858	-7,860691	-0,151044	0,158092	-8,032776	567,487967	-0,144511	-7,860691	-0,151044	0,158092	-8,032776	567,487967	-0,144511
10:28:43,02	1,022999	3,205021	-0,241992	0,073999	0,139987	-0,249017	-7,851217	-0,145275	0,154537	3,458483	-49,224203	-0,137957	3,376164	3,839513	-1,003448	294,514780	-173,752049	12,505419	-7,851217	-0,145275	0,154537	-7,945633	567,096360	-0,137957	-7,851217	-0,145275	0,154537	-7,945633	567,096360	-0,137957
10:28:43,07	1,022999	3,205021	-0,241992	0,073999	0,139987	-0,249017	-7,857412	-0,149160	0,159973	3,687727	-49,590175	-0,123397	3,367628	3,834391	-1,004697	294,349728	-173,705046	12,482920	-7,848708	-0,144329	0,158723	-7,935141	566,819568	-0,145895	-7,848708	-0,144329	0,158723	-7,935141	566,819568	-0,145895
10:28:43,12	1,022999	3,205021	-0,241992	0,073999	0,139987	-0,249017	-7,848708	-0,144329	0,158723	3,394725	-49,303997	-0,145895	3,373468	3,827628	-1,004704	294,290136	-173,662986	12,460664	-7,848708	-0,144329	0,158723	-7,935141	566,819568	-0,145895	-7,848708	-0,144329	0,158723	-7,935141	566,819568	-0,145895
10:28:43,17	1,022999	3,205021	-0,241992	0,073999	0,139987	-0,249017	-7,845771	-0,152768	0,158717	3,840139	-49,223914	-0,168151	3,372192	3,831752	-1,005133	294,223289	-173,563844	12,474870	-7,845771	-0,152768	0,158717	-8,152124	566,669101	-0,168151	-7,845771	-0,152768	0,158717	-8,152124	566,669101	-0,168151
10:28:43,22	1,022999	3,205021	-0,241992	0,073999	0,139987	-0,249017	-7,848704	-0,149601	0,158288	3,727925	-49,483923	-0,153946	3,367382	3,821548	-1,003177	294,148653	-173,564732	12,486609	-7,837463	-0,150537	0,160243	-8,078665	566,277283	-0,142207	-7,837463	-0,150537	0,160243	-8,078665	566,277283	-0,142207
10:28:43,27	1,022999	3,205021	-0,241992	0,073999	0,139987	-0,249017	-7,837463	-0,150537	0,160243	3,738497	-48,963551	-0,142207	3,366071	3,826087	-1,003222	294,049339	-173,413671	12,517169	-7,837463	-0,150537	0,160243	-8,078665	566,277283	-0,142207	-7,837463	-0,150537	0,160243	-8,078665	566,277283	-0,142207
10:28:43,32	1,022999	3,205021	-0,241992	0,073999	0,139987	-0,249017	-7,840365	-0,150653	0,159030	3,809327	-49,317048	-0,105252	3,366976	3,826677	-1,004471	293,933206	-173,448222	12,479498	-7,840365	-0,150653	0,159030	-8,016932	566,151568	-0,105252	-7,840365	-0,150653	0,159030	-8,016932	566,151568	-0,105252
10:28:43,37	1,022999	3,205021	-0,241992	0,073999	0,139987	-0,249017	-7,840365	-0,150653	0,159030	3,809327	-49,317048	-0,105252	3,365246	3,825597	-1,002503	293,916420	-173,355788	12,519736	-7,840365	-0,150653	0,159030	-8,016932	566,151568	-0,105252	-7,840365	-0,150653	0,159030	-8,016932	566,151568	-0,105252
10:28:43,42	1,022999	3,205021	-0,241992	0,073999	0,139987	-0,249017	-7,834043	-0,146994	0,160448	3,548619	-49,228584	-0,146961	3,362603	3,820358	-1,002973	293,762286	-173,348177	12,481855	-7,834043	-0,146994	0,160448	-7,990415	565,743768	-0,146961	-7,834043	-0,146994	0,160448	-7,990415	565,743768	-0,146961
10:28:43,47	1,022999	3,205021	-0,241992	0,073999	0,139987	-0,249017	-7,834043	-0,146994	0,160448	3,548619	-49,228584	-0,146961	3,364935	3,810238	-1,001004	293,698713	-173,283484	12,491974	-7,834043	-0,146994	0,160448	-7,990415	565,743768	-0,146961	-7,834043	-0,146994	0,160448	-7,990415	565,743768	-0,146961
10:28:43,52	1,022999	3,205021	-0,241992	0,073999	0,139987	-0,249017	-7,826445	-0,154073	0,162417	3,940985	-48,920883	-0,136841	3,360147	3,817228	-1,003756	293,673581	-173,236825	12,514992	-7,826445	-0,154073	0,162417	-8,153779	565,455015	-0,136841	-7,826445	-0,154073	0,162417	-8,153779	565,455015	-0,136841
10:28:43,58	1,022999	3,205021	-0,241992	0,073999	0,139987	-0,249017	-7,828529	-0,147293	0,160821	3,623315	-49,120796	-0,113485	3,360478	3,815229	-1,004203	293,539588	-173,213375	12,507463	-7,828529	-0,147293	0,160821	-7,939164	565,418768	-0,113485	-7,828529	-0,147293	0,160821	-7,939164	565,418768	-0,113485
10:28:43,63	1,022999	3,205021	-0,241992	0,073999	0,139987	-0,249017	-7,823680	-0,151181	0,158477	3,789708	-48,998654	-0,086150	3,361048	3,809290	-1,004943	293,506411	-173,173469	12,542666	-7,823680	-0,151181	0,158477	-8,078008	565,160200	-0,086150	-7,823680	-0,151181	0,158477	-8,078008	565,160200	-0,086150
10:28:43,68	1,022999	3,205021	-0,241992	0,073999	0,139987	-0,249017	-7,823680	-0,151181	0,158477	3,789708	-48,998654	-0,086150	3,347855	3,796929	-1,004972	292,619784	-172,639661	12,487259	-7,823680	-0,151181	0,158477	-8,078008	565,160200	-0,086150	-7,823680	-0,151181	0,158477	-8,078008	565,160200	-0,086150
10:28:43,73	1,022999	3,205021	-0,241992	0,073999	0,139987	-0,249017	-7,806379	-0,145936	0,158448	3,535962	-49,133740	-0,141556	2,137481	1,855593	-1,029614	196,771408	-113,852281	12,814120	-7,806379	-0,145936	0,158448	-7,920046	563,666975	-0,141556	-7,806379	-0,145936	0,158448	-7,920046	563,666975	-0,141556
10:28:43,78	0,973256	3,205065	-0,241981	0,073995	0,139999	-0,249024	-4,860350	-0,039042	0,131929	1,846194	-39,800890	0,293962	1,782267	1,299039	-1,031491	169,967133	-97,358871	12,922778	-4,860350	-0,039042	0,131929	-1,218634	341,736549	0,293962	-4,860350	-0,039042	0,131929	-1,218634	341,736549	0,293962
10:28:43,83	0,973256	3,205065	-0,241981	0,073995	0,139999	-0,249024	-4,860350	-0,039042	0,131929	1,846194	-39,800890	0,293962	1,795642	1,308167	-1,033565	170,582808	-97,697349	12,915380	-4,860350	-0,039042	0,131929	-1,218634	341,736549	0,293962	-4,860350	-0,039042	0,131929	-1,218634	341,736549	0,293962
10:28:43,88	0,973256	3,205065	-0,241981	0,073995	0,139999	-0,249024	-4,881828	-0,041893	0,133816	2,002902	-39,906085	0,267783	1,795474	1,316215	-1,029604	170,847530	-97,857356	12,896599	-4,881828	-0,041893	0,133816	-1,285667	343,317418	0,267783	-4,881828	-0,041893	0,133816	-1,285667	343,317418	0,267783
10:28:43,93	0,973256	3,205065	-0,241981	0,073995	0,139999	-0,249024	-4,881828	-0,041893	0,133816	2,002902	-39,906085	0,267783	1,799502	1,314714	-1,029868	171,107588	-97,954336	12,886608	-4,881828	-0,041893	0,133816	-1,285667	343,317418	0,267783	-4,881828	-0,041893	0,133816	-1,285667	343,317418	0,267783
10:28:43,98	0,973256	3,205065	-0,241981	0,073995	0,139999	-0,249024	-4,883240	-0,040373	0,131244	1,901222	-39,555119	0,258450	1,794864	1,318197	-1,032176	171,203707	-98,089172	12,887266	-4,883240	-0,040373	0,131244	-1,268071	343,779191	0,258450	-4,883240	-0,040373	0,131244	-1,268071	343,779191	0,258450
10:28:44,03	0,973256	3,205065	-0,241981	0,073995	0,139999	-0,249024	-4,883240	-0,040373	0,131244	1,901222	-39,555119	0,258450	1,799409	1,318631	-1,027809	171,381248	-98,052502	12,894498	-4,883240	-0,040373	0,131244	-1,268071	343,779191	0,258450	-4,883240	-0,040373	0,131244	-1,268071	343,779191	0,258450
10:28:44,08	0,973256	3,205065	-0,241981	0,073995	0,139999	-0,249024	-4,885888	-0,044092	0,135612	2,215140	-39,557398	0,265683	1,795287	1,324451	-1,030554	171,448444	-98,193408	12,862045	-4,885888	-0,044092	0,135612	-1,246098	343,984784	0,265683	-4,885888	-0,044092	0,135612	-1,246098	343,984784	0,265683
10:28:44,13	0,973256	3,205065	-0,241981	0,073995	0,139999	-0,249024	-4,891991	-0,045627	0,131029	2,245070	-39,611924	0,267067	1,803790	1,323149	-1,032392	171,583910	-98,227129	12,895883	-4,891991	-0,045627	0,131029	-1,336682	344,409333	0,267067	-4,891991	-0,045627	0,131029	-1,336682	344,409333	0,267067
10:28:44,18	0,973256	3,205065	-0,241981	0,073995	0,139999	-0,249024	-4,891991	-0,045627	0,131029	2,245070	-39,611924	0,267067	1,798298	1,328363	-1,032462	171,494245	-98,184148	12,898048	-4,891991	-0,045627	0,131029	-1,336682	344,409333	0,267067	-4,891991	-0,045627	0,131029	-1,336682	344,409333	0,267067
10:28:44,23	0,973256	3,205065	-0,241981	0,073995	0,139999	-0,249024	-2,930194	0,031687	0,135379	0,854732	-26,303394	0,517528	0,755935	-0,337160	-1,028042	96,078200	-51,596988	13,146343	-2,930194	0,031687	0,135379	3,342163	203,716816	0,517528	-2,930194	0,031687	0,135379	3,342163	203,716816	0,517528
10:28:44,28	0,923121	3,204972	-0,241976	0,073991	0,140010	-0,249032	-2,930194	0,031687	0,135379	0,854732	-26,303394	0,517528	0,534525	-0,691788	-1,024876	82,609896	-43,266138	13,168117	-2,930194	0,031687	0,135379	3,342163	203,716816	0,517528	-2,930194	0,031687	0,135379	3,342163	203,716816	0,517528
10:28:44,33	0,923121	3,204972	-0,241976	0,073991	0,140010	-0,249032	-2,532787	0,047858	0,140534	0,463591	-20,254803	0,569573	0,543227	-0,673239	-1,022886	83,644753	-43,899209	13,198388	-2,532787	0,047858	0,140534	4,220438	178,568968	0,569573	-2,532787	0,047858	0,140534	4,220438	178,568968	0,569573
10:28:44,38	0,923121	3,204972	-0,241976	0,073991	0,140010	-0,249032	-2,548506	0,048798	0,141441	0,428374	-20,651343	0,581530	0,550273	-0,659156	-1,021979	84,016069	-44,097822	13,210346	-2,548506	0,048798	0,141441	4,258998	179,406412	0,581530	-2,548506	0,048798	0,141441	4,258998	179,406412	0,581530
10:28:44,43	0,923121	3,204972	-0,241976	0,073991	0,140010	-0,249032	-2,548506	0,048798	0,141441	0,428374	-20,651343	0,581530	0,556020	-0,658571	-1,026146	84,285793	-44,254874	13,181932	-2,548506	0,048798	0,141441	4,258998	179,406412	0,581530	-2,548506	0,048798	0,141441	4,258998	179,406412	0,581530
10:28:44,48	0,923121	3,204972	-0,241976	0,073991	0,140010	-0,249032	-2,551279	0,050842	0,139297	0,314553	-20,234363	0,554588	0,549889	-0,655733	-1,024124	84,498279	-44,384924	13,183404	-2,551279	0,050842	0,139297	4,305632	180,041043	0,554588	-2,551279	0,050842	0,139297	4,305632	180,041043	0,554588
10:28:44,53	0,923121	3,204972	-0,241976	0,073991	0,140010	-0,249032	-2,551279	0,050842	0,139297	0,314553	-20,234363	0,554588	0,557123	-0,650197	-1,024871	84,620172	-44,472169	13,167347	-2,551279	0,050842	0,139297	4,305632	180,041043	0,554588	-2,551279	0,050842	0,139297	4,305632	180,041043	0,554588
10:28:44,58	0,923121	3,204972	-0,241976	0,073991	0,140010	-0,249032	-2,564602	0,047065	0,140190	0,542201	-20,586081	0,554246	0,559821	-0,646083	-1,023231	84,809286	-44,528384	13,183062	-2,564602	0,047065	0,140190	4,236815	180,735169	0,554246	-2,564602	0,047065	0,140190	4,236815	180,735169	0,554246
10:28:44,63	0,923121	3,204972	-0,241976	0,073991	0,140010	-0,249032	-2,564602	0,047065	0,140190	0,542201	-20,586081	0,554246	0,557054	-0,652532	-1,025522	84,905206	-44,612270	13,145433	-2,564602	0,047065	0,140190	4,236815	180,735169	0,554246	-2,564602	0,047065	0,140190	4,236815	180,735169	0,554246
10:28:44,68	0,923121	3,204972	-0,241976	0,073991	0,140010	-0,249032	-2,557634	0,046237	0,137898	0,560595	-20,098729	0,516617	0,555942	-0,651444	-1,021619	84,961993	-44,701028	13,139600	-2,557634	0,046237	0,137898	4,190172	180,675528	0,516617	-2,557634	0,046237	0,137898	4,190172	180,675528	0,516617
10:28:44,73	0,923121	3,204972	-0,241976	0,073991	0,140010	-0,249032	-2,558020	0,047744	0,141801	0,433759	-20,025242	0,510784	0,559577	-0,644158	-1,022369	85,040458	-44,723789	13,164455	-2,558020	0,047744	0,141801	4,181634	180,779312	0,510784	-2,558020	0,047744	0,141801	4,181634	180,779312	0,510784
10:28:44,78	0,923121	3,204972	-0,241976	0,073991	0,140010	-0,249032	-2,566147	0,048239	0,141052	0,427522	-20,368511	0,535639	0,564538	-0,640016	-1,025014	85,178012	-44,729021	13,195026	-2,566147	0,048239	0,141052	4,214282	181,074011	0,535639	-2,566147	0,048239	0,141052	4,214282	181,074011	0,535639
10:28:44,83	0,923121	3,204972	-0,241976	0,073991	0,140010	-0,249032	-2,559638	0,047485	0,138049	0,465871	-19,811789	0,530667	0,556975	-0,650171	-1,025372	85,229078	-44,833651	13,159483	-2,559638	0,047485	0,138049	4,193480	181,119816	0,530667	-2,559638	0,047485	0,138049	4,193480	181,119816	0,530667
10:28:44,88	0,923121	3,204972	-0,241976	0,073991	0,140010	-0,249032	-2,559638	0,047485	0,138049	0,465871	-19,811789	0,530667	0,557133	-0,642607	-1,021863	85,326308	-44,863218	13,156551	-2,559638	0,047485	0,138049	4,193480	181,119816	0,530667	-2,559638	0,047485	0,138049	4,193480	181,119816	0,530667
10:28:44,93	0,923121	3,204972	-0,241976	0,073991	0,140010	-0,249032	-2,566268	0,051131	0,141557	0,299337	-20,057550	0,527735	0,560673	-0,638321	-1,023024	85,339861	-44,850131	13,173321	-2,566268	0,051131	0,141557	4,313085	181,394493	0,527735	-2,566268	0,051131	0,141557	4,313085	181,394493	0,527735
10:28:44,98	0,923121	3,204972	-0,241976	0,073991	0,140010	-0,249032	-2,571750	0,050208	0,140396	0,365426	-20,337414	0,544505	0,559603	-0,644325	-1,024111	85,409230	-44,932084	13,203484	-2,571750	0,050208	0,140396	4,306743	181,544956	0,544505	-2,571750	0,050208	0,140396	4,306743	181,544956	0,544505
10:28:45,03	0,923121	3,204972	-0,241976	0,073991	0,140010	-0,249032	-2,566357	0,045479	0,144375	0,575345	-19,902149	0,551145	0,562072	-0,645356	-1,019046	85,455963	-44,958731	13,179961	-2,566357	0,045479	0,144375	4,145421	181,556898	0,551145	-2,566357	0,045479	0,144375	4,145421	181,556898	0,551145
10:28:45,08	0,923121	3,204972	-0,241976	0,073991	0,140010	-0,249032	-2,567393	0,054313	0,141223	0,121302	-19,976933	0,548416	0,554939	-0,640041	-1,022198	85,440540	-44,943628	13,177232	-2,567393	0,054313	0,141223	4,384910	181,563446	0,548416	-2,567393	0,054313	0,141223	4,384910	181,563446	0,548416
10:28:45,13	0,923121	3,204972	-0,241976	0,073991	0,140010	-0,249032	-2,567393	0,054313	0,141223	0,121302	-19,976933	0,548416	0,562885	-0,637343	-1,024456	85,582698	-44,929578	13,189059	-2,567393	0,054313	0,141223	4,384910	181,563446	0,548416	-2,567393	0,054313	0,141223	4,384910	181,563446	0,548416
10:28:45,18	0,923121	3,204972	-0,241976	0,073991	0,140010	-0,249032	-2,573703	0,048782	0,138964	0,492200	-20,188935	0,560243	0,563970	-0,638926	-1,024083	85,547395	-44,970440	13,178149	-2,573703	0,048782	0,138964	4,321566	181,846734	0,560243	-2,573703	0,048782	0,138964	4,321566	181,846734	0,560243
10:28:45,23	0,923121	3,204972	-0,241976	0,073991	0,140010	-0,249032	-2,569883	0,053400	0,141684	0,183396	-19,935251	0,554496	0,561748	-0,639872	-1,020162	85,628928	-45,053811	13,171730	-2,569883	0,053400	0,141684	4,375309	181,800570	0,554496	-2,569883	0,053400	0,141684	4,375309	181,800570	0,554496
10:28:45,28	0,923121	3,204972	-0,241976	0,073991	0,140010	-0,249032	-2,576673	0,048827	0,141726	0,503201	-20,179619	0,536038	0,564331	-0,634748	-1,021694	85,731190	-44,999900	13,164854	-2,576673	0,048827	0,141726	4,336107	182,089198	0,536038	-2,576673	0,048827	0,141726	4,336107	182,089198	0,536038
10:28:45,33	0,923121	3,204972	-0,241976	0,073991	0,140010	-0,249032	-2,572577	0,048619	0,141336	0,428669	-19,949034	0,533044	0,562462	-0,638400	-1,022084	85,703754	-45,082581	13,161860	-2,572577	0,048619	0,141336	4,245287	181,998227	0,533044	-2,572577	0,048619	0,141336	4,245287	181,998227	0,533044
10:28:45,38	0,923121	3,204972	-0,241976	0,073991	0,140010	-0,249032	-2,570028	0,054590	0,139803	0,128412	-19,792016	0,561670	0,556018	-0,637622	-1,023617	85,730067	-45,086003	13,190485	-2,570028	0,054590	0,139803	4,413689	181,955193	0,561670	-2,570028	0,054590	0,139803	4,413689	181,955193	0,561670
10:28:45,43	0,923121	3,204972	-0,241976	0,073991	0,140010	-0,249032	-2,575771	0,044888	0,139828	0,657023	-20,065177	0,553841	0,563945	-0,634870	-1,018158	85,827403	-45,026400	13,155934	-2,575771	0,044888	0,139828	4,180718	182,132869	0,553841	-2,575771	0,044888	0,139828	4,180718	182,132869	0,553841
10:28:45,48	0,923121	3,204972	-0,241976	0,073991	0,140010	-0,249032	-2,577066	0,049657	0,140205	0,397208	-20,073975	0,537269	0,563201	-0,638445	-1,022801	85,794405	-45,130646	13,184172	-2,577066	0,049657	0,140205	4,295261	182,225725	0,537269	-2,577066	0,049657	0,140205	4,295261	182,225725	0,537269
10:28:45,53	0,923121	3,204972	-0,241976	0,073991	0,140010	-0,249032	-2,572856	0,042415	0,140634	0,797656	-19,881344	0,547535	0,567975	-0,641260	-1,022787	85,798137	-45,083529	13,176351	-2,572856	0,042415	0,140634	4,127246	182,087841	0,547535	-2,572856	0,042415	0,140634	4,127246	182,087841	0,547535
10:28:45,58	0,923121	3,204972	-0,241976	0,073991	0,140010	-0,249032	-2,572856	0,042415	0,140634	0,797656	-19,881344	0,547535	0,562075	-0,633780	-1,024731	85,838241	-45,132149	13,204725	-2,576384	0,051264	0,138690	4,339690	182,240369	0,575910	-2,576384	0,051264	0,138690	4,339690	182,240369	0,575910
10:28:45,63	0,923121	3,204972	-0,241976	0,073991	0,140010	-0,249032	-2,576384	0,051264	0,138690	0,315454	-20,005750	0,575910	0,563882	-0,641384	-1,023557	85,855188	-45,207805	13,156991	-2,576384	0,051264	0,138690	4,339690	182,240369	0,575910	-2,576384	0,051264	0,138690	4,339690	182,240369	0,575910
10:28:45,68	0,923121	3,204972	-0,241976	0,073991	0,140010	-0,249032	-2,570702	0,045897	0,139863	0,537477	-19,657802	0,528176	0,559316	-0,637464	-1,020821	85,918493	-45,173852	13,170091	-2,570702	0,045897	0,139863	4,140426	182,142312	0,528176	-2,570702	0,045897	0,139863	4,140426	182,142312	0,528176
10:28:45,73	0,923121	3,204972	-0,241976	0,073991	0,140010	-0,249032	-2,571814	0,051812	0,142600	0,290978	-19,677783	0,541275	0,566982	-0,640080	-1,021970	85,914692	-45,167546	13,164701	-2,571814	0,051812	0,142600	4,358218	182,209627	0,541275	-2,571814	0,051812	0,142600	4,358218	182,209627	0,541275
10:28:45,78	0,923121	3,204972	-0,241976	0,073991	0,140010	-0,249032	-2,573381	0,043864	0,141450	0,707815	-19,765716	0,535885	0,562830	-0,634180	-1,020818	85,927790	-45,199605	13,179954	-2,573381	0,043864	0,141450	4,151167	182,244711	0,535885	-2,573381	0,043864	0,141450	4,151167	182,244711	0,535885
10:28:45,83	0,923121	3,204972	-0,241976	0,073991	0,140010	-0,249032	-2,576415	0,050410	0,142602	0,346203	-19,896074	0,551138	0,561651	-0,632736	-1,024334	85,934262	-45,194528	13,162819	-2,576415	0,050410	0,142602	4,303424	182,352465	0,551138	-2,576415	0,050410	0,142602	4,303424	182,352465	0,551138
10:28:45,88	0,923121	3,204972	-0,241976	0,073991	0,140010	-0,249032	-2,577076	0,052153	0,139086	0,263205	-19,927398	0,534004	0,570033	-0,631346	-1,020997	86,004451	-45,225865	13,157084	-2,577076	0,052153	0,139086	4,357242	182,373058	0,534004	-2,577076	0,052153	0,139086	4,357242	182,373058	0,534004
10:28:45,93	0,923121	3,204972	-0,241976	0,073991	0,140010	-0,249032	-2,582471	0,045590	0,142424	0,612451	-20,131469	0,528268	0,563456	-0,630703	-1,021588	85,966422	-45,228417	13,184572	-2,582471	0,045590	0,142424	4,191272	182,592472	0,528268	-2,582471	0,045590	0,142424	4,191272	182,592472	0,528268
10:28:45,98	0,923121	3,204972	-0,241976	0,073991	0,140010	-0,249032	-2,579739	0,051607	0,141832	0,278345	-20,021083	0,555756	0,567808	-0,635432	-1,025014	86,063489	-45,217586	13,186056	-2,579739	0,051607	0,141832	4,329496	182,488426	0,555756	-2,579739	0,051607	0,141832	4,329496	182,488426	0,555756
10:28:46,03	0,923121	3,204972	-0,241976	0,073991	0,140010	-0,249032	-2,577819	0,045473	0,138406	0,655202	-19,842598	0,557240	0,570044	-0,629698	-1,020767	86,027584	-45,251028	13,198542	-2,577819	0,045473	0,138406	4,224870	182,516194	0,557240	-2,577819	0,045473	0,138406	4,224870	182,516194	0,557240
10:28:46,08	0,923121	3,204972	-0,241976	0,073991	0,140010	-0,249032	-2,583903	0,046404	0,142653	0,559892	-20,173356	0,569726	0,562381	-0,632242	-1,021193	86,010636	-45,239313	13,158888	-2,583903	0,046404	0,142653	4,202621	182,663055	0,569726	-2,583903	0,046404	0,142653	4,202621	182,663055	0,569726
10:28:46,13	0,923121	3,204972	-0,241976	0,073991	0,140010	-0,249032	-2,577869	0,051768	0,142227	0,282636	-19,880088	0,530072	0,569566	-0,630991	-1,019918	86,133419	-45,214395	13,222063	-2,577869	0,051768	0,142227	4,346438	182,482601	0,530072	-2,577869	0,051768	0,142227	4,346438	182,482601	0,530072
10:28:46,18	0,923121	3,204972	-0,241976	0,073991	0,140010	-0,249032	-2,582545	0,046171	0,143502	0,656642	-20,029368	0,593247	0,562726	-0,630112	-1,021457	86,045789	-45,245598	13,185510	-2,582545	0,046171	0,143502	4,281093	182,700390	0,593247	-2,582545	0,046171	0,143502	4,281093	182,700390	0,593247
10:28:46,23	0,923121	3,204972	-0,241976	0,073991	0,140010	-0,249032	-2,579886	0,052535	0,141963	0,254907	-19,951419	0,556694	0,569678	-0,632365	-1,020341	86,129067	-45,274257	13,171811	-2,579886	0,052535	0,141963	4,378887	182,569654	0,556694	-2,579886	0,052535	0,141963	4,378887	182,569654	0,556694
10:28:46,28	0,923121	3,204972	-0,241976	0,073991	0,140010	-0,249032	-2,581411	0,045387	0,143080	0,643402	-19,944230	0,542995	0,565445	-0,631522	-1,022288	86,093292	-45,291476	13,201276	-2,581411	0,045387	0,143080	4,206294	182,696497	0,542995	-2,581411	0,045387	0,143080	4,206294	182,696497	0,542995
10:28:46,33	0,923121	3,204972	-0,241976	0,073991	0,140010	-0,249032	-2,581447	0,046754	0,142681	0,584076	-19,949156	0,533794	0,568513	-0,631650	-1,020740	86,132310	-45,262555	13,162609	-2,581447	0,046754	0,142681	4,254275	182,694415	0,533794	-2,581447	0,046754	0,142681	4,254275	182,694415	0,533794
10:28:46,38	0,923121	3,204972	-0,241976	0,073991	0,140010	-0,249032	-2,577693	0,055562	0,139148	0,114547	-19,780335	0,530023	0,559008	-0,630497	-1,024272	86,103719	-45,259359	13,158839	-2,577693	0,055562	0,139148	4,476151	182,568590	0,530023	-2,577693	0,055562	0,139148	4,476151	182,568590	0,530023
10:28:46,43	0,923121	3,204972	-0,241976	0,073991	0,140010	-0,249032	-2,580179	0,048589	0,141543	0,514568	-19,820507	0,533097	0,566290	-0,631831	-1,021878	86,199599	-45,271497	13,161913	-2,580179	0,048589	0,141543	4,328795	182,723574	0,533097	-2,580179	0,048589	0,141543	4,328795	182,723574	0,533097
10:28:46,48	0,923121	3,204972	-0,241976	0,073991	0,140010	-0,249032	-2,580179	0,048589	0,141543	0,514568	-19,820507	0,533097	0,560892	-0,631469	-1,018783	86,167848	-45,318977	13,172492	-2,580179	0,048589	0,141543	4,328795	182,723574	0,533097	-2,580179	0,048589	0,141543	4,328795	182,723574	0,533097
10:28:46,53	0,923121	3,204972	-0,241976	0,073991	0,140010	-0,249032	-2,577793	0,053444	0,144637	0,205107	-19,700195	0,543676	0,567890	-0,632200	-1,020572	86,178218	-45,305369	13,182278	-2,577793	0,053444	0,144637	4,400463	182,656589	0,543676	-2,577793	0,053444	0,144637	4,400463	182,656589	0,543676
10:28:46,59	0,923121	3,204972	-0,241976	0,073991	0,140010	-0,249032	-2,587777	0,049549	0,141143	0,474489	-20,184194	0,534342	0,570902	-0,629207	-1,025394	86,183190	-45,322068	13,154098	-2,587777	0,049549	0,141143	4,364117	182,956283	0,534342	-2,587777	0,049549	0,141143	4,364117	182,956283	0,534342
10:28:46,64	0,923121	3,204972	-0,241976	0,073991	0,140010	-0,249032	-2,587777	0,049549	0,141143	0,474489	-20,184194	0,534342	0,571559	-0,625861	-1,022276	86,227086	-45,347532	13,156389	-2,587777	0,049549	0,141143	4,364117	182,956283	0,534342	-2,587777	0,049549	0,141143	4,364117	182,956283	0,534342
10:28:46,69	0,923121	3,204972	-0,241976	0,073991	0,140010	-0,249032	-2,587984	0,047010	0,141144	0,544548	-20,164533	0,527573	0,560135	-0,638515	-1,023221	85,725892	-45,091459	13,190691	-2,587984	0,047010	0,141144	4,234860	182,992221	0,527573	-2,587984	0,047010	0,141144	4,234860	182,992221	0,527573
10:28:46,74	0,912974	3,204991	-0,241994	0,073997	0,140007	-0,249017	-2,089589	0,061539	0,139808	0,320505	-16,182809	0,581452	0,309780	-1,050220	-1,023612	67,496683	-33,919879	13,210268	-2,089589	0,061539	0,139808	5,151292	147,849927	0,581452	-2,089589	0,061539	0,139808	5,151292	147,849927	0,581452
10:28:46,79	0,912974	3,204991	-0,241994	0,073997	0,140007	-0,249017	-2,112386	0,062669	0,140245	0,277995	-16,226640	0,645133	0,319092	-1,024185	-1,023552	68,553774	-34,504108	13,287872	-2,112386	0,062669	0,140245	5,197490	149,595697	0,645133	-2,112386	0,062669	0,140245	5,197490	149,595697	0,645133
10:28:46,84	0,912974	3,204991	-0,241994	0,073997	0,140007	-0,249017	-2,116360	0,065511	0,138060	0,108763	-15,915405	0,599799	0,319725	-1,025049	-1,025361	68,931250	-34,754090	13,228615	-2,116360	0,065511	0,138060	5,251404	150,218824	0,599799	-2,116360	0,065511	0,138060	5,251404	150,218824	0,599799
10:28:46,89	0,912974	3,204991	-0,241994	0,073997	0,140007	-0,249017	-2,127019	0,062990	0,140898	0,293194	-16,202862	0,629025	0,330116	-1,012734	-1,023699	69,180408	-34,864554	13,268734	-2,127019	0,062990	0,140898	5,237876	150,768168	0,629025	-2,127019	0,062990	0,140898	5,237876	150,768168	0,629025
10:28:46,94	0,912974	3,204991	-0,241994	0,073997	0,140007	-0,249017	-2,127019	0,062990	0,140898	0,293194	-16,202862	0,629025	0,322121	-1,015027	-1,023682	69,335783	-35,012482	13,197679	-2,127019	0,062990	0,140898	5,237876	150,768168	0,629025	-2,127019	0,062990	0,140898	5,237876	150,768168	0,629025
10:28:46,99	0,912974	3,204991	-0,241994	0,073997	0,140007	-0,249017	-2,130432	0,066574	0,142934	0,025028	-16,024635	0,617538	0,325840	-1,012331	-1,020486	69,456129	-35,089990	13,246354	-2,130432	0,066574	0,142934	5,251116	151,214239	0,617538	-2,130432	0,066574	0,142934	5,251116	151,214239	0,617538
10:28:47,04	0,912974	3,204991	-0,241994	0,073997	0,140007	-0,249017	-2,130910	0,063113	0,144174	0,247558	-15,910607	0,614648	0,329077	-1,013648	-1,019246	69,597673	-35,122616	13,243464	-2,130910	0,063113	0,144174	5,201896	151,365804	0,614648	-2,130910	0,063113	0,144174	5,201896	151,365804	0,614648
10:28:47,09	0,912974	3,204991	-0,241994	0,073997	0,140007	-0,249017	-2,130910	0,063113	0,144174	0,247558	-15,910607	0,614648	0,327895	-1,008338	-1,021593	69,645098	-35,215036	13,227492	-2,130910	0,063113	0,144174	5,201896	151,365804	0,614648	-2,130910	0,063113	0,144174	5,201896	151,365804	0,614648
10:28:47,14	0,912974	3,204991	-0,241994	0,073997	0,140007	-0,249017	-2,135946	0,066959	0,142674	0,123075	-15,986443	0,603733	0,328265	-1,007363	-1,020746	69,796572	-35,150262	13,232548	-2,135946	0,066959	0,142674	5,379321	151,685351	0,603733	-2,135946	0,066959	0,142674	5,379321	151,685351	0,603733
10:28:47,19	0,912974	3,204991	-0,241994	0,073997	0,140007	-0,249017	-2,141685	0,063720	0,139917	0,152423	-16,251795	0,588386	0,333939	-1,004012	-1,023504	69,755678	-35,287217	13,217202	-2,141685	0,063720	0,139917	5,154447	151,870491	0,588386	-2,141685	0,063720	0,139917	5,154447	151,870491	0,588386
10:28:47,24	0,912974	3,204991	-0,241994	0,073997	0,140007	-0,249017	-2,134824	0,060195	0,141958	0,327325	-15,773131	0,611779	0,333561	-1,011716	-1,021462	69,857055	-35,355441	13,240595	-2,134824	0,060195	0,141958	5,052642	151,810589	0,611779	-2,134824	0,060195	0,141958	5,052642	151,810589	0,611779
10:28:47,29	0,912974	3,204991	-0,241994	0,073997	0,140007	-0,249017	-2,141208	0,065229	0,142285	0,087987	-16,101703	0,569389	0,328815	-1,001806	-1,024224	69,873951	-35,357646	13,242681	-2,141208	0,065229	0,142285	5,208451	151,983096	0,569389	-2,141208	0,065229	0,142285	5,208451	151,983096	0,569389
10:28:47,34	0,912974	3,204991	-0,241994	0,073997	0,140007	-0,249017	-2,141208	0,065229	0,142285	0,087987	-16,101703	0,569389	0,334377	-1,008324	-1,021816	69,980385	-35,381056	13,229676	-2,138170	0,061185	0,141605	5,118345	152,018863	0,600860	-2,138170	0,061185	0,141605	5,118345	152,018863	0,600860
10:28:47,39	0,912974	3,204991	-0,241994	0,073997	0,140007	-0,249017	-2,140771	0,068814	0,143526	-0,075198	-15,953650	0,609278	0,329070	-1,002257	-1,019895	69,991317	-35,380264	13,238093	-2,140771	0,068814	0,143526	5,326663	152,096849	0,609278	-2,140771	0,068814	0,143526	5,326663	152,096849	0,609278
10:28:47,44	0,912974	3,204991	-0,241994	0,073997	0,140007	-0,249017	-2,140553	0,061041	0,143193	0,362295	-15,898298	0,614521	0,335693	-1,006332	-1,020227	70,046105	-35,373442	13,243336	-2,140553	0,061041	0,143193	5,153982	152,135121	0,614521	-2,140553	0,061041	0,143193	5,153982	152,135121	0,614521
10:28:47,49	0,912974	3,204991	-0,241994	0,073997	0,140007	-0,249017	-2,140553	0,061041	0,143193	0,362295	-15,898298	0,614521	0,336318	-0,996899	-1,021815	70,100656	-35,409152	13,219880	-2,140553	0,061041	0,143193	5,153982	152,135121	0,614521	-2,140553	0,061041	0,143193	5,153982	152,135121	0,614521
10:28:47,54	0,912974	3,204991	-0,241994	0,073997	0,140007	-0,249017	-2,149035	0,065216	0,141606	0,141535	-16,274259	0,591064	0,332900	-1,002888	-1,021377	70,158879	-35,467569	13,220509	-2,149035	0,065216	0,141606	5,260974	152,424988	0,591064	-2,149035	0,065216	0,141606	5,260974	152,424988	0,591064
10:28:47,59	0,912974	3,204991	-0,241994	0,073997	0,140007	-0,249017	-2,142139	0,065182	0,142043	0,121821	-15,836051	0,591694	0,336920	-1,000588	-1,022539	70,135288	-35,505630	13,245502	-2,146141	0,062850	0,140881	5,132051	152,426532	0,616686	-2,146141	0,062850	0,140881	5,132051	152,426532	0,616686
10:28:47,64	0,912974	3,204991	-0,241994	0,073997	0,140007	-0,249017	-2,146141	0,062850	0,140881	0,198308	-16,045549	0,616686	0,336034	-1,001840	-1,022758	70,216417	-35,486705	13,244261	-2,146141	0,062850	0,140881	5,132051	152,426532	0,616686	-2,146141	0,062850	0,140881	5,132051	152,426532	0,616686
10:28:47,69	0,912974	3,204991	-0,241994	0,073997	0,140007	-0,249017	-2,144614	0,062991	0,140662	0,247933	-15,905337	0,615445	0,337676	-0,998644	-1,020583	70,194967	-35,453236	13,236105	-2,144614	0,062991	0,140662	5,192740	152,446860	0,615445	-2,144614	0,062991	0,140662	5,192740	152,446860	0,615445
10:28:47,74	0,912974	3,204991	-0,241994	0,073997	0,140007	-0,249017	-2,148437	0,063942	0,140121	0,186895	-16,072947	0,592066	0,331097	-0,999086	-1,021770	70,176625	-35,531212	13,228470	-2,148437	0,063942	0,140121	5,206311	152,579374	0,592066	-2,148437	0,063942	0,140121	5,206311	152,579374	0,592066
10:28:47,79	0,912974	3,204991	-0,241994	0,073997	0,140007	-0,249017	-2,142446	0,060310	0,143263	0,336068	-15,747927	0,598204	0,337273	-1,005059	-1,020157	70,229452	-35,553476	13,227020	-2,142446	0,060310	0,143263	5,070370	152,434081	0,598204	-2,142446	0,060310	0,143263	5,070370	152,434081	0,598204
10:28:47,84	0,912974	3,204991	-0,241994	0,073997	0,140007	-0,249017	-2,147029	0,069218	0,138168	-0,086089	-15,973179	0,582234	0,331849	-0,996635	-1,025253	70,261307	-35,524422	13,211049	-2,147029	0,069218	0,138168	5,347536	152,568589	0,582234	-2,147029	0,069218	0,138168	5,347536	152,568589	0,582234
10:28:47,90	0,912974	3,204991	-0,241994	0,073997	0,140007	-0,249017	-2,143522	0,069892	0,140527	-0,168045	-15,738011	0,592153	0,331975	-0,997886	-1,022865	70,335377	-35,582663	13,231032	-2,143522	0,069892	0,140527	5,318468	152,528483	0,592153	-2,143522	0,069892	0,140527	5,318468	152,528483	0,592153
10:28:47,95	0,912974	3,204991	-0,241994	0,073997	0,140007	-0,249017	-2,147569	0,064516	0,141343	0,189332	-15,904531	0,588752	0,336191	-0,998519	-1,022078	70,360546	-35,545997	13,217568	-2,147569	0,064516	0,141343	5,253877	152,679632	0,588752	-2,147569	0,064516	0,141343	5,253877	152,679632	0,588752
10:28:48,00	0,912974	3,204991	-0,241994	0,073997	0,140007	-0,249017	-2,147569	0,064516	0,141343	0,189332	-15,904531	0,588752	0,320204	-1,016322	-1,025255	69,669493	-35,174025	13,222213	-2,147569	0,064516	0,141343	5,253877	152,679632	0,588752	-2,147569	0,064516	0,141343	5,253877	152,679632	0,588752
10:28:48,05	0,902977	3,204965	-0,241995	0,074001	0,139993	-0,249029	-2,124157	0,069460	0,138166	-0,091102	-15,471589	0,593397	0,096202	-1,382723	-1,025754	53,513997	-25,234009	13,324397	-2,124157	0,069460	0,138166	5,361481	151,274772	0,593397	-2,124157	0,069460	0,138166	5,361481	151,274772	0,593397
10:28:48,10	0,902977	3,204965	-0,241995	0,074001	0,139993	-0,249029	-1,707287	0,083636	0,138432	-0,388913	-11,578429	0,661301	0,103765	-1,374694	-1,023789	54,546884	-25,919729	13,264048	-1,707287	0,083636	0,138432	6,176525	122,443562	0,661301	-1,707287	0,083636	0,138432	6,176525	122,443562	0,661301
10:28:48,15	0,902977	3,204965	-0,241995	0,074001	0,139993	-0,249029	-1,707287	0,083636	0,138432	-0,388913	-11,578429	0,661301	0,104788	-1,362109	-1,024850	54,860503	-26,127534	13,281083	-1,707287	0,083636	0,138432	6,176525	122,443562	0,661301	-1,707287	0,083636	0,138432	6,176525	122,443562	0,661301
10:28:48,20	0,902977	3,204965	-0,241995	0,074001	0,139993	-0,249029	-1,716989	0,083122	0,138570	-0,371530	-11,647048	0,652267	0,113563	-1,351860	-1,025892	55,191240	-26,282012	13,286096	-1,716989	0,083122	0,138570	6,153515	123,136615	0,652267	-1,716989	0,083122	0,138570	6,153515	123,136615	0,652267
10:28:48,25	0,902977	3,204965	-0,241995	0,074001	0,139993	-0,249029	-1,721105	0,079699	0,139205	-0,118579	-11,330487	0,675413	0,109811	-1,360256	-1,024215	55,357484	-26,327906	13,304229	-1,721105	0,079699	0,139205	6,137774	123,776269	0,675413	-1,721105	0,079699	0,139205	6,137774	123,776269	0,675413
10:28:48,30	0,902977	3,204965	-0,241995	0,074001	0,139993	-0,249029	-1,721105	0,079699	0,139205	-0,118579	-11,330487	0,675413	0,111194	-1,358477	-1,024176	55,519899	-26,518285	13,263025	-1,723337	0,079390	0,139244	6,045936	124,071268	0,634209	-1,723337	0,079390	0,139244	6,045936	124,071268	0,634209
10:28:48,35	0,902977	3,204965	-0,241995	0,074001	0,139993	-0,249029	-1,728864	0,078981	0,139663	-0,098606	-11,440587	0,644929	0,114311	-1,353896	-1,023757	55,602855	-26,489598	13,273745	-1,728864	0,078981	0,139663	6,101412	124,275214	0,644929	-1,728864	0,078981	0,139663	6,101412	124,275214	0,644929
10:28:48,40	0,902977	3,204965	-0,241995	0,074001	0,139993	-0,249029	-1,734690	0,081673	0,141994	-0,282463	-11,677434	0,656456	0,114893	-1,347504	-1,021426	55,638168	-26,560640	13,285272	-1,734690	0,081673	0,141994	6,128886	124,495705	0,656456	-1,734690	0,081673	0,141994	6,128886	124,495705	0,656456
10:28:48,45	0,902977	3,204965	-0,241995	0,074001	0,139993	-0,249029	-1,734690	0,081673	0,141994	-0,282463	-11,677434	0,656456	0,112130	-1,348806	-1,024886	55,763319	-26,674033	13,257562	-1,734690	0,081673	0,141994	6,128886	124,495705	0,656456	-1,734690	0,081673	0,141994	6,128886	124,495705	0,656456
10:28:48,50	0,902977	3,204965	-0,241995	0,074001	0,139993	-0,249029	-1,732181	0,083415	0,138535	-0,408664	-11,381908	0,628746	0,119210	-1,344430	-1,023324	55,771581	-26,654025	13,273576	-1,732181	0,083415	0,138535	6,139418	124,594307	0,628746	-1,732181	0,083415	0,138535	6,139418	124,594307	0,628746
10:28:48,55	0,902977	3,204965	-0,241995	0,074001	0,139993	-0,249029	-1,739510	0,079472	0,140096	-0,182156	-11,765857	0,644760	0,119946	-1,342285	-1,025592	55,866323	-26,686015	13,312164	-1,739510	0,079472	0,140096	6,056380	124,785673	0,644760	-1,739510	0,079472	0,140096	6,056380	124,785673	0,644760
10:28:48,60	0,902977	3,204965	-0,241995	0,074001	0,139993	-0,249029	-1,741736	0,079907	0,137829	-0,185118	-11,783567	0,683348	0,117720	-1,352928	-1,024374	55,914712	-26,742974	13,292603	-1,731407	0,076513	0,139046	5,972505	124,739365	0,663787	-1,731407	0,076513	0,139046	5,972505	124,739365	0,663787
10:28:48,65	0,902977	3,204965	-0,241995	0,074001	0,139993	-0,249029	-1,731436	0,082614	0,140610	-0,368096	-11,124785	0,680059	0,112452	-1,349852	-1,022811	55,951894	-26,784182	13,308875	-1,731436	0,082614	0,140610	6,117076	124,792952	0,680059	-1,731436	0,082614	0,140610	6,117076	124,792952	0,680059
10:28:48,70	0,902977	3,204965	-0,241995	0,074001	0,139993	-0,249029	-1,731436	0,082614	0,140610	-0,368096	-11,124785	0,680059	0,111925	-1,347388	-1,024389	55,980070	-26,765571	13,276500	-1,731436	0,082614	0,140610	6,117076	124,792952	0,680059	-1,731436	0,082614	0,140610	6,117076	124,792952	0,680059
10:28:48,75	0,902977	3,204965	-0,241995	0,074001	0,139993	-0,249029	-1,737874	0,082976	0,138605	-0,396981	-11,456156	0,629026	0,120947	-1,345481	-1,027441	56,084725	-26,782719	13,283420	-1,737874	0,082976	0,138605	6,116601	124,966984	0,629026	-1,737874	0,082976	0,138605	6,116601	124,966984	0,629026
10:28:48,80	0,902977	3,204965	-0,241995	0,074001	0,139993	-0,249029	-1,735962	0,083534	0,138691	-0,365263	-11,209042	0,640749	0,113918	-1,345472	-1,024729	56,108097	-26,815841	13,269565	-1,735962	0,083534	0,138691	6,192147	125,064002	0,640749	-1,735962	0,083534	0,138691	6,192147	125,064002	0,640749
10:28:48,85	0,902977	3,204965	-0,241995	0,074001	0,139993	-0,249029	-1,735962	0,083534	0,138691	-0,365263	-11,209042	0,640749	0,120404	-1,337931	-1,021263	56,131353	-26,845283	13,244287	-1,735962	0,083534	0,138691	6,192147	125,064002	0,640749	-1,735962	0,083534	0,138691	6,192147	125,064002	0,640749
10:28:48,90	0,902977	3,204965	-0,241995	0,074001	0,139993	-0,249029	-1,745735	0,081687	0,142158	-0,283103	-11,682382	0,615472	0,119317	-1,341492	-1,025887	56,159936	-26,800989	13,262045	-1,745735	0,081687	0,142158	6,129339	125,357849	0,615472	-1,745735	0,081687	0,142158	6,129339	125,357849	0,615472
10:28:48,95	0,902977	3,204965	-0,241995	0,074001	0,139993	-0,249029	-1,742108	0,080848	0,137534	-0,186831	-11,491151	0,633230	0,114610	-1,341797	-1,024710	56,193374	-26,896574	13,261910	-1,742108	0,080848	0,137534	6,159760	125,264331	0,633230	-1,742108	0,080848	0,137534	6,159760	125,264331	0,633230
10:28:49,00	0,902977	3,204965	-0,241995	0,074001	0,139993	-0,249029	-1,739490	0,084772	0,138710	-0,456908	-11,278280	0,633095	0,119926	-1,346681	-1,023907	56,187996	-26,903836	13,261439	-1,739490	0,084772	0,138710	6,197670	125,271712	0,633095	-1,739490	0,084772	0,138710	6,197670	125,271712	0,633095
10:28:49,05	0,902977	3,204965	-0,241995	0,074001	0,139993	-0,249029	-1,737919	0,077726	0,139514	-0,099528	-11,197618	0,632623	0,123512	-1,338530	-1,023892	56,236260	-26,900657	13,291935	-1,737919	0,077726	0,139514	6,001991	125,229055	0,632623	-1,737919	0,077726	0,139514	6,001991	125,229055	0,632623
10:28:49,10	0,902977	3,204965	-0,241995	0,074001	0,139993	-0,249029	-1,741716	0,081939	0,137978	-0,327642	-11,341656	0,666436	0,118176	-1,341287	-1,025443	56,229688	-26,938380	13,295252	-1,741716	0,081939	0,137978	6,104550	125,383040	0,666436	-1,741716	0,081939	0,137978	6,104550	125,383040	0,666436
10:28:49,15	0,902977	3,204965	-0,241995	0,074001	0,139993	-0,249029	-1,743205	0,081934	0,137603	-0,259300	-11,386458	0,653174	0,118925	-1,339999	-1,025817	56,291991	-26,895748	13,281990	-1,743205	0,081934	0,137603	6,172483	125,455146	0,653174	-1,743205	0,081934	0,137603	6,172483	125,455146	0,653174
10:28:49,20	0,902977	3,204965	-0,241995	0,074001	0,139993	-0,249029	-1,743205	0,081934	0,137603	-0,259300	-11,386458	0,653174	0,121308	-1,345859	-1,025775	56,316665	-26,974098	13,283589	-1,743205	0,081934	0,137603	6,172483	125,455146	0,653174	-1,743205	0,081934	0,137603	6,172483	125,455146	0,653174
10:28:49,25	0,902977	3,204965	-0,241995	0,074001	0,139993	-0,249029	-1,747618	0,080980	0,138015	-0,218969	-11,533828	0,656534	0,121958	-1,336655	-1,025406	56,358463	-26,944832	13,285350	-1,747618	0,080980	0,138015	6,137933	125,654201	0,656534	-1,747618	0,080980	0,138015	6,137933	125,654201	0,656534
10:28:49,31	0,902977	3,204965	-0,241995	0,074001	0,139993	-0,249029	-1,750000	0,082949	0,138406	-0,289768	-11,633769	0,656778	0,124272	-1,335547	-1,023849	56,352364	-26,981349	13,293550	-1,750000	0,082949	0,138406	6,221765	125,741230	0,656778	-1,750000	0,082949	0,138406	6,221765	125,741230	0,656778
10:28:49,36	0,902977	3,204965	-0,241995	0,074001	0,139993	-0,249029	-1,750000	0,082949	0,138406	-0,289768	-11,633769	0,656778	0,121260	-1,334758	-1,026583	56,339096	-27,010413	13,294015	-1,748911	0,082532	0,136837	6,112594	125,704491	0,665200	-1,748911	0,082532	0,136837	6,112594	125,704491	0,665200
10:28:49,41	0,902977	3,204965	-0,241995	0,074001	0,139993	-0,249029	-1,748911	0,082532	0,136837	-0,366172	-11,585061	0,665200	0,113084	-1,346346	-1,023551	56,138449	-26,850738	13,263510	-1,748911	0,082532	0,136837	6,112594	125,704491	0,665200	-1,748911	0,082532	0,136837	6,112594	125,704491	0,665200
10:28:49,46	0,892993	3,204995	-0,241978	0,073987	0,140001	-0,249014	-1,734788	0,083819	0,139870	-0,395119	-11,104265	0,634695	-0,115484	-1,714695	-1,027319	40,030059	-17,036978	13,379035	-1,734788	0,083819	0,139870	6,184648	125,076626	0,634695	-1,734788	0,083819	0,139870	6,184648	125,076626	0,634695
10:28:49,51	0,892993	3,204995	-0,241978	0,073987	0,140001	-0,249014	-1,301505	0,097590	0,136102	-0,666457	-7,430691	0,750219	-0,107302	-1,695320	-1,028491	41,102977	-17,693642	13,322904	-1,301505	0,097590	0,136102	6,994353	94,737476	0,750219	-1,301505	0,097590	0,136102	6,994353	94,737476	0,750219
10:28:49,56	0,892993	3,204995	-0,241978	0,073987	0,140001	-0,249014	-1,322375	0,100192	0,134929	-0,833988	-7,258389	0,694088	-0,101242	-1,690056	-1,030589	41,558668	-17,912475	13,372457	-1,329964	0,097576	0,132831	7,000073	97,253199	0,743641	-1,329964	0,097576	0,132831	7,000073	97,253199	0,743641
10:28:49,61	0,892993	3,204995	-0,241978	0,073987	0,140001	-0,249014	-1,327867	0,095266	0,133714	-0,619692	-6,719543	0,718497	-0,100291	-1,693027	-1,029706	41,796038	-18,142089	13,347313	-1,327867	0,095266	0,133714	6,858712	97,517989	0,718497	-1,327867	0,095266	0,133714	6,858712	97,517989	0,718497
10:28:49,66	0,892993	3,204995	-0,241978	0,073987	0,140001	-0,249014	-1,327867	0,095266	0,133714	-0,619692	-6,719543	0,718497	-0,096316	-1,686647	-1,027303	42,018010	-18,158350	13,334992	-1,327867	0,095266	0,133714	6,858712	97,517989	0,718497	-1,327867	0,095266	0,133714	6,858712	97,517989	0,718497
10:28:49,71	0,892993	3,204995	-0,241978	0,073987	0,140001	-0,249014	-1,336400	0,098277	0,134972	-0,731504	-6,859968	0,712792	-0,098631	-1,684131	-1,028449	42,081093	-18,254996	13,341608	-1,336400	0,098277	0,134972	6,983245	98,047446	0,712792	-1,336400	0,098277	0,134972	6,983245	98,047446	0,712792
10:28:49,76	0,892993	3,204995	-0,241978	0,073987	0,140001	-0,249014	-1,345830	0,096705	0,131156	-0,672437	-7,154105	0,740928	-0,092555	-1,676751	-1,032265	42,239666	-18,372763	13,369744	-1,345830	0,096705	0,131156	6,918870	98,493546	0,740928	-1,345830	0,096705	0,131156	6,918870	98,493546	0,740928
10:28:49,81	0,892993	3,204995	-0,241978	0,073987	0,140001	-0,249014	-1,338771	0,099959	0,132345	-0,859470	-6,701332	0,716523	-0,098902	-1,681237	-1,031076	42,304974	-18,431052	13,345339	-1,338771	0,099959	0,132345	6,987276	98,392184	0,716523	-1,338771	0,099959	0,132345	6,987276	98,392184	0,716523
10:28:49,86	0,892993	3,204995	-0,241978	0,073987	0,140001	-0,249014	-1,338771	0,099959	0,132345	-0,859470	-6,701332	0,716523	-0,091725	-1,677153	-1,032228	42,374473	-18,453337	13,331922	-1,338771	0,099959	0,132345	6,987276	98,392184	0,716523	-1,338771	0,099959	0,132345	6,987276	98,392184	0,716523
10:28:49,91	0,892993	3,204995	-0,241978	0,073987	0,140001	-0,249014	-1,349254	0,094140	0,134377	-0,519644	-7,085041	0,753559	-0,088621	-1,675068	-1,029043	42,463398	-18,479505	13,382375	-1,349254	0,094140	0,134377	6,870329	98,831419	0,753559	-1,349254	0,094140	0,134377	6,870329	98,831419	0,753559
10:28:49,96	0,892993	3,204995	-0,241978	0,073987	0,140001	-0,249014	-1,349254	0,094140	0,134377	-0,519644	-7,085041	0,753559	-0,088515	-1,682213	-1,030559	42,516204	-18,540822	13,360368	-1,349254	0,094140	0,134377	6,870329	98,831419	0,753559	-1,349254	0,094140	0,134377	6,870329	98,831419	0,753559
10:28:50,01	0,892993	3,204995	-0,241978	0,073987	0,140001	-0,249014	-1,343120	0,090475	0,132861	-0,355771	-6,689674	0,731553	-0,092565	-1,673996	-1,029401	42,594009	-18,610365	13,357155	-1,343120	0,090475	0,132861	6,746512	98,745254	0,731553	-1,343120	0,090475	0,132861	6,746512	98,745254	0,731553
10:28:50,06	0,892993	3,204995	-0,241978	0,073987	0,140001	-0,249014	-1,346984	0,104786	0,134773	-1,079658	-6,787168	0,708640	-0,098976	-1,671711	-1,028647	42,615903	-18,574970	13,337456	-1,346984	0,104786	0,134773	7,146025	98,951055	0,708640	-1,346984	0,104786	0,134773	7,146025	98,951055	0,708640
10:28:50,11	0,892993	3,204995	-0,241978	0,073987	0,140001	-0,249014	-1,346984	0,104786	0,134773	-1,079658	-6,787168	0,708640	-0,088878	-1,669998	-1,029398	42,674604	-18,616793	13,328278	-1,346984	0,104786	0,134773	7,146025	98,951055	0,708640	-1,346984	0,104786	0,134773	7,146025	98,951055	0,708640
10:28:50,16	0,892993	3,204995	-0,241978	0,073987	0,140001	-0,249014	-1,353517	0,096897	0,134023	-0,676315	-7,055139	0,699463	-0,091202	-1,669208	-1,025913	42,695791	-18,654871	13,305056	-1,353517	0,096897	0,134023	6,930105	99,195930	0,699463	-1,353517	0,096897	0,134023	6,930105	99,195930	0,699463
10:28:50,21	0,892993	3,204995	-0,241978	0,073987	0,140001	-0,249014	-1,353039	0,099304	0,137507	-0,823876	-6,992892	0,676240	-0,088152	-1,669181	-1,028580	42,746428	-18,632441	13,341323	-1,353039	0,099304	0,137507	6,971514	99,220648	0,676240	-1,353039	0,099304	0,137507	6,971514	99,220648	0,676240
10:28:50,26	0,892993	3,204995	-0,241978	0,073987	0,140001	-0,249014	-1,349784	0,092362	0,133372	-0,419466	-6,699040	0,739445	-0,086817	-1,675498	-1,030048	42,825396	-18,679559	13,368260	-1,349784	0,092362	0,133372	6,830972	99,258973	0,739445	-1,349784	0,092362	0,133372	6,830972	99,258973	0,739445
10:28:50,31	0,892993	3,204995	-0,241978	0,073987	0,140001	-0,249014	-1,349784	0,092362	0,133372	-0,419466	-6,699040	0,739445	-0,085597	-1,675651	-1,029270	42,847533	-18,697821	13,352627	-1,349784	0,092362	0,133372	6,830972	99,258973	0,739445	-1,349784	0,092362	0,133372	6,830972	99,258973	0,739445
10:28:50,36	0,892993	3,204995	-0,241978	0,073987	0,140001	-0,249014	-1,349441	0,093662	0,133317	-0,550220	-6,619333	0,742797	-0,088114	-1,675145	-1,030103	42,847398	-18,765210	13,371612	-1,349441	0,093662	0,133317	6,802237	99,311767	0,742797	-1,349441	0,093662	0,133317	6,802237	99,311767	0,742797
10:28:50,41	0,892993	3,204995	-0,241978	0,073987	0,140001	-0,249014	-1,349441	0,093662	0,133317	-0,550220	-6,619333	0,742797	-0,085534	-1,676395	-1,027690	42,901436	-18,782088	13,348313	-1,349441	0,093662	0,133317	6,802237	99,311767	0,742797	-1,349441	0,093662	0,133317	6,802237	99,311767	0,742797
10:28:50,46	0,892993	3,204995	-0,241978	0,073987	0,140001	-0,249014	-1,349649	0,090802	0,135731	-0,389125	-6,574931	0,719497	-0,087227	-1,673064	-1,030786	42,938906	-18,741990	13,365833	-1,349649	0,090802	0,135731	6,738862	99,372527	0,719497	-1,349649	0,090802	0,135731	6,738862	99,372527	0,719497
10:28:50,51	0,892993	3,204995	-0,241978	0,073987	0,140001	-0,249014	-1,351687	0,093934	0,132635	-0,498511	-6,668506	0,737017	-0,089134	-1,668438	-1,029298	42,892451	-18,779720	13,335483	-1,351687	0,093934	0,132635	6,875312	99,438935	0,737017	-1,351687	0,093934	0,132635	6,875312	99,438935	0,737017
10:28:50,56	0,892993	3,204995	-0,241978	0,073987	0,140001	-0,249014	-1,354739	0,097899	0,134122	-0,760566	-6,848590	0,706667	-0,085962	-1,668077	-1,030779	43,007247	-18,786512	13,359813	-1,354739	0,097899	0,134122	6,924469	99,498453	0,706667	-1,354739	0,097899	0,134122	6,924469	99,498453	0,706667
10:28:50,61	0,892993	3,204995	-0,241978	0,073987	0,140001	-0,249014	-1,356638	0,095333	0,132642	-0,575622	-6,844506	0,730998	-0,091319	-1,665787	-1,026529	42,995741	-18,834102	13,355235	-1,356638	0,095333	0,132642	6,907988	99,651580	0,730998	-1,356638	0,095333	0,132642	6,907988	99,651580	0,730998
10:28:50,66	0,892993	3,204995	-0,241978	0,073987	0,140001	-0,249014	-1,363074	0,094786	0,133826	-0,509518	-7,101019	0,725761	-0,082271	-1,662777	-1,029594	43,093765	-18,792945	13,354577	-1,363074	0,094786	0,133826	6,931194	99,900268	0,725761	-1,363074	0,094786	0,133826	6,931194	99,900268	0,725761
10:28:50,72	0,892993	3,204995	-0,241978	0,073987	0,140001	-0,249014	-1,363074	0,094786	0,133826	-0,509518	-7,101019	0,725761	-0,084851	-1,662183	-1,027663	43,023396	-18,882810	13,389649	-1,363074	0,094786	0,133826	6,931194	99,900268	0,725761	-1,363074	0,094786	0,133826	6,931194	99,900268	0,725761
10:28:50,77	0,892993	3,204995	-0,241978	0,073987	0,140001	-0,249014	-1,362298	0,097317	0,135758	-0,754110	-7,076697	0,760834	-0,093531	-1,663875	-1,029236	43,072495	-18,836745	13,341375	-1,356492	0,103988	0,134184	7,126489	99,729337	0,712559	-1,356492	0,103988	0,134184	7,126489	99,729337	0,712559
10:28:50,82	0,892993	3,204995	-0,241978	0,073987	0,140001	-0,249014	-1,356492	0,103988	0,134184	-1,036604	-6,755300	0,712559	-0,084931	-1,672991	-1,029255	42,905253	-18,739557	13,351198	-1,356492	0,103988	0,134184	7,126489	99,729337	0,712559	-1,356492	0,103988	0,134184	7,126489	99,729337	0,712559
10:28:50,87	0,883002	3,204923	-0,241970	0,073992	0,139998	-0,249013	-1,352898	0,091982	0,134166	-0,411738	-6,761855	0,722382	-0,322832	-2,039484	-1,034514	27,073879	-9,197154	13,407512	-1,352898	0,091982	0,134166	6,808871	99,440673	0,722382	-1,352898	0,091982	0,134166	6,808871	99,440673	0,722382
10:28:50,92	0,883002	3,204923	-0,241970	0,073992	0,139998	-0,249013	-0,935240	0,108013	0,129331	-0,848592	-2,422343	0,785650	-0,307643	-2,026678	-1,034090	28,053202	-9,706589	13,414465	-0,935240	0,108013	0,129331	7,630440	70,993991	0,785650	-0,935240	0,108013	0,129331	7,630440	70,993991	0,785650
10:28:50,97	0,883002	3,204923	-0,241970	0,073992	0,139998	-0,249013	-0,942214	0,115414	0,133353	-1,290796	-2,279123	0,775085	-0,310566	-2,016938	-1,030067	28,462641	-10,009201	13,403901	-0,942214	0,115414	0,133353	7,769217	71,684704	0,775085	-0,942214	0,115414	0,133353	7,769217	71,684704	0,775085
10:28:51,02	0,883002	3,204923	-0,241970	0,073992	0,139998	-0,249013	-0,952310	0,110687	0,128618	-1,056034	-2,477780	0,788263	-0,301424	-2,010558	-1,034802	28,739698	-10,181941	13,417078	-0,952310	0,110687	0,128618	7,632869	72,278542	0,788263	-0,952310	0,110687	0,128618	7,632869	72,278542	0,788263
10:28:51,07	0,883002	3,204923	-0,241970	0,073992	0,139998	-0,249013	-0,950545	0,117488	0,130809	-1,418676	-2,236939	0,804730	-0,308196	-2,008686	-1,032612	28,864325	-10,264264	13,433546	-0,950545	0,117488	0,130809	7,804121	72,380877	0,804730	-0,950545	0,117488	0,130809	7,804121	72,380877	0,804730
10:28:51,12	0,883002	3,204923	-0,241970	0,073992	0,139998	-0,249013	-0,950545	0,117488	0,130809	-1,418676	-2,236939	0,804730	-0,298997	-2,006046	-1,033703	29,092481	-10,420991	13,390065	-0,950545	0,117488	0,130809	7,804121	72,380877	0,804730	-0,950545	0,117488	0,130809	7,804121	72,380877	0,804730
10:28:51,17	0,883002	3,204923	-0,241970	0,073992	0,139998	-0,249013	-0,957431	0,110842	0,129717	-1,094727	-2,319034	0,761249	-0,297731	-1,998946	-1,035244	29,170286	-10,459165	13,399942	-0,957431	0,110842	0,129717	7,606346	72,839296	0,761249	-0,957431	0,110842	0,129717	7,606346	72,839296	0,761249
10:28:51,22	0,883002	3,204923	-0,241970	0,073992	0,139998	-0,249013	-0,964213	0,113294	0,128176	-1,216425	-2,585219	0,771127	-0,296315	-2,004843	-1,036665	29,302265	-10,535464	13,459363	-0,964213	0,113294	0,128176	7,677185	73,105482	0,771127	-0,964213	0,113294	0,128176	7,677185	73,105482	0,771127
10:28:51,27	0,883002	3,204923	-0,241970	0,073992	0,139998	-0,249013	-0,959814	0,109121	0,126756	-0,999476	-2,204027	0,830547	-0,297269	-1,997928	-1,034061	29,349602	-10,533635	13,446099	-0,965326	0,113404	0,129360	7,705246	73,327504	0,817283	-0,965326	0,113404	0,129360	7,705246	73,327504	0,817283
10:28:51,32	0,883002	3,204923	-0,241970	0,073992	0,139998	-0,249013	-0,964691	0,103981	0,128938	-0,738081	-2,249443	0,776885	-0,289426	-2,003189	-1,034483	29,479631	-10,644618	13,405700	-0,964691	0,103981	0,128938	7,424454	73,478773	0,776885	-0,964691	0,103981	0,128938	7,424454	73,478773	0,776885
10:28:51,37	0,883002	3,204923	-0,241970	0,073992	0,139998	-0,249013	-0,964979	0,117084	0,129108	-1,408626	-2,193764	0,764646	-0,300629	-1,996388	-1,034312	29,546240	-10,670627	13,393461	-0,964979	0,117084	0,129108	7,782449	73,557112	0,764646	-0,964979	0,117084	0,129108	7,782449	73,557112	0,764646
10:28:51,42	0,883002	3,204923	-0,241970	0,073992	0,139998	-0,249013	-0,973347	0,108886	0,128763	-0,979401	-2,555436	0,780045	-0,289346	-1,993240	-1,034657	29,611335	-10,704794	13,408860	-0,973347	0,108886	0,128763	7,568175	73,852318	0,780045	-0,973347	0,108886	0,128763	7,568175	73,852318	0,780045
10:28:51,47	0,883002	3,204923	-0,241970	0,073992	0,139998	-0,249013	-0,973347	0,108886	0,128763	-0,979401	-2,555436	0,780045	-0,298689	-1,996363	-1,034244	29,671724	-10,795343	13,403009	-0,973347	0,108886	0,128763	7,568175	73,852318	0,780045	-0,973347	0,108886	0,128763	7,568175	73,852318	0,780045
10:28:51,52	0,883002	3,204923	-0,241970	0,073992	0,139998	-0,249013	-0,965970	0,115416	0,129176	-1,367182	-2,074256	0,774194	-0,288432	-1,995285	-1,037296	29,777870	-10,749635	13,402327	-0,965970	0,115416	0,129176	7,692995	73,754399	0,774194	-0,965970	0,115416	0,129176	7,692995	73,754399	0,774194
10:28:51,57	0,883002	3,204923	-0,241970	0,073992	0,139998	-0,249013	-0,972033	0,107072	0,126125	-0,840624	-2,320448	0,773512	-0,293288	-1,992063	-1,031889	29,731003	-10,809579	13,411773	-0,972395	0,112889	0,131532	7,643334	73,983111	0,782957	-0,972395	0,112889	0,131532	7,643334	73,983111	0,782957
10:28:51,62	0,883002	3,204923	-0,241970	0,073992	0,139998	-0,249013	-0,972395	0,112889	0,131532	-1,218456	-2,349890	0,782957	-0,291338	-1,996315	-1,034171	29,807812	-10,807645	13,402450	-0,972395	0,112889	0,131532	7,643334	73,983111	0,782957	-0,972395	0,112889	0,131532	7,643334	73,983111	0,782957
10:28:51,67	0,883002	3,204923	-0,241970	0,073992	0,139998	-0,249013	-0,969688	0,109074	0,129249	-0,980010	-2,143579	0,773635	-0,289701	-1,989411	-1,034965	29,782611	-10,841867	13,432474	-0,969688	0,109074	0,129249	7,582323	73,976929	0,773635	-0,969688	0,109074	0,129249	7,582323	73,976929	0,773635
10:28:51,72	0,883002	3,204923	-0,241970	0,073992	0,139998	-0,249013	-0,976493	0,112159	0,128877	-1,114590	-2,401094	0,778119	-0,290607	-1,988879	-1,034544	29,904185	-10,833453	13,406934	-0,976493	0,112159	0,128877	7,689911	74,253638	0,778119	-0,976493	0,112159	0,128877	7,689911	74,253638	0,778119
10:28:51,77	0,883002	3,204923	-0,241970	0,073992	0,139998	-0,249013	-0,974118	0,109445	0,128896	-1,052590	-2,209894	0,769480	-0,289444	-1,992293	-1,034524	29,923230	-10,935860	13,398296	-0,974118	0,109445	0,128896	7,538806	74,258394	0,769480	-0,974118	0,109445	0,128896	7,538806	74,258394	0,769480
10:28:51,82	0,883002	3,204923	-0,241970	0,073992	0,139998	-0,249013	-0,974118	0,109445	0,128896	-1,052590	-2,209894	0,769480	-0,292439	-1,990584	-1,036471	29,908247	-10,929246	13,418962	-0,974118	0,109445	0,128896	7,538806	74,258394	0,769480	-0,974118	0,109445	0,128896	7,538806	74,258394	0,769480
10:28:51,87	0,883002	3,204923	-0,241970	0,073992	0,139998	-0,249013	-0,975078	0,113427	0,130443	-1,264355	-2,261660	0,782921	-0,292413	-1,989471	-1,032978	29,919262	-10,938961	13,411737	-0,975078	0,113427	0,130443	7,639676	74,281928	0,782921	-0,975078	0,113427	0,130443	7,639676	74,281928	0,782921
10:28:51,92	0,883002	3,204923	-0,241970	0,073992	0,139998	-0,249013	-0,975078	0,113427	0,130443	-1,264355	-2,261660	0,782921	-0,286337	-1,985997	-1,035683	30,019943	-10,949527	13,379659	-0,975078	0,113427	0,130443	7,639676	74,281928	0,782921	-0,975078	0,113427	0,130443	7,639676	74,281928	0,782921
10:28:51,97	0,883002	3,204923	-0,241970	0,073992	0,139998	-0,249013	-0,981124	0,109902	0,127737	-1,039858	-2,483593	0,750844	-0,289809	-1,991043	-1,034484	30,042591	-10,972276	13,386310	-0,981124	0,109902	0,127737	7,587450	74,534631	0,750844	-0,981124	0,109902	0,127737	7,587450	74,534631	0,750844
10:28:52,02	0,883002	3,204923	-0,241970	0,073992	0,139998	-0,249013	-0,978341	0,113129	0,131633	-1,243753	-2,347949	0,780958	-0,290524	-1,986793	-1,031787	29,994058	-10,976228	13,409774	-0,978341	0,113129	0,131633	7,636911	74,451819	0,780958	-0,978341	0,113129	0,131633	7,636911	74,451819	0,780958
10:28:52,07	0,883002	3,204923	-0,241970	0,073992	0,139998	-0,249013	-0,978341	0,113129	0,131633	-1,243753	-2,347949	0,780958	-0,287216	-1,985840	-1,035727	30,108759	-10,991948	13,397878	-0,978341	0,113129	0,131633	7,636911	74,451819	0,780958	-0,978341	0,113129	0,131633	7,636911	74,451819	0,780958
10:28:52,12	0,883002	3,204923	-0,241970	0,073992	0,139998	-0,249013	-0,980821	0,110742	0,127693	-1,075843	-2,369696	0,769062	-0,292733	-1,986364	-1,034483	30,075494	-10,998241	13,399864	-0,980821	0,110742	0,127693	7,617367	74,624722	0,769062	-0,980821	0,110742	0,127693	7,617367	74,624722	0,769062
10:28:52,17	0,883002	3,204923	-0,241970	0,073992	0,139998	-0,249013	-0,985909	0,111122	0,128176	-1,107943	-2,599591	0,772325	-0,285001	-1,981243	-1,035245	30,132662	-11,019943	13,401140	-0,985909	0,111122	0,128176	7,615169	74,794261	0,772325	-0,985909	0,111122	0,128176	7,615169	74,794261	0,772325
10:28:52,23	0,883002	3,204923	-0,241970	0,073992	0,139998	-0,249013	-0,985909	0,111122	0,128176	-1,107943	-2,599591	0,772325	-0,292513	-1,985925	-1,034101	30,159567	-11,050071	13,415206	-0,985909	0,111122	0,128176	7,615169	74,794261	0,772325	-0,985909	0,111122	0,128176	7,615169	74,794261	0,772325
10:28:52,28	0,883002	3,204923	-0,241970	0,073992	0,139998	-0,249013	-0,974916	0,112139	0,130553	-1,177553	-1,979963	0,771710	-0,291379	-1,990255	-1,032867	30,165856	-11,058433	13,400526	-0,974916	0,112139	0,130553	7,625378	74,550938	0,771710	-0,974916	0,112139	0,130553	7,625378	74,550938	0,771710
10:28:52,33	0,883002	3,204923	-0,241970	0,073992	0,139998	-0,249013	-0,974916	0,112139	0,130553	-1,177553	-1,979963	0,771710	-0,299965	-1,996994	-1,035425	29,600225	-10,712152	13,426194	-0,974916	0,112139	0,130553	7,625378	74,550938	0,771710	-0,974916	0,112139	0,130553	7,625378	74,550938	0,771710
10:28:52,38	0,872975	3,204970	-0,241973	0,073988	0,140000	-0,249026	-0,964786	0,116206	0,127995	-1,371942	-2,116192	0,797379	-0,534728	-2,374290	-1,040554	13,115771	-0,707375	13,473821	-0,964786	0,116206	0,127995	7,750214	73,619501	0,797379	-0,964786	0,116206	0,127995	7,750214	73,619501	0,797379
10:28:52,43	0,872975	3,204970	-0,241973	0,073988	0,140000	-0,249026	-0,548637	0,124317	0,119738	-1,447011	1,371324	0,843032	-0,515064	-2,353334	-1,043683	14,053289	-1,335791	13,471847	-0,548637	0,124317	0,119738	8,311847	44,439346	0,843032	-0,548637	0,124317	0,119738	8,311847	44,439346	0,843032
10:28:52,48	0,872975	3,204970	-0,241973	0,073988	0,140000	-0,249026	-0,548637	0,124317	0,119738	-1,447011	1,371324	0,843032	-0,516651	-2,356279	-1,041910	14,483556	-1,565170	13,482513	-0,548637	0,124317	0,119738	8,311847	44,439346	0,843032	-0,548637	0,124317	0,119738	8,311847	44,439346	0,843032
10:28:52,53	0,872975	3,204970	-0,241973	0,073988	0,140000	-0,249026	-0,549950	0,131263	0,120024	-1,802494	2,073205	0,847780	-0,520423	-2,348725	-1,043396	14,723098	-1,715901	13,476596	-0,549950	0,131263	0,120024	8,501641	45,244250	0,847780	-0,549950	0,131263	0,120024	8,501641	45,244250	0,847780
10:28:52,58	0,872975	3,204970	-0,241973	0,073988	0,140000	-0,249026	-0,549950	0,131263	0,120024	-1,802494	2,073205	0,847780	-0,508860	-2,339947	-1,041484	14,953501	-1,831541	13,450858	-0,549950	0,131263	0,120024	8,501641	45,244250	0,847780	-0,549950	0,131263	0,120024	8,501641	45,244250	0,847780
10:28:52,63	0,872975	3,204970	-0,241973	0,073988	0,140000	-0,249026	-0,563333	0,125637	0,121936	-1,494905	1,634628	0,822043	-0,505093	-2,338633	-1,042839	15,115801	-1,954535	13,488104	-0,563333	0,125637	0,121936	8,367615	45,856263	0,822043	-0,563333	0,125637	0,121936	8,367615	45,856263	0,822043
10:28:52,68	0,872975	3,204970	-0,241973	0,073988	0,140000	-0,249026	-0,566354	0,123032	0,120581	-1,384810	1,679595	0,859288	-0,506634	-2,344398	-1,041614	15,226175	-2,024167	13,468337	-0,560591	0,121484	0,121807	8,227074	46,116055	0,839521	-0,560591	0,121484	0,121807	8,227074	46,116055	0,839521
10:28:52,73	0,872975	3,204970	-0,241973	0,073988	0,140000	-0,249026	-0,562187	0,123619	0,117237	-1,500564	2,125770	0,823668	-0,507685	-2,341949	-1,046183	15,271930	-2,143091	13,452484	-0,562187	0,123619	0,117237	8,203541	46,257432	0,823668	-0,562187	0,123619	0,117237	8,203541	46,257432	0,823668
10:28:52,78	0,872975	3,204970	-0,241973	0,073988	0,140000	-0,249026	-0,562187	0,123619	0,117237	-1,500564	2,125770	0,823668	-0,502872	-2,331980	-1,043889	15,419349	-2,157580	13,490180	-0,562187	0,123619	0,117237	8,203541	46,257432	0,823668	-0,562187	0,123619	0,117237	8,203541	46,257432	0,823668
10:28:52,83	0,872975	3,204970	-0,241973	0,073988	0,140000	-0,249026	-0,573226	0,124435	0,119532	-1,481831	1,686622	0,861364	-0,508045	-2,337733	-1,043091	15,478837	-2,214618	13,456438	-0,573226	0,124435	0,119532	8,286326	46,684896	0,861364	-0,573226	0,124435	0,119532	8,286326	46,684896	0,861364
10:28:52,88	0,872975	3,204970	-0,241973	0,073988	0,140000	-0,249026	-0,570086	0,129397	0,118745	-1,795620	1,927610	0,833371	-0,508739	-2,332219	-1,044676	15,458740	-2,244743	13,462187	-0,570086	0,129397	0,118745	8,362016	46,679375	0,833371	-0,570086	0,129397	0,118745	8,362016	46,679375	0,833371
10:28:52,93	0,872975	3,204970	-0,241973	0,073988	0,140000	-0,249026	-0,570086	0,129397	0,118745	-1,795620	1,927610	0,833371	-0,500664	-2,329475	-1,043002	15,675293	-2,285732	13,488503	-0,570086	0,129397	0,118745	8,362016	46,679375	0,833371	-0,570086	0,129397	0,118745	8,362016	46,679375	0,833371
10:28:52,98	0,872975	3,204970	-0,241973	0,073988	0,140000	-0,249026	-0,569071	0,124951	0,119612	-1,536716	2,197419	0,803955	-0,505396	-2,335321	-1,043809	15,660548	-2,329238	13,432771	-0,569071	0,124951	0,119612	8,271936	46,869490	0,803955	-0,569071	0,124951	0,119612	8,271936	46,869490	0,803955
10:28:53,03	0,872975	3,204970	-0,241973	0,073988	0,140000	-0,249026	-0,569249	0,129106	0,117710	-1,773158	2,251140	0,851258	-0,508906	-2,333089	-1,045711	15,704915	-2,378370	13,480074	-0,569249	0,129106	0,117710	8,361686	46,937202	0,851258	-0,569249	0,129106	0,117710	8,361686	46,937202	0,851258
10:28:53,08	0,872975	3,204970	-0,241973	0,073988	0,140000	-0,249026	-0,575262	0,123445	0,120082	-1,424104	2,043754	0,830766	-0,500997	-2,330713	-1,043338	15,823397	-2,383678	13,459582	-0,575262	0,123445	0,120082	8,266293	47,201794	0,830766	-0,575262	0,123445	0,120082	8,266293	47,201794	0,830766
10:28:53,13	0,872975	3,204970	-0,241973	0,073988	0,140000	-0,249026	-0,573595	0,127992	0,118498	-1,707707	2,149464	0,810108	-0,505768	-2,329883	-1,044922	15,816311	-2,434014	13,438924	-0,573595	0,127992	0,118498	8,339666	47,176653	0,810108	-0,573595	0,127992	0,118498	8,339666	47,176653	0,810108
10:28:53,18	0,872975	3,204970	-0,241973	0,073988	0,140000	-0,249026	-0,573595	0,127992	0,118498	-1,707707	2,149464	0,810108	-0,503971	-2,324804	-1,045281	15,850590	-2,435691	13,483407	-0,578891	0,128974	0,118139	8,381387	47,347539	0,854591	-0,578891	0,128974	0,118139	8,381387	47,347539	0,854591
10:28:53,23	0,872975	3,204970	-0,241973	0,073988	0,140000	-0,249026	-0,582356	0,128012	0,121666	-1,645535	1,808596	0,842548	-0,501405	-2,322285	-1,041755	15,947254	-2,436636	13,471364	-0,582356	0,128012	0,121666	8,403391	47,523534	0,842548	-0,582356	0,128012	0,121666	8,403391	47,523534	0,842548
10:28:53,28	0,872975	3,204970	-0,241973	0,073988	0,140000	-0,249026	-0,582356	0,128012	0,121666	-1,645535	1,808596	0,842548	-0,500895	-2,331768	-1,044072	15,915733	-2,516655	13,454680	-0,582356	0,128012	0,121666	8,403391	47,523534	0,842548	-0,582356	0,128012	0,121666	8,403391	47,523534	0,842548
10:28:53,33	0,872975	3,204970	-0,241973	0,073988	0,140000	-0,249026	-0,574398	0,122829	0,119349	-1,461077	2,235097	0,825865	-0,498356	-2,331316	-1,042075	15,979683	-2,452580	13,484437	-0,574398	0,122829	0,119349	8,180982	47,325373	0,825865	-0,574398	0,122829	0,119349	8,180982	47,325373	0,825865
10:28:53,38	0,872975	3,204970	-0,241973	0,073988	0,140000	-0,249026	-0,577580	0,132722	0,121685	-1,936231	2,113951	0,853235	-0,505480	-2,326454	-1,042085	16,008456	-2,567091	13,494505	-0,577580	0,132722	0,121685	8,482477	47,454007	0,853235	-0,577580	0,132722	0,121685	8,482477	47,454007	0,853235
10:28:53,43	0,872975	3,204970	-0,241973	0,073988	0,140000	-0,249026	-0,576993	0,123369	0,118632	-1,406904	2,183378	0,850828	-0,500065	-2,329251	-1,044788	16,028932	-2,487035	13,479644	-0,576993	0,123369	0,118632	8,277543	47,477364	0,850828	-0,576993	0,123369	0,118632	8,277543	47,477364	0,850828
10:28:53,48	0,872975	3,204970	-0,241973	0,073988	0,140000	-0,249026	-0,576993	0,123369	0,118632	-1,406904	2,183378	0,850828	-0,507173	-2,326762	-1,044056	16,035461	-2,556056	13,442146	-0,576993	0,123369	0,118632	8,277543	47,477364	0,850828	-0,576993	0,123369	0,118632	8,277543	47,477364	0,850828
10:28:53,53	0,872975	3,204970	-0,241973	0,073988	0,140000	-0,249026	-0,583907	0,130137	0,118564	-1,807294	1,875741	0,805851	-0,502470	-2,319879	-1,044856	16,049646	-2,554916	13,434667	-0,583907	0,130137	0,118564	8,408477	47,712458	0,805851	-0,583907	0,130137	0,118564	8,408477	47,712458	0,805851
10:28:53,58	0,872975	3,204970	-0,241973	0,073988	0,140000	-0,249026	-0,583293	0,122777	0,117878	-1,422656	2,015265	0,833126	-0,496403	-2,324091	-1,045543	16,143779	-2,607056	13,461941	-0,583293	0,122777	0,117878	8,215347	47,803776	0,833126	-0,583293	0,122777	0,117878	8,215347	47,803776	0,833126
10:28:53,63	0,872975	3,204970	-0,241973	0,073988	0,140000	-0,249026	-0,584172	0,126786	0,121740	-1,652799	1,938049	0,845492	-0,501730	-2,323582	-1,044365	16,146485	-2,641612	13,488316	-0,584172	0,126786	0,121740	8,299913	47,795582	0,845492	-0,584172	0,126786	0,121740	8,299913	47,795582	0,845492
10:28:53,68	0,872975	3,204970	-0,241973	0,073988	0,140000	-0,249026	-0,585146	0,126941	0,122270	-1,643224	1,969672	0,816260	-0,499082	-2,320404	-1,041150	16,185724	-2,635942	13,445076	-0,585146	0,126941	0,122270	8,321647	47,903653	0,816260	-0,585146	0,126941	0,122270	8,321647	47,903653	0,816260
10:28:53,73	0,872975	3,204970	-0,241973	0,073988	0,140000	-0,249026	-0,585146	0,126941	0,122270	-1,643224	1,969672	0,816260	-0,495707	-2,319835	-1,043971	16,202903	-2,606663	13,470832	-0,585146	0,126941	0,122270	8,321647	47,903653	0,816260	-0,585146	0,126941	0,122270	8,321647	47,903653	0,816260
10:28:53,78	0,872975	3,204970	-0,241973	0,073988	0,140000	-0,249026	-0,587327	0,124303	0,119449	-1,472077	1,856501	0,842016	-0,505265	-2,320233	-1,040508	16,133539	-2,603148	13,482375	-0,587327	0,124303	0,119449	8,285673	47,961685	0,842016	-0,587327	0,124303	0,119449	8,285673	47,961685	0,842016
10:28:53,84	0,872975	3,204970	-0,241973	0,073988	0,140000	-0,249026	-0,582203	0,132381	0,122913	-1,923781	2,061111	0,853559	-0,503308	-2,323717	-1,043197	16,237052	-2,672688	13,436935	-0,582203	0,132381	0,122913	8,468107	47,764075	0,853559	-0,582203	0,132381	0,122913	8,468107	47,764075	0,853559
10:28:53,89	0,872975	3,204970	-0,241973	0,073988	0,140000	-0,249026	-0,581680	0,121626	0,121841	-1,360753	2,212460	0,861592	-0,496212	-2,326064	-1,041579	16,242936	-2,661967	13,490408	-0,581680	0,121626	0,121841	8,186855	47,874365	0,861592	-0,581680	0,121626	0,121841	8,186855	47,874365	0,861592
10:28:53,94	0,872975	3,204970	-0,241973	0,073988	0,140000	-0,249026	-0,581680	0,121626	0,121841	-1,360753	2,212460	0,861592	-0,509454	-2,332148	-1,043957	15,970931	-2,503629	13,457770	-0,581680	0,121626	0,121841	8,186855	47,874365	0,861592	-0,581680	0,121626	0,121841	8,186855	47,874365	0,861592
10:28:53,99	0,862991	3,204944	-0,241983	0,073993	0,140008	-0,248996	-0,091266	0,138062	0,108492	-1,843610	6,018413	0,924472	-0,749180	-2,734169	-1,054522	-2,327696	8,481606	13,592992	-0,091266	0,138062	0,108492	8,994222	13,182804	0,924472	-0,091266	0,138062	0,108492	8,994222	13,182804	0,924472
10:28:54,04	0,862991	3,204944	-0,241983	0,073993	0,140008	-0,248996	-0,091266	0,138062	0,108492	-1,843610	6,018413	0,924472	-0,743060	-2,724016	-1,051051	-1,444445	7,892033	13,575171	-0,113619	0,136426	0,112369	8,875392	14,876036	0,946355	-0,113619	0,136426	0,112369	8,875392	14,876036	0,946355
10:28:54,09	0,862991	3,204944	-0,241983	0,073993	0,140008	-0,248996	-0,123647	0,142981	0,108216	-2,203557	5,876552	0,953439	-0,743723	-2,712055	-1,055204	-1,076819	7,646661	13,582255	-0,123647	0,142981	0,108216	9,020413	15,582819	0,953439	-0,123647	0,142981	0,108216	9,020413	15,582819	0,953439
10:28:54,14	0,862991	3,204944	-0,241983	0,073993	0,140008	-0,248996	-0,126253	0,131243	0,110243	-1,633079	6,152212	0,943717	-0,734939	-2,707845	-1,053905	-0,738923	7,414701	13,558169	-0,126253	0,131243	0,110243	8,669510	16,063085	0,943717	-0,126253	0,131243	0,110243	8,669510	16,063085	0,943717
10:28:54,19	0,862991	3,204944	-0,241983	0,073993	0,140008	-0,248996	-0,129224	0,145948	0,109596	-2,361079	6,160462	0,968272	-0,743504	-2,705741	-1,053824	-0,581382	7,356912	13,597087	-0,129224	0,145948	0,109596	9,095840	16,304557	0,968272	-0,129224	0,145948	0,109596	9,095840	16,304557	0,968272
10:28:54,24	0,862991	3,204944	-0,241983	0,073993	0,140008	-0,248996	-0,137755	0,139021	0,110489	-2,055233	5,955317	0,928997	-0,733239	-2,701817	-1,052931	-0,402062	7,190586	13,557813	-0,137755	0,139021	0,110489	8,857880	16,769082	0,928997	-0,137755	0,139021	0,110489	8,857880	16,769082	0,928997
10:28:54,29	0,862991	3,204944	-0,241983	0,073993	0,140008	-0,248996	-0,136821	0,140237	0,107370	-2,158775	6,221272	0,900049	-0,728938	-2,706153	-1,054873	-0,264015	7,001371	13,527389	-0,136821	0,140237	0,107370	8,849792	16,961749	0,900049	-0,136821	0,140237	0,107370	8,849792	16,961749	0,900049
10:28:54,34	0,862991	3,204944	-0,241983	0,073993	0,140008	-0,248996	-0,141134	0,139837	0,108966	-2,138734	6,108019	0,911787	-0,732257	-2,698482	-1,054454	-0,138152	6,990823	13,540603	-0,141134	0,139837	0,108966	8,838471	17,187072	0,911787	-0,141134	0,139837	0,108966	8,838471	17,187072	0,911787
10:28:54,39	0,862991	3,204944	-0,241983	0,073993	0,140008	-0,248996	-0,140065	0,136943	0,108640	-2,005248	6,312076	0,903046	-0,727821	-2,698948	-1,055502	0,023921	6,962606	13,587819	-0,140065	0,136943	0,108640	8,744767	17,307153	0,903046	-0,140065	0,136943	0,108640	8,744767	17,307153	0,903046
10:28:54,44	0,862991	3,204944	-0,241983	0,073993	0,140008	-0,248996	-0,140966	0,140770	0,109835	-2,192101	6,318390	0,930244	-0,733149	-2,698161	-1,053586	0,034040	6,885801	13,559060	-0,140966	0,140770	0,109835	8,858337	17,384253	0,930244	-0,140966	0,140770	0,109835	8,858337	17,384253	0,930244
10:28:54,49	0,862991	3,204944	-0,241983	0,073993	0,140008	-0,248996	-0,149904	0,135447	0,107560	-1,870569	5,991705	0,931521	-0,724070	-2,693082	-1,055861	0,175976	6,855497	13,560337	-0,149904	0,135447	0,107560	8,761996	17,759172	0,931521	-0,149904	0,135447	0,107560	8,761996	17,759172	0,931521
10:28:54,54	0,862991	3,204944	-0,241983	0,073993	0,140008	-0,248996	-0,155204	0,132917	0,109162	-1,771753	5,851203	0,942306	-0,719229	-2,689757	-1,054259	0,276627	6,759601	13,571121	-0,155204	0,132917	0,109162	8,662239	18,034745	0,942306	-0,155204	0,132917	0,109162	8,662239	18,034745	0,942306
10:28:54,59	0,862991	3,204944	-0,241983	0,073993	0,140008	-0,248996	-0,149190	0,134117	0,109931	-1,828085	6,182430	0,901369	-0,723275	-2,694366	-1,053489	0,295640	6,755597	13,530185	-0,149190	0,134117	0,109931	8,700063	17,893826	0,901369	-0,149190	0,134117	0,109931	8,700063	17,893826	0,901369
10:28:54,64	0,862991	3,204944	-0,241983	0,073993	0,140008	-0,248996	-0,151335	0,138159	0,109149	-2,103828	6,179161	0,883287	-0,725703	-2,690487	-1,054272	0,356628	6,644690	13,512102	-0,151335	0,138159	0,109149	8,741625	18,058938	0,883287	-0,151335	0,138159	0,109149	8,741625	18,058938	0,883287
10:28:54,69	0,862991	3,204944	-0,241983	0,073993	0,140008	-0,248996	-0,151335	0,138159	0,109149	-2,103828	6,179161	0,883287	-0,730199	-2,687384	-1,054230	0,418886	6,663632	13,555334	-0,151335	0,138159	0,109149	8,741625	18,058938	0,883287	-0,151335	0,138159	0,109149	8,741625	18,058938	0,883287
10:28:54,74	0,862991	3,204944	-0,241983	0,073993	0,140008	-0,248996	-0,157098	0,141365	0,106845	-2,256348	5,908921	0,938569	-0,725598	-2,683893	-1,056576	0,389248	6,642270	13,567384	-0,157098	0,141365	0,106845	8,840810	18,241130	0,938569	-0,157098	0,141365	0,106845	8,840810	18,241130	0,938569
10:28:54,79	0,862991	3,204944	-0,241983	0,073993	0,140008	-0,248996	-0,162895	0,135572	0,108447	-1,923353	5,744483	0,917200	-0,717683	-2,681769	-1,054973	0,523762	6,601272	13,546016	-0,162895	0,135572	0,108447	8,719043	18,531735	0,917200	-0,162895	0,135572	0,108447	8,719043	18,531735	0,917200
10:28:54,84	0,862991	3,204944	-0,241983	0,073993	0,140008	-0,248996	-0,152736	0,135095	0,110028	-1,911239	6,278728	0,908810	-0,722349	-2,690806	-1,053392	0,522601	6,587271	13,537625	-0,152736	0,135095	0,110028	8,693688	18,268525	0,908810	-0,152736	0,135095	0,110028	8,693688	18,268525	0,908810
10:28:54,89	0,862991	3,204944	-0,241983	0,073993	0,140008	-0,248996	-0,152783	0,141222	0,107309	-2,258265	6,342242	0,912572	-0,727632	-2,687702	-1,056111	0,565493	6,529707	13,541387	-0,152783	0,141222	0,107309	8,827656	18,335683	0,912572	-0,152783	0,141222	0,107309	8,827656	18,335683	0,912572
10:28:54,94	0,862991	3,204944	-0,241983	0,073993	0,140008	-0,248996	-0,152783	0,141222	0,107309	-2,258265	6,342242	0,912572	-0,724020	-2,691665	-1,054136	0,587072	6,530337	13,540021	-0,152783	0,141222	0,107309	8,827656	18,335683	0,912572	-0,152783	0,141222	0,107309	8,827656	18,335683	0,912572
10:28:54,99	0,862991	3,204944	-0,241983	0,073993	0,140008	-0,248996	-0,159562	0,136066	0,106576	-1,933745	6,072244	0,914083	-0,719777	-2,684409	-1,056845	0,665168	6,537279	13,542898	-0,159562	0,136066	0,106576	8,747411	18,597874	0,914083	-0,159562	0,136066	0,106576	8,747411	18,597874	0,914083
10:28:55,04	0,862991	3,204944	-0,241983	0,073993	0,140008	-0,248996	-0,153666	0,131954	0,106258	-1,799394	6,466179	0,943263	-0,719164	-2,691571	-1,057162	0,701072	6,424798	13,572079	-0,153666	0,131954	0,106258	8,558990	18,528960	0,943263	-0,153666	0,131954	0,106258	8,558990	18,528960	0,943263
10:28:55,09	0,862991	3,204944	-0,241983	0,073993	0,140008	-0,248996	-0,161960	0,135458	0,106607	-1,966567	6,007559	0,950434	-0,718051	-2,682636	-1,056813	0,684926	6,451470	13,579250	-0,161960	0,135458	0,106607	8,666868	18,721440	0,950434	-0,161960	0,135458	0,106607	8,666868	18,721440	0,950434
10:28:55,14	0,862991	3,204944	-0,241983	0,073993	0,140008	-0,248996	-0,155921	0,134412	0,107421	-1,881487	6,418057	0,908250	-0,720165	-2,688389	-1,056000	0,783799	6,429841	13,537065	-0,155921	0,134412	0,107421	8,669862	18,657833	0,908250	-0,155921	0,134412	0,107421	8,669862	18,657833	0,908250
10:28:55,19	0,862991	3,204944	-0,241983	0,073993	0,140008	-0,248996	-0,160415	0,144505	0,108553	-2,378129	6,175980	0,923146	-0,726659	-2,679451	-1,054867	0,790638	6,458448	13,551962	-0,160415	0,144505	0,108553	8,965519	18,768546	0,923146	-0,160415	0,144505	0,108553	8,965519	18,768546	0,923146
10:28:55,24	0,862991	3,204944	-0,241983	0,073993	0,140008	-0,248996	-0,160415	0,144505	0,108553	-2,378129	6,175980	0,923146	-0,723772	-2,678014	-1,053705	0,780377	6,416011	13,555558	-0,160415	0,144505	0,108553	8,965519	18,768546	0,923146	-0,160415	0,144505	0,108553	8,965519	18,768546	0,923146
10:28:55,29	0,862991	3,204944	-0,241983	0,073993	0,140008	-0,248996	-0,160173	0,136741	0,110184	-2,002491	6,288233	0,943794	-0,720056	-2,683542	-1,053236	0,862898	6,384262	13,572610	-0,160173	0,136741	0,110184	8,731644	18,861807	0,943794	-0,160173	0,136741	0,110184	8,731644	18,861807	0,943794
10:28:55,34	0,862991	3,204944	-0,241983	0,073993	0,140008	-0,248996	-0,162601	0,139467	0,109363	-2,176639	6,225730	0,884148	-0,721203	-2,680076	-1,054057	0,901943	6,324351	13,512963	-0,162601	0,139467	0,109363	8,771538	18,989927	0,884148	-0,162601	0,139467	0,109363	8,771538	18,989927	0,884148
10:28:55,39	0,862991	3,204944	-0,241983	0,073993	0,140008	-0,248996	-0,162601	0,139467	0,109363	-2,176639	6,225730	0,884148	-0,724781	-2,678608	-1,055601	0,885748	6,346635	13,553144	-0,162601	0,139467	0,109363	8,771538	18,989927	0,884148	-0,162601	0,139467	0,109363	8,771538	18,989927	0,884148
10:28:55,44	0,862991	3,204944	-0,241983	0,073993	0,140008	-0,248996	-0,162084	0,143300	0,107820	-2,364717	6,227472	0,924328	-0,722950	-2,676772	-1,054789	0,916554	6,364617	13,587414	-0,162084	0,143300	0,107820	8,884295	18,951045	0,924328	-0,162084	0,143300	0,107820	8,884295	18,951045	0,924328
10:28:55,49	0,862991	3,204944	-0,241983	0,073993	0,140008	-0,248996	-0,164589	0,142632	0,108632	-2,299039	6,114871	0,958598	-0,718157	-2,677499	-1,053223	0,952997	6,346760	13,566854	-0,164589	0,142632	0,108632	8,897585	19,035131	0,958598	-0,164589	0,142632	0,108632	8,897585	19,035131	0,958598
10:28:55,55	0,862991	3,204944	-0,241983	0,073993	0,140008	-0,248996	-0,166625	0,133538	0,107892	-1,827350	6,040535	0,959360	-0,714751	-2,676759	-1,055956	0,910900	6,317850	13,573568	-0,166625	0,133538	0,107892	8,655407	19,120615	0,959360	-0,166625	0,133538	0,107892	8,655407	19,120615	0,959360
10:28:55,60	0,862991	3,204944	-0,241983	0,073993	0,140008	-0,248996	-0,166625	0,133538	0,107892	-1,827350	6,040535	0,959360	-0,723530	-2,679874	-1,053657	0,931578	6,279775	13,515460	-0,166625	0,133538	0,107892	8,655407	19,120615	0,959360	-0,166625	0,133538	0,107892	8,655407	19,120615	0,959360
10:28:55,65	0,862991	3,204944	-0,241983	0,073993	0,140008	-0,248996	-0,161613	0,141583	0,109764	-2,310453	6,325087	0,886645	-0,719458	-2,686485	-1,058391	0,857602	6,409182	13,552040	-0,161613	0,141583	0,109764	8,803823	19,011683	0,886645	-0,161613	0,141583	0,109764	8,803823	19,011683	0,886645
10:28:55,70	0,852958	3,204946	-0,241994	0,073988	0,139999	-0,248994	0,330208	0,151974	0,098367	-2,508110	10,101143	0,991583	-0,978439	-3,100608	-1,065053	-17,775249	17,475873	13,620399	0,330208	0,151974	0,098367	9,421878	-15,820199	0,991583	0,330208	0,151974	0,098367	9,421878	-15,820199	0,991583
10:28:55,75	0,852958	3,204946	-0,241994	0,073988	0,139999	-0,248994	0,330208	0,151974	0,098367	-2,508110	10,101143	0,991583	-0,969539	-3,086379	-1,066635	-16,942928	16,887424	13,653326	0,330208	0,151974	0,098367	9,421878	-15,820199	0,991583	0,330208	0,151974	0,098367	9,421878	-15,820199	0,991583
10:28:55,80	0,852958	3,204946	-0,241994	0,073988	0,139999	-0,248994	0,295310	0,146512	0,097417	-2,305049	9,954851	1,046307	-0,956260	-3,073116	-1,066004	-16,370838	16,571554	13,675122	0,295310	0,146512	0,097417	9,196181	-13,226982	1,046307	0,295310	0,146512	0,097417	9,196181	-13,226982	1,046307
10:28:55,85	0,852958	3,204946	-0,241994	0,073988	0,139999	-0,248994	0,295310	0,146512	0,097417	-2,305049	9,954851	1,046307	-0,964762	-3,074430	-1,068250	-16,131308	16,328896	13,650054	0,295310	0,146512	0,097417	9,196181	-13,226982	1,046307	0,295310	0,146512	0,097417	9,196181	-13,226982	1,046307
10:28:55,90	0,852958	3,204946	-0,241994	0,073988	0,139999	-0,248994	0,300698	0,153219	0,095171	-2,744156	10,563819	1,021239	-0,955580	-3,066853	-1,068937	-15,903649	16,204414	13,656547	0,300698	0,153219	0,095171	9,283513	-13,041008	1,021239	0,300698	0,153219	0,095171	9,283513	-13,041008	1,021239
10:28:55,95	0,852958	3,204946	-0,241994	0,073988	0,139999	-0,248994	0,280621	0,148213	0,095770	-2,411238	10,054474	1,052647	-0,950388	-3,059545	-1,067651	-15,631932	16,124450	13,681462	0,280621	0,148213	0,095770	9,223501	-11,974254	1,052647	0,280621	0,148213	0,095770	9,223501	-11,974254	1,052647
10:28:56,00	0,852958	3,204946	-0,241994	0,073988	0,139999	-0,248994	0,282232	0,147092	0,093865	-2,429349	10,330325	1,013115	-0,950223	-3,061500	-1,069556	-15,503791	15,962232	13,641931	0,282232	0,147092	0,093865	9,117374	-11,824861	1,013115	0,282232	0,147092	0,093865	9,117374	-11,824861	1,013115
10:28:56,05	0,852958	3,204946	-0,241994	0,073988	0,139999	-0,248994	0,285376	0,152007	0,094297	-2,729403	10,590881	1,042297	-0,956051	-3,061766	-1,069123	-15,441970	15,875187	13,671113	0,285376	0,152007	0,094297	9,203149	-11,811121	1,042297	0,285376	0,152007	0,094297	9,203149	-11,811121	1,042297
10:28:56,10	0,852958	3,204946	-0,241994	0,073988	0,139999	-0,248994	0,285376	0,152007	0,094297	-2,729403	10,590881	1,042297	-0,943442	-3,055450	-1,069845	-15,294287	15,822507	13,666618	0,273601	0,144245	0,093575	9,025665	-11,344853	1,037803	0,273601	0,144245	0,093575	9,025665	-11,344853	1,037803
10:28:56,15	0,852958	3,204946	-0,241994	0,073988	0,139999	-0,248994	0,273601	0,144245	0,093575	-2,297539	10,132832	1,037803	-0,953936	-3,054853	-1,066607	-15,228207	15,760868	13,648156	0,273601	0,144245	0,093575	9,025665	-11,344853	1,037803	0,273601	0,144245	0,093575	9,025665	-11,344853	1,037803
10:28:56,20	0,852958	3,204946	-0,241994	0,073988	0,139999	-0,248994	0,278332	0,153631	0,096814	-2,805968	10,466862	1,019340	-0,945466	-3,055050	-1,069783	-15,110367	15,735640	13,642236	0,278332	0,153631	0,096814	9,254061	-11,382164	1,019340	0,278332	0,153631	0,096814	9,254061	-11,382164	1,019340
10:28:56,25	0,852958	3,204946	-0,241994	0,073988	0,139999	-0,248994	0,276810	0,151627	0,094650	-2,717982	10,612115	1,039403	-0,951439	-3,054538	-1,068770	-15,042034	15,634625	13,668219	0,276810	0,151627	0,094650	9,184701	-11,117501	1,039403	0,276810	0,151627	0,094650	9,184701	-11,117501	1,039403
10:28:56,30	0,852958	3,204946	-0,241994	0,073988	0,139999	-0,248994	0,275034	0,151669	0,095660	-2,733103	10,617631	1,048549	-0,950588	-3,052978	-1,067761	-14,963700	15,574488	13,677365	0,275034	0,151669	0,095660	9,172913	-10,972509	1,048549	0,275034	0,151669	0,095660	9,172913	-10,972509	1,048549
10:28:56,35	0,852958	3,204946	-0,241994	0,073988	0,139999	-0,248994	0,275034	0,151669	0,095660	-2,733103	10,617631	1,048549	-0,942355	-3,048832	-1,070496	-14,944967	15,540395	13,655557	0,275034	0,151669	0,095660	9,172913	-10,972509	1,048549	0,275034	0,151669	0,095660	9,172913	-10,972509	1,048549
10:28:56,40	0,852958	3,204946	-0,241994	0,073988	0,139999	-0,248994	0,267327	0,146612	0,092924	-2,490303	10,250153	1,026741	-0,945149	-3,053217	-1,071237	-14,862352	15,469436	13,632372	0,267327	0,146612	0,092924	9,018747	-10,735013	1,026741	0,267327	0,146612	0,092924	9,018747	-10,735013	1,026741
10:28:56,45	0,852958	3,204946	-0,241994	0,073988	0,139999	-0,248994	0,272522	0,146840	0,092183	-2,522278	10,627302	1,003556	-0,944470	-3,052910	-1,071198	-14,815681	15,466797	13,656172	0,272522	0,146840	0,092183	9,004630	-10,765646	1,003556	0,272522	0,146840	0,092183	9,004630	-10,765646	1,003556
10:28:56,50	0,852958	3,204946	-0,241994	0,073988	0,139999	-0,248994	0,271916	0,146405	0,092222	-2,478642	10,637526	1,027357	-0,947306	-3,048685	-1,068878	-14,738991	15,401907	13,622959	0,271916	0,146405	0,092222	9,014170	-10,707847	1,027357	0,271916	0,146405	0,092222	9,014170	-10,707847	1,027357
10:28:56,55	0,852958	3,204946	-0,241994	0,073988	0,139999	-0,248994	0,269675	0,150973	0,094543	-2,734038	10,619885	0,994144	-0,948347	-3,048109	-1,071252	-14,756464	15,405756	13,669026	0,269675	0,150973	0,094543	9,117376	-10,549616	0,994144	0,269675	0,150973	0,094543	9,117376	-10,549616	0,994144
10:28:56,60	0,852958	3,204946	-0,241994	0,073988	0,139999	-0,248994	0,268531	0,146077	0,093432	-2,483870	10,633789	1,012886	-0,937651	-3,045747	-1,070735	-14,612721	15,391859	13,658491	0,268531	0,146077	0,093432	8,983179	-10,445931	1,012886	0,268531	0,146077	0,093432	8,983179	-10,445931	1,012886
10:28:56,65	0,852958	3,204946	-0,241994	0,073988	0,139999	-0,248994	0,268531	0,146077	0,093432	-2,483870	10,633789	1,012886	-0,938737	-3,044474	-1,071502	-14,603105	15,377176	13,676962	0,268531	0,146077	0,093432	8,983179	-10,445931	1,012886	0,268531	0,146077	0,093432	8,983179	-10,445931	1,012886
10:28:56,70	0,852958	3,204946	-0,241994	0,073988	0,139999	-0,248994	0,261743	0,145658	0,091919	-2,411133	10,337468	1,048146	-0,939964	-3,049691	-1,070305	-14,579247	15,328078	13,674237	0,261743	0,145658	0,091919	9,023054	-10,209373	1,048146	0,261743	0,145658	0,091919	9,023054	-10,209373	1,048146
10:28:56,75	0,852958	3,204946	-0,241994	0,073988	0,139999	-0,248994	0,258194	0,144406	0,092310	-2,392512	10,221475	1,037124	-0,935878	-3,042026	-1,071111	-14,566977	15,302627	13,665939	0,258194	0,144406	0,092310	8,943372	-10,046757	1,037124	0,258194	0,144406	0,092310	8,943372	-10,046757	1,037124
10:28:56,80	0,852958	3,204946	-0,241994	0,073988	0,139999	-0,248994	0,258194	0,144406	0,092310	-2,392512	10,221475	1,037124	-0,938087	-3,043009	-1,068754	-14,503143	15,293814	13,658194	0,260150	0,145828	0,094667	9,005331	-10,038900	1,029378	0,260150	0,145828	0,094667	9,005331	-10,038900	1,029378
10:28:56,85	0,852958	3,204946	-0,241994	0,073988	0,139999	-0,248994	0,260150	0,145828	0,094667	-2,442155	10,382867	1,029378	-0,940508	-3,050412	-1,071456	-14,513662	15,194450	13,650402	0,260150	0,145828	0,094667	9,005331	-10,038900	1,029378	0,260150	0,145828	0,094667	9,005331	-10,038900	1,029378
10:28:56,90	0,852958	3,204946	-0,241994	0,073988	0,139999	-0,248994	0,267772	0,144223	0,091964	-2,450009	10,819769	1,021586	-0,939173	-3,046238	-1,068698	-14,443818	15,231184	13,679103	0,263489	0,145153	0,094723	8,962883	-10,044688	1,050287	0,263489	0,145153	0,094723	8,962883	-10,044688	1,050287
10:28:56,95	0,852958	3,204946	-0,241994	0,073988	0,139999	-0,248994	0,258493	0,148112	0,092368	-2,617581	10,402441	1,051271	-0,939237	-3,040432	-1,071053	-14,439903	15,191875	13,680087	0,258493	0,148112	0,092368	9,009193	-9,889252	1,051271	0,258493	0,148112	0,092368	9,009193	-9,889252	1,051271
10:28:57,00	0,852958	3,204946	-0,241994	0,073988	0,139999	-0,248994	0,255927	0,144749	0,092382	-2,418194	10,290194	1,047249	-0,935041	-3,039891	-1,071038	-14,409298	15,202521	13,676065	0,255927	0,144749	0,092382	8,944602	-9,800073	1,047249	0,255927	0,144749	0,092382	8,944602	-9,800073	1,047249
10:28:57,05	0,852958	3,204946	-0,241994	0,073988	0,139999	-0,248994	0,261356	0,144892	0,095113	-2,412855	10,600070	1,019786	-0,937879	-3,044521	-1,068308	-14,379036	15,199791	13,648601	0,261356	0,144892	0,095113	8,961154	-9,916367	1,019786	0,261356	0,144892	0,095113	8,961154	-9,916367	1,019786
10:28:57,10	0,852958	3,204946	-0,241994	0,073988	0,139999	-0,248994	0,261356	0,144892	0,095113	-2,412855	10,600070	1,019786	-0,942641	-3,040712	-1,068356	-14,366495	15,113611	13,606723	0,261356	0,144892	0,095113	8,961154	-9,916367	1,019786	0,261356	0,144892	0,095113	8,961154	-9,916367	1,019786
10:28:57,16	0,852958	3,204946	-0,241994	0,073988	0,139999	-0,248994	0,260437	0,150920	0,095064	-2,794703	10,606264	0,977907	-0,943166	-3,042040	-1,071038	-14,315732	15,064366	13,620503	0,260437	0,150920	0,095064	9,052546	-9,838079	0,977907	0,260437	0,150920	0,095064	9,052546	-9,838079	0,977907
10:28:57,21	0,852958	3,204946	-0,241994	0,073988	0,139999	-0,248994	0,260145	0,152377	0,092790	-2,824439	10,601827	1,043002	-0,936693	-3,044312	-1,071383	-14,338181	15,119833	13,667109	0,260145	0,152377	0,092790	9,137133	-9,819562	1,043002	0,260145	0,152377	0,092790	9,137133	-9,819562	1,043002
10:28:57,26	0,852958	3,204946	-0,241994	0,073988	0,139999	-0,248994	0,260581	0,143969	0,092037	-2,413687	10,635130	1,038293	-0,957634	-3,067239	-1,067059	-15,675643	15,954743	13,687046	0,260581	0,143969	0,092037	8,887880	-9,820469	1,038293	0,260581	0,143969	0,092037	8,887880	-9,820469	1,038293
10:28:57,31	0,842974	3,204920	-0,241980	0,073993	0,140006	-0,249007	0,726741	0,157115	0,083357	-2,817229	14,258246	1,158830	-1,181158	-3,441445	-1,080064	-32,053157	25,670981	13,787646	0,726741	0,157115	0,083357	9,516331	-42,790886	1,158830	0,726741	0,157115	0,083357	9,516331	-42,790886	1,158830
10:28:57,36	0,842974	3,204920	-0,241980	0,073993	0,140006	-0,249007	0,726741	0,157115	0,083357	-2,817229	14,258246	1,158830	-1,168510	-3,423557	-1,079684	-31,040788	24,975965	13,748281	0,726741	0,157115	0,083357	9,516331	-42,790886	1,158830	0,726741	0,157115	0,083357	9,516331	-42,790886	1,158830
10:28:57,41	0,842974	3,204920	-0,241980	0,073993	0,140006	-0,249007	0,690177	0,157191	0,082771	-2,935134	14,236110	1,111179	-1,162942	-3,409741	-1,080650	-30,482714	24,632701	13,739994	0,690177	0,157191	0,082771	9,404388	-39,942761	1,111179	0,690177	0,157191	0,082771	9,404388	-39,942761	1,111179
10:28:57,46	0,842974	3,204920	-0,241980	0,073993	0,140006	-0,249007	0,690177	0,157191	0,082771	-2,935134	14,236110	1,111179	-1,155264	-3,409981	-1,081973	-30,085678	24,334945	13,786614	0,690177	0,157191	0,082771	9,404388	-39,942761	1,111179	0,690177	0,157191	0,082771	9,404388	-39,942761	1,111179
10:28:57,51	0,842974	3,204920	-0,241980	0,073993	0,140006	-0,249007	0,686545	0,150422	0,081448	-2,642489	14,539974	1,157799	-1,162561	-3,403392	-1,082309	-29,844528	24,170926	13,759422	0,686545	0,150422	0,081448	9,165661	-39,353796	1,157799	0,686545	0,150422	0,081448	9,165661	-39,353796	1,157799
10:28:57,56	0,842974	3,204920	-0,241980	0,073993	0,140006	-0,249007	0,668324	0,153377	0,080828	-2,856639	14,178603	1,160432	-1,148712	-3,392723	-1,082593	-29,608324	23,989508	13,789248	0,668324	0,153377	0,080828	9,183494	-38,284821	1,160432	0,668324	0,153377	0,080828	9,183494	-38,284821	1,160432
10:28:57,61	0,842974	3,204920	-0,241980	0,073993	0,140006	-0,249007	0,668324	0,153377	0,080828	-2,856639	14,178603	1,160432	-1,155645	-3,395778	-1,084492	-29,513758	23,888312	13,784539	0,668324	0,153377	0,080828	9,183494	-38,284821	1,160432	0,668324	0,153377	0,080828	9,183494	-38,284821	1,160432
10:28:57,66	0,842974	3,204920	-0,241980	0,073993	0,140006	-0,249007	0,669653	0,151768	0,078323	-2,779997	14,615783	1,154883	-1,147983	-3,394679	-1,085097	-29,293095	23,799341	13,783699	0,669653	0,151768	0,078323	9,133756	-37,951957	1,154883	0,669653	0,151768	0,078323	9,133756	-37,951957	1,154883
10:28:57,71	0,842974	3,204920	-0,241980	0,073993	0,140006	-0,249007	0,669653	0,151768	0,078323	-2,779997	14,615783	1,154883	-1,148752	-3,388043	-1,082467	-29,250829	23,728998	13,763304	0,669653	0,151768	0,078323	9,133756	-37,951957	1,154883	0,669653	0,151768	0,078323	9,133756	-37,951957	1,154883
10:28:57,76	0,842974	3,204920	-0,241980	0,073993	0,140006	-0,249007	0,667007	0,155798	0,083747	-3,037520	14,785867	1,097069	-1,150151	-3,390372	-1,079673	-29,050617	23,604013	13,725885	0,667007	0,155798	0,083747	9,192654	-37,574191	1,097069	0,667007	0,155798	0,083747	9,192654	-37,574191	1,097069
10:28:57,81	0,842974	3,204920	-0,241980	0,073993	0,140006	-0,249007	0,663033	0,162723	0,079511	-3,360443	14,659400	1,142426	-1,154160	-3,383469	-1,083910	-28,962610	23,596093	13,771242	0,663033	0,162723	0,079511	9,413294	-37,388706	1,142426	0,663033	0,162723	0,079511	9,413294	-37,388706	1,142426
10:28:57,86	0,842974	3,204920	-0,241980	0,073993	0,140006	-0,249007	0,661623	0,151083	0,079808	-2,761177	14,702677	1,171073	-1,143375	-3,388068	-1,083613	-28,864634	23,532598	13,799888	0,661623	0,151083	0,079808	9,098840	-37,234744	1,171073	0,661623	0,151083	0,079808	9,098840	-37,234744	1,171073
10:28:57,91	0,842974	3,204920	-0,241980	0,073993	0,140006	-0,249007	0,654300	0,152493	0,081126	-2,872398	14,434090	1,103483	-1,140935	-3,381021	-1,082294	-28,786400	23,443689	13,732299	0,654300	0,152493	0,081126	9,098336	-36,928480	1,103483	0,654300	0,152493	0,081126	9,098336	-36,928480	1,103483
10:28:57,96	0,842974	3,204920	-0,241980	0,073993	0,140006	-0,249007	0,654300	0,152493	0,081126	-2,872398	14,434090	1,103483	-1,145117	-3,381509	-1,081108	-28,811235	23,442870	13,779462	0,654300	0,152493	0,081126	9,098336	-36,928480	1,103483	0,654300	0,152493	0,081126	9,098336	-36,928480	1,103483
10:28:58,01	0,842974	3,204920	-0,241980	0,073993	0,140006	-0,249007	0,656814	0,155871	0,082313	-3,061164	14,543717	1,150647	-1,142630	-3,384266	-1,083275	-28,685416	23,362435	13,728481	0,656814	0,155871	0,082313	9,174717	-37,016197	1,150647	0,656814	0,155871	0,082313	9,174717	-37,016197	1,150647
10:28:58,06	0,842974	3,204920	-0,241980	0,073993	0,140006	-0,249007	0,647542	0,153689	0,081476	-2,947749	14,318042	1,134809	-1,138592	-3,374570	-1,081945	-28,589129	23,314599	13,763624	0,647542	0,153689	0,081476	9,116870	-36,513996	1,134809	0,647542	0,153689	0,081476	9,116870	-36,513996	1,134809
10:28:58,11	0,842974	3,204920	-0,241980	0,073993	0,140006	-0,249007	0,647542	0,153689	0,081476	-2,947749	14,318042	1,134809	-1,142105	-3,385067	-1,080597	-28,515743	23,233011	13,733046	0,647542	0,153689	0,081476	9,116870	-36,513996	1,134809	0,647542	0,153689	0,081476	9,116870	-36,513996	1,134809
10:28:58,16	0,842974	3,204920	-0,241980	0,073993	0,140006	-0,249007	0,658389	0,151483	0,082823	-2,867004	14,986460	1,104231	-1,138114	-3,383316	-1,085218	-28,489866	23,232044	13,777694	0,658389	0,151483	0,082823	9,024448	-36,697107	1,104231	0,658389	0,151483	0,082823	9,024448	-36,697107	1,104231
10:28:58,21	0,842974	3,204920	-0,241980	0,073993	0,140006	-0,249007	0,654724	0,157111	0,081273	-3,138446	14,836414	1,121964	-1,145146	-3,379079	-1,082148	-28,470019	23,231105	13,750780	0,654724	0,157111	0,081273	9,194800	-36,559424	1,121964	0,654724	0,157111	0,081273	9,194800	-36,559424	1,121964
10:28:58,26	0,842974	3,204920	-0,241980	0,073993	0,140006	-0,249007	0,654724	0,157111	0,081273	-3,138446	14,836414	1,121964	-1,140428	-3,377598	-1,082508	-28,428931	23,138531	13,763182	0,654724	0,157111	0,081273	9,194800	-36,559424	1,121964	0,654724	0,157111	0,081273	9,194800	-36,559424	1,121964
10:28:58,31	0,842974	3,204920	-0,241980	0,073993	0,140006	-0,249007	0,651083	0,153766	0,080913	-3,024102	14,728953	1,134366	-1,140338	-3,373438	-1,083280	-28,381795	23,160960	13,764519	0,647435	0,155767	0,080140	9,142542	-36,254795	1,135703	0,647435	0,155767	0,080140	9,142542	-36,254795	1,135703
10:28:58,36	0,842974	3,204920	-0,241980	0,073993	0,140006	-0,249007	0,654774	0,149400	0,083302	-2,792894	15,001723	1,130529	-1,138493	-3,382977	-1,080119	-28,356801	23,101748	13,759345	0,654774	0,149400	0,083302	8,935043	-36,398011	1,130529	0,654774	0,149400	0,083302	8,935043	-36,398011	1,130529
10:28:58,41	0,842974	3,204920	-0,241980	0,073993	0,140006	-0,249007	0,650403	0,152433	0,079496	-2,945625	14,799377	1,125779	-1,138934	-3,377676	-1,083925	-28,332740	23,093580	13,754594	0,650403	0,152433	0,079496	9,020360	-36,257271	1,125779	0,650403	0,152433	0,079496	9,020360	-36,257271	1,125779
10:28:58,46	0,842974	3,204920	-0,241980	0,073993	0,140006	-0,249007	0,650403	0,152433	0,079496	-2,945625	14,799377	1,125779	-1,131373	-3,372688	-1,081943	-28,225023	23,076499	13,753781	0,642303	0,148379	0,081477	8,951984	-35,940781	1,124966	0,642303	0,148379	0,081477	8,951984	-35,940781	1,124966
10:28:58,51	0,842974	3,204920	-0,241980	0,073993	0,140006	-0,249007	0,642303	0,148379	0,081477	-2,695732	14,479976	1,124966	-1,135013	-3,371454	-1,085311	-28,191215	23,076680	13,791381	0,642303	0,148379	0,081477	8,951984	-35,940781	1,124966	0,642303	0,148379	0,081477	8,951984	-35,940781	1,124966
10:28:58,56	0,842974	3,204920	-0,241980	0,073993	0,140006	-0,249007	0,643054	0,152148	0,078109	-2,874676	14,548240	1,162566	-1,134971	-3,378751	-1,086734	-28,160238	22,991882	13,776024	0,643054	0,152148	0,078109	9,068932	-35,931506	1,162566	0,643054	0,152148	0,078109	9,068932	-35,931506	1,162566
10:28:58,61	0,842974	3,204920	-0,241980	0,073993	0,140006	-0,249007	0,649353	0,148463	0,076687	-2,741005	14,945005	1,147208	-1,135225	-3,373518	-1,083135	-28,155120	23,061973	13,808253	0,649353	0,148463	0,076687	8,913332	-36,029199	1,147208	0,649353	0,148463	0,076687	8,913332	-36,029199	1,147208
10:28:58,66	0,842974	3,204920	-0,241980	0,073993	0,140006	-0,249007	0,644948	0,151300	0,080286	-2,825253	14,685323	1,179437	-1,138803	-3,370360	-1,084758	-28,139852	22,967205	13,733220	0,644948	0,151300	0,080286	9,051762	-35,943076	1,179437	0,644948	0,151300	0,080286	9,051762	-35,943076	1,179437
10:28:58,71	0,842974	3,204920	-0,241980	0,073993	0,140006	-0,249007	0,644002	0,155977	0,078663	-3,142926	14,696768	1,104405	-1,135285	-3,372546	-1,082004	-28,144036	22,935382	13,759923	0,644002	0,155977	0,078663	9,101282	-35,857415	1,104405	0,644002	0,155977	0,078663	9,101282	-35,857415	1,104405
10:28:58,77	0,842974	3,204920	-0,241980	0,073993	0,140006	-0,249007	0,646609	0,156279	0,078776	-3,172945	14,853526	1,152159	-1,134552	-3,372412	-1,081574	-28,069643	22,916510	13,768129	0,646609	0,156279	0,078776	9,094946	-35,905242	1,152159	0,646609	0,156279	0,078776	9,094946	-35,905242	1,152159
10:28:58,82	0,842974	3,204920	-0,241980	0,073993	0,140006	-0,249007	0,646609	0,156279	0,078776	-3,172945	14,853526	1,152159	-1,137447	-3,376787	-1,084656	-28,049966	22,913666	13,773407	0,646609	0,156279	0,078776	9,094946	-35,905242	1,152159	0,646609	0,156279	0,078776	9,094946	-35,905242	1,152159
10:28:58,87	0,842974	3,204920	-0,241980	0,073993	0,140006	-0,249007	0,648889	0,151589	0,078765	-2,916177	15,055513	1,144591	-1,136486	-3,377261	-1,079963	-28,195602	23,006693	13,766645	0,648889	0,151589	0,078765	8,983579	-35,882312	1,144591	0,648889	0,151589	0,078765	8,983579	-35,882312	1,144591
10:28:58,92	0,832940	3,205012	-0,241993	0,073989	0,139997	-0,249035	0,648820	0,150521	0,083457	-2,852856	14,879249	1,137829	-1,382442	-3,781011	-1,094334	-46,322872	33,649724	13,903450	0,648820	0,150521	0,083457	8,963003	-36,053102	1,137829	0,648820	0,150521	0,083457	8,963003	-36,053102	1,137829
10:28:58,97	0,832940	3,205012	-0,241993	0,073989	0,139997	-0,249035	1,100104	0,159552	0,067236	-3,310153	18,833709	1,230054	-1,369950	-3,763569	-1,096185	-45,087602	32,773531	13,858870	1,100104	0,159552	0,067236	9,214656	-67,524444	1,230054	1,100104	0,159552	0,067236	9,214656	-67,524444	1,230054
10:28:59,02	0,832940	3,205012	-0,241993	0,073989	0,139997	-0,249035	1,100104	0,159552	0,067236	-3,310153	18,833709	1,230054	-1,358533	-3,749785	-1,094430	-44,546613	32,407173	13,849370	1,082458	0,156556	0,068990	9,088497	-66,405141	1,220554	1,082458	0,156556	0,068990	9,088497	-66,405141	1,220554
10:28:59,07	0,832940	3,205012	-0,241993	0,073989	0,139997	-0,249035	1,082458	0,156556	0,068990	-3,201173	18,567815	1,220554	-1,357239	-3,749299	-1,097309	-44,100686	32,105916	13,880791	1,082458	0,156556	0,068990	9,088497	-66,405141	1,220554	1,082458	0,156556	0,068990	9,088497	-66,405141	1,220554
10:28:59,12	0,832940	3,205012	-0,241993	0,073989	0,139997	-0,249035	1,081390	0,155679	0,066111	-3,193490	19,049115	1,251975	-1,353305	-3,741165	-1,098015	-43,841689	31,956467	13,856277	1,081390	0,155679	0,066111	9,027317	-65,840039	1,251975	1,081390	0,155679	0,066111	9,027317	-65,840039	1,251975
10:28:59,17	0,832940	3,205012	-0,241993	0,073989	0,139997	-0,249035	1,060371	0,158131	0,065121	-3,321885	18,531776	1,276461	-1,348853	-3,729869	-1,098299	-43,602590	31,817311	13,905277	1,060371	0,158131	0,065121	9,091405	-64,707360	1,276461	1,060371	0,158131	0,065121	9,091405	-64,707360	1,276461
10:28:59,22	0,832940	3,205012	-0,241993	0,073989	0,139997	-0,249035	1,069166	0,154233	0,065102	-3,191459	19,232369	1,218730	-1,350296	-3,735066	-1,098210	-43,409706	31,650274	13,877488	1,069166	0,154233	0,065102	8,915849	-64,697133	1,218730	1,069166	0,154233	0,065102	8,915849	-64,697133	1,218730
10:28:59,27	0,832940	3,205012	-0,241993	0,073989	0,139997	-0,249035	1,069166	0,154233	0,065102	-3,191459	19,232369	1,218730	-1,353727	-3,728991	-1,095445	-43,301693	31,523164	13,909694	1,062047	0,162791	0,067975	9,110609	-64,344125	1,280878	1,062047	0,162791	0,067975	9,110609	-64,344125	1,280878
10:28:59,32	0,832940	3,205012	-0,241993	0,073989	0,139997	-0,249035	1,062047	0,162791	0,067975	-3,668505	19,026603	1,280878	-1,343388	-3,725762	-1,101965	-43,117438	31,490795	13,912996	1,054082	0,155452	0,061455	8,980219	-63,957287	1,284181	1,054082	0,155452	0,061455	8,980219	-63,957287	1,284181
10:28:59,37	0,832940	3,205012	-0,241993	0,073989	0,139997	-0,249035	1,054082	0,155452	0,061455	-3,222779	18,788156	1,284181	-1,344019	-3,725262	-1,097709	-43,102701	31,363740	13,881924	1,054082	0,155452	0,061455	8,980219	-63,957287	1,284181	1,054082	0,155452	0,061455	8,980219	-63,957287	1,284181
10:28:59,42	0,832940	3,205012	-0,241993	0,073989	0,139997	-0,249035	1,053964	0,156248	0,065712	-3,366843	18,858305	1,253109	-1,343630	-3,727055	-1,097212	-42,912282	31,328124	13,897706	1,053964	0,156248	0,065712	8,898653	-63,877869	1,253109	1,053964	0,156248	0,065712	8,898653	-63,877869	1,253109
10:28:59,47	0,832940	3,205012	-0,241993	0,073989	0,139997	-0,249035	1,050628	0,160533	0,063469	-3,579510	18,915543	1,278418	-1,350717	-3,726672	-1,098359	-42,881479	31,233309	13,918108	1,050628	0,160533	0,063469	9,022343	-63,558736	1,278418	1,050628	0,160533	0,063469	9,022343	-63,558736	1,278418
10:28:59,52	0,832940	3,205012	-0,241993	0,073989	0,139997	-0,249035	1,050628	0,160533	0,063469	-3,579510	18,915543	1,278418	-1,339464	-3,720583	-1,095661	-42,825071	31,166524	13,868144	1,050628	0,160533	0,063469	9,022343	-63,558736	1,278418	1,050628	0,160533	0,063469	9,022343	-63,558736	1,278418
10:28:59,57	0,832940	3,205012	-0,241993	0,073989	0,139997	-0,249035	1,047634	0,154644	0,067760	-3,315376	18,868191	1,239328	-1,343334	-3,724702	-1,096741	-42,701933	31,136554	13,889521	1,053137	0,155935	0,066679	8,893982	-63,395271	1,260706	1,053137	0,155935	0,066679	8,893982	-63,395271	1,260706
10:28:59,62	0,832940	3,205012	-0,241993	0,073989	0,139997	-0,249035	1,045502	0,151980	0,062442	-3,124458	19,004763	1,252778	-1,336091	-3,720068	-1,100979	-42,584598	31,088198	13,881594	1,045502	0,151980	0,062442	8,805964	-63,067175	1,252778	1,045502	0,151980	0,062442	8,805964	-63,067175	1,252778
10:28:59,67	0,832940	3,205012	-0,241993	0,073989	0,139997	-0,249035	1,050887	0,159108	0,065165	-3,535846	19,303313	1,267424	-1,344957	-3,721168	-1,098256	-42,588917	31,043664	13,896240	1,050887	0,159108	0,065165	8,954132	-63,191352	1,267424	1,050887	0,159108	0,065165	8,954132	-63,191352	1,267424
10:28:59,72	0,832940	3,205012	-0,241993	0,073989	0,139997	-0,249035	1,050887	0,159108	0,065165	-3,535846	19,303313	1,267424	-1,333751	-3,712484	-1,100205	-42,549716	31,025341	13,894816	1,037764	0,153745	0,063216	8,815751	-62,800464	1,266000	1,037764	0,153745	0,063216	8,815751	-62,800464	1,266000
10:28:59,77	0,832940	3,205012	-0,241993	0,073989	0,139997	-0,249035	1,037764	0,153745	0,063216	-3,253250	18,663994	1,266000	-1,333523	-3,714382	-1,101266	-42,416447	30,957330	13,940123	1,037764	0,153745	0,063216	8,815751	-62,800464	1,266000	1,037764	0,153745	0,063216	8,815751	-62,800464	1,266000
10:28:59,82	0,832940	3,205012	-0,241993	0,073989	0,139997	-0,249035	1,039568	0,157631	0,063115	-3,405030	18,909442	1,303923	-1,339337	-3,718578	-1,098964	-42,383614	30,896347	13,866972	1,039568	0,157631	0,063115	8,969014	-62,696669	1,303923	1,039568	0,157631	0,063115	8,969014	-62,696669	1,303923
10:28:59,87	0,832940	3,205012	-0,241993	0,073989	0,139997	-0,249035	1,045834	0,155536	0,064457	-3,375017	19,292004	1,238156	-1,338671	-3,716983	-1,097406	-42,347905	30,896868	13,856335	1,045834	0,155536	0,064457	8,834538	-62,805987	1,238156	1,045834	0,155536	0,064457	8,834538	-62,805987	1,238156
10:28:59,92	0,832940	3,205012	-0,241993	0,073989	0,139997	-0,249035	1,038665	0,153593	0,064459	-3,206499	19,040595	1,262568	-1,331965	-3,709814	-1,097378	-42,275601	30,857020	13,878324	1,038665	0,153593	0,064459	8,850587	-62,494588	1,262568	1,038665	0,153593	0,064459	8,850587	-62,494588	1,262568
10:28:59,97	0,832940	3,205012	-0,241993	0,073989	0,139997	-0,249035	1,038665	0,153593	0,064459	-3,206499	19,040595	1,262568	-1,332081	-3,718686	-1,101211	-42,270902	30,845131	13,895849	1,038665	0,153593	0,064459	8,850587	-62,494588	1,262568	1,038665	0,153593	0,064459	8,850587	-62,494588	1,262568
10:29:00,02	0,832940	3,205012	-0,241993	0,073989	0,139997	-0,249035	1,042300	0,149198	0,062209	-3,033453	19,231463	1,267033	-1,336696	-3,716598	-1,099274	-42,186554	30,726642	13,855604	1,042300	0,149198	0,062209	8,678590	-62,589121	1,267033	1,042300	0,149198	0,062209	8,678590	-62,589121	1,267033
10:29:00,07	0,832940	3,205012	-0,241993	0,073989	0,139997	-0,249035	1,042799	0,154239	0,064146	-3,356020	19,389685	1,226788	-1,336181	-3,710346	-1,098914	-42,226558	30,795062	13,878385	1,037128	0,156918	0,064507	8,861990	-62,388607	1,249569	1,037128	0,156918	0,064507	8,861990	-62,388607	1,249569
10:29:00,12	0,832940	3,205012	-0,241993	0,073989	0,139997	-0,249035	1,037128	0,156918	0,064507	-3,456102	19,025921	1,249569	-1,334966	-3,710449	-1,099665	-42,198682	30,773559	13,892597	1,037128	0,156918	0,064507	8,861990	-62,388607	1,249569	1,037128	0,156918	0,064507	8,861990	-62,388607	1,249569
10:29:00,17	0,832940	3,205012	-0,241993	0,073989	0,139997	-0,249035	1,036609	0,155815	0,063755	-3,403391	19,033820	1,263781	-1,334545	-3,714676	-1,099672	-42,084925	30,789343	13,916820	1,036609	0,155815	0,063755	8,828058	-62,339957	1,263781	1,036609	0,155815	0,063755	8,828058	-62,339957	1,263781
10:29:00,22	0,832940	3,205012	-0,241993	0,073989	0,139997	-0,249035	1,040059	0,153337	0,063748	-3,204024	19,303874	1,288005	-1,337254	-3,709622	-1,096950	-42,160380	30,738695	13,869781	1,040059	0,153337	0,063748	8,832956	-62,340774	1,288005	1,040059	0,153337	0,063748	8,832956	-62,340774	1,288005
10:29:00,28	0,832940	3,205012	-0,241993	0,073989	0,139997	-0,249035	1,037037	0,158210	0,066470	-3,538978	19,106681	1,240965	-1,334143	-3,712981	-1,099597	-42,062227	30,673693	13,882875	1,037037	0,158210	0,066470	8,880485	-62,300699	1,240965	1,037037	0,158210	0,066470	8,880485	-62,300699	1,240965
10:29:00,33	0,832940	3,205012	-0,241993	0,073989	0,139997	-0,249035	1,035480	0,152725	0,063072	-3,254416	19,188965	1,268770	-1,331725	-3,711016	-1,100348	-42,019322	30,656514	13,897586	1,035480	0,152725	0,063072	8,734499	-62,096187	1,268770	1,035480	0,152725	0,063072	8,734499	-62,096187	1,268770
10:29:00,38	0,832940	3,205012	-0,241993	0,073989	0,139997	-0,249035	1,035480	0,152725	0,063072	-3,254416	19,188965	1,268770	-1,336451	-3,716609	-1,101268	-42,397745	30,902513	13,917959	1,035480	0,152725	0,063072	8,734499	-62,096187	1,268770	1,035480	0,152725	0,063072	8,734499	-62,096187	1,268770
10:29:00,43	0,822949	3,204940	-0,241988	0,073994	0,139994	-0,249033	1,042686	0,154021	0,062152	-3,297974	19,112977	1,289143	-1,573668	-4,111381	-1,114128	-59,830538	41,044131	13,991092	1,042686	0,154021	0,062152	8,792671	-62,737882	1,289143	1,042686	0,154021	0,062152	8,792671	-62,737882	1,289143
10:29:00,48	0,822949	3,204940	-0,241988	0,073994	0,139994	-0,249033	1,503177	0,162071	0,049293	-3,650072	22,890453	1,362277	-1,557029	-4,086352	-1,115175	-58,578325	40,223726	14,007620	1,503177	0,162071	0,049293	9,072492	-95,108930	1,362277	1,503177	0,162071	0,049293	9,072492	-95,108930	1,362277
10:29:00,53	0,822949	3,204940	-0,241988	0,073994	0,139994	-0,249033	1,470217	0,163717	0,047298	-3,921453	23,331577	1,375539	-1,552666	-4,082901	-1,118047	-58,010016	39,743551	13,984566	1,470217	0,163717	0,047298	8,930308	-92,080429	1,375539	1,470217	0,163717	0,047298	8,930308	-92,080429	1,375539
10:29:00,58	0,822949	3,204940	-0,241988	0,073994	0,139994	-0,249033	1,457134	0,161812	0,045483	-3,866418	23,105890	1,362430	-1,550422	-4,071635	-1,117937	-57,685384	39,540275	13,991246	1,457134	0,161812	0,045483	8,835836	-91,279099	1,362430	1,457134	0,161812	0,045483	8,835836	-91,279099	1,362430
10:29:00,63	0,822949	3,204940	-0,241988	0,073994	0,139994	-0,249033	1,453902	0,163612	0,048397	-4,003013	23,435910	1,386595	-1,550365	-4,067937	-1,115023	-57,275540	39,254010	14,015411	1,453902	0,163612	0,048397	8,840547	-90,695391	1,386595	1,453902	0,163612	0,048397	8,840547	-90,695391	1,386595
10:29:00,68	0,822949	3,204940	-0,241988	0,073994	0,139994	-0,249033	1,453902	0,163612	0,048397	-4,003013	23,435910	1,386595	-1,537875	-4,059771	-1,117455	-57,039432	39,078798	14,020296	1,453902	0,163612	0,048397	8,840547	-90,695391	1,386595	1,453902	0,163612	0,048397	8,840547	-90,695391	1,386595
10:29:00,73	0,822949	3,204940	-0,241988	0,073994	0,139994	-0,249033	1,440585	0,156878	0,045966	-3,686509	23,035535	1,391481	-1,542139	-4,064626	-1,117934	-56,879191	38,930629	14,038578	1,440585	0,156878	0,045966	8,628402	-90,050423	1,391481	1,440585	0,156878	0,045966	8,628402	-90,050423	1,391481
10:29:00,78	0,822949	3,204940	-0,241988	0,073994	0,139994	-0,249033	1,442733	0,161651	0,046314	-3,959973	23,513096	1,421135	-1,543082	-4,059245	-1,117106	-56,735212	38,873968	14,049951	1,442733	0,161651	0,046314	8,729604	-89,741462	1,421135	1,442733	0,161651	0,046314	8,729604	-89,741462	1,421135
10:29:00,83	0,822949	3,204940	-0,241988	0,073994	0,139994	-0,249033	1,442733	0,161651	0,046314	-3,959973	23,513096	1,421135	-1,530403	-4,054785	-1,118595	-56,538866	38,756445	14,018856	1,442733	0,161651	0,046314	8,729604	-89,741462	1,421135	1,442733	0,161651	0,046314	8,729604	-89,741462	1,421135
10:29:00,88	0,822949	3,204940	-0,241988	0,073994	0,139994	-0,249033	1,432531	0,152900	0,044825	-3,508553	23,211371	1,390041	-1,537255	-4,051965	-1,115451	-56,405973	38,668007	14,011978	1,432531	0,152900	0,044825	8,494111	-89,242295	1,390041	1,432531	0,152900	0,044825	8,494111	-89,242295	1,390041
10:29:00,93	0,822949	3,204940	-0,241988	0,073994	0,139994	-0,249033	1,433515	0,160244	0,047969	-3,900599	23,421879	1,383163	-1,529430	-4,046590	-1,116171	-56,285048	38,597645	14,030450	1,433515	0,160244	0,047969	8,678592	-89,109080	1,383163	1,433515	0,160244	0,047969	8,678592	-89,109080	1,383163
10:29:00,98	0,822949	3,204940	-0,241988	0,073994	0,139994	-0,249033	1,424948	0,156155	0,047249	-3,688404	23,116254	1,401634	-1,527517	-4,045932	-1,117697	-56,196804	38,547417	14,014756	1,423421	0,154828	0,045723	8,535200	-88,600141	1,385940	1,423421	0,154828	0,045723	8,535200	-88,600141	1,385940
10:29:01,03	0,822949	3,204940	-0,241988	0,073994	0,139994	-0,249033	1,430021	0,151622	0,046931	-3,527179	23,579004	1,370215	-1,528041	-4,053250	-1,116489	-56,149996	38,433705	13,999031	1,430021	0,151622	0,046931	8,375186	-88,677646	1,370215	1,430021	0,151622	0,046931	8,375186	-88,677646	1,370215
10:29:01,08	0,822949	3,204940	-0,241988	0,073994	0,139994	-0,249033	1,430021	0,151622	0,046931	-3,527179	23,579004	1,370215	-1,526823	-4,044086	-1,116495	-56,096783	38,408439	14,008939	1,430021	0,151622	0,046931	8,375186	-88,677646	1,370215	1,430021	0,151622	0,046931	8,375186	-88,677646	1,370215
10:29:01,13	0,822949	3,204940	-0,241988	0,073994	0,139994	-0,249033	1,426533	0,154976	0,046902	-3,738427	23,576995	1,405399	-1,529201	-4,048553	-1,116518	-56,013111	38,312088	14,034214	1,426533	0,154976	0,046902	8,427165	-88,405866	1,405399	1,426533	0,154976	0,046902	8,427165	-88,405866	1,405399
10:29:01,18	0,822949	3,204940	-0,241988	0,073994	0,139994	-0,249033	1,426372	0,158059	0,048684	-3,888789	23,629461	1,384657	-1,531791	-4,046872	-1,114737	-55,955447	38,290308	14,013472	1,426372	0,158059	0,048684	8,518843	-88,340775	1,384657	1,426372	0,158059	0,048684	8,518843	-88,340775	1,384657
10:29:01,23	0,822949	3,204940	-0,241988	0,073994	0,139994	-0,249033	1,426372	0,158059	0,048684	-3,888789	23,629461	1,384657	-1,524616	-4,041394	-1,117905	-55,834646	38,290015	14,052540	1,426372	0,158059	0,048684	8,518843	-88,340775	1,384657	1,426372	0,158059	0,048684	8,518843	-88,340775	1,384657
10:29:01,28	0,822949	3,204940	-0,241988	0,073994	0,139994	-0,249033	1,418041	0,154584	0,045516	-3,647966	23,300967	1,423725	-1,531697	-4,042369	-1,116739	-55,815561	38,205033	14,047544	1,418041	0,154584	0,045516	8,486915	-88,015217	1,423725	1,418041	0,154584	0,045516	8,486915	-88,015217	1,423725
10:29:01,33	0,822949	3,204940	-0,241988	0,073994	0,139994	-0,249033	1,420177	0,154467	0,044801	-3,635239	23,542619	1,425452	-1,525583	-4,043303	-1,118620	-55,718279	38,230477	14,054267	1,420177	0,154467	0,044801	8,490425	-87,941293	1,425452	1,420177	0,154467	0,044801	8,490425	-87,941293	1,425452
10:29:01,38	0,822949	3,204940	-0,241988	0,073994	0,139994	-0,249033	1,420177	0,154467	0,044801	-3,635239	23,542619	1,425452	-1,523822	-4,037916	-1,117485	-55,699074	38,193041	14,029058	1,420177	0,154467	0,044801	8,490425	-87,941293	1,425452	1,420177	0,154467	0,044801	8,490425	-87,941293	1,425452
10:29:01,43	0,822949	3,204940	-0,241988	0,073994	0,139994	-0,249033	1,408092	0,153937	0,046706	-3,677073	23,035024	1,378744	-1,519082	-4,033102	-1,116714	-55,648337	38,109979	14,007560	1,408092	0,153937	0,046706	8,407003	-87,500224	1,378744	1,408092	0,153937	0,046706	8,407003	-87,500224	1,378744
10:29:01,48	0,822949	3,204940	-0,241988	0,073994	0,139994	-0,249033	1,413107	0,155723	0,045578	-3,783700	23,351359	1,391057	-1,523135	-4,036552	-1,117842	-55,607089	38,070261	14,019873	1,413107	0,155723	0,045578	8,440550	-87,577527	1,391057	1,413107	0,155723	0,045578	8,440550	-87,577527	1,391057
10:29:01,53	0,822949	3,204940	-0,241988	0,073994	0,139994	-0,249033	1,411686	0,156817	0,047034	-3,793412	23,264248	1,391790	-1,523372	-4,034774	-1,116387	-55,594930	38,117732	14,020606	1,411686	0,156817	0,047034	8,516739	-87,553068	1,391790	1,411686	0,156817	0,047034	8,516739	-87,553068	1,391790
10:29:01,58	0,822949	3,204940	-0,241988	0,073994	0,139994	-0,249033	1,417225	0,153131	0,044091	-3,625621	23,650865	1,399364	-1,522950	-4,041414	-1,119330	-55,521531	38,047770	14,028179	1,417225	0,153131	0,044091	8,395166	-87,601328	1,399364	1,417225	0,153131	0,044091	8,395166	-87,601328	1,399364
10:29:01,63	0,822949	3,204940	-0,241988	0,073994	0,139994	-0,249033	1,417225	0,153131	0,044091	-3,625621	23,650865	1,399364	-1,527622	-4,037456	-1,116224	-55,480160	37,997398	14,028876	1,417225	0,153131	0,044091	8,395166	-87,601328	1,399364	1,417225	0,153131	0,044091	8,395166	-87,601328	1,399364
10:29:01,68	0,822949	3,204940	-0,241988	0,073994	0,139994	-0,249033	1,409545	0,152725	0,046819	-3,633764	23,348663	1,396301	-1,521157	-4,035483	-1,117008	-55,482777	38,000627	14,021203	1,409545	0,152725	0,046819	8,355125	-87,300588	1,396301	1,409545	0,152725	0,046819	8,355125	-87,300588	1,396301
10:29:01,73	0,822949	3,204940	-0,241988	0,073994	0,139994	-0,249033	1,411438	0,154869	0,046840	-3,717878	23,507075	1,385154	-1,521561	-4,035533	-1,116581	-55,386368	37,967555	14,013970	1,411438	0,154869	0,046840	8,439334	-87,290795	1,385154	1,411438	0,154869	0,046840	8,439334	-87,290795	1,385154
10:29:01,78	0,822949	3,204940	-0,241988	0,073994	0,139994	-0,249033	1,411432	0,157601	0,046076	-3,909217	23,569131	1,397282	-1,523925	-4,034162	-1,117344	-55,356983	37,893709	14,026098	1,411432	0,157601	0,046076	8,462480	-87,228263	1,397282	1,411432	0,157601	0,046076	8,462480	-87,228263	1,397282
10:29:01,83	0,822949	3,204940	-0,241988	0,073994	0,139994	-0,249033	1,411432	0,157601	0,046076	-3,909217	23,569131	1,397282	-1,517965	-4,031825	-1,119253	-55,388933	37,887444	13,965777	1,406428	0,153608	0,044167	8,335261	-87,120211	1,336961	1,406428	0,153608	0,044167	8,335261	-87,120211	1,336961
10:29:01,88	0,822949	3,204940	-0,241988	0,073994	0,139994	-0,249033	1,412183	0,148886	0,044951	-3,432811	23,633477	1,388667	-1,516752	-4,039170	-1,118470	-55,323479	37,901150	14,017483	1,412183	0,148886	0,044951	8,254713	-87,222870	1,388667	1,412183	0,148886	0,044951	8,254713	-87,222870	1,388667
10:29:01,93	0,822949	3,204940	-0,241988	0,073994	0,139994	-0,249033	1,412183	0,148886	0,044951	-3,432811	23,633477	1,388667	-1,521524	-4,033299	-1,118108	-55,336261	37,905776	14,032124	1,412183	0,148886	0,044951	8,254713	-87,222870	1,388667	1,412183	0,148886	0,044951	8,254713	-87,222870	1,388667
10:29:01,98	0,822949	3,204940	-0,241988	0,073994	0,139994	-0,249033	1,409484	0,155954	0,045312	-3,802759	23,479767	1,403308	-1,516085	-4,039792	-1,119229	-55,275092	37,862809	14,006552	1,409484	0,155954	0,045312	8,439644	-87,164739	1,403308	1,409484	0,155954	0,045312	8,439644	-87,164739	1,403308
10:29:02,03	0,822949	3,204940	-0,241988	0,073994	0,139994	-0,249033	1,412388	0,147997	0,044191	-3,395608	23,705228	1,377736	-1,523271	-4,033657	-1,115371	-55,308956	37,839200	14,037380	1,412388	0,147997	0,044191	8,222151	-87,167236	1,377736	1,412388	0,147997	0,044191	8,222151	-87,167236	1,377736
10:29:02,08	0,822949	3,204940	-0,241988	0,073994	0,139994	-0,249033	1,410668	0,157288	0,048049	-3,916119	23,598272	1,408565	-1,518372	-4,037549	-1,119592	-55,219246	37,821354	14,024189	1,410668	0,157288	0,048049	8,430984	-87,139182	1,408565	1,410668	0,157288	0,048049	8,430984	-87,139182	1,408565
10:29:02,13	0,822949	3,204940	-0,241988	0,073994	0,139994	-0,249033	1,413071	0,155844	0,041472	-3,858474	23,783897	1,405408	-1,523222	-4,036460	-1,121949	-55,265113	37,793752	14,034224	1,413071	0,155844	0,041472	8,375284	-87,142156	1,405408	1,413071	0,155844	0,041472	8,375284	-87,142156	1,405408
10:29:02,18	0,822949	3,204940	-0,241988	0,073994	0,139994	-0,249033	1,413071	0,155844	0,041472	-3,858474	23,783897	1,405408	-1,521946	-4,029255	-1,116155	-55,220616	37,807600	13,998058	1,413071	0,155844	0,041472	8,375284	-87,142156	1,405408	1,413071	0,155844	0,041472	8,375284	-87,142156	1,405408
10:29:02,23	0,822949	3,204940	-0,241988	0,073994	0,139994	-0,249033	1,398512	0,153056	0,046166	-3,657152	23,171262	1,398721	-1,513529	-4,025246	-1,117254	-55,111868	37,770361	14,027537	1,398512	0,153056	0,046166	8,357777	-86,611945	1,398721	1,398512	0,153056	0,046166	8,357777	-86,611945	1,398721
10:29:02,28	0,822949	3,204940	-0,241988	0,073994	0,139994	-0,249033	1,398512	0,153056	0,046166	-3,657152	23,171262	1,398721	-1,516357	-4,029997	-1,117591	-55,082823	37,819538	14,056896	1,398512	0,153056	0,046166	8,357777	-86,611945	1,398721	1,398512	0,153056	0,046166	8,357777	-86,611945	1,398721
10:29:02,33	0,822949	3,204940	-0,241988	0,073994	0,139994	-0,249033	1,404042	0,153130	0,045830	-3,603870	23,459354	1,428080	-1,520583	-4,036616	-1,118811	-55,117671	37,711770	13,975310	1,404042	0,153130	0,045830	8,416840	-86,757909	1,428080	1,404042	0,153130	0,045830	8,416840	-86,757909	1,428080
10:29:02,38	0,822949	3,204940	-0,241988	0,073994	0,139994	-0,249033	1,411886	0,153480	0,044609	-3,732830	23,890994	1,346494	-1,515350	-4,030441	-1,119577	-55,135436	37,739608	14,027122	1,403922	0,152036	0,043843	8,292306	-86,760347	1,398306	1,403922	0,152036	0,043843	8,292306	-86,760347	1,398306
10:29:02,43	0,822949	3,204940	-0,241988	0,073994	0,139994	-0,249033	1,401723	0,152407	0,046217	-3,625205	23,421431	1,405625	-1,514571	-4,028351	-1,117204	-55,040714	37,727154	14,034440	1,401723	0,152407	0,046217	8,338717	-86,613798	1,405625	1,401723	0,152407	0,046217	8,338717	-86,613798	1,405625
10:29:02,48	0,822949	3,204940	-0,241988	0,073994	0,139994	-0,249033	1,401723	0,152407	0,046217	-3,625205	23,421431	1,405625	-1,518147	-4,032801	-1,120290	-55,043727	37,668603	14,047731	1,401723	0,152407	0,046217	8,338717	-86,613798	1,405625	1,401723	0,152407	0,046217	8,338717	-86,613798	1,405625
10:29:02,53	0,822949	3,204940	-0,241988	0,073994	0,139994	-0,249033	1,404951	0,160094	0,045028	-4,029845	23,584897	1,400229	-1,520080	-4,029245	-1,119547	-55,026365	37,672304	14,015919	1,404951	0,160094	0,045028	8,537531	-86,703783	1,400229	1,404951	0,160094	0,045028	8,537531	-86,703783	1,400229
10:29:02,58	0,822949	3,204940	-0,241988	0,073994	0,139994	-0,249033	1,393948	0,152768	0,047403	-3,670102	23,101633	1,428077	-1,510997	-4,021437	-1,116018	-54,980587	37,662310	14,056893	1,393948	0,152768	0,047403	8,322206	-86,323270	1,428077	1,393948	0,152768	0,047403	8,322206	-86,323270	1,428077
10:29:02,63	0,822949	3,204940	-0,241988	0,073994	0,139994	-0,249033	1,399767	0,154817	0,044236	-3,767336	23,391056	1,341925	-1,515681	-4,025452	-1,119185	-54,987360	37,676960	13,970741	1,399767	0,154817	0,044236	8,385799	-86,490678	1,341925	1,399767	0,154817	0,044236	8,385799	-86,490678	1,341925
10:29:02,68	0,822949	3,204940	-0,241988	0,073994	0,139994	-0,249033	1,404973	0,151697	0,045087	-3,590247	23,693152	1,383684	-1,515582	-4,031521	-1,118333	-54,952757	37,674135	14,012500	1,404973	0,151697	0,045087	8,317977	-86,597261	1,383684	1,404973	0,151697	0,045087	8,317977	-86,597261	1,383684
10:29:02,73	0,822949	3,204940	-0,241988	0,073994	0,139994	-0,249033	1,404973	0,151697	0,045087	-3,590247	23,693152	1,383684	-1,515764	-4,034310	-1,119474	-54,945265	37,597103	14,024740	1,404973	0,151697	0,045087	8,317977	-86,597261	1,383684	1,404973	0,151697	0,045087	8,317977	-86,597261	1,383684
10:29:02,78	0,822949	3,204940	-0,241988	0,073994	0,139994	-0,249033	1,407479	0,150460	0,043946	-3,588876	23,868455	1,395924	-1,515043	-4,024521	-1,119879	-54,943660	37,658154	14,057573	1,407479	0,150460	0,043946	8,222225	-86,618658	1,395924	1,407479	0,150460	0,043946	8,222225	-86,618658	1,395924
10:29:02,83	0,822949	3,204940	-0,241988	0,073994	0,139994	-0,249033	1,398642	0,154730	0,043541	-3,757274	23,379786	1,428757	-1,512484	-4,019546	-1,117559	-54,887765	37,654971	14,031632	1,398642	0,154730	0,043541	8,389070	-86,413609	1,428757	1,398642	0,154730	0,043541	8,389070	-86,413609	1,428757
10:29:02,88	0,822949	3,204940	-0,241988	0,073994	0,139994	-0,249033	1,404479	0,150634	0,046669	-3,606729	23,741736	1,398816	-1,514415	-4,031624	-1,116751	-54,924295	37,574862	14,027632	1,404479	0,150634	0,046669	8,218073	-86,509877	1,398816	1,404479	0,150634	0,046669	8,218073	-86,509877	1,398816
10:29:02,93	0,822949	3,204940	-0,241988	0,073994	0,139994	-0,249033	1,404479	0,150634	0,046669	-3,606729	23,741736	1,398816	-1,514960	-4,030495	-1,119089	-54,902271	37,587076	14,014757	1,404479	0,150634	0,046669	8,218073	-86,509877	1,398816	1,404479	0,150634	0,046669	8,218073	-86,509877	1,398816
10:29:02,98	0,822949	3,204940	-0,241988	0,073994	0,139994	-0,249033	1,403774	0,151671	0,044332	-3,639060	23,718034	1,385941	-1,514455	-4,026192	-1,118733	-54,927929	37,577718	14,010385	1,403774	0,151671	0,044332	8,267141	-86,478224	1,385941	1,403774	0,151671	0,044332	8,267141	-86,478224	1,385941
10:29:03,03	0,822949	3,204940	-0,241988	0,073994	0,139994	-0,249033	1,399795	0,153385	0,044687	-3,749103	23,493586	1,381569	-1,515426	-4,025924	-1,119087	-54,847627	37,628348	14,011269	1,399795	0,153385	0,044687	8,291621	-86,390322	1,381569	1,399795	0,153385	0,044687	8,291621	-86,390322	1,381569
10:29:03,08	0,822949	3,204940	-0,241988	0,073994	0,139994	-0,249033	1,403596	0,155153	0,043163	-3,843519	23,758846	1,379805	-1,517886	-4,028600	-1,120257	-54,870609	37,541745	14,008621	1,403596	0,155153	0,043163	8,335973	-86,423412	1,379805	1,403596	0,155153	0,043163	8,335973	-86,423412	1,379805
10:29:03,13	0,822949	3,204940	-0,241988	0,073994	0,139994	-0,249033	1,403596	0,155153	0,043163	-3,843519	23,758846	1,379805	-1,510767	-4,024895	-1,118666	-54,842806	37,561822	14,048551	1,403596	0,155153	0,043163	8,335973	-86,423412	1,379805	1,403596	0,155153	0,043163	8,335973	-86,423412	1,379805
10:29:03,18	0,822949	3,204940	-0,241988	0,073994	0,139994	-0,249033	1,399530	0,151914	0,045155	-3,599356	23,552299	1,420064	-1,513049	-4,026698	-1,118266	-54,828508	37,604928	14,048879	1,399530	0,151914	0,045155	8,325924	-86,310802	1,420064	1,399530	0,151914	0,045155	8,325924	-86,310802	1,420064
10:29:03,23	0,822949	3,204940	-0,241988	0,073994	0,139994	-0,249033	1,399257	0,159558	0,045884	-4,052024	23,605519	1,372568	-1,519532	-4,022640	-1,117536	-54,797730	37,523420	14,001383	1,399257	0,159558	0,045884	8,473282	-86,236163	1,372568	1,399257	0,159558	0,045884	8,473282	-86,236163	1,372568
10:29:03,28	0,822949	3,204940	-0,241988	0,073994	0,139994	-0,249033	1,399257	0,159558	0,045884	-4,052024	23,605519	1,372568	-1,509508	-4,022965	-1,120191	-54,788718	37,543417	14,063373	1,399257	0,159558	0,045884	8,473282	-86,236163	1,372568	1,399257	0,159558	0,045884	8,473282	-86,236163	1,372568
10:29:03,33	0,822949	3,204940	-0,241988	0,073994	0,139994	-0,249033	1,402907	0,160475	0,043969	-4,063240	23,774380	1,399662	-1,522151	-4,025343	-1,119451	-54,797648	37,565452	14,028478	1,402907	0,160475	0,043969	8,534011	-86,353835	1,399662	1,402907	0,160475	0,043969	8,534011	-86,353835	1,399662
10:29:03,38	0,822949	3,204940	-0,241988	0,073994	0,139994	-0,249033	1,402907	0,160475	0,043969	-4,063240	23,774380	1,399662	-1,511948	-4,020479	-1,121413	-54,816796	37,524572	14,024987	1,402907	0,160475	0,043969	8,534011	-86,353835	1,399662	1,402907	0,160475	0,043969	8,534011	-86,353835	1,399662
10:29:03,43	0,822949	3,204940	-0,241988	0,073994	0,139994	-0,249033	1,390712	0,150804	0,044374	-3,585380	23,215753	1,394264	-1,507679	-4,019617	-1,119047	-54,744748	37,506061	14,023080	1,390712	0,150804	0,044374	8,252770	-85,955162	1,394264	1,390712	0,150804	0,044374	8,252770	-85,955162	1,394264
10:29:03,48	0,822949	3,204940	-0,241988	0,073994	0,139994	-0,249033	1,390712	0,150804	0,044374	-3,585380	23,215753	1,394264	-1,512522	-4,021634	-1,118900	-54,738415	37,514284	14,082616	1,390712	0,150804	0,044374	8,252770	-85,955162	1,394264	1,390712	0,150804	0,044374	8,252770	-85,955162	1,394264
10:29:03,53	0,822949	3,204940	-0,241988	0,073994	0,139994	-0,249033	1,394881	0,153991	0,044521	-3,740777	23,433910	1,453801	-1,512545	-4,029486	-1,117464	-54,766660	37,478199	14,025201	1,394881	0,153991	0,044521	8,347493	-86,064266	1,453801	1,394881	0,153991	0,044521	8,347493	-86,064266	1,453801
10:29:03,58	0,822949	3,204940	-0,241988	0,073994	0,139994	-0,249033	1,401692	0,150084	0,045956	-3,583002	23,781670	1,396385	-1,517098	-4,026270	-1,117083	-54,751819	37,477427	14,032961	1,401692	0,150084	0,045956	8,198592	-86,251179	1,396385	1,401692	0,150084	0,045956	8,198592	-86,251179	1,396385
10:29:03,63	0,822949	3,204940	-0,241988	0,073994	0,139994	-0,249033	1,400204	0,160129	0,046712	-4,066405	23,774477	1,369181	-1,520500	-4,023175	-1,116709	-54,686413	37,476812	13,997996	1,400204	0,160129	0,046712	8,503700	-86,141555	1,369181	1,400204	0,160129	0,046712	8,503700	-86,141555	1,369181
10:29:03,68	0,822949	3,204940	-0,241988	0,073994	0,139994	-0,249033	1,400204	0,160129	0,046712	-4,066405	23,774477	1,369181	-1,516441	-4,022756	-1,117883	-54,707270	37,458267	13,994250	1,400204	0,160129	0,046712	8,503700	-86,141555	1,369181	1,400204	0,160129	0,046712	8,503700	-86,141555	1,369181
10:29:03,73	0,822949	3,204940	-0,241988	0,073994	0,139994	-0,249033	1,397812	0,156823	0,045537	-3,921000	23,641295	1,365434	-1,507352	-4,020769	-1,118441	-54,712787	37,446437	14,026414	1,397812	0,156823	0,045537	8,389611	-86,086954	1,365434	1,397812	0,156823	0,045537	8,389611	-86,086954	1,365434
10:29:03,78	0,822949	3,204940	-0,241988	0,073994	0,139994	-0,249033	1,391547	0,149946	0,044980	-3,576382	23,316664	1,397599	-1,508022	-4,025240	-1,118570	-54,622617	37,444134	14,033192	1,391547	0,149946	0,044980	8,194358	-85,919799	1,397599	1,391547	0,149946	0,044980	8,194358	-85,919799	1,397599
10:29:03,83	0,822949	3,204940	-0,241988	0,073994	0,139994	-0,249033	1,395753	0,148290	0,044851	-3,447210	23,614626	1,404377	-1,511014	-4,024701	-1,122839	-54,637469	37,460490	14,060255	1,395753	0,148290	0,044851	8,193579	-85,952022	1,404377	1,395753	0,148290	0,044851	8,193579	-85,952022	1,404377
10:29:03,88	0,822949	3,204940	-0,241988	0,073994	0,139994	-0,249033	1,392641	0,153484	0,044991	-3,764938	23,429977	1,395579	-1,510963	-4,019947	-1,118429	-54,666181	37,414231	14,024395	1,392641	0,153484	0,044991	8,283523	-85,892304	1,395579	1,392641	0,153484	0,044991	8,283523	-85,892304	1,395579
10:29:03,93	0,822949	3,204940	-0,241988	0,073994	0,139994	-0,249033	1,392641	0,153484	0,044991	-3,764938	23,429977	1,395579	-1,510821	-4,023927	-1,116447	-54,627805	37,455040	14,029592	1,392641	0,153484	0,044991	8,283523	-85,892304	1,395579	1,392641	0,153484	0,044991	8,283523	-85,892304	1,395579
10:29:03,98	0,822949	3,204940	-0,241988	0,073994	0,139994	-0,249033	1,396016	0,151371	0,046974	-3,600529	23,618337	1,400776	-1,515251	-4,020194	-1,117069	-54,684295	37,439957	14,041969	1,396016	0,151371	0,046974	8,282056	-85,968927	1,400776	1,396016	0,151371	0,046974	8,282056	-85,968927	1,400776
10:29:04,03	0,822949	3,204940	-0,241988	0,073994	0,139994	-0,249033	1,394998	0,157073	0,046352	-3,938391	23,524040	1,413153	-1,505817	-4,018732	-1,122076	-54,643985	37,384525	14,068899	1,394998	0,157073	0,046352	8,391877	-85,983341	1,413153	1,394998	0,157073	0,046352	8,391877	-85,983341	1,413153
10:29:04,08	0,822949	3,204940	-0,241988	0,073994	0,139994	-0,249033	1,389015	0,149634	0,041344	-3,579406	23,275535	1,440083	-1,512650	-4,018871	-1,116245	-54,570612	37,445495	14,036277	1,389015	0,149634	0,041344	8,166890	-85,762158	1,440083	1,389015	0,149634	0,041344	8,166890	-85,762158	1,440083
10:29:04,13	0,822949	3,204940	-0,241988	0,073994	0,139994	-0,249033	1,392552	0,155482	0,047175	-3,794019	23,492500	1,407462	-1,510947	-4,024975	-1,120127	-54,610029	37,444300	14,028705	1,396987	0,150956	0,043293	8,270660	-85,973881	1,399889	1,396987	0,150956	0,043293	8,270660	-85,973881	1,399889
10:29:04,18	0,822949	3,204940	-0,241988	0,073994	0,139994	-0,249033	1,398283	0,148821	0,044486	-3,483235	23,780344	1,412662	-1,509746	-4,027165	-1,118934	-54,597218	37,419729	14,041478	1,398283	0,148821	0,044486	8,199204	-85,984847	1,412662	1,398283	0,148821	0,044486	8,199204	-85,984847	1,412662
10:29:04,23	0,822949	3,204940	-0,241988	0,073994	0,139994	-0,249033	1,398283	0,148821	0,044486	-3,483235	23,780344	1,412662	-1,513935	-4,022042	-1,118995	-54,601612	37,369760	14,001234	1,398283	0,148821	0,044486	8,199204	-85,984847	1,412662	1,398283	0,148821	0,044486	8,199204	-85,984847	1,412662
10:29:04,28	0,822949	3,204940	-0,241988	0,073994	0,139994	-0,249033	1,394315	0,156608	0,045595	-3,931934	23,612501	1,381233	-1,514506	-4,019835	-1,117825	-54,585777	37,362587	14,010049	1,394315	0,156608	0,045595	8,361800	-85,841223	1,381233	1,394315	0,156608	0,045595	8,361800	-85,841223	1,381233
10:29:04,33	0,822949	3,204940	-0,241988	0,073994	0,139994	-0,249033	1,394315	0,156608	0,045595	-3,931934	23,612501	1,381233	-1,512077	-4,020651	-1,120511	-54,561728	37,407154	14,032543	1,393807	0,154096	0,042909	8,345859	-85,829224	1,403728	1,393807	0,154096	0,042909	8,345859	-85,829224	1,403728
10:29:04,38	0,822949	3,204940	-0,241988	0,073994	0,139994	-0,249033	1,393807	0,154096	0,042909	-3,750706	23,584640	1,403728	-1,509776	-4,023145	-1,120501	-54,567041	37,328620	14,030104	1,393807	0,154096	0,042909	8,345859	-85,829224	1,403728	1,393807	0,154096	0,042909	8,345859	-85,829224	1,403728
10:29:04,43	0,822949	3,204940	-0,241988	0,073994	0,139994	-0,249033	1,394817	0,150857	0,042919	-3,652918	23,671813	1,401288	-1,512683	-4,018587	-1,119358	-54,557720	37,380510	14,026303	1,394817	0,150857	0,042919	8,189342	-85,821317	1,401288	1,394817	0,150857	0,042919	8,189342	-85,821317	1,401288
10:29:04,48	0,822949	3,204940	-0,241988	0,073994	0,139994	-0,249033	1,387528	0,152946	0,042920	-3,707225	23,306298	1,418124	-1,507941	-4,015788	-1,120500	-54,528182	37,368938	14,046939	1,387528	0,152946	0,042920	8,299059	-85,614674	1,418124	1,387528	0,152946	0,042920	8,299059	-85,614674	1,418124
10:29:04,53	0,822949	3,204940	-0,241988	0,073994	0,139994	-0,249033	1,387528	0,152946	0,042920	-3,707225	23,306298	1,418124	-1,512608	-4,021933	-1,119304	-54,527735	37,380741	14,059402	1,387528	0,152946	0,042920	8,299059	-85,614674	1,418124	1,387528	0,152946	0,042920	8,299059	-85,614674	1,418124
10:29:04,58	0,822949	3,204940	-0,241988	0,073994	0,139994	-0,249033	1,395183	0,153916	0,044116	-3,747178	23,698805	1,430587	-1,506613	-4,018616	-1,118520	-54,467253	37,360586	14,039805	1,395183	0,153916	0,044116	8,335189	-85,823026	1,430587	1,395183	0,153916	0,044116	8,335189	-85,823026	1,430587
10:29:04,63	0,822949	3,204940	-0,241988	0,073994	0,139994	-0,249033	1,389313	0,150382	0,044901	-3,550646	23,456060	1,410990	-1,506632	-4,020096	-1,120864	-54,468202	37,331379	14,015857	1,389313	0,150382	0,044901	8,254336	-85,605035	1,410990	1,389313	0,150382	0,044901	8,254336	-85,605035	1,410990
10:29:04,68	0,822949	3,204940	-0,241988	0,073994	0,139994	-0,249033	1,390604	0,149659	0,042557	-3,538798	23,536976	1,387042	-1,509568	-4,023519	-1,122418	-54,484012	37,370685	14,012364	1,390604	0,149659	0,042557	8,209397	-85,625466	1,387042	1,390604	0,149659	0,042557	8,209397	-85,625466	1,387042
10:29:04,73	0,822949	3,204940	-0,241988	0,073994	0,139994	-0,249033	1,394035	0,152303	0,046530	-3,699418	23,704197	1,383444	-1,510638	-4,021745	-1,116890	-54,489437	37,316983	14,012260	1,394035	0,152303	0,046530	8,256402	-85,727580	1,383444	1,394035	0,152303	0,046530	8,256402	-85,727580	1,383444
10:29:04,78	0,822949	3,204940	-0,241988	0,073994	0,139994	-0,249033	1,394035	0,152303	0,046530	-3,699418	23,704197	1,383444	-1,507267	-4,020576	-1,119667	-54,481699	37,314705	14,063004	1,394035	0,152303	0,046530	8,256402	-85,727580	1,383444	1,394035	0,152303	0,046530	8,256402	-85,727580	1,383444
10:29:04,83	0,822949	3,204940	-0,241988	0,073994	0,139994	-0,249033	1,390358	0,148463	0,043828	-3,468058	23,506015	1,443584	-1,505473	-4,020481	-1,119592	-54,479669	37,347870	14,072399	1,390358	0,148463	0,043828	8,186251	-85,637126	1,443584	1,390358	0,148463	0,043828	8,186251	-85,637126	1,443584
10:29:04,88	0,822949	3,204940	-0,241988	0,073994	0,139994	-0,249033	1,390358	0,148463	0,043828	-3,468058	23,506015	1,443584	-1,512483	-4,021178	-1,118511	-54,450111	37,319030	14,036898	1,394467	0,154185	0,044910	8,327697	-85,705983	1,408082	1,394467	0,154185	0,044910	8,327697	-85,705983	1,408082
10:29:04,93	0,822949	3,204940	-0,241988	0,073994	0,139994	-0,249033	1,394467	0,154185	0,044910	-3,775819	23,759674	1,408082	-1,508940	-4,024548	-1,117349	-54,502396	37,317577	14,036794	1,395614	0,149431	0,046071	8,174316	-85,780926	1,407979	1,395614	0,149431	0,046071	8,174316	-85,780926	1,407979
10:29:04,98	0,822949	3,204940	-0,241988	0,073994	0,139994	-0,249033	1,389056	0,152560	0,043729	-3,687644	23,483287	1,400355	-1,508371	-4,017305	-1,119691	-54,443979	37,319731	14,029171	1,389056	0,152560	0,043729	8,288307	-85,557644	1,400355	1,389056	0,152560	0,043729	8,288307	-85,557644	1,400355
10:29:05,03	0,822949	3,204940	-0,241988	0,073994	0,139994	-0,249033	1,388489	0,153500	0,043726	-3,720776	23,475999	1,385676	-1,508902	-4,016344	-1,119695	-54,416864	37,322283	14,014491	1,388489	0,153500	0,043726	8,328994	-85,520407	1,385676	1,388489	0,153500	0,043726	8,328994	-85,520407	1,385676
10:29:05,08	0,822949	3,204940	-0,241988	0,073994	0,139994	-0,249033	1,388489	0,153500	0,043726	-3,720776	23,475999	1,385676	-1,505980	-4,022733	-1,120056	-54,434654	37,296467	14,018470	1,388489	0,153500	0,043726	8,328994	-85,520407	1,385676	1,388489	0,153500	0,043726	8,328994	-85,520407	1,385676
10:29:05,13	0,822949	3,204940	-0,241988	0,073994	0,139994	-0,249033	1,395328	0,148903	0,044470	-3,530176	23,837333	1,390937	-1,508186	-4,019988	-1,117345	-54,360733	37,278480	13,980382	1,395328	0,148903	0,044470	8,158687	-85,695901	1,390937	1,395328	0,148903	0,044470	8,158687	-85,695901	1,390937
10:29:05,18	0,822949	3,204940	-0,241988	0,073994	0,139994	-0,249033	1,392904	0,155003	0,043736	-3,819823	23,734607	1,378566	-1,512410	-4,019416	-1,119685	-54,402178	37,289642	14,007381	1,392904	0,155003	0,043736	8,347881	-85,608360	1,378566	1,392904	0,155003	0,043736	8,347881	-85,608360	1,378566
10:29:05,23	0,822949	3,204940	-0,241988	0,073994	0,139994	-0,249033	1,391412	0,160702	0,044112	-4,130266	23,647884	1,402362	-1,516600	-4,015274	-1,119309	-54,417159	37,282011	14,031178	1,391412	0,160702	0,044112	8,484803	-85,577991	1,402362	1,391412	0,160702	0,044112	8,484803	-85,577991	1,402362
10:29:05,28	0,822949	3,204940	-0,241988	0,073994	0,139994	-0,249033	1,384201	0,152532	0,047233	-3,696747	23,311868	1,387320	-1,505919	-4,013114	-1,116187	-54,379075	37,270056	14,016135	1,384201	0,152532	0,047233	8,276992	-85,347939	1,387320	1,384201	0,152532	0,047233	8,276992	-85,347939	1,387320
10:29:05,33	0,822949	3,204940	-0,241988	0,073994	0,139994	-0,249033	1,384201	0,152532	0,047233	-3,696747	23,311868	1,387320	-1,509430	-4,015619	-1,120821	-54,368118	37,285961	14,042599	1,384201	0,152532	0,047233	8,276992	-85,347939	1,387320	1,384201	0,152532	0,047233	8,276992	-85,347939	1,387320
10:29:05,38	0,822949	3,204940	-0,241988	0,073994	0,139994	-0,249033	1,388126	0,154320	0,042600	-3,770486	23,517480	1,413783	-1,509057	-4,021986	-1,117800	-54,419658	37,277964	14,047422	1,388126	0,154320	0,042600	8,343634	-85,450402	1,413783	1,388126	0,154320	0,042600	8,343634	-85,450402	1,413783
10:29:05,43	0,822949	3,204940	-0,241988	0,073994	0,139994	-0,249033	1,393453	0,150814	0,045620	-3,620859	23,753872	1,418606	-1,507156	-4,021777	-1,119671	-54,418629	37,256285	14,011876	1,393453	0,150814	0,045620	8,218024	-85,632216	1,418606	1,393453	0,150814	0,045620	8,218024	-85,632216	1,418606
10:29:05,48	0,822949	3,204940	-0,241988	0,073994	0,139994	-0,249033	1,396993	0,150593	0,046084	-3,604450	23,938227	1,371656	-1,510636	-4,025161	-1,117337	-54,416921	37,282099	14,000472	1,396993	0,150593	0,046084	8,217134	-85,725709	1,371656	1,396993	0,150593	0,046084	8,217134	-85,725709	1,371656
10:29:05,53	0,822949	3,204940	-0,241988	0,073994	0,139994	-0,249033	1,396993	0,150593	0,046084	-3,604450	23,938227	1,371656	-1,515146	-4,013303	-1,119939	-54,365599	37,258941	14,031644	1,396993	0,150593	0,046084	8,217134	-85,725709	1,371656	1,396993	0,150593	0,046084	8,217134	-85,725709	1,371656
10:29:05,58	0,822949	3,204940	-0,241988	0,073994	0,139994	-0,249033	1,386520	0,152592	0,044902	-3,711061	23,421871	1,388246	-1,507444	-4,015287	-1,117368	-54,445624	37,253656	14,027732	1,386520	0,152592	0,044902	8,267417	-85,419963	1,388246	1,386520	0,152592	0,044902	8,267417	-85,419963	1,388246
10:29:05,63	0,822949	3,204940	-0,241988	0,073994	0,139994	-0,249033	1,383757	0,153540	0,044527	-3,778704	23,297366	1,417175	-1,510682	-4,015905	-1,117765	-54,408645	37,268584	13,996734	1,383757	0,153540	0,044527	8,274192	-85,327581	1,417175	1,383757	0,153540	0,044527	8,274192	-85,327581	1,417175
10:29:05,68	0,822949	3,204940	-0,241988	0,073994	0,139994	-0,249033	1,388036	0,157195	0,043720	-3,974765	23,513759	1,382571	-1,511875	-4,014104	-1,119700	-54,394680	37,238056	14,011387	1,388036	0,157195	0,043720	8,365061	-85,447072	1,382571	1,388036	0,157195	0,043720	8,365061	-85,447072	1,382571
10:29:05,73	0,822949	3,204940	-0,241988	0,073994	0,139994	-0,249033	1,388036	0,157195	0,043720	-3,974765	23,513759	1,382571	-1,505325	-4,014313	-1,121245	-54,356092	37,220264	13,988236	1,388036	0,157195	0,043720	8,365061	-85,447072	1,382571	1,388036	0,157195	0,043720	8,365061	-85,447072	1,382571
10:29:05,78	0,822949	3,204940	-0,241988	0,073994	0,139994	-0,249033	1,385514	0,156216	0,043161	-3,884682	23,381530	1,408666	-1,509766	-4,012409	-1,120260	-54,376012	37,272517	14,037481	1,385514	0,156216	0,043161	8,378296	-85,381291	1,408666	1,385514	0,156216	0,043161	8,378296	-85,381291	1,408666
10:29:05,83	0,822949	3,204940	-0,241988	0,073994	0,139994	-0,249033	1,385514	0,156216	0,043161	-3,884682	23,381530	1,408666	-1,508380	-4,016188	-1,117669	-54,411705	37,214855	14,034103	1,385514	0,156216	0,043161	8,378296	-85,381291	1,408666	1,385514	0,156216	0,043161	8,378296	-85,381291	1,408666
10:29:05,88	0,822949	3,204940	-0,241988	0,073994	0,139994	-0,249033	1,384185	0,153739	0,042607	-3,730950	23,389262	1,393589	-1,506957	-4,012497	-1,120813	-54,297028	37,255696	14,022405	1,384185	0,153739	0,042607	8,337578	-85,269274	1,393589	1,384185	0,153739	0,042607	8,337578	-85,269274	1,393589
10:29:05,93	0,822949	3,204940	-0,241988	0,073994	0,139994	-0,249033	1,384185	0,153739	0,042607	-3,730950	23,389262	1,393589	-1,507523	-4,009061	-1,118085	-54,275497	37,242021	14,039877	1,381493	0,155947	0,045336	8,395017	-85,172442	1,411062	1,381493	0,155947	0,045336	8,395017	-85,172442	1,411062
10:29:05,98	0,822949	3,204940	-0,241988	0,073994	0,139994	-0,249033	1,386277	0,152943	0,042737	-3,678451	23,535710	1,400911	-1,507313	-4,014707	-1,120684	-54,258868	37,246449	14,029727	1,386277	0,152943	0,042737	8,327539	-85,287039	1,400911	1,386277	0,152943	0,042737	8,327539	-85,287039	1,400911
10:29:06,03	0,822949	3,204940	-0,241988	0,073994	0,139994	-0,249033	1,386277	0,152943	0,042737	-3,678451	23,535710	1,400911	-1,508174	-4,018935	-1,122174	-54,306003	37,176937	13,991777	1,386277	0,152943	0,042737	8,327539	-85,287039	1,400911	1,386277	0,152943	0,042737	8,327539	-85,287039	1,400911
10:29:06,08	0,822949	3,204940	-0,241988	0,073994	0,139994	-0,249033	1,390370	0,151575	0,041246	-3,691099	23,742462	1,362961	-1,512560	-4,014588	-1,118905	-54,286172	37,199387	14,052773	1,390370	0,151575	0,041246	8,207529	-85,401557	1,362961	1,390370	0,151575	0,041246	8,207529	-85,401557	1,362961
10:29:06,13	0,822949	3,204940	-0,241988	0,073994	0,139994	-0,249033	1,391848	0,150112	0,042997	-3,648431	23,805317	1,369762	-1,507647	-4,020946	-1,120424	-54,334838	37,155021	13,998578	1,391848	0,150112	0,042997	8,135367	-85,454744	1,369762	1,391848	0,150112	0,042997	8,135367	-85,454744	1,369762
10:29:06,18	0,822949	3,204940	-0,241988	0,073994	0,139994	-0,249033	1,391848	0,150112	0,042997	-3,648431	23,805317	1,369762	-1,508222	-4,018203	-1,120006	-54,334129	37,209499	14,053666	1,391848	0,150112	0,042997	8,135367	-85,454744	1,369762	1,391848	0,150112	0,042997	8,135367	-85,454744	1,369762
10:29:06,23	0,822949	3,204940	-0,241988	0,073994	0,139994	-0,249033	1,389759	0,151982	0,043414	-3,698111	23,670087	1,424850	-1,507654	-4,011270	-1,119653	-54,325083	37,199963	14,039644	1,389759	0,151982	0,043414	8,232443	-85,426022	1,424850	1,389759	0,151982	0,043414	8,232443	-85,426022	1,424850
10:29:06,28	0,822949	3,204940	-0,241988	0,073994	0,139994	-0,249033	1,392602	0,159137	0,044944	-4,076941	23,847976	1,397641	-1,515840	-4,017087	-1,118477	-54,311448	37,188632	14,026457	1,392602	0,159137	0,044944	8,415340	-85,471274	1,397641	1,392602	0,159137	0,044944	8,415340	-85,471274	1,397641
10:29:06,33	0,822949	3,204940	-0,241988	0,073994	0,139994	-0,249033	1,392602	0,159137	0,044944	-4,076941	23,847976	1,397641	-1,511728	-4,015322	-1,116134	-54,314837	37,189596	14,045450	1,392602	0,159137	0,044944	8,415340	-85,471274	1,397641	1,392602	0,159137	0,044944	8,415340	-85,471274	1,397641
10:29:06,38	0,822949	3,204940	-0,241988	0,073994	0,139994	-0,249033	1,387809	0,156335	0,045771	-3,903874	23,656136	1,431483	-1,511016	-4,014338	-1,117650	-54,248104	37,183610	14,060299	1,387809	0,156335	0,045771	8,368388	-85,286905	1,431483	1,387809	0,156335	0,045771	8,368388	-85,286905	1,431483
10:29:06,43	0,822949	3,204940	-0,241988	0,073994	0,139994	-0,249033	1,387809	0,156335	0,045771	-3,903874	23,656136	1,431483	-1,505141	-4,019681	-1,118431	-54,261074	37,150928	14,021323	1,389499	0,148574	0,044990	8,127957	-85,326563	1,392507	1,389499	0,148574	0,044990	8,127957	-85,326563	1,392507
10:29:06,48	0,822949	3,204940	-0,241988	0,073994	0,139994	-0,249033	1,389499	0,148574	0,044990	-3,535135	23,749088	1,392507	-1,509354	-4,013659	-1,119627	-54,273044	37,120422	14,031052	1,386391	0,155235	0,043793	8,272049	-85,239309	1,402236	1,386391	0,155235	0,043793	8,272049	-85,239309	1,402236
10:29:06,53	0,822949	3,204940	-0,241988	0,073994	0,139994	-0,249033	1,386391	0,155235	0,043793	-3,913872	23,592347	1,402236	-1,510983	-4,014483	-1,115748	-54,242782	37,180327	14,000825	1,386391	0,155235	0,043793	8,272049	-85,239309	1,402236	1,386391	0,155235	0,043793	8,272049	-85,239309	1,402236
10:29:06,58	0,822949	3,204940	-0,241988	0,073994	0,139994	-0,249033	1,387919	0,156233	0,047672	-3,898790	23,668063	1,372009	-1,503975	-4,013558	-1,117276	-54,255942	37,164812	14,036657	1,387919	0,156233	0,047672	8,365522	-85,283548	1,372009	1,387919	0,156233	0,047672	8,365522	-85,283548	1,372009
10:29:06,63	0,822949	3,204940	-0,241988	0,073994	0,139994	-0,249033	1,383614	0,150626	0,046144	-3,627230	23,440572	1,407841	-1,508121	-4,010896	-1,115694	-54,278729	37,206429	14,024020	1,383614	0,150626	0,046144	8,196915	-85,173109	1,407841	1,383614	0,150626	0,046144	8,196915	-85,173109	1,407841
10:29:06,68	0,822949	3,204940	-0,241988	0,073994	0,139994	-0,249033	1,388815	0,156408	0,045366	-3,946273	23,759629	1,390599	-1,511583	-4,015172	-1,118055	-54,223075	37,124590	14,019415	1,388815	0,156408	0,045366	8,331727	-85,262376	1,390599	1,388815	0,156408	0,045366	8,331727	-85,262376	1,390599
10:29:06,73	0,822949	3,204940	-0,241988	0,073994	0,139994	-0,249033	1,388815	0,156408	0,045366	-3,946273	23,759629	1,390599	-1,505767	-4,014789	-1,115310	-54,201748	37,150783	14,029117	1,388815	0,156408	0,045366	8,331727	-85,262376	1,390599	1,388815	0,156408	0,045366	8,331727	-85,262376	1,390599
10:29:06,78	0,822949	3,204940	-0,241988	0,073994	0,139994	-0,249033	1,386883	0,152779	0,043797	-3,762863	23,654726	1,368008	-1,506831	-4,016599	-1,119582	-54,218826	37,168385	14,036848	1,386883	0,152779	0,043797	8,230317	-85,215592	1,368008	1,386883	0,152779	0,043797	8,230317	-85,215592	1,368008
10:29:06,83	0,822949	3,204940	-0,241988	0,073994	0,139994	-0,249033	1,386883	0,152779	0,043797	-3,762863	23,654726	1,368008	-1,507438	-4,017710	-1,120757	-54,223782	37,151577	14,022271	1,386883	0,152779	0,043797	8,230317	-85,215592	1,368008	1,386883	0,152779	0,043797	8,230317	-85,215592	1,368008
