# Supplementary material for: Characterization of interfragmentary motion associated with common osteosynthesis devices for rat fracture healing studies
Source: PLoS One. 2017 Apr 28;12(4):e0176735. doi: 10.1371/journal.pone.0176735 (PMC5409164; doi:10.1371/journal.pone.0176735)
Supplement: S1 Dataset — (ZIP) [file pone.0176735.s001.zip › S1_Dataset/UlmExFix/Specimen03/ULM-Fix-EX_03Y.txt]

%Tester: Sukopp Matthias
%Projekt: 
%Zeit: 13.03.2015 10:31:45
%Dateipfad: D:\Messungen\Fixator\Measurements\Fixator_20150313.txt
%Kommentar: Ulm-Fix-Ex_03-Y
%VI Version: D:\LVProjekte\Fixator\HauptVI\Fixator_v0.12.vi
%Virtueller Drehpunkt: 	0,0000	0,0000	0,0000
%Sensor zu Hexapod (Mitte): 	0,000000	0,000000	-26,500000
%Sensor zu Hexapod Trans (Mitte): 	-0,500000	-0,866025	0,000000	-0,866025	0,500000	0,000000	0,000000	0,000000	1,000000
%Hexapod zu Labor (Mitte): 	0,841943	3,266903	-0,238994
%Hexapod zu Labor Trans (Mitte): 	0,999989	0,004351	0,001558	-0,004346	0,999986	-0,002869	-0,001571	0,002862	0,999995
%Labor zu CR (Mitte): 	0,000000	0,000000	78,500000
%Labor zu CR Trans (Mitte): 	1,000000	0,000000	0,000000	0,000000	1,000000	0,000000	0,000000	0,000000	1,000000
%Zentrum Sensormasse: 	0,000000	0,000000	2,000000
%Sensormasse: 	200,000000E-3
--------------------------------------------------
Time	X	Y	Z	U	V	W	Exp_ Fx	Exp_ Fy	Exp_ Fz	Exp_ Mx	Exp_ My	Exp_ Mz	Sen_ Fx	Sen_ Fy	Sen_ Fz	Sen_ Mx	Sen_ My	Sen_ Mz	Hex_ Fx	Hex_ Fy	Hex_ Fz	Hex_ Mx	Hex_ My	Hex_ Mz	Lab_ Fx	Lab_ Fy	Lab_ Fz	Lab_ Mx	Lab_ My	Lab_ Mz	Laser
10:31:45,11	0,841943	3,266903	-0,238994	0,164002	0,089998	-0,249018	0,034185	-0,001569	0,012485	-2,177748	1,478036	1,649488	-0,697455	-2,921015	-1,150935	-15,739086	7,462360	14,278303	0,034185	-0,001569	0,012485	-2,300880	-1,205448	1,649488	0,034185	-0,001569	0,012485	-2,300880	-1,205448	1,649488
10:31:45,16	0,841943	3,266903	-0,238994	0,164002	0,089998	-0,249018	0,036078	0,005362	0,017158	-2,581961	1,571307	1,656966	-0,704404	-2,919190	-1,146262	-15,765497	7,427013	14,285782	0,036078	0,005362	0,017158	-2,161033	-1,260828	1,656966	0,036078	0,005362	0,017158	-2,161033	-1,260828	1,656966
10:31:45,21	0,841943	3,266903	-0,238994	0,164002	0,089998	-0,249018	0,036078	0,005362	0,017158	-2,581961	1,571307	1,656966	-0,699092	-2,917078	-1,146614	-15,798486	7,416172	14,271069	0,031593	0,001818	0,016806	-2,280831	-1,165118	1,642253	0,031593	0,001818	0,016806	-2,280831	-1,165118	1,642253
10:31:45,26	0,841943	3,266903	-0,238994	0,164002	0,089998	-0,249018	0,031593	0,001818	0,016806	-2,423560	1,314927	1,642253	-0,698260	-2,910721	-1,149515	-15,741615	7,452980	14,290666	0,031593	0,001818	0,016806	-2,280831	-1,165118	1,642253	0,031593	0,001818	0,016806	-2,280831	-1,165118	1,642253
10:31:45,31	0,841943	3,266903	-0,238994	0,164002	0,089998	-0,249018	0,029251	0,002116	0,013917	-2,426453	1,219938	1,669949	-0,698179	-2,914900	-1,149503	-15,768975	7,413663	14,298765	0,029251	0,002116	0,013917	-2,260363	-1,076235	1,669949	0,029251	0,002116	0,013917	-2,260363	-1,076235	1,669949
10:31:45,36	0,841943	3,266903	-0,238994	0,164002	0,089998	-0,249018	0,029465	0,000399	0,015851	-2,320673	1,234130	1,641293	-0,696799	-2,915944	-1,147570	-15,758078	7,426427	14,270109	0,029465	0,000399	0,015851	-2,289357	-1,078856	1,641293	0,029465	0,000399	0,015851	-2,289357	-1,078856	1,641293
10:31:45,41	0,841943	3,266903	-0,238994	0,164002	0,089998	-0,249018	0,033156	0,006521	0,015090	-2,645998	1,483861	1,647381	-0,703946	-2,916080	-1,148330	-15,711506	7,391469	14,276197	0,033156	0,006521	0,015090	-2,134115	-1,118850	1,647381	0,033156	0,006521	0,015090	-2,134115	-1,118850	1,647381
10:31:45,46	0,841943	3,266903	-0,238994	0,164002	0,089998	-0,249018	0,033156	0,006521	0,015090	-2,645998	1,483861	1,647381	-0,705776	-2,915522	-1,149133	-15,748794	7,422054	14,272970	0,033588	0,008384	0,014288	-2,076894	-1,177882	1,644154	0,033588	0,008384	0,014288	-2,076894	-1,177882	1,644154
10:31:45,51	0,841943	3,266903	-0,238994	0,164002	0,089998	-0,249018	0,033588	0,008384	0,014288	-2,735047	1,458738	1,644154	-0,693192	-2,915507	-1,149478	-15,770458	7,393710	14,319490	0,033588	0,008384	0,014288	-2,076894	-1,177882	1,644154	0,033588	0,008384	0,014288	-2,076894	-1,177882	1,644154
10:31:45,56	0,841943	3,266903	-0,238994	0,164002	0,089998	-0,249018	0,030396	-0,000520	0,014928	-2,255417	1,322927	1,671395	-0,696469	-2,917210	-1,148493	-15,714376	7,421349	14,300210	0,030396	-0,000520	0,014928	-2,296265	-1,063141	1,671395	0,030396	-0,000520	0,014928	-2,296265	-1,063141	1,671395
10:31:45,61	0,841943	3,266903	-0,238994	0,164002	0,089998	-0,249018	0,030396	-0,000520	0,014928	-2,255417	1,322927	1,671395	-0,698788	-2,922210	-1,149881	-15,785016	7,374525	14,282180	0,030396	-0,000520	0,014928	-2,296265	-1,063141	1,671395	0,030396	-0,000520	0,014928	-2,296265	-1,063141	1,671395
10:31:45,66	0,841943	3,266903	-0,238994	0,164002	0,089998	-0,249018	0,035885	-0,001012	0,013540	-2,305730	1,570620	1,653365	-0,703427	-2,918819	-1,151431	-15,746981	7,401914	14,293002	0,035885	-0,001012	0,013540	-2,385159	-1,246378	1,653365	0,035885	-0,001012	0,013540	-2,385159	-1,246378	1,653365
10:31:45,71	0,841943	3,266903	-0,238994	0,164002	0,089998	-0,249018	0,024452	-4,956266E-5	0,015390	-2,320734	0,992146	1,690142	-0,693904	-2,911827	-1,148030	-15,753589	7,396835	14,318958	0,024452	-4,956266E-5	0,015390	-2,324624	-0,927332	1,690142	0,024452	-4,956266E-5	0,015390	-2,324624	-0,927332	1,690142
10:31:45,76	0,841943	3,266903	-0,238994	0,164002	0,089998	-0,249018	0,028361	-0,000289	0,013211	-2,243958	1,229433	1,709423	-0,695652	-2,915332	-1,150210	-15,691970	7,435564	14,338239	0,028361	-0,000289	0,013211	-2,266608	-0,996932	1,709423	0,028361	-0,000289	0,013211	-2,266608	-0,996932	1,709423
10:31:45,81	0,841943	3,266903	-0,238994	0,164002	0,089998	-0,249018	0,029595	0,000361	0,013959	-2,280400	1,284862	1,674894	-0,696832	-2,916076	-1,149461	-15,700845	7,437614	14,303710	0,029595	0,000361	0,013959	-2,252056	-1,038329	1,674894	0,029595	0,000361	0,013959	-2,252056	-1,038329	1,674894
10:31:45,86	0,841943	3,266903	-0,238994	0,164002	0,089998	-0,249018	0,029595	0,000361	0,013959	-2,280400	1,284862	1,674894	-0,694481	-2,921574	-1,150398	-15,706111	7,412761	14,316856	0,029595	0,000361	0,013959	-2,252056	-1,038329	1,674894	0,029595	0,000361	0,013959	-2,252056	-1,038329	1,674894
10:31:45,91	0,841943	3,266903	-0,238994	0,164002	0,089998	-0,249018	0,033181	-0,004423	0,013023	-2,055777	1,479203	1,688041	-0,699224	-2,920509	-1,149065	-15,715009	7,393310	14,301124	0,033181	-0,004423	0,013023	-2,402993	-1,125494	1,688041	0,033181	-0,004423	0,013023	-2,402993	-1,125494	1,688041
10:31:45,96	0,841943	3,266903	-0,238994	0,164002	0,089998	-0,249018	0,034630	0,000217	0,014356	-2,318348	1,556579	1,672308	-0,696340	-2,923277	-1,149866	-15,756102	7,402910	14,273358	0,034630	0,000217	0,014356	-2,301329	-1,161876	1,672308	0,034630	0,000217	0,014356	-2,301329	-1,161876	1,672308
10:31:46,01	0,841943	3,266903	-0,238994	0,164002	0,089998	-0,249018	0,035586	-0,003666	0,013554	-2,128694	1,565890	1,644542	-0,699274	-2,922025	-1,151379	-15,721875	7,354449	14,320505	0,035586	-0,003666	0,013554	-2,416446	-1,227591	1,644542	0,035586	-0,003666	0,013554	-2,416446	-1,227591	1,644542
10:31:46,06	0,841943	3,266903	-0,238994	0,164002	0,089998	-0,249018	0,034126	0,001898	0,015481	-2,409588	1,513332	1,638026	-0,698165	-2,919749	-1,148299	-15,768310	7,394546	14,320921	0,034126	0,001898	0,015481	-2,260622	-1,165545	1,638026	0,034126	0,001898	0,015481	-2,260622	-1,165545	1,638026
10:31:46,11	0,841943	3,266903	-0,238994	0,164002	0,089998	-0,249018	0,029134	0,003749	0,014859	-2,505805	1,214620	1,635469	-0,699535	-2,913983	-1,148562	-15,765548	7,418121	14,264285	0,029134	0,003749	0,014859	-2,211508	-1,072409	1,635469	0,029134	0,003749	0,014859	-2,211508	-1,072409	1,635469
10:31:46,16	0,841943	3,266903	-0,238994	0,164002	0,089998	-0,249018	0,029134	0,003749	0,014859	-2,505805	1,214620	1,635469	-0,696068	-2,925392	-1,150020	-16,005139	7,108348	14,335352	0,029134	0,003749	0,014859	-2,211508	-1,072409	1,635469	0,029134	0,003749	0,014859	-2,211508	-1,072409	1,635469
10:31:46,21	0,841943	3,266903	-0,238994	0,164002	0,089998	-0,249018	0,037281	-0,004958	0,013400	-2,441121	1,585656	1,706537	-0,333471	-3,088804	-1,141751	-24,573734	-11,667355	16,556546	0,037281	-0,004958	0,013400	-2,830303	-1,340909	1,706537	0,037281	-0,004958	0,013400	-2,830303	-1,340909	1,706537
10:31:46,26	0,841997	3,316905	-0,238992	0,164019	0,089990	-0,249041	-0,007555	-0,485845	0,027726	-2,219260	1,394561	4,400723	-0,257190	-3,127006	-1,135694	-26,543633	-15,425656	17,029539	-0,007555	-0,485845	0,027726	-40,358064	1,987661	4,400723	-0,007555	-0,485845	0,027726	-40,358064	1,987661	4,400723
10:31:46,31	0,841997	3,316905	-0,238992	0,164019	0,089990	-0,249041	-0,007555	-0,485845	0,027726	-2,219260	1,394561	4,400723	-0,256071	-3,123563	-1,137550	-26,569470	-15,388166	17,051008	-0,007555	-0,485845	0,027726	-40,358064	1,987661	4,400723	-0,007555	-0,485845	0,027726	-40,358064	1,987661	4,400723
10:31:46,36	0,841997	3,316905	-0,238992	0,164019	0,089990	-0,249041	-0,011096	-0,485092	0,025870	-2,238848	1,169339	4,422192	-0,253657	-3,121425	-1,137142	-26,487819	-15,404952	17,033967	-0,011096	-0,485092	0,025870	-40,318570	2,040362	4,422192	-0,011096	-0,485092	0,025870	-40,318570	2,040362	4,422192
10:31:46,41	0,841997	3,316905	-0,238992	0,164019	0,089990	-0,249041	-0,014155	-0,486114	0,026278	-2,159427	1,089384	4,405151	-0,252931	-3,121638	-1,136346	-26,487269	-15,352830	17,056236	-0,014155	-0,486114	0,026278	-40,319359	2,200525	4,405151	-0,014155	-0,486114	0,026278	-40,319359	2,200525	4,405151
10:31:46,46	0,841997	3,316905	-0,238992	0,164019	0,089990	-0,249041	-0,007245	-0,485531	0,028620	-2,138062	1,404021	4,401248	-0,257617	-3,127118	-1,134800	-26,500675	-15,337869	17,030064	-0,007245	-0,485531	0,028620	-40,252249	1,972740	4,401248	-0,007245	-0,485531	0,028620	-40,252249	1,972740	4,401248
10:31:46,51	0,841997	3,316905	-0,238992	0,164019	0,089990	-0,249041	-0,007245	-0,485531	0,028620	-2,138062	1,404021	4,401248	-0,257543	-3,130227	-1,141287	-26,505082	-15,324697	17,089749	-0,007245	-0,485531	0,028620	-40,252249	1,972740	4,401248	-0,007245	-0,485531	0,028620	-40,252249	1,972740	4,401248
10:31:46,56	0,841997	3,316905	-0,238992	0,164019	0,089990	-0,249041	-0,004590	-0,487149	0,022134	-2,044701	1,531691	4,460933	-0,258850	-3,129729	-1,140222	-26,541701	-15,270883	17,069246	-0,004590	-0,487149	0,022134	-40,285933	1,891972	4,460933	-0,004590	-0,487149	0,022134	-40,285933	1,891972	4,460933
10:31:46,61	0,841997	3,316905	-0,238992	0,164019	0,089990	-0,249041	-0,004367	-0,485768	0,023199	-2,088229	1,484628	4,440430	-0,257025	-3,132474	-1,137425	-26,505431	-15,342961	17,042160	-0,004367	-0,485768	0,023199	-40,221037	1,827463	4,440430	-0,004367	-0,485768	0,023199	-40,221037	1,827463	4,440430
10:31:46,66	0,841997	3,316905	-0,238992	0,164019	0,089990	-0,249041	-0,002902	-0,488721	0,025995	-1,978967	1,628257	4,413344	-0,259911	-3,131288	-1,137210	-26,717596	-15,436689	17,039269	-0,002902	-0,488721	0,025995	-40,343573	1,856090	4,413344	-0,002902	-0,488721	0,025995	-40,343573	1,856090	4,413344
10:31:46,71	0,841997	3,316905	-0,238992	0,164019	0,089990	-0,249041	-0,002486	-0,485629	0,026210	-2,327016	1,513022	4,410453	0,085356	-3,299608	-1,126782	-35,631487	-32,872105	19,125059	-0,002486	-0,485629	0,026210	-40,448883	1,708186	4,410453	-0,002486	-0,485629	0,026210	-40,448883	1,708186	4,410453
10:31:46,76	0,841985	3,366919	-0,239006	0,164018	0,090005	-0,249020	-0,034060	-0,958748	0,040700	-1,923443	1,125064	7,083133	0,165609	-3,340504	-1,122720	-37,731013	-37,020260	19,711949	-0,034060	-0,958748	0,040700	-77,185159	3,798788	7,083133	-0,034060	-0,958748	0,040700	-77,185159	3,798788	7,083133
10:31:46,81	0,841985	3,366919	-0,239006	0,164018	0,090005	-0,249020	-0,034060	-0,958748	0,040700	-1,923443	1,125064	7,083133	0,161025	-3,341898	-1,121151	-37,744083	-36,820579	19,740751	-0,034060	-0,958748	0,040700	-77,185159	3,798788	7,083133	-0,034060	-0,958748	0,040700	-77,185159	3,798788	7,083133
10:31:46,86	0,841985	3,366919	-0,239006	0,164018	0,090005	-0,249020	-0,030561	-0,955476	0,042269	-1,927212	1,195861	7,111935	0,161685	-3,340513	-1,121946	-37,726700	-36,771481	19,713878	-0,030561	-0,955476	0,042269	-76,932048	3,594902	7,111935	-0,030561	-0,955476	0,042269	-76,932048	3,594902	7,111935
10:31:46,91	0,841985	3,366919	-0,239006	0,164018	0,090005	-0,249020	-0,032090	-0,955354	0,041474	-1,882328	1,106851	7,085062	0,157572	-3,349766	-1,124687	-37,769132	-36,707195	19,667506	-0,032090	-0,955354	0,041474	-76,877612	3,625929	7,085062	-0,032090	-0,955354	0,041474	-76,877612	3,625929	7,085062
10:31:46,96	0,841985	3,366919	-0,239006	0,164018	0,090005	-0,249020	-0,022020	-0,956419	0,038733	-1,792496	1,561606	7,038690	0,149030	-3,344275	-1,120909	-37,816564	-36,676514	19,685396	-0,022020	-0,956419	0,038733	-76,871374	3,290181	7,038690	-0,022020	-0,956419	0,038733	-76,871374	3,290181	7,038690
10:31:47,01	0,841985	3,366919	-0,239006	0,164018	0,090005	-0,249020	-0,022504	-0,946275	0,042511	-2,317097	1,480010	7,056580	0,151143	-3,345803	-1,123630	-37,748159	-36,671842	19,674524	-0,022504	-0,946275	0,042511	-76,599721	3,246595	7,056580	-0,022504	-0,946275	0,042511	-76,599721	3,246595	7,056580
10:31:47,06	0,841985	3,366919	-0,239006	0,164018	0,090005	-0,249020	-0,022238	-0,948870	0,039791	-2,143925	1,550768	7,045708	0,153441	-3,341708	-1,120482	-37,794841	-36,614477	19,644437	-0,022238	-0,948870	0,039791	-76,630231	3,296438	7,045708	-0,022238	-0,948870	0,039791	-76,630231	3,296438	7,045708
10:31:47,11	0,841985	3,366919	-0,239006	0,164018	0,090005	-0,249020	-0,026933	-0,948812	0,042938	-2,120613	1,237493	7,015621	0,155137	-3,340871	-1,122352	-37,820117	-36,580142	19,758790	-0,026933	-0,948812	0,042938	-76,602351	3,351759	7,015621	-0,026933	-0,948812	0,042938	-76,602351	3,351759	7,015621
10:31:47,16	0,841985	3,366919	-0,239006	0,164018	0,090005	-0,249020	-0,028506	-0,949863	0,041068	-2,048860	1,116641	7,129975	0,152379	-3,345734	-1,122376	-37,745275	-36,615502	19,658802	-0,028506	-0,949863	0,041068	-76,613106	3,354385	7,129975	-0,028506	-0,949863	0,041068	-76,613106	3,354385	7,129975
10:31:47,21	0,841985	3,366919	-0,239006	0,164018	0,090005	-0,249020	-0,022916	-0,949905	0,041044	-2,039853	1,489837	7,029986	0,154031	-3,350857	-1,122358	-37,825838	-36,564660	19,699534	-0,022916	-0,949905	0,041044	-76,607434	3,288735	7,029986	-0,022916	-0,949905	0,041044	-76,607434	3,288735	7,029986
10:31:47,26	0,841985	3,366919	-0,239006	0,164018	0,090005	-0,249020	-0,019305	-0,953898	0,041063	-1,828517	1,582427	7,070718	0,152328	-3,344167	-1,123943	-37,795605	-36,511791	19,683199	-0,019305	-0,953898	0,041063	-76,709475	3,097848	7,070718	-0,019305	-0,953898	0,041063	-76,709475	3,097848	7,070718
10:31:47,31	0,841985	3,366919	-0,239006	0,164018	0,090005	-0,249020	-0,024247	-0,949078	0,039477	-2,018251	1,325162	7,054383	0,152991	-3,342597	-1,121198	-37,760039	-36,511190	19,700911	-0,024247	-0,949078	0,039477	-76,520844	3,228573	7,054383	-0,024247	-0,949078	0,039477	-76,520844	3,228573	7,054383
10:31:47,36	0,841985	3,366919	-0,239006	0,164018	0,090005	-0,249020	-0,025939	-0,948867	0,042222	-2,010896	1,267702	7,072095	0,144633	-3,345123	-1,123585	-37,804995	-36,552017	19,656092	-0,025939	-0,948867	0,042222	-76,496961	3,303901	7,072095	-0,025939	-0,948867	0,042222	-76,496961	3,303901	7,072095
10:31:47,41	0,841985	3,366919	-0,239006	0,164018	0,090005	-0,249020	-0,019572	-0,942892	0,039835	-2,379448	1,580250	7,027276	0,149130	-3,343441	-1,121253	-37,832752	-36,492801	19,675647	-0,019572	-0,942892	0,039835	-76,396450	3,116664	7,027276	-0,019572	-0,942892	0,039835	-76,396450	3,116664	7,027276
10:31:47,46	0,841985	3,366919	-0,239006	0,164018	0,090005	-0,249020	-0,023277	-0,945945	0,042168	-2,183267	1,333966	7,046831	0,147574	-3,344891	-1,123563	-37,821508	-36,497065	19,692467	-0,023277	-0,945945	0,042168	-76,439961	3,161189	7,046831	-0,023277	-0,945945	0,042168	-76,439961	3,161189	7,046831
10:31:47,51	0,841985	3,366919	-0,239006	0,164018	0,090005	-0,249020	-0,021243	-0,945323	0,039858	-2,213693	1,451597	7,063651	0,149917	-3,342696	-1,121667	-37,839835	-36,472093	19,649426	-0,021243	-0,945323	0,039858	-76,421544	3,119162	7,063651	-0,021243	-0,945323	0,039858	-76,421544	3,119162	7,063651
10:31:47,56	0,841985	3,366919	-0,239006	0,164018	0,090005	-0,249020	-0,024316	-0,946254	0,041754	-2,152822	1,263451	7,020610	0,148691	-3,344853	-1,122821	-37,855264	-36,495878	19,663529	-0,024316	-0,946254	0,041754	-76,433750	3,172233	7,020610	-0,024316	-0,946254	0,041754	-76,433750	3,172233	7,020610
10:31:47,61	0,841985	3,366919	-0,239006	0,164018	0,090005	-0,249020	-0,021835	-0,946271	0,040599	-2,180220	1,391002	7,034713	0,148706	-3,341890	-1,122829	-37,853340	-36,457117	19,670042	-0,021835	-0,946271	0,040599	-76,462528	3,105014	7,034713	-0,021835	-0,946271	0,040599	-76,462528	3,105014	7,034713
10:31:47,66	0,841985	3,366919	-0,239006	0,164018	0,090005	-0,249020	-0,024408	-0,944802	0,040592	-2,222078	1,239442	7,041226	0,149032	-3,345825	-1,121242	-37,777426	-36,483535	19,642697	-0,024408	-0,944802	0,040592	-76,389071	3,155509	7,041226	-0,024408	-0,944802	0,040592	-76,389071	3,155509	7,041226
10:31:47,71	0,841985	3,366919	-0,239006	0,164018	0,090005	-0,249020	-0,019696	-0,943614	0,042971	-2,243813	1,521662	7,058036	0,145320	-3,345377	-1,120449	-37,801113	-36,441001	19,686852	-0,019696	-0,943614	0,042971	-76,317503	3,067801	7,058036	-0,019696	-0,943614	0,042971	-76,317503	3,067801	7,058036
10:31:47,76	0,841985	3,366919	-0,239006	0,164018	0,090005	-0,249020	-0,019696	-0,943614	0,042971	-2,243813	1,521662	7,058036	0,149968	-3,339869	-1,123215	-37,810137	-36,456080	19,655849	-0,019696	-0,943614	0,042971	-76,317503	3,067801	7,058036	-0,019696	-0,943614	0,042971	-76,317503	3,067801	7,058036
10:31:47,81	0,841985	3,366919	-0,239006	0,164018	0,090005	-0,249020	-0,022378	-0,946464	0,041706	-2,047542	1,412885	7,022370	0,149129	-3,344479	-1,121715	-37,750497	-36,414705	19,651186	-0,022378	-0,946464	0,041706	-76,344942	3,169560	7,022370	-0,022378	-0,946464	0,041706	-76,344942	3,169560	7,022370
10:31:47,86	0,841985	3,366919	-0,239006	0,164018	0,090005	-0,249020	-0,020055	-0,946424	0,043173	-2,028183	1,518956	7,027883	0,147933	-3,346471	-1,120247	-37,752549	-36,388770	19,656699	-0,020055	-0,946424	0,043173	-76,322450	3,093246	7,027883	-0,020055	-0,946424	0,043173	-76,322450	3,093246	7,027883
10:31:47,91	0,841985	3,366919	-0,239006	0,164018	0,090005	-0,249020	-0,023277	-0,940849	0,040607	-2,375488	1,332316	7,041006	0,144717	-3,340893	-1,122813	-37,797789	-36,428976	19,669822	-0,023277	-0,940849	0,040607	-76,232169	3,159564	7,041006	-0,023277	-0,940849	0,040607	-76,232169	3,159564	7,041006
10:31:47,97	0,841985	3,366919	-0,239006	0,164018	0,090005	-0,249020	-0,023277	-0,940849	0,040607	-2,375488	1,332316	7,041006	0,141911	-3,344678	-1,122888	-37,791195	-36,432810	19,636329	-0,023277	-0,940849	0,040607	-76,232169	3,159564	7,041006	-0,023277	-0,940849	0,040607	-76,232169	3,159564	7,041006
10:31:48,02	0,841985	3,366919	-0,239006	0,164018	0,090005	-0,249020	-0,018596	-0,940312	0,040533	-2,403480	1,583347	7,007513	0,153677	-3,341728	-1,118889	-37,750716	-36,426310	19,668460	-0,018596	-0,940312	0,040533	-76,217940	3,043148	7,007513	-0,018596	-0,940312	0,040533	-76,217940	3,043148	7,007513
10:31:48,07	0,841985	3,366919	-0,239006	0,164018	0,090005	-0,249020	-0,027034	-0,949027	0,044531	-1,924413	1,176386	7,039645	0,155785	-3,350418	-1,116573	-37,886594	-36,445982	19,676582	-0,027034	-0,949027	0,044531	-76,423028	3,298558	7,039645	-0,027034	-0,949027	0,044531	-76,423028	3,298558	7,039645
10:31:48,13	0,841985	3,366919	-0,239006	0,164018	0,090005	-0,249020	-0,025144	-1,322370	0,051642	-1,747334	1,488124	9,098856	0,491744	-3,544465	-1,105658	-47,846682	-54,035690	21,883589	-0,025144	-1,322370	0,051642	-105,553373	3,461961	9,098856	-0,025144	-1,322370	0,051642	-105,553373	3,461961	9,098856
10:31:48,17	0,842003	3,416916	-0,239003	0,164006	0,090004	-0,249014	-0,025144	-1,322370	0,051642	-1,747334	1,488124	9,098856	0,528746	-3,559928	-1,110293	-48,942655	-55,754357	22,165290	-0,025144	-1,322370	0,051642	-105,553373	3,461961	9,098856	-0,025144	-1,322370	0,051642	-105,553373	3,461961	9,098856
10:31:48,22	0,842003	3,416916	-0,239003	0,164006	0,090004	-0,249014	-0,025602	-1,382946	0,053127	-1,695165	1,222351	9,536474	0,522536	-3,564216	-1,109724	-48,916417	-55,523243	22,118283	-0,025602	-1,382946	0,053127	-110,256424	3,232145	9,536474	-0,025602	-1,382946	0,053127	-110,256424	3,232145	9,536474
10:31:48,27	0,842003	3,416916	-0,239003	0,164006	0,090004	-0,249014	-0,018783	-1,379711	0,053696	-1,650097	1,484118	9,489467	0,517228	-3,565221	-1,105772	-48,941703	-55,480882	22,138231	-0,018783	-1,379711	0,053696	-109,957435	2,958601	9,489467	-0,018783	-1,379711	0,053696	-109,957435	2,958601	9,489467
10:31:48,32	0,842003	3,416916	-0,239003	0,164006	0,090004	-0,249014	-0,015259	-1,375618	0,057648	-1,838918	1,624311	9,509416	0,517907	-3,561197	-1,106981	-49,006793	-55,347992	22,102212	-0,015259	-1,375618	0,057648	-109,824915	2,822125	9,509416	-0,015259	-1,375618	0,057648	-109,824915	2,822125	9,509416
10:31:48,37	0,842003	3,416916	-0,239003	0,164006	0,090004	-0,249014	-0,024650	-1,375099	0,057514	-1,712226	1,061921	9,451386	0,521474	-3,556829	-1,105907	-48,928987	-55,310768	22,080201	-0,024650	-1,375099	0,057514	-109,657479	2,996947	9,451386	-0,024650	-1,375099	0,057514	-109,657479	2,996947	9,451386
10:31:48,42	0,842003	3,416916	-0,239003	0,164006	0,090004	-0,249014	-0,024650	-1,375099	0,057514	-1,712226	1,061921	9,451386	0,517390	-3,564565	-1,106442	-48,925455	-55,316141	22,103498	-0,024650	-1,375099	0,057514	-109,657479	2,996947	9,451386	-0,024650	-1,375099	0,057514	-109,657479	2,996947	9,451386
10:31:48,47	0,842003	3,416916	-0,239003	0,164006	0,090004	-0,249014	-0,015908	-1,375430	0,056978	-1,697911	1,522268	9,474683	0,512178	-3,563623	-1,104707	-48,903152	-55,268083	22,087648	-0,015908	-1,375430	0,056978	-109,669133	2,771021	9,474683	-0,015908	-1,375430	0,056978	-109,669133	2,771021	9,474683
10:31:48,52	0,842003	3,416916	-0,239003	0,164006	0,090004	-0,249014	-0,014118	-1,370444	0,058714	-1,904366	1,610610	9,458833	0,518952	-3,558219	-1,106951	-48,901878	-55,217740	22,093797	-0,014118	-1,370444	0,058714	-109,484257	2,718885	9,458833	-0,014118	-1,370444	0,058714	-109,484257	2,718885	9,458833
10:31:48,57	0,842003	3,416916	-0,239003	0,164006	0,090004	-0,249014	-0,022185	-1,373609	0,056470	-1,695575	1,167082	9,464981	0,528470	-3,566999	-1,110287	-49,404982	-55,645333	22,159109	-0,022185	-1,373609	0,056470	-109,523882	2,908579	9,464981	-0,022185	-1,373609	0,056470	-109,523882	2,908579	9,464981
10:31:48,62	0,842003	3,416916	-0,239003	0,164006	0,090004	-0,249014	-0,019340	-1,386243	0,053134	-1,660491	1,093098	9,530293	0,814180	-3,735091	-1,094249	-58,293328	-70,977047	24,060939	-0,019340	-1,386243	0,053134	-110,480528	2,611293	9,530293	-0,019340	-1,386243	0,053134	-110,480528	2,611293	9,530293
10:31:48,67	0,841942	3,466959	-0,238984	0,163995	0,090003	-0,249022	-0,016624	-1,717720	0,069171	-2,145477	1,202681	11,432123	0,861762	-3,767129	-1,088764	-60,165779	-73,792347	24,455269	-0,016624	-1,717720	0,069171	-136,986505	2,507633	11,432123	-0,016624	-1,717720	0,069171	-136,986505	2,507633	11,432123
10:31:48,72	0,841942	3,466959	-0,238984	0,163995	0,090003	-0,249022	-0,012669	-1,774946	0,074656	-2,544072	1,194401	11,826453	0,857281	-3,766091	-1,088487	-60,140972	-73,554826	24,436396	-0,012669	-1,774946	0,074656	-141,877340	2,188887	11,826453	-0,012669	-1,774946	0,074656	-141,877340	2,188887	11,826453
10:31:48,77	0,841942	3,466959	-0,238984	0,163995	0,090003	-0,249022	-0,011327	-1,770547	0,074933	-2,554716	1,166903	11,807580	0,857503	-3,770828	-1,090651	-60,076927	-73,456492	24,464977	-0,011327	-1,770547	0,074933	-141,542663	2,056049	11,807580	-0,011327	-1,770547	0,074933	-141,542663	2,056049	11,807580
10:31:48,82	0,841942	3,466959	-0,238984	0,163995	0,090003	-0,249022	-0,007336	-1,773107	0,072770	-2,304420	1,380722	11,836161	0,853852	-3,765603	-1,088471	-60,075710	-73,404604	24,427895	-0,007336	-1,773107	0,072770	-141,493318	1,956592	11,836161	-0,007336	-1,773107	0,072770	-141,493318	1,956592	11,836161
10:31:48,87	0,841942	3,466959	-0,238984	0,163995	0,090003	-0,249022	-0,010035	-1,767333	0,074949	-2,559142	1,215465	11,799079	0,858803	-3,765949	-1,086046	-60,072150	-73,316078	24,409431	-0,010035	-1,767333	0,074949	-141,294752	2,003234	11,799079	-0,010035	-1,767333	0,074949	-141,294752	2,003234	11,799079
10:31:48,92	0,841942	3,466959	-0,238984	0,163995	0,090003	-0,249022	-0,012211	-1,771794	0,077374	-2,248727	1,061151	11,780615	0,854176	-3,772664	-1,088725	-60,046136	-73,307606	24,418959	-0,012211	-1,771794	0,077374	-141,334521	2,019709	11,780615	-0,012211	-1,771794	0,077374	-141,334521	2,019709	11,780615
10:31:48,97	0,841942	3,466959	-0,238984	0,163995	0,090003	-0,249022	-0,004082	-1,771145	0,074695	-2,262127	1,502127	11,790143	0,855189	-3,763508	-1,089964	-60,112434	-73,264772	24,413610	-0,004082	-1,771145	0,074695	-141,296981	1,822595	11,790143	-0,004082	-1,771145	0,074695	-141,296981	1,822595	11,790143
10:31:49,02	0,841942	3,466959	-0,238984	0,163995	0,090003	-0,249022	-0,012518	-1,767444	0,073456	-2,450609	0,984638	11,784794	0,856592	-3,770574	-1,090671	-60,037277	-73,227539	24,418499	-0,012518	-1,767444	0,073456	-141,194970	1,967310	11,784794	-0,012518	-1,767444	0,073456	-141,194970	1,967310	11,784794
10:31:49,07	0,841942	3,466959	-0,238984	0,163995	0,090003	-0,249022	-0,007100	-1,772192	0,072750	-2,133899	1,312835	11,789684	0,857202	-3,763617	-1,086419	-60,022428	-73,214251	24,417322	-0,007100	-1,772192	0,072750	-141,250966	1,870209	11,789684	-0,007100	-1,772192	0,072750	-141,250966	1,870209	11,789684
10:31:49,12	0,841942	3,466959	-0,238984	0,163995	0,090003	-0,249022	-0,013430	-1,769241	0,077002	-2,268403	0,989921	11,788507	0,848925	-3,769704	-1,089603	-60,052920	-73,200262	24,403153	-0,013430	-1,769241	0,077002	-141,153839	2,044155	11,788507	-0,013430	-1,769241	0,077002	-141,153839	2,044155	11,788507
10:31:49,17	0,841942	3,466959	-0,238984	0,163995	0,090003	-0,249022	-0,004020	-1,765116	0,073817	-2,486025	1,445821	11,774337	0,847886	-3,767666	-1,089919	-59,989810	-73,181639	24,388880	-0,004020	-1,765116	0,073817	-141,047662	1,761398	11,774337	-0,004020	-1,765116	0,073817	-141,047662	1,761398	11,774337
10:31:49,22	0,841942	3,466959	-0,238984	0,163995	0,090003	-0,249022	-0,005266	-1,763198	0,073501	-2,538075	1,426399	11,760065	0,855476	-3,763920	-1,091847	-59,965681	-73,167146	24,402635	-0,005266	-1,763198	0,073501	-140,949155	1,839746	11,760065	-0,005266	-1,763198	0,073501	-140,949155	1,839746	11,760065
10:31:49,27	0,841942	3,466959	-0,238984	0,163995	0,090003	-0,249022	-0,012305	-1,767898	0,071573	-2,269076	1,073984	11,773819	0,849037	-3,766907	-1,090298	-59,997822	-73,180453	24,408923	-0,012305	-1,767898	0,071573	-141,049079	2,039947	11,773819	-0,012305	-1,767898	0,071573	-141,049079	2,039947	11,773819
10:31:49,32	0,841942	3,466959	-0,238984	0,163995	0,090003	-0,249022	-0,008511	-1,759225	0,075800	-2,699381	1,184374	11,771603	0,846082	-3,765810	-1,088959	-60,028533	-73,104822	24,411710	-0,008511	-1,759225	0,075800	-140,798559	1,852506	11,771603	-0,008511	-1,759225	0,075800	-140,798559	1,852506	11,771603
10:31:49,37	0,841942	3,466959	-0,238984	0,163995	0,090003	-0,249022	-0,008511	-1,759225	0,075800	-2,699381	1,184374	11,771603	0,852158	-3,765847	-1,087984	-59,959435	-73,076998	24,362680	-0,008511	-1,759225	0,075800	-140,798559	1,852506	11,771603	-0,008511	-1,759225	0,075800	-140,798559	1,852506	11,771603
10:31:49,42	0,841942	3,466959	-0,238984	0,163995	0,090003	-0,249022	-0,008978	-1,765988	0,075437	-2,287195	1,207363	11,733864	0,850889	-3,767088	-1,085695	-60,021691	-73,052137	24,338094	-0,008978	-1,765988	0,075437	-140,917274	1,912098	11,733864	-0,008978	-1,765988	0,075437	-140,917274	1,912098	11,733864
10:31:49,47	0,841942	3,466959	-0,238984	0,163995	0,090003	-0,249022	-0,007267	-1,765509	0,077725	-2,321692	1,229951	11,709278	0,852162	-3,765704	-1,089114	-59,953382	-73,067237	24,407246	-0,007267	-1,765509	0,077725	-140,914184	1,800430	11,709278	-0,007267	-1,765509	0,077725	-140,914184	1,800430	11,709278
10:31:49,52	0,841942	3,466959	-0,238984	0,163995	0,090003	-0,249022	-0,009102	-1,765920	0,074306	-2,279269	1,201238	11,778430	0,850374	-3,771397	-1,089896	-59,979267	-73,065519	24,387509	-0,009102	-1,765920	0,074306	-140,903984	1,915764	11,778430	-0,009102	-1,765920	0,074306	-140,903984	1,915764	11,778430
10:31:49,58	0,841942	3,466959	-0,238984	0,163995	0,090003	-0,249022	-0,003279	-1,767218	0,073524	-2,223204	1,480781	11,758693	0,853580	-3,770537	-1,087950	-59,986555	-73,093004	24,393469	-0,003279	-1,767218	0,073524	-140,949848	1,738168	11,758693	-0,003279	-1,767218	0,073524	-140,949848	1,738168	11,758693
10:31:49,63	0,841942	3,466959	-0,238984	0,163995	0,090003	-0,249022	-0,008100	-1,770625	0,078213	-2,021686	1,241989	11,781613	0,855735	-3,768925	-1,085207	-59,956774	-73,050362	24,410429	-0,008100	-1,770625	0,078213	-141,015751	1,877825	11,781613	-0,008100	-1,770625	0,078213	-141,015751	1,877825	11,781613
10:31:49,68	0,841942	3,466959	-0,238984	0,163995	0,090003	-0,249022	-0,008100	-1,770625	0,078213	-2,021686	1,241989	11,781613	0,845744	-3,766764	-1,089598	-59,983630	-73,039125	24,391335	-0,008100	-1,770625	0,078213	-141,015751	1,877825	11,781613	-0,008100	-1,770625	0,078213	-141,015751	1,877825	11,781613
10:31:49,73	0,841942	3,466959	-0,238984	0,163995	0,090003	-0,249022	-0,004976	-1,760892	0,073822	-2,531476	1,375574	11,762519	0,843209	-3,768941	-1,087592	-60,024500	-73,053305	24,405469	-0,001823	-1,759785	0,075829	-140,764894	1,654298	11,776654	-0,001823	-1,759785	0,075829	-140,764894	1,654298	11,776654
10:31:49,78	0,841942	3,466959	-0,238984	0,163995	0,090003	-0,249022	-0,001823	-1,759785	0,075829	-2,621793	1,511224	11,776654	0,852149	-3,770863	-1,091428	-59,971444	-73,057261	24,413237	-0,001823	-1,759785	0,075829	-140,764894	1,654298	11,776654	-0,001823	-1,759785	0,075829	-140,764894	1,654298	11,776654
10:31:49,83	0,841942	3,466959	-0,238984	0,163995	0,090003	-0,249022	-0,004628	-1,768488	0,071993	-2,146125	1,413254	11,784421	0,854077	-3,764474	-1,092595	-59,908936	-72,968320	24,407744	-0,004628	-1,768488	0,071993	-140,972428	1,776575	11,784421	-0,004628	-1,768488	0,071993	-140,972428	1,776575	11,784421
10:31:49,88	0,841942	3,466959	-0,238984	0,163995	0,090003	-0,249022	-0,011126	-1,766963	0,070826	-2,117121	1,085043	11,778929	0,853039	-3,772639	-1,091471	-60,110056	-73,052631	24,429261	-0,011126	-1,766963	0,070826	-140,823748	1,958422	11,778929	-0,011126	-1,766963	0,070826	-140,823748	1,958422	11,778929
10:31:49,93	0,841942	3,466959	-0,238984	0,163995	0,090003	-0,249022	-0,003535	-1,770148	0,071950	-2,125120	1,347731	11,800446	1,178202	-3,954188	-1,069116	-69,272373	-90,063096	26,465226	-0,003535	-1,770148	0,071950	-141,081703	1,625255	11,800446	-0,003535	-1,770148	0,071950	-141,081703	1,625255	11,800446
10:31:49,98	0,841912	3,517019	-0,239001	0,163993	0,089987	-0,249016	-0,008891	-2,142521	0,094304	-2,074339	1,639662	13,836410	1,228814	-3,973829	-1,071051	-70,724591	-92,645450	26,881689	-0,008891	-2,142521	0,094304	-170,262250	2,337622	13,836410	-0,008891	-2,142521	0,094304	-170,262250	2,337622	13,836410
10:31:50,03	0,841912	3,517019	-0,239001	0,163993	0,089987	-0,249016	-0,017188	-2,196173	0,092369	-2,246962	1,241773	14,252874	1,216325	-3,970934	-1,070168	-70,743548	-92,361866	26,818447	-0,017188	-2,196173	0,092369	-174,646504	2,590996	14,252874	-0,017188	-2,196173	0,092369	-174,646504	2,590996	14,252874
10:31:50,08	0,841912	3,517019	-0,239001	0,163993	0,089987	-0,249016	-0,007271	-2,192393	0,090618	-2,138183	1,586347	14,226347	1,220583	-3,980527	-1,072803	-70,720094	-92,295517	26,855163	-0,007271	-2,192393	0,090618	-174,241055	2,157142	14,226347	-0,007271	-2,192393	0,090618	-174,241055	2,157142	14,226347
10:31:50,13	0,841912	3,517019	-0,239001	0,163993	0,089987	-0,249016	-0,009722	-2,185616	0,092062	-2,370620	1,365888	14,133611	1,212424	-3,974474	-1,070546	-70,726849	-92,142131	26,809809	-0,009722	-2,185616	0,092062	-173,941437	2,129048	14,133611	-0,009722	-2,185616	0,092062	-173,941437	2,129048	14,133611
10:31:50,18	0,841912	3,517019	-0,239001	0,163993	0,089987	-0,249016	-0,009722	-2,185616	0,092062	-2,370620	1,365888	14,133611	1,212449	-3,970519	-1,069173	-70,640675	-92,140093	26,796632	-0,009722	-2,185616	0,092062	-173,941437	2,129048	14,133611	-0,009722	-2,185616	0,092062	-173,941437	2,129048	14,133611
10:31:50,23	0,841912	3,517019	-0,239001	0,163993	0,089987	-0,249016	-0,011871	-2,180345	0,094247	-2,590380	1,338211	14,167816	1,216178	-3,968185	-1,070922	-70,648003	-92,025411	26,809703	-0,011871	-2,180345	0,094247	-173,747466	2,270111	14,167816	-0,011871	-2,180345	0,094247	-173,747466	2,270111	14,167816
10:31:50,28	0,841912	3,517019	-0,239001	0,163993	0,089987	-0,249016	-0,015757	-2,182407	0,092499	-2,387486	1,072481	14,180887	1,213383	-3,978341	-1,069349	-70,631979	-91,969498	26,769622	-0,015757	-2,182407	0,092499	-173,706464	2,309386	14,180887	-0,015757	-2,182407	0,092499	-173,706464	2,309386	14,180887
10:31:50,33	0,841912	3,517019	-0,239001	0,163993	0,089987	-0,249016	-0,004654	-2,176699	0,095219	-2,629846	1,622332	14,158951	1,205682	-3,974946	-1,068201	-70,644584	-91,964469	26,787767	-0,004654	-2,176699	0,095219	-173,500700	1,987645	14,158951	-0,004654	-2,176699	0,095219	-173,500700	1,987645	14,158951
10:31:50,38	0,841912	3,517019	-0,239001	0,163993	0,089987	-0,249016	-0,004654	-2,176699	0,095219	-2,629846	1,622332	14,158951	1,210749	-3,973542	-1,068661	-70,757433	-91,952656	26,761598	-0,004654	-2,176699	0,095219	-173,500700	1,987645	14,158951	-0,004654	-2,176699	0,095219	-173,500700	1,987645	14,158951
10:31:50,43	0,841912	3,517019	-0,239001	0,163993	0,089987	-0,249016	-0,027186	-2,547445	0,117859	-2,303042	1,250231	16,291597	1,538025	-4,140806	-1,045561	-79,428127	-108,777197	28,920413	-0,027186	-2,547445	0,117859	-202,277497	3,384356	16,291597	-0,027186	-2,547445	0,117859	-202,277497	3,384356	16,291597
10:31:50,48	0,841977	3,566989	-0,239000	0,163991	0,090003	-0,249024	-0,027186	-2,547445	0,117859	-2,303042	1,250231	16,291597	1,589515	-4,169950	-1,050185	-80,922399	-111,539016	29,219288	-0,027186	-2,547445	0,117859	-202,277497	3,384356	16,291597	-0,027186	-2,547445	0,117859	-202,277497	3,384356	16,291597
10:31:50,53	0,841977	3,566989	-0,239000	0,163991	0,090003	-0,249024	-0,027692	-2,606610	0,113236	-2,365436	1,310753	16,590473	1,568436	-4,156765	-1,055645	-80,548379	-110,784782	29,086195	-0,027692	-2,606610	0,113236	-206,984292	3,484597	16,590473	-0,027692	-2,606610	0,113236	-206,984292	3,484597	16,590473
10:31:50,58	0,841977	3,566989	-0,239000	0,163991	0,090003	-0,249024	-0,028571	-2,581762	0,107775	-2,817322	1,211873	16,457380	1,558616	-4,146628	-1,054944	-80,001051	-110,087205	28,989646	-0,028571	-2,581762	0,107775	-205,485632	3,454667	16,457380	-0,028571	-2,581762	0,107775	-205,485632	3,454667	16,457380
10:31:50,63	0,841977	3,566989	-0,239000	0,163991	0,090003	-0,249024	-0,032440	-2,568189	0,108476	-2,645336	1,135898	16,360830	1,545200	-4,139358	-1,054023	-79,872062	-109,861911	28,912580	-0,032440	-2,568189	0,108476	-204,248163	3,682405	16,360830	-0,032440	-2,568189	0,108476	-204,248163	3,682405	16,360830
10:31:50,68	0,841977	3,566989	-0,239000	0,163991	0,090003	-0,249024	-0,032028	-2,552936	0,109398	-3,178887	1,156365	16,283764	1,551964	-4,133431	-1,058256	-79,772876	-109,693598	28,931267	-0,032028	-2,552936	0,109398	-203,584355	3,670557	16,283764	-0,032028	-2,552936	0,109398	-203,584355	3,670557	16,283764
10:31:50,73	0,841977	3,566989	-0,239000	0,163991	0,090003	-0,249024	-0,040543	-2,555829	0,105164	-2,833085	0,715314	16,302451	1,535700	-4,132071	-1,055950	-79,709811	-109,580810	28,896303	-0,040543	-2,555829	0,105164	-203,465668	3,897953	16,302451	-0,040543	-2,555829	0,105164	-203,465668	3,897953	16,302451
10:31:50,78	0,841977	3,566989	-0,239000	0,163991	0,090003	-0,249024	-0,033589	-2,541064	0,107470	-3,471647	1,075159	16,267487	1,538832	-4,132999	-1,056320	-79,657980	-109,490245	28,879919	-0,033589	-2,541064	0,107470	-202,945191	3,711885	16,267487	-0,033589	-2,541064	0,107470	-202,945191	3,711885	16,267487
10:31:50,83	0,841977	3,566989	-0,239000	0,163991	0,090003	-0,249024	-0,034352	-2,544241	0,107101	-3,202099	1,035106	16,251104	1,545404	-4,130456	-1,060161	-79,619005	-109,425452	28,919361	-0,034352	-2,544241	0,107101	-202,925031	3,731700	16,251104	-0,034352	-2,544241	0,107101	-202,925031	3,731700	16,251104
10:31:50,88	0,841977	3,566989	-0,239000	0,163991	0,090003	-0,249024	-0,039840	-2,548661	0,103259	-2,896665	0,751087	16,290545	1,538363	-4,137327	-1,056343	-79,655446	-109,390157	28,824248	-0,039840	-2,548661	0,103259	-202,966559	3,878489	16,290545	-0,039840	-2,548661	0,103259	-202,966559	3,878489	16,290545
10:31:50,93	0,841977	3,566989	-0,239000	0,163991	0,090003	-0,249024	-0,030369	-2,545999	0,107078	-3,022761	1,194363	16,195433	1,541736	-4,128945	-1,058516	-79,636187	-109,299069	28,893912	-0,030369	-2,545999	0,107078	-202,883661	3,578305	16,195433	-0,030369	-2,545999	0,107078	-202,883661	3,578305	16,195433
10:31:50,98	0,841977	3,566989	-0,239000	0,163991	0,090003	-0,249024	-0,039314	-2,544729	0,104904	-3,000258	0,700328	16,265096	1,536116	-4,133275	-1,056319	-79,626329	-109,282467	28,866358	-0,039314	-2,544729	0,104904	-202,761507	3,786498	16,265096	-0,039314	-2,544729	0,104904	-202,761507	3,786498	16,265096
10:31:51,03	0,841977	3,566989	-0,239000	0,163991	0,090003	-0,249024	-0,032754	-2,542027	0,107102	-3,121460	1,041701	16,237542	1,537445	-4,130683	-1,059795	-79,564107	-109,219905	28,870452	-0,032754	-2,542027	0,107102	-202,670595	3,612885	16,237542	-0,032754	-2,542027	0,107102	-202,670595	3,612885	16,237542
10:31:51,08	0,841977	3,566989	-0,239000	0,163991	0,090003	-0,249024	-0,037426	-2,539246	0,102306	-3,166488	0,800657	16,236190	1,536044	-4,127839	-1,061114	-79,574889	-109,197184	28,865006	-0,037426	-2,539246	0,102306	-202,497325	3,738604	16,236190	-0,037426	-2,539246	0,102306	-202,497325	3,738604	16,236190
10:31:51,13	0,841977	3,566989	-0,239000	0,163991	0,090003	-0,249024	-0,038463	-2,543777	0,105578	-2,880387	0,757017	16,242918	1,540486	-4,129206	-1,057842	-79,540746	-109,158559	28,871734	-0,038463	-2,543777	0,105578	-202,566858	3,776326	16,242918	-0,038463	-2,543777	0,105578	-202,566858	3,776326	16,242918
10:31:51,18	0,841977	3,566989	-0,239000	0,163991	0,090003	-0,249024	-0,038463	-2,543777	0,105578	-2,880387	0,757017	16,242918	1,529349	-4,132264	-1,056903	-79,528530	-109,163384	28,824897	-0,038463	-2,543777	0,105578	-202,566858	3,776326	16,242918	-0,038463	-2,543777	0,105578	-202,566858	3,776326	16,242918
10:31:51,23	0,841977	3,566989	-0,239000	0,163991	0,090003	-0,249024	-0,030246	-2,535661	0,106518	-3,300488	1,197268	16,196081	1,530420	-4,128390	-1,061017	-79,593989	-109,061917	28,841774	-0,030246	-2,535661	0,106518	-202,349855	3,571580	16,196081	-0,030246	-2,535661	0,106518	-202,349855	3,571580	16,196081
10:31:51,28	0,841977	3,566989	-0,239000	0,163991	0,090003	-0,249024	-0,030089	-2,543377	0,105989	-2,819795	1,186658	16,218596	1,535952	-4,136258	-1,057431	-79,505048	-109,085181	28,847412	-0,030089	-2,543377	0,105989	-202,474860	3,548658	16,218596	-0,030089	-2,543377	0,105989	-202,474860	3,548658	16,218596
10:31:51,33	0,841977	3,566989	-0,239000	0,163991	0,090003	-0,249024	-0,035474	-2,534749	0,105936	-3,230489	0,853226	16,226168	1,531173	-4,127280	-1,057484	-79,532338	-109,025613	28,854984	-0,035474	-2,534749	0,105936	-202,208285	3,637940	16,226168	-0,035474	-2,534749	0,105936	-202,208285	3,637940	16,226168
10:31:51,38	0,841977	3,566989	-0,239000	0,163991	0,090003	-0,249024	-0,035474	-2,534749	0,105936	-3,230489	0,853226	16,226168	1,532887	-4,125021	-1,059876	-79,544529	-109,053285	28,793323	-0,035474	-2,534749	0,105936	-202,208285	3,637940	16,226168	-0,035474	-2,534749	0,105936	-202,208285	3,637940	16,226168
10:31:51,43	0,841977	3,566989	-0,239000	0,163991	0,090003	-0,249024	-0,038540	-2,536408	0,104356	-3,134830	0,704421	16,189099	1,534143	-4,125455	-1,059065	-79,518430	-109,022818	28,817915	-0,038540	-2,536408	0,104356	-202,242882	3,729847	16,189099	-0,038540	-2,536408	0,104356	-202,242882	3,729847	16,189099
10:31:51,48	0,841977	3,566989	-0,239000	0,163991	0,090003	-0,249024	-0,042211	-2,536369	0,105553	-3,108545	0,520258	16,233236	1,535945	-4,122256	-1,057868	-79,498449	-109,001639	28,862052	-0,042211	-2,536369	0,105553	-202,213507	3,833836	16,233236	-0,042211	-2,536369	0,105553	-202,213507	3,833836	16,233236
10:31:51,53	0,841977	3,566989	-0,239000	0,163991	0,090003	-0,249024	-0,032401	-2,531239	0,103201	-3,329439	1,005478	16,190223	1,526596	-4,128187	-1,060219	-79,497101	-108,949442	28,819039	-0,032401	-2,531239	0,103201	-202,031678	3,548924	16,190223	-0,032401	-2,531239	0,103201	-202,031678	3,548924	16,190223
10:31:51,59	0,841977	3,566989	-0,239000	0,163991	0,090003	-0,249024	-0,032401	-2,531239	0,103201	-3,329439	1,005478	16,190223	1,527887	-4,128928	-1,061346	-79,438168	-108,964454	28,828441	-0,032401	-2,531239	0,103201	-202,031678	3,548924	16,190223	-0,032401	-2,531239	0,103201	-202,031678	3,548924	16,190223
10:31:51,64	0,841977	3,566989	-0,239000	0,163991	0,090003	-0,249024	-0,032549	-2,535379	0,104391	-3,087059	1,037294	16,174935	1,530256	-4,130128	-1,059029	-79,449310	-108,945738	28,803751	-0,032549	-2,535379	0,104391	-202,114282	3,592393	16,174935	-0,032549	-2,535379	0,104391	-202,114282	3,592393	16,174935
10:31:51,69	0,841977	3,566989	-0,239000	0,163991	0,090003	-0,249024	-0,032549	-2,535379	0,104391	-3,087059	1,037294	16,174935	1,536253	-4,130065	-1,058205	-79,552745	-109,026778	28,831833	-0,032549	-2,535379	0,104391	-202,114282	3,592393	16,174935	-0,032549	-2,535379	0,104391	-202,114282	3,592393	16,174935
10:31:51,74	0,841977	3,566989	-0,239000	0,163991	0,090003	-0,249024	-0,035602	-2,540541	0,105216	-2,940535	0,829472	16,203018	1,860578	-4,296329	-1,038088	-88,233770	-126,302670	30,872368	-0,035602	-2,540541	0,105216	-202,372977	3,624246	16,203018	-0,035602	-2,540541	0,105216	-202,372977	3,624246	16,203018
10:31:51,79	0,841989	3,616942	-0,238989	0,163980	0,089993	-0,249004	-0,053776	-2,904546	0,125332	-3,314125	1,004377	18,243553	1,882307	-4,306756	-1,045249	-89,125006	-127,735698	31,089293	-0,053776	-2,904546	0,125332	-231,320984	5,225823	18,243553	-0,053776	-2,904546	0,125332	-231,320984	5,225823	18,243553
10:31:51,84	0,841989	3,616942	-0,238989	0,163980	0,089993	-0,249004	-0,055610	-2,928577	0,118171	-3,751161	0,853695	18,460477	1,869508	-4,291627	-1,051054	-88,708225	-127,031511	30,985157	-0,055610	-2,928577	0,118171	-233,644465	5,219102	18,460477	-0,055610	-2,928577	0,118171	-233,644465	5,219102	18,460477
10:31:51,89	0,841989	3,616942	-0,238989	0,163980	0,089993	-0,249004	-0,062313	-2,909929	0,112367	-3,902637	0,513995	18,356341	1,865026	-4,292310	-1,047791	-88,491779	-126,714111	30,975703	-0,062313	-2,909929	0,112367	-232,332052	5,405578	18,356341	-0,062313	-2,909929	0,112367	-232,332052	5,405578	18,356341
10:31:51,94	0,841989	3,616942	-0,238989	0,163980	0,089993	-0,249004	-0,059481	-2,906389	0,115629	-3,703600	0,690039	18,346887	1,852221	-4,286987	-1,046750	-88,451225	-126,476466	30,927545	-0,059481	-2,906389	0,115629	-231,855153	5,359261	18,346887	-0,059481	-2,906389	0,115629	-231,855153	5,359261	18,346887
10:31:51,99	0,841989	3,616942	-0,238989	0,163980	0,089993	-0,249004	-0,057688	-2,892637	0,116670	-4,192612	0,699558	18,298729	1,851731	-4,288913	-1,049484	-88,455206	-126,340857	30,904152	-0,057688	-2,892637	0,116670	-231,264646	5,228053	18,298729	-0,057688	-2,892637	0,116670	-231,264646	5,228053	18,298729
10:31:52,04	0,841989	3,616942	-0,238989	0,163980	0,089993	-0,249004	-0,055775	-2,893176	0,113937	-4,049134	0,727778	18,275336	1,858042	-4,282450	-1,049028	-88,290777	-126,199030	30,918468	-0,055775	-2,893176	0,113937	-231,163478	5,106108	18,275336	-0,055775	-2,893176	0,113937	-231,163478	5,106108	18,275336
10:31:52,09	0,841989	3,616942	-0,238989	0,163980	0,089993	-0,249004	-0,064528	-2,895410	0,114392	-3,727929	0,344107	18,289652	1,848623	-4,282394	-1,047533	-88,318684	-126,134082	30,874699	-0,064528	-2,895410	0,114392	-231,017637	5,409549	18,289652	-0,064528	-2,895410	0,114392	-231,017637	5,409549	18,289652
10:31:52,14	0,841989	3,616942	-0,238989	0,163980	0,089993	-0,249004	-0,059866	-2,887225	0,115887	-4,111246	0,529868	18,245884	1,850680	-4,285881	-1,047870	-88,233310	-126,018628	30,867873	-0,059866	-2,887225	0,115887	-230,758447	5,229374	18,245884	-0,059866	-2,887225	0,115887	-230,758447	5,229374	18,245884
10:31:52,19	0,841989	3,616942	-0,238989	0,163980	0,089993	-0,249004	-0,057875	-2,890750	0,115550	-3,785277	0,649620	18,239057	1,859334	-4,293094	-1,050260	-88,456820	-126,449636	30,867934	-0,057875	-2,890750	0,115550	-230,709184	5,192817	18,239057	-0,057875	-2,890750	0,115550	-230,709184	5,192817	18,239057
10:31:52,24	0,841989	3,616942	-0,238989	0,163980	0,089993	-0,249004	-0,055956	-2,901851	0,113161	-3,693070	0,771366	18,239118	2,141324	-4,447404	-1,030867	-96,543065	-141,117194	32,694941	-0,055956	-2,901851	0,113161	-231,488366	5,163891	18,239118	-0,055956	-2,901851	0,113161	-231,488366	5,163891	18,239118
10:31:52,29	0,841914	3,667021	-0,239000	0,163988	0,089972	-0,249026	-0,063314	-3,223217	0,132554	-3,727623	0,719605	20,066125	2,165231	-4,446869	-1,036363	-97,068913	-142,193028	32,896315	-0,063314	-3,223217	0,132554	-256,750165	5,689785	20,066125	-0,063314	-3,223217	0,132554	-256,750165	5,689785	20,066125
10:31:52,34	0,841914	3,667021	-0,239000	0,163988	0,089972	-0,249026	-0,075731	-3,243653	0,127058	-3,859568	0,156465	20,267500	2,138834	-4,446620	-1,037913	-96,788397	-141,303836	32,787515	-0,075731	-3,243653	0,127058	-258,486345	6,101342	20,267500	-0,075731	-3,243653	0,127058	-258,486345	6,101342	20,267500
10:31:52,39	0,841914	3,667021	-0,239000	0,163988	0,089972	-0,249026	-0,062748	-3,220668	0,125508	-4,144463	0,629907	20,158699	2,138287	-4,435566	-1,038697	-96,621421	-140,868001	32,743641	-0,062748	-3,220668	0,125508	-256,966923	5,555637	20,158699	-0,062748	-3,220668	0,125508	-256,966923	5,555637	20,158699
10:31:52,44	0,841914	3,667021	-0,239000	0,163988	0,089972	-0,249026	-0,072048	-3,214668	0,124723	-3,995569	0,073013	20,114825	2,132460	-4,437324	-1,041346	-96,398121	-140,647727	32,705139	-0,072048	-3,214668	0,124723	-256,346972	5,728766	20,114825	-0,072048	-3,214668	0,124723	-256,346972	5,728766	20,114825
10:31:52,49	0,841914	3,667021	-0,239000	0,163988	0,089972	-0,249026	-0,067611	-3,210500	0,122074	-3,909862	0,386948	20,076323	2,123790	-4,429441	-1,036776	-96,385215	-140,452870	32,635461	-0,067611	-3,210500	0,122074	-255,934123	5,694449	20,076323	-0,067611	-3,210500	0,122074	-255,934123	5,694449	20,076323
10:31:52,54	0,841914	3,667021	-0,239000	0,163988	0,089972	-0,249026	-0,071403	-3,202056	0,122457	-3,995334	0,121334	20,052051	2,128175	-4,428509	-1,039074	-96,308423	-140,306115	32,631977	-0,071403	-3,202056	0,122457	-255,356695	5,726451	20,052051	-0,071403	-3,202056	0,122457	-255,356695	5,726451	20,052051
10:31:52,59	0,841914	3,667021	-0,239000	0,163988	0,089972	-0,249026	-0,071403	-3,202056	0,122457	-3,995334	0,121334	20,052051	2,123105	-4,433598	-1,040977	-96,247131	-140,201055	32,629394	-0,071403	-3,202056	0,122457	-255,356695	5,726451	20,052051	-0,071403	-3,202056	0,122457	-255,356695	5,726451	20,052051
10:31:52,64	0,841914	3,667021	-0,239000	0,163988	0,089972	-0,249026	-0,066161	-3,200536	0,122444	-3,965697	0,369804	20,000578	2,124381	-4,428094	-1,041769	-96,222727	-140,096422	32,624324	-0,066161	-3,200536	0,122444	-255,207737	5,563434	20,000578	-0,066161	-3,200536	0,122444	-255,207737	5,563434	20,000578
10:31:52,69	0,841914	3,667021	-0,239000	0,163988	0,089972	-0,249026	-0,071566	-3,198889	0,121651	-3,948521	0,057571	19,995508	2,115118	-4,433548	-1,041758	-96,179397	-140,053907	32,598598	-0,071566	-3,198889	0,121651	-255,061276	5,675479	19,995508	-0,071566	-3,198889	0,121651	-255,061276	5,675479	19,995508
10:31:52,74	0,841914	3,667021	-0,239000	0,163988	0,089972	-0,249026	-0,061406	-3,197656	0,122091	-3,837052	0,571554	19,982753	2,118234	-4,436276	-1,041329	-96,147323	-139,937217	32,611569	-0,061406	-3,197656	0,122091	-254,853028	5,391957	19,982753	-0,061406	-3,197656	0,122091	-254,853028	5,391957	19,982753
10:31:52,79	0,841914	3,667021	-0,239000	0,163988	0,089972	-0,249026	-0,061406	-3,197656	0,122091	-3,837052	0,571554	19,982753	2,116677	-4,424089	-1,042520	-96,046830	-139,852251	32,591296	-0,061406	-3,197656	0,122091	-254,853028	5,391957	19,982753	-0,061406	-3,197656	0,122091	-254,853028	5,391957	19,982753
10:31:52,84	0,841914	3,667021	-0,239000	0,163988	0,089972	-0,249026	-0,071182	-3,190214	0,120900	-4,100197	0,107756	19,962480	2,108965	-4,430416	-1,042149	-96,103920	-139,814291	32,580911	-0,071182	-3,190214	0,120900	-254,531991	5,695564	19,962480	-0,071182	-3,190214	0,120900	-254,531991	5,695564	19,962480
10:31:52,89	0,841914	3,667021	-0,239000	0,163988	0,089972	-0,249026	-0,061847	-3,186699	0,121272	-4,278652	0,524767	19,952095	2,117816	-4,422195	-1,042157	-96,083959	-139,786270	32,589203	-0,061847	-3,186699	0,121272	-254,434512	5,379759	19,952095	-0,061847	-3,186699	0,121272	-254,434512	5,379759	19,952095
10:31:52,94	0,841914	3,667021	-0,239000	0,163988	0,089972	-0,249026	-0,073392	-3,190254	0,121263	-4,059531	-0,072308	19,960387	2,108581	-4,430946	-1,045630	-96,027419	-139,753412	32,554977	-0,073392	-3,190254	0,121263	-254,494479	5,688982	19,960387	-0,073392	-3,190254	0,121263	-254,494479	5,688982	19,960387
10:31:52,99	0,841914	3,667021	-0,239000	0,163988	0,089972	-0,249026	-0,061196	-3,186631	0,117790	-4,191193	0,594438	19,926161	2,107991	-4,427556	-1,042169	-96,051816	-139,682774	32,541250	-0,061196	-3,186631	0,117790	-254,341748	5,398316	19,926161	-0,061196	-3,186631	0,117790	-254,341748	5,398316	19,926161
10:31:53,04	0,841914	3,667021	-0,239000	0,163988	0,089972	-0,249026	-0,063837	-3,184426	0,121251	-4,256902	0,400652	19,912435	2,115656	-4,424171	-1,038629	-96,048151	-139,658741	32,599797	-0,063837	-3,184426	0,121251	-254,234326	5,411859	19,912435	-0,063837	-3,184426	0,121251	-254,234326	5,411859	19,912435
10:31:53,09	0,841914	3,667021	-0,239000	0,163988	0,089972	-0,249026	-0,062013	-3,183624	0,119731	-4,210143	0,503087	19,924407	2,115161	-4,430802	-1,039409	-96,044597	-139,603927	32,557315	-0,062013	-3,183624	0,119731	-254,124604	5,371139	19,924407	-0,062013	-3,183624	0,119731	-254,124604	5,371139	19,924407
10:31:53,14	0,841914	3,667021	-0,239000	0,163988	0,089972	-0,249026	-0,062013	-3,183624	0,119731	-4,210143	0,503087	19,924407	2,111112	-4,421548	-1,041763	-95,996984	-139,556847	32,560439	-0,062013	-3,183624	0,119731	-254,124604	5,371139	19,924407	-0,062013	-3,183624	0,119731	-254,124604	5,371139	19,924407
10:31:53,19	0,841914	3,667021	-0,239000	0,163988	0,089972	-0,249026	-0,070600	-3,184124	0,121657	-4,136109	0,033505	19,931624	2,105793	-4,425089	-1,042538	-96,024570	-139,519891	32,570624	-0,070600	-3,184124	0,121657	-254,089864	5,575597	19,931624	-0,070600	-3,184124	0,121657	-254,089864	5,575597	19,931624
10:31:53,24	0,841914	3,667021	-0,239000	0,163988	0,089972	-0,249026	-0,064874	-3,181288	0,120883	-4,265361	0,288886	19,941808	2,105848	-4,423519	-1,042963	-96,011820	-139,484399	32,523680	-0,064874	-3,181288	0,120883	-253,996503	5,381491	19,941808	-0,064874	-3,181288	0,120883	-253,996503	5,381491	19,941808
10:31:53,29	0,841914	3,667021	-0,239000	0,163988	0,089972	-0,249026	-0,066262	-3,180551	0,120457	-4,266580	0,210002	19,894864	2,108958	-4,420016	-1,042143	-95,945363	-139,423168	32,554587	-0,066262	-3,180551	0,120457	-253,939857	5,411570	19,894864	-0,066262	-3,180551	0,120457	-253,939857	5,411570	19,894864
10:31:53,34	0,841914	3,667021	-0,239000	0,163988	0,089972	-0,249026	-0,070850	-3,181492	0,121277	-4,131382	-0,001652	19,925771	2,110216	-4,424359	-1,042493	-95,902585	-139,470399	32,552420	-0,070850	-3,181492	0,121277	-253,878543	5,560100	19,925771	-0,070850	-3,181492	0,121277	-253,878543	5,560100	19,925771
10:31:53,39	0,841914	3,667021	-0,239000	0,163988	0,089972	-0,249026	-0,064925	-3,178222	0,123605	-4,269231	0,309052	19,899273	2,103162	-4,423512	-1,039815	-95,927028	-139,396542	32,528089	-0,064925	-3,178222	0,123605	-253,759643	5,405632	19,899273	-0,064925	-3,178222	0,123605	-253,759643	5,405632	19,899273
10:31:53,44	0,841914	3,667021	-0,239000	0,163988	0,089972	-0,249026	-0,063423	-3,183916	0,119384	-3,970344	0,422158	19,920519	2,107343	-4,427659	-1,044036	-95,895280	-139,411650	32,549335	-0,063423	-3,183916	0,119384	-253,907749	5,400902	19,920519	-0,063423	-3,183916	0,119384	-253,907749	5,400902	19,920519
10:31:53,49	0,841914	3,667021	-0,239000	0,163988	0,089972	-0,249026	-0,071363	-3,182083	0,120499	-4,012743	-0,013250	19,889250	2,109726	-4,419867	-1,042922	-95,888354	-139,354574	32,518066	-0,071363	-3,182083	0,120499	-253,806295	5,588765	19,889250	-0,071363	-3,182083	0,120499	-253,806295	5,588765	19,889250
10:31:53,54	0,841914	3,667021	-0,239000	0,163988	0,089972	-0,249026	-0,064035	-3,178914	0,120901	-4,179485	0,396662	19,876738	2,103317	-4,424628	-1,042519	-95,864318	-139,370671	32,505554	-0,064035	-3,178914	0,120901	-253,724222	5,423442	19,876738	-0,064035	-3,178914	0,120901	-253,724222	5,423442	19,876738
10:31:53,60	0,841914	3,667021	-0,239000	0,163988	0,089972	-0,249026	-0,062691	-3,179803	0,122859	-4,069421	0,447084	19,877253	2,104833	-4,419006	-1,044286	-95,867800	-139,291113	32,551839	-0,062691	-3,179803	0,122859	-253,683975	5,368354	19,877253	-0,062691	-3,179803	0,122859	-253,683975	5,368354	19,877253
10:31:53,65	0,841914	3,667021	-0,239000	0,163988	0,089972	-0,249026	-0,068652	-3,179558	0,124360	-4,104737	0,059986	19,879013	2,106184	-4,420952	-1,039061	-95,927357	-139,286668	32,507829	-0,068652	-3,179558	0,124360	-253,700075	5,449196	19,879013	-0,068652	-3,179558	0,124360	-253,700075	5,449196	19,879013
10:31:53,70	0,841914	3,667021	-0,239000	0,163988	0,089972	-0,249026	-0,060201	-3,191768	0,119275	-3,847743	0,419163	19,903743	2,112532	-4,434377	-1,044146	-96,185875	-139,573807	32,532559	-0,060201	-3,191768	0,119275	-254,401569	5,144912	19,903743	-0,060201	-3,191768	0,119275	-254,401569	5,144912	19,903743
10:31:53,75	0,841914	3,667021	-0,239000	0,163988	0,089972	-0,249026	-0,060201	-3,191768	0,119275	-3,847743	0,419163	19,903743	2,439349	-4,599077	-1,017468	-105,310636	-156,693380	34,700460	-0,060201	-3,191768	0,119275	-254,401569	5,144912	19,903743	-0,060201	-3,191768	0,119275	-254,401569	5,144912	19,903743
10:31:53,80	0,841980	3,716992	-0,238999	0,163986	0,089991	-0,248992	-0,074453	-3,573784	0,135825	-4,113299	0,359694	22,152347	2,450494	-4,613042	-1,027595	-105,660745	-157,348044	34,781162	-0,074453	-3,573784	0,135825	-284,655352	6,204239	22,152347	-0,074453	-3,573784	0,135825	-284,655352	6,204239	22,152347
10:31:53,85	0,841980	3,716992	-0,238999	0,163986	0,089991	-0,248992	-0,075820	-3,542624	0,136644	-4,530878	0,259477	22,008120	2,424191	-4,596277	-1,026776	-105,084562	-156,291861	34,636936	-0,075820	-3,542624	0,136644	-282,626824	6,211377	22,008120	-0,075820	-3,542624	0,136644	-282,626824	6,211377	22,008120
10:31:53,90	0,841980	3,716992	-0,238999	0,163986	0,089991	-0,248992	-0,084415	-3,533017	0,135459	-4,552972	-0,237663	21,944483	2,420169	-4,584030	-1,027962	-104,889311	-155,853270	34,573299	-0,084415	-3,533017	0,135459	-281,894790	6,388940	21,944483	-0,084415	-3,533017	0,135459	-281,894790	6,388940	21,944483
10:31:53,95	0,841980	3,716992	-0,238999	0,163986	0,089991	-0,248992	-0,084415	-3,533017	0,135459	-4,552972	-0,237663	21,944483	2,411992	-4,590074	-1,025169	-104,714073	-155,547414	34,543370	-0,075092	-3,528957	0,138251	-281,434700	6,140713	21,914554	-0,075092	-3,528957	0,138251	-281,434700	6,140713	21,914554
10:31:54,00	0,841980	3,716992	-0,238999	0,163986	0,089991	-0,248992	-0,075092	-3,528957	0,138251	-4,411595	0,245965	21,914554	2,409329	-4,581042	-1,027141	-104,628628	-155,346752	34,512238	-0,075092	-3,528957	0,138251	-281,434700	6,140713	21,914554	-0,075092	-3,528957	0,138251	-281,434700	6,140713	21,914554
10:31:54,05	0,841980	3,716992	-0,238999	0,163986	0,089991	-0,248992	-0,081583	-3,522135	0,136279	-4,549846	-0,117902	21,883422	2,407931	-4,576862	-1,026739	-104,514154	-155,160767	34,488082	-0,081583	-3,522135	0,136279	-281,037414	6,286391	21,883422	-0,081583	-3,522135	0,136279	-281,037414	6,286391	21,883422
10:31:54,10	0,841980	3,716992	-0,238999	0,163986	0,089991	-0,248992	-0,084504	-3,518834	0,136682	-4,503158	-0,263621	21,859266	2,399225	-4,581556	-1,028259	-104,461609	-155,163096	34,491036	-0,084504	-3,518834	0,136682	-280,731650	6,369929	21,859266	-0,084504	-3,518834	0,136682	-280,731650	6,369929	21,859266
10:31:54,15	0,841980	3,716992	-0,238999	0,163986	0,089991	-0,248992	-0,076086	-3,513641	0,135161	-4,748953	0,220758	21,862221	2,398742	-4,582485	-1,029468	-104,483876	-154,975641	34,444488	-0,076086	-3,513641	0,135161	-280,569773	6,193535	21,862221	-0,076086	-3,513641	0,135161	-280,569773	6,193535	21,862221
10:31:54,20	0,841980	3,716992	-0,238999	0,163986	0,089991	-0,248992	-0,075040	-3,513687	0,133952	-4,595338	0,162157	21,815672	2,415132	-4,589425	-1,031013	-104,707414	-155,278700	34,522188	-0,075040	-3,513687	0,133952	-280,419792	6,052795	21,815672	-0,075040	-3,513687	0,133952	-280,419792	6,052795	21,815672
10:31:54,25	0,841980	3,716992	-0,238999	0,163986	0,089991	-0,248992	-0,089238	-3,870026	0,156377	-4,623291	-0,055711	23,851215	2,714439	-4,748358	-1,007044	-113,311961	-171,307180	36,480030	-0,089238	-3,870026	0,156377	-308,420330	6,949469	23,851215	-0,089238	-3,870026	0,156377	-308,420330	6,949469	23,851215
10:31:54,30	0,841966	3,767044	-0,238984	0,164003	0,090009	-0,249029	-0,089238	-3,870026	0,156377	-4,623291	-0,055711	23,851215	2,712344	-4,754266	-1,008147	-113,243260	-171,189295	36,492223	-0,089238	-3,870026	0,156377	-308,420330	6,949469	23,851215	-0,089238	-3,870026	0,156377	-308,420330	6,949469	23,851215
10:31:54,35	0,841966	3,767044	-0,238984	0,164003	0,090009	-0,249029	-0,092895	-3,850514	0,155194	-4,681067	-0,368728	23,711200	2,695933	-4,739806	-1,008138	-112,914979	-170,361944	36,422597	-0,092895	-3,850514	0,155194	-306,946395	6,923520	23,711200	-0,092895	-3,850514	0,155194	-306,946395	6,923520	23,711200
10:31:54,40	0,841966	3,767044	-0,238984	0,164003	0,090009	-0,249029	-0,092895	-3,850514	0,155194	-4,681067	-0,368728	23,711200	2,687807	-4,740674	-1,014714	-112,699642	-170,027536	36,346352	-0,092895	-3,850514	0,155194	-306,946395	6,923520	23,711200	-0,092895	-3,850514	0,155194	-306,946395	6,923520	23,711200
10:31:54,45	0,841966	3,767044	-0,238984	0,164003	0,090009	-0,249029	-0,082577	-3,843120	0,148707	-4,608043	0,181124	23,717536	2,678788	-4,732393	-1,010470	-112,606320	-169,726262	36,313369	-0,082577	-3,843120	0,148707	-306,292957	6,663414	23,717536	-0,082577	-3,843120	0,148707	-306,292957	6,663414	23,717536
10:31:54,50	0,841966	3,767044	-0,238984	0,164003	0,090009	-0,249029	-0,085238	-3,831168	0,152950	-4,921956	-0,027086	23,684554	2,684458	-4,728855	-1,010055	-112,483488	-169,571953	36,284386	-0,085238	-3,831168	0,152950	-305,668667	6,664123	23,684554	-0,085238	-3,831168	0,152950	-305,668667	6,664123	23,684554
10:31:54,55	0,841966	3,767044	-0,238984	0,164003	0,090009	-0,249029	-0,080369	-3,823767	0,152976	-4,984836	0,232560	23,631909	2,669943	-4,732910	-1,010444	-112,439749	-169,450615	36,260725	-0,080369	-3,823767	0,152976	-305,150522	6,541511	23,631909	-0,080369	-3,823767	0,152976	-305,150522	6,541511	23,631909
10:31:54,60	0,841966	3,767044	-0,238984	0,164003	0,090009	-0,249029	-0,080369	-3,823767	0,152976	-4,984836	0,232560	23,631909	2,676223	-4,723012	-1,008872	-112,293618	-169,289539	36,241753	-0,080369	-3,823767	0,152976	-305,150522	6,541511	23,631909	-0,080369	-3,823767	0,152976	-305,150522	6,541511	23,631909
10:31:54,65	0,841966	3,767044	-0,238984	0,164003	0,090009	-0,249029	-0,084439	-3,826001	0,148772	-4,613345	0,041367	23,645617	2,673913	-4,730502	-1,014649	-112,294392	-169,239734	36,274432	-0,084439	-3,826001	0,148772	-304,954424	6,669807	23,645617	-0,084439	-3,826001	0,148772	-304,954424	6,669807	23,645617
10:31:54,70	0,841966	3,767044	-0,238984	0,164003	0,090009	-0,249029	-0,084439	-3,826001	0,148772	-4,613345	0,041367	23,645617	2,669346	-4,723708	-1,008865	-112,251930	-169,160534	36,234471	-0,084439	-3,826001	0,148772	-304,954424	6,669807	23,645617	-0,084439	-3,826001	0,148772	-304,954424	6,669807	23,645617
10:31:54,75	0,841966	3,767044	-0,238984	0,164003	0,090009	-0,249029	-0,094201	-3,818654	0,151837	-4,787580	-0,484022	23,606827	2,672431	-4,718374	-1,011584	-112,205847	-169,050895	36,235643	-0,094201	-3,818654	0,151837	-304,551915	6,910775	23,606827	-0,094201	-3,818654	0,151837	-304,551915	6,910775	23,606827
10:31:54,80	0,841966	3,767044	-0,238984	0,164003	0,090009	-0,249029	-0,094201	-3,818654	0,151837	-4,787580	-0,484022	23,606827	2,664917	-4,722685	-1,010015	-112,174431	-168,993596	36,224572	-0,094201	-3,818654	0,151837	-304,551915	6,910775	23,606827	-0,094201	-3,818654	0,151837	-304,551915	6,910775	23,606827
10:31:54,85	0,841966	3,767044	-0,238984	0,164003	0,090009	-0,249029	-0,088889	-3,818016	0,152258	-4,631237	-0,229420	23,585979	2,669223	-4,722656	-1,011162	-112,129842	-168,875943	36,214794	-0,088889	-3,818016	0,152258	-304,345496	6,748338	23,585979	-0,088889	-3,818016	0,152258	-304,345496	6,748338	23,585979
10:31:54,90	0,841966	3,767044	-0,238984	0,164003	0,090009	-0,249029	-0,086820	-3,810967	0,153391	-5,011410	-0,150311	23,584714	2,662083	-4,720923	-1,010029	-112,161305	-168,873487	36,213530	-0,086820	-3,810967	0,153391	-304,172290	6,665035	23,584714	-0,086820	-3,810967	0,153391	-304,172290	6,665035	23,584714
10:31:54,95	0,841966	3,767044	-0,238984	0,164003	0,090009	-0,249029	-0,089097	-3,813941	0,151862	-4,779492	-0,232743	23,572672	2,665798	-4,720439	-1,011558	-112,091539	-168,824592	36,201488	-0,089097	-3,813941	0,151862	-304,173897	6,761348	23,572672	-0,089097	-3,813941	0,151862	-304,173897	6,761348	23,572672
10:31:55,00	0,841966	3,767044	-0,238984	0,164003	0,090009	-0,249029	-0,088594	-3,817801	0,152647	-4,494500	-0,222465	23,545608	2,668889	-4,722803	-1,010774	-112,063113	-168,743651	36,174424	-0,088594	-3,817801	0,152647	-304,191858	6,732177	23,545608	-0,088594	-3,817801	0,152647	-304,191858	6,732177	23,545608
10:31:55,05	0,841966	3,767044	-0,238984	0,164003	0,090009	-0,249029	-0,088463	-3,808285	0,151466	-4,975194	-0,245183	23,580552	2,660582	-4,718159	-1,011954	-112,081643	-168,716625	36,209367	-0,088463	-3,808285	0,151466	-303,925542	6,699130	23,580552	-0,088463	-3,808285	0,151466	-303,925542	6,699130	23,580552
10:31:55,10	0,841966	3,767044	-0,238984	0,164003	0,090009	-0,249029	-0,088463	-3,808285	0,151466	-4,975194	-0,245183	23,580552	2,663739	-4,722386	-1,012729	-112,033456	-168,619460	36,154233	-0,088463	-3,808285	0,151466	-303,925542	6,699130	23,580552	-0,088463	-3,808285	0,151466	-303,925542	6,699130	23,580552
10:31:55,15	0,841966	3,767044	-0,238984	0,164003	0,090009	-0,249029	-0,086380	-3,813132	0,150692	-4,614880	-0,143753	23,525417	2,661966	-4,720438	-1,015816	-112,001724	-168,676566	36,178165	-0,086380	-3,813132	0,150692	-303,945761	6,637097	23,525417	-0,086380	-3,813132	0,150692	-303,945761	6,637097	23,525417
10:31:55,20	0,841966	3,767044	-0,238984	0,164003	0,090009	-0,249029	-0,087181	-3,810623	0,147604	-4,778944	-0,129379	23,549349	2,659093	-4,722287	-1,012324	-111,987194	-168,663200	36,156167	-0,087181	-3,810623	0,147604	-303,912857	6,714361	23,549349	-0,087181	-3,810623	0,147604	-303,912857	6,714361	23,549349
10:31:55,25	0,841966	3,767044	-0,238984	0,164003	0,090009	-0,249029	-0,084144	-3,809059	0,151097	-4,841454	0,034490	23,527351	2,661590	-4,726072	-1,011146	-111,976791	-168,547071	36,139552	-0,084144	-3,809059	0,151097	-303,852562	6,639758	23,527351	-0,084144	-3,809059	0,151097	-303,852562	6,639758	23,527351
10:31:55,30	0,841966	3,767044	-0,238984	0,164003	0,090009	-0,249029	-0,084623	-3,804173	0,151093	-4,994591	-0,007951	23,524960	2,655101	-4,719429	-1,012328	-111,951902	-168,567053	36,153775	-0,084623	-3,804173	0,151093	-303,622182	6,634954	23,524960	-0,084623	-3,804173	0,151093	-303,622182	6,634954	23,524960
10:31:55,35	0,841966	3,767044	-0,238984	0,164003	0,090009	-0,249029	-0,091278	-3,807281	0,151112	-4,734409	-0,363522	23,538768	2,661121	-4,715219	-1,012309	-111,910836	-168,476949	36,167583	-0,091278	-3,807281	0,151112	-303,605979	6,801835	23,538768	-0,091278	-3,807281	0,151112	-303,605979	6,801835	23,538768
10:31:55,40	0,841966	3,767044	-0,238984	0,164003	0,090009	-0,249029	-0,087673	-3,802503	0,152255	-5,039954	-0,152661	23,520529	2,655180	-4,715952	-1,011165	-111,919139	-168,538050	36,149344	-0,087673	-3,802503	0,152255	-303,536418	6,729642	23,520529	-0,087673	-3,802503	0,152255	-303,536418	6,729642	23,520529
10:31:55,45	0,841966	3,767044	-0,238984	0,164003	0,090009	-0,249029	-0,089778	-3,805393	0,151508	-4,863369	-0,269262	23,551496	2,658736	-4,715575	-1,011913	-111,912180	-168,511734	36,180312	-0,089778	-3,805393	0,151508	-303,586750	6,778297	23,551496	-0,089778	-3,805393	0,151508	-303,586750	6,778297	23,551496
10:31:55,50	0,841966	3,767044	-0,238984	0,164003	0,090009	-0,249029	-0,091669	-3,805897	0,151127	-4,720787	-0,362717	23,530455	2,658211	-4,716485	-1,012351	-111,928120	-168,405362	36,120938	-0,091669	-3,805897	0,151127	-303,483721	6,833294	23,530455	-0,091669	-3,805897	0,151127	-303,483721	6,833294	23,530455
10:31:55,55	0,841966	3,767044	-0,238984	0,164003	0,090009	-0,249029	-0,086493	-3,808893	0,149947	-4,572725	-0,107439	23,486852	2,660124	-4,720169	-1,013473	-111,865620	-168,413145	36,115668	-0,086493	-3,808893	0,149947	-303,570832	6,682285	23,486852	-0,086493	-3,808893	0,149947	-303,570832	6,682285	23,486852
10:31:55,61	0,841966	3,767044	-0,238984	0,164003	0,090009	-0,249029	-0,086493	-3,808893	0,149947	-4,572725	-0,107439	23,486852	2,659024	-4,718726	-1,013047	-111,850369	-168,400138	36,127618	-0,086493	-3,808893	0,149947	-303,570832	6,682285	23,486852	-0,086493	-3,808893	0,149947	-303,570832	6,682285	23,486852
10:31:55,66	0,841966	3,767044	-0,238984	0,164003	0,090009	-0,249029	-0,089633	-3,802333	0,152263	-4,912328	-0,246134	23,494735	2,656013	-4,714170	-1,011157	-111,843612	-168,424113	36,123550	-0,089633	-3,802333	0,152263	-303,395492	6,790019	23,494735	-0,089633	-3,802333	0,152263	-303,395492	6,790019	23,494735
10:31:55,71	0,841966	3,767044	-0,238984	0,164003	0,090009	-0,249029	-0,089633	-3,802333	0,152263	-4,912328	-0,246134	23,494735	2,668225	-4,720409	-1,011198	-112,149688	-168,569196	36,195936	-0,089633	-3,802333	0,152263	-303,395492	6,790019	23,494735	-0,089633	-3,802333	0,152263	-303,395492	6,790019	23,494735
10:31:55,76	0,841966	3,767044	-0,238984	0,164003	0,090009	-0,249029	-0,090336	-3,816029	0,152222	-4,478850	-0,475228	23,567120	2,996974	-4,886486	-0,990865	-120,478227	-186,194790	38,212616	-0,090336	-3,816029	0,152222	-304,037104	6,616125	23,567120	-0,090336	-3,816029	0,152222	-304,037104	6,616125	23,567120
10:31:55,81	0,842012	3,816971	-0,239002	0,164001	0,089995	-0,249022	-0,113445	-4,205406	0,173266	-4,979034	-0,133439	25,833315	3,016991	-4,895085	-0,990154	-121,186921	-187,309067	38,462131	-0,113445	-4,205406	0,173266	-335,103421	8,771984	25,833315	-0,113445	-4,205406	0,173266	-335,103421	8,771984	25,833315
10:31:55,86	0,842012	3,816971	-0,239002	0,164001	0,089995	-0,249022	-0,116275	-4,187509	0,175280	-4,828650	-0,293564	25,701060	2,999385	-4,881955	-0,989326	-120,667064	-186,301995	38,327558	-0,116275	-4,187509	0,175280	-333,548097	8,833987	25,701060	-0,116275	-4,187509	0,175280	-333,548097	8,833987	25,701060
10:31:55,91	0,842012	3,816971	-0,239002	0,164001	0,089995	-0,249022	-0,113232	-4,173164	0,172599	-5,114176	-0,124088	25,662629	2,988961	-4,879149	-0,990821	-120,417702	-185,973255	38,291444	-0,113232	-4,173164	0,172599	-332,707544	8,764587	25,662629	-0,113232	-4,173164	0,172599	-332,707544	8,764587	25,662629
10:31:55,96	0,842012	3,816971	-0,239002	0,164001	0,089995	-0,249022	-0,120883	-4,167911	0,171020	-5,020295	-0,609009	25,622004	2,988238	-4,869896	-0,992400	-120,309563	-185,611902	38,250820	-0,120883	-4,167911	0,171020	-332,201343	8,880335	25,622004	-0,120883	-4,167911	0,171020	-332,201343	8,880335	25,622004
10:31:56,01	0,842012	3,816971	-0,239002	0,164001	0,089995	-0,249022	-0,120883	-4,167911	0,171020	-5,020295	-0,609009	25,622004	2,982203	-4,878023	-0,990034	-120,199808	-185,426789	38,193791	-0,120883	-4,167911	0,171020	-332,201343	8,880335	25,622004	-0,120883	-4,167911	0,171020	-332,201343	8,880335	25,622004
10:31:56,06	0,842012	3,816971	-0,239002	0,164001	0,089995	-0,249022	-0,110839	-4,159575	0,170275	-5,031692	-0,120499	25,552531	2,975996	-4,874426	-0,993146	-120,127787	-185,229424	38,181347	-0,110839	-4,159575	0,170275	-331,558291	8,580334	25,552531	-0,110839	-4,159575	0,170275	-331,558291	8,580334	25,552531
10:31:56,11	0,842012	3,816971	-0,239002	0,164001	0,089995	-0,249022	-0,112372	-4,154178	0,172187	-5,197338	-0,186683	25,500254	2,972089	-4,870399	-0,991233	-120,058534	-185,136630	38,129069	-0,112372	-4,154178	0,172187	-331,300287	8,634558	25,500254	-0,112372	-4,154178	0,172187	-331,300287	8,634558	25,500254
10:31:56,16	0,842012	3,816971	-0,239002	0,164001	0,089995	-0,249022	-0,113757	-4,149644	0,173396	-5,259914	-0,243087	25,522379	2,968855	-4,866933	-0,990024	-119,958429	-184,994466	38,151195	-0,113757	-4,149644	0,173396	-331,006976	8,686871	25,522379	-0,113757	-4,149644	0,173396	-331,006976	8,686871	25,522379
10:31:56,21	0,842012	3,816971	-0,239002	0,164001	0,089995	-0,249022	-0,113757	-4,149644	0,173396	-5,259914	-0,243087	25,522379	2,978325	-4,870199	-0,989287	-120,177178	-185,110357	38,194041	-0,113757	-4,149644	0,173396	-331,006976	8,686871	25,522379	-0,113757	-4,149644	0,173396	-331,006976	8,686871	25,522379
10:31:56,26	0,842012	3,816971	-0,239002	0,164001	0,089995	-0,249022	-0,115664	-4,159478	0,174133	-4,958299	-0,473732	25,565225	3,280257	-5,035124	-0,968925	-128,117339	-201,157265	40,078391	-0,115664	-4,159478	0,174133	-331,477309	8,605902	25,565225	-0,115664	-4,159478	0,174133	-331,477309	8,605902	25,565225
10:31:56,31	0,841921	3,866999	-0,239003	0,163981	0,090015	-0,249002	-0,123801	-4,503421	0,194496	-4,940371	0,250241	27,449575	3,292015	-5,040279	-0,968706	-128,907624	-202,043467	40,277292	-0,123801	-4,503421	0,194496	-358,458901	9,968597	27,449575	-0,123801	-4,503421	0,194496	-358,458901	9,968597	27,449575
10:31:56,36	0,841921	3,866999	-0,239003	0,163981	0,090015	-0,249002	-0,125215	-4,516181	0,194714	-5,439450	-0,064611	27,648477	3,281622	-5,025478	-0,969485	-128,503754	-201,278394	40,138633	-0,125215	-4,516181	0,194714	-359,959666	9,764771	27,648477	-0,125215	-4,516181	0,194714	-359,959666	9,764771	27,648477
10:31:56,41	0,841921	3,866999	-0,239003	0,163981	0,090015	-0,249002	-0,124949	-4,491660	0,193581	-5,366881	-0,124131	27,437288	3,270646	-5,028249	-0,969839	-128,297299	-200,839684	40,066103	-0,124949	-4,491660	0,193581	-357,962185	9,684397	27,437288	-0,124949	-4,491660	0,193581	-357,962185	9,684397	27,437288
10:31:56,46	0,841921	3,866999	-0,239003	0,163981	0,090015	-0,249002	-0,133592	-4,488461	0,192046	-5,270856	-0,587325	27,441266	3,272197	-5,019165	-0,971375	-128,178056	-200,605572	40,070082	-0,133592	-4,488461	0,192046	-357,615047	9,899632	27,441266	-0,133592	-4,488461	0,192046	-357,615047	9,899632	27,441266
10:31:56,51	0,841921	3,866999	-0,239003	0,163981	0,090015	-0,249002	-0,125042	-4,487187	0,194804	-5,070732	-0,149909	27,385712	3,266818	-5,025932	-0,968616	-128,051062	-200,371282	40,014528	-0,125042	-4,487187	0,194804	-357,314874	9,665902	27,385712	-0,125042	-4,487187	0,194804	-357,314874	9,665902	27,385712
10:31:56,56	0,841921	3,866999	-0,239003	0,163981	0,090015	-0,249002	-0,125042	-4,487187	0,194804	-5,070732	-0,149909	27,385712	3,256375	-5,017548	-0,969455	-128,024903	-200,175097	39,986577	-0,125042	-4,487187	0,194804	-357,314874	9,665902	27,385712	-0,125042	-4,487187	0,194804	-357,314874	9,665902	27,385712
10:31:56,61	0,841921	3,866999	-0,239003	0,163981	0,090015	-0,249002	-0,131699	-4,474262	0,191248	-5,403509	-0,583788	27,340044	3,258954	-5,013704	-0,972172	-127,957379	-200,033584	39,968859	-0,131699	-4,474262	0,191248	-356,633079	9,754594	27,340044	-0,131699	-4,474262	0,191248	-356,633079	9,754594	27,340044
10:31:56,66	0,841921	3,866999	-0,239003	0,163981	0,090015	-0,249002	-0,124899	-4,472350	0,190513	-5,419941	-0,179805	27,324970	3,258102	-5,018045	-0,970953	-127,847066	-199,959996	39,949169	-0,124899	-4,472350	0,190513	-356,499423	9,624791	27,324970	-0,124899	-4,472350	0,190513	-356,499423	9,624791	27,324970
10:31:56,71	0,841921	3,866999	-0,239003	0,163981	0,090015	-0,249002	-0,129210	-4,467196	0,193604	-5,564092	-0,495490	27,352933	3,251589	-5,012327	-0,969816	-127,889578	-199,833863	39,981748	-0,129210	-4,467196	0,193604	-356,238958	9,647486	27,352933	-0,129210	-4,467196	0,193604	-356,238958	9,647486	27,352933
10:31:56,76	0,841921	3,866999	-0,239003	0,163981	0,090015	-0,249002	-0,133306	-4,470648	0,194803	-5,263733	-0,631656	27,320245	3,256627	-5,010506	-0,968617	-127,762635	-199,767610	39,949061	-0,133306	-4,470648	0,194803	-356,209591	9,832830	27,320245	-0,133306	-4,470648	0,194803	-356,209591	9,832830	27,320245
10:31:56,81	0,841921	3,866999	-0,239003	0,163981	0,090015	-0,249002	-0,123545	-4,473030	0,192896	-5,110401	-0,106875	27,300344	3,253810	-5,020149	-0,970524	-127,732952	-199,750711	39,929160	-0,123545	-4,473030	0,192896	-356,243234	9,591445	27,300344	-0,123545	-4,473030	0,192896	-356,243234	9,591445	27,300344
10:31:56,86	0,841921	3,866999	-0,239003	0,163981	0,090015	-0,249002	-0,123545	-4,473030	0,192896	-5,110401	-0,106875	27,300344	3,246212	-5,012989	-0,971709	-127,729358	-199,609734	39,958335	-0,123545	-4,473030	0,192896	-356,243234	9,591445	27,300344	-0,123545	-4,473030	0,192896	-356,243234	9,591445	27,300344
10:31:56,91	0,841921	3,866999	-0,239003	0,163981	0,090015	-0,249002	-0,126280	-4,456767	0,192488	-5,786831	-0,239562	27,303540	3,241093	-5,009650	-0,970932	-127,640115	-199,608908	39,932356	-0,126280	-4,456767	0,192488	-355,643053	9,673402	27,303540	-0,126280	-4,456767	0,192488	-355,643053	9,673402	27,303540
10:31:56,96	0,841921	3,866999	-0,239003	0,163981	0,090015	-0,249002	-0,127076	-4,462471	0,195579	-5,420463	-0,359437	27,276722	3,246431	-5,011813	-0,967841	-127,673205	-199,509268	39,905538	-0,127076	-4,462471	0,195579	-355,724470	9,616022	27,276722	-0,127076	-4,462471	0,195579	-355,724470	9,616022	27,276722
10:31:57,01	0,841921	3,866999	-0,239003	0,163981	0,090015	-0,249002	-0,126734	-4,468297	0,194070	-5,086634	-0,278448	27,267440	3,247193	-5,017064	-0,972431	-127,607029	-199,472804	39,932397	-0,126734	-4,468297	0,194070	-355,847914	9,670166	27,267440	-0,126734	-4,468297	0,194070	-355,847914	9,670166	27,267440
10:31:57,06	0,841921	3,866999	-0,239003	0,163981	0,090015	-0,249002	-0,127472	-4,459655	0,193653	-5,492188	-0,375163	27,289026	3,244190	-5,010062	-0,969768	-127,631636	-199,446959	39,917841	-0,127472	-4,459655	0,193653	-355,575081	9,631351	27,289026	-0,127472	-4,459655	0,193653	-355,575081	9,631351	27,289026
10:31:57,11	0,841921	3,866999	-0,239003	0,163981	0,090015	-0,249002	-0,127472	-4,459655	0,193653	-5,492188	-0,375163	27,289026	3,243942	-5,010404	-0,969733	-127,514701	-199,337367	39,890965	-0,127472	-4,459655	0,193653	-355,575081	9,631351	27,289026	-0,127472	-4,459655	0,193653	-355,575081	9,631351	27,289026
10:31:57,16	0,841921	3,866999	-0,239003	0,163981	0,090015	-0,249002	-0,124580	-4,461661	0,192515	-5,271887	-0,179776	27,247140	3,244482	-5,013569	-0,970905	-127,534650	-199,369066	39,875956	-0,124580	-4,461661	0,192515	-355,512310	9,599781	27,247140	-0,124580	-4,461661	0,192515	-355,512310	9,599781	27,247140
10:31:57,21	0,841921	3,866999	-0,239003	0,163981	0,090015	-0,249002	-0,124580	-4,461661	0,192515	-5,271887	-0,179776	27,247140	3,242831	-5,017386	-0,968963	-127,529700	-199,276592	39,852608	-0,124580	-4,461661	0,192515	-355,512310	9,599781	27,247140	-0,124580	-4,461661	0,192515	-355,512310	9,599781	27,247140
10:31:57,26	0,841921	3,866999	-0,239003	0,163981	0,090015	-0,249002	-0,133628	-4,457432	0,192925	-5,320403	-0,625820	27,266317	3,245758	-5,005559	-0,969371	-127,504315	-199,274238	39,874312	-0,133628	-4,457432	0,192925	-355,228805	9,863944	27,266317	-0,133628	-4,457432	0,192925	-355,228805	9,863944	27,266317
10:31:57,31	0,841921	3,866999	-0,239003	0,163981	0,090015	-0,249002	-0,133628	-4,457432	0,192925	-5,320403	-0,625820	27,266317	3,242403	-5,010287	-0,971286	-127,464054	-199,177123	39,867203	-0,133628	-4,457432	0,192925	-355,228805	9,863944	27,266317	-0,133628	-4,457432	0,192925	-355,228805	9,863944	27,266317
10:31:57,36	0,841921	3,866999	-0,239003	0,163981	0,090015	-0,249002	-0,126384	-4,458220	0,192134	-5,249311	-0,308384	27,238387	3,236471	-5,006275	-0,970141	-127,456506	-199,228736	39,869190	-0,126384	-4,458220	0,192134	-355,219588	9,612736	27,238387	-0,126384	-4,458220	0,192134	-355,219588	9,612736	27,238387
10:31:57,41	0,841921	3,866999	-0,239003	0,163981	0,090015	-0,249002	-0,133911	-4,454604	0,195230	-5,409779	-0,678372	27,247628	3,243035	-5,001960	-0,968190	-127,431712	-199,163933	39,876444	-0,133911	-4,454604	0,195230	-355,096156	9,833614	27,247628	-0,133911	-4,454604	0,195230	-355,096156	9,833614	27,247628
10:31:57,46	0,841921	3,866999	-0,239003	0,163981	0,090015	-0,249002	-0,133911	-4,454604	0,195230	-5,409779	-0,678372	27,247628	3,241905	-5,014039	-0,970096	-127,435732	-199,174260	39,860791	-0,133911	-4,454604	0,195230	-355,096156	9,833614	27,247628	-0,133911	-4,454604	0,195230	-355,096156	9,833614	27,247628
10:31:57,51	0,841921	3,866999	-0,239003	0,163981	0,090015	-0,249002	-0,126098	-4,447011	0,196018	-5,764055	-0,251873	27,240464	3,232553	-5,004930	-0,967403	-127,393927	-199,138923	39,869280	-0,126098	-4,447011	0,196018	-354,854394	9,646785	27,240464	-0,126098	-4,447011	0,196018	-354,854394	9,646785	27,240464
10:31:57,56	0,841921	3,866999	-0,239003	0,163981	0,090015	-0,249002	-0,129615	-4,450368	0,193631	-5,560362	-0,497301	27,191846	3,237218	-5,003562	-0,969790	-127,433525	-199,082425	39,820662	-0,129615	-4,450368	0,193631	-354,914224	9,677445	27,191846	-0,129615	-4,450368	0,193631	-354,914224	9,677445	27,191846
10:31:57,62	0,841921	3,866999	-0,239003	0,163981	0,090015	-0,249002	-0,129188	-4,449965	0,193672	-5,556937	-0,477293	27,240755	3,232651	-5,002342	-0,969328	-127,360038	-199,067757	39,887319	-0,129188	-4,449965	0,193672	-354,879189	9,663968	27,240755	-0,129188	-4,449965	0,193672	-354,879189	9,663968	27,240755
10:31:57,67	0,841921	3,866999	-0,239003	0,163981	0,090015	-0,249002	-0,125688	-4,450162	0,192919	-5,507130	-0,229741	27,210667	3,235076	-5,006860	-0,970501	-127,346683	-199,058726	39,839483	-0,125688	-4,450162	0,192919	-354,844819	9,636738	27,210667	-0,125688	-4,450162	0,192919	-354,844819	9,636738	27,210667
10:31:57,72	0,841921	3,866999	-0,239003	0,163981	0,090015	-0,249002	-0,125688	-4,450162	0,192919	-5,507130	-0,229741	27,210667	3,241120	-5,010341	-0,972421	-127,469521	-199,278814	39,912914	-0,125688	-4,450162	0,192919	-354,844819	9,636738	27,210667	-0,125688	-4,450162	0,192919	-354,844819	9,636738	27,210667
10:31:57,77	0,841921	3,866999	-0,239003	0,163981	0,090015	-0,249002	-0,125695	-4,457136	0,190999	-5,396474	-0,226484	27,284098	3,583587	-5,165772	-0,938736	-135,571467	-217,292952	42,002702	-0,125695	-4,457136	0,190999	-355,281665	9,640609	27,284098	-0,125695	-4,457136	0,190999	-355,281665	9,640609	27,284098
10:31:57,82	0,842002	3,917080	-0,239007	0,163988	0,089996	-0,249024	-0,162321	-4,831436	0,224684	-5,584558	-0,140452	29,373886	3,611301	-5,173866	-0,936842	-136,232118	-218,499995	42,234901	-0,162321	-4,831436	0,224684	-384,852273	12,601778	29,373886	-0,162321	-4,831436	0,224684	-384,852273	12,601778	29,373886
10:31:57,87	0,842002	3,917080	-0,239007	0,163988	0,089996	-0,249024	-0,166730	-4,841631	0,223092	-5,418029	-0,440341	29,442790	3,594621	-5,167051	-0,940329	-135,814455	-217,572561	42,071606	-0,166730	-4,841631	0,223092	-385,486100	12,647983	29,442790	-0,166730	-4,841631	0,223092	-385,486100	12,647983	29,442790
10:31:57,92	0,842002	3,917080	-0,239007	0,163988	0,089996	-0,249024	-0,159992	-4,829382	0,221182	-5,570590	-0,147970	29,400677	3,580643	-5,166763	-0,942239	-135,622519	-217,124044	42,029493	-0,159992	-4,829382	0,221182	-384,677103	12,411372	29,400677	-0,159992	-4,829382	0,221182	-384,677103	12,411372	29,400677
10:31:57,97	0,842002	3,917080	-0,239007	0,163988	0,089996	-0,249024	-0,160679	-4,824027	0,220773	-5,543103	-0,253182	29,346330	3,576349	-5,163490	-0,942648	-135,529706	-216,824323	41,975145	-0,160679	-4,824027	0,220773	-384,229210	12,360098	29,346330	-0,160679	-4,824027	0,220773	-384,229210	12,360098	29,346330
10:31:58,02	0,842002	3,917080	-0,239007	0,163988	0,089996	-0,249024	-0,161792	-4,817759	0,222721	-5,625762	-0,299922	29,306524	3,571574	-5,159620	-0,939903	-135,377198	-216,554324	41,946389	-0,161792	-4,817759	0,222721	-383,819880	12,400713	29,306524	-0,161792	-4,817759	0,222721	-383,819880	12,400713	29,306524
10:31:58,07	0,842002	3,917080	-0,239007	0,163988	0,089996	-0,249024	-0,161792	-4,817759	0,222721	-5,625762	-0,299922	29,306524	3,563480	-5,158057	-0,946913	-135,336870	-216,420368	41,929139	-0,161792	-4,817759	0,222721	-383,819880	12,400713	29,306524	-0,161792	-4,817759	0,222721	-383,819880	12,400713	29,306524
10:31:58,12	0,842002	3,917080	-0,239007	0,163988	0,089996	-0,249024	-0,158949	-4,810166	0,216507	-5,817615	-0,198225	29,300323	3,559092	-5,153003	-0,942671	-135,257772	-216,217911	41,874080	-0,158949	-4,810166	0,216507	-383,415643	12,279290	29,300323	-0,158949	-4,810166	0,216507	-383,415643	12,279290	29,300323
10:31:58,17	0,842002	3,917080	-0,239007	0,163988	0,089996	-0,249024	-0,160504	-4,800935	0,222289	-5,985151	-0,350708	29,227767	3,556263	-5,152095	-0,941131	-135,242673	-216,113939	41,856583	-0,160504	-4,800935	0,222289	-382,858550	12,248852	29,227767	-0,160504	-4,800935	0,222289	-382,858550	12,248852	29,227767
10:31:58,22	0,842002	3,917080	-0,239007	0,163988	0,089996	-0,249024	-0,160504	-4,800935	0,222289	-5,985151	-0,350708	29,227767	3,572123	-5,158064	-0,939172	-135,421451	-216,482465	41,919956	-0,160504	-4,800935	0,222289	-382,858550	12,248852	29,227767	-0,160504	-4,800935	0,222289	-382,858550	12,248852	29,227767
10:31:58,27	0,842002	3,917080	-0,239007	0,163988	0,089996	-0,249024	-0,163265	-4,817654	0,224248	-5,524287	-0,464844	29,291141	3,882881	-5,312037	-0,914481	-143,294267	-232,650495	43,877773	-0,163265	-4,817654	0,224248	-383,710154	12,351457	29,291141	-0,163265	-4,817654	0,224248	-383,710154	12,351457	29,291141
10:31:58,32	0,841934	3,966935	-0,238982	0,163996	0,089989	-0,249018	-0,185299	-5,163765	0,248939	-5,464862	-0,344647	31,248958	3,893147	-5,322982	-0,917668	-143,760250	-233,370534	43,973026	-0,180953	-5,178129	0,245752	-412,057608	14,042624	31,344210	-0,180953	-5,178129	0,245752	-412,057608	14,042624	31,344210
10:31:58,37	0,841934	3,966935	-0,238982	0,163996	0,089989	-0,249018	-0,180953	-5,178129	0,245752	-5,574520	-0,162214	31,344210	3,874271	-5,311458	-0,920808	-143,502320	-232,500107	43,882332	-0,180953	-5,178129	0,245752	-412,057608	14,042624	31,344210	-0,180953	-5,178129	0,245752	-412,057608	14,042624	31,344210
10:31:58,42	0,841934	3,966935	-0,238982	0,163996	0,089989	-0,249018	-0,182809	-5,142181	0,245363	-5,944584	-0,472569	31,177849	3,862944	-5,303401	-0,918057	-143,195843	-231,965278	43,806665	-0,182809	-5,142181	0,245363	-409,605818	13,877974	31,177849	-0,182809	-5,142181	0,245363	-409,605818	13,877974	31,177849
10:31:58,47	0,841934	3,966935	-0,238982	0,163996	0,089989	-0,249018	-0,180729	-5,137294	0,243480	-5,837526	-0,362021	31,162058	3,857671	-5,302760	-0,919940	-143,013227	-231,653654	43,790874	-0,180729	-5,137294	0,243480	-409,115129	13,825167	31,162058	-0,180729	-5,137294	0,243480	-409,115129	13,825167	31,162058
10:31:58,52	0,841934	3,966935	-0,238982	0,163996	0,089989	-0,249018	-0,170225	-5,134798	0,244257	-5,781185	0,093340	31,122004	3,850258	-5,310608	-0,919163	-142,998791	-231,447032	43,750820	-0,170225	-5,134798	0,244257	-408,862815	13,456021	31,122004	-0,170225	-5,134798	0,244257	-408,862815	13,456021	31,122004
10:31:58,57	0,841934	3,966935	-0,238982	0,163996	0,089989	-0,249018	-0,178382	-5,124292	0,243442	-6,100087	-0,359163	31,100234	3,845238	-5,298291	-0,919978	-142,909648	-231,235944	43,729050	-0,178382	-5,124292	0,243442	-408,357042	13,643834	31,100234	-0,178382	-5,124292	0,243442	-408,357042	13,643834	31,100234
10:31:58,62	0,841934	3,966935	-0,238982	0,163996	0,089989	-0,249018	-0,182039	-5,125248	0,242725	-5,913009	-0,490954	31,117714	3,847895	-5,295602	-0,920696	-142,790402	-231,146166	43,746530	-0,182039	-5,125248	0,242725	-408,245001	13,799131	31,117714	-0,182039	-5,125248	0,242725	-408,245001	13,799131	31,117714
10:31:58,67	0,841934	3,966935	-0,238982	0,163996	0,089989	-0,249018	-0,173872	-5,124664	0,241919	-5,856078	-0,119982	31,051885	3,843305	-5,302382	-0,921501	-142,793253	-231,043699	43,680701	-0,173872	-5,124664	0,241919	-408,142204	13,529007	31,051885	-0,173872	-5,124664	0,241919	-408,142204	13,529007	31,051885
10:31:58,72	0,841934	3,966935	-0,238982	0,163996	0,089989	-0,249018	-0,178059	-5,114970	0,245372	-6,198362	-0,387050	31,030614	3,837003	-5,293910	-0,918048	-142,755110	-230,878863	43,659430	-0,178059	-5,114970	0,245372	-407,723479	13,590557	31,030614	-0,178059	-5,114970	0,245372	-407,723479	13,590557	31,030614
10:31:58,77	0,841934	3,966935	-0,238982	0,163996	0,089989	-0,249018	-0,182299	-5,116831	0,242296	-5,997012	-0,575835	31,035111	3,840735	-5,291168	-0,921125	-142,675339	-230,804170	43,663926	-0,182299	-5,116831	0,242296	-407,668226	13,734675	31,035111	-0,182299	-5,116831	0,242296	-407,668226	13,734675	31,035111
10:31:58,82	0,841934	3,966935	-0,238982	0,163996	0,089989	-0,249018	-0,180765	-5,117363	0,240796	-5,830158	-0,467803	31,043022	3,840428	-5,292763	-0,922624	-142,581303	-230,697725	43,671838	-0,180765	-5,117363	0,240796	-407,543117	13,722215	31,043022	-0,180765	-5,117363	0,240796	-407,543117	13,722215	31,043022
10:31:58,87	0,841934	3,966935	-0,238982	0,163996	0,089989	-0,249018	-0,175632	-5,115629	0,240028	-5,889778	-0,211259	31,038359	3,836360	-5,296341	-0,923393	-142,575010	-230,666089	43,667175	-0,175632	-5,115629	0,240028	-407,466625	13,575824	31,038359	-0,175632	-5,115629	0,240028	-407,466625	13,575824	31,038359
10:31:58,92	0,841934	3,966935	-0,238982	0,163996	0,089989	-0,249018	-0,175590	-5,108371	0,244663	-6,188713	-0,189329	30,997502	3,830053	-5,292749	-0,918758	-142,518672	-230,608010	43,626318	-0,175590	-5,108371	0,244663	-407,195827	13,594465	30,997502	-0,175590	-5,108371	0,244663	-407,195827	13,594465	30,997502
10:31:58,97	0,841934	3,966935	-0,238982	0,163996	0,089989	-0,249018	-0,178920	-5,109579	0,242768	-6,069290	-0,475739	30,985394	3,832764	-5,290469	-0,920652	-142,588439	-230,502353	43,614209	-0,178920	-5,109579	0,242768	-407,171215	13,569461	30,985394	-0,178920	-5,109579	0,242768	-407,171215	13,569461	30,985394
10:31:59,02	0,841934	3,966935	-0,238982	0,163996	0,089989	-0,249018	-0,178632	-5,105337	0,245056	-6,243107	-0,399279	31,025538	3,828948	-5,288597	-0,918365	-142,511797	-230,492640	43,654354	-0,178632	-5,105337	0,245056	-407,012087	13,623364	31,025538	-0,178632	-5,105337	0,245056	-407,012087	13,623364	31,025538
10:31:59,07	0,841934	3,966935	-0,238982	0,163996	0,089989	-0,249018	-0,179656	-5,107745	0,242722	-5,976363	-0,458279	30,977408	3,831544	-5,288914	-0,920699	-142,446032	-230,367146	43,606223	-0,179656	-5,107745	0,242722	-406,934318	13,644687	30,977408	-0,179656	-5,107745	0,242722	-406,934318	13,644687	30,977408
10:31:59,12	0,841934	3,966935	-0,238982	0,163996	0,089989	-0,249018	-0,173672	-5,110544	0,242729	-5,854227	-0,135254	30,951277	3,830976	-5,295495	-0,920691	-142,447439	-230,393364	43,580093	-0,173672	-5,110544	0,242729	-407,031898	13,498018	30,951277	-0,173672	-5,110544	0,242729	-407,031898	13,498018	30,951277
10:31:59,17	0,841934	3,966935	-0,238982	0,163996	0,089989	-0,249018	-0,175593	-5,098607	0,244637	-6,387761	-0,278205	30,962362	3,821599	-5,287863	-0,918783	-142,441140	-230,296326	43,591178	-0,175593	-5,098607	0,244637	-406,628383	13,505857	30,962362	-0,175593	-5,098607	0,244637	-406,628383	13,505857	30,962362
10:31:59,22	0,841934	3,966935	-0,238982	0,163996	0,089989	-0,249018	-0,175593	-5,098607	0,244637	-6,387761	-0,278205	30,962362	3,826993	-5,292647	-0,921445	-142,400947	-230,303679	43,606907	-0,175593	-5,098607	0,244637	-406,628383	13,505857	30,962362	-0,175593	-5,098607	0,244637	-406,628383	13,505857	30,962362
10:31:59,27	0,841934	3,966935	-0,238982	0,163996	0,089989	-0,249018	-0,186566	-5,104805	0,241978	-5,935294	-0,793364	30,992592	3,832454	-5,281460	-0,921442	-142,328052	-230,211340	43,621408	-0,186566	-5,104805	0,241978	-406,662499	13,852090	30,992592	-0,186566	-5,104805	0,241978	-406,662499	13,852090	30,992592
10:31:59,32	0,841934	3,966935	-0,238982	0,163996	0,089989	-0,249018	-0,180293	-5,104447	0,241971	-5,918072	-0,476196	30,953495	3,828993	-5,283410	-0,922254	-142,314167	-230,182529	43,563652	-0,180293	-5,104447	0,241971	-406,617194	13,676832	30,953495	-0,180293	-5,104447	0,241971	-406,617194	13,676832	30,953495
10:31:59,37	0,841934	3,966935	-0,238982	0,163996	0,089989	-0,249018	-0,183696	-5,102436	0,242716	-6,030748	-0,660267	30,939079	3,828968	-5,282761	-0,920705	-142,328163	-230,179267	43,567895	-0,183696	-5,102436	0,242716	-406,572008	13,759907	30,939079	-0,183696	-5,102436	0,242716	-406,572008	13,759907	30,939079
10:31:59,42	0,841934	3,966935	-0,238982	0,163996	0,089989	-0,249018	-0,182709	-5,101737	0,244287	-6,024280	-0,610295	30,948551	3,827868	-5,283266	-0,919133	-142,307925	-230,141475	43,577367	-0,182709	-5,101737	0,244287	-406,510620	13,732373	30,948551	-0,182709	-5,101737	0,244287	-406,510620	13,732373	30,948551
10:31:59,47	0,841934	3,966935	-0,238982	0,163996	0,089989	-0,249018	-0,181074	-5,101591	0,241998	-5,912316	-0,503913	30,951751	3,826924	-5,284609	-0,921423	-142,229669	-230,048640	43,580567	-0,181074	-5,101591	0,241998	-406,387241	13,710397	30,951751	-0,181074	-5,101591	0,241998	-406,387241	13,710397	30,951751
10:31:59,53	0,841934	3,966935	-0,238982	0,163996	0,089989	-0,249018	-0,184003	-5,102547	0,242758	-5,878576	-0,675501	30,952110	3,827928	-5,281950	-0,919144	-142,308101	-230,053995	43,570693	-0,184003	-5,102547	0,242758	-406,428483	13,768766	30,952110	-0,184003	-5,102547	0,242758	-406,428483	13,768766	30,952110
10:31:59,58	0,841934	3,966935	-0,238982	0,163996	0,089989	-0,249018	-0,184003	-5,102547	0,242758	-5,878576	-0,675501	30,952110	3,823961	-5,290378	-0,919114	-142,267052	-230,035087	43,544696	-0,184003	-5,102547	0,242758	-406,428483	13,768766	30,952110	-0,184003	-5,102547	0,242758	-406,428483	13,768766	30,952110
10:31:59,63	0,841934	3,966935	-0,238982	0,163996	0,089989	-0,249018	-0,174596	-5,101909	0,244307	-5,902737	-0,206203	30,915881	3,832179	-5,296158	-0,918362	-142,473637	-230,301230	43,586851	-0,174596	-5,101909	0,244307	-406,402620	13,499576	30,915881	-0,174596	-5,101909	0,244307	-406,402620	13,499576	30,915881
10:31:59,68	0,841934	3,966935	-0,238982	0,163996	0,089989	-0,249018	-0,173700	-5,111917	0,245059	-5,716126	-0,205447	30,958035	4,169515	-5,467264	-0,885947	-151,112894	-248,198331	45,785219	-0,173700	-5,111917	0,245059	-407,001598	13,429995	30,958035	-0,173700	-5,111917	0,245059	-407,001598	13,429995	30,958035
10:31:59,73	0,841950	4,016936	-0,238984	0,163985	0,089994	-0,249012	-0,194186	-5,489611	0,277473	-5,894993	0,196009	33,156403	4,184189	-5,482684	-0,882309	-152,198974	-249,157943	45,996244	-0,194186	-5,489611	0,277473	-436,829461	15,439618	33,156403	-0,194186	-5,489611	0,277473	-436,829461	15,439618	33,156403
10:31:59,78	0,841950	4,016936	-0,238984	0,163985	0,089994	-0,249012	-0,188168	-5,510029	0,281111	-6,207364	0,048163	33,367428	4,174007	-5,469949	-0,886188	-151,783492	-248,146369	45,852442	-0,188168	-5,510029	0,281111	-438,744616	14,819381	33,367428	-0,188168	-5,510029	0,281111	-438,744616	14,819381	33,367428
10:31:59,83	0,841950	4,016936	-0,238984	0,163985	0,089994	-0,249012	-0,194106	-5,494844	0,277232	-5,913179	-0,406572	33,223626	4,160873	-5,470759	-0,884224	-151,528806	-247,590189	45,747771	-0,194106	-5,494844	0,277232	-437,258432	14,830764	33,223626	-0,194106	-5,494844	0,277232	-437,258432	14,830764	33,223626
10:31:59,88	0,841950	4,016936	-0,238984	0,163985	0,089994	-0,249012	-0,186838	-5,483874	0,279197	-5,874596	-0,086126	33,118956	4,151306	-5,466516	-0,884225	-151,397020	-247,351049	45,709448	-0,185729	-5,473468	0,279195	-435,809962	14,545797	33,080632	-0,185729	-5,473468	0,279195	-435,809962	14,545797	33,080632
10:31:59,93	0,841950	4,016936	-0,238984	0,163985	0,089994	-0,249012	-0,185306	-5,466058	0,276457	-6,207205	-0,076656	33,027526	4,144678	-5,463178	-0,886963	-151,292672	-247,040830	45,656342	-0,185306	-5,466058	0,276457	-435,292774	14,469844	33,027526	-0,185306	-5,466058	0,276457	-435,292774	14,469844	33,027526
10:31:59,98	0,841950	4,016936	-0,238984	0,163985	0,089994	-0,249012	-0,185734	-5,461457	0,278050	-6,239079	-0,094272	33,035718	4,140907	-5,460507	-0,885371	-151,184980	-246,863563	45,664534	-0,185734	-5,461457	0,278050	-434,963492	14,485812	33,035718	-0,185734	-5,461457	0,278050	-434,963492	14,485812	33,035718
10:32:00,03	0,841950	4,016936	-0,238984	0,163985	0,089994	-0,249012	-0,185734	-5,461457	0,278050	-6,239079	-0,094272	33,035718	4,139779	-5,455866	-0,888896	-151,198945	-246,702954	45,667615	-0,189189	-5,458159	0,274525	-434,743980	14,484979	33,038800	-0,189189	-5,458159	0,274525	-434,743980	14,484979	33,038800
10:32:00,08	0,841950	4,016936	-0,238984	0,163985	0,089994	-0,249012	-0,196537	-5,458463	0,277656	-6,071385	-0,689493	33,007435	4,143716	-5,449654	-0,885764	-151,052258	-246,566756	45,636251	-0,196537	-5,458463	0,277656	-434,560736	14,738631	33,007435	-0,196537	-5,458463	0,277656	-434,560736	14,738631	33,007435
10:32:00,13	0,841950	4,016936	-0,238984	0,163985	0,089994	-0,249012	-0,196537	-5,458463	0,277656	-6,071385	-0,689493	33,007435	4,145274	-5,459427	-0,887284	-151,095720	-246,781694	45,648937	-0,196537	-5,458463	0,277656	-434,560736	14,738631	33,007435	-0,196537	-5,458463	0,277656	-434,560736	14,738631	33,007435
10:32:00,18	0,841950	4,016936	-0,238984	0,163985	0,089994	-0,249012	-0,188852	-5,464699	0,276137	-5,955006	-0,220089	33,020122	4,460178	-5,630807	-0,852050	-160,050232	-263,129326	47,705585	-0,188852	-5,464699	0,276137	-434,933852	14,604831	33,020122	-0,188852	-5,464699	0,276137	-434,933852	14,604831	33,020122
10:32:00,23	0,841996	4,066956	-0,238971	0,163983	0,089982	-0,248991	-0,197885	-5,823103	0,311371	-5,952673	-0,270798	35,076770	4,453381	-5,635769	-0,856334	-160,110985	-263,388706	47,713133	-0,197885	-5,823103	0,311371	-463,066293	15,263179	35,076770	-0,197885	-5,823103	0,311371	-463,066293	15,263179	35,076770
10:32:00,28	0,841996	4,066956	-0,238971	0,163983	0,089982	-0,248991	-0,187539	-5,799187	0,307486	-6,332754	0,087493	34,982817	4,434293	-5,627808	-0,855934	-159,774064	-262,291614	47,611632	-0,187539	-5,799187	0,307486	-461,568949	14,809329	34,982817	-0,187539	-5,799187	0,307486	-461,568949	14,809329	34,982817
10:32:00,33	0,841996	4,066956	-0,238971	0,163983	0,089982	-0,248991	-0,187539	-5,799187	0,307486	-6,332754	0,087493	34,982817	4,423854	-5,617842	-0,859858	-159,537618	-261,905088	47,497672	-0,190951	-5,785164	0,303562	-460,744373	14,911242	34,868856	-0,190951	-5,785164	0,303562	-460,744373	14,911242	34,868856
10:32:00,38	0,841996	4,066956	-0,238971	0,163983	0,089982	-0,248991	-0,190951	-5,785164	0,303562	-6,608989	-0,078404	34,868856	4,419108	-5,618414	-0,860209	-159,411839	-261,534357	47,478493	-0,188083	-5,781339	0,303211	-460,259056	14,758797	34,849677	-0,188083	-5,781339	0,303211	-460,259056	14,758797	34,849677
10:32:00,43	0,841996	4,066956	-0,238971	0,163983	0,089982	-0,248991	-0,188083	-5,781339	0,303211	-6,423941	-0,005697	34,849677	4,416560	-5,610484	-0,858251	-159,297627	-261,281595	47,480115	-0,188083	-5,781339	0,303211	-460,259056	14,758797	34,849677	-0,188083	-5,781339	0,303211	-460,259056	14,758797	34,849677
10:32:00,48	0,841996	4,066956	-0,238971	0,163983	0,089982	-0,248991	-0,197198	-5,770096	0,305148	-6,517969	-0,530736	34,808673	4,413928	-5,604898	-0,858273	-159,210738	-261,083948	47,437488	-0,197198	-5,770096	0,305148	-459,470498	14,949306	34,808673	-0,197198	-5,770096	0,305148	-459,470498	14,949306	34,808673
10:32:00,53	0,841996	4,066956	-0,238971	0,163983	0,089982	-0,248991	-0,190413	-5,768266	0,302882	-6,396021	-0,219606	34,833782	4,408951	-5,609858	-0,860539	-159,138258	-260,875084	47,462597	-0,190413	-5,768266	0,302882	-459,204875	14,727854	34,833782	-0,190413	-5,768266	0,302882	-459,204875	14,727854	34,833782
10:32:00,58	0,841996	4,066956	-0,238971	0,163983	0,089982	-0,248991	-0,190413	-5,768266	0,302882	-6,396021	-0,219606	34,833782	4,398479	-5,606813	-0,860619	-159,118740	-260,759740	47,382415	-0,190413	-5,768266	0,302882	-459,204875	14,727854	34,833782	-0,190413	-5,768266	0,302882	-459,204875	14,727854	34,833782
10:32:00,63	0,841996	4,066956	-0,238971	0,163983	0,089982	-0,248991	-0,193888	-5,758477	0,300892	-6,674893	-0,420556	34,772875	4,395888	-5,604773	-0,859422	-158,985019	-260,668874	47,358852	-0,193888	-5,758477	0,300892	-458,715358	14,799645	34,772875	-0,193888	-5,758477	0,300892	-458,715358	14,799645	34,772875
10:32:00,68	0,841996	4,066956	-0,238971	0,163983	0,089982	-0,248991	-0,193888	-5,758477	0,300892	-6,674893	-0,420556	34,772875	4,400123	-5,606962	-0,861725	-158,961755	-260,590013	47,362948	-0,193888	-5,758477	0,300892	-458,715358	14,799645	34,772875	-0,193888	-5,758477	0,300892	-458,715358	14,799645	34,772875
10:32:00,73	0,841996	4,066956	-0,238971	0,163983	0,089982	-0,248991	-0,188508	-5,759172	0,301695	-6,533777	-0,110196	34,734132	4,396040	-5,602519	-0,860186	-158,976122	-260,461419	47,385612	-0,188508	-5,759172	0,301695	-458,628755	14,687677	34,734132	-0,188508	-5,759172	0,301695	-458,628755	14,687677	34,734132
10:32:00,78	0,841996	4,066956	-0,238971	0,163983	0,089982	-0,248991	-0,190314	-5,753415	0,303235	-6,728934	-0,280848	34,756796	4,399879	-5,597211	-0,860975	-158,856011	-260,377209	47,321174	-0,190314	-5,753415	0,303235	-458,372024	14,658798	34,756796	-0,190314	-5,753415	0,303235	-458,372024	14,658798	34,756796
10:32:00,83	0,841996	4,066956	-0,238971	0,163983	0,089982	-0,248991	-0,193898	-5,752533	0,300914	-6,550203	-0,422276	34,699882	4,397068	-5,598974	-0,862506	-158,824900	-260,289351	47,328698	-0,193898	-5,752533	0,300914	-458,124009	14,798695	34,699882	-0,193898	-5,752533	0,300914	-458,124009	14,798695	34,699882
10:32:00,88	0,841996	4,066956	-0,238971	0,163983	0,089982	-0,248991	-0,193898	-5,752533	0,300914	-6,550203	-0,422276	34,699882	4,393081	-5,602104	-0,861700	-158,776709	-260,273927	47,327053	-0,193898	-5,752533	0,300914	-458,124009	14,798695	34,699882	-0,193898	-5,752533	0,300914	-458,124009	14,798695	34,699882
10:32:00,93	0,841996	4,066956	-0,238971	0,163983	0,089982	-0,248991	-0,189193	-5,750644	0,301721	-6,610942	-0,143628	34,698237	4,386684	-5,599255	-0,862495	-158,764112	-260,173709	47,325089	-0,189193	-5,750644	0,301721	-458,036516	14,708053	34,698237	-0,189193	-5,750644	0,301721	-458,036516	14,708053	34,698237
10:32:00,98	0,841996	4,066956	-0,238971	0,163983	0,089982	-0,248991	-0,188463	-5,743680	0,300926	-6,879987	-0,144827	34,696273	4,394437	-5,596090	-0,862463	-158,733484	-260,101173	47,353114	-0,188463	-5,743680	0,300926	-457,758877	14,649488	34,696273	-0,188463	-5,743680	0,300926	-457,758877	14,649488	34,696273
10:32:01,03	0,841996	4,066956	-0,238971	0,163983	0,089982	-0,248991	-0,195987	-5,747628	0,299737	-6,557777	-0,580835	34,668753	4,393865	-5,594712	-0,863683	-158,744377	-260,050080	47,297569	-0,195987	-5,747628	0,299737	-457,746555	14,804169	34,668753	-0,195987	-5,747628	0,299737	-457,746555	14,804169	34,668753
10:32:01,08	0,841996	4,066956	-0,238971	0,163983	0,089982	-0,248991	-0,186055	-5,750104	0,300961	-6,411026	-0,041347	34,675584	4,391044	-5,604552	-0,862459	-158,715432	-260,046014	47,304400	-0,186055	-5,750104	0,300961	-457,794179	14,564010	34,675584	-0,186055	-5,750104	0,300961	-457,794179	14,564010	34,675584
10:32:01,13	0,841996	4,066956	-0,238971	0,163983	0,089982	-0,248991	-0,186055	-5,750104	0,300961	-6,411026	-0,041347	34,675584	4,391747	-5,603139	-0,864774	-158,669736	-260,000166	47,307138	-0,186055	-5,750104	0,300961	-457,794179	14,564010	34,675584	-0,186055	-5,750104	0,300961	-457,794179	14,564010	34,675584
10:32:01,18	0,841996	4,066956	-0,238971	0,163983	0,089982	-0,248991	-0,194403	-5,746840	0,299404	-6,453539	-0,470376	34,680829	4,392390	-5,595691	-0,864016	-158,647467	-259,938349	47,309645	-0,194403	-5,746840	0,299404	-457,580455	14,790239	34,680829	-0,194403	-5,746840	0,299404	-457,580455	14,790239	34,680829
10:32:01,23	0,841996	4,066956	-0,238971	0,163983	0,089982	-0,248991	-0,186437	-5,742743	0,297838	-6,602625	-0,066271	34,637852	4,384860	-5,600541	-0,865583	-158,624258	-259,877911	47,266668	-0,186437	-5,742743	0,297838	-457,407945	14,569023	34,637852	-0,186437	-5,742743	0,297838	-457,407945	14,569023	34,637852
10:32:01,28	0,841996	4,066956	-0,238971	0,163983	0,089982	-0,248991	-0,193119	-5,738858	0,300162	-6,759587	-0,451853	34,678309	4,384836	-5,592811	-0,863259	-158,634713	-259,819836	47,307125	-0,193119	-5,738858	0,300162	-457,259922	14,708018	34,678309	-0,193119	-5,738858	0,300162	-457,259922	14,708018	34,678309
10:32:01,34	0,841996	4,066956	-0,238971	0,163983	0,089982	-0,248991	-0,186291	-5,736813	0,302495	-6,866907	-0,049268	34,635301	4,384989	-5,600714	-0,863538	-158,592435	-259,799438	47,294255	-0,186291	-5,736813	0,302495	-457,206727	14,574597	34,635301	-0,186291	-5,736813	0,302495	-457,206727	14,574597	34,635301
10:32:01,39	0,841996	4,066956	-0,238971	0,163983	0,089982	-0,248991	-0,186291	-5,736813	0,302495	-6,866907	-0,049268	34,635301	4,384023	-5,598251	-0,863968	-158,512668	-259,723531	47,293904	-0,186291	-5,736813	0,302495	-457,206727	14,574597	34,635301	-0,186291	-5,736813	0,302495	-457,206727	14,574597	34,635301
10:32:01,44	0,841996	4,066956	-0,238971	0,163983	0,089982	-0,248991	-0,188002	-5,740873	0,299453	-6,510348	-0,128198	34,665088	4,388059	-5,603096	-0,862122	-158,760050	-259,971283	47,277676	-0,188002	-5,740873	0,299453	-457,168911	14,629944	34,665088	-0,188002	-5,740873	0,299453	-457,168911	14,629944	34,665088
10:32:01,49	0,841996	4,066956	-0,238971	0,163983	0,089982	-0,248991	-0,185823	-5,746792	0,301298	-6,540852	-0,105284	34,648860	4,712276	-5,767444	-0,825503	-167,230770	-277,010966	49,347754	-0,185823	-5,746792	0,301298	-457,663994	14,481854	34,648860	-0,185823	-5,746792	0,301298	-457,663994	14,481854	34,648860
10:32:01,54	0,841938	4,116993	-0,238984	0,163991	0,089999	-0,249000	-0,197117	-6,155996	0,336558	-6,467389	0,144855	37,067663	4,748087	-5,797918	-0,826862	-168,637431	-278,754195	49,696478	-0,197117	-6,155996	0,336558	-489,713071	15,618528	37,067663	-0,197117	-6,155996	0,336558	-489,713071	15,618528	37,067663
10:32:01,59	0,841938	4,116993	-0,238984	0,163991	0,089999	-0,249000	-0,196002	-6,124362	0,335718	-7,033747	-0,006771	36,911032	4,720134	-5,783066	-0,827702	-168,279615	-277,715293	49,539848	-0,196002	-6,124362	0,335718	-487,796140	15,379422	36,911032	-0,196002	-6,124362	0,335718	-487,796140	15,379422	36,911032
10:32:01,64	0,841938	4,116993	-0,238984	0,163991	0,089999	-0,249000	-0,198771	-6,121808	0,333481	-6,607048	-0,150122	36,891510	4,719306	-5,779392	-0,829940	-167,999337	-277,231043	49,520326	-0,198771	-6,121808	0,333481	-487,168944	15,453387	36,891510	-0,198771	-6,121808	0,333481	-487,168944	15,453387	36,891510
10:32:01,69	0,841938	4,116993	-0,238984	0,163991	0,089999	-0,249000	-0,190609	-6,107398	0,331902	-6,997860	0,203987	36,821960	4,702747	-5,779255	-0,831518	-167,880971	-276,885465	49,450776	-0,190609	-6,107398	0,331902	-486,428641	15,166830	36,821960	-0,190609	-6,107398	0,331902	-486,428641	15,166830	36,821960
10:32:01,74	0,841938	4,116993	-0,238984	0,163991	0,089999	-0,249000	-0,196769	-6,105086	0,334598	-6,780553	-0,174116	36,753016	4,703824	-5,772765	-0,828823	-167,762262	-276,564247	49,381832	-0,196769	-6,105086	0,334598	-486,029833	15,272255	36,753016	-0,196769	-6,105086	0,334598	-486,029833	15,272255	36,753016
10:32:01,79	0,841938	4,116993	-0,238984	0,163991	0,089999	-0,249000	-0,191767	-6,100111	0,331143	-6,881235	0,082274	36,767023	4,697014	-5,774609	-0,832278	-167,686441	-276,425521	49,395839	-0,191767	-6,100111	0,331143	-485,739927	15,136009	36,767023	-0,191767	-6,100111	0,331143	-485,739927	15,136009	36,767023
10:32:01,84	0,841938	4,116993	-0,238984	0,163991	0,089999	-0,249000	-0,191767	-6,100111	0,331143	-6,881235	0,082274	36,767023	4,695620	-5,776830	-0,832664	-167,601290	-276,206805	49,338647	-0,191767	-6,100111	0,331143	-485,739927	15,136009	36,767023	-0,191767	-6,100111	0,331143	-485,739927	15,136009	36,767023
10:32:01,89	0,841938	4,116993	-0,238984	0,163991	0,089999	-0,249000	-0,189147	-6,100014	0,330757	-6,654294	0,182936	36,709831	4,688631	-5,769951	-0,830784	-167,610143	-276,042509	49,313599	-0,189147	-6,100014	0,330757	-485,505367	15,030944	36,709831	-0,189147	-6,100014	0,330757	-485,505367	15,030944	36,709831
10:32:01,94	0,841938	4,116993	-0,238984	0,163991	0,089999	-0,249000	-0,191609	-6,090522	0,332636	-7,010023	-0,034943	36,684783	4,696412	-5,780882	-0,833115	-167,778340	-276,244227	49,339078	-0,191609	-6,090522	0,332636	-485,115968	15,006394	36,684783	-0,191609	-6,090522	0,332636	-485,115968	15,006394	36,684783
10:32:01,99	0,841938	4,116993	-0,238984	0,163991	0,089999	-0,249000	-0,186034	-6,102726	0,330305	-6,634207	0,210189	36,710263	5,008953	-5,955313	-0,793859	-176,439622	-292,701769	51,381038	-0,186034	-6,102726	0,330305	-485,698167	14,813833	36,710263	-0,186034	-6,102726	0,330305	-485,698167	14,813833	36,710263
10:32:02,04	0,841989	4,166968	-0,239006	0,163989	0,089999	-0,249008	-0,192252	-6,457522	0,367398	-6,940202	0,163221	38,770572	5,006784	-5,952895	-0,796022	-176,916700	-292,625096	51,399388	-0,192252	-6,457522	0,367398	-513,855700	15,255006	38,770572	-0,192252	-6,457522	0,367398	-513,855700	15,255006	38,770572
10:32:02,09	0,841989	4,166968	-0,239006	0,163989	0,089999	-0,249008	-0,191527	-6,436145	0,366306	-6,866489	0,027653	38,698828	4,987909	-5,942834	-0,797114	-176,474105	-291,511943	51,327643	-0,191527	-6,436145	0,366306	-512,103894	15,062510	38,698828	-0,191527	-6,436145	0,366306	-512,103894	15,062510	38,698828
10:32:02,14	0,841989	4,166968	-0,239006	0,163989	0,089999	-0,249008	-0,191527	-6,436145	0,366306	-6,866489	0,027653	38,698828	4,972934	-5,934736	-0,801414	-176,207147	-290,990693	51,212007	-0,191053	-6,419127	0,362007	-511,068021	15,020515	38,583191	-0,191053	-6,419127	0,362007	-511,068021	15,020515	38,583191
10:32:02,19	0,841989	4,166968	-0,239006	0,163989	0,089999	-0,249008	-0,183523	-6,412624	0,362803	-7,091470	0,326691	38,529136	4,963537	-5,938005	-0,800618	-176,076503	-290,588974	51,157952	-0,183523	-6,412624	0,362803	-510,482469	14,733263	38,529136	-0,183523	-6,412624	0,362803	-510,482469	14,733263	38,529136
10:32:02,24	0,841989	4,166968	-0,239006	0,163989	0,089999	-0,249008	-0,182824	-6,401073	0,365086	-7,471222	0,281490	38,490144	4,955172	-5,932397	-0,799444	-175,932863	-290,345422	51,129034	-0,182824	-6,401073	0,365086	-509,955436	14,633182	38,490144	-0,182824	-6,401073	0,365086	-509,955436	14,633182	38,490144
10:32:02,29	0,841989	4,166968	-0,239006	0,163989	0,089999	-0,249008	-0,188094	-6,401168	0,361607	-7,213121	-0,018623	38,475546	4,955901	-5,928318	-0,801813	-175,932666	-290,124620	51,104361	-0,188094	-6,401168	0,361607	-509,704825	14,746789	38,475546	-0,188094	-6,401168	0,361607	-509,704825	14,746789	38,475546
10:32:02,34	0,841989	4,166968	-0,239006	0,163989	0,089999	-0,249008	-0,187659	-6,398524	0,361257	-7,106786	0,017519	38,456414	4,953394	-5,927373	-0,802163	-175,799054	-289,920216	51,085230	-0,187659	-6,398524	0,361257	-509,390933	14,748765	38,456414	-0,187659	-6,398524	0,361257	-509,390933	14,748765	38,456414
10:32:02,39	0,841989	4,166968	-0,239006	0,163989	0,089999	-0,249008	-0,187659	-6,398524	0,361257	-7,106786	0,017519	38,456414	4,949429	-5,932745	-0,801757	-175,767054	-289,849564	51,066054	-0,187659	-6,398524	0,361257	-509,390933	14,748765	38,456414	-0,187659	-6,398524	0,361257	-509,390933	14,748765	38,456414
10:32:02,44	0,841989	4,166968	-0,239006	0,163989	0,089999	-0,249008	-0,182027	-6,386417	0,356948	-7,496371	0,209401	38,426092	4,940093	-5,926197	-0,806472	-175,766526	-289,661869	51,054907	-0,182027	-6,386417	0,356948	-508,830089	14,498502	38,426092	-0,182027	-6,386417	0,356948	-508,830089	14,498502	38,426092
10:32:02,49	0,841989	4,166968	-0,239006	0,163989	0,089999	-0,249008	-0,182027	-6,386417	0,356948	-7,496371	0,209401	38,426092	4,945611	-5,929014	-0,803687	-175,712128	-289,555665	51,080817	-0,182027	-6,386417	0,356948	-508,830089	14,498502	38,426092	-0,182027	-6,386417	0,356948	-508,830089	14,498502	38,426092
10:32:02,54	0,841989	4,166968	-0,239006	0,163989	0,089999	-0,249008	-0,183852	-6,385828	0,360875	-7,298049	0,115454	38,419510	4,940495	-5,924322	-0,802545	-175,651235	-289,464096	51,048326	-0,183852	-6,385828	0,360875	-508,585573	14,547826	38,419510	-0,183852	-6,385828	0,360875	-508,585573	14,547826	38,419510
10:32:02,59	0,841989	4,166968	-0,239006	0,163989	0,089999	-0,249008	-0,182991	-6,384626	0,358965	-7,202430	0,178536	38,408980	4,941295	-5,921341	-0,805253	-175,570216	-289,382717	51,032947	-0,182991	-6,384626	0,358965	-508,395533	14,543319	38,408980	-0,182991	-6,384626	0,358965	-508,395533	14,543319	38,408980
10:32:02,64	0,841989	4,166968	-0,239006	0,163989	0,089999	-0,249008	-0,182790	-6,379339	0,359690	-7,464657	0,195044	38,354935	4,934344	-5,921997	-0,803731	-175,544686	-289,328327	50,983751	-0,182790	-6,379339	0,359690	-508,242744	14,544085	38,354935	-0,182790	-6,379339	0,359690	-508,242744	14,544085	38,354935
10:32:02,69	0,841989	4,166968	-0,239006	0,163989	0,089999	-0,249008	-0,183206	-6,386838	0,360159	-6,955836	0,177506	38,391806	4,941047	-5,925387	-0,803261	-175,481735	-289,227423	51,020622	-0,183206	-6,386838	0,360159	-508,322612	14,559159	38,391806	-0,183206	-6,386838	0,360159	-508,322612	14,559159	38,391806
10:32:02,74	0,841989	4,166968	-0,239006	0,163989	0,089999	-0,249008	-0,183206	-6,386838	0,360159	-6,955836	0,177506	38,391806	4,936867	-5,917161	-0,804877	-175,512654	-289,144570	51,015384	-0,183206	-6,386838	0,360159	-508,322612	14,559159	38,391806	-0,183206	-6,386838	0,360159	-508,322612	14,559159	38,391806
10:32:02,79	0,841989	4,166968	-0,239006	0,163989	0,089999	-0,249008	-0,186434	-6,382497	0,358589	-7,026816	-0,008631	38,368009	4,938901	-5,920421	-0,804831	-175,420183	-289,084274	50,996825	-0,186434	-6,382497	0,358589	-508,052832	14,626438	38,368009	-0,186434	-6,382497	0,358589	-508,052832	14,626438	38,368009
10:32:02,84	0,841989	4,166968	-0,239006	0,163989	0,089999	-0,249008	-0,181511	-6,375896	0,358213	-7,351158	0,270937	38,376213	4,930723	-5,921384	-0,805207	-175,390328	-289,079677	51,005028	-0,181511	-6,375896	0,358213	-507,858997	14,519527	38,376213	-0,181511	-6,375896	0,358213	-507,858997	14,519527	38,376213
10:32:02,89	0,841989	4,166968	-0,239006	0,163989	0,089999	-0,249008	-0,181511	-6,375896	0,358213	-7,351158	0,270937	38,376213	4,936136	-5,926334	-0,804822	-175,385056	-289,002702	50,958955	-0,181511	-6,375896	0,358213	-507,858997	14,519527	38,376213	-0,181511	-6,375896	0,358213	-507,858997	14,519527	38,376213
10:32:02,94	0,841989	4,166968	-0,239006	0,163989	0,089999	-0,249008	-0,179930	-6,383059	0,358598	-6,909396	0,319211	38,330139	4,933869	-5,923555	-0,805207	-175,373062	-288,888496	50,977281	-0,179930	-6,383059	0,358598	-507,979513	14,443717	38,330139	-0,179930	-6,383059	0,358598	-507,979513	14,443717	38,330139
10:32:02,99	0,841989	4,166968	-0,239006	0,163989	0,089999	-0,249008	-0,182041	-6,373890	0,358593	-7,265756	0,219119	38,332384	4,929252	-5,919922	-0,804827	-175,316470	-288,903282	50,961199	-0,182041	-6,373890	0,358593	-507,616158	14,509351	38,332384	-0,182041	-6,373890	0,358593	-507,616158	14,509351	38,332384
10:32:03,04	0,841989	4,166968	-0,239006	0,163989	0,089999	-0,249008	-0,188125	-6,370427	0,357803	-7,396757	-0,095654	38,339826	4,929294	-5,912921	-0,805618	-175,290525	-288,861536	50,968642	-0,188125	-6,370427	0,357803	-507,475238	14,672173	38,339826	-0,188125	-6,370427	0,357803	-507,475238	14,672173	38,339826
10:32:03,09	0,841989	4,166968	-0,239006	0,163989	0,089999	-0,249008	-0,188125	-6,370427	0,357803	-7,396757	-0,095654	38,339826	4,922934	-5,918102	-0,803661	-175,262892	-288,835415	50,951601	-0,188125	-6,370427	0,357803	-507,475238	14,672173	38,339826	-0,188125	-6,370427	0,357803	-507,475238	14,672173	38,339826
10:32:03,14	0,841989	4,166968	-0,239006	0,163989	0,089999	-0,249008	-0,180459	-6,367510	0,359760	-7,511999	0,313878	38,322785	4,928382	-5,919620	-0,802849	-175,230862	-288,745574	50,959217	-0,180459	-6,367510	0,359760	-507,361502	14,479878	38,322785	-0,180459	-6,367510	0,359760	-507,361502	14,479878	38,322785
10:32:03,19	0,841989	4,166968	-0,239006	0,163989	0,089999	-0,249008	-0,188173	-6,372020	0,358172	-7,146383	-0,154074	38,286770	4,930698	-5,913676	-0,805248	-175,255183	-288,688495	50,915586	-0,188173	-6,372020	0,358172	-507,349928	14,617537	38,286770	-0,188173	-6,372020	0,358172	-507,349928	14,617537	38,286770
10:32:03,25	0,841989	4,166968	-0,239006	0,163989	0,089999	-0,249008	-0,186534	-6,367077	0,355506	-7,329664	-0,001395	38,316724	4,929668	-5,907157	-0,802142	-175,179925	-288,677060	50,904388	-0,186534	-6,367077	0,355506	-507,145208	14,641541	38,316724	-0,186534	-6,367077	0,355506	-507,145208	14,641541	38,316724
10:32:03,30	0,841989	4,166968	-0,239006	0,163989	0,089999	-0,249008	-0,181766	-6,368316	0,355876	-7,310735	0,189054	38,311128	4,924286	-5,917372	-0,807545	-175,232439	-288,668989	50,939943	-0,181766	-6,368316	0,355876	-507,223503	14,457685	38,311128	-0,181766	-6,368316	0,355876	-507,223503	14,457685	38,311128
10:32:03,35	0,841989	4,166968	-0,239006	0,163989	0,089999	-0,249008	-0,181766	-6,368316	0,355876	-7,310735	0,189054	38,311128	4,934757	-5,913107	-0,808362	-175,246629	-288,781724	50,900657	-0,181766	-6,368316	0,355876	-507,223503	14,457685	38,311128	-0,181766	-6,368316	0,355876	-507,223503	14,457685	38,311128
10:32:03,40	0,841989	4,166968	-0,239006	0,163989	0,089999	-0,249008	-0,190695	-6,375251	0,355059	-7,054799	-0,231189	38,271841	5,275922	-6,088379	-0,769095	-183,381005	-307,016199	53,078902	-0,190695	-6,375251	0,355059	-507,512028	14,738389	38,271841	-0,190695	-6,375251	0,355059	-507,512028	14,738389	38,271841
10:32:03,45	0,841956	4,217034	-0,238994	0,163987	0,089989	-0,249002	-0,209488	-6,758344	0,394325	-6,992659	0,864271	40,450087	5,302540	-6,106021	-0,769692	-184,532642	-308,329528	53,346569	-0,209488	-6,758344	0,394325	-537,522693	17,309053	40,450087	-0,209488	-6,758344	0,394325	-537,522693	17,309053	40,450087
10:32:03,50	0,841956	4,217034	-0,238994	0,163987	0,089989	-0,249002	-0,207518	-6,790217	0,393729	-7,048465	0,625998	40,717753	5,281126	-6,091555	-0,772063	-184,131273	-307,332711	53,180457	-0,207518	-6,790217	0,393729	-540,080519	16,916180	40,717753	-0,207518	-6,790217	0,393729	-540,080519	16,916180	40,717753
10:32:03,55	0,841956	4,217034	-0,238994	0,163987	0,089989	-0,249002	-0,209340	-6,764439	0,391358	-7,324956	0,380455	40,551641	5,262956	-6,088828	-0,769710	-184,013833	-306,752098	53,188836	-0,209340	-6,764439	0,391358	-538,333454	16,813643	40,551641	-0,209340	-6,764439	0,391358	-538,333454	16,813643	40,551641
10:32:03,60	0,841956	4,217034	-0,238994	0,163987	0,089989	-0,249002	-0,202154	-6,742295	0,390961	-7,491159	0,539431	40,430932	5,258356	-6,086706	-0,772459	-183,824574	-306,372061	53,059748	-0,202154	-6,742295	0,390961	-536,761336	16,408488	40,430932	-0,202154	-6,742295	0,390961	-536,761336	16,408488	40,430932
10:32:03,65	0,841956	4,217034	-0,238994	0,163987	0,089989	-0,249002	-0,202154	-6,742295	0,390961	-7,491159	0,539431	40,430932	5,249382	-6,084267	-0,769755	-183,729685	-306,054306	53,012820	-0,202154	-6,742295	0,390961	-536,761336	16,408488	40,430932	-0,202154	-6,742295	0,390961	-536,761336	16,408488	40,430932
10:32:03,70	0,841956	4,217034	-0,238994	0,163987	0,089989	-0,249002	-0,199780	-6,733304	0,393666	-7,636072	0,586176	40,384004	5,250274	-6,084214	-0,770862	-183,634086	-305,911048	53,031797	-0,199780	-6,733304	0,393666	-536,200441	16,268877	40,384004	-0,199780	-6,733304	0,393666	-536,200441	16,268877	40,384004
10:32:03,75	0,841956	4,217034	-0,238994	0,163987	0,089989	-0,249002	-0,206806	-6,726536	0,389818	-7,590898	0,209049	40,382077	5,247034	-6,074798	-0,773603	-183,541307	-305,704530	53,010893	-0,206806	-6,726536	0,389818	-535,623989	16,443332	40,382077	-0,206806	-6,726536	0,389818	-535,623989	16,443332	40,382077
10:32:03,80	0,841956	4,217034	-0,238994	0,163987	0,089989	-0,249002	-0,206806	-6,726536	0,389818	-7,590898	0,209049	40,382077	5,239664	-6,076132	-0,772055	-183,485717	-305,511237	52,975339	-0,206806	-6,726536	0,389818	-535,623989	16,443332	40,382077	-0,206806	-6,726536	0,389818	-535,623989	16,443332	40,382077
10:32:03,85	0,841956	4,217034	-0,238994	0,163987	0,089989	-0,249002	-0,201966	-6,720820	0,391366	-7,692939	0,412257	40,346523	5,256628	-6,082844	-0,775587	-183,765845	-305,667832	53,030583	-0,201966	-6,720820	0,391366	-535,277324	16,266551	40,346523	-0,201966	-6,720820	0,391366	-535,277324	16,266551	40,346523
10:32:03,90	0,841956	4,217034	-0,238994	0,163987	0,089989	-0,249002	-0,204635	-6,738868	0,387834	-7,030123	0,109159	40,401768	5,564786	-6,243220	-0,725557	-191,594743	-322,459904	55,018973	-0,204635	-6,738868	0,387834	-536,031274	16,172984	40,401768	-0,204635	-6,738868	0,387834	-536,031274	16,172984	40,401768
10:32:03,95	0,841970	4,266982	-0,238991	0,163994	0,089995	-0,249024	-0,216792	-7,088267	0,428271	-8,017724	0,680177	42,448136	5,565295	-6,247015	-0,735149	-192,302015	-322,859297	55,076952	-0,216792	-7,088267	0,428271	-564,446657	17,698348	42,448136	-0,216792	-7,088267	0,428271	-564,446657	17,698348	42,448136
10:32:04,00	0,841970	4,266982	-0,238991	0,163994	0,089995	-0,249024	-0,216792	-7,088267	0,428271	-8,017724	0,680177	42,448136	5,549872	-6,240259	-0,734309	-191,908445	-321,755265	54,994659	-0,216792	-7,088267	0,428271	-564,446657	17,698348	42,448136	-0,216792	-7,088267	0,428271	-564,446657	17,698348	42,448136
10:32:04,05	0,841970	4,266982	-0,238991	0,163994	0,089995	-0,249024	-0,214931	-7,071532	0,429111	-7,735045	0,565759	42,365844	5,534608	-6,235271	-0,736306	-191,791836	-321,214197	54,913207	-0,214931	-7,071532	0,429111	-562,850274	17,437864	42,365844	-0,214931	-7,071532	0,429111	-562,850274	17,437864	42,365844
10:32:04,10	0,841970	4,266982	-0,238991	0,163994	0,089995	-0,249024	-0,211619	-7,055819	0,427114	-8,025226	0,568443	42,284392	5,523069	-6,232384	-0,735877	-191,530715	-320,854234	54,847550	-0,211619	-7,055819	0,427114	-561,907003	17,180546	42,284392	-0,211619	-7,055819	0,427114	-561,907003	17,180546	42,284392
10:32:04,15	0,841970	4,266982	-0,238991	0,163994	0,089995	-0,249024	-0,214586	-7,043484	0,428375	-7,870209	0,454690	42,217955	5,525409	-6,226534	-0,735045	-191,358536	-320,544712	54,846771	-0,214586	-7,043484	0,428375	-560,783682	17,299664	42,217955	-0,214586	-7,043484	0,428375	-560,783682	17,299664	42,217955
10:32:04,20	0,841970	4,266982	-0,238991	0,163994	0,089995	-0,249024	-0,214586	-7,043484	0,428375	-7,870209	0,454690	42,217955	5,519809	-6,224546	-0,740879	-191,276915	-320,353248	54,816181	-0,214586	-7,043484	0,428375	-560,783682	17,299664	42,217955	-0,214586	-7,043484	0,428375	-560,783682	17,299664	42,217955
10:32:04,25	0,841970	4,266982	-0,238991	0,163994	0,089995	-0,249024	-0,213508	-7,037640	0,422542	-7,967441	0,485685	42,187365	5,511184	-6,224247	-0,741267	-191,253919	-320,132032	54,821820	-0,213508	-7,037640	0,422542	-560,422209	17,246057	42,187365	-0,213508	-7,037640	0,422542	-560,422209	17,246057	42,187365
10:32:04,30	0,841970	4,266982	-0,238991	0,163994	0,089995	-0,249024	-0,212070	-7,032450	0,423336	-7,790612	0,490522	42,130189	5,514595	-6,223196	-0,740085	-191,114133	-319,931382	54,759005	-0,212070	-7,032450	0,423336	-559,837923	17,137982	42,130189	-0,212070	-7,032450	0,423336	-559,837923	17,137982	42,130189
10:32:04,35	0,841970	4,266982	-0,238991	0,163994	0,089995	-0,249024	-0,207409	-7,022900	0,422514	-8,244501	0,685992	42,106875	5,504113	-6,220468	-0,736621	-191,090209	-319,845025	54,733785	-0,207409	-7,022900	0,422514	-559,542131	16,967602	42,106875	-0,207409	-7,022900	0,422514	-559,542131	16,967602	42,106875
10:32:04,40	0,841970	4,266982	-0,238991	0,163994	0,089995	-0,249024	-0,207409	-7,022900	0,422514	-8,244501	0,685992	42,106875	5,505654	-6,225745	-0,740448	-190,990834	-319,668561	54,720848	-0,207409	-7,022900	0,422514	-559,542131	16,967602	42,106875	-0,207409	-7,022900	0,422514	-559,542131	16,967602	42,106875
10:32:04,45	0,841970	4,266982	-0,238991	0,163994	0,089995	-0,249024	-0,209303	-7,018303	0,423694	-8,213811	0,615036	42,058331	5,500960	-6,218519	-0,739727	-190,974661	-319,651120	54,687146	-0,209303	-7,018303	0,423694	-559,150575	17,045324	42,058331	-0,209303	-7,018303	0,423694	-559,150575	17,045324	42,058331
10:32:04,50	0,841970	4,266982	-0,238991	0,163994	0,089995	-0,249024	-0,209303	-7,018303	0,423694	-8,213811	0,615036	42,058331	5,504264	-6,218292	-0,740021	-190,855828	-319,492434	54,735398	-0,209303	-7,018303	0,423694	-559,150575	17,045324	42,058331	-0,209303	-7,018303	0,423694	-559,150575	17,045324	42,058331
10:32:04,55	0,841970	4,266982	-0,238991	0,163994	0,089995	-0,249024	-0,211151	-7,021051	0,423399	-7,874053	0,542509	42,106583	5,497126	-6,218029	-0,740492	-190,916966	-319,425151	54,679132	-0,211151	-7,021051	0,423399	-559,026564	17,117865	42,106583	-0,211151	-7,021051	0,423399	-559,026564	17,117865	42,106583
10:32:04,60	0,841970	4,266982	-0,238991	0,163994	0,089995	-0,249024	-0,207810	-7,014738	0,422928	-8,174641	0,629663	42,050316	5,499681	-6,222161	-0,742775	-190,851328	-319,367473	54,676678	-0,207810	-7,014738	0,422928	-558,831565	16,942734	42,050316	-0,207810	-7,014738	0,422928	-558,831565	16,942734	42,050316
10:32:04,65	0,841970	4,266982	-0,238991	0,163994	0,089995	-0,249024	-0,213526	-7,014042	0,424558	-7,986517	0,419569	42,063089	5,499382	-6,212731	-0,738862	-190,729338	-319,274476	54,691904	-0,213526	-7,014042	0,424558	-558,588825	17,181369	42,063089	-0,213526	-7,014042	0,424558	-558,588825	17,181369	42,063089
10:32:04,70	0,841970	4,266982	-0,238991	0,163994	0,089995	-0,249024	-0,213526	-7,014042	0,424558	-7,986517	0,419569	42,063089	5,493410	-6,211665	-0,740861	-190,787061	-319,206021	54,670808	-0,213526	-7,014042	0,424558	-558,588825	17,181369	42,063089	-0,213526	-7,014042	0,424558	-558,588825	17,181369	42,063089
10:32:04,75	0,841970	4,266982	-0,238991	0,163994	0,089995	-0,249024	-0,211464	-7,008337	0,422559	-8,252736	0,442606	42,041992	5,490603	-6,209760	-0,740834	-190,733294	-319,153991	54,691083	-0,211464	-7,008337	0,422559	-558,407230	17,042494	42,041992	-0,211464	-7,008337	0,422559	-558,407230	17,042494	42,041992
10:32:04,80	0,841970	4,266982	-0,238991	0,163994	0,089995	-0,249024	-0,211709	-7,004954	0,422587	-8,356725	0,450383	42,062267	5,489017	-6,215987	-0,743919	-190,671089	-319,132915	54,653037	-0,211709	-7,004954	0,422587	-558,245629	17,069552	42,062267	-0,211709	-7,004954	0,422587	-558,245629	17,069552	42,062267
10:32:04,85	0,841970	4,266982	-0,238991	0,163994	0,089995	-0,249024	-0,205524	-7,006694	0,419502	-8,216909	0,815324	42,024221	5,487328	-6,209720	-0,742017	-190,659890	-319,031280	54,631432	-0,205524	-7,006694	0,419502	-558,242374	16,948987	42,024221	-0,205524	-7,006694	0,419502	-558,242374	16,948987	42,024221
10:32:04,90	0,841970	4,266982	-0,238991	0,163994	0,089995	-0,249024	-0,210107	-7,002098	0,421404	-8,362273	0,535908	42,002616	5,489693	-6,213554	-0,738909	-190,683076	-319,005887	54,615897	-0,210107	-7,002098	0,421404	-558,026967	17,029309	42,002616	-0,210107	-7,002098	0,421404	-558,026967	17,029309	42,002616
10:32:04,95	0,841970	4,266982	-0,238991	0,163994	0,089995	-0,249024	-0,207968	-7,006063	0,424511	-8,145697	0,614339	41,987082	5,489306	-6,214985	-0,743140	-190,593576	-318,980620	54,613237	-0,207968	-7,006063	0,424511	-558,121641	16,939860	41,987082	-0,207968	-7,006063	0,424511	-558,121641	16,939860	41,987082
10:32:05,00	0,841970	4,266982	-0,238991	0,163994	0,089995	-0,249024	-0,214835	-7,003072	0,419863	-8,135594	0,278168	41,989538	5,490536	-6,206113	-0,743558	-190,582186	-318,872900	54,618353	-0,214835	-7,003072	0,419863	-557,876776	17,142698	41,989538	-0,214835	-7,003072	0,419863	-557,876776	17,142698	41,989538
10:32:05,06	0,841970	4,266982	-0,238991	0,163994	0,089995	-0,249024	-0,214835	-7,003072	0,419863	-8,135594	0,278168	41,989538	5,489539	-6,212623	-0,741523	-190,527119	-318,831459	54,670035	-0,214835	-7,003072	0,419863	-557,876776	17,142698	41,989538	-0,214835	-7,003072	0,419863	-557,876776	17,142698	41,989538
10:32:05,11	0,841970	4,266982	-0,238991	0,163994	0,089995	-0,249024	-0,215351	-7,004320	0,420674	-7,985806	0,259748	42,000649	5,491874	-6,206289	-0,742747	-190,532430	-318,803563	54,629465	-0,215351	-7,004320	0,420674	-557,824904	17,164798	42,000649	-0,215351	-7,004320	0,420674	-557,824904	17,164798	42,000649
10:32:05,16	0,841970	4,266982	-0,238991	0,163994	0,089995	-0,249024	-0,215351	-7,004320	0,420674	-7,985806	0,259748	42,000649	5,491528	-6,221083	-0,742358	-190,689878	-318,925875	54,639210	-0,215351	-7,004320	0,420674	-557,824904	17,164798	42,000649	-0,215351	-7,004320	0,420674	-557,824904	17,164798	42,000649
10:32:05,21	0,841970	4,266982	-0,238991	0,163994	0,089995	-0,249024	-0,202366	-7,011417	0,421062	-7,801415	0,859754	42,010394	5,823831	-6,386998	-0,692127	-199,171322	-336,238870	56,698370	-0,202366	-7,011417	0,421062	-558,197622	16,745505	42,010394	-0,202366	-7,011417	0,421062	-558,197622	16,745505	42,010394
10:32:05,26	0,841901	4,317076	-0,239006	0,163983	0,089992	-0,249004	-0,215801	-7,429369	0,470719	-7,698231	1,307079	44,380033	5,860202	-6,418424	-0,692701	-200,512649	-338,231239	57,008849	-0,215801	-7,429369	0,470719	-590,903660	18,247436	44,380033	-0,215801	-7,429369	0,470719	-590,903660	18,247436	44,380033
10:32:05,31	0,841901	4,317076	-0,239006	0,163983	0,089992	-0,249004	-0,211103	-7,413292	0,469974	-7,497757	1,295026	44,301484	5,843931	-6,414455	-0,693447	-200,216421	-337,205482	56,930299	-0,211103	-7,413292	0,469974	-589,441191	17,866607	44,301484	-0,211103	-7,413292	0,469974	-589,441191	17,866607	44,301484
10:32:05,36	0,841901	4,317076	-0,239006	0,163983	0,089992	-0,249004	-0,212612	-7,400331	0,467997	-7,623139	1,088273	44,225570	5,833461	-6,406667	-0,695424	-200,053213	-336,666257	56,854386	-0,212612	-7,400331	0,467997	-588,549141	17,778334	44,225570	-0,212612	-7,400331	0,467997	-588,549141	17,778334	44,225570
10:32:05,41	0,841901	4,317076	-0,239006	0,163983	0,089992	-0,249004	-0,209598	-7,385135	0,468751	-8,028142	1,237400	44,140154	5,818794	-6,401679	-0,694669	-199,867213	-336,328870	56,768970	-0,209598	-7,385135	0,468751	-587,761262	17,690844	44,140154	-0,209598	-7,385135	0,468751	-587,761262	17,690844	44,140154
10:32:05,46	0,841901	4,317076	-0,239006	0,163983	0,089992	-0,249004	-0,209938	-7,384904	0,467279	-7,644394	1,147678	44,171227	5,818763	-6,401270	-0,696142	-199,731741	-335,950091	56,800043	-0,209938	-7,384904	0,467279	-587,359368	17,627774	44,171227	-0,209938	-7,384904	0,467279	-587,359368	17,627774	44,171227
10:32:05,51	0,841901	4,317076	-0,239006	0,163983	0,089992	-0,249004	-0,209938	-7,384904	0,467279	-7,644394	1,147678	44,171227	5,815937	-6,394454	-0,700464	-199,707255	-335,797988	56,769055	-0,209938	-7,384904	0,467279	-587,359368	17,627774	44,171227	-0,209938	-7,384904	0,467279	-587,359368	17,627774	44,171227
10:32:05,56	0,841901	4,317076	-0,239006	0,163983	0,089992	-0,249004	-0,214427	-7,379048	0,462956	-7,804944	0,859378	44,140239	5,811156	-6,398877	-0,696910	-199,540740	-335,647528	56,724912	-0,214427	-7,379048	0,462956	-587,060214	17,691898	44,140239	-0,214427	-7,379048	0,462956	-587,060214	17,691898	44,140239
10:32:05,61	0,841901	4,317076	-0,239006	0,163983	0,089992	-0,249004	-0,208206	-7,377119	0,466510	-7,691678	1,251868	44,096096	5,805412	-6,392772	-0,698509	-199,531019	-335,430182	56,708435	-0,208206	-7,377119	0,466510	-586,795542	17,596007	44,096096	-0,208206	-7,377119	0,466510	-586,795542	17,596007	44,096096
10:32:05,66	0,841901	4,317076	-0,239006	0,163983	0,089992	-0,249004	-0,210622	-7,369093	0,464911	-7,915982	1,025973	44,079619	5,810559	-6,405100	-0,696964	-199,661369	-335,372107	56,695219	-0,210622	-7,369093	0,464911	-586,389746	17,559781	44,079619	-0,210622	-7,369093	0,464911	-586,389746	17,559781	44,079619
10:32:05,71	0,841901	4,317076	-0,239006	0,163983	0,089992	-0,249004	-0,202518	-7,379713	0,466457	-7,378574	1,305425	44,066404	6,127321	-6,563821	-0,652578	-207,949831	-351,901634	58,692218	-0,202518	-7,379713	0,466457	-586,686082	17,203117	44,066404	-0,202518	-7,379713	0,466457	-586,686082	17,203117	44,066404
10:32:05,76	0,841945	4,367042	-0,238995	0,164000	0,089983	-0,249012	-0,207826	-7,747325	0,507609	-7,815925	1,845799	46,243728	6,131574	-6,584309	-0,655812	-208,730967	-352,713841	58,872544	-0,207826	-7,747325	0,507609	-615,980973	18,160136	46,243728	-0,207826	-7,747325	0,507609	-615,980973	18,160136	46,243728
10:32:05,81	0,841945	4,367042	-0,238995	0,164000	0,089983	-0,249012	-0,214424	-7,718150	0,502531	-8,181283	1,311296	46,126636	6,109606	-6,564008	-0,660889	-208,320854	-351,620655	58,755452	-0,214424	-7,718150	0,502531	-614,056032	18,143550	46,126636	-0,214424	-7,718150	0,502531	-614,056032	18,143550	46,126636
10:32:05,86	0,841945	4,367042	-0,238995	0,164000	0,089983	-0,249012	-0,214424	-7,718150	0,502531	-8,181283	1,311296	46,126636	6,098747	-6,559897	-0,660468	-208,083777	-351,059053	58,701649	-0,214424	-7,718150	0,502531	-614,056032	18,143550	46,126636	-0,214424	-7,718150	0,502531	-614,056032	18,143550	46,126636
10:32:05,91	0,841945	4,367042	-0,238995	0,164000	0,089983	-0,249012	-0,210231	-7,698454	0,497931	-8,213929	1,389825	46,060877	6,090452	-6,557791	-0,665489	-207,945898	-350,692200	58,689692	-0,210231	-7,698454	0,497931	-612,542546	17,892930	46,060877	-0,210231	-7,698454	0,497931	-612,542546	17,892930	46,060877
10:32:05,96	0,841945	4,367042	-0,238995	0,164000	0,089983	-0,249012	-0,205882	-7,691572	0,499085	-8,228917	1,664049	45,929607	6,082318	-6,558116	-0,664335	-207,732790	-350,419323	58,558423	-0,205882	-7,691572	0,499085	-612,017302	17,825821	45,929607	-0,205882	-7,691572	0,499085	-612,017302	17,825821	45,929607
10:32:06,01	0,841945	4,367042	-0,238995	0,164000	0,089983	-0,249012	-0,205882	-7,691572	0,499085	-8,228917	1,664049	45,929607	6,082678	-6,550917	-0,664332	-207,639147	-350,157090	58,547608	-0,205882	-7,691572	0,499085	-612,017302	17,825821	45,929607	-0,205882	-7,691572	0,499085	-612,017302	17,825821	45,929607
10:32:06,06	0,841945	4,367042	-0,238995	0,164000	0,089983	-0,249012	-0,206273	-7,682067	0,498761	-8,222814	1,621154	45,921662	6,074282	-6,553025	-0,664659	-207,502172	-349,974709	58,550478	-0,206273	-7,682067	0,498761	-611,265068	17,813584	45,921662	-0,206273	-7,682067	0,498761	-611,265068	17,813584	45,921662
10:32:06,11	0,841945	4,367042	-0,238995	0,164000	0,089983	-0,249012	-0,212418	-7,679461	0,496773	-8,149885	1,234365	45,872241	6,075098	-6,546401	-0,666648	-207,456211	-349,760586	58,501056	-0,212418	-7,679461	0,496773	-610,987605	17,909165	45,872241	-0,212418	-7,679461	0,496773	-610,987605	17,909165	45,872241
10:32:06,16	0,841945	4,367042	-0,238995	0,164000	0,089983	-0,249012	-0,204904	-7,675413	0,495677	-8,188650	1,678435	45,873540	6,067835	-6,550883	-0,667743	-207,324111	-349,638509	58,502355	-0,204904	-7,675413	0,495677	-610,708541	17,763418	45,873540	-0,204904	-7,675413	0,495677	-610,708541	17,763418	45,873540
10:32:06,21	0,841945	4,367042	-0,238995	0,164000	0,089983	-0,249012	-0,212984	-7,673680	0,496031	-8,119123	1,219597	45,840741	6,070374	-6,543020	-0,667390	-207,277823	-349,480939	58,469556	-0,212984	-7,673680	0,496031	-610,503032	17,938829	45,840741	-0,212984	-7,673680	0,496031	-610,503032	17,938829	45,840741
10:32:06,26	0,841945	4,367042	-0,238995	0,164000	0,089983	-0,249012	-0,202874	-7,670828	0,495266	-8,186584	1,712146	45,822091	6,062850	-6,550349	-0,668155	-207,266117	-349,394348	58,450907	-0,202874	-7,670828	0,495266	-610,346612	17,637764	45,822091	-0,202874	-7,670828	0,495266	-610,346612	17,637764	45,822091
10:32:06,31	0,841945	4,367042	-0,238995	0,164000	0,089983	-0,249012	-0,214163	-7,667998	0,497221	-8,179937	1,153249	45,835580	6,066043	-6,539157	-0,666199	-207,164822	-349,275187	58,464395	-0,214163	-7,667998	0,497221	-610,117754	17,965072	45,835580	-0,214163	-7,667998	0,497221	-610,117754	17,965072	45,835580
10:32:06,36	0,841945	4,367042	-0,238995	0,164000	0,089983	-0,249012	-0,204785	-7,663335	0,496064	-8,383913	1,647309	45,815247	6,057315	-6,544948	-0,667356	-207,140059	-349,245039	58,444063	-0,204785	-7,663335	0,496064	-609,955699	17,722909	45,815247	-0,204785	-7,663335	0,496064	-609,955699	17,722909	45,815247
10:32:06,41	0,841945	4,367042	-0,238995	0,164000	0,089983	-0,249012	-0,215297	-7,665025	0,496432	-8,129014	1,092390	45,777784	6,064035	-6,536689	-0,666988	-207,063707	-349,096274	58,406600	-0,215297	-7,665025	0,496432	-609,833478	17,993235	45,777784	-0,215297	-7,665025	0,496432	-609,833478	17,993235	45,777784
10:32:06,46	0,841945	4,367042	-0,238995	0,164000	0,089983	-0,249012	-0,200744	-7,664798	0,494558	-8,099167	1,883774	45,780704	6,056562	-6,549179	-0,668862	-207,012902	-349,077511	58,409520	-0,200744	-7,664798	0,494558	-609,785810	17,642192	45,780704	-0,200744	-7,664798	0,494558	-609,785810	17,642192	45,780704
10:32:06,51	0,841945	4,367042	-0,238995	0,164000	0,089983	-0,249012	-0,200744	-7,664798	0,494558	-8,099167	1,883774	45,780704	6,060787	-6,535879	-0,667742	-206,975673	-348,960548	58,395525	-0,200744	-7,664798	0,494558	-609,785810	17,642192	45,780704	-0,200744	-7,664798	0,494558	-609,785810	17,642192	45,780704
10:32:06,56	0,841945	4,367042	-0,238995	0,164000	0,089983	-0,249012	-0,214374	-7,661807	0,495678	-8,134810	1,148772	45,766709	6,061526	-6,542473	-0,669649	-206,938101	-348,911016	58,382499	-0,214374	-7,661807	0,495678	-609,586632	17,977148	45,766709	-0,214374	-7,661807	0,495678	-609,586632	17,977148	45,766709
10:32:06,61	0,841945	4,367042	-0,238995	0,164000	0,089983	-0,249012	-0,211092	-7,657069	0,497225	-8,241623	1,248767	45,759930	6,055042	-6,536353	-0,666195	-206,967115	-348,804350	58,388745	-0,211092	-7,657069	0,497225	-609,321532	17,819478	45,759930	-0,211092	-7,657069	0,497225	-609,321532	17,819478	45,759930
10:32:06,66	0,841945	4,367042	-0,238995	0,164000	0,089983	-0,249012	-0,211092	-7,657069	0,497225	-8,241623	1,248767	45,759930	6,050460	-6,540193	-0,668874	-206,922518	-348,766850	58,404292	-0,211092	-7,657069	0,497225	-609,321532	17,819478	45,759930	-0,211092	-7,657069	0,497225	-609,321532	17,819478	45,759930
10:32:06,71	0,841945	4,367042	-0,238995	0,164000	0,089983	-0,249012	-0,208729	-7,653260	0,494122	-8,320577	1,393256	45,729260	6,047213	-6,535256	-0,669262	-206,803821	-348,696267	58,366979	-0,208729	-7,653260	0,494122	-609,101515	17,778487	45,729260	-0,208729	-7,653260	0,494122	-609,101515	17,778487	45,729260
10:32:06,76	0,841945	4,367042	-0,238995	0,164000	0,089983	-0,249012	-0,207736	-7,660358	0,495760	-7,824292	1,511197	45,729808	6,056213	-6,540903	-0,667660	-206,767812	-348,635022	58,358624	-0,207736	-7,660358	0,495760	-609,162401	17,818490	45,729808	-0,207736	-7,660358	0,495760	-609,162401	17,818490	45,729808
10:32:06,81	0,841945	4,367042	-0,238995	0,164000	0,089983	-0,249012	-0,207736	-7,660358	0,495760	-7,824292	1,511197	45,729808	6,052062	-6,535512	-0,669638	-206,783227	-348,574714	58,362000	-0,207736	-7,660358	0,495760	-609,162401	17,818490	45,729808	-0,207736	-7,660358	0,495760	-609,162401	17,818490	45,729808
10:32:06,86	0,841945	4,367042	-0,238995	0,164000	0,089983	-0,249012	-0,213385	-7,652395	0,494581	-8,152341	1,194299	45,757886	6,052141	-6,532030	-0,668839	-206,744866	-348,548920	58,386702	-0,213385	-7,652395	0,494581	-608,865336	17,944994	45,757886	-0,213385	-7,652395	0,494581	-608,865336	17,944994	45,757886
10:32:06,91	0,841945	4,367042	-0,238995	0,164000	0,089983	-0,249012	-0,210687	-7,649133	0,494535	-8,296554	1,263715	45,730357	6,047967	-6,532735	-0,668886	-206,793538	-348,491495	58,359173	-0,210687	-7,649133	0,494535	-608,753505	17,802642	45,730357	-0,210687	-7,649133	0,494535	-608,753505	17,802642	45,730357
10:32:06,97	0,841945	4,367042	-0,238995	0,164000	0,089983	-0,249012	-0,208154	-7,650211	0,491886	-8,154165	1,468170	45,746180	6,052379	-6,534515	-0,668062	-206,665526	-348,503492	58,323554	-0,208154	-7,650211	0,491886	-608,695747	17,808297	45,746180	-0,208154	-7,650211	0,491886	-608,695747	17,808297	45,746180
10:32:07,02	0,841945	4,367042	-0,238995	0,164000	0,089983	-0,249012	-0,204556	-7,654499	0,495768	-7,859785	1,632008	45,697110	6,049549	-6,540728	-0,667652	-206,671813	-348,379647	58,325926	-0,204556	-7,654499	0,495768	-608,737984	17,689670	45,697110	-0,204556	-7,654499	0,495768	-608,737984	17,689670	45,697110
10:32:07,07	0,841945	4,367042	-0,238995	0,164000	0,089983	-0,249012	-0,204556	-7,654499	0,495768	-7,859785	1,632008	45,697110	6,057228	-6,533659	-0,670403	-206,773922	-348,760761	58,372114	-0,204556	-7,654499	0,495768	-608,737984	17,689670	45,697110	-0,204556	-7,654499	0,495768	-608,737984	17,689670	45,697110
10:32:07,12	0,841945	4,367042	-0,238995	0,164000	0,089983	-0,249012	-0,214518	-7,657614	0,493017	-8,078916	1,216137	45,743298	6,395876	-6,735470	-0,619194	-216,295116	-366,645754	60,593239	-0,214518	-7,657614	0,493017	-609,201639	18,055778	45,743298	-0,214518	-7,657614	0,493017	-609,201639	18,055778	45,743298
10:32:07,17	0,841923	4,416985	-0,239000	0,163979	0,089996	-0,249006	-0,203754	-8,066324	0,542110	-8,358079	2,299148	48,125117	6,405799	-6,747335	-0,621310	-217,086757	-367,669722	60,753933	-0,203754	-8,066324	0,542110	-641,564488	18,293853	48,125117	-0,203754	-8,066324	0,542110	-641,564488	18,293853	48,125117
10:32:07,22	0,841923	4,416985	-0,239000	0,163979	0,089996	-0,249006	-0,204540	-8,042164	0,541685	-8,665732	2,040983	48,019758	6,385269	-6,734574	-0,621736	-216,800615	-366,739510	60,648574	-0,204540	-8,042164	0,541685	-639,975594	18,097379	48,019758	-0,204540	-8,042164	0,541685	-639,975594	18,097379	48,019758
10:32:07,27	0,841923	4,416985	-0,239000	0,163979	0,089996	-0,249006	-0,200079	-8,038352	0,540201	-8,259563	2,198173	47,971952	6,379736	-6,736532	-0,623219	-216,563184	-366,178681	60,600768	-0,200079	-8,038352	0,540201	-639,270162	17,904363	47,971952	-0,200079	-8,038352	0,540201	-639,270162	17,904363	47,971952
10:32:07,32	0,841923	4,416985	-0,239000	0,163979	0,089996	-0,249006	-0,198471	-8,029770	0,540986	-8,277942	2,191725	47,933944	6,371501	-6,733634	-0,622434	-216,427266	-365,763110	60,562760	-0,198471	-8,029770	0,540986	-638,614902	17,771666	47,933944	-0,198471	-8,029770	0,540986	-638,614902	17,771666	47,933944
10:32:07,37	0,841923	4,416985	-0,239000	0,163979	0,089996	-0,249006	-0,199735	-8,022183	0,538647	-8,333396	2,111323	47,870418	6,365562	-6,728745	-0,624773	-216,270408	-365,462135	60,499234	-0,199735	-8,022183	0,538647	-638,074759	17,790534	47,870418	-0,199735	-8,022183	0,538647	-638,074759	17,790534	47,870418
10:32:07,42	0,841923	4,416985	-0,239000	0,163979	0,089996	-0,249006	-0,205585	-8,017699	0,535529	-8,383305	1,777761	47,863573	6,364604	-6,721437	-0,627892	-216,204207	-365,288743	60,492389	-0,205585	-8,017699	0,535529	-637,772668	17,916193	47,863573	-0,205585	-8,017699	0,535529	-637,772668	17,916193	47,863573
10:32:07,47	0,841923	4,416985	-0,239000	0,163979	0,089996	-0,249006	-0,199477	-8,006602	0,538219	-8,746599	2,031642	47,817754	6,351939	-6,721178	-0,625201	-216,152541	-365,071748	60,446570	-0,199477	-8,006602	0,538219	-637,264840	17,690568	47,817754	-0,199477	-8,006602	0,538219	-637,264840	17,690568	47,817754
10:32:07,52	0,841923	4,416985	-0,239000	0,163979	0,089996	-0,249006	-0,205153	-8,009999	0,533992	-8,325137	1,793745	47,787147	6,357720	-6,717962	-0,629428	-215,980573	-364,888380	60,415963	-0,205153	-8,009999	0,533992	-637,110092	17,898221	47,787147	-0,205153	-8,009999	0,533992	-637,110092	17,898221	47,787147
10:32:07,57	0,841923	4,416985	-0,239000	0,163979	0,089996	-0,249006	-0,205153	-8,009999	0,533992	-8,325137	1,793745	47,787147	6,359769	-6,731187	-0,626012	-216,491122	-365,486751	60,534020	-0,205153	-8,009999	0,533992	-637,110092	17,898221	47,787147	-0,205153	-8,009999	0,533992	-637,110092	17,898221	47,787147
10:32:07,62	0,841923	4,416985	-0,239000	0,163979	0,089996	-0,249006	-0,194724	-8,018387	0,537408	-8,662464	2,193067	47,905205	6,675047	-6,903845	-0,578464	-224,811035	-381,670169	62,543026	-0,194724	-8,018387	0,537408	-638,105839	17,478902	47,905205	-0,194724	-8,018387	0,537408	-638,105839	17,478902	47,905205
10:32:07,67	0,841972	4,466998	-0,239000	0,163996	0,089999	-0,249028	-0,189387	-8,382204	0,582361	-8,820568	2,838668	50,036597	6,672176	-6,917717	-0,581059	-225,710655	-382,191622	62,665413	-0,189387	-8,382204	0,582361	-666,823600	17,705567	50,036597	-0,189387	-8,382204	0,582361	-666,823600	17,705567	50,036597
10:32:07,72	0,841972	4,466998	-0,239000	0,163996	0,089999	-0,249028	-0,184886	-8,365214	0,576197	-8,487210	2,937460	49,875166	6,655211	-6,913120	-0,587224	-225,219375	-381,070173	62,503982	-0,184886	-8,365214	0,576197	-665,156519	17,451025	49,875166	-0,184886	-8,365214	0,576197	-665,156519	17,451025	49,875166
10:32:07,77	0,841972	4,466998	-0,239000	0,163996	0,089999	-0,249028	-0,189073	-8,352507	0,573526	-8,480586	2,723835	49,814191	6,646395	-6,899136	-0,584868	-224,852352	-380,461984	62,412216	-0,189073	-8,352507	0,573526	-664,152411	17,566100	49,814191	-0,189073	-8,352507	0,573526	-664,152411	17,566100	49,814191
10:32:07,82	0,841972	4,466998	-0,239000	0,163996	0,089999	-0,249028	-0,197103	-8,340475	0,578129	-8,668202	2,263862	49,711727	6,639896	-6,890170	-0,585291	-224,699829	-380,093693	62,340542	-0,197103	-8,340475	0,578129	-663,395511	17,736483	49,711727	-0,197103	-8,340475	0,578129	-663,395511	17,736483	49,711727
10:32:07,87	0,841972	4,466998	-0,239000	0,163996	0,089999	-0,249028	-0,186013	-8,329854	0,572365	-8,878669	2,828271	49,705547	6,631737	-6,893116	-0,588327	-224,505302	-379,758972	62,320194	-0,186013	-8,329854	0,572365	-662,772185	17,430295	49,705547	-0,186013	-8,329854	0,572365	-662,772185	17,430295	49,705547
10:32:07,92	0,841972	4,466998	-0,239000	0,163996	0,089999	-0,249028	-0,187544	-8,328870	0,571991	-8,598138	2,702178	49,661388	6,625065	-6,892646	-0,591430	-224,413939	-379,480988	62,290204	-0,187544	-8,328870	0,571991	-662,414396	17,424398	49,661388	-0,187544	-8,328870	0,571991	-662,414396	17,424398	49,661388
10:32:07,97	0,841972	4,466998	-0,239000	0,163996	0,089999	-0,249028	-0,187544	-8,328870	0,571991	-8,598138	2,702178	49,661388	6,623079	-6,881395	-0,591415	-224,278696	-379,286243	62,296369	-0,187544	-8,328870	0,571991	-662,414396	17,424398	49,661388	-0,187544	-8,328870	0,571991	-662,414396	17,424398	49,661388
10:32:08,02	0,841972	4,466998	-0,239000	0,163996	0,089999	-0,249028	-0,196295	-8,321524	0,572005	-8,743816	2,266864	49,667554	6,615156	-6,884924	-0,591413	-224,187342	-379,161626	62,239386	-0,196295	-8,321524	0,572005	-661,983471	17,676057	49,667554	-0,196295	-8,321524	0,572005	-661,983471	17,676057	49,667554
10:32:08,07	0,841972	4,466998	-0,239000	0,163996	0,089999	-0,249028	-0,188147	-8,311255	0,571981	-8,920623	2,643086	49,567705	6,610112	-6,883317	-0,591439	-224,141254	-378,953171	62,196521	-0,188147	-8,311255	0,571981	-661,354178	17,412610	49,567705	-0,188147	-8,311255	0,571981	-661,354178	17,412610	49,567705
10:32:08,12	0,841972	4,466998	-0,239000	0,163996	0,089999	-0,249028	-0,193612	-8,309928	0,569298	-8,757714	2,389398	49,560359	6,611695	-6,877921	-0,594122	-223,998879	-378,767557	62,189175	-0,193612	-8,309928	0,569298	-661,087068	17,587928	49,560359	-0,193612	-8,309928	0,569298	-661,087068	17,587928	49,560359
10:32:08,17	0,841972	4,466998	-0,239000	0,163996	0,089999	-0,249028	-0,192583	-8,306487	0,571589	-8,893016	2,409033	49,521553	6,604759	-6,880920	-0,590964	-223,978856	-378,670669	62,236958	-0,192583	-8,306487	0,571589	-660,952237	17,526807	49,521553	-0,192583	-8,306487	0,571589	-660,952237	17,526807	49,521553
10:32:08,22	0,841972	4,466998	-0,239000	0,163996	0,089999	-0,249028	-0,185885	-8,310092	0,568561	-8,557131	2,807490	49,514643	6,607973	-6,884694	-0,594860	-223,888745	-378,609369	62,143459	-0,185885	-8,310092	0,568561	-660,899349	17,399445	49,514643	-0,185885	-8,310092	0,568561	-660,899349	17,399445	49,514643
10:32:08,27	0,841972	4,466998	-0,239000	0,163996	0,089999	-0,249028	-0,196457	-8,304883	0,567727	-8,697573	2,269933	49,461530	6,608749	-6,872934	-0,595693	-223,812967	-378,502548	62,090346	-0,196457	-8,304883	0,567727	-660,630925	17,691832	49,461530	-0,196457	-8,304883	0,567727	-660,630925	17,691832	49,461530
10:32:08,32	0,841972	4,466998	-0,239000	0,163996	0,089999	-0,249028	-0,192283	-8,300622	0,568932	-8,821030	2,448107	49,506372	6,602971	-6,874418	-0,594488	-223,797554	-378,398112	62,135187	-0,192283	-8,300622	0,568932	-660,419840	17,542354	49,506372	-0,192283	-8,300622	0,568932	-660,419840	17,542354	49,506372
10:32:08,37	0,841972	4,466998	-0,239000	0,163996	0,089999	-0,249028	-0,194886	-8,300171	0,568570	-8,683928	2,350128	49,485590	6,603882	-6,871938	-0,594851	-223,684905	-378,277745	62,114406	-0,194886	-8,300171	0,568570	-660,247318	17,648704	49,485590	-0,194886	-8,300171	0,568570	-660,247318	17,648704	49,485590
10:32:08,42	0,841972	4,466998	-0,239000	0,163996	0,089999	-0,249028	-0,188413	-8,291801	0,571672	-9,052749	2,673893	49,473809	6,593398	-6,873359	-0,591749	-223,662829	-378,213843	62,102625	-0,188413	-8,291801	0,571672	-659,959154	17,464336	49,473809	-0,188413	-8,291801	0,571672	-659,959154	17,464336	49,473809
10:32:08,47	0,841972	4,466998	-0,239000	0,163996	0,089999	-0,249028	-0,188021	-8,292052	0,570906	-9,018377	2,685804	49,484594	6,593418	-6,873824	-0,592514	-223,659493	-378,191119	62,113409	-0,188021	-8,292052	0,570906	-659,944444	17,445475	49,484594	-0,188021	-8,292052	0,570906	-659,944444	17,445475	49,484594
10:32:08,52	0,841972	4,466998	-0,239000	0,163996	0,089999	-0,249028	-0,196099	-8,296487	0,567811	-8,655506	2,285420	49,466821	6,597640	-6,868446	-0,597179	-223,624626	-378,093297	62,115705	-0,196099	-8,296487	0,567811	-659,929752	17,679162	49,466821	-0,196099	-8,296487	0,567811	-659,929752	17,679162	49,466821
10:32:08,57	0,841972	4,466998	-0,239000	0,163996	0,089999	-0,249028	-0,196099	-8,296487	0,567811	-8,655506	2,285420	49,466821	6,598793	-6,866747	-0,596751	-223,503577	-378,074717	62,101923	-0,196099	-8,296487	0,567811	-659,929752	17,679162	49,466821	-0,196099	-8,296487	0,567811	-659,929752	17,679162	49,466821
10:32:08,62	0,841972	4,466998	-0,239000	0,163996	0,089999	-0,249028	-0,196837	-8,293167	0,566669	-8,781605	2,304193	49,473107	6,595709	-6,868471	-0,593633	-223,483509	-377,956241	62,096770	-0,196837	-8,293167	0,566669	-659,795240	17,755928	49,473107	-0,196837	-8,293167	0,566669	-659,795240	17,755928	49,473107
10:32:08,67	0,841972	4,466998	-0,239000	0,163996	0,089999	-0,249028	-0,187842	-8,293495	0,566278	-8,672353	2,761739	49,409578	6,593416	-6,875011	-0,598279	-223,468151	-377,945467	62,079037	-0,187842	-8,293495	0,566278	-659,711678	17,507306	49,409578	-0,187842	-8,293495	0,566278	-659,711678	17,507306	49,409578
10:32:08,72	0,841972	4,466998	-0,239000	0,163996	0,089999	-0,249028	-0,185965	-8,290687	0,565149	-8,665051	2,801209	49,448480	6,591208	-6,874923	-0,598271	-223,440023	-377,827895	62,077295	-0,185965	-8,290687	0,565149	-659,483980	17,399426	49,448480	-0,185965	-8,290687	0,565149	-659,483980	17,399426	49,448480
10:32:08,77	0,841972	4,466998	-0,239000	0,163996	0,089999	-0,249028	-0,185965	-8,290687	0,565149	-8,665051	2,801209	49,448480	6,588814	-6,867985	-0,596390	-223,465141	-377,772290	62,054580	-0,185965	-8,290687	0,565149	-659,483980	17,399426	49,448480	-0,185965	-8,290687	0,565149	-659,483980	17,399426	49,448480
10:32:08,82	0,841972	4,466998	-0,239000	0,163996	0,089999	-0,249028	-0,188400	-8,284023	0,567088	-8,930418	2,702144	49,443623	6,586654	-6,869482	-0,596332	-223,375571	-377,771376	62,072438	-0,188400	-8,284023	0,567088	-659,226206	17,491513	49,443623	-0,188400	-8,284023	0,567088	-659,226206	17,491513	49,443623
10:32:08,87	0,841972	4,466998	-0,239000	0,163996	0,089999	-0,249028	-0,190315	-8,286540	0,564373	-8,697872	2,617264	49,409046	6,589792	-6,869082	-0,599048	-223,312019	-377,690712	62,037862	-0,190315	-8,286540	0,564373	-659,191289	17,556969	49,409046	-0,190315	-8,286540	0,564373	-659,191289	17,556969	49,409046
10:32:08,92	0,841972	4,466998	-0,239000	0,163996	0,089999	-0,249028	-0,190315	-8,286540	0,564373	-8,697872	2,617264	49,409046	6,586773	-6,869379	-0,598677	-223,353040	-377,674208	62,042866	-0,190315	-8,286540	0,564373	-659,191289	17,556969	49,409046	-0,190315	-8,286540	0,564373	-659,191289	17,556969	49,409046
10:32:08,97	0,841972	4,466998	-0,239000	0,163996	0,089999	-0,249028	-0,196665	-8,286886	0,568227	-8,693018	2,270457	49,403363	6,586435	-6,870241	-0,597099	-223,260670	-377,629402	62,013135	-0,196665	-8,286886	0,568227	-659,213594	17,708640	49,403363	-0,196665	-8,286886	0,568227	-659,213594	17,708640	49,403363
10:32:09,02	0,841972	4,466998	-0,239000	0,163996	0,089999	-0,249028	-0,187633	-8,284212	0,566321	-8,740174	2,770553	49,384319	6,590552	-6,863381	-0,595550	-223,263871	-377,576845	62,039863	-0,195632	-8,284347	0,567870	-659,010488	17,682643	49,411048	-0,195632	-8,284347	0,567870	-659,010488	17,682643	49,411048
10:32:09,07	0,841972	4,466998	-0,239000	0,163996	0,089999	-0,249028	-0,195632	-8,284347	0,567870	-8,689223	2,325522	49,411048	6,580526	-6,860863	-0,598681	-223,275241	-377,519164	62,052064	-0,195632	-8,284347	0,567870	-659,010488	17,682643	49,411048	-0,195632	-8,284347	0,567870	-659,010488	17,682643	49,411048
10:32:09,12	0,841972	4,466998	-0,239000	0,163996	0,089999	-0,249028	-0,187492	-8,281094	0,566338	-8,803389	2,786763	49,386057	6,583664	-6,868803	-0,597082	-223,203478	-377,548189	62,014872	-0,187492	-8,281094	0,566338	-658,869258	17,504915	49,386057	-0,187492	-8,281094	0,566338	-658,869258	17,504915	49,386057
10:32:09,17	0,841972	4,466998	-0,239000	0,163996	0,089999	-0,249028	-0,195307	-8,279370	0,565943	-8,790200	2,334038	49,410707	6,586078	-6,861174	-0,597477	-223,192224	-377,435921	62,039523	-0,195307	-8,279370	0,565943	-658,720709	17,665603	49,410707	-0,195307	-8,279370	0,565943	-658,720709	17,665603	49,410707
10:32:09,22	0,841972	4,466998	-0,239000	0,163996	0,089999	-0,249028	-0,195307	-8,279370	0,565943	-8,790200	2,334038	49,410707	6,579606	-6,863669	-0,596712	-223,203384	-377,419687	62,028513	-0,195307	-8,279370	0,565943	-658,720709	17,665603	49,410707	-0,195307	-8,279370	0,565943	-658,720709	17,665603	49,410707
10:32:09,27	0,841972	4,466998	-0,239000	0,163996	0,089999	-0,249028	-0,189910	-8,275013	0,566709	-9,008275	2,596895	49,399697	6,586957	-6,867225	-0,598587	-223,089724	-377,389687	62,015654	-0,189910	-8,275013	0,566709	-658,596775	17,504803	49,399697	-0,189910	-8,275013	0,566709	-658,596775	17,504803	49,399697
10:32:09,32	0,841972	4,466998	-0,239000	0,163996	0,089999	-0,249028	-0,190505	-8,283157	0,564834	-8,501983	2,649345	49,386838	6,582091	-6,859632	-0,599048	-223,157253	-377,343023	62,013564	-0,190505	-8,283157	0,564834	-658,729778	17,604024	49,386838	-0,190505	-8,283157	0,564834	-658,729778	17,604024	49,386838
10:32:09,37	0,841972	4,466998	-0,239000	0,163996	0,089999	-0,249028	-0,188172	-8,283936	0,566377	-8,380421	2,723844	49,359384	6,586466	-6,869635	-0,597043	-223,089752	-377,296104	61,988200	-0,188172	-8,283936	0,566377	-658,669401	17,495385	49,359384	-0,188172	-8,283936	0,566377	-658,669401	17,495385	49,359384
10:32:09,42	0,841972	4,466998	-0,239000	0,163996	0,089999	-0,249028	-0,188172	-8,283936	0,566377	-8,380421	2,723844	49,359384	6,579339	-6,865176	-0,596301	-223,108859	-377,287322	61,992501	-0,188471	-8,275535	0,567119	-658,448712	17,482346	49,363685	-0,188471	-8,275535	0,567119	-658,448712	17,482346	49,363685
10:32:09,47	0,841972	4,466998	-0,239000	0,163996	0,089999	-0,249028	-0,188471	-8,275535	0,567119	-8,819238	2,687406	49,363685	6,577722	-6,865026	-0,596687	-223,039957	-377,292474	61,957689	-0,188471	-8,275535	0,567119	-658,448712	17,482346	49,363685	-0,188471	-8,275535	0,567119	-658,448712	17,482346	49,363685
10:32:09,52	0,841972	4,466998	-0,239000	0,163996	0,089999	-0,249028	-0,186137	-8,279098	0,565645	-8,559402	2,823464	49,414119	6,581259	-6,868979	-0,597776	-223,058831	-377,230148	62,042934	-0,186137	-8,279098	0,565645	-658,468621	17,435257	49,414119	-0,186137	-8,279098	0,565645	-658,468621	17,435257	49,414119
10:32:09,57	0,841972	4,466998	-0,239000	0,163996	0,089999	-0,249028	-0,186137	-8,279098	0,565645	-8,559402	2,823464	49,414119	6,576047	-6,861342	-0,598587	-223,006921	-377,203642	62,019750	-0,186137	-8,279098	0,565645	-658,468621	17,435257	49,414119	-0,186137	-8,279098	0,565645	-658,468621	17,435257	49,414119
10:32:09,62	0,841972	4,466998	-0,239000	0,163996	0,089999	-0,249028	-0,190145	-8,270767	0,564833	-8,943728	2,646758	49,390935	6,576160	-6,861886	-0,599756	-222,964121	-377,184256	61,986666	-0,190145	-8,270767	0,564833	-658,198927	17,573168	49,390935	-0,190145	-8,270767	0,564833	-658,198927	17,573168	49,390935
10:32:09,67	0,841972	4,466998	-0,239000	0,163996	0,089999	-0,249028	-0,189731	-8,271137	0,563664	-8,886311	2,695675	49,357850	6,581533	-6,860298	-0,597042	-222,957299	-377,117263	61,973718	-0,193792	-8,274996	0,566379	-658,211374	17,669590	49,344903	-0,193792	-8,274996	0,566379	-658,211374	17,669590	49,344903
10:32:09,72	0,841972	4,466998	-0,239000	0,163996	0,089999	-0,249028	-0,190770	-8,267881	0,564817	-8,979254	2,597345	49,359956	6,573860	-6,859358	-0,598603	-222,964322	-377,095961	61,988772	-0,190770	-8,267881	0,564817	-658,007890	17,572764	49,359956	-0,190770	-8,267881	0,564817	-658,007890	17,572764	49,359956
10:32:09,77	0,841972	4,466998	-0,239000	0,163996	0,089999	-0,249028	-0,190770	-8,267881	0,564817	-8,979254	2,597345	49,359956	6,581086	-6,860879	-0,598571	-222,909343	-377,059514	61,975843	-0,190770	-8,267881	0,564817	-658,007890	17,572764	49,359956	-0,190770	-8,267881	0,564817	-658,007890	17,572764	49,359956
10:32:09,82	0,841972	4,466998	-0,239000	0,163996	0,089999	-0,249028	-0,193066	-8,274899	0,564849	-8,555236	2,507329	49,347027	6,583381	-6,852823	-0,600908	-222,901130	-377,080280	62,007177	-0,193066	-8,274899	0,564849	-658,134828	17,663005	49,347027	-0,193066	-8,274899	0,564849	-658,134828	17,663005	49,347027
10:32:09,87	0,841972	4,466998	-0,239000	0,163996	0,089999	-0,249028	-0,190416	-8,264944	0,564814	-9,044688	2,663049	49,316848	6,571139	-6,858196	-0,598606	-222,879721	-377,044007	61,945664	-0,190416	-8,264944	0,564814	-657,842764	17,610669	49,316848	-0,190416	-8,264944	0,564814	-657,842764	17,610669	49,316848
10:32:09,92	0,841972	4,466998	-0,239000	0,163996	0,089999	-0,249028	-0,186268	-8,273511	0,564843	-8,575637	2,849402	49,308158	6,576485	-6,866072	-0,598577	-222,893349	-377,008969	61,936974	-0,186268	-8,273511	0,564843	-658,046279	17,471437	49,308158	-0,186268	-8,273511	0,564843	-658,046279	17,471437	49,308158
10:32:09,97	0,841972	4,466998	-0,239000	0,163996	0,089999	-0,249028	-0,186268	-8,273511	0,564843	-8,575637	2,849402	49,308158	6,574077	-6,857018	-0,601339	-222,903435	-376,963293	61,945994	-0,186268	-8,273511	0,564843	-658,046279	17,471437	49,308158	-0,186268	-8,273511	0,564843	-658,046279	17,471437	49,308158
10:32:10,02	0,841972	4,466998	-0,239000	0,163996	0,089999	-0,249028	-0,190914	-8,265409	0,565974	-8,955083	2,599982	49,308998	6,571792	-6,857998	-0,597446	-222,879205	-376,968805	61,937814	-0,190914	-8,265409	0,565974	-657,789723	17,586721	49,308998	-0,190914	-8,265409	0,565974	-657,789723	17,586721	49,308998
10:32:10,07	0,841972	4,466998	-0,239000	0,163996	0,089999	-0,249028	-0,190914	-8,265409	0,565974	-8,955083	2,599982	49,308998	6,575555	-6,864233	-0,597772	-222,806041	-376,919488	61,933720	-0,190914	-8,265409	0,565974	-657,789723	17,586721	49,308998	-0,190914	-8,265409	0,565974	-657,789723	17,586721	49,308998
10:32:10,12	0,841972	4,466998	-0,239000	0,163996	0,089999	-0,249028	-0,189888	-8,269642	0,562913	-8,640841	2,680546	49,307564	6,574944	-6,861002	-0,600507	-222,808555	-376,900881	61,936380	-0,189888	-8,269642	0,562913	-657,807736	17,586759	49,307564	-0,189888	-8,269642	0,562913	-657,807736	17,586759	49,307564
10:32:10,17	0,841972	4,466998	-0,239000	0,163996	0,089999	-0,249028	-0,198042	-8,268345	0,567532	-8,691277	2,254719	49,282611	6,577898	-6,853292	-0,595888	-222,801611	-376,885255	61,911427	-0,198042	-8,268345	0,567532	-657,756363	17,801051	49,282611	-0,198042	-8,268345	0,567532	-657,756363	17,801051	49,282611
10:32:10,22	0,841972	4,466998	-0,239000	0,163996	0,089999	-0,249028	-0,198042	-8,268345	0,567532	-8,691277	2,254719	49,282611	6,576810	-6,860233	-0,599721	-222,782730	-376,843981	61,933050	-0,198042	-8,268345	0,567532	-657,756363	17,801051	49,282611	-0,198042	-8,268345	0,567532	-657,756363	17,801051	49,282611
10:32:10,27	0,841972	4,466998	-0,239000	0,163996	0,089999	-0,249028	-0,191487	-8,270873	0,563699	-8,514658	2,591327	49,304235	6,581013	-6,852084	-0,597382	-222,717103	-376,872613	61,941661	-0,191487	-8,270873	0,563699	-657,778159	17,623042	49,304235	-0,191487	-8,270873	0,563699	-657,778159	17,623042	49,304235
10:32:10,32	0,841972	4,466998	-0,239000	0,163996	0,089999	-0,249028	-0,200646	-8,270439	0,566038	-8,529209	2,186194	49,312845	6,575224	-6,855771	-0,597369	-222,705811	-376,797344	61,942400	-0,200646	-8,270439	0,566038	-657,758641	17,936914	49,312845	-0,200646	-8,270439	0,566038	-657,758641	17,936914	49,312845
10:32:10,37	0,841972	4,466998	-0,239000	0,163996	0,089999	-0,249028	-0,196893	-8,265753	0,565228	-8,729906	2,299093	49,305509	6,575079	-6,852991	-0,598193	-222,766863	-376,794267	61,934325	-0,196893	-8,265753	0,565228	-657,591494	17,755187	49,305509	-0,196893	-8,265753	0,565228	-657,591494	17,755187	49,305509
10:32:10,42	0,841972	4,466998	-0,239000	0,163996	0,089999	-0,249028	-0,187388	-8,267921	0,561367	-8,637452	2,834819	49,275416	6,572204	-6,862307	-0,602054	-222,741089	-376,832588	61,904232	-0,187388	-8,267921	0,561367	-657,669255	17,544795	49,275416	-0,187388	-8,267921	0,561367	-657,669255	17,544795	49,275416
10:32:10,47	0,841972	4,466998	-0,239000	0,163996	0,089999	-0,249028	-0,187388	-8,267921	0,561367	-8,637452	2,834819	49,275416	6,575929	-6,848232	-0,600103	-222,649256	-376,735662	61,932164	-0,187388	-8,267921	0,561367	-657,669255	17,544795	49,275416	-0,187388	-8,267921	0,561367	-657,669255	17,544795	49,275416
10:32:10,52	0,841972	4,466998	-0,239000	0,163996	0,089999	-0,249028	-0,196443	-8,266059	0,562880	-8,698405	2,330212	49,273108	6,575119	-6,853535	-0,600540	-222,752410	-376,784629	61,901924	-0,196443	-8,266059	0,562880	-657,584038	17,750950	49,273108	-0,196443	-8,266059	0,562880	-657,584038	17,750950	49,273108
10:32:10,57	0,841972	4,466998	-0,239000	0,163996	0,089999	-0,249028	-0,189087	-8,258884	0,560184	-8,993834	2,705315	49,289101	6,565227	-6,856318	-0,603236	-222,720001	-376,713678	61,917917	-0,189087	-8,258884	0,560184	-657,316261	17,548607	49,289101	-0,189087	-8,258884	0,560184	-657,316261	17,548607	49,289101
10:32:10,62	0,841972	4,466998	-0,239000	0,163996	0,089999	-0,249028	-0,196873	-8,266733	0,562558	-8,575514	2,354942	49,308175	6,575918	-6,853499	-0,600863	-222,667686	-376,732127	61,936990	-0,196873	-8,266733	0,562558	-657,514076	17,809482	49,308175	-0,196873	-8,266733	0,562558	-657,514076	17,809482	49,308175
10:32:10,68	0,841972	4,466998	-0,239000	0,163996	0,089999	-0,249028	-0,197857	-8,265585	0,563326	-8,568048	2,285281	49,295276	6,575282	-6,849626	-0,599345	-222,695452	-376,697233	61,928245	-0,197857	-8,265585	0,563326	-657,416505	17,817024	49,295276	-0,197857	-8,265585	0,563326	-657,416505	17,817024	49,295276
10:32:10,73	0,841972	4,466998	-0,239000	0,163996	0,089999	-0,249028	-0,197857	-8,265585	0,563326	-8,568048	2,285281	49,295276	6,569491	-6,853550	-0,599715	-222,673727	-376,654398	61,928035	-0,197857	-8,265585	0,563326	-657,416505	17,817024	49,295276	-0,197857	-8,265585	0,563326	-657,416505	17,817024	49,295276
10:32:10,78	0,841972	4,466998	-0,239000	0,163996	0,089999	-0,249028	-0,193615	-8,261193	0,563705	-8,799311	2,480274	49,299220	6,568969	-6,859973	-0,601629	-222,651965	-376,667688	61,917817	-0,193615	-8,261193	0,563705	-657,302966	17,679044	49,299220	-0,193615	-8,261193	0,563705	-657,302966	17,679044	49,299220
10:32:10,83	0,841972	4,466998	-0,239000	0,163996	0,089999	-0,249028	-0,187792	-8,263953	0,561791	-8,656444	2,808532	49,289002	6,262111	-6,598281	-0,639940	-210,767267	-360,467087	59,654045	-0,187792	-8,263953	0,561791	-657,376721	17,550241	49,289002	-0,187792	-8,263953	0,561791	-657,376721	17,550241	49,289002
10:32:10,88	0,842001	4,417302	-0,239006	0,163979	0,089997	-0,248977	-0,258398	-7,764281	0,512916	-9,625040	1,251697	46,431815	6,171544	-6,548991	-0,650505	-208,313455	-356,061970	59,060631	-0,258398	-7,764281	0,512916	-619,121105	21,535934	46,431815	-0,258398	-7,764281	0,512916	-619,121105	21,535934	46,431815
10:32:10,93	0,842001	4,417302	-0,239006	0,163979	0,089997	-0,248977	-0,266795	-7,770321	0,514507	-9,310068	0,836498	46,476198	6,180974	-6,544738	-0,648913	-208,294415	-356,071939	59,105014	-0,266795	-7,770321	0,514507	-619,280281	21,779943	46,476198	-0,266795	-7,770321	0,514507	-619,280281	21,779943	46,476198
10:32:10,98	0,842001	4,417302	-0,239006	0,163979	0,089997	-0,248977	-0,263811	-7,772950	0,512193	-9,094429	1,016821	46,439560	6,181758	-6,548637	-0,651227	-208,233199	-356,016132	59,068376	-0,263811	-7,772950	0,512193	-619,271007	21,725957	46,439560	-0,263811	-7,772950	0,512193	-619,271007	21,725957	46,439560
10:32:11,03	0,842001	4,417302	-0,239006	0,163979	0,089997	-0,248977	-0,263811	-7,772950	0,512193	-9,094429	1,016821	46,439560	6,177527	-6,546520	-0,651625	-208,239835	-356,117746	59,079550	-0,263811	-7,772950	0,512193	-619,271007	21,725957	46,439560	-0,263811	-7,772950	0,512193	-619,271007	21,725957	46,439560
10:32:11,08	0,842001	4,417302	-0,239006	0,163979	0,089997	-0,248977	-0,270208	-7,771235	0,515677	-9,181923	0,664496	46,463440	6,183471	-6,542240	-0,647744	-208,249399	-356,004819	59,092256	-0,270208	-7,771235	0,515677	-619,223858	21,875787	46,463440	-0,270208	-7,771235	0,515677	-619,223858	21,875787	46,463440
10:32:11,13	0,842001	4,417302	-0,239006	0,163979	0,089997	-0,248977	-0,261778	-7,773341	0,513745	-9,121034	1,106908	46,447227	6,181080	-6,550593	-0,649676	-208,270186	-356,048985	59,076043	-0,261778	-7,773341	0,513745	-619,328318	21,656488	46,447227	-0,261778	-7,773341	0,513745	-619,328318	21,656488	46,447227
10:32:11,18	0,842001	4,417302	-0,239006	0,163979	0,089997	-0,248977	-0,261778	-7,773341	0,513745	-9,121034	1,106908	46,447227	6,175673	-6,547011	-0,651254	-208,304822	-356,048108	59,096365	-0,262177	-7,766867	0,512166	-619,173312	21,636620	46,467549	-0,262177	-7,766867	0,512166	-619,173312	21,636620	46,467549
10:32:11,23	0,842001	4,417302	-0,239006	0,163979	0,089997	-0,248977	-0,263697	-7,774227	0,512569	-9,073721	0,986398	46,448966	6,182807	-6,549374	-0,650851	-208,287504	-356,037541	59,077782	-0,263697	-7,774227	0,512569	-619,350541	21,686623	46,448966	-0,263697	-7,774227	0,512569	-619,350541	21,686623	46,448966
10:32:11,28	0,842001	4,417302	-0,239006	0,163979	0,089997	-0,248977	-0,263697	-7,774227	0,512569	-9,073721	0,986398	46,448966	6,175964	-6,532719	-0,655869	-207,929056	-355,842368	59,016859	-0,274699	-7,759973	0,507552	-618,624563	22,191013	46,388043	-0,274699	-7,759973	0,507552	-618,624563	22,191013	46,388043
10:32:11,33	0,842001	4,417302	-0,239006	0,163979	0,089997	-0,248977	-0,274699	-7,759973	0,507552	-9,466675	0,627136	46,388043	5,816498	-6,341494	-0,704479	-198,736598	-337,374360	56,815884	-0,274699	-7,759973	0,507552	-618,624563	22,191013	46,388043	-0,274699	-7,759973	0,507552	-618,624563	22,191013	46,388043
10:32:11,38	0,841994	4,367161	-0,238997	0,163991	0,090000	-0,248983	-0,259483	-7,271829	0,450194	-9,551620	-0,222265	43,589371	5,745610	-6,301825	-0,713227	-196,700608	-333,112832	56,218186	-0,259483	-7,271829	0,450194	-580,390162	20,147129	43,589371	-0,259483	-7,271829	0,450194	-580,390162	20,147129	43,589371
10:32:11,43	0,841994	4,367161	-0,238997	0,163991	0,090000	-0,248983	-0,262627	-7,265706	0,450156	-9,922250	-0,429664	43,618590	5,741880	-6,296040	-0,713264	-196,764749	-333,136151	56,247406	-0,262627	-7,265706	0,450156	-580,280185	20,186567	43,618590	-0,262627	-7,265706	0,450156	-580,280185	20,186567	43,618590
10:32:11,48	0,841994	4,367161	-0,238997	0,163991	0,090000	-0,248983	-0,262627	-7,265706	0,450156	-9,922250	-0,429664	43,618590	5,742619	-6,300238	-0,717058	-196,664691	-333,219721	56,284275	-0,262627	-7,265706	0,450156	-580,280185	20,186567	43,618590	-0,262627	-7,265706	0,450156	-580,280185	20,186567	43,618590
10:32:11,53	0,841994	4,367161	-0,238997	0,163991	0,090000	-0,248983	-0,264718	-7,274740	0,452181	-9,565101	-0,395206	43,651138	5,750749	-6,298746	-0,711240	-196,697038	-333,305273	56,279953	-0,264718	-7,274740	0,452181	-580,632188	20,385185	43,651138	-0,264718	-7,274740	0,452181	-580,632188	20,385185	43,651138
10:32:11,58	0,841994	4,367161	-0,238997	0,163991	0,090000	-0,248983	-0,264718	-7,274740	0,452181	-9,565101	-0,395206	43,651138	5,746105	-6,299016	-0,717053	-196,670404	-333,255081	56,293672	-0,264718	-7,274740	0,452181	-580,632188	20,385185	43,651138	-0,264718	-7,274740	0,452181	-580,632188	20,385185	43,651138
10:32:11,63	0,841994	4,367161	-0,238997	0,163991	0,090000	-0,248983	-0,266632	-7,270968	0,447511	-9,727508	-0,476187	43,649561	5,748439	-6,295203	-0,715909	-196,664145	-333,285319	56,278377	-0,266632	-7,270968	0,447511	-580,498508	20,454395	43,649561	-0,266632	-7,270968	0,447511	-580,498508	20,454395	43,649561
10:32:11,68	0,841994	4,367161	-0,238997	0,163991	0,090000	-0,248983	-0,266632	-7,270968	0,447511	-9,727508	-0,476187	43,649561	5,747275	-6,300898	-0,712766	-196,667125	-333,312034	56,293974	-0,266632	-7,270968	0,447511	-580,498508	20,454395	43,649561	-0,266632	-7,270968	0,447511	-580,498508	20,454395	43,649561
10:32:11,73	0,841994	4,367161	-0,238997	0,163991	0,090000	-0,248983	-0,261118	-7,272808	0,450655	-9,656468	-0,178697	43,665158	5,752522	-6,295002	-0,713959	-196,674453	-333,316724	56,286716	-0,261118	-7,272808	0,450655	-580,571887	20,319059	43,665158	-0,261118	-7,272808	0,450655	-580,571887	20,319059	43,665158
10:32:11,78	0,841994	4,367161	-0,238997	0,163991	0,090000	-0,248983	-0,266211	-7,273318	0,449489	-9,581795	-0,449975	43,673094	5,750264	-6,296743	-0,713932	-196,648641	-333,267127	56,301910	-0,266211	-7,273318	0,449489	-580,537279	20,447575	43,673094	-0,266211	-7,273318	0,449489	-580,537279	20,447575	43,673094
10:32:11,83	0,841994	4,367161	-0,238997	0,163991	0,090000	-0,248983	-0,266211	-7,273318	0,449489	-9,581795	-0,449975	43,673094	5,746667	-6,296835	-0,712842	-196,665161	-333,338940	56,216114	-0,266211	-7,273318	0,449489	-580,537279	20,447575	43,673094	-0,266211	-7,273318	0,449489	-580,537279	20,447575	43,673094
10:32:11,88	0,841994	4,367161	-0,238997	0,163991	0,090000	-0,248983	-0,264333	-7,270250	0,450578	-9,811820	-0,330719	43,587298	5,752552	-6,292241	-0,717850	-196,645013	-333,320253	56,279393	-0,264333	-7,270250	0,450578	-580,526411	20,419408	43,587298	-0,264333	-7,270250	0,450578	-580,526411	20,419408	43,587298
10:32:11,93	0,841994	4,367161	-0,238997	0,163991	0,090000	-0,248983	-0,271254	-7,273049	0,445570	-9,639988	-0,682510	43,650577	5,750690	-6,306811	-0,717057	-196,722513	-333,343904	56,266775	-0,257705	-7,278722	0,446363	-580,783894	20,196584	43,637960	-0,257705	-7,278722	0,446363	-580,783894	20,196584	43,637960
10:32:11,98	0,841994	4,367161	-0,238997	0,163991	0,090000	-0,248983	-0,257705	-7,278722	0,446363	-9,404249	-0,033259	43,637960	5,747191	-6,296715	-0,718230	-196,682315	-333,318891	56,297841	-0,257705	-7,278722	0,446363	-580,783894	20,196584	43,637960	-0,257705	-7,278722	0,446363	-580,783894	20,196584	43,637960
10:32:12,03	0,841994	4,367161	-0,238997	0,163991	0,090000	-0,248983	-0,261845	-7,273756	0,451031	-9,594618	-0,229591	43,651230	5,748460	-6,300742	-0,712389	-196,672166	-333,294635	56,280046	-0,261845	-7,273756	0,451031	-580,584464	20,325272	43,651230	-0,261845	-7,273756	0,451031	-580,584464	20,325272	43,651230
10:32:12,08	0,841994	4,367161	-0,238997	0,163991	0,090000	-0,248983	-0,261845	-7,273756	0,451031	-9,594618	-0,229591	43,651230	5,746029	-6,295023	-0,712046	-196,685453	-333,320075	56,265052	-0,261845	-7,273756	0,451031	-580,584464	20,325272	43,651230	-0,261845	-7,273756	0,451031	-580,584464	20,325272	43,651230
10:32:12,13	0,841994	4,367161	-0,238997	0,163991	0,090000	-0,248983	-0,265583	-7,268791	0,451374	-9,881463	-0,422716	43,636236	5,747188	-6,303962	-0,715087	-196,686510	-333,380008	56,302628	-0,265583	-7,268791	0,451374	-580,481572	20,425522	43,636236	-0,265583	-7,268791	0,451374	-580,481572	20,425522	43,636236
10:32:12,18	0,841994	4,367161	-0,238997	0,163991	0,090000	-0,248983	-0,258421	-7,274265	0,448334	-9,649283	-0,021241	43,673813	5,745371	-6,296745	-0,714411	-196,715873	-333,336900	56,231979	-0,263763	-7,269082	0,449010	-580,519059	20,359357	43,603164	-0,263763	-7,269082	0,449010	-580,519059	20,359357	43,603164
10:32:12,23	0,841994	4,367161	-0,238997	0,163991	0,090000	-0,248983	-0,261561	-7,274561	0,449873	-9,595721	-0,186624	43,655107	5,749015	-6,301391	-0,713547	-196,669242	-333,345914	56,283923	-0,261561	-7,274561	0,449873	-580,648735	20,345903	43,655107	-0,261561	-7,274561	0,449873	-580,648735	20,345903	43,655107
10:32:12,28	0,841994	4,367161	-0,238997	0,163991	0,090000	-0,248983	-0,261561	-7,274561	0,449873	-9,595721	-0,186624	43,655107	5,747679	-6,295836	-0,715934	-196,729102	-333,331255	56,282208	-0,261561	-7,274561	0,449873	-580,648735	20,345903	43,655107	-0,261561	-7,274561	0,449873	-580,648735	20,345903	43,655107
10:32:12,33	0,841994	4,367161	-0,238997	0,163991	0,090000	-0,248983	-0,260184	-7,269878	0,447477	-9,852119	-0,120821	43,592782	5,744271	-6,300242	-0,715943	-196,680702	-333,354195	56,221597	-0,260184	-7,269878	0,447477	-580,537547	20,303638	43,592782	-0,260184	-7,269878	0,447477	-580,537547	20,303638	43,592782
10:32:12,38	0,841994	4,367161	-0,238997	0,163991	0,090000	-0,248983	-0,260184	-7,269878	0,447477	-9,852119	-0,120821	43,592782	5,747725	-6,296319	-0,713991	-196,725733	-333,295510	56,277227	-0,260184	-7,269878	0,447477	-580,537547	20,303638	43,592782	-0,260184	-7,269878	0,447477	-580,537547	20,303638	43,592782
10:32:12,43	0,841994	4,367161	-0,238997	0,163991	0,090000	-0,248983	-0,265308	-7,270908	0,449429	-9,770276	-0,455621	43,648412	5,750166	-6,292315	-0,715897	-196,662305	-333,312819	56,307267	-0,269996	-7,271020	0,447524	-580,522765	20,558895	43,678451	-0,269996	-7,271020	0,447524	-580,522765	20,558895	43,678451
10:32:12,48	0,841994	4,367161	-0,238997	0,163991	0,090000	-0,248983	-0,265585	-7,275745	0,449488	-9,466292	-0,400756	43,653105	5,752053	-6,298498	-0,713932	-196,639535	-333,284719	56,281921	-0,265585	-7,275745	0,449488	-580,612268	20,447676	43,653105	-0,265585	-7,275745	0,449488	-580,612268	20,447676	43,653105
10:32:12,53	0,841994	4,367161	-0,238997	0,163991	0,090000	-0,248983	-0,265585	-7,275745	0,449488	-9,466292	-0,400756	43,653105	5,744172	-6,294188	-0,713996	-196,709906	-333,347889	56,279937	-0,265585	-7,275745	0,449488	-580,612268	20,447676	43,653105	-0,265585	-7,275745	0,449488	-580,612268	20,447676	43,653105
10:32:12,58	0,841994	4,367161	-0,238997	0,163991	0,090000	-0,248983	-0,265377	-7,266765	0,449425	-10,023122	-0,419298	43,651121	5,752511	-6,298366	-0,715122	-196,684100	-333,326307	56,277025	-0,265377	-7,266765	0,449425	-580,464201	20,412806	43,651121	-0,265377	-7,266765	0,449425	-580,464201	20,412806	43,651121
10:32:12,63	0,841994	4,367161	-0,238997	0,163991	0,090000	-0,248983	-0,265929	-7,276075	0,448298	-9,507401	-0,436420	43,648209	5,747109	-6,299474	-0,716685	-196,699858	-333,412769	56,279115	-0,265929	-7,276075	0,448298	-580,679326	20,438980	43,648209	-0,265929	-7,276075	0,448298	-580,679326	20,438980	43,648209
10:32:12,69	0,841994	4,367161	-0,238997	0,163991	0,090000	-0,248983	-0,262268	-7,271952	0,446735	-9,804596	-0,216507	43,650300	5,752550	-6,300302	-0,718189	-196,659141	-333,332729	56,307219	-0,262268	-7,271952	0,446735	-580,652802	20,371569	43,650300	-0,262268	-7,271952	0,446735	-580,652802	20,371569	43,650300
10:32:12,74	0,841994	4,367161	-0,238997	0,163991	0,090000	-0,248983	-0,264271	-7,277077	0,445231	-9,448379	-0,325404	43,678403	5,747153	-6,295595	-0,712070	-196,716414	-333,315615	56,246257	-0,264271	-7,277077	0,445231	-580,698961	20,419881	43,678403	-0,264271	-7,277077	0,445231	-580,698961	20,419881	43,678403
10:32:12,79	0,841994	4,367161	-0,238997	0,163991	0,090000	-0,248983	-0,265649	-7,270050	0,451350	-9,827635	-0,455233	43,617441	5,745019	-6,292534	-0,713194	-196,623547	-333,246878	56,267654	-0,265649	-7,270050	0,451350	-580,526542	20,398249	43,617441	-0,265649	-7,270050	0,451350	-580,526542	20,398249	43,617441
10:32:12,84	0,841994	4,367161	-0,238997	0,163991	0,090000	-0,248983	-0,267234	-7,266672	0,450226	-9,897333	-0,491546	43,638838	5,399505	-6,107382	-0,773527	-187,731330	-314,922535	54,107721	-0,267234	-7,266672	0,450226	-580,331063	20,486284	43,638838	-0,267234	-7,266672	0,450226	-580,331063	20,486284	43,638838
10:32:12,89	0,841948	4,317049	-0,238980	0,163993	0,090008	-0,249018	-0,254823	-6,874872	0,389894	-9,955472	-1,307496	41,478905	5,304014	-6,053295	-0,779919	-185,420415	-310,382893	53,502870	-0,254823	-6,874872	0,389894	-549,632921	18,696120	41,478905	-0,254823	-6,874872	0,389894	-549,632921	18,696120	41,478905
10:32:12,94	0,841948	4,317049	-0,238980	0,163993	0,090008	-0,249018	-0,260726	-6,779788	0,389792	-9,781988	-1,810436	40,881379	5,320112	-6,054728	-0,773629	-185,342153	-310,392371	53,510195	-0,260726	-6,779788	0,389792	-541,995385	18,656548	40,881379	-0,260726	-6,779788	0,389792	-541,995385	18,656548	40,881379
10:32:12,99	0,841948	4,317049	-0,238980	0,163993	0,090008	-0,249018	-0,260726	-6,779788	0,389792	-9,781988	-1,810436	40,881379	5,311768	-6,056382	-0,779091	-185,343239	-310,507904	53,488761	-0,255121	-6,773389	0,384329	-541,926408	18,564842	40,859945	-0,255121	-6,773389	0,384329	-541,926408	18,564842	40,859945
10:32:13,04	0,841948	4,317049	-0,238980	0,163993	0,090008	-0,249018	-0,254519	-6,780571	0,383618	-9,812340	-1,450674	40,915249	5,315325	-6,054705	-0,775579	-185,347213	-310,465336	53,513117	-0,254519	-6,780571	0,383618	-542,087177	18,529047	40,915249	-0,254519	-6,780571	0,383618	-542,087177	18,529047	40,915249
10:32:13,09	0,841948	4,317049	-0,238980	0,163993	0,090008	-0,249018	-0,254519	-6,780571	0,383618	-9,812340	-1,450674	40,915249	5,312503	-6,054665	-0,777254	-185,291421	-310,586717	53,496273	-0,254519	-6,780571	0,383618	-542,087177	18,529047	40,915249	-0,254519	-6,780571	0,383618	-542,087177	18,529047	40,915249
10:32:13,14	0,841948	4,317049	-0,238980	0,163993	0,090008	-0,249018	-0,256976	-6,773167	0,386167	-10,269258	-1,474324	40,867457	5,320038	-6,049798	-0,780235	-185,290626	-310,564739	53,508882	-0,256976	-6,773167	0,386167	-541,962855	18,698279	40,867457	-0,256976	-6,773167	0,386167	-541,962855	18,698279	40,867457
10:32:13,19	0,841948	4,317049	-0,238980	0,163993	0,090008	-0,249018	-0,264958	-6,777259	0,383185	-10,037019	-1,899694	40,880066	5,315256	-6,054655	-0,778690	-185,311960	-310,647093	53,489440	-0,264958	-6,777259	0,383185	-542,051873	18,899505	40,880066	-0,264958	-6,777259	0,383185	-542,051873	18,899505	40,880066
10:32:13,24	0,841948	4,317049	-0,238980	0,163993	0,090008	-0,249018	-0,262865	-6,779054	0,384353	-10,002429	-1,790438	40,882548	5,320546	-6,052509	-0,779068	-185,319655	-310,615827	53,511364	-0,262865	-6,779054	0,384353	-542,158203	18,844437	40,882548	-0,262865	-6,779054	0,384353	-542,158203	18,844437	40,882548
10:32:13,29	0,841948	4,317049	-0,238980	0,163993	0,090008	-0,249018	-0,262865	-6,779054	0,384353	-10,002429	-1,790438	40,882548	5,315002	-6,053431	-0,779034	-185,199480	-310,511611	53,488126	-0,262865	-6,779054	0,384353	-542,158203	18,844437	40,882548	-0,262865	-6,779054	0,384353	-542,158203	18,844437	40,882548
10:32:13,34	0,841948	4,317049	-0,238980	0,163993	0,090008	-0,249018	-0,259294	-6,774715	0,384386	-10,077759	-1,552781	40,859310	4,945282	-5,891367	-0,841424	-177,499338	-291,387886	51,306398	-0,259294	-6,774715	0,384386	-541,892856	18,801772	40,859310	-0,259294	-6,774715	0,384386	-541,892856	18,801772	40,859310
10:32:13,39	0,841970	4,266982	-0,238991	0,163994	0,089995	-0,249024	-0,214785	-6,373496	0,321997	-10,529447	-2,131687	38,677582	4,885354	-5,838597	-0,844650	-175,343983	-287,676507	50,792077	-0,214785	-6,373496	0,321997	-510,848860	14,728950	38,677582	-0,214785	-6,373496	0,321997	-510,848860	14,728950	38,677582
10:32:13,44	0,841970	4,266982	-0,238991	0,163994	0,089995	-0,249024	-0,230522	-6,295212	0,318771	-10,308365	-2,939085	38,163262	4,887206	-5,834765	-0,847323	-175,229367	-287,843668	50,802595	-0,230522	-6,295212	0,318771	-504,482523	15,156870	38,163262	-0,230522	-6,295212	0,318771	-504,482523	15,156870	38,163262
10:32:13,49	0,841970	4,266982	-0,238991	0,163994	0,089995	-0,249024	-0,234766	-6,294899	0,316097	-10,412090	-2,976942	38,173780	4,881301	-5,836265	-0,846924	-175,212843	-287,920934	50,808155	-0,234766	-6,294899	0,316097	-504,561690	15,452182	38,173780	-0,234766	-6,294899	0,316097	-504,561690	15,452182	38,173780
10:32:13,54	0,841970	4,266982	-0,238991	0,163994	0,089995	-0,249024	-0,230514	-6,290535	0,316496	-10,697664	-2,702904	38,179339	4,888531	-5,834146	-0,846860	-175,124096	-287,933284	50,837443	-0,230514	-6,290535	0,316496	-504,504700	15,392452	38,179339	-0,230514	-6,290535	0,316496	-504,504700	15,392452	38,179339
10:32:13,59	0,841970	4,266982	-0,238991	0,163994	0,089995	-0,249024	-0,235965	-6,295737	0,316560	-10,393490	-2,903316	38,208627	4,886755	-5,838290	-0,846469	-175,096631	-288,067883	50,802619	-0,231488	-6,296271	0,316952	-504,725858	15,592387	38,173803	-0,231488	-6,296271	0,316952	-504,725858	15,592387	38,173803
10:32:13,64	0,841970	4,266982	-0,238991	0,163994	0,089995	-0,249024	-0,235144	-6,296727	0,315392	-10,464709	-2,814985	38,210171	4,888978	-5,835352	-0,848029	-175,145911	-288,062361	50,838987	-0,235144	-6,296727	0,315392	-504,757793	15,643825	38,210171	-0,235144	-6,296727	0,315392	-504,757793	15,643825	38,210171
10:32:13,69	0,841970	4,266982	-0,238991	0,163994	0,089995	-0,249024	-0,227754	-6,303051	0,314638	-10,202974	-2,382853	38,177739	4,890760	-5,844913	-0,848782	-175,138007	-288,144416	50,806555	-0,227754	-6,303051	0,314638	-504,992488	15,495874	38,177739	-0,227754	-6,303051	0,314638	-504,992488	15,495874	38,177739
10:32:13,74	0,841970	4,266982	-0,238991	0,163994	0,089995	-0,249024	-0,238190	-6,301047	0,314992	-10,315573	-2,913671	38,179131	4,894242	-5,834873	-0,848429	-175,131934	-288,157581	50,807947	-0,238190	-6,301047	0,314992	-504,947732	15,784262	38,179131	-0,238190	-6,301047	0,314992	-504,947732	15,784262	38,179131
10:32:13,79	0,841970	4,266982	-0,238991	0,163994	0,089995	-0,249024	-0,238190	-6,301047	0,314992	-10,315573	-2,913671	38,179131	4,894446	-5,841857	-0,845648	-175,055809	-288,173375	50,799121	-0,238190	-6,301047	0,314992	-504,947732	15,784262	38,179131	-0,238190	-6,301047	0,314992	-504,947732	15,784262	38,179131
10:32:13,84	0,841970	4,266982	-0,238991	0,163994	0,089995	-0,249024	-0,232245	-6,304715	0,317772	-10,100419	-2,530669	38,170305	4,896781	-5,832111	-0,844873	-175,022577	-288,216869	50,827834	-0,232245	-6,304715	0,317772	-505,020567	15,700524	38,170305	-0,232245	-6,304715	0,317772	-505,020567	15,700524	38,170305
10:32:13,89	0,841970	4,266982	-0,238991	0,163994	0,089995	-0,249024	-0,241852	-6,301865	0,318547	-10,269680	-2,979716	38,199018	4,896786	-5,843537	-0,848699	-175,029409	-288,248726	50,846898	-0,241852	-6,301865	0,318547	-504,966088	16,005642	38,199018	-0,241852	-6,301865	0,318547	-504,966088	16,005642	38,199018
10:32:13,94	0,841970	4,266982	-0,238991	0,163994	0,089995	-0,249024	-0,231960	-6,307582	0,314722	-10,003395	-2,455337	38,218083	4,893124	-5,833885	-0,851511	-175,076253	-288,207579	50,817292	-0,231960	-6,307582	0,314722	-505,148596	15,753523	38,218083	-0,231960	-6,307582	0,314722	-505,148596	15,753523	38,218083
10:32:13,99	0,841970	4,266982	-0,238991	0,163994	0,089995	-0,249024	-0,238488	-6,299585	0,311909	-10,407057	-2,855917	38,188476	4,895547	-5,837982	-0,848735	-175,026332	-288,302160	50,831251	-0,238488	-6,299585	0,311909	-504,924447	15,865365	38,188476	-0,238488	-6,299585	0,311909	-504,924447	15,865365	38,188476
10:32:14,04	0,841970	4,266982	-0,238991	0,163994	0,089995	-0,249024	-0,236151	-6,303732	0,314685	-10,248362	-2,643869	38,202436	4,897884	-5,830343	-0,846063	-175,036977	-288,261220	50,813203	-0,236151	-6,303732	0,314685	-505,091293	15,893957	38,202436	-0,236151	-6,303732	0,314685	-505,091293	15,893957	38,202436
10:32:14,09	0,841970	4,266982	-0,238991	0,163994	0,089995	-0,249024	-0,230287	-6,299032	0,314313	-10,460000	-2,339452	38,211490	4,888545	-5,840710	-0,849107	-175,010389	-288,273551	50,840306	-0,230287	-6,299032	0,314313	-504,934002	15,738071	38,211490	-0,230287	-6,299032	0,314313	-504,934002	15,738071	38,211490
10:32:14,14	0,841970	4,266982	-0,238991	0,163994	0,089995	-0,249024	-0,230287	-6,299032	0,314313	-10,460000	-2,339452	38,211490	4,895648	-5,839985	-0,846416	-175,001306	-288,282610	50,786324	-0,230287	-6,299032	0,314313	-504,934002	15,738071	38,211490	-0,230287	-6,299032	0,314313	-504,934002	15,738071	38,211490
10:32:14,19	0,841970	4,266982	-0,238991	0,163994	0,089995	-0,249024	-0,234466	-6,304821	0,317004	-10,162284	-2,544374	38,157508	4,889064	-5,839014	-0,848758	-175,042260	-288,273061	50,816553	-0,234466	-6,304821	0,317004	-505,090710	15,861215	38,157508	-0,234466	-6,304821	0,317004	-505,090710	15,861215	38,157508
10:32:14,24	0,841970	4,266982	-0,238991	0,163994	0,089995	-0,249024	-0,232016	-6,298633	0,314662	-10,496240	-2,457211	38,187737	4,898492	-5,842679	-0,849080	-175,013535	-288,366982	50,848446	-0,232016	-6,298633	0,314662	-504,938950	15,756046	38,187737	-0,232016	-6,298633	0,314662	-504,938950	15,756046	38,187737
10:32:14,29	0,841970	4,266982	-0,238991	0,163994	0,089995	-0,249024	-0,233556	-6,308630	0,314341	-10,043377	-2,465431	38,219630	4,888490	-5,837281	-0,848355	-175,005560	-288,345103	50,823470	-0,233556	-6,308630	0,314341	-505,270843	15,868681	38,219630	-0,233556	-6,308630	0,314341	-505,270843	15,868681	38,219630
10:32:14,34	0,841970	4,266982	-0,238991	0,163994	0,089995	-0,249024	-0,233822	-6,303010	0,313130	-10,349800	-2,467798	38,185477	4,895589	-5,840164	-0,845985	-174,984550	-288,396034	50,830671	-0,233822	-6,303010	0,313130	-505,136112	15,887256	38,185477	-0,233822	-6,303010	0,313130	-505,136112	15,887256	38,185477
10:32:14,39	0,841970	4,266982	-0,238991	0,163994	0,089995	-0,249024	-0,233822	-6,303010	0,313130	-10,349800	-2,467798	38,185477	4,895720	-5,836798	-0,848316	-174,941485	-288,308749	50,825274	-0,233822	-6,303010	0,313130	-505,136112	15,887256	38,185477	-0,233822	-6,303010	0,313130	-505,136112	15,887256	38,185477
10:32:14,44	0,841970	4,266982	-0,238991	0,163994	0,089995	-0,249024	-0,239089	-6,303093	0,315157	-10,360503	-2,771454	38,208799	4,896463	-5,835119	-0,848263	-175,043996	-288,383129	50,837615	-0,239089	-6,303093	0,315157	-505,153331	15,996999	38,208799	-0,239089	-6,303093	0,315157	-505,153331	15,996999	38,208799
10:32:14,50	0,841970	4,266982	-0,238991	0,163994	0,089995	-0,249024	-0,239089	-6,303093	0,315157	-10,360503	-2,771454	38,208799	4,895538	-5,834361	-0,848741	-175,003848	-288,351024	50,829995	-0,239282	-6,301913	0,314679	-505,074185	16,020845	38,201179	-0,239282	-6,301913	0,314679	-505,074185	16,020845	38,201179
10:32:14,55	0,841970	4,266982	-0,238991	0,163994	0,089995	-0,249024	-0,239282	-6,301913	0,314679	-10,373985	-2,762803	38,201179	4,897823	-5,831685	-0,849919	-175,020033	-288,371487	50,835859	-0,239282	-6,301913	0,314679	-505,074185	16,020845	38,201179	-0,239282	-6,301913	0,314679	-505,074185	16,020845	38,201179
10:32:14,60	0,841970	4,266982	-0,238991	0,163994	0,089995	-0,249024	-0,242742	-6,302554	0,313502	-10,366480	-2,946500	38,207043	4,881997	-5,836188	-0,851708	-175,050613	-288,017173	50,806448	-0,242742	-6,302554	0,313502	-505,116978	16,108746	38,207043	-0,242742	-6,302554	0,313502	-505,116978	16,108746	38,207043
10:32:14,65	0,841970	4,266982	-0,238991	0,163994	0,089995	-0,249024	-0,230929	-6,291100	0,311712	-10,670520	-2,535875	38,177632	4,557084	-5,688041	-0,900820	-167,320692	-270,033430	48,774457	-0,230929	-6,291100	0,311712	-504,521900	15,592068	38,177632	-0,230929	-6,291100	0,311712	-504,521900	15,592068	38,177632
10:32:14,70	0,841963	4,216989	-0,238985	0,163987	0,090000	-0,248988	-0,196772	-5,935644	0,262600	-9,714924	-3,057264	36,145641	4,472010	-5,630765	-0,911157	-165,080685	-265,505978	48,135857	-0,196772	-5,935644	0,262600	-475,662972	12,389333	36,145641	-0,196772	-5,935644	0,262600	-475,662972	12,389333	36,145641
10:32:14,75	0,841963	4,216989	-0,238985	0,163987	0,090000	-0,248988	-0,203837	-5,833330	0,252264	-9,994374	-3,748493	35,507041	4,471465	-5,634498	-0,912249	-165,000368	-265,688006	48,163133	-0,203837	-5,833330	0,252264	-467,910755	12,252745	35,507041	-0,203837	-5,833330	0,252264	-467,910755	12,252745	35,507041
10:32:14,80	0,841963	4,216989	-0,238985	0,163987	0,090000	-0,248988	-0,200332	-5,834724	0,251172	-10,039330	-3,405639	35,534317	4,477219	-5,630926	-0,914986	-165,041048	-265,708174	48,175785	-0,200332	-5,834724	0,251172	-468,065197	12,320421	35,534317	-0,200332	-5,834724	0,251172	-468,065197	12,320421	35,534317
10:32:14,85	0,841963	4,216989	-0,238985	0,163987	0,090000	-0,248988	-0,206198	-5,831195	0,248039	-10,297516	-3,670448	35,544218	4,471342	-5,627653	-0,915382	-165,002844	-265,772781	48,173034	-0,206198	-5,831195	0,248039	-468,046323	12,516124	35,544218	-0,206198	-5,831195	0,248039	-468,046323	12,516124	35,544218
10:32:14,90	0,841963	4,216989	-0,238985	0,163987	0,090000	-0,248988	-0,206198	-5,831195	0,248039	-10,297516	-3,670448	35,544218	4,479564	-5,634951	-0,913027	-165,030447	-265,799568	48,161675	-0,206198	-5,831195	0,248039	-468,046323	12,516124	35,544218	-0,206198	-5,831195	0,248039	-468,046323	12,516124	35,544218
10:32:14,95	0,841963	4,216989	-0,238985	0,163987	0,090000	-0,248988	-0,203990	-5,841964	0,250393	-9,774511	-3,566101	35,532859	4,481343	-5,629729	-0,912637	-164,989297	-265,862923	48,164912	-0,203990	-5,841964	0,250393	-468,368709	12,447078	35,532859	-0,203990	-5,841964	0,250393	-468,368709	12,447078	35,532859
10:32:15,00	0,841963	4,216989	-0,238985	0,163987	0,090000	-0,248988	-0,209401	-5,840894	0,250783	-9,864460	-3,780184	35,536096	4,477683	-5,627234	-0,913063	-165,063325	-265,792030	48,182476	-0,209401	-5,840894	0,250783	-468,374638	12,657797	35,536096	-0,209401	-5,840894	0,250783	-468,374638	12,657797	35,536096
10:32:15,05	0,841963	4,216989	-0,238985	0,163987	0,090000	-0,248988	-0,209732	-5,836477	0,250357	-10,069771	-3,896933	35,553660	4,477194	-5,635641	-0,913773	-165,004786	-265,883002	48,187751	-0,209732	-5,836477	0,250357	-468,233203	12,567002	35,553660	-0,209732	-5,836477	0,250357	-468,233203	12,567002	35,553660
10:32:15,10	0,841963	4,216989	-0,238985	0,163987	0,090000	-0,248988	-0,202206	-5,840257	0,249647	-9,922716	-3,409419	35,558935	4,478669	-5,625663	-0,914191	-164,880372	-265,785229	48,128607	-0,202206	-5,840257	0,249647	-468,382892	12,463755	35,558935	-0,202206	-5,840257	0,249647	-468,382892	12,463755	35,558935
10:32:15,15	0,841963	4,216989	-0,238985	0,163987	0,090000	-0,248988	-0,211586	-5,836545	0,249229	-9,968845	-3,838295	35,499791	4,149091	-5,462611	-0,959076	-156,734197	-248,627025	46,122868	-0,211586	-5,836545	0,249229	-468,137649	12,771172	35,499791	-0,211586	-5,836545	0,249229	-468,137649	12,771172	35,499791
10:32:15,20	0,841947	4,166950	-0,238997	0,163979	0,089993	-0,249022	-0,188004	-5,469596	0,204344	-10,117672	-4,136351	33,494053	4,063191	-5,402086	-0,968850	-154,164119	-243,748101	45,535738	-0,188004	-5,469596	0,204344	-439,480981	10,621943	33,494053	-0,188004	-5,469596	0,204344	-439,480981	10,621943	33,494053
10:32:15,25	0,841947	4,166950	-0,238997	0,163979	0,089993	-0,249022	-0,197469	-5,364943	0,194570	-10,049350	-4,842280	32,906922	4,056718	-5,408476	-0,965363	-154,146555	-243,874352	45,483718	-0,197469	-5,364943	0,194570	-431,197351	10,659075	32,906922	-0,197469	-5,364943	0,194570	-431,197351	10,659075	32,906922
10:32:15,30	0,841947	4,166950	-0,238997	0,163979	0,089993	-0,249022	-0,188699	-5,362532	0,198057	-10,275275	-4,307853	32,854903	4,062355	-5,406751	-0,964227	-154,234808	-243,949423	45,497295	-0,188699	-5,362532	0,198057	-431,234015	10,504981	32,854903	-0,188699	-5,362532	0,198057	-431,234015	10,504981	32,854903
10:32:15,35	0,841947	4,166950	-0,238997	0,163979	0,089993	-0,249022	-0,196933	-5,374576	0,196923	-9,799129	-4,669380	32,887132	4,071266	-5,407367	-0,966497	-154,163903	-244,037723	45,515948	-0,196933	-5,374576	0,196923	-431,703346	10,789854	32,887132	-0,196933	-5,374576	0,196923	-431,703346	10,789854	32,887132
10:32:15,40	0,841947	4,166950	-0,238997	0,163979	0,089993	-0,249022	-0,198413	-5,371478	0,193775	-10,020359	-4,775128	32,888490	4,069323	-5,404537	-0,969646	-154,218893	-244,075421	45,517306	-0,198413	-5,371478	0,193775	-431,681395	10,800308	32,888490	-0,198413	-5,371478	0,193775	-431,681395	10,800308	32,888490
10:32:15,45	0,841947	4,166950	-0,238997	0,163979	0,089993	-0,249022	-0,198413	-5,371478	0,193775	-10,020359	-4,775128	32,888490	4,067691	-5,409080	-0,966509	-154,177014	-244,070437	45,504480	-0,198413	-5,371478	0,193775	-431,681395	10,800308	32,888490	-0,198413	-5,371478	0,193775	-431,681395	10,800308	32,888490
10:32:15,50	0,841947	4,166950	-0,238997	0,163979	0,089993	-0,249022	-0,193663	-5,372336	0,196911	-9,950474	-4,494328	32,875664	4,068191	-5,402756	-0,968101	-154,193520	-244,086449	45,501285	-0,193663	-5,372336	0,196911	-431,678884	10,708196	32,875664	-0,193663	-5,372336	0,196911	-431,678884	10,708196	32,875664
10:32:15,55	0,841947	4,166950	-0,238997	0,163979	0,089993	-0,249022	-0,196195	-5,371416	0,196110	-10,062169	-4,620684	32,875051	4,068160	-5,406426	-0,967310	-154,204305	-244,128373	45,503867	-0,196195	-5,371416	0,196110	-431,718305	10,780641	32,875051	-0,196195	-5,371416	0,196110	-431,718305	10,780641	32,875051
10:32:15,60	0,841947	4,166950	-0,238997	0,163979	0,089993	-0,249022	-0,196195	-5,371416	0,196110	-10,062169	-4,620684	32,875051	4,071227	-5,406855	-0,966496	-154,143884	-244,144799	45,507536	-0,196195	-5,371416	0,196110	-431,718305	10,780641	32,875051	-0,196195	-5,371416	0,196110	-431,718305	10,780641	32,875051
10:32:15,65	0,841947	4,166950	-0,238997	0,163979	0,089993	-0,249022	-0,197358	-5,374286	0,196925	-9,896911	-4,620586	32,878720	4,070482	-5,407092	-0,967310	-154,189774	-244,226503	45,486341	-0,196779	-5,373760	0,196110	-431,858135	10,857769	32,857525	-0,196779	-5,373760	0,196110	-431,858135	10,857769	32,857525
10:32:15,70	0,841947	4,166950	-0,238997	0,163979	0,089993	-0,249022	-0,201411	-5,375251	0,196504	-9,874075	-4,845423	32,865117	4,074089	-5,403827	-0,966916	-154,169743	-244,161444	45,493932	-0,201411	-5,375251	0,196504	-431,831309	10,965318	32,865117	-0,201411	-5,375251	0,196504	-431,831309	10,965318	32,865117
10:32:15,75	0,841947	4,166950	-0,238997	0,163979	0,089993	-0,249022	-0,201411	-5,375251	0,196504	-9,874075	-4,845423	32,865117	4,065149	-5,409613	-0,966137	-154,212434	-244,221973	45,504091	-0,201411	-5,375251	0,196504	-431,831309	10,965318	32,865117	-0,201411	-5,375251	0,196504	-431,831309	10,965318	32,865117
10:32:15,80	0,841947	4,166950	-0,238997	0,163979	0,089993	-0,249022	-0,191930	-5,370402	0,197283	-10,200013	-4,359136	32,875275	4,073958	-5,403319	-0,969641	-154,207061	-244,203658	45,514055	-0,191930	-5,370402	0,197283	-431,776563	10,707375	32,875275	-0,191930	-5,370402	0,197283	-431,776563	10,707375	32,875275
10:32:15,85	0,841947	4,166950	-0,238997	0,163979	0,089993	-0,249022	-0,201786	-5,374884	0,193779	-9,948410	-4,876123	32,885240	4,075259	-5,404116	-0,967273	-154,153923	-244,208843	45,521699	-0,201786	-5,374884	0,193779	-431,876783	10,964040	32,885240	-0,201786	-5,374884	0,193779	-431,876783	10,964040	32,885240
10:32:15,90	0,841947	4,166950	-0,238997	0,163979	0,089993	-0,249022	-0,201745	-5,376408	0,196147	-9,847044	-4,825408	32,892883	4,066882	-5,407587	-0,969261	-154,197308	-244,285269	45,485028	-0,201745	-5,376408	0,196147	-431,895111	11,011578	32,892883	-0,201745	-5,376408	0,196147	-431,895111	11,011578	32,892883
10:32:15,95	0,841947	4,166950	-0,238997	0,163979	0,089993	-0,249022	-0,194551	-5,370889	0,194160	-10,221926	-4,450695	32,856212	4,075724	-5,402731	-0,968092	-154,192649	-244,257013	45,497112	-0,194551	-5,370889	0,194160	-431,836728	10,821586	32,856212	-0,194551	-5,370889	0,194160	-431,836728	10,821586	32,856212
10:32:16,00	0,841947	4,166950	-0,238997	0,163979	0,089993	-0,249022	-0,203177	-5,376119	0,195328	-9,923186	-4,909328	32,868297	4,072104	-5,409889	-0,967703	-154,236160	-244,305606	45,489234	-0,203177	-5,376119	0,195328	-431,948514	11,040075	32,868297	-0,203177	-5,376119	0,195328	-431,948514	11,040075	32,868297
10:32:16,05	0,841947	4,166950	-0,238997	0,163979	0,089993	-0,249022	-0,195169	-5,376562	0,195717	-9,963957	-4,506268	32,860418	4,075650	-5,405783	-0,967671	-154,212004	-244,311895	45,533593	-0,195169	-5,376562	0,195717	-432,024107	10,814463	32,860418	-0,195169	-5,376562	0,195717	-432,024107	10,814463	32,860418
10:32:16,10	0,841947	4,166950	-0,238997	0,163979	0,089993	-0,249022	-0,200497	-5,377581	0,195749	-9,904343	-4,759304	32,904777	4,065054	-5,404206	-0,968094	-154,233271	-244,228766	45,530289	-0,200497	-5,377581	0,195749	-432,044478	10,979742	32,904777	-0,200497	-5,377581	0,195749	-432,044478	10,979742	32,904777
10:32:16,15	0,841947	4,166950	-0,238997	0,163979	0,089993	-0,249022	-0,188878	-5,378860	0,195370	-9,837700	-4,191768	32,884144	4,070948	-5,416485	-0,968050	-154,243699	-244,293431	45,512960	-0,188878	-5,378860	0,195370	-432,078224	10,635143	32,884144	-0,188878	-5,378860	0,195370	-432,078224	10,635143	32,884144
10:32:16,20	0,841947	4,166950	-0,238997	0,163979	0,089993	-0,249022	-0,197256	-5,371934	0,193390	-10,217672	-4,585510	32,885133	4,069140	-5,405767	-0,970030	-154,217295	-244,331578	45,513949	-0,197256	-5,371934	0,193390	-431,914526	10,899114	32,885133	-0,197256	-5,371934	0,193390	-431,914526	10,899114	32,885133
10:32:16,25	0,841947	4,166950	-0,238997	0,163979	0,089993	-0,249022	-0,202872	-5,378235	0,195336	-9,873441	-4,884960	32,881347	4,077404	-5,404054	-0,968084	-154,215457	-244,313479	45,510163	-0,202872	-5,378235	0,195336	-432,064903	11,040460	32,881347	-0,202872	-5,378235	0,195336	-432,064903	11,040460	32,881347
10:32:16,30	0,841947	4,166950	-0,238997	0,163979	0,089993	-0,249022	-0,200395	-5,379049	0,198865	-9,828584	-4,738135	32,897717	4,076870	-5,406606	-0,964555	-154,198555	-244,320309	45,526533	-0,200395	-5,379049	0,198865	-432,083933	10,992887	32,897717	-0,200395	-5,379049	0,198865	-432,083933	10,992887	32,897717
10:32:16,35	0,841947	4,166950	-0,238997	0,163979	0,089993	-0,249022	-0,196309	-5,371614	0,196047	-10,301005	-4,585763	32,844255	4,065012	-5,407809	-0,969631	-154,214958	-244,358353	45,521498	-0,196309	-5,371614	0,196047	-431,972669	10,824487	32,844255	-0,196309	-5,371614	0,196047	-431,972669	10,824487	32,844255
10:32:16,41	0,841947	4,166950	-0,238997	0,163979	0,089993	-0,249022	-0,196309	-5,371614	0,196047	-10,301005	-4,585763	32,844255	4,074476	-5,407968	-0,967295	-154,187155	-244,410340	45,490667	-0,196309	-5,371614	0,196047	-431,972669	10,824487	32,844255	-0,196309	-5,371614	0,196047	-431,972669	10,824487	32,844255
10:32:16,46	0,841947	4,166950	-0,238997	0,163979	0,089993	-0,249022	-0,198019	-5,377657	0,196125	-9,973249	-4,559663	32,861851	4,080969	-5,401812	-0,967278	-154,170954	-244,381316	45,527371	-0,198019	-5,377657	0,196125	-432,119309	10,984796	32,861851	-0,198019	-5,377657	0,196125	-432,119309	10,984796	32,861851
10:32:16,51	0,841947	4,166950	-0,238997	0,163979	0,089993	-0,249022	-0,206596	-5,380201	0,196142	-9,807698	-5,006159	32,898555	4,065598	-5,407733	-0,969340	-154,169485	-244,306883	45,493544	-0,206596	-5,380201	0,196142	-432,153503	11,211610	32,898555	-0,206596	-5,380201	0,196142	-432,153503	11,211610	32,898555
10:32:16,56	0,841947	4,166950	-0,238997	0,163979	0,089993	-0,249022	-0,193782	-5,369851	0,194081	-10,280735	-4,375795	32,864728	3,765247	-5,234512	-1,011070	-145,390198	-227,800584	43,547423	-0,193782	-5,369851	0,194081	-431,814017	10,836104	32,864728	-0,193782	-5,369851	0,194081	-431,814017	10,836104	32,864728
10:32:16,61	0,841980	4,116976	-0,238993	0,163981	0,090004	-0,249014	-0,193621	-5,023129	0,152351	-9,625772	-5,017483	30,918608	3,665264	-5,174002	-1,016304	-142,853660	-222,819396	42,842431	-0,193621	-5,023129	0,152351	-403,941369	10,181766	30,918608	-0,193621	-5,023129	0,152351	-403,941369	10,181766	30,918608
10:32:16,66	0,841980	4,116976	-0,238993	0,163981	0,090004	-0,249014	-0,196032	-4,906286	0,147117	-10,119506	-5,436766	30,213615	3,674701	-5,177684	-1,022066	-142,802423	-222,939438	42,862031	-0,196032	-4,906286	0,147117	-395,262928	9,951782	30,213615	-0,196032	-4,906286	0,147117	-395,262928	9,951782	30,213615
10:32:16,71	0,841980	4,116976	-0,238993	0,163981	0,090004	-0,249014	-0,195118	-4,913449	0,142121	-9,975535	-5,220046	30,231845	3,671010	-5,178376	-1,021300	-142,821427	-223,101896	42,860661	-0,195118	-4,913449	0,142121	-395,681298	10,096711	30,231845	-0,195118	-4,913449	0,142121	-395,681298	10,096711	30,231845
10:32:16,76	0,841980	4,116976	-0,238993	0,163981	0,090004	-0,249014	-0,195118	-4,913449	0,142121	-9,975535	-5,220046	30,231845	3,673823	-5,176625	-1,018596	-142,881496	-223,102101	42,879753	-0,195118	-4,913449	0,142121	-395,681298	10,096711	30,231845	-0,195118	-4,913449	0,142121	-395,681298	10,096711	30,231845
10:32:16,81	0,841980	4,116976	-0,238993	0,163981	0,090004	-0,249014	-0,199357	-4,917051	0,138659	-9,810544	-5,431332	30,282854	3,676249	-5,176505	-1,024762	-142,824637	-223,125786	42,911669	-0,199357	-4,917051	0,138659	-395,799036	10,218221	30,282854	-0,199357	-4,917051	0,138659	-395,799036	10,218221	30,282854
10:32:16,86	0,841980	4,116976	-0,238993	0,163981	0,090004	-0,249014	-0,199357	-4,917051	0,138659	-9,810544	-5,431332	30,282854	3,672720	-5,177132	-1,020896	-142,792230	-223,252584	42,865458	-0,199357	-4,917051	0,138659	-395,799036	10,218221	30,282854	-0,199357	-4,917051	0,138659	-395,799036	10,218221	30,282854
10:32:16,91	0,841980	4,116976	-0,238993	0,163981	0,090004	-0,249014	-0,200984	-4,916577	0,141693	-9,940441	-5,530644	30,230858	3,676652	-5,174859	-1,021728	-142,890009	-223,209574	42,859673	-0,200984	-4,916577	0,141693	-395,891723	10,246610	30,230858	-0,200984	-4,916577	0,141693	-395,891723	10,246610	30,230858
10:32:16,96	0,841980	4,116976	-0,238993	0,163981	0,090004	-0,249014	-0,204715	-4,916609	0,142548	-9,943587	-5,613152	30,291241	3,678545	-5,171644	-1,020872	-142,795838	-223,269490	42,920057	-0,204715	-4,916609	0,142548	-395,897371	10,456999	30,291241	-0,204715	-4,916609	0,142548	-395,897371	10,456999	30,291241
10:32:17,01	0,841980	4,116976	-0,238993	0,163981	0,090004	-0,249014	-0,201019	-4,916868	0,140202	-9,924716	-5,349528	30,217560	3,676921	-5,174975	-1,023218	-142,731295	-223,300506	42,846375	-0,201019	-4,916868	0,140202	-395,898820	10,430445	30,217560	-0,201019	-4,916868	0,140202	-395,898820	10,430445	30,217560
10:32:17,06	0,841980	4,116976	-0,238993	0,163981	0,090004	-0,249014	-0,201019	-4,916868	0,140202	-9,924716	-5,349528	30,217560	3,337228	-4,990455	-1,061662	-133,747901	-205,423503	40,770206	-0,201019	-4,916868	0,140202	-395,898820	10,430445	30,217560	-0,201019	-4,916868	0,140202	-395,898820	10,430445	30,217560
10:32:17,11	0,841959	4,066928	-0,238979	0,163992	0,089988	-0,249006	-0,198115	-4,453902	0,091479	-9,895176	-6,453558	27,614131	3,274529	-4,946006	-1,071942	-131,766270	-201,798525	40,242947	-0,198115	-4,453902	0,091479	-359,526457	9,098501	27,614131	-0,198115	-4,453902	0,091479	-359,526457	9,098501	27,614131
10:32:17,16	0,841959	4,066928	-0,238979	0,163992	0,089988	-0,249006	-0,198115	-4,453902	0,091479	-9,895176	-6,453558	27,614131	3,276275	-4,951380	-1,073839	-131,704436	-202,036509	40,230502	-0,198115	-4,453902	0,091479	-359,526457	9,098501	27,614131	-0,198115	-4,453902	0,091479	-359,526457	9,098501	27,614131
10:32:17,21	0,841959	4,066928	-0,238979	0,163992	0,089988	-0,249006	-0,194335	-4,458101	0,089581	-9,852000	-6,084410	27,601686	3,279157	-4,943921	-1,074221	-131,664139	-202,170128	40,251870	-0,194335	-4,458101	0,089581	-359,812921	9,170849	27,601686	-0,194335	-4,458101	0,089581	-359,812921	9,170849	27,601686
10:32:17,26	0,841959	4,066928	-0,238979	0,163992	0,089988	-0,249006	-0,201184	-4,461735	0,090093	-9,790261	-6,200432	27,686319	3,282848	-4,947265	-1,073327	-131,560055	-202,266786	40,315134	-0,201184	-4,461735	0,090093	-360,036460	9,592549	27,686319	-0,201184	-4,461735	0,090093	-360,036460	9,592549	27,686319
10:32:17,31	0,841959	4,066928	-0,238979	0,163992	0,089988	-0,249006	-0,201184	-4,461735	0,090093	-9,790261	-6,200432	27,686319	3,275570	-4,946713	-1,070310	-131,647287	-202,325892	40,262674	-0,201184	-4,461735	0,090093	-360,036460	9,592549	27,686319	-0,201184	-4,461735	0,090093	-360,036460	9,592549	27,686319
10:32:17,36	0,841959	4,066928	-0,238979	0,163992	0,089988	-0,249006	-0,198023	-4,455157	0,093111	-10,227117	-6,082038	27,633858	3,283342	-4,950463	-1,072172	-131,550603	-202,463878	40,273716	-0,198023	-4,455157	0,093111	-359,956948	9,462782	27,633858	-0,198023	-4,455157	0,093111	-359,956948	9,462782	27,633858
10:32:17,41	0,841959	4,066928	-0,238979	0,163992	0,089988	-0,249006	-0,198662	-4,463763	0,091248	-9,850786	-5,962515	27,644900	3,291525	-4,946290	-1,071383	-131,560154	-202,484807	40,303768	-0,198662	-4,463763	0,091248	-360,256151	9,632427	27,644900	-0,198662	-4,463763	0,091248	-360,256151	9,632427	27,644900
10:32:17,46	0,841959	4,066928	-0,238979	0,163992	0,089988	-0,249006	-0,200346	-4,468889	0,091285	-9,618438	-6,023127	27,673252	3,288624	-4,951567	-1,072136	-131,544331	-202,507005	40,302068	-0,200346	-4,468889	0,091285	-360,426209	9,704069	27,673252	-0,200346	-4,468889	0,091285	-360,426209	9,704069	27,673252
10:32:17,51	0,841959	4,066928	-0,238979	0,163992	0,089988	-0,249006	-0,197420	-4,458858	0,091224	-10,185509	-5,903007	27,657138	3,278474	-4,949086	-1,072196	-131,594802	-202,530348	40,285954	-0,197420	-4,458858	0,091224	-360,205835	9,594488	27,657138	-0,197420	-4,458858	0,091224	-360,205835	9,594488	27,657138
10:32:17,56	0,841959	4,066928	-0,238979	0,163992	0,089988	-0,249006	-0,197420	-4,458858	0,091224	-10,185509	-5,903007	27,657138	3,289021	-4,941787	-1,073350	-131,572984	-202,597769	40,311403	-0,197420	-4,458858	0,091224	-360,205835	9,594488	27,657138	-0,197420	-4,458858	0,091224	-360,205835	9,594488	27,657138
10:32:17,61	0,841959	4,066928	-0,238979	0,163992	0,089988	-0,249006	-0,209015	-4,464342	0,090071	-9,947797	-6,453315	27,682588	3,290325	-4,943840	-1,069859	-131,536794	-202,583474	40,265679	-0,209015	-4,464342	0,090071	-360,398651	9,954348	27,682588	-0,209015	-4,464342	0,090071	-360,398651	9,954348	27,682588
10:32:17,66	0,841959	4,066928	-0,238979	0,163992	0,089988	-0,249006	-0,200511	-4,467249	0,092429	-9,831471	-5,991088	27,668568	3,287286	-4,950605	-1,070992	-131,573041	-202,637953	40,297384	-0,200511	-4,467249	0,092429	-360,510511	9,749046	27,668568	-0,200511	-4,467249	0,092429	-360,510511	9,749046	27,668568
10:32:17,71	0,841959	4,066928	-0,238979	0,163992	0,089988	-0,249006	-0,203709	-4,467379	0,091642	-9,870453	-6,129561	27,668017	3,288997	-4,947900	-1,071778	-131,571826	-202,691458	40,296833	-0,203709	-4,467379	0,091642	-360,559679	9,861588	27,668017	-0,203709	-4,467379	0,091642	-360,559679	9,861588	27,668017
10:32:17,76	0,841959	4,066928	-0,238979	0,163992	0,089988	-0,249006	-0,203709	-4,467379	0,091642	-9,870453	-6,129561	27,668017	3,284863	-4,946100	-1,071805	-131,586338	-202,653617	40,288073	-0,203709	-4,467379	0,091642	-360,559679	9,861588	27,668017	-0,203709	-4,467379	0,091642	-360,559679	9,861588	27,668017
10:32:17,81	0,841959	4,066928	-0,238979	0,163992	0,089988	-0,249006	-0,203201	-4,462898	0,091615	-10,077917	-6,134621	27,659257	3,291985	-4,945966	-1,069842	-131,563175	-202,659338	40,287708	-0,203201	-4,462898	0,091615	-360,415433	9,816633	27,659257	-0,203201	-4,462898	0,091615	-360,415433	9,816633	27,659257
10:32:17,86	0,841959	4,066928	-0,238979	0,163992	0,089988	-0,249006	-0,203294	-4,464159	0,090445	-10,079749	-6,089845	27,642790	3,286001	-4,946650	-1,072975	-131,577056	-202,736768	40,271606	-0,203294	-4,464159	0,090445	-360,516202	9,868712	27,642790	-0,203294	-4,464159	0,090445	-360,516202	9,868712	27,642790
10:32:17,91	0,841959	4,066928	-0,238979	0,163992	0,089988	-0,249006	-0,207075	-4,465341	0,088123	-10,007175	-6,298873	27,669890	3,288916	-4,943966	-1,075297	-131,582239	-202,720956	40,298706	-0,207075	-4,465341	0,088123	-360,536427	9,956524	27,669890	-0,207075	-4,465341	0,088123	-360,536427	9,956524	27,669890
10:32:17,96	0,841959	4,066928	-0,238979	0,163992	0,089988	-0,249006	-0,207075	-4,465341	0,088123	-10,007175	-6,298873	27,669890	3,293746	-4,943100	-1,075629	-131,521938	-202,716171	40,333320	-0,207075	-4,465341	0,088123	-360,536427	9,956524	27,669890	-0,207075	-4,465341	0,088123	-360,536427	9,956524	27,669890
10:32:18,01	0,841959	4,066928	-0,238979	0,163992	0,089988	-0,249006	-0,210240	-4,469091	0,087791	-9,777889	-6,413635	27,704505	3,293736	-4,946388	-1,070959	-131,524967	-202,774252	40,323315	-0,210240	-4,469091	0,087791	-360,601504	10,090233	27,704505	-0,210240	-4,469091	0,087791	-360,601504	10,090233	27,704505
10:32:18,06	0,841959	4,066928	-0,238979	0,163992	0,089988	-0,249006	-0,210772	-4,468750	0,092059	-9,855568	-6,402532	27,694831	3,292981	-4,942171	-1,074512	-131,573646	-202,810869	40,305919	-0,210772	-4,468750	0,092059	-360,652426	10,143042	27,694831	-0,210772	-4,468750	0,092059	-360,652426	10,143042	27,694831
10:32:18,11	0,841959	4,066928	-0,238979	0,163992	0,089988	-0,249006	-0,199835	-4,468833	0,091302	-9,919065	-5,850798	27,706373	3,288320	-4,951983	-1,072118	-131,567010	-202,837720	40,335188	-0,199835	-4,468833	0,091302	-360,722488	9,836223	27,706373	-0,199835	-4,468833	0,091302	-360,722488	9,836223	27,706373
10:32:18,16	0,841959	4,066928	-0,238979	0,163992	0,089988	-0,249006	-0,207131	-4,469310	0,088925	-9,885925	-6,255775	27,686022	3,292382	-4,945902	-1,074495	-131,584959	-202,817727	40,314838	-0,207131	-4,469310	0,088925	-360,726786	10,004048	27,686022	-0,207131	-4,469310	0,088925	-360,726786	10,004048	27,686022
10:32:18,21	0,841959	4,066928	-0,238979	0,163992	0,089988	-0,249006	-0,207131	-4,469310	0,088925	-9,885925	-6,255775	27,686022	3,293582	-4,942979	-1,067499	-131,571169	-202,842443	40,319979	-0,207131	-4,469310	0,088925	-360,726786	10,004048	27,686022	-0,207131	-4,469310	0,088925	-360,726786	10,004048	27,686022
10:32:18,26	0,841959	4,066928	-0,238979	0,163992	0,089988	-0,249006	-0,201055	-4,471514	0,090498	-9,791830	-5,915220	27,668315	3,291251	-4,952267	-1,072922	-131,573940	-202,847750	40,297131	-0,201055	-4,471514	0,090498	-360,805673	9,867564	27,668315	-0,201055	-4,471514	0,090498	-360,805673	9,867564	27,668315
10:32:18,31	0,841959	4,066928	-0,238979	0,163992	0,089988	-0,249006	-0,203088	-4,467119	0,091586	-10,051961	-6,061921	27,688656	3,288462	-4,948308	-1,071834	-131,625195	-202,854649	40,317472	-0,203088	-4,467119	0,091586	-360,720813	9,880524	27,688656	-0,203088	-4,467119	0,091586	-360,720813	9,880524	27,688656
10:32:18,36	0,841959	4,066928	-0,238979	0,163992	0,089988	-0,249006	-0,208021	-4,471565	0,092450	-9,789474	-6,258835	27,697227	3,294780	-4,946259	-1,070971	-131,557943	-202,857360	40,326043	-0,208021	-4,471565	0,092450	-360,807363	10,070843	27,697227	-0,208021	-4,471565	0,092450	-360,807363	10,070843	27,697227
10:32:18,42	0,841959	4,066928	-0,238979	0,163992	0,089988	-0,249006	-0,208021	-4,471565	0,092450	-9,789474	-6,258835	27,697227	3,294734	-4,944230	-1,073314	-131,565766	-202,867261	40,327526	-0,208021	-4,471565	0,092450	-360,807363	10,070843	27,697227	-0,208021	-4,471565	0,092450	-360,807363	10,070843	27,697227
10:32:18,47	0,841959	4,066928	-0,238979	0,163992	0,089988	-0,249006	-0,201887	-4,464760	0,088156	-10,180867	-5,973857	27,707699	3,285819	-4,948169	-1,075265	-131,606173	-202,872838	40,336514	-0,201887	-4,464760	0,088156	-360,664542	9,874243	27,707699	-0,201887	-4,464760	0,088156	-360,664542	9,874243	27,707699
10:32:18,52	0,841959	4,066928	-0,238979	0,163992	0,089988	-0,249006	-0,201887	-4,464760	0,088156	-10,180867	-5,973857	27,707699	3,292559	-4,948584	-1,072463	-131,483407	-202,888851	40,353519	-0,201887	-4,464760	0,088156	-360,664542	9,874243	27,707699	-0,201887	-4,464760	0,088156	-360,664542	9,874243	27,707699
10:32:18,57	0,841959	4,066928	-0,238979	0,163992	0,089988	-0,249006	-0,204897	-4,470805	0,090957	-9,819031	-6,016087	27,724703	2,970146	-4,767249	-1,114108	-122,758401	-186,377268	38,254457	-0,204897	-4,470805	0,090957	-360,777209	10,068350	27,724703	-0,204897	-4,470805	0,090957	-360,777209	10,068350	27,724703
10:32:18,62	0,841962	4,016846	-0,238992	0,163985	0,090015	-0,249026	-0,208547	-4,015457	0,045146	-9,719942	-6,780480	25,101995	2,900041	-4,717749	-1,118275	-120,092418	-182,009910	37,730811	-0,208547	-4,015457	0,045146	-324,933310	9,590488	25,101995	-0,208547	-4,015457	0,045146	-324,933310	9,590488	25,101995
10:32:18,67	0,841962	4,016846	-0,238992	0,163985	0,090015	-0,249026	-0,208547	-4,015457	0,045146	-9,719942	-6,780480	25,101995	2,910657	-4,714890	-1,121337	-119,970380	-182,307507	37,714455	-0,208547	-4,015457	0,045146	-324,933310	9,590488	25,101995	-0,208547	-4,015457	0,045146	-324,933310	9,590488	25,101995
10:32:18,72	0,841962	4,016846	-0,238992	0,163985	0,090015	-0,249026	-0,216331	-4,023222	0,042084	-9,512889	-6,930743	25,085640	2,909635	-4,712244	-1,120151	-119,843801	-182,458125	37,678754	-0,216331	-4,023222	0,042084	-325,335781	10,051241	25,085640	-0,216331	-4,023222	0,042084	-325,335781	10,051241	25,085640
10:32:18,77	0,841962	4,016846	-0,238992	0,163985	0,090015	-0,249026	-0,218112	-4,021014	0,043269	-9,694840	-6,838411	25,049938	2,913483	-4,722960	-1,120269	-119,878010	-182,593631	37,730842	-0,210756	-4,029704	0,043151	-325,709164	10,126554	25,102026	-0,210756	-4,029704	0,043151	-325,709164	10,126554	25,102026
10:32:18,82	0,841962	4,016846	-0,238992	0,163985	0,090015	-0,249026	-0,216001	-4,030249	0,045317	-9,435237	-6,574904	25,122486	2,916578	-4,718690	-1,118103	-119,820956	-182,726049	37,751301	-0,216001	-4,030249	0,045317	-325,809754	10,381170	25,122486	-0,216001	-4,030249	0,045317	-325,809754	10,381170	25,122486
10:32:18,87	0,841962	4,016846	-0,238992	0,163985	0,090015	-0,249026	-0,219075	-4,025703	0,045295	-9,763342	-6,641653	25,103889	2,914178	-4,713755	-1,118126	-119,786200	-182,852019	37,732704	-0,219075	-4,025703	0,045295	-325,781001	10,555708	25,103889	-0,219075	-4,025703	0,045295	-325,781001	10,555708	25,103889
10:32:18,92	0,841962	4,016846	-0,238992	0,163985	0,090015	-0,249026	-0,219075	-4,025703	0,045295	-9,763342	-6,641653	25,103889	2,914074	-4,714814	-1,120456	-119,807775	-182,920104	37,741679	-0,218106	-4,026142	0,042964	-325,862405	10,545403	25,112863	-0,218106	-4,026142	0,042964	-325,862405	10,545403	25,112863
10:32:18,97	0,841962	4,016846	-0,238992	0,163985	0,090015	-0,249026	-0,218106	-4,026142	0,042964	-9,810228	-6,575936	25,112863	2,921131	-4,709503	-1,120051	-119,783645	-182,958550	37,766186	-0,218106	-4,026142	0,042964	-325,862405	10,545403	25,112863	-0,218106	-4,026142	0,042964	-325,862405	10,545403	25,112863
10:32:19,02	0,841962	4,016846	-0,238992	0,163985	0,090015	-0,249026	-0,226234	-4,029599	0,043369	-9,651735	-6,958459	25,137370	2,919401	-4,711067	-1,123631	-119,708777	-182,928975	37,735307	-0,226234	-4,029599	0,043369	-325,975225	10,800909	25,137370	-0,226234	-4,029599	0,043369	-325,975225	10,800909	25,137370
10:32:19,07	0,841962	4,016846	-0,238992	0,163985	0,090015	-0,249026	-0,224014	-4,028883	0,039789	-9,625914	-6,792975	25,106491	2,570288	-4,567738	-1,164929	-112,253084	-164,851731	35,637701	-0,224014	-4,028883	0,039789	-325,893208	10,792132	25,106491	-0,224014	-4,028883	0,039789	-325,893208	10,792132	25,106491
10:32:19,12	0,841934	3,966935	-0,238982	0,163996	0,089989	-0,249018	-0,195949	-3,585908	-0,008309	-9,587395	-7,175346	22,600337	2,521742	-4,513885	-1,171729	-109,767164	-162,026133	35,229153	-0,195949	-3,585908	-0,008309	-291,081193	8,206681	22,600337	-0,195949	-3,585908	-0,008309	-291,081193	8,206681	22,600337
10:32:19,17	0,841934	3,966935	-0,238982	0,163996	0,089989	-0,249018	-0,196560	-3,597847	-0,008164	-9,304248	-6,802270	22,627168	2,532386	-4,519325	-1,171584	-109,585389	-162,520963	35,255984	-0,196560	-3,597847	-0,008164	-291,735208	8,627705	22,627168	-0,196560	-3,597847	-0,008164	-291,735208	8,627705	22,627168
10:32:19,22	0,841934	3,966935	-0,238982	0,163996	0,089989	-0,249018	-0,199694	-3,589961	-0,006207	-9,879745	-6,727689	22,616399	2,527123	-4,512668	-1,169627	-109,462405	-162,782978	35,245214	-0,199694	-3,589961	-0,006207	-291,691646	8,948253	22,616399	-0,199694	-3,589961	-0,006207	-291,691646	8,948253	22,616399
10:32:19,27	0,841934	3,966935	-0,238982	0,163996	0,089989	-0,249018	-0,209274	-3,597843	-0,008118	-9,640426	-7,110313	22,652242	2,538740	-4,508313	-1,171538	-109,447627	-162,988486	35,281058	-0,209274	-3,597843	-0,008118	-292,071126	9,317683	22,652242	-0,209274	-3,597843	-0,008118	-292,071126	9,317683	22,652242
10:32:19,32	0,841934	3,966935	-0,238982	0,163996	0,089989	-0,249018	-0,202186	-3,601418	-0,003783	-9,497087	-6,640189	22,644858	2,538292	-4,516238	-1,167203	-109,380932	-163,076130	35,273673	-0,202186	-3,601418	-0,003783	-292,208414	9,231449	22,644858	-0,202186	-3,601418	-0,003783	-292,208414	9,231449	22,644858
10:32:19,37	0,841934	3,966935	-0,238982	0,163996	0,089989	-0,249018	-0,205804	-3,597286	-0,006102	-9,805294	-6,693703	22,650962	2,534273	-4,515660	-1,167969	-109,292360	-163,190746	35,244723	-0,205804	-3,597286	-0,006102	-292,192250	9,461884	22,650962	-0,205804	-3,597286	-0,006102	-292,192250	9,461884	22,650962
10:32:19,42	0,841934	3,966935	-0,238982	0,163996	0,089989	-0,249018	-0,212113	-3,600284	-0,004966	-9,702960	-7,041939	22,651144	2,542274	-4,507074	-1,168386	-109,355263	-163,260572	35,279959	-0,212113	-3,600284	-0,004966	-292,325257	9,608964	22,651144	-0,212113	-3,600284	-0,004966	-292,325257	9,608964	22,651144
10:32:19,47	0,841934	3,966935	-0,238982	0,163996	0,089989	-0,249018	-0,207940	-3,605669	-0,004879	-9,406195	-6,717129	22,662827	2,544851	-4,513381	-1,168299	-109,253530	-163,299995	35,291643	-0,207940	-3,605669	-0,004879	-292,451243	9,606194	22,662827	-0,207940	-3,605669	-0,004879	-292,451243	9,606194	22,662827
10:32:19,52	0,841934	3,966935	-0,238982	0,163996	0,089989	-0,249018	-0,207940	-3,605669	-0,004879	-9,406195	-6,717129	22,662827	2,545317	-4,516847	-1,167148	-109,273976	-163,448392	35,261740	-0,207940	-3,605669	-0,004879	-292,451243	9,606194	22,662827	-0,207940	-3,605669	-0,004879	-292,451243	9,606194	22,662827
10:32:19,57	0,841934	3,966935	-0,238982	0,163996	0,089989	-0,249018	-0,205171	-3,607806	-0,003728	-9,433833	-6,516643	22,632924	2,545872	-4,513271	-1,170663	-109,263322	-163,480536	35,253675	-0,208546	-3,606499	-0,007242	-292,634471	9,704021	22,624860	-0,208546	-3,606499	-0,007242	-292,634471	9,704021	22,624860
10:32:19,62	0,841934	3,966935	-0,238982	0,163996	0,089989	-0,249018	-0,211741	-3,604551	-0,004916	-9,662154	-6,837749	22,652347	2,541672	-4,508354	-1,166758	-109,263000	-163,546443	35,312176	-0,211741	-3,604551	-0,004916	-292,619422	9,783945	22,652347	-0,211741	-3,604551	-0,004916	-292,619422	9,783945	22,652347
10:32:19,67	0,841934	3,966935	-0,238982	0,163996	0,089989	-0,249018	-0,211741	-3,604551	-0,004916	-9,662154	-6,837749	22,652347	2,551169	-4,508723	-1,169082	-109,225296	-163,559632	35,280450	-0,211741	-3,604551	-0,004916	-292,619422	9,783945	22,652347	-0,211741	-3,604551	-0,004916	-292,619422	9,783945	22,652347
10:32:19,72	0,841934	3,966935	-0,238982	0,163996	0,089989	-0,249018	-0,215133	-3,608812	-0,005662	-9,453496	-6,936879	22,651635	2,552941	-4,506055	-1,170983	-109,184709	-163,622840	35,323474	-0,215133	-3,608812	-0,005662	-292,745267	9,951071	22,651635	-0,215133	-3,608812	-0,005662	-292,745267	9,951071	22,651635
10:32:19,77	0,841934	3,966935	-0,238982	0,163996	0,089989	-0,249018	-0,218330	-3,609013	-0,007563	-9,477495	-7,036356	22,694658	2,549993	-4,513918	-1,170987	-109,180058	-163,716293	35,275152	-0,218330	-3,609013	-0,007563	-292,785037	10,102538	22,694658	-0,218330	-3,609013	-0,007563	-292,785037	10,102538	22,694658
10:32:19,82	0,841934	3,966935	-0,238982	0,163996	0,089989	-0,249018	-0,211752	-3,604584	-0,005677	-9,772021	-6,687606	22,627157	2,545817	-4,509537	-1,169097	-109,210983	-163,681799	35,255973	-0,211752	-3,604584	-0,005677	-292,731855	9,934963	22,627157	-0,211752	-3,604584	-0,005677	-292,731855	9,934963	22,627157
10:32:19,87	0,841934	3,966935	-0,238982	0,163996	0,089989	-0,249018	-0,218502	-3,606372	-0,005364	-9,682486	-6,971239	22,640120	2,550740	-4,504585	-1,168785	-109,154373	-163,718461	35,268936	-0,218502	-3,606372	-0,005364	-292,782685	10,181189	22,640120	-0,218502	-3,606372	-0,005364	-292,782685	10,181189	22,640120
10:32:19,92	0,841934	3,966935	-0,238982	0,163996	0,089989	-0,249018	-0,218466	-3,611636	-0,007940	-9,403182	-6,987197	22,687466	2,555281	-4,507249	-1,171360	-109,167070	-163,704718	35,316281	-0,218466	-3,611636	-0,007940	-292,916639	10,162349	22,687466	-0,218466	-3,611636	-0,007940	-292,916639	10,162349	22,687466
10:32:19,97	0,841934	3,966935	-0,238982	0,163996	0,089989	-0,249018	-0,218466	-3,611636	-0,007940	-9,403182	-6,987197	22,687466	2,551518	-4,509909	-1,167602	-109,140777	-163,740317	35,292966	-0,218466	-3,611636	-0,007940	-292,916639	10,162349	22,687466	-0,218466	-3,611636	-0,007940	-292,916639	10,162349	22,687466
10:32:20,02	0,841934	3,966935	-0,238982	0,163996	0,089989	-0,249018	-0,214280	-3,609708	-0,004182	-9,521167	-6,728998	22,664150	2,548688	-4,508969	-1,170992	-109,202591	-163,769594	35,312949	-0,214280	-3,609708	-0,004182	-292,883206	10,092011	22,664150	-0,214280	-3,609708	-0,004182	-292,883206	10,092011	22,664150
10:32:20,07	0,841934	3,966935	-0,238982	0,163996	0,089989	-0,249018	-0,213680	-3,606787	-0,007572	-9,729311	-6,736665	22,684134	2,550536	-4,506845	-1,169415	-109,153088	-163,793820	35,321030	-0,213680	-3,606787	-0,007572	-292,862067	10,037203	22,684134	-0,213680	-3,606787	-0,007572	-292,862067	10,037203	22,684134
10:32:20,12	0,841934	3,966935	-0,238982	0,163996	0,089989	-0,249018	-0,216442	-3,607325	-0,005994	-9,697558	-6,825336	22,692214	2,551043	-4,506743	-1,167891	-109,186333	-163,822392	35,300251	-0,216442	-3,607325	-0,005994	-292,872556	10,165396	22,692214	-0,216442	-3,607325	-0,005994	-292,872556	10,165396	22,692214
10:32:20,17	0,841934	3,966935	-0,238982	0,163996	0,089989	-0,249018	-0,216785	-3,607713	-0,004470	-9,718738	-6,857666	22,671435	2,554621	-4,507423	-1,168627	-109,155541	-163,844684	35,324412	-0,216785	-3,607713	-0,004470	-292,924209	10,159974	22,671435	-0,216785	-3,607713	-0,004470	-292,924209	10,159974	22,671435
10:32:20,22	0,841934	3,966935	-0,238982	0,163996	0,089989	-0,249018	-0,217985	-3,611152	-0,005207	-9,543814	-6,882235	22,695596	2,553447	-4,515183	-1,169782	-109,156532	-163,897414	35,297855	-0,217985	-3,611152	-0,005207	-293,019254	10,229578	22,695596	-0,217985	-3,611152	-0,005207	-293,019254	10,229578	22,695596
10:32:20,27	0,841934	3,966935	-0,238982	0,163996	0,089989	-0,249018	-0,209704	-3,609073	-0,006005	-9,726600	-6,426823	22,653077	2,548681	-4,513555	-1,169426	-109,171386	-163,921786	35,281893	-0,209704	-3,609073	-0,006005	-293,038864	10,034975	22,653077	-0,209704	-3,609073	-0,006005	-293,038864	10,034975	22,653077
10:32:20,33	0,841934	3,966935	-0,238982	0,163996	0,089989	-0,249018	-0,211642	-3,614130	-0,006360	-9,458052	-6,502810	22,668137	2,552226	-4,513226	-1,169399	-109,170255	-163,898687	35,312337	-0,211642	-3,614130	-0,006360	-293,167237	10,111060	22,668137	-0,211642	-3,614130	-0,006360	-293,167237	10,111060	22,668137
10:32:20,38	0,841934	3,966935	-0,238982	0,163996	0,089989	-0,249018	-0,213579	-3,606065	-0,001380	-9,898018	-6,659210	22,651301	2,548012	-4,508696	-1,164800	-109,205652	-163,919281	35,280116	-0,213579	-3,606065	-0,001380	-292,974097	10,106714	22,651301	-0,213579	-3,606065	-0,001380	-292,974097	10,106714	22,651301
10:32:20,43	0,841934	3,966935	-0,238982	0,163996	0,089989	-0,249018	-0,213579	-3,606065	-0,001380	-9,898018	-6,659210	22,651301	2,554410	-4,507234	-1,166747	-109,094661	-163,913061	35,333767	-0,213579	-3,606065	-0,001380	-292,974097	10,106714	22,651301	-0,213579	-3,606065	-0,001380	-292,974097	10,106714	22,651301
10:32:20,48	0,841934	3,966935	-0,238982	0,163996	0,089989	-0,249018	-0,218043	-3,610874	-0,003326	-9,587049	-6,798362	22,704951	2,230120	-4,338344	-1,201442	-100,932850	-147,222746	33,319360	-0,218043	-3,610874	-0,003326	-293,040663	10,318039	22,704951	-0,218043	-3,610874	-0,003326	-293,040663	10,318039	22,704951
10:32:20,53	0,841955	3,916926	-0,239004	0,163979	0,089980	-0,248995	-0,202161	-3,245587	-0,038022	-10,046864	-7,249298	20,690545	2,162072	-4,278965	-1,205354	-97,607579	-143,493949	32,779032	-0,202161	-3,245587	-0,038022	-264,825408	8,620328	20,690545	-0,202161	-3,245587	-0,038022	-264,825408	8,620328	20,690545
10:32:20,58	0,841955	3,916926	-0,239004	0,163979	0,089980	-0,248995	-0,220867	-3,172015	-0,043724	-9,303733	-6,756452	20,148739	2,175759	-4,285358	-1,207144	-97,379191	-143,998810	32,777555	-0,220867	-3,172015	-0,043724	-258,306930	10,581643	20,148739	-0,220867	-3,172015	-0,043724	-258,306930	10,581643	20,148739
10:32:20,63	0,841955	3,916926	-0,239004	0,163979	0,089980	-0,248995	-0,231759	-3,170292	-0,039877	-9,671641	-7,092133	20,107500	2,179712	-4,275064	-1,203298	-97,318563	-144,355160	32,736316	-0,231759	-3,170292	-0,039877	-258,539556	11,100949	20,107500	-0,231759	-3,170292	-0,039877	-258,539556	11,100949	20,107500
10:32:20,68	0,841955	3,916926	-0,239004	0,163979	0,089980	-0,248995	-0,231759	-3,170292	-0,039877	-9,671641	-7,092133	20,107500	2,184099	-4,273372	-1,205908	-97,117341	-144,542511	32,759915	-0,231759	-3,170292	-0,039877	-258,539556	11,100949	20,107500	-0,231759	-3,170292	-0,039877	-258,539556	11,100949	20,107500
10:32:20,73	0,841955	3,916926	-0,239004	0,163979	0,089980	-0,248995	-0,235418	-3,173244	-0,042488	-9,579748	-7,014477	20,131099	2,190576	-4,272512	-1,204656	-97,061998	-144,678513	32,832997	-0,235418	-3,173244	-0,042488	-258,679437	11,465859	20,131099	-0,235418	-3,173244	-0,042488	-258,679437	11,465859	20,131099
10:32:20,78	0,841955	3,916926	-0,239004	0,163979	0,089980	-0,248995	-0,239401	-3,178424	-0,041235	-9,400512	-7,105658	20,204181	2,191773	-4,276272	-1,199979	-97,032771	-144,800268	32,806219	-0,239401	-3,178424	-0,041235	-258,906809	11,687336	20,204181	-0,239401	-3,178424	-0,041235	-258,906809	11,687336	20,204181
10:32:20,83	0,841955	3,916926	-0,239004	0,163979	0,089980	-0,248995	-0,236743	-3,181340	-0,036559	-9,339699	-6,881257	20,177403	2,194094	-4,276786	-1,208493	-96,989621	-144,921296	32,821939	-0,236743	-3,181340	-0,036559	-259,074918	11,703090	20,177403	-0,236743	-3,181340	-0,036559	-259,074918	11,703090	20,177403
10:32:20,88	0,841955	3,916926	-0,239004	0,163979	0,089980	-0,248995	-0,236938	-3,178417	-0,040838	-9,663563	-6,729679	20,152534	2,189339	-4,274642	-1,204258	-96,978650	-145,029966	32,781349	-0,236938	-3,178417	-0,040838	-259,169321	11,869976	20,152534	-0,236938	-3,178417	-0,040838	-259,169321	11,869976	20,152534
10:32:20,93	0,841955	3,916926	-0,239004	0,163979	0,089980	-0,248995	-0,236938	-3,178417	-0,040838	-9,663563	-6,729679	20,152534	2,185213	-4,265100	-1,208080	-96,726320	-144,876620	32,777006	-0,236938	-3,178417	-0,040838	-259,169321	11,869976	20,152534	-0,236938	-3,178417	-0,040838	-259,169321	11,869976	20,152534
10:32:20,98	0,841955	3,916926	-0,239004	0,163979	0,089980	-0,248995	-0,243139	-3,170073	-0,044660	-9,838492	-6,910257	20,148190	1,870838	-4,088875	-1,235831	-87,609329	-128,272854	30,776445	-0,243139	-3,170073	-0,044660	-258,689234	12,176142	20,148190	-0,243139	-3,170073	-0,044660	-258,689234	12,176142	20,148190
10:32:21,03	0,841914	3,866954	-0,238985	0,163981	0,090003	-0,249030	-0,258345	-2,765296	-0,071796	-8,855448	-7,047193	17,750753	1,842269	-4,049542	-1,235217	-85,144392	-126,123720	30,379569	-0,258345	-2,765296	-0,071796	-225,931202	13,232897	17,750753	-0,258345	-2,765296	-0,071796	-225,931202	13,232897	17,750753
10:32:21,08	0,841914	3,866954	-0,238985	0,163981	0,090003	-0,249030	-0,264052	-2,771010	-0,073589	-8,923407	-6,804410	17,770568	1,850070	-4,047457	-1,237009	-84,859685	-126,709655	30,399383	-0,264052	-2,771010	-0,073589	-226,447700	13,923656	17,770568	-0,264052	-2,771010	-0,073589	-226,447700	13,923656	17,770568
10:32:21,13	0,841914	3,866954	-0,238985	0,163981	0,090003	-0,249030	-0,264052	-2,771010	-0,073589	-8,923407	-6,804410	17,770568	1,849345	-4,042533	-1,234649	-84,789699	-127,057484	30,420607	-0,264052	-2,771010	-0,073589	-226,447700	13,923656	17,770568	-0,264052	-2,771010	-0,073589	-226,447700	13,923656	17,770568
10:32:21,18	0,841914	3,866954	-0,238985	0,163981	0,090003	-0,249030	-0,267953	-2,767920	-0,071229	-9,350303	-6,772754	17,791792	1,863505	-4,036247	-1,231899	-84,674646	-127,332057	30,397800	-0,267953	-2,767920	-0,071229	-226,632060	14,261564	17,791792	-0,267953	-2,767920	-0,071229	-226,632060	14,261564	17,791792
10:32:21,23	0,841914	3,866954	-0,238985	0,163981	0,090003	-0,249030	-0,274558	-2,775215	-0,072665	-9,180925	-6,726689	17,799566	1,858965	-4,040461	-1,236085	-84,557342	-127,434039	30,428381	-0,274558	-2,775215	-0,072665	-227,035288	14,826091	17,799566	-0,274558	-2,775215	-0,072665	-227,035288	14,826091	17,799566
10:32:21,28	0,841914	3,866954	-0,238985	0,163981	0,090003	-0,249030	-0,274558	-2,775215	-0,072665	-9,180925	-6,726689	17,799566	1,853547	-4,039519	-1,235327	-84,557503	-127,588688	30,417326	-0,274558	-2,775215	-0,072665	-227,035288	14,826091	17,799566	-0,274558	-2,775215	-0,072665	-227,035288	14,826091	17,799566
10:32:21,33	0,841914	3,866954	-0,238985	0,163981	0,090003	-0,249030	-0,272665	-2,770052	-0,071907	-9,583423	-6,551066	17,788510	1,863035	-4,036495	-1,236429	-84,481341	-127,679774	30,455146	-0,272665	-2,770052	-0,071907	-227,032472	14,853110	17,788510	-0,272665	-2,770052	-0,071907	-227,032472	14,853110	17,788510
10:32:21,38	0,841914	3,866954	-0,238985	0,163981	0,090003	-0,249030	-0,278331	-2,778363	-0,070284	-9,316628	-6,640230	17,804735	1,863578	-4,038767	-1,233704	-84,462230	-127,834686	30,433550	-0,278331	-2,778363	-0,070284	-227,418132	15,208787	17,804735	-0,278331	-2,778363	-0,070284	-227,418132	15,208787	17,804735
10:32:21,43	0,841914	3,866954	-0,238985	0,163981	0,090003	-0,249030	-0,278331	-2,778363	-0,070284	-9,316628	-6,640230	17,804735	1,865784	-4,038511	-1,233699	-84,529380	-127,825706	30,478551	-0,278331	-2,778363	-0,070284	-227,418132	15,208787	17,804735	-0,278331	-2,778363	-0,070284	-227,418132	15,208787	17,804735
10:32:21,48	0,841914	3,866954	-0,238985	0,163981	0,090003	-0,249030	-0,279656	-2,780146	-0,070279	-9,249714	-6,771746	17,849735	1,871151	-4,044218	-1,234044	-84,475513	-127,940031	30,460090	-0,279656	-2,780146	-0,070279	-227,491178	15,181241	17,849735	-0,279656	-2,780146	-0,070279	-227,491178	15,181241	17,849735
10:32:21,53	0,841914	3,866954	-0,238985	0,163981	0,090003	-0,249030	-0,280878	-2,780170	-0,071441	-9,354394	-6,682329	17,810584	1,866416	-4,037465	-1,234861	-84,449849	-127,993937	30,439400	-0,280878	-2,780170	-0,071441	-227,597741	15,366632	17,810584	-0,280878	-2,780170	-0,071441	-227,597741	15,366632	17,810584
10:32:21,58	0,841914	3,866954	-0,238985	0,163981	0,090003	-0,249030	-0,280878	-2,780170	-0,071441	-9,354394	-6,682329	17,810584	1,872232	-4,036057	-1,236813	-84,466219	-128,026971	30,436066	-0,280878	-2,780170	-0,071441	-227,597741	15,366632	17,810584	-0,280878	-2,780170	-0,071441	-227,597741	15,366632	17,810584
10:32:21,63	0,841914	3,866954	-0,238985	0,163981	0,090003	-0,249030	-0,285005	-2,784503	-0,073392	-9,165866	-6,894578	17,807251	1,867612	-4,039208	-1,232507	-84,405872	-128,125578	30,428401	-0,285005	-2,784503	-0,073392	-227,749361	15,478330	17,807251	-0,285005	-2,784503	-0,073392	-227,749361	15,478330	17,807251
10:32:21,68	0,841914	3,866954	-0,238985	0,163981	0,090003	-0,249030	-0,279966	-2,782077	-0,069087	-9,347234	-6,530984	17,799586	1,865801	-4,036350	-1,230187	-84,421023	-128,127453	30,441732	-0,279966	-2,782077	-0,069087	-227,740298	15,446363	17,799586	-0,279966	-2,782077	-0,069087	-227,740298	15,446363	17,799586
10:32:21,73	0,841914	3,866954	-0,238985	0,163981	0,090003	-0,249030	-0,281536	-2,779080	-0,066766	-9,512308	-6,624785	17,812916	1,874100	-4,031942	-1,235198	-84,367519	-128,138845	30,475025	-0,281536	-2,779080	-0,066766	-227,670061	15,475771	17,812916	-0,281536	-2,779080	-0,066766	-227,670061	15,475771	17,812916
10:32:21,78	0,841914	3,866954	-0,238985	0,163981	0,090003	-0,249030	-0,285366	-2,790976	-0,070173	-8,931801	-6,742045	17,864682	1,878018	-4,038981	-1,233593	-84,369138	-128,201389	30,493498	-0,285366	-2,790976	-0,070173	-228,023395	15,659170	17,864682	-0,285366	-2,790976	-0,070173	-228,023395	15,659170	17,864682
10:32:21,83	0,841914	3,866954	-0,238985	0,163981	0,090003	-0,249030	-0,285366	-2,790976	-0,070173	-8,931801	-6,742045	17,864682	1,876399	-4,041835	-1,235160	-84,389527	-128,226677	30,476190	-0,285366	-2,790976	-0,070173	-228,023395	15,659170	17,864682	-0,285366	-2,790976	-0,070173	-228,023395	15,659170	17,864682
10:32:21,88	0,841914	3,866954	-0,238985	0,163981	0,090003	-0,249030	-0,282085	-2,791000	-0,071740	-8,962621	-6,576437	17,847374	1,868667	-4,039149	-1,234803	-84,387721	-128,315739	30,462473	-0,282085	-2,791000	-0,071740	-228,056138	15,567205	17,847374	-0,282085	-2,791000	-0,071740	-228,056138	15,567205	17,847374
10:32:21,93	0,841914	3,866954	-0,238985	0,163981	0,090003	-0,249030	-0,280545	-2,782961	-0,071382	-9,456880	-6,450306	17,833657	1,876875	-4,031862	-1,233646	-84,400406	-128,275225	30,485077	-0,280545	-2,782961	-0,071382	-227,919329	15,572513	17,833657	-0,280545	-2,782961	-0,071382	-227,919329	15,572513	17,833657
10:32:21,98	0,841914	3,866954	-0,238985	0,163981	0,090003	-0,249030	-0,281646	-2,793656	-0,070627	-8,918504	-6,438737	17,858774	1,878480	-4,043543	-1,234047	-84,337010	-128,365527	30,487589	-0,281646	-2,793656	-0,070627	-228,220508	15,670494	17,858774	-0,281646	-2,793656	-0,070627	-228,220508	15,670494	17,858774
10:32:22,03	0,841914	3,866954	-0,238985	0,163981	0,090003	-0,249030	-0,284201	-2,786751	-0,070234	-9,346519	-6,665211	17,847224	1,873777	-4,037878	-1,233655	-84,452590	-128,378423	30,476040	-0,284201	-2,786751	-0,070234	-228,106486	15,644538	17,847224	-0,284201	-2,786751	-0,070234	-228,106486	15,644538	17,847224
10:32:22,08	0,841914	3,866954	-0,238985	0,163981	0,090003	-0,249030	-0,292237	-2,791181	-0,072899	-9,066358	-6,979356	17,863983	1,881632	-4,033133	-1,236320	-84,337844	-128,387182	30,492799	-0,292237	-2,791181	-0,072899	-228,174101	15,961257	17,863983	-0,292237	-2,791181	-0,072899	-228,174101	15,961257	17,863983
10:32:22,13	0,841914	3,866954	-0,238985	0,163981	0,090003	-0,249030	-0,288549	-2,787240	-0,071342	-9,258831	-6,781295	17,862071	1,876375	-4,034357	-1,234763	-84,326177	-128,379519	30,490887	-0,288549	-2,787240	-0,071342	-228,057189	15,869791	17,862071	-0,288549	-2,787240	-0,071342	-228,057189	15,869791	17,862071
10:32:22,18	0,841914	3,866954	-0,238985	0,163981	0,090003	-0,249030	-0,287911	-2,789006	-0,069384	-9,169014	-6,734763	17,865343	1,877584	-4,035792	-1,232804	-84,315620	-128,387911	30,494159	-0,287911	-2,789006	-0,069384	-228,105963	15,866215	17,865343	-0,287911	-2,789006	-0,069384	-228,105963	15,866215	17,865343
10:32:22,23	0,841914	3,866954	-0,238985	0,163981	0,090003	-0,249030	-0,287911	-2,789006	-0,069384	-9,169014	-6,734763	17,865343	1,879846	-4,038174	-1,237459	-84,326283	-128,476301	30,494307	-0,287911	-2,789006	-0,069384	-228,105963	15,866215	17,865343	-0,287911	-2,789006	-0,069384	-228,105963	15,866215	17,865343
10:32:22,28	0,841914	3,866954	-0,238985	0,163981	0,090003	-0,249030	-0,282843	-2,790330	-0,068682	-9,188704	-6,429612	17,871789	1,876198	-4,040843	-1,232102	-84,323829	-128,485431	30,500605	-0,282843	-2,790330	-0,068682	-228,229619	15,773581	17,871789	-0,282843	-2,790330	-0,068682	-228,229619	15,773581	17,871789
10:32:22,34	0,841914	3,866954	-0,238985	0,163981	0,090003	-0,249030	-0,283809	-2,791986	-0,068598	-9,100221	-6,484474	17,851648	1,882433	-4,033769	-1,232610	-84,313010	-128,493658	30,493582	-0,283809	-2,791986	-0,068598	-228,271146	15,794560	17,851648	-0,283809	-2,791986	-0,068598	-228,271146	15,794560	17,851648
10:32:22,39	0,841914	3,866954	-0,238985	0,163981	0,090003	-0,249030	-0,284742	-2,788677	-0,069784	-9,352790	-6,459567	17,829291	1,875715	-4,038372	-1,233205	-84,303342	-128,587478	30,458107	-0,284742	-2,788677	-0,069784	-228,263947	15,892656	17,829291	-0,284742	-2,788677	-0,069784	-228,263947	15,892656	17,829291
10:32:22,44	0,841914	3,866954	-0,238985	0,163981	0,090003	-0,249030	-0,284742	-2,788677	-0,069784	-9,352790	-6,459567	17,829291	1,872228	-4,035992	-1,237472	-84,281591	-128,539425	30,476305	-0,284742	-2,788677	-0,069784	-228,263947	15,892656	17,829291	-0,284742	-2,788677	-0,069784	-228,263947	15,892656	17,829291
10:32:22,49	0,841914	3,866954	-0,238985	0,163981	0,090003	-0,249030	-0,285059	-2,784467	-0,074052	-9,519240	-6,481258	17,847490	1,544682	-3,859746	-1,258823	-75,438136	-111,501182	28,394248	-0,285059	-2,784467	-0,074052	-228,099881	15,895876	17,847490	-0,285059	-2,784467	-0,074052	-228,099881	15,895876	17,847490
10:32:22,54	0,841970	3,816953	-0,238993	0,163992	0,089989	-0,249037	-0,299311	-2,356871	-0,106225	-9,212176	-6,469047	15,363348	1,509044	-3,809852	-1,269646	-72,358171	-109,394077	27,992164	-0,299311	-2,356871	-0,106225	-194,226525	17,026856	15,363348	-0,299311	-2,356871	-0,106225	-194,226525	17,026856	15,363348
10:32:22,59	0,841970	3,816953	-0,238993	0,163992	0,089989	-0,249037	-0,315237	-2,360779	-0,102598	-9,438438	-6,655032	15,368221	1,520392	-3,798014	-1,266019	-72,016793	-110,087123	27,997036	-0,315237	-2,360779	-0,102598	-194,759607	18,091059	15,368221	-0,315237	-2,360779	-0,102598	-194,759607	18,091059	15,368221
10:32:22,64	0,841970	3,816953	-0,238993	0,163992	0,089989	-0,249037	-0,319754	-2,366404	-0,098231	-9,399366	-6,558509	15,382043	1,527523	-3,796914	-1,261652	-71,856471	-110,472318	28,010859	-0,319754	-2,366404	-0,098231	-195,162097	18,542216	15,382043	-0,319754	-2,366404	-0,098231	-195,162097	18,542216	15,382043
10:32:22,69	0,841970	3,816953	-0,238993	0,163992	0,089989	-0,249037	-0,321548	-2,367991	-0,098964	-9,458524	-6,532269	15,420420	1,529794	-3,796154	-1,262384	-71,823811	-110,654786	28,049236	-0,321548	-2,367991	-0,098964	-195,345850	18,709270	15,420420	-0,321548	-2,367991	-0,098964	-195,345850	18,709270	15,420420
10:32:22,74	0,841970	3,816953	-0,238993	0,163992	0,089989	-0,249037	-0,331162	-2,375560	-0,097707	-9,147901	-6,802524	15,448611	1,541155	-3,791612	-1,261127	-71,666362	-110,841435	28,077427	-0,331162	-2,375560	-0,097707	-195,629323	19,193724	15,448611	-0,331162	-2,375560	-0,097707	-195,629323	19,193724	15,448611
10:32:22,79	0,841970	3,816953	-0,238993	0,163992	0,089989	-0,249037	-0,331162	-2,375560	-0,097707	-9,147901	-6,802524	15,448611	1,547642	-3,790005	-1,263799	-71,601960	-110,980916	28,099508	-0,331162	-2,375560	-0,097707	-195,629323	19,193724	15,448611	-0,331162	-2,375560	-0,097707	-195,629323	19,193724	15,448611
10:32:22,84	0,841970	3,816953	-0,238993	0,163992	0,089989	-0,249037	-0,335797	-2,380374	-0,100379	-8,986140	-6,918026	15,470692	1,544656	-3,796474	-1,262228	-71,584833	-111,148961	28,076982	-0,335797	-2,380374	-0,100379	-195,845500	19,442065	15,470692	-0,335797	-2,380374	-0,100379	-195,845500	19,442065	15,470692
10:32:22,89	0,841970	3,816953	-0,238993	0,163992	0,089989	-0,249037	-0,328702	-2,381022	-0,098808	-9,089399	-6,450195	15,448167	1,546499	-3,795848	-1,266835	-71,508225	-111,225138	28,106041	-0,328702	-2,381022	-0,098808	-195,999646	19,352883	15,448167	-0,328702	-2,381022	-0,098808	-195,999646	19,352883	15,448167
10:32:22,94	0,841970	3,816953	-0,238993	0,163992	0,089989	-0,249037	-0,330166	-2,382306	-0,103415	-9,050329	-6,421917	15,477225	1,538419	-3,790305	-1,260234	-71,437065	-111,201298	28,101481	-0,330166	-2,382306	-0,103415	-196,061323	19,496126	15,477225	-0,330166	-2,382306	-0,103415	-196,061323	19,496126	15,477225
10:32:22,99	0,841970	3,816953	-0,238993	0,163992	0,089989	-0,249037	-0,327968	-2,028109	-0,132379	-8,975406	-6,564455	13,450069	1,238657	-3,620653	-1,295799	-62,484092	-95,081153	26,078884	-0,327968	-2,028109	-0,132379	-168,181945	19,180995	13,450069	-0,327968	-2,028109	-0,132379	-168,181945	19,180995	13,450069
10:32:23,04	0,841966	3,766919	-0,238982	0,163984	0,090009	-0,249028	-0,327968	-2,028109	-0,132379	-8,975406	-6,564455	13,450069	1,206005	-3,571116	-1,292301	-59,701569	-93,689140	25,764983	-0,327968	-2,028109	-0,132379	-168,181945	19,180995	13,450069	-0,327968	-2,028109	-0,132379	-168,181945	19,180995	13,450069
10:32:23,09	0,841966	3,766919	-0,238982	0,163984	0,090009	-0,249028	-0,367253	-1,991996	-0,124856	-8,852640	-6,321726	13,168148	1,227024	-3,568575	-1,288276	-59,504418	-94,491317	25,796964	-0,367253	-1,991996	-0,124856	-165,224296	22,507603	13,168148	-0,367253	-1,991996	-0,124856	-165,224296	22,507603	13,168148
10:32:23,14	0,841966	3,766919	-0,238982	0,163984	0,090009	-0,249028	-0,368545	-1,989203	-0,126752	-9,214353	-6,124164	13,172414	1,225252	-3,566059	-1,290173	-59,383349	-94,811188	25,801230	-0,368545	-1,989203	-0,126752	-165,366767	22,806645	13,172414	-0,368545	-1,989203	-0,126752	-165,366767	22,806645	13,172414
10:32:23,19	0,841966	3,766919	-0,238982	0,163984	0,090009	-0,249028	-0,368545	-1,989203	-0,126752	-9,214353	-6,124164	13,172414	1,231550	-3,570771	-1,288187	-59,392163	-95,066912	25,821381	-0,368545	-1,989203	-0,126752	-165,366767	22,806645	13,172414	-0,368545	-1,989203	-0,126752	-165,366767	22,806645	13,172414
10:32:23,24	0,841966	3,766919	-0,238982	0,163984	0,090009	-0,249028	-0,367614	-1,997013	-0,124767	-9,034080	-5,955484	13,192565	1,236781	-3,567805	-1,287767	-59,343615	-95,272451	25,839612	-0,367614	-1,997013	-0,124767	-165,799614	22,902182	13,192565	-0,367614	-1,997013	-0,124767	-165,799614	22,902182	13,192565
10:32:23,29	0,841966	3,766919	-0,238982	0,163984	0,090009	-0,249028	-0,374332	-1,998403	-0,122816	-9,203569	-6,110035	13,192298	1,236113	-3,565648	-1,286237	-59,344339	-95,373701	25,821114	-0,374332	-1,998403	-0,122816	-166,078226	23,275034	13,192298	-0,374332	-1,998403	-0,122816	-166,078226	23,275034	13,192298
10:32:23,34	0,841966	3,766919	-0,238982	0,163984	0,090009	-0,249028	-0,374332	-1,998403	-0,122816	-9,203569	-6,110035	13,192298	1,240123	-3,569475	-1,286953	-59,349974	-95,515145	25,875344	-0,374332	-1,998403	-0,122816	-166,078226	23,275034	13,192298	-0,374332	-1,998403	-0,122816	-166,078226	23,275034	13,192298
10:32:23,39	0,841966	3,766919	-0,238982	0,163984	0,090009	-0,249028	-0,375917	-2,000822	-0,121604	-9,234107	-6,047688	13,218860	1,239000	-3,565484	-1,285024	-59,297122	-95,581452	25,847675	-0,375917	-2,000822	-0,121604	-166,298631	23,461803	13,218860	-0,375917	-2,000822	-0,121604	-166,298631	23,461803	13,218860
10:32:23,44	0,841966	3,766919	-0,238982	0,163984	0,090009	-0,249028	-0,379770	-2,003981	-0,123544	-9,123529	-6,207624	13,218887	1,243662	-3,563728	-1,286965	-59,288985	-95,648145	25,847703	-0,379770	-2,003981	-0,123544	-166,436033	23,604288	13,218887	-0,379770	-2,003981	-0,123544	-166,436033	23,604288	13,218887
10:32:23,49	0,841966	3,766919	-0,238982	0,163984	0,090009	-0,249028	-0,374932	-2,005442	-0,124251	-9,126353	-5,857270	13,257750	1,242509	-3,568647	-1,287671	-59,242808	-95,765799	25,886566	-0,374932	-2,005442	-0,124251	-166,553557	23,574917	13,257750	-0,374932	-2,005442	-0,124251	-166,553557	23,574917	13,257750
10:32:23,54	0,841966	3,766919	-0,238982	0,163984	0,090009	-0,249028	-0,374487	-2,004257	-0,121965	-9,238978	-5,835686	13,216300	1,241260	-3,568440	-1,285385	-59,269643	-95,809169	25,845115	-0,374487	-2,004257	-0,121965	-166,573117	23,561571	13,216300	-0,374487	-2,004257	-0,121965	-166,573117	23,561571	13,216300
10:32:23,59	0,841966	3,766919	-0,238982	0,163984	0,090009	-0,249028	-0,374487	-2,004257	-0,121965	-9,238978	-5,835686	13,216300	1,245266	-3,567525	-1,285777	-59,305125	-95,850387	25,859762	-0,374487	-2,004257	-0,121965	-166,573117	23,561571	13,216300	-0,374487	-2,004257	-0,121965	-166,573117	23,561571	13,216300
10:32:23,64	0,841966	3,766919	-0,238982	0,163984	0,090009	-0,249028	-0,377283	-2,007268	-0,122357	-9,135799	-5,991174	13,230946	1,246519	-3,566181	-1,283436	-59,247395	-95,923844	25,841271	-0,377283	-2,007268	-0,122357	-166,706366	23,625533	13,230946	-0,377283	-2,007268	-0,122357	-166,706366	23,625533	13,230946
10:32:23,69	0,841966	3,766919	-0,238982	0,163984	0,090009	-0,249028	-0,379073	-2,007682	-0,120016	-9,149041	-5,997532	13,212456	1,247712	-3,571130	-1,283755	-59,230227	-95,970942	25,892549	-0,379073	-2,007682	-0,120016	-166,752078	23,759694	13,212456	-0,379073	-2,007682	-0,120016	-166,752078	23,759694	13,212456
10:32:23,74	0,841966	3,766919	-0,238982	0,163984	0,090009	-0,249028	-0,383557	-2,014475	-0,121028	-8,812115	-6,183022	13,254176	1,254644	-3,565695	-1,284449	-59,214262	-95,961790	25,882992	-0,383557	-2,014475	-0,121028	-166,948382	23,926181	13,254176	-0,383557	-2,014475	-0,121028	-166,948382	23,926181	13,254176
10:32:23,79	0,841966	3,766919	-0,238982	0,163984	0,090009	-0,249028	-0,383557	-2,014475	-0,121028	-8,812115	-6,183022	13,254176	1,245367	-3,568871	-1,286898	-59,289721	-96,010074	25,901824	-0,383557	-2,014475	-0,121028	-166,948382	23,926181	13,254176	-0,383557	-2,014475	-0,121028	-166,948382	23,926181	13,254176
10:32:23,84	0,841966	3,766919	-0,238982	0,163984	0,090009	-0,249028	-0,376167	-2,008029	-0,123477	-9,226827	-5,839974	13,273009	1,247052	-3,564763	-1,284966	-59,217620	-96,056312	25,862182	-0,376167	-2,008029	-0,123477	-166,857120	23,689151	13,273009	-0,376167	-2,008029	-0,123477	-166,857120	23,689151	13,273009
10:32:23,89	0,841966	3,766919	-0,238982	0,163984	0,090009	-0,249028	-0,379454	-2,010672	-0,121527	-9,156986	-5,930440	13,261120	1,249299	-3,567346	-1,284947	-59,253829	-96,108832	25,889936	-0,379454	-2,010672	-0,121527	-166,994733	23,856722	13,261120	-0,379454	-2,010672	-0,121527	-166,994733	23,856722	13,261120
10:32:23,94	0,841966	3,766919	-0,238982	0,163984	0,090009	-0,249028	-0,379454	-2,010672	-0,121527	-9,156986	-5,930440	13,261120	1,254654	-3,563857	-1,285702	-59,213592	-96,116601	25,905711	-0,379454	-2,010672	-0,121527	-166,994733	23,856722	13,261120	-0,379454	-2,010672	-0,121527	-166,994733	23,856722	13,261120
10:32:23,99	0,841966	3,766919	-0,238982	0,163984	0,090009	-0,249028	-0,385154	-2,013565	-0,122282	-8,993162	-6,188085	13,276895	1,249949	-3,565614	-1,286932	-59,269198	-96,169094	25,853402	-0,381279	-2,010369	-0,123512	-167,046571	23,921893	13,224586	-0,381279	-2,010369	-0,123512	-167,046571	23,921893	13,224586
10:32:24,04	0,841966	3,766919	-0,238982	0,163984	0,090009	-0,249028	-0,375982	-2,013281	-0,121140	-9,074319	-5,752528	13,249514	1,249822	-3,571658	-1,284561	-59,282638	-96,153388	25,878330	-0,375982	-2,013281	-0,121140	-167,116858	23,762022	13,249514	-0,375982	-2,013281	-0,121140	-167,116858	23,762022	13,249514
10:32:24,09	0,841966	3,766919	-0,238982	0,163984	0,090009	-0,249028	-0,375982	-2,013281	-0,121140	-9,074319	-5,752528	13,249514	1,255043	-3,564735	-1,284323	-59,274362	-96,235393	25,874980	-0,384587	-2,014340	-0,120903	-167,211818	24,038243	13,246164	-0,384587	-2,014340	-0,120903	-167,211818	24,038243	13,246164
10:32:24,14	0,841966	3,766919	-0,238982	0,163984	0,090009	-0,249028	-0,384587	-2,014340	-0,120903	-9,086100	-6,151854	13,246164	1,259138	-3,565371	-1,283359	-59,276523	-96,254257	25,939834	-0,384587	-2,014340	-0,120903	-167,211818	24,038243	13,246164	-0,384587	-2,014340	-0,120903	-167,211818	24,038243	13,246164
10:32:24,19	0,841966	3,766919	-0,238982	0,163984	0,090009	-0,249028	-0,386084	-2,018205	-0,119939	-8,902538	-6,222116	13,311019	1,256904	-3,563284	-1,285311	-59,221714	-96,230957	25,912058	-0,386084	-2,018205	-0,119939	-167,331657	24,085463	13,311019	-0,386084	-2,018205	-0,119939	-167,331657	24,085463	13,311019
10:32:24,24	0,841966	3,766919	-0,238982	0,163984	0,090009	-0,249028	-0,384202	-2,020117	-0,121083	-8,799602	-6,054575	13,285573	1,259853	-3,567957	-1,284504	-59,214430	-96,286041	25,914389	-0,384202	-2,020117	-0,121083	-167,378799	24,105250	13,285573	-0,384202	-2,020117	-0,121083	-167,378799	24,105250	13,285573
10:32:24,29	0,841966	3,766919	-0,238982	0,163984	0,090009	-0,249028	-0,381081	-2,019043	-0,126149	-8,913135	-5,909599	13,287031	1,257362	-3,570123	-1,289570	-59,258254	-96,327358	25,915846	-0,381081	-2,019043	-0,126149	-167,408036	24,005261	13,287031	-0,381081	-2,019043	-0,126149	-167,408036	24,005261	13,287031
10:32:24,35	0,841966	3,766919	-0,238982	0,163984	0,090009	-0,249028	-0,381081	-2,019043	-0,126149	-8,913135	-5,909599	13,287031	1,255692	-3,571909	-1,284483	-59,232251	-96,306199	25,936834	-0,381081	-2,019043	-0,126149	-167,408036	24,005261	13,287031	-0,381081	-2,019043	-0,126149	-167,408036	24,005261	13,287031
10:32:24,40	0,841966	3,766919	-0,238982	0,163984	0,090009	-0,249028	-0,379265	-2,014705	-0,121476	-9,163460	-5,764200	13,291331	1,252697	-3,569527	-1,284896	-59,226498	-96,374244	25,920147	-0,379265	-2,014705	-0,121476	-167,317795	24,008069	13,291331	-0,379265	-2,014705	-0,121476	-167,317795	24,008069	13,291331
10:32:24,45	0,841966	3,766919	-0,238982	0,163984	0,090009	-0,249028	-0,379265	-2,014705	-0,121476	-9,163460	-5,764200	13,291331	1,252020	-3,570903	-1,286108	-59,283924	-96,342396	25,888257	-0,379265	-2,014705	-0,121476	-167,317795	24,008069	13,291331	-0,379265	-2,014705	-0,121476	-167,317795	24,008069	13,291331
10:32:24,50	0,841966	3,766919	-0,238982	0,163984	0,090009	-0,249028	-0,377734	-2,014807	-0,122688	-9,159289	-5,750280	13,259442	0,934391	-3,419591	-1,321771	-51,721151	-79,749567	24,000778	-0,377734	-2,014807	-0,122688	-167,321629	23,901860	13,259442	-0,377734	-2,014807	-0,122688	-167,321629	23,901860	13,259442
10:32:24,55	0,842016	3,716964	-0,238991	0,163995	0,089985	-0,249006	-0,349960	-1,664075	-0,158350	-9,246132	-6,052867	11,371963	0,915766	-3,383774	-1,315539	-48,971841	-78,553177	23,616691	-0,349960	-1,664075	-0,158350	-139,876054	21,418970	11,371963	-0,349960	-1,664075	-0,158350	-139,876054	21,418970	11,371963
10:32:24,60	0,842016	3,716964	-0,238991	0,163995	0,089985	-0,249006	-0,387575	-1,639132	-0,148474	-8,698391	-5,583876	11,033647	0,931596	-3,374543	-1,311895	-48,698636	-79,364408	23,662462	-0,387575	-1,639132	-0,148474	-137,370230	24,840774	11,033647	-0,387575	-1,639132	-0,148474	-137,370230	24,840774	11,033647
10:32:24,65	0,842016	3,716964	-0,238991	0,163995	0,089985	-0,249006	-0,387575	-1,639132	-0,148474	-8,698391	-5,583876	11,033647	0,936075	-3,375753	-1,314951	-48,639373	-79,829867	23,678469	-0,387575	-1,639132	-0,148474	-137,370230	24,840774	11,033647	-0,387575	-1,639132	-0,148474	-137,370230	24,840774	11,033647
10:32:24,70	0,842016	3,716964	-0,238991	0,163995	0,089985	-0,249006	-0,388767	-1,643615	-0,151531	-8,838703	-5,361805	11,049653	0,934167	-3,367877	-1,313409	-48,607668	-80,052603	23,690289	-0,388767	-1,643615	-0,151531	-137,862519	25,156413	11,049653	-0,388767	-1,643615	-0,151531	-137,862519	25,156413	11,049653
10:32:24,75	0,842016	3,716964	-0,238991	0,163995	0,089985	-0,249006	-0,390483	-1,646485	-0,148745	-9,038460	-5,174322	11,087057	0,939419	-3,375701	-1,312165	-48,574229	-80,270465	23,715873	-0,390483	-1,646485	-0,148745	-138,287570	25,478603	11,087057	-0,390483	-1,646485	-0,148745	-138,287570	25,478603	11,087057
10:32:24,80	0,842016	3,716964	-0,238991	0,163995	0,089985	-0,249006	-0,390483	-1,646485	-0,148745	-9,038460	-5,174322	11,087057	0,941077	-3,372501	-1,312169	-48,587639	-80,346642	23,733715	-0,394084	-1,646321	-0,148749	-138,355898	25,600505	11,104899	-0,394084	-1,646321	-0,148749	-138,355898	25,600505	11,104899
10:32:24,85	0,842016	3,716964	-0,238991	0,163995	0,089985	-0,249006	-0,396239	-1,647747	-0,147201	-9,135947	-5,374931	11,086150	0,943389	-3,371347	-1,310622	-48,570295	-80,461051	23,714965	-0,396239	-1,647747	-0,147201	-138,484086	25,729836	11,086150	-0,396239	-1,647747	-0,147201	-138,484086	25,729836	11,086150
10:32:24,90	0,842016	3,716964	-0,238991	0,163995	0,089985	-0,249006	-0,397466	-1,652471	-0,147707	-8,974962	-5,278157	11,111849	0,948094	-3,372646	-1,311128	-48,473537	-80,614654	23,740665	-0,397466	-1,652471	-0,147707	-138,693907	25,922957	11,111849	-0,397466	-1,652471	-0,147707	-138,693907	25,922957	11,111849
10:32:24,95	0,842016	3,716964	-0,238991	0,163995	0,089985	-0,249006	-0,397466	-1,652471	-0,147707	-8,974962	-5,278157	11,111849	0,944093	-3,365378	-1,309312	-48,185055	-80,588022	23,702304	-0,397466	-1,652471	-0,147707	-138,693907	25,922957	11,111849	-0,397466	-1,652471	-0,147707	-138,693907	25,922957	11,111849
10:32:25,00	0,842016	3,716964	-0,238991	0,163995	0,089985	-0,249006	-0,401761	-1,645372	-0,145892	-9,176810	-5,264936	11,073488	0,656848	-3,203562	-1,340838	-39,640930	-65,693695	21,797018	-0,401761	-1,645372	-0,145892	-138,338476	26,273268	11,073488	-0,401761	-1,645372	-0,145892	-138,338476	26,273268	11,073488
10:32:25,05	0,841957	3,666948	-0,238982	0,163997	0,089977	-0,249026	-0,398274	-1,315702	-0,177417	-9,148680	-5,131390	9,168203	0,636358	-3,150034	-1,331724	-36,879836	-64,329019	21,468415	-0,398274	-1,315702	-0,177417	-112,431324	26,133145	9,168203	-0,398274	-1,315702	-0,177417	-112,431324	26,133145	9,168203
10:32:25,10	0,841957	3,666948	-0,238982	0,163997	0,089977	-0,249026	-0,438168	-1,276696	-0,169394	-9,239486	-5,036950	8,874045	0,643014	-3,149511	-1,332814	-36,793859	-65,100198	21,502861	-0,438168	-1,276696	-0,169394	-109,460139	29,359200	8,874045	-0,438168	-1,276696	-0,169394	-109,460139	29,359200	8,874045
10:32:25,15	0,841957	3,666948	-0,238982	0,163997	0,089977	-0,249026	-0,438168	-1,276696	-0,169394	-9,239486	-5,036950	8,874045	0,648028	-3,156351	-1,329617	-36,817520	-65,457407	21,581626	-0,438168	-1,276696	-0,169394	-109,460139	29,359200	8,874045	-0,438168	-1,276696	-0,169394	-109,460139	29,359200	8,874045
10:32:25,20	0,841957	3,666948	-0,238982	0,163997	0,089977	-0,249026	-0,442354	-1,288457	-0,166097	-9,132674	-4,866572	8,945613	0,655293	-3,151766	-1,329517	-36,710162	-65,731377	21,574429	-0,442354	-1,288457	-0,166097	-110,276578	29,858214	8,945613	-0,442354	-1,288457	-0,166097	-110,276578	29,858214	8,945613
10:32:25,25	0,841957	3,666948	-0,238982	0,163997	0,089977	-0,249026	-0,440697	-1,292091	-0,166073	-9,109730	-4,689610	8,955653	0,657611	-3,155018	-1,329493	-36,714526	-65,920555	21,584468	-0,440697	-1,292091	-0,166073	-110,538890	29,905120	8,955653	-0,440697	-1,292091	-0,166073	-110,538890	29,905120	8,955653
10:32:25,30	0,841957	3,666948	-0,238982	0,163997	0,089977	-0,249026	-0,441531	-1,300770	-0,165323	-8,734528	-4,672815	8,960080	0,665544	-3,158635	-1,328743	-36,700486	-66,016532	21,588896	-0,441531	-1,300770	-0,165323	-110,844978	29,987361	8,960080	-0,441531	-1,300770	-0,165323	-110,844978	29,987361	8,960080
10:32:25,35	0,841957	3,666948	-0,238982	0,163997	0,089977	-0,249026	-0,444234	-1,295052	-0,168026	-9,107415	-4,735275	9,001827	0,661944	-3,153435	-1,331446	-36,670614	-66,120989	21,630643	-0,444234	-1,295052	-0,168026	-110,768965	30,137090	9,001827	-0,444234	-1,295052	-0,168026	-110,768965	30,137090	9,001827
10:32:25,40	0,841957	3,666948	-0,238982	0,163997	0,089977	-0,249026	-0,441606	-1,292984	-0,169993	-9,335245	-4,567516	8,989118	0,658839	-3,154677	-1,333413	-36,703852	-66,240739	21,617934	-0,441606	-1,292984	-0,169993	-110,834504	30,098531	8,989118	-0,441606	-1,292984	-0,169993	-110,834504	30,098531	8,989118
10:32:25,45	0,841957	3,666948	-0,238982	0,163997	0,089977	-0,249026	-0,441606	-1,292984	-0,169993	-9,335245	-4,567516	8,989118	0,664664	-3,151823	-1,326877	-36,716787	-66,304968	21,620731	-0,441606	-1,292984	-0,169993	-110,834504	30,098531	8,989118	-0,441606	-1,292984	-0,169993	-110,834504	30,098531	8,989118
10:32:25,50	0,841957	3,666948	-0,238982	0,163997	0,089977	-0,249026	-0,446990	-1,296602	-0,163457	-9,209226	-4,826580	8,991915	0,666950	-3,158181	-1,329122	-36,736106	-66,377928	21,621832	-0,446990	-1,296602	-0,163457	-110,992459	30,262124	8,991915	-0,446990	-1,296602	-0,163457	-110,992459	30,262124	8,991915
10:32:25,55	0,841957	3,666948	-0,238982	0,163997	0,089977	-0,249026	-0,442627	-1,301761	-0,165701	-9,013800	-4,579974	8,993016	0,667489	-3,155624	-1,329519	-36,729763	-66,442349	21,620417	-0,442627	-1,301761	-0,165701	-111,202019	30,166263	8,993016	-0,442627	-1,301761	-0,165701	-111,202019	30,166263	8,993016
10:32:25,60	0,841957	3,666948	-0,238982	0,163997	0,089977	-0,249026	-0,445111	-1,300949	-0,166098	-9,108645	-4,671402	8,991602	0,668883	-3,156891	-1,332333	-36,744149	-66,484010	21,667025	-0,445111	-1,300949	-0,166098	-111,233118	30,269775	8,991602	-0,445111	-1,300949	-0,166098	-111,233118	30,269775	8,991602
10:32:25,65	0,841957	3,666948	-0,238982	0,163997	0,089977	-0,249026	-0,444711	-1,302789	-0,168913	-9,056208	-4,642230	9,038209	0,669245	-3,161142	-1,327528	-36,726212	-66,511490	21,645510	-0,444711	-1,302789	-0,168913	-111,325166	30,267547	9,038209	-0,444711	-1,302789	-0,168913	-111,325166	30,267547	9,038209
10:32:25,70	0,841957	3,666948	-0,238982	0,163997	0,089977	-0,249026	-0,441210	-1,305228	-0,164107	-8,944224	-4,430925	9,016695	0,670290	-3,157526	-1,327545	-36,754774	-66,575320	21,659022	-0,441210	-1,305228	-0,164107	-111,404622	30,204055	9,016695	-0,441210	-1,305228	-0,164107	-111,404622	30,204055	9,016695
10:32:25,75	0,841957	3,666948	-0,238982	0,163997	0,089977	-0,249026	-0,444864	-1,304325	-0,164124	-9,060735	-4,613741	9,030206	0,671448	-3,159600	-1,328302	-36,758568	-66,596698	21,673265	-0,444864	-1,304325	-0,164124	-111,450254	30,308059	9,030206	-0,444864	-1,304325	-0,164124	-111,450254	30,308059	9,030206
10:32:25,80	0,841957	3,666948	-0,238982	0,163997	0,089977	-0,249026	-0,443647	-1,306366	-0,164882	-8,975027	-4,543057	9,044449	0,672572	-3,157237	-1,331436	-36,753221	-66,657374	21,649492	-0,443647	-1,306366	-0,164882	-111,524745	30,283214	9,044449	-0,443647	-1,306366	-0,164882	-111,524745	30,283214	9,044449
10:32:25,85	0,841957	3,666948	-0,238982	0,163997	0,089977	-0,249026	-0,446256	-1,306157	-0,168016	-9,035739	-4,643744	9,020677	0,674590	-3,157196	-1,327819	-36,772585	-66,683283	21,642978	-0,446256	-1,306157	-0,168016	-111,569095	30,387314	9,020677	-0,446256	-1,306157	-0,168016	-111,569095	30,387314	9,020677
10:32:25,90	0,841957	3,666948	-0,238982	0,163997	0,089977	-0,249026	-0,447299	-1,307884	-0,164399	-8,978075	-4,701843	9,014162	0,677841	-3,158533	-1,327155	-36,764485	-66,703664	21,646239	-0,447299	-1,307884	-0,164399	-111,646970	30,411163	9,014162	-0,447299	-1,307884	-0,164399	-111,646970	30,411163	9,014162
10:32:25,95	0,841957	3,666948	-0,238982	0,163997	0,089977	-0,249026	-0,447767	-1,311368	-0,163734	-8,810491	-4,708970	9,017423	0,669570	-3,151526	-1,327185	-36,754907	-66,705982	21,655385	-0,447767	-1,311368	-0,163734	-111,752904	30,440768	9,017423	-0,447767	-1,311368	-0,163734	-111,752904	30,440768	9,017423
10:32:26,00	0,841957	3,666948	-0,238982	0,163997	0,089977	-0,249026	-0,451157	-1,311469	-0,165274	-8,816873	-4,843716	9,032334	0,679623	-3,155648	-1,328694	-36,734328	-66,734484	21,661150	-0,451157	-1,311469	-0,165274	-111,767182	30,572126	9,032334	-0,451157	-1,311469	-0,165274	-111,767182	30,572126	9,032334
10:32:26,05	0,841957	3,666948	-0,238982	0,163997	0,089977	-0,249026	-0,449877	-1,307927	-0,164159	-9,092477	-4,792039	9,010038	0,675916	-3,154986	-1,327580	-36,792968	-66,806217	21,638853	-0,449877	-1,307927	-0,164159	-111,764774	30,523271	9,010038	-0,449877	-1,307927	-0,164159	-111,764774	30,523271	9,010038
10:32:26,10	0,841957	3,666948	-0,238982	0,163997	0,089977	-0,249026	-0,452663	-1,306965	-0,163007	-9,155172	-4,933894	9,009500	0,676476	-3,152092	-1,326427	-36,796657	-66,818719	21,638316	-0,452663	-1,306965	-0,163007	-111,751953	30,600177	9,009500	-0,452663	-1,306965	-0,163007	-111,751953	30,600177	9,009500
10:32:26,16	0,841957	3,666948	-0,238982	0,163997	0,089977	-0,249026	-0,447476	-1,303062	-0,165327	-9,358040	-4,717081	9,049586	0,670501	-3,154633	-1,328748	-36,842453	-66,792136	21,678402	-0,447476	-1,303062	-0,165327	-111,648381	30,409749	9,049586	-0,447476	-1,303062	-0,165327	-111,648381	30,409749	9,049586
10:32:26,21	0,841957	3,666948	-0,238982	0,163997	0,089977	-0,249026	-0,446133	-1,312147	-0,164470	-8,914037	-4,549416	9,065762	0,677698	-3,160338	-1,327890	-36,771936	-66,865657	21,694578	-0,446133	-1,312147	-0,164470	-111,917544	30,471989	9,065762	-0,446133	-1,312147	-0,164470	-111,917544	30,471989	9,065762
10:32:26,26	0,841957	3,666948	-0,238982	0,163997	0,089977	-0,249026	-0,446133	-1,312147	-0,164470	-8,914037	-4,549416	9,065762	0,672044	-3,150047	-1,325094	-36,430776	-66,688126	21,656845	-0,446133	-1,312147	-0,164470	-111,917544	30,471989	9,065762	-0,446133	-1,312147	-0,164470	-111,917544	30,471989	9,065762
10:32:26,31	0,841957	3,666948	-0,238982	0,163997	0,089977	-0,249026	-0,452219	-1,302105	-0,161674	-9,111876	-4,659206	9,028030	0,388542	-2,969723	-1,358860	-26,976697	-51,434584	19,677314	-0,452219	-1,302105	-0,161674	-111,327115	30,839958	9,028030	-0,452219	-1,302105	-0,161674	-111,327115	30,839958	9,028030
10:32:26,36	0,841989	3,616942	-0,238989	0,163980	0,089993	-0,249004	-0,466632	-0,966424	-0,195440	-8,630322	-4,848007	7,048498	0,363324	-2,930832	-1,348236	-24,934878	-50,431436	19,393507	-0,466632	-0,966424	-0,195440	-84,494568	31,782613	7,048498	-0,466632	-0,966424	-0,195440	-84,494568	31,782613	7,048498
10:32:26,41	0,841989	3,616942	-0,238989	0,163980	0,089993	-0,249004	-0,487704	-0,925138	-0,184816	-8,887487	-4,677040	6,764692	0,372409	-2,932542	-1,345846	-24,912729	-51,221927	19,425154	-0,487704	-0,925138	-0,184816	-81,510852	33,607703	6,764692	-0,487704	-0,925138	-0,184816	-81,510852	33,607703	6,764692
10:32:26,46	0,841989	3,616942	-0,238989	0,163980	0,089993	-0,249004	-0,490765	-0,933861	-0,182426	-9,107406	-4,421821	6,796339	0,380592	-2,925469	-1,345257	-24,939840	-51,554843	19,472594	-0,490765	-0,933861	-0,182426	-82,415521	34,103266	6,796339	-0,490765	-0,933861	-0,182426	-82,415521	34,103266	6,796339
10:32:26,51	0,841989	3,616942	-0,238989	0,163980	0,089993	-0,249004	-0,500983	-0,937411	-0,181837	-9,224668	-4,810139	6,843778	0,388460	-2,932039	-1,343829	-24,919173	-51,775738	19,496314	-0,500983	-0,937411	-0,181837	-82,811467	34,517002	6,843778	-0,500983	-0,937411	-0,181837	-82,811467	34,517002	6,843778
10:32:26,56	0,841989	3,616942	-0,238989	0,163980	0,089993	-0,249004	-0,499226	-0,947510	-0,180408	-8,880499	-4,590452	6,867499	0,391980	-2,928250	-1,344168	-24,861685	-51,911759	19,541195	-0,499226	-0,947510	-0,180408	-83,260052	34,598798	6,867499	-0,499226	-0,947510	-0,180408	-83,260052	34,598798	6,867499
10:32:26,61	0,841989	3,616942	-0,238989	0,163980	0,089993	-0,249004	-0,504268	-0,948665	-0,180748	-8,909528	-4,734826	6,912379	0,389372	-2,935779	-1,342647	-24,939935	-52,101828	19,504347	-0,496444	-0,950170	-0,179227	-83,623313	34,670132	6,875531	-0,496444	-0,950170	-0,179227	-83,623313	34,670132	6,875531
10:32:26,66	0,841989	3,616942	-0,238989	0,163980	0,089993	-0,249004	-0,496444	-0,950170	-0,179227	-9,034986	-4,300707	6,875531	0,392300	-2,936884	-1,344942	-24,928042	-52,144182	19,533677	-0,496444	-0,950170	-0,179227	-83,623313	34,670132	6,875531	-0,496444	-0,950170	-0,179227	-83,623313	34,670132	6,875531
10:32:26,71	0,841989	3,616942	-0,238989	0,163980	0,089993	-0,249004	-0,494752	-0,949639	-0,183862	-9,211975	-4,112235	6,901139	0,395725	-2,936406	-1,345699	-24,925261	-52,283287	19,554542	-0,494752	-0,949639	-0,183862	-83,758605	34,725772	6,901139	-0,494752	-0,949639	-0,183862	-83,758605	34,725772	6,901139
10:32:26,76	0,841989	3,616942	-0,238989	0,163980	0,089993	-0,249004	-0,494752	-0,949639	-0,183862	-9,211975	-4,112235	6,901139	0,385331	-2,926357	-1,345720	-24,799511	-52,294776	19,528363	-0,494752	-0,949639	-0,183862	-83,758605	34,725772	6,901139	-0,494752	-0,949639	-0,183862	-83,758605	34,725772	6,901139
10:32:26,81	0,841989	3,616942	-0,238989	0,163980	0,089993	-0,249004	-0,502583	-0,941959	-0,182299	-9,558813	-4,401860	6,899547	0,101230	-2,762605	-1,370448	-16,046704	-37,361276	17,622515	-0,502583	-0,941959	-0,182299	-83,502623	35,050906	6,899547	-0,502583	-0,941959	-0,182299	-83,502623	35,050906	6,899547
10:32:26,86	0,841971	3,566909	-0,239007	0,163972	0,089992	-0,249039	-0,522863	-0,590930	-0,199843	-9,209562	-4,424647	4,810597	0,091471	-2,733279	-1,363264	-14,604551	-36,700178	17,439413	-0,522863	-0,590930	-0,199843	-55,597547	36,620125	4,810597	-0,522863	-0,590930	-0,199843	-55,597547	36,620125	4,810597
10:32:26,91	0,841971	3,566909	-0,239007	0,163972	0,089992	-0,249039	-0,522863	-0,590930	-0,199843	-9,209562	-4,424647	4,810597	0,109537	-2,733944	-1,355945	-14,657442	-37,430755	17,469632	-0,522863	-0,590930	-0,199843	-55,597547	36,620125	4,810597	-0,522863	-0,590930	-0,199843	-55,597547	36,620125	4,810597
10:32:26,96	0,841971	3,566909	-0,239007	0,163972	0,089992	-0,249039	-0,522793	-0,609491	-0,192490	-9,128856	-4,041770	4,876183	0,107510	-2,742620	-1,355911	-14,718376	-37,655763	17,504999	-0,522793	-0,609491	-0,192490	-56,973889	36,997477	4,876183	-0,522793	-0,609491	-0,192490	-56,973889	36,997477	4,876183
10:32:27,01	0,841971	3,566909	-0,239007	0,163972	0,089992	-0,249039	-0,522793	-0,609491	-0,192490	-9,128856	-4,041770	4,876183	0,104169	-2,741999	-1,359405	-14,799345	-37,905242	17,567313	-0,522793	-0,609491	-0,192490	-56,973889	36,997477	4,876183	-0,522793	-0,609491	-0,192490	-56,973889	36,997477	4,876183
10:32:27,06	0,841971	3,566909	-0,239007	0,163972	0,089992	-0,249039	-0,521660	-0,606287	-0,195985	-9,551994	-3,928260	4,938497	0,116510	-2,738538	-1,357068	-14,754497	-38,067933	17,543484	-0,521660	-0,606287	-0,195985	-57,145528	37,022084	4,938497	-0,521660	-0,606287	-0,195985	-57,145528	37,022084	4,938497
10:32:27,11	0,841971	3,566909	-0,239007	0,163972	0,089992	-0,249039	-0,530828	-0,615244	-0,193647	-9,204697	-4,284777	4,914668	0,115713	-2,735729	-1,354338	-14,803397	-38,178769	17,602041	-0,530828	-0,615244	-0,193647	-57,501360	37,385204	4,914668	-0,530828	-0,615244	-0,193647	-57,501360	37,385204	4,914668
10:32:27,16	0,841971	3,566909	-0,239007	0,163972	0,089992	-0,249039	-0,532862	-0,613149	-0,190917	-9,434074	-4,377489	4,973225	0,117989	-2,742030	-1,357851	-14,831850	-38,247512	17,558121	-0,532862	-0,613149	-0,190917	-57,566280	37,452182	4,973225	-0,532862	-0,613149	-0,190917	-57,566280	37,452182	4,973225
10:32:27,21	0,841971	3,566909	-0,239007	0,163972	0,089992	-0,249039	-0,528543	-0,618271	-0,194431	-9,241494	-4,143192	4,929306	0,114343	-2,741964	-1,358252	-14,830479	-38,400337	17,547990	-0,528543	-0,618271	-0,194431	-57,775770	37,347469	4,929306	-0,528543	-0,618271	-0,194431	-57,775770	37,347469	4,929306
10:32:27,26	0,841971	3,566909	-0,239007	0,163972	0,089992	-0,249039	-0,526778	-0,615080	-0,194831	-9,539080	-3,973778	4,919174	0,115309	-2,738128	-1,352447	-14,920474	-38,415304	17,589246	-0,526778	-0,615080	-0,194831	-57,822879	37,378279	4,919174	-0,526778	-0,615080	-0,194831	-57,822879	37,378279	4,919174
10:32:27,31	0,841971	3,566909	-0,239007	0,163972	0,089992	-0,249039	-0,530582	-0,613999	-0,189026	-9,653275	-4,242076	4,960430	0,120660	-2,738196	-1,353562	-14,863930	-38,497470	17,611851	-0,530582	-0,613999	-0,189026	-57,852179	37,408648	4,960430	-0,530582	-0,613999	-0,189026	-57,852179	37,408648	4,960430
10:32:27,36	0,841971	3,566909	-0,239007	0,163972	0,089992	-0,249039	-0,528542	-0,619322	-0,189382	-9,477961	-4,001467	4,930739	0,118898	-2,742557	-1,352803	-14,854761	-38,570446	17,559555	-0,528542	-0,619322	-0,189382	-58,094749	37,489044	4,930739	-0,528542	-0,619322	-0,189382	-58,094749	37,489044	4,930739
10:32:27,41	0,841971	3,566909	-0,239007	0,163972	0,089992	-0,249039	-0,528542	-0,619322	-0,189382	-9,477961	-4,001467	4,930739	0,121087	-2,738285	-1,354765	-14,914949	-38,568256	17,591521	-0,528542	-0,619322	-0,189382	-58,094749	37,489044	4,930739	-0,528542	-0,619322	-0,189382	-58,094749	37,489044	4,930739
10:32:27,46	0,841971	3,566909	-0,239007	0,163972	0,089992	-0,249039	-0,533335	-0,619082	-0,191345	-9,518667	-4,303970	4,962705	0,125238	-2,738922	-1,352036	-14,894882	-38,612613	17,579165	-0,533335	-0,619082	-0,191345	-58,116572	37,562863	4,962705	-0,533335	-0,619082	-0,191345	-58,116572	37,562863	4,962705
10:32:27,51	0,841971	3,566909	-0,239007	0,163972	0,089992	-0,249039	-0,536579	-0,625363	-0,191300	-9,248115	-4,409143	4,990071	0,128148	-2,738617	-1,354720	-14,887984	-38,648551	17,618886	-0,536579	-0,625363	-0,191300	-58,339071	37,712321	4,990071	-0,536579	-0,625363	-0,191300	-58,339071	37,712321	4,990071
10:32:27,56	0,841971	3,566909	-0,239007	0,163972	0,089992	-0,249039	-0,536579	-0,625363	-0,191300	-9,248115	-4,409143	4,990071	0,122955	-2,746486	-1,354908	-14,913568	-38,754952	17,607330	-0,536579	-0,625363	-0,191300	-58,339071	37,712321	4,990071	-0,536579	-0,625363	-0,191300	-58,339071	37,712321	4,990071
10:32:27,61	0,841971	3,566909	-0,239007	0,163972	0,089992	-0,249039	-0,527167	-0,624800	-0,191487	-9,382322	-3,888663	4,978514	0,122077	-2,741254	-1,354775	-14,961678	-38,709572	17,587211	-0,527167	-0,624800	-0,191487	-58,429092	37,493940	4,978514	-0,527167	-0,624800	-0,191487	-58,429092	37,493940	4,978514
10:32:27,66	0,841971	3,566909	-0,239007	0,163972	0,089992	-0,249039	-0,531260	-0,621423	-0,191355	-9,542667	-4,165832	4,958395	0,126033	-2,742525	-1,355144	-15,012714	-38,779801	17,629812	-0,531260	-0,621423	-0,191355	-58,324363	37,538040	4,958395	-0,531260	-0,621423	-0,191355	-58,324363	37,538040	4,958395
10:32:27,71	0,841971	3,566909	-0,239007	0,163972	0,089992	-0,249039	-0,532137	-0,625484	-0,191723	-9,417810	-4,220551	5,000996	0,130315	-2,740288	-1,352819	-14,939971	-38,788740	17,579984	-0,532137	-0,625484	-0,191723	-58,518330	37,552213	5,000996	-0,532137	-0,625484	-0,191723	-58,518330	37,552213	5,000996
10:32:27,76	0,841971	3,566909	-0,239007	0,163972	0,089992	-0,249039	-0,536215	-0,628075	-0,189399	-9,254471	-4,365145	4,951168	0,121361	-2,742228	-1,352805	-14,965097	-38,875412	17,619228	-0,536215	-0,628075	-0,189399	-58,558350	37,727749	4,951168	-0,536215	-0,628075	-0,189399	-58,558350	37,727749	4,951168
10:32:27,81	0,841971	3,566909	-0,239007	0,163972	0,089992	-0,249039	-0,530058	-0,621290	-0,189384	-9,694921	-4,023391	4,990412	0,130137	-2,740211	-1,352830	-14,990167	-38,876260	17,597064	-0,530058	-0,621290	-0,189384	-58,466167	37,586157	4,990412	-0,530058	-0,621290	-0,189384	-58,466167	37,586157	4,990412
10:32:27,86	0,841971	3,566909	-0,239007	0,163972	0,089992	-0,249039	-0,535417	-0,624867	-0,190578	-9,542600	-4,326674	4,982722	0,127138	-2,739375	-1,353999	-15,003263	-38,892289	17,611537	-0,535417	-0,624867	-0,190578	-58,594665	37,703557	4,982722	-0,535417	-0,624867	-0,190578	-58,594665	37,703557	4,982722
10:32:27,91	0,841971	3,566909	-0,239007	0,163972	0,089992	-0,249039	-0,535417	-0,624867	-0,190578	-9,542600	-4,326674	4,982722	0,130609	-2,738867	-1,350507	-15,029092	-38,917788	17,614382	-0,535417	-0,624867	-0,190578	-58,594665	37,703557	4,982722	-0,535417	-0,624867	-0,190578	-58,594665	37,703557	4,982722
10:32:27,96	0,841971	3,566909	-0,239007	0,163972	0,089992	-0,249039	-0,537593	-0,627619	-0,187087	-9,434514	-4,449436	4,985566	0,125646	-2,743957	-1,353701	-15,027953	-38,933288	17,629432	-0,537593	-0,627619	-0,187087	-58,702579	37,751598	4,985566	-0,537593	-0,627619	-0,187087	-58,702579	37,751598	4,985566
10:32:28,01	0,841971	3,566909	-0,239007	0,163972	0,089992	-0,249039	-0,530703	-0,625866	-0,190280	-9,538503	-4,082424	5,000616	0,125215	-2,749617	-1,355913	-15,066568	-38,977828	17,632987	-0,530703	-0,625866	-0,190280	-58,668989	37,577751	5,000616	-0,530703	-0,625866	-0,190280	-58,668989	37,577751	5,000616
10:32:28,07	0,841971	3,566909	-0,239007	0,163972	0,089992	-0,249039	-0,525587	-0,628323	-0,192492	-9,468648	-3,827549	5,004171	0,129911	-2,740106	-1,353215	-15,057339	-38,966980	17,643510	-0,525587	-0,628323	-0,192492	-58,791965	37,430997	5,004171	-0,525587	-0,628323	-0,192492	-58,791965	37,430997	5,004171
10:32:28,12	0,841971	3,566909	-0,239007	0,163972	0,089992	-0,249039	-0,538545	-0,629947	-0,190051	-9,354724	-4,444201	5,026636	0,133101	-2,739206	-1,353471	-15,002299	-38,980911	17,655452	-0,538545	-0,629947	-0,190051	-58,805542	37,831604	5,026636	-0,538545	-0,629947	-0,190051	-58,805542	37,831604	5,026636
10:32:28,17	0,841971	3,566909	-0,239007	0,163972	0,089992	-0,249039	-0,538545	-0,629947	-0,190051	-9,354724	-4,444201	5,026636	0,130616	-2,745383	-1,355884	-14,996262	-39,011586	17,642417	-0,538545	-0,629947	-0,190051	-58,805542	37,831604	5,026636	-0,538545	-0,629947	-0,190051	-58,805542	37,831604	5,026636
10:32:28,22	0,841971	3,566909	-0,239007	0,163972	0,089992	-0,249039	-0,531954	-0,630883	-0,192464	-9,329610	-4,080870	5,013601	-0,154071	-2,576356	-1,376209	-6,166335	-23,682020	15,763424	-0,531954	-0,630883	-0,192464	-58,853887	37,677491	5,013601	-0,531954	-0,630883	-0,192464	-58,853887	37,677491	5,013601
10:32:28,27	0,841960	3,516957	-0,239000	0,163984	0,090003	-0,249016	-0,539401	-0,276767	-0,205153	-8,918113	-3,823407	2,890989	-0,172333	-2,561875	-1,368573	-5,025153	-23,030594	15,519805	-0,539401	-0,276767	-0,205153	-30,644339	38,519584	2,890989	-0,539401	-0,276767	-0,205153	-30,644339	38,519584	2,890989
10:32:28,32	0,841960	3,516957	-0,239000	0,163984	0,090003	-0,249016	-0,545144	-0,286044	-0,206719	-9,103184	-3,920806	2,951299	-0,158509	-2,561507	-1,369717	-5,201925	-23,680201	15,629927	-0,545144	-0,286044	-0,206719	-31,557660	38,872964	2,951299	-0,545144	-0,286044	-0,206719	-31,557660	38,872964	2,951299
10:32:28,37	0,841960	3,516957	-0,239000	0,163984	0,090003	-0,249016	-0,544856	-0,291784	-0,206325	-9,084944	-3,903225	3,012865	-0,156601	-2,564660	-1,369746	-5,322489	-23,953215	15,641681	-0,544856	-0,291784	-0,206325	-31,989953	38,867935	3,012865	-0,544856	-0,291784	-0,206325	-31,989953	38,867935	3,012865
10:32:28,42	0,841960	3,516957	-0,239000	0,163984	0,090003	-0,249016	-0,548586	-0,292740	-0,207519	-9,253504	-4,000979	3,002288	-0,153908	-2,561908	-1,370939	-5,348324	-24,190395	15,631104	-0,548586	-0,292740	-0,207519	-32,233632	39,063002	3,002288	-0,548586	-0,292740	-0,207519	-32,233632	39,063002	3,002288
10:32:28,47	0,841960	3,516957	-0,239000	0,163984	0,090003	-0,249016	-0,548190	-0,295424	-0,202851	-9,266993	-3,971923	3,034657	-0,151782	-2,563592	-1,366271	-5,417485	-24,327141	15,663472	-0,548190	-0,295424	-0,202851	-32,457739	39,060993	3,034657	-0,548190	-0,295424	-0,202851	-32,457739	39,060993	3,034657
10:32:28,52	0,841960	3,516957	-0,239000	0,163984	0,090003	-0,249016	-0,548190	-0,295424	-0,202851	-9,266993	-3,971923	3,034657	-0,150829	-2,561985	-1,365525	-5,494833	-24,394060	15,676608	-0,548190	-0,295424	-0,202851	-32,457739	39,060993	3,034657	-0,548190	-0,295424	-0,202851	-32,457739	39,060993	3,034657
10:32:28,57	0,841960	3,516957	-0,239000	0,163984	0,090003	-0,249016	-0,548797	-0,295416	-0,202123	-9,448103	-3,993353	3,020317	-0,151485	-2,563062	-1,365543	-5,499061	-24,488696	15,649132	-0,548797	-0,295416	-0,202123	-32,638228	39,087206	3,020317	-0,548797	-0,295416	-0,202123	-32,638228	39,087206	3,020317
10:32:28,62	0,841960	3,516957	-0,239000	0,163984	0,090003	-0,249016	-0,553043	-0,295617	-0,199794	-9,489206	-4,184781	3,032465	-0,149188	-2,559485	-1,363214	-5,499401	-24,548029	15,661281	-0,553043	-0,295617	-0,199794	-32,695107	39,229102	3,032465	-0,553043	-0,295617	-0,199794	-32,695107	39,229102	3,032465
10:32:28,67	0,841960	3,516957	-0,239000	0,163984	0,090003	-0,249016	-0,553043	-0,295617	-0,199794	-9,489206	-4,184781	3,032465	-0,141783	-2,557266	-1,367859	-5,462841	-24,554556	15,663920	-0,553043	-0,295617	-0,199794	-32,695107	39,229102	3,032465	-0,553043	-0,295617	-0,199794	-32,695107	39,229102	3,032465
10:32:28,72	0,841960	3,516957	-0,239000	0,163984	0,090003	-0,249016	-0,558668	-0,300919	-0,204439	-9,200832	-4,442330	3,035105	-0,416829	-2,454541	-1,382316	0,606718	-10,518795	14,081104	-0,558668	-0,300919	-0,204439	-32,823005	39,413077	3,035105	-0,558668	-0,300919	-0,204439	-32,823005	39,413077	3,035105
10:32:28,77	0,841900	3,466942	-0,238975	0,163985	0,089997	-0,249037	-0,526966	0,027003	-0,217072	-9,198884	-3,902071	1,143439	-0,441624	-2,420759	-1,380492	2,104390	-9,231305	13,772255	-0,526966	0,027003	-0,217072	-7,079117	37,464774	1,143439	-0,526966	0,027003	-0,217072	-7,079117	37,464774	1,143439
10:32:28,82	0,841900	3,466942	-0,238975	0,163985	0,089997	-0,249037	-0,526966	0,027003	-0,217072	-9,198884	-3,902071	1,143439	-0,425499	-2,423610	-1,380890	1,884632	-9,875106	13,843709	-0,526966	0,027003	-0,217072	-7,079117	37,464774	1,143439	-0,526966	0,027003	-0,217072	-7,079117	37,464774	1,143439
10:32:28,87	0,841900	3,466942	-0,238975	0,163985	0,089997	-0,249037	-0,532559	0,011613	-0,217470	-9,066030	-4,061308	1,214893	-0,421163	-2,422176	-1,377792	1,807704	-10,152364	13,873457	-0,532559	0,011613	-0,217470	-8,154378	37,744567	1,214893	-0,532559	0,011613	-0,217470	-8,154378	37,744567	1,214893
10:32:28,92	0,841900	3,466942	-0,238975	0,163985	0,089997	-0,249037	-0,535969	0,008575	-0,214372	-9,186615	-4,166614	1,244641	-0,415631	-2,422551	-1,379345	1,716020	-10,347333	13,918451	-0,535969	0,008575	-0,214372	-8,513470	37,906937	1,244641	-0,535969	0,008575	-0,214372	-8,513470	37,906937	1,244641
10:32:28,97	0,841900	3,466942	-0,238975	0,163985	0,089997	-0,249037	-0,538454	0,001035	-0,210886	-9,149701	-4,214920	1,267495	-0,413390	-2,423794	-1,374306	1,700189	-10,500422	13,896311	-0,538454	0,001035	-0,210886	-9,068474	38,053708	1,267495	-0,538454	0,001035	-0,210886	-9,068474	38,053708	1,267495
10:32:29,02	0,841900	3,466942	-0,238975	0,163985	0,089997	-0,249037	-0,541172	0,001403	-0,209346	-9,274276	-4,320539	1,273532	-0,412351	-2,421256	-1,372766	1,678431	-10,609568	13,902348	-0,541172	0,001403	-0,209346	-9,164106	38,161473	1,273532	-0,541172	0,001403	-0,209346	-9,164106	38,161473	1,273532
10:32:29,07	0,841900	3,466942	-0,238975	0,163985	0,089997	-0,249037	-0,541172	0,001403	-0,209346	-9,274276	-4,320539	1,273532	-0,415986	-2,424991	-1,375464	1,650275	-10,664864	13,935241	-0,541172	0,001403	-0,209346	-9,164106	38,161473	1,273532	-0,541172	0,001403	-0,209346	-9,164106	38,161473	1,273532
10:32:29,12	0,841900	3,466942	-0,238975	0,163985	0,089997	-0,249037	-0,537070	-0,003428	-0,212432	-9,163444	-4,102977	1,305529	-0,410217	-2,427224	-1,375853	1,611920	-10,733312	13,934345	-0,537070	-0,003428	-0,212432	-9,432569	38,057048	1,305529	-0,537070	-0,003428	-0,212432	-9,432569	38,057048	1,305529
10:32:29,17	0,841900	3,466942	-0,238975	0,163985	0,089997	-0,249037	-0,537070	-0,003428	-0,212432	-9,163444	-4,102977	1,305529	-0,407930	-2,422358	-1,375084	1,617472	-10,805742	13,942308	-0,537070	-0,003428	-0,212432	-9,432569	38,057048	1,305529	-0,537070	-0,003428	-0,212432	-9,432569	38,057048	1,305529
10:32:29,22	0,841900	3,466942	-0,238975	0,163985	0,089997	-0,249037	-0,536281	-0,002941	-0,212489	-9,378057	-4,005764	1,256074	-0,409250	-2,425885	-1,376262	1,556205	-10,839175	13,946677	-0,536281	-0,002941	-0,212489	-9,608926	38,092257	1,256074	-0,536281	-0,002941	-0,212489	-9,608926	38,092257	1,256074
10:32:29,27	0,841900	3,466942	-0,238975	0,163985	0,089997	-0,249037	-0,536281	-0,002941	-0,212489	-9,378057	-4,005764	1,256074	-0,404602	-2,422968	-1,374307	1,558467	-10,912277	13,968584	-0,536281	-0,002941	-0,212489	-9,608926	38,092257	1,256074	-0,536281	-0,002941	-0,212489	-9,608926	38,092257	1,256074
10:32:29,32	0,841900	3,466942	-0,238975	0,163985	0,089997	-0,249037	-0,543564	-0,006163	-0,210886	-9,202946	-4,397441	1,339768	-0,412032	-2,427075	-1,376042	1,492241	-10,976296	13,931653	-0,543564	-0,006163	-0,210886	-9,686756	38,272313	1,339768	-0,543564	-0,006163	-0,210886	-9,686756	38,272313	1,339768
10:32:29,37	0,841900	3,466942	-0,238975	0,163985	0,089997	-0,249037	-0,536694	-0,000412	-0,209771	-9,616945	-4,041159	1,305534	-0,413018	-2,426042	-1,373191	1,500176	-11,011332	13,934350	-0,536694	-0,000412	-0,209771	-9,649276	38,089307	1,305534	-0,536694	-0,000412	-0,209771	-9,649276	38,089307	1,305534
10:32:29,42	0,841900	3,466942	-0,238975	0,163985	0,089997	-0,249037	-0,536694	-0,000412	-0,209771	-9,616945	-4,041159	1,305534	-0,411373	-2,429165	-1,377456	1,463236	-11,064559	13,949976	-0,536694	-0,000412	-0,209771	-9,649276	38,089307	1,305534	-0,536694	-0,000412	-0,209771	-9,649276	38,089307	1,305534
10:32:29,47	0,841900	3,466942	-0,238975	0,163985	0,089997	-0,249037	-0,534811	-0,003397	-0,214036	-9,526271	-3,948648	1,321160	-0,406695	-2,428637	-1,373545	1,454396	-11,092048	13,981609	-0,537607	-0,007185	-0,210124	-9,921548	38,114226	1,352793	-0,537607	-0,007185	-0,210124	-9,921548	38,114226	1,352793
10:32:29,52	0,841900	3,466942	-0,238975	0,163985	0,089997	-0,249037	-0,537607	-0,007185	-0,210124	-9,357550	-4,087949	1,352793	-0,411428	-2,428343	-1,372786	1,450451	-11,113088	13,970049	-0,537607	-0,007185	-0,210124	-9,921548	38,114226	1,352793	-0,537607	-0,007185	-0,210124	-9,921548	38,114226	1,352793
10:32:29,57	0,841900	3,466942	-0,238975	0,163985	0,089997	-0,249037	-0,535496	-0,002939	-0,209365	-9,598515	-3,971044	1,341233	-0,410771	-2,423405	-1,374211	1,422747	-11,124211	13,964770	-0,535496	-0,002939	-0,209365	-9,829233	38,065373	1,341233	-0,535496	-0,002939	-0,209365	-9,829233	38,065373	1,341233
10:32:29,62	0,841900	3,466942	-0,238975	0,163985	0,089997	-0,249037	-0,540101	-0,001039	-0,210791	-9,720794	-4,228953	1,335954	-0,410373	-2,428708	-1,373612	1,409527	-11,173562	13,925557	-0,540101	-0,001039	-0,210791	-9,802371	38,168984	1,335954	-0,540101	-0,001039	-0,210791	-9,802371	38,168984	1,335954
10:32:29,67	0,841900	3,466942	-0,238975	0,163985	0,089997	-0,249037	-0,535707	-0,004036	-0,210192	-9,614322	-3,987234	1,296742	-0,402033	-2,426781	-1,371996	1,445991	-11,129458	13,980636	-0,535707	-0,004036	-0,210192	-9,931129	38,065767	1,296742	-0,535707	-0,004036	-0,210192	-9,931129	38,065767	1,296742
10:32:29,72	0,841900	3,466942	-0,238975	0,163985	0,089997	-0,249037	-0,541546	-0,010295	-0,208575	-9,232439	-4,281356	1,351820	-0,406861	-2,426164	-1,372415	1,392206	-11,121312	13,985807	-0,541546	-0,010295	-0,208575	-10,040559	38,230038	1,351820	-0,541546	-0,010295	-0,208575	-10,040559	38,230038	1,351820
10:32:29,77	0,841900	3,466942	-0,238975	0,163985	0,089997	-0,249037	-0,539667	-0,005805	-0,208994	-9,485752	-4,234257	1,356991	-0,399424	-2,425032	-1,373257	1,396030	-11,206107	14,018933	-0,539667	-0,005805	-0,208994	-9,941414	38,129570	1,356991	-0,539667	-0,005805	-0,208994	-9,941414	38,129570	1,356991
10:32:29,82	0,841900	3,466942	-0,238975	0,163985	0,089997	-0,249037	-0,536019	-0,008448	-0,208571	-9,461363	-4,008770	1,391462	-0,406396	-2,430644	-1,371991	1,366688	-11,237132	14,020278	-0,536019	-0,008448	-0,208571	-10,124524	38,068719	1,391462	-0,536019	-0,008448	-0,208571	-10,124524	38,068719	1,391462
10:32:29,87	0,841900	3,466942	-0,238975	0,163985	0,089997	-0,249037	-0,536019	-0,008448	-0,208571	-9,461363	-4,008770	1,391462	-0,404695	-2,435050	-1,375497	1,340974	-11,274119	13,996906	-0,536019	-0,008448	-0,208571	-10,124524	38,068719	1,391462	-0,536019	-0,008448	-0,208571	-10,124524	38,068719	1,391462
10:32:29,92	0,841900	3,466942	-0,238975	0,163985	0,089997	-0,249037	-0,537431	-0,015706	-0,211699	-9,117098	-4,102181	1,360050	-0,399404	-2,433050	-1,375120	1,332826	-11,255846	13,988866	-0,537431	-0,015706	-0,211699	-10,349992	38,086178	1,360050	-0,537431	-0,015706	-0,211699	-10,349992	38,086178	1,360050
10:32:29,97	0,841900	3,466942	-0,238975	0,163985	0,089997	-0,249037	-0,543569	-0,010052	-0,211975	-9,385675	-4,392043	1,365799	-0,401231	-2,424908	-1,375395	1,370900	-11,248495	13,994615	-0,543569	-0,010052	-0,211975	-10,174771	38,278124	1,365799	-0,543569	-0,010052	-0,211975	-10,174771	38,278124	1,365799
10:32:30,02	0,841900	3,466942	-0,238975	0,163985	0,089997	-0,249037	-0,543569	-0,010052	-0,211975	-9,385675	-4,392043	1,365799	-0,401781	-2,435481	-1,373222	1,316648	-11,287344	13,927955	-0,543569	-0,010052	-0,211975	-10,174771	38,278124	1,365799	-0,543569	-0,010052	-0,211975	-10,174771	38,278124	1,365799
10:32:30,07	0,841900	3,466942	-0,238975	0,163985	0,089997	-0,249037	-0,535310	-0,012784	-0,209383	-9,300917	-4,001158	1,357475	-0,402995	-2,433426	-1,372804	1,308836	-11,278824	13,986291	-0,535310	-0,012784	-0,209383	-10,304462	38,020676	1,357475	-0,535310	-0,012784	-0,209383	-10,304462	38,020676	1,357475
10:32:30,12	0,841900	3,466942	-0,238975	0,163985	0,089997	-0,249037	-0,536253	-0,016328	-0,209734	-9,154754	-4,000329	1,380281	-0,399459	-2,428806	-1,375121	1,341140	-11,314436	14,006905	-0,536253	-0,016328	-0,209734	-10,436500	38,095507	1,380281	-0,536253	-0,016328	-0,209734	-10,436500	38,095507	1,380281
10:32:30,17	0,841900	3,466942	-0,238975	0,163985	0,089997	-0,249037	-0,536253	-0,016328	-0,209734	-9,154754	-4,000329	1,380281	-0,399532	-2,428773	-1,375136	1,307278	-11,314423	14,007255	-0,536253	-0,016328	-0,209734	-10,436500	38,095507	1,380281	-0,536253	-0,016328	-0,209734	-10,436500	38,095507	1,380281
10:32:30,23	0,841900	3,466942	-0,238975	0,163985	0,089997	-0,249037	-0,541072	-0,013456	-0,211716	-9,297575	-4,284321	1,378439	-0,398358	-2,429827	-1,369721	1,297332	-11,342261	13,969301	-0,541072	-0,013456	-0,211716	-10,353884	38,189814	1,378439	-0,541072	-0,013456	-0,211716	-10,353884	38,189814	1,378439
10:32:30,28	0,841900	3,466942	-0,238975	0,163985	0,089997	-0,249037	-0,540745	-0,015000	-0,206301	-9,246355	-4,262040	1,340485	-0,400816	-2,427749	-1,372035	1,266898	-11,341492	14,029072	-0,540745	-0,015000	-0,206301	-10,423887	38,186468	1,340485	-0,540745	-0,015000	-0,206301	-10,423887	38,186468	1,340485
10:32:30,33	0,841900	3,466942	-0,238975	0,163985	0,089997	-0,249037	-0,541317	-0,011832	-0,208614	-9,425640	-4,318492	1,400256	-0,406157	-2,427960	-1,372060	1,260802	-11,385844	14,007394	-0,541317	-0,011832	-0,208614	-10,354488	38,174868	1,400256	-0,541317	-0,011832	-0,208614	-10,354488	38,174868	1,400256
10:32:30,38	0,841900	3,466942	-0,238975	0,163985	0,089997	-0,249037	-0,538463	-0,007312	-0,208640	-9,702146	-4,153189	1,378578	-0,398179	-2,427887	-1,368446	1,320450	-11,354337	13,981544	-0,538463	-0,007312	-0,208640	-10,276162	38,116134	1,378578	-0,538463	-0,007312	-0,208640	-10,276162	38,116134	1,378578
10:32:30,43	0,841900	3,466942	-0,238975	0,163985	0,089997	-0,249037	-0,542515	-0,014185	-0,205026	-9,287660	-4,328016	1,352728	-0,666638	-2,270626	-1,396517	9,193490	2,623334	12,231109	-0,542515	-0,014185	-0,205026	-10,401176	38,259429	1,352728	-0,542515	-0,014185	-0,205026	-10,401176	38,259429	1,352728
10:32:30,48	0,841997	3,416927	-0,238986	0,163987	0,089993	-0,249014	-0,544478	0,296938	-0,233097	-9,424503	-4,600649	-0,397707	-0,675795	-2,258789	-1,380327	10,035326	2,903049	12,139371	-0,544478	0,296938	-0,233097	13,885106	38,140847	-0,397707	-0,544478	0,296938	-0,233097	13,885106	38,140847	-0,397707
10:32:30,53	0,841997	3,416927	-0,238986	0,163987	0,089993	-0,249014	-0,550150	0,310787	-0,216906	-9,481487	-4,306420	-0,489445	-0,655133	-2,260173	-1,375927	9,865949	2,250229	12,184683	-0,550150	0,310787	-0,216906	14,915260	38,880359	-0,489445	-0,550150	0,310787	-0,216906	14,915260	38,880359	-0,489445
10:32:30,58	0,841997	3,416927	-0,238986	0,163987	0,089993	-0,249014	-0,559282	0,292201	-0,212507	-9,165068	-4,601574	-0,444133	-0,654254	-2,261008	-1,378431	9,701138	1,950770	12,221135	-0,559282	0,292201	-0,212507	13,772686	39,302091	-0,444133	-0,559282	0,292201	-0,212507	13,772686	39,302091	-0,444133
10:32:30,63	0,841997	3,416927	-0,238986	0,163987	0,089993	-0,249014	-0,559570	0,284989	-0,213856	-9,362404	-4,606400	-0,379180	-0,648744	-2,263530	-1,377276	9,588562	1,749490	12,249636	-0,559570	0,284989	-0,213856	13,009230	39,319865	-0,379180	-0,559570	0,284989	-0,213856	13,009230	39,319865	-0,379180
10:32:30,68	0,841997	3,416927	-0,238986	0,163987	0,089993	-0,249014	-0,563016	0,288474	-0,216182	-9,623940	-4,740104	-0,341474	-0,650039	-2,258803	-1,379602	9,587802	1,657212	12,287342	-0,563016	0,288474	-0,216182	13,021298	39,456662	-0,341474	-0,563016	0,288474	-0,216182	13,021298	39,456662	-0,341474
10:32:30,73	0,841997	3,416927	-0,238986	0,163987	0,089993	-0,249014	-0,563016	0,288474	-0,216182	-9,623940	-4,740104	-0,341474	-0,649095	-2,262791	-1,376928	9,490976	1,567899	12,259195	-0,563016	0,288474	-0,216182	13,021298	39,456662	-0,341474	-0,563016	0,288474	-0,216182	13,021298	39,456662	-0,341474
10:32:30,78	0,841997	3,416927	-0,238986	0,163987	0,089993	-0,249014	-0,560034	0,285662	-0,213507	-9,603458	-4,624250	-0,369621	-0,648163	-2,266595	-1,377680	9,405855	1,478624	12,320251	-0,560034	0,285662	-0,213507	12,821011	39,338448	-0,369621	-0,560034	0,285662	-0,213507	12,821011	39,338448	-0,369621
10:32:30,83	0,841997	3,416927	-0,238986	0,163987	0,089993	-0,249014	-0,557303	0,279679	-0,213487	-9,488684	-4,474775	-0,325940	-0,645279	-2,268148	-1,376908	9,399272	1,394149	12,302875	-0,557303	0,279679	-0,213487	12,466146	39,273530	-0,325940	-0,557303	0,279679	-0,213487	12,466146	39,273530	-0,325940
10:32:30,88	0,841997	3,416927	-0,238986	0,163987	0,089993	-0,249014	-0,557303	0,279679	-0,213487	-9,488684	-4,474775	-0,325940	-0,641659	-2,264508	-1,372244	9,450273	1,358710	12,285008	-0,557303	0,279679	-0,213487	12,466146	39,273530	-0,325940	-0,557303	0,279679	-0,213487	12,466146	39,273530	-0,325940
10:32:30,93	0,841997	3,416927	-0,238986	0,163987	0,089993	-0,249014	-0,562266	0,278364	-0,208823	-9,425482	-4,670936	-0,343808	-0,859022	-2,133238	-1,372609	16,516866	12,314634	10,904163	-0,562266	0,278364	-0,208823	12,426101	39,466924	-0,343808	-0,562266	0,278364	-0,208823	12,426101	39,466924	-0,343808
10:32:30,98	0,841943	3,366958	-0,238997	0,163989	0,090000	-0,249006	-0,574966	0,537588	-0,197190	-9,805174	-4,916679	-1,768084	-0,859803	-2,123898	-1,360610	16,359342	12,496254	10,860731	-0,574966	0,537588	-0,197190	32,395448	40,218127	-1,768084	-0,574966	0,537588	-0,197190	32,395448	40,218127	-1,768084
10:32:31,03	0,841943	3,366958	-0,238997	0,163989	0,090000	-0,249006	-0,574966	0,537588	-0,197190	-9,805174	-4,916679	-1,768084	-0,851307	-2,127349	-1,357772	16,099966	11,963060	10,878252	-0,574966	0,537588	-0,197190	32,395448	40,218127	-1,768084	-0,574966	0,537588	-0,197190	32,395448	40,218127	-1,768084
10:32:31,08	0,841943	3,366958	-0,238997	0,163989	0,090000	-0,249006	-0,582560	0,517743	-0,192212	-9,642293	-5,261561	-1,691968	-0,838820	-2,127243	-1,355632	15,968146	11,718665	10,936848	-0,582560	0,517743	-0,192212	31,000571	40,469378	-1,691968	-0,582560	0,517743	-0,192212	31,000571	40,469378	-1,691968
10:32:31,13	0,841943	3,366958	-0,238997	0,163989	0,090000	-0,249006	-0,582560	0,517743	-0,192212	-9,642293	-5,261561	-1,691968	-0,838505	-2,129670	-1,356010	15,883914	11,596271	10,987014	-0,582560	0,517743	-0,192212	31,000571	40,469378	-1,691968	-0,582560	0,517743	-0,192212	31,000571	40,469378	-1,691968
10:32:31,18	0,841943	3,366958	-0,238997	0,163989	0,090000	-0,249006	-0,579150	0,519090	-0,193807	-9,994665	-5,101892	-1,659013	-0,841691	-2,129523	-1,357227	15,811679	11,482959	10,969803	-0,579150	0,519090	-0,193807	30,753889	40,361362	-1,659013	-0,579150	0,519090	-0,193807	30,753889	40,361362	-1,659013
10:32:31,23	0,841943	3,366958	-0,238997	0,163989	0,090000	-0,249006	-0,579150	0,519090	-0,193807	-9,994665	-5,101892	-1,659013	-0,841832	-2,135511	-1,356435	15,762226	11,392557	10,985401	-0,579150	0,519090	-0,193807	30,753889	40,361362	-1,659013	-0,579150	0,519090	-0,193807	30,753889	40,361362	-1,659013
10:32:31,28	0,841943	3,366958	-0,238997	0,163989	0,090000	-0,249006	-0,573893	0,516218	-0,193014	-9,948323	-4,826176	-1,643415	-0,841901	-2,135438	-1,354495	15,751752	11,321262	10,986889	-0,573893	0,516218	-0,193014	30,574757	40,224437	-1,643415	-0,573893	0,516218	-0,193014	30,574757	40,224437	-1,643415
10:32:31,33	0,841943	3,366958	-0,238997	0,163989	0,090000	-0,249006	-0,576455	0,505611	-0,192994	-9,512170	-4,928329	-1,635767	-0,831366	-2,138596	-1,356414	15,731425	11,277099	10,993048	-0,576455	0,505611	-0,192994	30,178293	40,323375	-1,635767	-0,576455	0,505611	-0,192994	30,178293	40,323375	-1,635767
10:32:31,38	0,841943	3,366958	-0,238997	0,163989	0,090000	-0,249006	-0,576455	0,505611	-0,192994	-9,512170	-4,928329	-1,635767	-0,832055	-2,138624	-1,354870	15,697620	11,234407	11,000656	-0,576455	0,505611	-0,192994	30,178293	40,323375	-1,635767	-0,576455	0,505611	-0,192994	30,178293	40,323375	-1,635767
10:32:31,43	0,841943	3,366958	-0,238997	0,163989	0,090000	-0,249006	-0,576086	0,506194	-0,191450	-9,596341	-4,917073	-1,628160	-0,832164	-2,138304	-1,355283	15,665396	11,182484	10,989913	-0,576086	0,506194	-0,191450	30,139857	40,305668	-1,628160	-0,576086	0,506194	-0,191450	30,139857	40,305668	-1,628160
10:32:31,48	0,841943	3,366958	-0,238997	0,163989	0,090000	-0,249006	-0,576309	0,506448	-0,191863	-9,670647	-4,930615	-1,638902	-0,833361	-2,136352	-1,355259	15,668559	11,177998	11,033411	-0,576309	0,506448	-0,191863	30,085519	40,309632	-1,638902	-0,576309	0,506448	-0,191863	30,085519	40,309632	-1,638902
10:32:31,53	0,841943	3,366958	-0,238997	0,163989	0,090000	-0,249006	-0,572852	0,503130	-0,192985	-9,518679	-4,757073	-1,600261	-0,831019	-2,142957	-1,356405	15,649699	11,167773	11,028555	-0,572852	0,503130	-0,192985	29,976993	40,211775	-1,600261	-0,572852	0,503130	-0,192985	29,976993	40,211775	-1,600261
10:32:31,58	0,841943	3,366958	-0,238997	0,163989	0,090000	-0,249006	-0,572852	0,503130	-0,192985	-9,518679	-4,757073	-1,600261	-0,830128	-2,139463	-1,355349	15,616370	11,103843	11,049894	-0,572852	0,503130	-0,192985	29,976993	40,211775	-1,600261	-0,572852	0,503130	-0,192985	29,976993	40,211775	-1,600261
10:32:31,63	0,841943	3,366958	-0,238997	0,163989	0,090000	-0,249006	-0,576323	0,504106	-0,191929	-9,641474	-4,934505	-1,578922	-0,830161	-2,137609	-1,354933	15,544402	11,068194	11,011958	-0,576323	0,504106	-0,191929	29,930834	40,306879	-1,578922	-0,576323	0,504106	-0,191929	29,930834	40,306879	-1,578922
10:32:31,68	0,841943	3,366958	-0,238997	0,163989	0,090000	-0,249006	-0,575755	0,509386	-0,189609	-10,025703	-4,981594	-1,628663	-0,834985	-2,137315	-1,353029	15,495167	11,047204	11,000153	-0,575755	0,509386	-0,189609	29,961111	40,215171	-1,628663	-0,575755	0,509386	-0,189609	29,961111	40,215171	-1,628663
10:32:31,73	0,841943	3,366958	-0,238997	0,163989	0,090000	-0,249006	-0,577675	0,507007	-0,192286	-9,884251	-5,037172	-1,602919	-0,831964	-2,136841	-1,355707	15,542382	11,040404	11,025897	-0,577675	0,507007	-0,192286	29,915774	40,310354	-1,602919	-0,577675	0,507007	-0,192286	29,915774	40,310354	-1,602919
10:32:31,78	0,841943	3,366958	-0,238997	0,163989	0,090000	-0,249006	-0,577675	0,507007	-0,192286	-9,884251	-5,037172	-1,602919	-0,832460	-2,133324	-1,357221	15,609397	11,020131	11,059832	-0,577675	0,507007	-0,192286	29,915774	40,310354	-1,602919	-0,577675	0,507007	-0,192286	29,915774	40,310354	-1,602919
10:32:31,83	0,841943	3,366958	-0,238997	0,163989	0,090000	-0,249006	-0,580474	0,509195	-0,193800	-9,982085	-5,114496	-1,568984	-0,827961	-2,134790	-1,354940	15,512282	10,979683	11,034481	-0,580474	0,509195	-0,193800	29,989711	40,452675	-1,568984	-0,580474	0,509195	-0,193800	29,989711	40,452675	-1,568984
10:32:31,88	0,841943	3,366958	-0,238997	0,163989	0,090000	-0,249006	-0,581454	0,504566	-0,191519	-9,824967	-5,229343	-1,594335	-0,829716	-2,137969	-1,352613	15,503704	10,978098	11,017792	-0,581454	0,504566	-0,191519	29,783457	40,414768	-1,594335	-0,581454	0,504566	-0,191519	29,783457	40,414768	-1,594335
10:32:31,93	0,841943	3,366958	-0,238997	0,163989	0,090000	-0,249006	-0,577823	0,504496	-0,189192	-9,826999	-5,047181	-1,611024	-0,827380	-2,144365	-1,354877	15,514338	10,899788	11,059613	-0,577823	0,504496	-0,189192	29,775945	40,311918	-1,611024	-0,577823	0,504496	-0,189192	29,775945	40,311918	-1,611024
10:32:31,98	0,841943	3,366958	-0,238997	0,163989	0,090000	-0,249006	-0,574014	0,509256	-0,189582	-10,115574	-4,888985	-1,573138	-0,835743	-2,138887	-1,353002	15,448667	10,962481	11,055678	-0,574014	0,509256	-0,189582	29,861048	40,171133	-1,573138	-0,574014	0,509256	-0,189582	29,861048	40,171133	-1,573138
10:32:32,03	0,841943	3,366958	-0,238997	0,163989	0,090000	-0,249006	-0,574014	0,509256	-0,189582	-10,115574	-4,888985	-1,573138	-0,830486	-2,138897	-1,356493	15,436904	10,958088	11,063534	-0,574014	0,509256	-0,189582	29,861048	40,171133	-1,573138	-0,574014	0,509256	-0,189582	29,861048	40,171133	-1,573138
10:32:32,08	0,841943	3,366958	-0,238997	0,163989	0,090000	-0,249006	-0,581467	0,497263	-0,190737	-9,568167	-5,203794	-1,597690	-0,821630	-2,138429	-1,354157	15,473537	10,860053	11,031125	-0,581467	0,497263	-0,190737	29,466943	40,441392	-1,597690	-0,581467	0,497263	-0,190737	29,466943	40,441392	-1,597690
10:32:32,13	0,841943	3,366958	-0,238997	0,163989	0,090000	-0,249006	-0,577331	0,496936	-0,191488	-9,563891	-4,994545	-1,574013	-0,823416	-2,142175	-1,354908	15,462120	10,851997	11,054803	-0,577331	0,496936	-0,191488	29,445613	40,325910	-1,574013	-0,577331	0,496936	-0,191488	29,445613	40,325910	-1,574013
10:32:32,19	0,841943	3,366958	-0,238997	0,163989	0,090000	-0,249006	-0,577934	0,503343	-0,190709	-9,851254	-5,026283	-1,554417	-0,829370	-2,135101	-1,353028	15,443732	10,855340	11,034594	-0,577934	0,503343	-0,190709	29,661182	40,341570	-1,554417	-0,577934	0,503343	-0,190709	29,661182	40,341570	-1,554417
10:32:32,24	0,841943	3,366958	-0,238997	0,163989	0,090000	-0,249006	-0,577422	0,500356	-0,191128	-9,709474	-5,015029	-1,597575	-0,826331	-2,140386	-1,354548	15,464600	10,887777	11,031240	-0,577422	0,500356	-0,191128	29,568455	40,312584	-1,597575	-0,577422	0,500356	-0,191128	29,568455	40,312584	-1,597575
10:32:32,29	0,841943	3,366958	-0,238997	0,163989	0,090000	-0,249006	-0,577422	0,500356	-0,191128	-9,709474	-5,015029	-1,597575	-0,832040	-2,141387	-1,354388	15,502859	10,839092	11,095887	-0,577422	0,500356	-0,191128	29,568455	40,312584	-1,597575	-0,577422	0,500356	-0,191128	29,568455	40,312584	-1,597575
10:32:32,34	0,841943	3,366958	-0,238997	0,163989	0,090000	-0,249006	-0,573701	0,504800	-0,190968	-9,963592	-4,764058	-1,532929	-1,024469	-2,014608	-1,357668	21,840970	20,424377	9,823338	-0,573701	0,504800	-0,190968	29,663185	40,271451	-1,532929	-0,573701	0,504800	-0,190968	29,663185	40,271451	-1,532929
10:32:32,39	0,842010	3,316927	-0,238999	0,163981	0,090013	-0,248998	-0,587281	0,734837	-0,194247	-10,455390	-4,773890	-2,805478	-1,030603	-1,997891	-1,344495	22,978405	20,790277	9,695644	-0,587281	0,734837	-0,194247	47,229331	41,327639	-2,805478	-0,587281	0,734837	-0,194247	47,229331	41,327639	-2,805478
10:32:32,44	0,842010	3,316927	-0,238999	0,163981	0,090013	-0,248998	-0,598691	0,748508	-0,181075	-10,280668	-4,565114	-2,933171	-1,011175	-1,993903	-1,345275	22,885233	20,304650	9,733921	-0,598691	0,748508	-0,181075	48,477200	42,432100	-2,933171	-0,598691	0,748508	-0,181075	48,477200	42,432100	-2,933171
10:32:32,49	0,842010	3,316927	-0,238999	0,163981	0,090013	-0,248998	-0,611858	0,733676	-0,181854	-9,976573	-5,087702	-2,894895	-1,008340	-1,998809	-1,345316	22,850724	20,094569	9,751559	-0,611858	0,733676	-0,181854	47,617010	42,943164	-2,894895	-0,611858	0,733676	-0,181854	47,617010	42,943164	-2,894895
10:32:32,54	0,842010	3,316927	-0,238999	0,163981	0,090013	-0,248998	-0,609027	0,728768	-0,181895	-9,920557	-4,865314	-2,877257	-1,005793	-2,003053	-1,347178	22,771669	19,912363	9,791085	-0,609027	0,728768	-0,181895	47,287764	42,943288	-2,877257	-0,609027	0,728768	-0,181895	47,287764	42,943288	-2,877257
10:32:32,59	0,842010	3,316927	-0,238999	0,163981	0,090013	-0,248998	-0,605400	0,723940	-0,180616	-10,026452	-4,593808	-2,786836	-1,005972	-2,004365	-1,344036	22,744026	19,743973	9,841980	-0,605400	0,723940	-0,180616	46,802835	42,930062	-2,786836	-0,605400	0,723940	-0,180616	46,802835	42,930062	-2,786836
10:32:32,64	0,842010	3,316927	-0,238999	0,163981	0,090013	-0,248998	-0,605400	0,723940	-0,180616	-10,026452	-4,593808	-2,786836	-1,003835	-1,999119	-1,344894	22,666108	19,707122	9,809354	-0,605400	0,723940	-0,180616	46,802835	42,930062	-2,786836	-0,605400	0,723940	-0,180616	46,802835	42,930062	-2,786836
10:32:32,69	0,842010	3,316927	-0,238999	0,163981	0,090013	-0,248998	-0,607922	0,725802	-0,179166	-10,290565	-4,767962	-2,833634	-1,006323	-2,001249	-1,342586	22,623162	19,620573	9,795182	-0,607922	0,725802	-0,179166	46,684873	42,953944	-2,833634	-0,607922	0,725802	-0,179166	46,684873	42,953944	-2,833634
10:32:32,74	0,842010	3,316927	-0,238999	0,163981	0,090013	-0,248998	-0,607050	0,723242	-0,179879	-10,196695	-4,664744	-2,782226	-1,004543	-2,003284	-1,343299	22,653669	19,557680	9,846590	-0,607050	0,723242	-0,179879	46,577839	42,988698	-2,782226	-0,607050	0,723242	-0,179879	46,577839	42,988698	-2,782226
10:32:32,79	0,842010	3,316927	-0,238999	0,163981	0,090013	-0,248998	-0,607050	0,723242	-0,179879	-10,196695	-4,664744	-2,782226	-1,003359	-1,998611	-1,342554	22,663712	19,558596	9,822735	-0,607050	0,723242	-0,179879	46,577839	42,988698	-2,782226	-0,607050	0,723242	-0,179879	46,577839	42,988698	-2,782226
10:32:32,84	0,842010	3,316927	-0,238999	0,163981	0,090013	-0,248998	-0,611689	0,724554	-0,179133	-10,259086	-4,897698	-2,806081	-1,196900	-1,847319	-1,353818	31,074766	29,346691	8,480692	-0,611689	0,724554	-0,179133	46,618413	43,119854	-2,806081	-0,611689	0,724554	-0,179133	46,618413	43,119854	-2,806081
10:32:32,89	0,841943	3,266903	-0,238994	0,164002	0,089998	-0,249018	-0,645940	0,967811	-0,190397	-10,226205	-4,288660	-4,148123	-1,213572	-1,839665	-1,353648	31,978486	29,934796	8,318813	-0,645940	0,967811	-0,190397	65,746993	46,417665	-4,148123	-0,645940	0,967811	-0,190397	65,746993	46,417665	-4,148123
10:32:32,94	0,841943	3,266903	-0,238994	0,164002	0,089998	-0,249018	-0,644234	0,986076	-0,190227	-10,214804	-3,711325	-4,310002	-1,207278	-1,837004	-1,353336	31,829597	29,341935	8,307491	-0,644234	0,986076	-0,190227	67,192186	46,861031	-4,310002	-0,644234	0,986076	-0,190227	67,192186	46,861031	-4,310002
10:32:32,99	0,841943	3,266903	-0,238994	0,164002	0,089998	-0,249018	-0,649685	0,981957	-0,189916	-10,588452	-3,827273	-4,321325	-1,194095	-1,835526	-1,349823	31,729233	29,154850	8,370722	-0,649685	0,981957	-0,189916	66,495134	47,172965	-4,321325	-0,649685	0,981957	-0,189916	66,495134	47,172965	-4,321325
10:32:33,04	0,841943	3,266903	-0,238994	0,164002	0,089998	-0,249018	-0,657557	0,971279	-0,186403	-10,245417	-4,229994	-4,258094	-1,193050	-1,841349	-1,352541	31,714953	28,981144	8,346894	-0,657557	0,971279	-0,186403	65,999974	47,388198	-4,258094	-0,657557	0,971279	-0,186403	65,999974	47,388198	-4,258094
10:32:33,09	0,841943	3,266903	-0,238994	0,164002	0,089998	-0,249018	-0,653036	0,967463	-0,189121	-10,204543	-3,920448	-4,281921	-1,197351	-1,843539	-1,351395	31,672014	28,844129	8,341181	-0,653036	0,967463	-0,189121	65,741269	47,342893	-4,281921	-0,653036	0,967463	-0,189121	65,741269	47,342893	-4,281921
10:32:33,14	0,841943	3,266903	-0,238994	0,164002	0,089998	-0,249018	-0,648990	0,970092	-0,187975	-10,481384	-3,678703	-4,287635	-1,195697	-1,838177	-1,351398	31,656953	28,787315	8,374515	-0,648990	0,970092	-0,187975	65,670812	47,266979	-4,287635	-0,648990	0,970092	-0,187975	65,670812	47,266979	-4,287635
10:32:33,19	0,841943	3,266903	-0,238994	0,164002	0,089998	-0,249018	-0,654459	0,971341	-0,187977	-10,603062	-3,947761	-4,254301	-1,191203	-1,843567	-1,349079	31,576373	28,669273	8,365283	-0,654459	0,971341	-0,187977	65,647177	47,427289	-4,254301	-0,654459	0,971341	-0,187977	65,647177	47,427289	-4,254301
10:32:33,24	0,841943	3,266903	-0,238994	0,164002	0,089998	-0,249018	-0,652039	0,964754	-0,185659	-10,403082	-3,832667	-4,263533	-1,189492	-1,846852	-1,351395	31,558526	28,637172	8,376153	-0,652039	0,964754	-0,185659	65,330116	47,352387	-4,263533	-0,652039	0,964754	-0,185659	65,330116	47,352387	-4,263533
10:32:33,29	0,841943	3,266903	-0,238994	0,164002	0,089998	-0,249018	-0,657709	0,961313	-0,188340	-10,279321	-4,085543	-4,209419	-1,185389	-1,840377	-1,351761	31,585128	28,600527	8,419397	-0,657709	0,961313	-0,188340	65,183779	47,544593	-4,209419	-0,657709	0,961313	-0,188340	65,183779	47,544593	-4,209419
10:32:33,34	0,841943	3,266903	-0,238994	0,164002	0,089998	-0,249018	-0,658084	0,958058	-0,187172	-10,129700	-4,054379	-4,240581	-1,187898	-1,840428	-1,349101	31,529020	28,526801	8,376791	-0,658084	0,958058	-0,187172	65,077852	47,605196	-4,240581	-0,658084	0,958058	-0,187172	65,077852	47,605196	-4,240581
10:32:33,39	0,841943	3,266903	-0,238994	0,164002	0,089998	-0,249018	-0,658084	0,958058	-0,187172	-10,129700	-4,054379	-4,240581	-1,183640	-1,845719	-1,350598	31,572478	28,553970	8,387767	-0,658084	0,958058	-0,187172	65,077852	47,605196	-4,240581	-0,658084	0,958058	-0,187172	65,077852	47,605196	-4,240581
10:32:33,44	0,841943	3,266903	-0,238994	0,164002	0,089998	-0,249018	-0,653956	0,957128	-0,187178	-10,108320	-3,878085	-4,241048	-1,187654	-1,847235	-1,347486	31,538640	28,515048	8,410704	-0,653956	0,957128	-0,187178	65,026219	47,457472	-4,241048	-0,653956	0,957128	-0,187178	65,026219	47,457472	-4,241048
10:32:33,49	0,841943	3,266903	-0,238994	0,164002	0,089998	-0,249018	-0,652340	0,955085	-0,187945	-10,107639	-3,817554	-4,198968	-1,182679	-1,848141	-1,351365	31,499336	28,474310	8,429847	-0,652340	0,955085	-0,187945	64,866519	47,391130	-4,198968	-0,652340	0,955085	-0,187945	64,866519	47,391130	-4,198968
10:32:33,54	0,841943	3,266903	-0,238994	0,164002	0,089998	-0,249018	-0,659550	0,957884	-0,186431	-10,274262	-4,146176	-4,229253	-1,181498	-1,840497	-1,349851	31,528918	28,432900	8,399563	-0,659550	0,957884	-0,186431	64,919623	47,628531	-4,229253	-0,659550	0,957884	-0,186431	64,919623	47,628531	-4,229253
10:32:33,59	0,841943	3,266903	-0,238994	0,164002	0,089998	-0,249018	-0,659550	0,957884	-0,186431	-10,274262	-4,146176	-4,229253	-1,180978	-1,841574	-1,349060	31,501347	28,417426	8,427870	-0,659550	0,957884	-0,186431	64,919623	47,628531	-4,229253	-0,659550	0,957884	-0,186431	64,919623	47,628531	-4,229253
10:32:33,64	0,841943	3,266903	-0,238994	0,164002	0,089998	-0,249018	-0,656892	0,957948	-0,186440	-10,356890	-4,058987	-4,201273	-1,182883	-1,842766	-1,349861	31,445084	28,389745	8,427543	-0,656892	0,957948	-0,186440	64,842034	47,507070	-4,201273	-0,656892	0,957948	-0,186440	64,842034	47,507070	-4,201273
10:32:33,69	0,841943	3,266903	-0,238994	0,164002	0,089998	-0,249018	-0,656892	0,957948	-0,186440	-10,356890	-4,058987	-4,201273	-1,179639	-1,839435	-1,346891	31,461519	28,352922	8,416559	-0,656892	0,957948	-0,186440	64,842034	47,507070	-4,201273	-0,656892	0,957948	-0,186440	64,842034	47,507070	-4,201273
10:32:33,74	0,841943	3,266903	-0,238994	0,164002	0,089998	-0,249018	-0,661400	0,956805	-0,183471	-10,321119	-4,260726	-4,212256	-1,187034	-1,843704	-1,349482	31,447031	28,333687	8,414950	-0,661400	0,956805	-0,183471	64,788068	47,659161	-4,212256	-0,661400	0,956805	-0,183471	64,788068	47,659161	-4,212256
10:32:33,79	0,841943	3,266903	-0,238994	0,164002	0,089998	-0,249018	-0,654005	0,961075	-0,186062	-10,567046	-3,879107	-4,213866	-1,181102	-1,847954	-1,349441	31,448473	28,358619	8,433061	-0,654005	0,961075	-0,186062	64,877314	47,460259	-4,213866	-0,654005	0,961075	-0,186062	64,877314	47,460259	-4,213866
10:32:33,84	0,841943	3,266903	-0,238994	0,164002	0,089998	-0,249018	-0,653290	0,953812	-0,186021	-10,167071	-3,853155	-4,195755	-1,186000	-1,846795	-1,346733	31,393549	28,273623	8,464919	-0,651845	0,958633	-0,183312	64,733859	47,386731	-4,163897	-0,651845	0,958633	-0,183312	64,733859	47,386731	-4,163897
10:32:33,89	0,841943	3,266903	-0,238994	0,164002	0,089998	-0,249018	-0,651630	0,956433	-0,187976	-10,380705	-3,773191	-4,179752	-1,184201	-1,848081	-1,351396	31,404301	28,294802	8,449064	-0,651630	0,956433	-0,187976	64,699262	47,379770	-4,179752	-0,651630	0,956433	-0,187976	64,699262	47,379770	-4,179752
10:32:33,94	0,841943	3,266903	-0,238994	0,164002	0,089998	-0,249018	-0,653317	0,961506	-0,184868	-10,683267	-3,816786	-4,164258	-1,187751	-1,844084	-1,348288	31,423114	28,239179	8,464558	-0,653317	0,961506	-0,184868	64,794933	47,468567	-4,164258	-0,653317	0,961506	-0,184868	64,794933	47,468567	-4,164258
10:32:33,99	0,841943	3,266903	-0,238994	0,164002	0,089998	-0,249018	-0,654013	0,954419	-0,186354	-10,357592	-3,811956	-4,196961	-1,181266	-1,847025	-1,349774	31,437236	28,181538	8,431854	-0,654013	0,954419	-0,186354	64,564266	47,528076	-4,196961	-0,654013	0,954419	-0,186354	64,564266	47,528076	-4,196961
10:32:34,04	0,841943	3,266903	-0,238994	0,164002	0,089998	-0,249018	-0,654013	0,954419	-0,186354	-10,357592	-3,811956	-4,196961	-1,186060	-1,844628	-1,348702	31,398196	28,198812	8,439759	-0,654013	0,954419	-0,186354	64,564266	47,528076	-4,196961	-0,654013	0,954419	-0,186354	64,564266	47,528076	-4,196961
10:32:34,09	0,841943	3,266903	-0,238994	0,164002	0,089998	-0,249018	-0,653691	0,959769	-0,185282	-10,640377	-3,837672	-4,189057	-1,177100	-1,840779	-1,350224	31,448903	28,262718	8,458866	-0,653691	0,959769	-0,185282	64,701493	47,477103	-4,189057	-0,653691	0,959769	-0,185282	64,701493	47,477103	-4,189057
10:32:34,14	0,841943	3,266903	-0,238994	0,164002	0,089998	-0,249018	-0,653972	0,955487	-0,184142	-10,479601	-3,880301	-4,208237	-1,182211	-1,846526	-1,347562	31,342986	28,159219	8,420579	-0,653972	0,955487	-0,184142	64,526124	47,456533	-4,208237	-0,653972	0,955487	-0,184142	64,526124	47,456533	-4,208237
10:32:34,19	0,841943	3,266903	-0,238994	0,164002	0,089998	-0,249018	-0,653972	0,955487	-0,184142	-10,479601	-3,880301	-4,208237	-1,180223	-1,841956	-1,347541	31,387694	28,172288	8,444561	-0,653972	0,955487	-0,184142	64,526124	47,456533	-4,208237	-0,653972	0,955487	-0,184142	64,526124	47,456533	-4,208237
10:32:34,24	0,841943	3,266903	-0,238994	0,164002	0,089998	-0,249018	-0,658924	0,956050	-0,184120	-10,475224	-4,105610	-4,184255	-1,177932	-1,843378	-1,347139	31,364234	28,145637	8,463269	-0,658924	0,956050	-0,184120	64,574724	47,619940	-4,184255	-0,658924	0,956050	-0,184120	64,574724	47,619940	-4,184255
10:32:34,29	0,841943	3,266903	-0,238994	0,164002	0,089998	-0,249018	-0,656712	0,954466	-0,185409	-10,416865	-3,988733	-4,185223	-1,179957	-1,844664	-1,348830	31,377289	28,150548	8,443592	-0,656712	0,954466	-0,185409	64,508708	47,563183	-4,185223	-0,656712	0,954466	-0,185409	64,508708	47,563183	-4,185223
10:32:34,34	0,841943	3,266903	-0,238994	0,164002	0,089998	-0,249018	-0,656712	0,954466	-0,185409	-10,416865	-3,988733	-4,185223	-1,180388	-1,846582	-1,349446	31,401511	28,155559	8,459671	-0,656712	0,954466	-0,185409	64,508708	47,563183	-4,185223	-0,656712	0,954466	-0,185409	64,508708	47,563183	-4,185223
10:32:34,39	0,841943	3,266903	-0,238994	0,164002	0,089998	-0,249018	-0,651158	0,949738	-0,185409	-10,248987	-3,741524	-4,182748	-1,178640	-1,851838	-1,348829	31,302271	28,103845	8,446068	-0,651158	0,949738	-0,185409	64,305473	47,374377	-4,182748	-0,651158	0,949738	-0,185409	64,305473	47,374377	-4,182748
10:32:34,44	0,841943	3,266903	-0,238994	0,164002	0,089998	-0,249018	-0,651158	0,949738	-0,185409	-10,248987	-3,741524	-4,182748	-1,185748	-1,847727	-1,351058	31,310990	28,069840	8,442397	-0,651158	0,949738	-0,185409	64,305473	47,374377	-4,182748	-0,651158	0,949738	-0,185409	64,305473	47,374377	-4,182748
10:32:34,49	0,841943	3,266903	-0,238994	0,164002	0,089998	-0,249018	-0,651164	0,957949	-0,187638	-10,701018	-3,717264	-4,186419	-1,183075	-1,844828	-1,347539	31,315484	28,101726	8,479672	-0,655011	0,957084	-0,184118	64,504900	47,488994	-4,149143	-0,655011	0,957084	-0,184118	64,504900	47,488994	-4,149143
10:32:34,54	0,841943	3,266903	-0,238994	0,164002	0,089998	-0,249018	-0,655011	0,957084	-0,184118	-10,626182	-3,929397	-4,149143	-1,172110	-1,845752	-1,345974	31,348086	28,070717	8,446445	-0,655011	0,957084	-0,184118	64,504900	47,488994	-4,149143	-0,655011	0,957084	-0,184118	64,504900	47,488994	-4,149143
10:32:34,59	0,841943	3,266903	-0,238994	0,164002	0,089998	-0,249018	-0,653295	0,948886	-0,184872	-10,208187	-3,815790	-4,172244	-1,176833	-1,850413	-1,348293	31,332447	28,082345	8,456572	-0,653295	0,948886	-0,184872	64,279349	47,467904	-4,172244	-0,653295	0,948886	-0,184872	64,279349	47,467904	-4,172244
10:32:34,64	0,841943	3,266903	-0,238994	0,164002	0,089998	-0,249018	-0,653295	0,948886	-0,184872	-10,208187	-3,815790	-4,172244	-1,175813	-1,841909	-1,350024	31,307970	27,999450	8,413053	-0,653295	0,948886	-0,184872	64,279349	47,467904	-4,172244	-0,653295	0,948886	-0,184872	64,279349	47,467904	-4,172244
10:32:34,69	0,841943	3,266903	-0,238994	0,164002	0,089998	-0,249018	-0,661170	0,952255	-0,186604	-10,467409	-4,205013	-4,215763	-1,178032	-1,851177	-1,349451	31,328997	28,068198	8,466229	-0,652034	0,949542	-0,186031	64,282765	47,438555	-4,162587	-0,652034	0,949542	-0,186031	64,282765	47,438555	-4,162587
10:32:34,74	0,841943	3,266903	-0,238994	0,164002	0,089998	-0,249018	-0,652034	0,949542	-0,186031	-10,256290	-3,746098	-4,162587	-1,180704	-1,851916	-1,348809	31,288178	28,023536	8,483636	-0,652034	0,949542	-0,186031	64,282765	47,438555	-4,162587	-0,652034	0,949542	-0,186031	64,282765	47,438555	-4,162587
10:32:34,79	0,841943	3,266903	-0,238994	0,164002	0,089998	-0,249018	-0,650058	0,951486	-0,185389	-10,416474	-3,656388	-4,145180	-1,182413	-1,845498	-1,347556	31,291422	28,061964	8,466558	-0,650058	0,951486	-0,185389	64,275196	47,373183	-4,145180	-0,650058	0,951486	-0,185389	64,275196	47,373183	-4,145180
10:32:34,84	0,841943	3,266903	-0,238994	0,164002	0,089998	-0,249018	-0,654762	0,956175	-0,184135	-10,625397	-3,917371	-4,162257	-1,181135	-1,847950	-1,348700	31,281744	28,019675	8,484026	-0,654762	0,956175	-0,184135	64,434355	47,481421	-4,162257	-0,654762	0,956175	-0,184135	64,434355	47,481421	-4,162257
10:32:34,89	0,841943	3,266903	-0,238994	0,164002	0,089998	-0,249018	-0,658603	0,948784	-0,186065	-10,305418	-4,086782	-4,158276	-1,174091	-1,845868	-1,349485	31,285484	27,991055	8,470539	-0,658603	0,948784	-0,186065	64,174103	47,613515	-4,158276	-0,658603	0,948784	-0,186065	64,174103	47,613515	-4,158276
10:32:34,94	0,841943	3,266903	-0,238994	0,164002	0,089998	-0,249018	-0,652967	0,946794	-0,185647	-10,171036	-3,796852	-4,158816	-1,175185	-1,851743	-1,349067	31,298266	28,019377	8,470000	-0,652967	0,946794	-0,185647	64,152294	47,461095	-4,158816	-0,652967	0,946794	-0,185647	64,152294	47,461095	-4,158816
10:32:34,99	0,841943	3,266903	-0,238994	0,164002	0,089998	-0,249018	-0,652967	0,946794	-0,185647	-10,171036	-3,796852	-4,158816	-1,172828	-1,844272	-1,349855	31,320822	28,021349	8,481517	-0,652967	0,946794	-0,185647	64,152294	47,461095	-4,158816	-0,652967	0,946794	-0,185647	64,152294	47,461095	-4,158816
10:32:35,04	0,841943	3,266903	-0,238994	0,164002	0,089998	-0,249018	-0,660616	0,948487	-0,186434	-10,246107	-4,176012	-4,147299	-1,175224	-1,852262	-1,346361	31,290761	27,964319	8,452048	-0,660616	0,948487	-0,186434	64,210155	47,682320	-4,147299	-0,660616	0,948487	-0,186434	64,210155	47,682320	-4,147299
10:32:35,09	0,841943	3,266903	-0,238994	0,164002	0,089998	-0,249018	-0,652498	0,946568	-0,182940	-10,210702	-3,751412	-4,176768	-1,184194	-1,848294	-1,347566	31,281682	27,976555	8,445037	-0,652498	0,946568	-0,182940	64,094864	47,469684	-4,176768	-0,652498	0,946568	-0,182940	64,094864	47,469684	-4,176768
10:32:35,14	0,841943	3,266903	-0,238994	0,164002	0,089998	-0,249018	-0,651449	0,956320	-0,184146	-10,711781	-3,710851	-4,183779	-1,180402	-1,846274	-1,347563	31,224377	27,991358	8,489448	-0,655095	0,954046	-0,184142	64,283254	47,467492	-4,139368	-0,655095	0,954046	-0,184142	64,283254	47,467492	-4,139368
10:32:35,19	0,841943	3,266903	-0,238994	0,164002	0,089998	-0,249018	-0,658172	0,948043	-0,183161	-10,281399	-4,071155	-4,169930	-1,173665	-1,846610	-1,346581	31,272406	27,981883	8,458886	-0,658172	0,948043	-0,183161	64,140000	47,595376	-4,169930	-0,658172	0,948043	-0,183161	64,140000	47,595376	-4,169930
10:32:35,24	0,841943	3,266903	-0,238994	0,164002	0,089998	-0,249018	-0,655037	0,948690	-0,182140	-10,283507	-3,894874	-4,132130	-1,175792	-1,849002	-1,345561	31,299650	28,002543	8,496686	-0,655037	0,948690	-0,182140	64,188647	47,525564	-4,132130	-0,655037	0,948690	-0,182140	64,188647	47,525564	-4,132130
10:32:35,29	0,841943	3,266903	-0,238994	0,164002	0,089998	-0,249018	-0,655037	0,948690	-0,182140	-10,283507	-3,894874	-4,132130	-1,180583	-1,847848	-1,345988	31,294374	27,913282	8,464413	-0,655037	0,948690	-0,182140	64,188647	47,525564	-4,132130	-0,655037	0,948690	-0,182140	64,188647	47,525564	-4,132130
10:32:35,34	0,841943	3,266903	-0,238994	0,164002	0,089998	-0,249018	-0,653711	0,953529	-0,184534	-10,626256	-3,811565	-4,177347	-1,180646	-1,847732	-1,347954	31,266482	27,916457	8,451469	-0,653711	0,953529	-0,184534	64,225737	47,504725	-4,177347	-0,653711	0,953529	-0,184534	64,225737	47,504725	-4,177347
10:32:35,39	0,841943	3,266903	-0,238994	0,164002	0,089998	-0,249018	-0,653711	0,953529	-0,184534	-10,626256	-3,811565	-4,177347	-1,182604	-1,846833	-1,345618	31,221989	27,993249	8,493943	-0,653510	0,955674	-0,182197	64,326852	47,422475	-4,134873	-0,653510	0,955674	-0,182197	64,326852	47,422475	-4,134873
10:32:35,44	0,841943	3,266903	-0,238994	0,164002	0,089998	-0,249018	-0,653510	0,955674	-0,182197	-10,693567	-3,878054	-4,134873	-1,176067	-1,844389	-1,348377	31,196147	27,969760	8,460289	-0,653510	0,955674	-0,182197	64,326852	47,422475	-4,134873	-0,653510	0,955674	-0,182197	64,326852	47,422475	-4,134873
10:32:35,49	0,841943	3,266903	-0,238994	0,164002	0,089998	-0,249018	-0,658895	0,951234	-0,184957	-10,495946	-4,168734	-4,168527	-1,181350	-1,850271	-1,346788	31,215402	27,890136	8,469323	-0,651160	0,952868	-0,183368	64,159905	47,406046	-4,159493	-0,651160	0,952868	-0,183368	64,159905	47,406046	-4,159493
10:32:35,54	0,841943	3,266903	-0,238994	0,164002	0,089998	-0,249018	-0,651160	0,952868	-0,183368	-10,640257	-3,709988	-4,159493	-1,175341	-1,849461	-1,349491	31,202900	27,915688	8,494876	-0,651160	0,952868	-0,183368	64,159905	47,406046	-4,159493	-0,651160	0,952868	-0,183368	64,159905	47,406046	-4,159493
10:32:35,59	0,841943	3,266903	-0,238994	0,164002	0,089998	-0,249018	-0,654865	0,948070	-0,186070	-10,374863	-3,926284	-4,133939	-1,174326	-1,846569	-1,348367	31,203629	27,893836	8,452906	-0,654865	0,948070	-0,186070	64,048625	47,480642	-4,133939	-0,654865	0,948070	-0,186070	64,048625	47,480642	-4,133939
10:32:35,64	0,841943	3,266903	-0,238994	0,164002	0,089998	-0,249018	-0,657878	0,948637	-0,184947	-10,422909	-4,071386	-4,175910	-1,175347	-1,847956	-1,348059	31,202913	27,903438	8,469609	-0,657878	0,948637	-0,184947	64,045093	47,572035	-4,175910	-0,657878	0,948637	-0,184947	64,045093	47,572035	-4,175910
10:32:35,69	0,841943	3,266903	-0,238994	0,164002	0,089998	-0,249018	-0,656166	0,948827	-0,184638	-10,424842	-3,987809	-4,159206	-1,172250	-1,846791	-1,348481	31,271532	27,934788	8,513268	-0,658723	0,946728	-0,185060	64,063920	47,632755	-4,115548	-0,658723	0,946728	-0,185060	64,063920	47,632755	-4,115548
10:32:35,74	0,841943	3,266903	-0,238994	0,164002	0,089998	-0,249018	-0,651635	0,946442	-0,182838	-10,313320	-3,733425	-4,169921	-1,175547	-1,853072	-1,346258	31,212904	27,883233	8,458895	-0,651635	0,946442	-0,182838	63,982384	47,419934	-4,169921	-0,651635	0,946442	-0,182838	63,982384	47,419934	-4,169921
10:32:35,79	0,841943	3,266903	-0,238994	0,164002	0,089998	-0,249018	-0,651635	0,946442	-0,182838	-10,313320	-3,733425	-4,169921	-1,182652	-1,849249	-1,345162	31,218814	27,900074	8,441895	-0,651635	0,946442	-0,182838	63,982384	47,419934	-4,169921	-0,651635	0,946442	-0,182838	63,982384	47,419934	-4,169921
10:32:35,84	0,841943	3,266903	-0,238994	0,164002	0,089998	-0,249018	-0,651394	0,954508	-0,181741	-10,715189	-3,724180	-4,186921	-1,178257	-1,853171	-1,351433	31,221740	27,876302	8,469323	-0,651394	0,954508	-0,181741	64,213660	47,410239	-4,186921	-0,651394	0,954508	-0,181741	64,213660	47,410239	-4,186921
10:32:35,89	0,841943	3,266903	-0,238994	0,164002	0,089998	-0,249018	-0,652000	0,948119	-0,186092	-10,446976	-3,716473	-4,186084	-1,176817	-1,851917	-1,349513	31,220813	27,825043	8,442731	-0,652000	0,948119	-0,186092	63,980390	47,465558	-4,186084	-0,652000	0,948119	-0,186092	63,980390	47,465558	-4,186084
10:32:35,94	0,841943	3,266903	-0,238994	0,164002	0,089998	-0,249018	-0,652000	0,948119	-0,186092	-10,446976	-3,716473	-4,186084	-1,177685	-1,847079	-1,347238	31,164636	27,859358	8,516269	-0,655757	0,951290	-0,183818	64,066052	47,499295	-4,112547	-0,655757	0,951290	-0,183818	64,066052	47,499295	-4,112547
10:32:35,99	0,841943	3,266903	-0,238994	0,164002	0,089998	-0,249018	-0,655757	0,951290	-0,183818	-10,610241	-3,977617	-4,112547	-1,174994	-1,845085	-1,348370	31,182170	27,867246	8,471762	-0,655757	0,951290	-0,183818	64,066052	47,499295	-4,112547	-0,655757	0,951290	-0,183818	64,066052	47,499295	-4,112547
10:32:36,04	0,841943	3,266903	-0,238994	0,164002	0,089998	-0,249018	-0,657780	0,949343	-0,186106	-10,484927	-4,076494	-4,151371	-1,174987	-1,846300	-1,349527	31,182161	27,877022	8,477445	-0,657780	0,949343	-0,186106	64,038511	47,559263	-4,151371	-0,657780	0,949343	-0,186106	64,038511	47,559263	-4,151371
10:32:36,09	0,841943	3,266903	-0,238994	0,164002	0,089998	-0,249018	-0,656051	0,943622	-0,185565	-10,184156	-3,929595	-4,142085	-1,170896	-1,850658	-1,348985	31,233147	27,851336	8,486731	-0,656051	0,943622	-0,185565	63,890138	47,570447	-4,142085	-0,656051	0,943622	-0,185565	63,890138	47,570447	-4,142085
10:32:36,14	0,841943	3,266903	-0,238994	0,164002	0,089998	-0,249018	-0,656051	0,943622	-0,185565	-10,184156	-3,929595	-4,142085	-1,172526	-1,854397	-1,346746	31,207647	27,870238	8,489033	-0,656051	0,943622	-0,185565	63,890138	47,570447	-4,142085	-0,656051	0,943622	-0,185565	63,890138	47,570447	-4,142085
10:32:36,19	0,841943	3,266903	-0,238994	0,164002	0,089998	-0,249018	-0,650184	0,946228	-0,183617	-10,315098	-3,671478	-4,125283	-1,176087	-1,854437	-1,347038	31,194730	27,878815	8,503532	-0,650184	0,946228	-0,183617	63,963795	47,367939	-4,125283	-0,650184	0,946228	-0,183617	63,963795	47,367939	-4,125283
10:32:36,24	0,841943	3,266903	-0,238994	0,164002	0,089998	-0,249018	-0,650184	0,946228	-0,183617	-10,315098	-3,671478	-4,125283	-1,177942	-1,853261	-1,347935	31,179266	27,816100	8,492392	-0,650184	0,946228	-0,183617	63,963795	47,367939	-4,125283	-0,650184	0,946228	-0,183617	63,963795	47,367939	-4,125283
10:32:36,29	0,841943	3,266903	-0,238994	0,164002	0,089998	-0,249018	-0,653230	0,951509	-0,183677	-10,650715	-3,815289	-4,157015	-1,179138	-1,849158	-1,347097	31,176865	27,818709	8,471800	-0,653230	0,951509	-0,183677	64,042767	47,463241	-4,157015	-0,653230	0,951509	-0,183677	64,042767	47,463241	-4,157015
10:32:36,34	0,841943	3,266903	-0,238994	0,164002	0,089998	-0,249018	-0,653230	0,951509	-0,183677	-10,650715	-3,815289	-4,157015	-1,182029	-1,846616	-1,347586	31,202587	27,839859	8,472388	-0,653230	0,951509	-0,183677	64,042767	47,463241	-4,157015	-0,653230	0,951509	-0,183677	64,042767	47,463241	-4,157015
10:32:36,39	0,841943	3,266903	-0,238994	0,164002	0,089998	-0,249018	-0,650735	0,944707	-0,185302	-10,348797	-3,686630	-4,146292	-1,174494	-1,854719	-1,348722	31,150052	27,774361	8,482524	-0,650735	0,944707	-0,185302	63,810686	47,396093	-4,146292	-0,650735	0,944707	-0,185302	63,810686	47,396093	-4,146292
10:32:36,44	0,841943	3,266903	-0,238994	0,164002	0,089998	-0,249018	-0,657060	0,947087	-0,183712	-10,455632	-4,070526	-4,167340	-1,173393	-1,848052	-1,347132	31,110873	27,816564	8,461475	-0,657060	0,947087	-0,183712	63,890733	47,508657	-4,167340	-0,657060	0,947087	-0,183712	63,890733	47,508657	-4,167340
10:32:36,49	0,841943	3,266903	-0,238994	0,164002	0,089998	-0,249018	-0,656707	0,946299	-0,186102	-10,448076	-4,054740	-4,109664	-1,172887	-1,848752	-1,349523	31,091921	27,788865	8,519152	-0,656707	0,946299	-0,186102	63,836364	47,496742	-4,109664	-0,656707	0,946299	-0,186102	63,836364	47,496742	-4,109664
10:32:36,54	0,841943	3,266903	-0,238994	0,164002	0,089998	-0,249018	-0,656707	0,946299	-0,186102	-10,448076	-4,054740	-4,109664	-1,171384	-1,854544	-1,346772	31,195838	27,845460	8,459481	-0,656707	0,946299	-0,186102	63,836364	47,496742	-4,109664	-0,656707	0,946299	-0,186102	63,836364	47,496742	-4,109664
10:32:36,59	0,841943	3,266903	-0,238994	0,164002	0,089998	-0,249018	-0,652442	0,942101	-0,183351	-10,128821	-3,771264	-4,169334	-1,174664	-1,851692	-1,348037	31,207777	27,790892	8,471561	-0,652442	0,942101	-0,183351	63,826095	47,445417	-4,169334	-0,652442	0,942101	-0,183351	63,826095	47,445417	-4,169334
10:32:36,64	0,841943	3,266903	-0,238994	0,164002	0,089998	-0,249018	-0,653272	0,946368	-0,184617	-10,391990	-3,776819	-4,157255	-1,183294	-1,848761	-1,346798	31,177593	27,781273	8,490345	-0,653272	0,946368	-0,184617	63,897881	47,505045	-4,157255	-0,653272	0,946368	-0,184617	63,897881	47,505045	-4,157255
10:32:36,69	0,841943	3,266903	-0,238994	0,164002	0,089998	-0,249018	-0,655860	0,946351	-0,183375	-10,444038	-3,952455	-4,137034	-1,173356	-1,849459	-1,346795	31,145783	27,765607	8,491782	-0,655860	0,946351	-0,183375	63,844555	47,532589	-4,137034	-0,655860	0,946351	-0,183375	63,844555	47,532589	-4,137034
10:32:36,74	0,841943	3,266903	-0,238994	0,164002	0,089998	-0,249018	-0,658018	0,945308	-0,183508	-10,358986	-4,082220	-4,137700	-1,171373	-1,848112	-1,346928	31,145964	27,801044	8,491116	-0,658018	0,945308	-0,183508	63,847677	47,572208	-4,137700	-0,658018	0,945308	-0,183508	63,847677	47,572208	-4,137700
10:32:36,79	0,841943	3,266903	-0,238994	0,164002	0,089998	-0,249018	-0,656427	0,947378	-0,181043	-10,492881	-3,998846	-4,123348	-1,173962	-1,848455	-1,344463	31,133380	27,778012	8,505467	-0,656427	0,947378	-0,181043	63,876302	47,530651	-4,123348	-0,656427	0,947378	-0,181043	63,876302	47,530651	-4,123348
10:32:36,84	0,841943	3,266903	-0,238994	0,164002	0,089998	-0,249018	-0,656427	0,947378	-0,181043	-10,492881	-3,998846	-4,123348	-1,168118	-1,846017	-1,347581	31,183859	27,789246	8,467394	-0,656427	0,947378	-0,181043	63,876302	47,530651	-4,123348	-0,656427	0,947378	-0,181043	63,876302	47,530651	-4,123348
10:32:36,89	0,841943	3,266903	-0,238994	0,164002	0,089998	-0,249018	-0,661460	0,943537	-0,184161	-10,258151	-4,222472	-4,161422	-1,170356	-1,847967	-1,347942	31,163424	27,810681	8,509018	-0,658652	0,944500	-0,184522	63,843338	47,599308	-4,119798	-0,658652	0,944500	-0,184522	63,843338	47,599308	-4,119798
10:32:36,94	0,841943	3,266903	-0,238994	0,164002	0,089998	-0,249018	-0,661752	0,949009	-0,184163	-10,553337	-4,228653	-4,140433	-1,172711	-1,843028	-1,347583	31,186339	27,775531	8,488383	-0,661752	0,949009	-0,184163	63,943842	47,718875	-4,140433	-0,661752	0,949009	-0,184163	63,943842	47,718875	-4,140433
10:32:36,99	0,841943	3,266903	-0,238994	0,164002	0,089998	-0,249018	-0,656040	0,949393	-0,184815	-10,633043	-3,974329	-4,127043	-1,175900	-1,847782	-1,348236	31,119525	27,745158	8,501773	-0,656040	0,949393	-0,184815	63,894321	47,524842	-4,127043	-0,656040	0,949393	-0,184815	63,894321	47,524842	-4,127043
10:32:37,04	0,841943	3,266903	-0,238994	0,164002	0,089998	-0,249018	-0,653471	0,946706	-0,182204	-10,500101	-3,814424	-4,135846	-1,174858	-1,851350	-1,345625	31,138924	27,726140	8,492970	-0,653471	0,946706	-0,182204	63,816350	47,483069	-4,135846	-0,653471	0,946706	-0,182204	63,816350	47,483069	-4,135846
10:32:37,09	0,841943	3,266903	-0,238994	0,164002	0,089998	-0,249018	-0,653471	0,946706	-0,182204	-10,500101	-3,814424	-4,135846	-1,169268	-1,847850	-1,347933	31,153020	27,727587	8,526043	-0,653471	0,946706	-0,182204	63,816350	47,483069	-4,135846	-0,653471	0,946706	-0,182204	63,816350	47,483069	-4,135846
10:32:37,14	0,841943	3,266903	-0,238994	0,164002	0,089998	-0,249018	-0,656642	0,946013	-0,182197	-10,446419	-4,001766	-4,109933	-1,172672	-1,848951	-1,345618	31,128281	27,752630	8,518883	-0,656642	0,946013	-0,182197	63,815593	47,544631	-4,109933	-0,656642	0,946013	-0,182197	63,815593	47,544631	-4,109933
10:32:37,19	0,841943	3,266903	-0,238994	0,164002	0,089998	-0,249018	-0,659075	0,945596	-0,186115	-10,464772	-4,098264	-4,146198	-1,171094	-1,847052	-1,349535	31,134258	27,702930	8,482618	-0,659075	0,945596	-0,186115	63,764481	47,639137	-4,146198	-0,659075	0,945596	-0,186115	63,764481	47,639137	-4,146198
10:32:37,24	0,841943	3,266903	-0,238994	0,164002	0,089998	-0,249018	-0,658088	0,943469	-0,183358	-10,300930	-4,009285	-4,147662	-1,169746	-1,848971	-1,346778	31,193474	27,730233	8,481154	-0,658088	0,943469	-0,183358	63,761376	47,650600	-4,147662	-0,658088	0,943469	-0,183358	63,761376	47,650600	-4,147662
10:32:37,29	0,841943	3,266903	-0,238994	0,164002	0,089998	-0,249018	-0,648817	0,942350	-0,185675	-10,276476	-3,598903	-4,122910	-1,173411	-1,857559	-1,349096	31,114509	27,736850	8,505906	-0,648817	0,942350	-0,185675	63,697961	47,333233	-4,122910	-0,648817	0,942350	-0,185675	63,697961	47,333233	-4,122910
10:32:37,34	0,841943	3,266903	-0,238994	0,164002	0,089998	-0,249018	-0,652340	0,943708	-0,179872	-10,385599	-3,745994	-4,146936	-1,172826	-1,853829	-1,343293	31,126527	27,685463	8,481879	-0,652340	0,943708	-0,179872	63,695462	47,462692	-4,146936	-0,652340	0,943708	-0,179872	63,695462	47,462692	-4,146936
10:32:37,39	0,841943	3,266903	-0,238994	0,164002	0,089998	-0,249018	-0,652340	0,943708	-0,179872	-10,385599	-3,745994	-4,146936	-1,176477	-1,852300	-1,345173	31,071000	27,712559	8,486481	-0,651839	0,947634	-0,181753	63,795207	47,387782	-4,142335	-0,651839	0,947634	-0,181753	63,795207	47,387782	-4,142335
10:32:37,44	0,841943	3,266903	-0,238994	0,164002	0,089998	-0,249018	-0,651839	0,947634	-0,181753	-10,594056	-3,781582	-4,142335	-1,172447	-1,849610	-1,348408	31,037589	27,718152	8,477954	-0,651839	0,947634	-0,181753	63,795207	47,387782	-4,142335	-0,651839	0,947634	-0,181753	63,795207	47,387782	-4,142335
10:32:37,49	0,841943	3,266903	-0,238994	0,164002	0,089998	-0,249018	-0,652732	0,951436	-0,183812	-10,725314	-3,826403	-4,166364	-1,179323	-1,849626	-1,347232	31,105611	27,769289	8,462452	-0,652732	0,951436	-0,183812	63,962390	47,413051	-4,166364	-0,652732	0,951436	-0,183812	63,962390	47,413051	-4,166364
10:32:37,54	0,841943	3,266903	-0,238994	0,164002	0,089998	-0,249018	-0,652732	0,951436	-0,183812	-10,725314	-3,826403	-4,166364	-1,172669	-1,851382	-1,349505	31,131265	27,744526	8,502428	-0,652732	0,951436	-0,183812	63,962390	47,413051	-4,166364	-0,652732	0,951436	-0,183812	63,962390	47,413051	-4,166364
10:32:37,59	0,841943	3,266903	-0,238994	0,164002	0,089998	-0,249018	-0,651012	0,944317	-0,183743	-10,442664	-3,647052	-4,136540	-1,174018	-1,854675	-1,347164	31,139705	27,648540	8,492275	-0,651012	0,944317	-0,183743	63,686218	47,457368	-4,136540	-0,651012	0,944317	-0,183743	63,686218	47,457368	-4,136540
10:32:37,64	0,841943	3,266903	-0,238994	0,164002	0,089998	-0,249018	-0,654325	0,944386	-0,184973	-10,447297	-3,921687	-4,151939	-1,172421	-1,851771	-1,348393	31,050525	27,698808	8,476877	-0,654325	0,944386	-0,184973	63,686984	47,442793	-4,151939	-0,654325	0,944386	-0,184973	63,686984	47,442793	-4,151939
10:32:37,69	0,841943	3,266903	-0,238994	0,164002	0,089998	-0,249018	-0,652706	0,942337	-0,183814	-10,283416	-3,792020	-4,132487	-1,171456	-1,854197	-1,347234	31,118630	27,725725	8,496328	-0,652706	0,942337	-0,183814	63,690065	47,445433	-4,132487	-0,652706	0,942337	-0,183814	63,690065	47,445433	-4,132487
10:32:37,74	0,841943	3,266903	-0,238994	0,164002	0,089998	-0,249018	-0,651474	0,940436	-0,180248	-10,190659	-3,708490	-4,150745	-1,170425	-1,856215	-1,343668	31,132402	27,710686	8,478071	-0,651474	0,940436	-0,180248	63,633528	47,432221	-4,150745	-0,651474	0,940436	-0,180248	63,633528	47,432221	-4,150745
10:32:37,79	0,841943	3,266903	-0,238994	0,164002	0,089998	-0,249018	-0,651474	0,940436	-0,180248	-10,190659	-3,708490	-4,150745	-1,175227	-1,857265	-1,347182	31,110901	27,663679	8,473094	-0,651474	0,940436	-0,180248	63,633528	47,432221	-4,150745	-0,651474	0,940436	-0,180248	63,633528	47,432221	-4,150745
10:32:37,84	0,841943	3,266903	-0,238994	0,164002	0,089998	-0,249018	-0,648164	0,944069	-0,183762	-10,431054	-3,531504	-4,155722	-1,174693	-1,858191	-1,349094	31,095126	27,654631	8,517691	-0,648164	0,944069	-0,183762	63,678352	47,349398	-4,155722	-0,648164	0,944069	-0,183762	63,678352	47,349398	-4,155722
10:32:37,89	0,841943	3,266903	-0,238994	0,164002	0,089998	-0,249018	-0,647630	0,943143	-0,185674	-10,398647	-3,512840	-4,111125	-1,175846	-1,853092	-1,347967	31,118686	27,640132	8,482940	-0,651468	0,946692	-0,184547	63,731362	47,455468	-4,145876	-0,651468	0,946692	-0,184547	63,731362	47,455468	-4,145876
10:32:37,94	0,841943	3,266903	-0,238994	0,164002	0,089998	-0,249018	-0,654073	0,946897	-0,181817	-10,571671	-3,873787	-4,101534	-1,174722	-1,850734	-1,345238	31,083763	27,686767	8,527282	-0,654073	0,946897	-0,181817	63,759713	47,470924	-4,101534	-0,654073	0,946897	-0,181817	63,759713	47,470924	-4,101534
10:32:37,99	0,841943	3,266903	-0,238994	0,164002	0,089998	-0,249018	-0,654073	0,946897	-0,181817	-10,571671	-3,873787	-4,101534	-1,171202	-1,854200	-1,347568	31,085055	27,641821	8,503115	-0,654073	0,946897	-0,181817	63,759713	47,470924	-4,101534	-0,654073	0,946897	-0,181817	63,759713	47,470924	-4,101534
10:32:38,04	0,841943	3,266903	-0,238994	0,164002	0,089998	-0,249018	-0,654400	0,947466	-0,184177	-10,588867	-3,923582	-4,119968	-1,175051	-1,850166	-1,347597	31,061572	27,713917	8,508847	-0,654400	0,947466	-0,184177	63,787221	47,446796	-4,119968	-0,654400	0,947466	-0,184177	63,787221	47,446796	-4,119968
10:32:38,09	0,841943	3,266903	-0,238994	0,164002	0,089998	-0,249018	-0,654400	0,947466	-0,184177	-10,588867	-3,923582	-4,119968	-1,169805	-1,846671	-1,348995	31,131583	27,686560	8,555960	-0,654400	0,947466	-0,184177	63,787221	47,446796	-4,119968	-0,654400	0,947466	-0,184177	63,787221	47,446796	-4,119968
10:32:38,14	0,841943	3,266903	-0,238994	0,164002	0,089998	-0,249018	-0,655884	0,942527	-0,183489	-10,325395	-3,939927	-4,117023	-1,170032	-1,851350	-1,346909	31,117573	27,689266	8,511793	-0,655884	0,942527	-0,183489	63,662994	47,546946	-4,117023	-0,655884	0,942527	-0,183489	63,662994	47,546946	-4,117023
10:32:38,19	0,841943	3,266903	-0,238994	0,164002	0,089998	-0,249018	-0,648676	0,943101	-0,184903	-10,413569	-3,565670	-4,111793	-1,174132	-1,857305	-1,348324	31,087941	27,638990	8,517023	-0,648676	0,943101	-0,184903	63,619833	47,355428	-4,111793	-0,648676	0,943101	-0,184903	63,619833	47,355428	-4,111793
10:32:38,24	0,841943	3,266903	-0,238994	0,164002	0,089998	-0,249018	-0,658336	0,944561	-0,182981	-10,438222	-4,076268	-4,104786	-1,170567	-1,848210	-1,346401	31,106404	27,687545	8,524030	-0,658336	0,944561	-0,182981	63,709813	47,603126	-4,104786	-0,658336	0,944561	-0,182981	63,709813	47,603126	-4,104786
10:32:38,29	0,841943	3,266903	-0,238994	0,164002	0,089998	-0,249018	-0,656386	0,942242	-0,182844	-10,307111	-3,966476	-4,121235	-1,169534	-1,851058	-1,346264	31,118916	27,692463	8,507581	-0,656386	0,942242	-0,182844	63,658870	47,559819	-4,121235	-0,656386	0,942242	-0,182844	63,658870	47,559819	-4,121235
10:32:38,34	0,841943	3,266903	-0,238994	0,164002	0,089998	-0,249018	-0,657184	0,941818	-0,184122	-10,302053	-3,992407	-4,100029	-1,168768	-1,850579	-1,347543	31,123905	27,669994	8,528787	-0,657184	0,941818	-0,184122	63,630682	47,596516	-4,100029	-0,657184	0,941818	-0,184122	63,630682	47,596516	-4,100029
10:32:38,39	0,841943	3,266903	-0,238994	0,164002	0,089998	-0,249018	-0,657184	0,941818	-0,184122	-10,302053	-3,992407	-4,100029	-1,172902	-1,851949	-1,347923	31,100372	27,724279	8,554307	-0,657184	0,941818	-0,184122	63,630682	47,596516	-4,100029	-0,657184	0,941818	-0,184122	63,630682	47,596516	-4,100029
10:32:38,44	0,841943	3,266903	-0,238994	0,164002	0,089998	-0,249018	-0,653930	0,944713	-0,184503	-10,417332	-3,870751	-4,074509	-1,168354	-1,848536	-1,345632	31,109281	27,671970	8,505198	-0,653930	0,944713	-0,184503	63,742638	47,462777	-4,074509	-0,653930	0,944713	-0,184503	63,742638	47,462777	-4,074509
10:32:38,49	0,841943	3,266903	-0,238994	0,164002	0,089998	-0,249018	-0,659160	0,942481	-0,182212	-10,342108	-4,108845	-4,123618	-1,172323	-1,855434	-1,348704	31,107602	27,656896	8,523062	-0,659160	0,942481	-0,182212	63,642641	47,635244	-4,123618	-0,659160	0,942481	-0,182212	63,642641	47,635244	-4,123618
10:32:38,54	0,841943	3,266903	-0,238994	0,164002	0,089998	-0,249018	-0,658714	0,941548	-0,186501	-10,357593	-4,103880	-4,118391	-1,167769	-1,849389	-1,349921	31,061465	27,625658	8,510424	-0,658714	0,941548	-0,186501	63,553893	47,605158	-4,118391	-0,658714	0,941548	-0,186501	63,553893	47,605158	-4,118391
10:32:38,59	0,841943	3,266903	-0,238994	0,164002	0,089998	-0,249018	-0,652281	0,947417	-0,183387	-10,642292	-3,840862	-4,081105	-1,176068	-1,852026	-1,346808	31,009785	27,679174	8,547711	-0,652281	0,947417	-0,183387	63,729936	47,363161	-4,081105	-0,652281	0,947417	-0,183387	63,729936	47,363161	-4,081105
10:32:38,64	0,841943	3,266903	-0,238994	0,164002	0,089998	-0,249018	-0,652281	0,947417	-0,183387	-10,642292	-3,840862	-4,081105	-1,177808	-1,850015	-1,346058	31,030666	27,654508	8,512331	-0,652281	0,947417	-0,183387	63,729936	47,363161	-4,081105	-0,652281	0,947417	-0,183387	63,729936	47,363161	-4,081105
10:32:38,69	0,841943	3,266903	-0,238994	0,164002	0,089998	-0,249018	-0,659201	0,943042	-0,182203	-10,399668	-4,091048	-4,111469	-1,168820	-1,848220	-1,345623	31,112323	27,637467	8,517347	-0,659201	0,943042	-0,182203	63,629163	47,656195	-4,111469	-0,659201	0,943042	-0,182203	63,629163	47,656195	-4,111469
10:32:38,74	0,841943	3,266903	-0,238994	0,164002	0,089998	-0,249018	-0,659201	0,943042	-0,182203	-10,399668	-4,091048	-4,111469	-1,166862	-1,852364	-1,347539	31,105595	27,698006	8,531146	-0,659201	0,943042	-0,182203	63,629163	47,656195	-4,111469	-0,659201	0,943042	-0,182203	63,629163	47,656195	-4,111469
10:32:38,79	0,841943	3,266903	-0,238994	0,164002	0,089998	-0,249018	-0,656591	0,939275	-0,184119	-10,154711	-3,991451	-4,097670	-1,170625	-1,857223	-1,346384	31,071277	27,639410	8,516645	-0,656591	0,939275	-0,184119	63,578396	47,550948	-4,097670	-0,656591	0,939275	-0,184119	63,578396	47,550948	-4,097670
10:32:38,84	0,841943	3,266903	-0,238994	0,164002	0,089998	-0,249018	-0,658172	0,941775	-0,185308	-10,333998	-4,039140	-4,114516	-1,168237	-1,849744	-1,348729	31,110862	27,638066	8,514300	-0,658172	0,941775	-0,185308	63,595376	47,627378	-4,114516	-0,658172	0,941775	-0,185308	63,595376	47,627378	-4,114516
10:32:38,89	0,841943	3,266903	-0,238994	0,164002	0,089998	-0,249018	-0,658172	0,941775	-0,185308	-10,333998	-4,039140	-4,114516	-1,172380	-1,857015	-1,347551	31,083655	27,627819	8,511740	-0,658172	0,941775	-0,185308	63,595376	47,627378	-4,114516	-0,658172	0,941775	-0,185308	63,595376	47,627378	-4,114516
10:32:38,94	0,841943	3,266903	-0,238994	0,164002	0,089998	-0,249018	-0,650045	0,946832	-0,181465	-10,664817	-3,698566	-4,118473	-1,175132	-1,853713	-1,348081	31,050769	27,608687	8,497266	-0,650045	0,946832	-0,181465	63,661527	47,329984	-4,118473	-0,650045	0,946832	-0,181465	63,661527	47,329984	-4,118473
10:32:38,99	0,841943	3,266903	-0,238994	0,164002	0,089998	-0,249018	-0,650045	0,946832	-0,181465	-10,664817	-3,698566	-4,118473	-1,175120	-1,852813	-1,345653	31,047774	27,628982	8,502662	-0,650045	0,946832	-0,181465	63,661527	47,329984	-4,118473	-0,650045	0,946832	-0,181465	63,661527	47,329984	-4,118473
10:32:39,04	0,841943	3,266903	-0,238994	0,164002	0,089998	-0,249018	-0,652073	0,946202	-0,182233	-10,603610	-3,772083	-4,126154	-1,175652	-1,852308	-1,346645	31,033613	27,618950	8,488941	-0,652073	0,946202	-0,182233	63,673279	47,415661	-4,126154	-0,652073	0,946202	-0,182233	63,673279	47,415661	-4,126154
10:32:39,09	0,841943	3,266903	-0,238994	0,164002	0,089998	-0,249018	-0,652244	0,946916	-0,183224	-10,656462	-3,788221	-4,139875	-1,177797	-1,850809	-1,347607	31,044121	27,631795	8,507447	-0,652244	0,946916	-0,183224	63,676409	47,412944	-4,139875	-0,652244	0,946916	-0,183224	63,676409	47,412944	-4,139875
10:32:39,14	0,841943	3,266903	-0,238994	0,164002	0,089998	-0,249018	-0,652470	0,949523	-0,184187	-10,775658	-3,797268	-4,121369	-1,176681	-1,855559	-1,348781	31,011227	27,607270	8,487821	-0,652470	0,949523	-0,184187	63,761877	47,421596	-4,121369	-0,652470	0,949523	-0,184187	63,761877	47,421596	-4,121369
10:32:39,19	0,841943	3,266903	-0,238994	0,164002	0,089998	-0,249018	-0,648915	0,946181	-0,185360	-10,639573	-3,628633	-4,140994	-1,172019	-1,846016	-1,348406	31,014823	27,608352	8,514038	-0,648915	0,946181	-0,185360	63,635635	47,311164	-4,140994	-0,648915	0,946181	-0,185360	63,635635	47,311164	-4,140994
10:32:39,24	0,841943	3,266903	-0,238994	0,164002	0,089998	-0,249018	-0,657430	0,942826	-0,183002	-10,418064	-4,042821	-4,115770	-1,169518	-1,849863	-1,346422	31,059500	27,633709	8,513046	-0,657430	0,942826	-0,183002	63,593753	47,565395	-4,115770	-0,657430	0,942826	-0,183002	63,593753	47,565395	-4,115770
10:32:39,29	0,841943	3,266903	-0,238994	0,164002	0,089998	-0,249018	-0,654401	0,942379	-0,185326	-10,402061	-3,850187	-4,135393	-1,170645	-1,852709	-1,348746	31,086331	27,609859	8,493422	-0,654401	0,942379	-0,185326	63,574668	47,520306	-4,135393	-0,654401	0,942379	-0,185326	63,574668	47,520306	-4,135393
10:32:39,34	0,841943	3,266903	-0,238994	0,164002	0,089998	-0,249018	-0,654401	0,942379	-0,185326	-10,402061	-3,850187	-4,135393	-1,169237	-1,846062	-1,346638	31,071357	27,606194	8,498251	-0,660861	0,944483	-0,183218	63,619764	47,680354	-4,130565	-0,660861	0,944483	-0,183218	63,619764	47,680354	-4,130565
10:32:39,39	0,841943	3,266903	-0,238994	0,164002	0,089998	-0,249018	-0,656894	0,941965	-0,184174	-10,400329	-4,056589	-4,100144	-1,169040	-1,850757	-1,347595	31,009952	27,631133	8,528671	-0,656894	0,941965	-0,184174	63,543948	47,509578	-4,100144	-0,656894	0,941965	-0,184174	63,543948	47,509578	-4,100144
10:32:39,44	0,841943	3,266903	-0,238994	0,164002	0,089998	-0,249018	-0,656894	0,941965	-0,184174	-10,400329	-4,056589	-4,100144	-1,168252	-1,848555	-1,345645	31,099530	27,634810	8,493229	-0,656894	0,941965	-0,184174	63,543948	47,509578	-4,100144	-0,656894	0,941965	-0,184174	63,543948	47,509578	-4,100144
10:32:39,49	0,841943	3,266903	-0,238994	0,164002	0,089998	-0,249018	-0,659194	0,942383	-0,182225	-10,374086	-4,100480	-4,135587	-1,167225	-1,850796	-1,346426	31,044133	27,584274	8,507035	-0,659194	0,942383	-0,182225	63,602995	47,646282	-4,135587	-0,659194	0,942383	-0,182225	63,602995	47,646282	-4,135587
10:32:39,54	0,841943	3,266903	-0,238994	0,164002	0,089998	-0,249018	-0,657767	0,940373	-0,183006	-10,341013	-4,048978	-4,121780	-1,173744	-1,853371	-1,346821	31,021284	27,581052	8,510743	-0,652278	0,944732	-0,183400	63,579554	47,422123	-4,118072	-0,652278	0,944732	-0,183400	63,579554	47,422123	-4,118072
10:32:39,59	0,841943	3,266903	-0,238994	0,164002	0,089998	-0,249018	-0,652278	0,944732	-0,183400	-10,581891	-3,781730	-4,118072	-1,168478	-1,856785	-1,347559	31,072247	27,558884	8,501883	-0,652278	0,944732	-0,183400	63,579554	47,422123	-4,118072	-0,652278	0,944732	-0,183400	63,579554	47,422123	-4,118072
10:32:39,64	0,841943	3,266903	-0,238994	0,164002	0,089998	-0,249018	-0,651954	0,938464	-0,184139	-10,249694	-3,709629	-4,126933	-1,168821	-1,858133	-1,346932	31,026092	27,545222	8,495223	-0,651954	0,938464	-0,184139	63,419747	47,468739	-4,126933	-0,651954	0,938464	-0,184139	63,419747	47,468739	-4,126933
10:32:39,69	0,841943	3,266903	-0,238994	0,164002	0,089998	-0,249018	-0,650615	0,938087	-0,183512	-10,264983	-3,673161	-4,133593	-1,174865	-1,852171	-1,345253	31,049537	27,579825	8,519134	-0,650615	0,938087	-0,183512	63,374839	47,400125	-4,133593	-0,650615	0,938087	-0,183512	63,374839	47,400125	-4,133593
10:32:39,74	0,841943	3,266903	-0,238994	0,164002	0,089998	-0,249018	-0,652757	0,946302	-0,181833	-10,650503	-3,781512	-4,109681	-1,172078	-1,853170	-1,346068	30,953781	27,638039	8,517967	-0,652757	0,946302	-0,181833	63,634242	47,459874	-4,109681	-0,652757	0,946302	-0,181833	63,634242	47,459874	-4,109681
10:32:39,79	0,841943	3,266903	-0,238994	0,164002	0,089998	-0,249018	-0,655391	0,943882	-0,186123	-10,542089	-3,962204	-4,100783	-1,171451	-1,851100	-1,349544	31,002976	27,586535	8,528033	-0,655391	0,943882	-0,186123	63,552620	47,486022	-4,100783	-0,655391	0,943882	-0,186123	63,552620	47,486022	-4,100783
10:32:39,84	0,841943	3,266903	-0,238994	0,164002	0,089998	-0,249018	-0,655391	0,943882	-0,186123	-10,542089	-3,962204	-4,100783	-1,174342	-1,853331	-1,346435	31,027397	27,548014	8,504445	-0,655391	0,943882	-0,186123	63,552620	47,486022	-4,100783	-0,655391	0,943882	-0,186123	63,552620	47,486022	-4,100783
10:32:39,89	0,841943	3,266903	-0,238994	0,164002	0,089998	-0,249018	-0,652014	0,945269	-0,183014	-10,635402	-3,746157	-4,124371	-1,168227	-1,855942	-1,345621	31,064206	27,586172	8,503848	-0,652014	0,945269	-0,183014	63,568246	47,436923	-4,124371	-0,652014	0,945269	-0,183014	63,568246	47,436923	-4,124371
10:32:39,94	0,841943	3,266903	-0,238994	0,164002	0,089998	-0,249018	-0,655155	0,944584	-0,182543	-10,536085	-3,904764	-4,112111	-1,172178	-1,850953	-1,345963	31,063340	27,600812	8,516704	-0,655155	0,944584	-0,182543	63,613787	47,524890	-4,112111	-0,655155	0,944584	-0,182543	63,613787	47,524890	-4,112111
10:32:39,99	0,841943	3,266903	-0,238994	0,164002	0,089998	-0,249018	-0,657285	0,939083	-0,183681	-10,272770	-4,031915	-4,118727	-1,166348	-1,851859	-1,347101	31,037758	27,589279	8,510088	-0,657285	0,939083	-0,183681	63,445212	47,564949	-4,118727	-0,657285	0,939083	-0,183681	63,445212	47,564949	-4,118727
10:32:40,04	0,841943	3,266903	-0,238994	0,164002	0,089998	-0,249018	-0,651666	0,944348	-0,184571	-10,563475	-3,733063	-4,137297	-1,173718	-1,854093	-1,347992	31,035055	27,571294	8,491519	-0,651666	0,944348	-0,184571	63,567806	47,422690	-4,137297	-0,651666	0,944348	-0,184571	63,567806	47,422690	-4,137297
10:32:40,09	0,841943	3,266903	-0,238994	0,164002	0,089998	-0,249018	-0,651666	0,944348	-0,184571	-10,563475	-3,733063	-4,137297	-1,171334	-1,851592	-1,347262	31,013201	27,569439	8,537244	-0,655023	0,943534	-0,183842	63,533714	47,493667	-4,091571	-0,655023	0,943534	-0,183842	63,533714	47,493667	-4,091571
10:32:40,14	0,841943	3,266903	-0,238994	0,164002	0,089998	-0,249018	-0,649965	0,945517	-0,184970	-10,636457	-3,694726	-4,122000	-1,175580	-1,854982	-1,348391	30,985559	27,585791	8,506816	-0,649965	0,945517	-0,184970	63,586592	47,327501	-4,122000	-0,649965	0,945517	-0,184970	63,586592	47,327501	-4,122000
10:32:40,19	0,841943	3,266903	-0,238994	0,164002	0,089998	-0,249018	-0,651666	0,944370	-0,186105	-10,587069	-3,711873	-4,114386	-1,173737	-1,854082	-1,349526	31,042219	27,541287	8,514430	-0,651666	0,944370	-0,186105	63,546008	47,443907	-4,114386	-0,651666	0,944370	-0,186105	63,546008	47,443907	-4,114386
10:32:40,24	0,841943	3,266903	-0,238994	0,164002	0,089998	-0,249018	-0,652930	0,940542	-0,184591	-10,417536	-3,871429	-4,121554	-1,169790	-1,854901	-1,348012	30,946182	27,562640	8,507261	-0,652930	0,940542	-0,184591	63,415038	47,383547	-4,121554	-0,652930	0,940542	-0,184591	63,415038	47,383547	-4,121554
10:32:40,29	0,841943	3,266903	-0,238994	0,164002	0,089998	-0,249018	-0,652930	0,940542	-0,184591	-10,417536	-3,871429	-4,121554	-1,171418	-1,856329	-1,348315	31,030505	27,518802	8,562824	-0,652930	0,940542	-0,184591	63,415038	47,383547	-4,121554	-0,652930	0,940542	-0,184591	63,415038	47,383547	-4,121554
10:32:40,34	0,841943	3,266903	-0,238994	0,164002	0,089998	-0,249018	-0,650817	0,945295	-0,183442	-10,648026	-3,702284	-4,167774	-1,170809	-1,857531	-1,349518	31,013414	27,574505	8,516991	-0,650817	0,945295	-0,183442	63,557623	47,386885	-4,167774	-0,650817	0,945295	-0,183442	63,557623	47,386885	-4,167774
10:32:40,39	0,841943	3,266903	-0,238994	0,164002	0,089998	-0,249018	-0,650817	0,945295	-0,183442	-10,648026	-3,702284	-4,167774	-1,162593	-1,852303	-1,346057	31,014795	27,537261	8,481957	-0,650817	0,945295	-0,183442	63,557623	47,386885	-4,167774	-0,650817	0,945295	-0,183442	63,557623	47,386885	-4,167774
10:32:40,44	0,841943	3,266903	-0,238994	0,164002	0,089998	-0,249018	-0,658778	0,935609	-0,182636	-10,148668	-4,103446	-4,146858	-1,167964	-1,852597	-1,346043	30,979338	27,561149	8,530558	-0,658778	0,935609	-0,182636	63,296628	47,610644	-4,146858	-0,658778	0,935609	-0,182636	63,296628	47,610644	-4,146858
10:32:40,49	0,841943	3,266903	-0,238994	0,164002	0,089998	-0,249018	-0,655838	0,940113	-0,182622	-10,379933	-3,993227	-4,098258	-1,167932	-1,851925	-1,347234	30,993801	27,561010	8,492474	-0,655838	0,940113	-0,182622	63,418951	47,490090	-4,098258	-0,655838	0,940113	-0,182622	63,418951	47,490090	-4,098258
10:32:40,54	0,841943	3,266903	-0,238994	0,164002	0,089998	-0,249018	-0,656436	0,940421	-0,183814	-10,388831	-4,011700	-4,136342	-1,167249	-1,847576	-1,345279	31,041952	27,574386	8,501672	-0,660544	0,942004	-0,181859	63,511827	47,662393	-4,127144	-0,660544	0,942004	-0,181859	63,511827	47,662393	-4,127144
10:32:40,59	0,841943	3,266903	-0,238994	0,164002	0,089998	-0,249018	-0,659855	0,938311	-0,182998	-10,294113	-4,157792	-4,093467	-1,164395	-1,850019	-1,346418	31,013778	27,532163	8,535348	-0,659855	0,938311	-0,182998	63,363316	47,640859	-4,093467	-0,659855	0,938311	-0,182998	63,363316	47,640859	-4,093467
10:32:40,64	0,841943	3,266903	-0,238994	0,164002	0,089998	-0,249018	-0,658134	0,942159	-0,182640	-10,488623	-4,121581	-4,097737	-1,168588	-1,849586	-1,346061	30,970401	27,563625	8,531079	-0,658134	0,942159	-0,182640	63,470832	47,541947	-4,097737	-0,658134	0,942159	-0,182640	63,470832	47,541947	-4,097737
10:32:40,69	0,841943	3,266903	-0,238994	0,164002	0,089998	-0,249018	-0,658134	0,942159	-0,182640	-10,488623	-4,121581	-4,097737	-1,169821	-1,848956	-1,344932	30,939415	27,568876	8,506533	-0,658134	0,942159	-0,182640	63,470832	47,541947	-4,097737	-0,658134	0,942159	-0,182640	63,470832	47,541947	-4,097737
10:32:40,74	0,841943	3,266903	-0,238994	0,164002	0,089998	-0,249018	-0,650645	0,945611	-0,183702	-10,695614	-3,691668	-4,116337	-1,175322	-1,854345	-1,347122	30,991734	27,519612	8,512479	-0,650645	0,945611	-0,183702	63,534880	47,383968	-4,116337	-0,650645	0,945611	-0,183702	63,534880	47,383968	-4,116337
10:32:40,79	0,841943	3,266903	-0,238994	0,164002	0,089998	-0,249018	-0,649403	0,942556	-0,184583	-10,568818	-3,625438	-4,134772	-1,173297	-1,856948	-1,348003	30,977137	27,491007	8,494043	-0,649403	0,942556	-0,184583	63,421847	47,352725	-4,134772	-0,649403	0,942556	-0,184583	63,421847	47,352725	-4,134772
10:32:40,84	0,841943	3,266903	-0,238994	0,164002	0,089998	-0,249018	-0,649403	0,942556	-0,184583	-10,568818	-3,625438	-4,134772	-1,170457	-1,851556	-1,346878	30,927767	27,526196	8,496284	-0,649403	0,942556	-0,184583	63,421847	47,352725	-4,134772	-0,649403	0,942556	-0,184583	63,421847	47,352725	-4,134772
10:32:40,89	0,841943	3,266903	-0,238994	0,164002	0,089998	-0,249018	-0,655493	0,942793	-0,183457	-10,575342	-4,002464	-4,132532	-1,167977	-1,847935	-1,348104	30,992075	27,551082	8,522358	-0,655493	0,942793	-0,183457	63,433912	47,453757	-4,132532	-0,655493	0,942793	-0,183457	63,433912	47,453757	-4,132532
10:32:40,94	0,841943	3,266903	-0,238994	0,164002	0,089998	-0,249018	-0,659869	0,942455	-0,184684	-10,504066	-4,186740	-4,106458	-1,165379	-1,852606	-1,347888	31,046235	27,553845	8,529589	-0,659869	0,942455	-0,184684	63,478664	47,612958	-4,106458	-0,659869	0,942455	-0,184684	63,478664	47,612958	-4,106458
10:32:40,99	0,841943	3,266903	-0,238994	0,164002	0,089998	-0,249018	-0,653297	0,939293	-0,183401	-10,357460	-3,830157	-4,123721	-1,168524	-1,855207	-1,346821	30,996038	27,528193	8,505094	-0,653297	0,939293	-0,183401	63,377019	47,453695	-4,123721	-0,653297	0,939293	-0,183401	63,377019	47,453695	-4,123721
10:32:41,04	0,841943	3,266903	-0,238994	0,164002	0,089998	-0,249018	-0,652516	0,940676	-0,182714	-10,404794	-3,797202	-4,115186	-1,170112	-1,855192	-1,346134	31,001693	27,553324	8,513630	-0,652516	0,940676	-0,182714	63,438264	47,425323	-4,115186	-0,652516	0,940676	-0,182714	63,438264	47,425323	-4,115186
10:32:41,09	0,841943	3,266903	-0,238994	0,164002	0,089998	-0,249018	-0,657421	0,940417	-0,183533	-10,395090	-4,044881	-4,111864	-1,167436	-1,851074	-1,346954	31,006190	27,546371	8,516952	-0,657421	0,940417	-0,183533	63,427623	47,562673	-4,111864	-0,657421	0,940417	-0,183533	63,427623	47,562673	-4,111864
10:32:41,14	0,841943	3,266903	-0,238994	0,164002	0,089998	-0,249018	-0,657421	0,940417	-0,183533	-10,395090	-4,044881	-4,111864	-1,168496	-1,855647	-1,349514	31,010715	27,544397	8,531266	-0,657421	0,940417	-0,183533	63,427623	47,562673	-4,111864	-0,657421	0,940417	-0,183533	63,427623	47,562673	-4,111864
10:32:41,19	0,841943	3,266903	-0,238994	0,164002	0,089998	-0,249018	-0,654644	0,938645	-0,184552	-10,298419	-3,884422	-4,117656	-1,167290	-1,854366	-1,347972	31,022344	27,542288	8,511160	-0,654644	0,938645	-0,184552	63,385214	47,505101	-4,117656	-0,654644	0,938645	-0,184552	63,385214	47,505101	-4,117656
10:32:41,24	0,841943	3,266903	-0,238994	0,164002	0,089998	-0,249018	-0,651763	0,936006	-0,183163	-10,189888	-3,741311	-4,091543	-1,166445	-1,858180	-1,346584	31,002195	27,520792	8,537273	-0,651763	0,936006	-0,183163	63,286593	47,422052	-4,091543	-0,651763	0,936006	-0,183163	63,286593	47,422052	-4,091543
10:32:41,29	0,841943	3,266903	-0,238994	0,164002	0,089998	-0,249018	-0,656936	0,937290	-0,184150	-10,245435	-3,999771	-4,093571	-1,164970	-1,853058	-1,347570	31,016926	27,525214	8,535244	-0,656936	0,937290	-0,184150	63,331800	47,569689	-4,093571	-0,656936	0,937290	-0,184150	63,331800	47,569689	-4,093571
10:32:41,34	0,841943	3,266903	-0,238994	0,164002	0,089998	-0,249018	-0,656936	0,937290	-0,184150	-10,245435	-3,999771	-4,093571	-1,165054	-1,857623	-1,347574	30,983721	27,469524	8,524633	-0,656936	0,937290	-0,184150	63,331800	47,569689	-4,093571	-0,656936	0,937290	-0,184150	63,331800	47,569689	-4,093571
10:32:41,39	0,841943	3,266903	-0,238994	0,164002	0,089998	-0,249018	-0,652940	0,935080	-0,184153	-10,195380	-3,792916	-4,104183	-1,170381	-1,859480	-1,345648	30,965743	27,458578	8,511197	-0,652940	0,935080	-0,184153	63,208421	47,462897	-4,104183	-0,652940	0,935080	-0,184153	63,208421	47,462897	-4,104183
10:32:41,44	0,841943	3,266903	-0,238994	0,164002	0,089998	-0,249018	-0,654305	0,942624	-0,184172	-10,553716	-3,857323	-4,103843	-1,170906	-1,852669	-1,347593	31,006378	27,495652	8,524972	-0,654305	0,942624	-0,184172	63,442296	47,505619	-4,103843	-0,654305	0,942624	-0,184172	63,442296	47,505619	-4,103843
10:32:41,49	0,841943	3,266903	-0,238994	0,164002	0,089998	-0,249018	-0,650295	0,944352	-0,182250	-10,633854	-3,719980	-4,106030	-1,174407	-1,855278	-1,345671	30,949571	27,539660	8,522785	-0,650295	0,944352	-0,182250	63,497791	47,328141	-4,106030	-0,650295	0,944352	-0,182250	63,497791	47,328141	-4,106030
10:32:41,54	0,841943	3,266903	-0,238994	0,164002	0,089998	-0,249018	-0,650295	0,944352	-0,182250	-10,633854	-3,719980	-4,106030	-1,176939	-1,852326	-1,348418	30,941561	27,493661	8,514184	-0,650295	0,944352	-0,182250	63,497791	47,328141	-4,106030	-0,650295	0,944352	-0,182250	63,497791	47,328141	-4,106030
10:32:41,59	0,841943	3,266903	-0,238994	0,164002	0,089998	-0,249018	-0,651586	0,948021	-0,184998	-10,868494	-3,771049	-4,114632	-1,174595	-1,850544	-1,347233	30,926565	27,541474	8,554579	-0,651586	0,948021	-0,184998	63,551184	47,378416	-4,114632	-0,651586	0,948021	-0,184998	63,551184	47,378416	-4,114632
10:32:41,64	0,841943	3,266903	-0,238994	0,164002	0,089998	-0,249018	-0,654301	0,946882	-0,183813	-10,775328	-3,949141	-4,074237	-1,168073	-1,852381	-1,345706	30,936771	27,522990	8,489609	-0,654301	0,946882	-0,183813	63,554896	47,413480	-4,074237	-0,654301	0,946882	-0,183813	63,554896	47,413480	-4,074237
10:32:41,69	0,841943	3,266903	-0,238994	0,164002	0,089998	-0,249018	-0,655971	0,940315	-0,182285	-10,444771	-4,017883	-4,139207	-1,166032	-1,855916	-1,348547	30,979398	27,510311	8,536755	-0,655971	0,940315	-0,182285	63,369976	47,475806	-4,139207	-0,655971	0,940315	-0,182285	63,369976	47,475806	-4,139207
10:32:41,74	0,841943	3,266903	-0,238994	0,164002	0,089998	-0,249018	-0,657973	0,940001	-0,182237	-10,397075	-4,081338	-4,099115	-1,166800	-1,850804	-1,345657	30,987683	27,529824	8,529701	-0,657973	0,940001	-0,182237	63,393033	47,569546	-4,099115	-0,657973	0,940001	-0,182237	63,393033	47,569546	-4,099115
10:32:41,79	0,841943	3,266903	-0,238994	0,164002	0,089998	-0,249018	-0,657973	0,940001	-0,182237	-10,397075	-4,081338	-4,099115	-1,168527	-1,856001	-1,346785	31,003750	27,508838	8,543016	-0,657973	0,940001	-0,182237	63,393033	47,569546	-4,099115	-0,657973	0,940001	-0,182237	63,393033	47,569546	-4,099115
10:32:41,84	0,841943	3,266903	-0,238994	0,164002	0,089998	-0,249018	-0,659085	0,940799	-0,184177	-10,475083	-4,169935	-4,059053	-1,166935	-1,849443	-1,347597	30,942738	27,513564	8,569763	-0,659085	0,940799	-0,184177	63,377604	47,568209	-4,059053	-0,659085	0,940799	-0,184177	63,377604	47,568209	-4,059053
10:32:41,89	0,841943	3,266903	-0,238994	0,164002	0,089998	-0,249018	-0,659085	0,940799	-0,184177	-10,475083	-4,169935	-4,059053	-1,166246	-1,849900	-1,349919	30,997408	27,491364	8,545728	-0,659085	0,940799	-0,184177	63,377604	47,568209	-4,059053	-0,659085	0,940799	-0,184177	63,377604	47,568209	-4,059053
10:32:41,94	0,841943	3,266903	-0,238994	0,164002	0,089998	-0,249018	-0,659033	0,939973	-0,186499	-10,424068	-4,108795	-4,083088	-1,165741	-1,852300	-1,348007	30,946975	27,485646	8,520405	-0,659033	0,939973	-0,186499	63,363848	47,625283	-4,083088	-0,659033	0,939973	-0,186499	63,363848	47,625283	-4,083088
10:32:41,99	0,841943	3,266903	-0,238994	0,164002	0,089998	-0,249018	-0,657207	0,938336	-0,184586	-10,369091	-4,054653	-4,108411	-1,169431	-1,853338	-1,348565	31,003178	27,505268	8,520004	-0,657207	0,938336	-0,184586	63,290289	47,536073	-4,108411	-0,657207	0,938336	-0,184586	63,290289	47,536073	-4,108411
10:32:42,04	0,841943	3,266903	-0,238994	0,164002	0,089998	-0,249018	-0,654463	0,941013	-0,185145	-10,463203	-3,873101	-4,108812	-1,165510	-1,849255	-1,346932	31,019449	27,480746	8,543567	-0,654463	0,941013	-0,185145	63,406325	47,502217	-4,108812	-0,654463	0,941013	-0,185145	63,406325	47,502217	-4,108812
10:32:42,09	0,841943	3,266903	-0,238994	0,164002	0,089998	-0,249018	-0,659959	0,939659	-0,183512	-10,405887	-4,132576	-4,085249	-1,167418	-1,859264	-1,347596	30,960575	27,506916	8,504838	-0,659959	0,939659	-0,183512	63,357337	47,674232	-4,085249	-0,659959	0,939659	-0,183512	63,357337	47,674232	-4,085249
10:32:42,14	0,841943	3,266903	-0,238994	0,164002	0,089998	-0,249018	-0,650338	0,936307	-0,184175	-10,238339	-3,696317	-4,123978	-1,171042	-1,857124	-1,346172	30,936857	27,459434	8,492696	-0,650338	0,936307	-0,184175	63,261728	47,355184	-4,123978	-0,650338	0,936307	-0,184175	63,261728	47,355184	-4,123978
10:32:42,19	0,841943	3,266903	-0,238994	0,164002	0,089998	-0,249018	-0,650379	0,940515	-0,182752	-10,510166	-3,695255	-4,136120	-1,173979	-1,854066	-1,346067	30,945028	27,480625	8,522243	-0,650379	0,940515	-0,182752	63,320276	47,359475	-4,136120	-0,650379	0,940515	-0,182752	63,320276	47,359475	-4,136120
10:32:42,24	0,841943	3,266903	-0,238994	0,164002	0,089998	-0,249018	-0,651559	0,944587	-0,182646	-10,699486	-3,760140	-4,106573	-1,174076	-1,852882	-1,349066	30,920504	27,460282	8,561377	-0,651559	0,944587	-0,182646	63,450629	47,387228	-4,106573	-0,651559	0,944587	-0,182646	63,450629	47,387228	-4,106573
10:32:42,29	0,841943	3,266903	-0,238994	0,164002	0,089998	-0,249018	-0,654619	0,947075	-0,183430	-10,812470	-3,941207	-4,085328	-1,174603	-1,850172	-1,346851	30,934203	27,505768	8,543487	-0,654619	0,947075	-0,183430	63,532907	47,446373	-4,085328	-0,654619	0,947075	-0,183430	63,532907	47,446373	-4,085328
10:32:42,34	0,841943	3,266903	-0,238994	0,164002	0,089998	-0,249018	-0,654619	0,947075	-0,183430	-10,812470	-3,941207	-4,085328	-1,171659	-1,852451	-1,347634	30,929462	27,495873	8,519641	-0,654619	0,947075	-0,183430	63,532907	47,446373	-4,085328	-0,654619	0,947075	-0,183430	63,532907	47,446373	-4,085328
10:32:42,39	0,841943	3,266903	-0,238994	0,164002	0,089998	-0,249018	-0,654117	0,943386	-0,184214	-10,631580	-3,914262	-4,109175	-1,170125	-1,851266	-1,349568	30,930078	27,470899	8,536602	-0,654117	0,943386	-0,184214	63,424207	47,433912	-4,109175	-0,654117	0,943386	-0,184214	63,424207	47,433912	-4,109175
10:32:42,44	0,841943	3,266903	-0,238994	0,164002	0,089998	-0,249018	-0,655911	0,942650	-0,186147	-10,614621	-3,994512	-4,092213	-1,169400	-1,853038	-1,347241	30,887000	27,488651	8,544136	-0,655911	0,942650	-0,186147	63,383381	47,494465	-4,092213	-0,655911	0,942650	-0,186147	63,383381	47,494465	-4,092213
10:32:42,49	0,841943	3,266903	-0,238994	0,164002	0,089998	-0,249018	-0,654738	0,941137	-0,183821	-10,542101	-3,979734	-4,084680	-1,167064	-1,852643	-1,346844	30,894671	27,442400	8,547641	-0,654738	0,941137	-0,183821	63,337116	47,417216	-4,084680	-0,654738	0,941137	-0,183821	63,337116	47,417216	-4,084680
10:32:42,54	0,841943	3,266903	-0,238994	0,164002	0,089998	-0,249018	-0,651315	0,943453	-0,183895	-10,680886	-3,781698	-4,106647	-1,173118	-1,854844	-1,347316	30,895188	27,462741	8,522168	-0,651315	0,943453	-0,183895	63,380149	47,346556	-4,106647	-0,651315	0,943453	-0,183895	63,380149	47,346556	-4,106647
10:32:42,59	0,841943	3,266903	-0,238994	0,164002	0,089998	-0,249018	-0,654172	0,942758	-0,184989	-10,601880	-3,923474	-4,103708	-1,171087	-1,852717	-1,348409	30,922494	27,496480	8,525108	-0,654172	0,942758	-0,184989	63,404607	47,429039	-4,103708	-0,654172	0,942758	-0,184989	63,404607	47,429039	-4,103708
10:32:42,64	0,841943	3,266903	-0,238994	0,164002	0,089998	-0,249018	-0,654054	0,945217	-0,181816	-10,733907	-3,910158	-4,141249	-1,173277	-1,851590	-1,345237	30,926636	27,489319	8,487567	-0,654054	0,945217	-0,181816	63,465654	47,433073	-4,141249	-0,654054	0,945217	-0,181816	63,465654	47,433073	-4,141249
10:32:42,69	0,841943	3,266903	-0,238994	0,164002	0,089998	-0,249018	-0,654054	0,945217	-0,181816	-10,733907	-3,910158	-4,141249	-1,167018	-1,854405	-1,347259	30,981729	27,501148	8,535707	-0,654745	0,938390	-0,183839	63,322527	47,493198	-4,093109	-0,654745	0,938390	-0,183839	63,322527	47,493198	-4,093109
10:32:42,74	0,841943	3,266903	-0,238994	0,164002	0,089998	-0,249018	-0,651182	0,936149	-0,184152	-10,270151	-3,706943	-4,096461	-1,166859	-1,858611	-1,347573	30,969420	27,455632	8,532355	-0,651182	0,936149	-0,184152	63,217570	47,410873	-4,096461	-0,651182	0,936149	-0,184152	63,217570	47,410873	-4,096461
10:32:42,79	0,841943	3,266903	-0,238994	0,164002	0,089998	-0,249018	-0,652471	0,943999	-0,182578	-10,710727	-3,768465	-4,109102	-1,173013	-1,853570	-1,345998	30,957996	27,424837	8,519714	-0,652471	0,943999	-0,182578	63,393210	47,450534	-4,109102	-0,652471	0,943999	-0,182578	63,393210	47,450534	-4,109102
10:32:42,84	0,841943	3,266903	-0,238994	0,164002	0,089998	-0,249018	-0,652437	0,942523	-0,181862	-10,658084	-3,814792	-4,078901	-1,171752	-1,854337	-1,345282	30,904288	27,427997	8,549914	-0,652437	0,942523	-0,181862	63,329975	47,401543	-4,078901	-0,652437	0,942523	-0,181862	63,329975	47,401543	-4,078901
10:32:42,89	0,841943	3,266903	-0,238994	0,164002	0,089998	-0,249018	-0,657131	0,941099	-0,186530	-10,528924	-4,067250	-4,083180	-1,168172	-1,850985	-1,349951	30,924570	27,479921	8,545636	-0,657131	0,941099	-0,186530	63,347346	47,517522	-4,083180	-0,657131	0,941099	-0,186530	63,347346	47,517522	-4,083180
10:32:42,94	0,841943	3,266903	-0,238994	0,164002	0,089998	-0,249018	-0,650928	0,938789	-0,184572	-10,435109	-3,697790	-4,116365	-1,169272	-1,857512	-1,347992	30,952023	27,433669	8,512451	-0,650928	0,938789	-0,184572	63,259790	47,400042	-4,116365	-0,650928	0,938789	-0,184572	63,259790	47,400042	-4,116365
10:32:42,99	0,841943	3,266903	-0,238994	0,164002	0,089998	-0,249018	-0,652367	0,945778	-0,182661	-10,801040	-3,778627	-4,117653	-1,174606	-1,852770	-1,346081	30,945604	27,434528	8,511163	-0,652367	0,945778	-0,182661	63,442552	47,432197	-4,117653	-0,652367	0,945778	-0,182661	63,442552	47,432197	-4,117653
10:32:43,04	0,841943	3,266903	-0,238994	0,164002	0,089998	-0,249018	-0,652367	0,945778	-0,182661	-10,801040	-3,778627	-4,117653	-1,167654	-1,852981	-1,346477	30,887547	27,448277	8,523301	-0,652367	0,945778	-0,182661	63,442552	47,432197	-4,117653	-0,652367	0,945778	-0,182661	63,442552	47,432197	-4,117653
10:32:43,09	0,841943	3,266903	-0,238994	0,164002	0,089998	-0,249018	-0,657589	0,940709	-0,186148	-10,527298	-4,085658	-4,088687	-1,167605	-1,850782	-1,349568	30,919954	27,461056	8,540129	-0,657589	0,940709	-0,186148	63,318369	47,535108	-4,088687	-0,657589	0,940709	-0,186148	63,318369	47,535108	-4,088687
