# Supplementary material for: Characterization of interfragmentary motion associated with common osteosynthesis devices for rat fracture healing studies
Source: PLoS One. 2017 Apr 28;12(4):e0176735. doi: 10.1371/journal.pone.0176735 (PMC5409164; doi:10.1371/journal.pone.0176735)
Supplement: S1 Dataset — (ZIP) [file pone.0176735.s001.zip › S1_Dataset/UlmExFix/Specimen03/ULM-Fix-EX_03Z.txt]

%Tester: Sukopp Matthias
%Projekt: 
%Zeit: 13.03.2015 10:37:04
%Dateipfad: D:\Messungen\Fixator\Measurements\Fixator_20150313.txt
%Kommentar: Ulm-Fix-Ex_03-Z
%VI Version: D:\LVProjekte\Fixator\HauptVI\Fixator_v0.12.vi
%Virtueller Drehpunkt: 	0,0000	0,0000	0,0000
%Sensor zu Hexapod (Mitte): 	0,000000	0,000000	-26,500000
%Sensor zu Hexapod Trans (Mitte): 	-0,500000	-0,866025	0,000000	-0,866025	0,500000	0,000000	0,000000	0,000000	1,000000
%Hexapod zu Labor (Mitte): 	0,836041	3,357005	-0,155031
%Hexapod zu Labor Trans (Mitte): 	0,999989	0,004371	0,001862	-0,004346	0,999902	-0,013342	-0,001920	0,013334	0,999909
%Labor zu CR (Mitte): 	0,000000	0,000000	78,500000
%Labor zu CR Trans (Mitte): 	1,000000	0,000000	0,000000	0,000000	1,000000	0,000000	0,000000	0,000000	1,000000
%Zentrum Sensormasse: 	0,000000	0,000000	2,000000
%Sensormasse: 	200,000000E-3
--------------------------------------------------
Time	X	Y	Z	U	V	W	Exp_ Fx	Exp_ Fy	Exp_ Fz	Exp_ Mx	Exp_ My	Exp_ Mz	Sen_ Fx	Sen_ Fy	Sen_ Fz	Sen_ Mx	Sen_ My	Sen_ Mz	Hex_ Fx	Hex_ Fy	Hex_ Fz	Hex_ Mx	Hex_ My	Hex_ Mz	Lab_ Fx	Lab_ Fy	Lab_ Fz	Lab_ Mx	Lab_ My	Lab_ Mz	Laser
10:37:04,13	0,836041	3,357005	-0,155031	0,763989	0,110006	-0,249022	0,213262	0,086089	0,072201	-0,194231	-2,713268	0,809593	-0,866352	-3,037378	-1,090825	-24,128606	19,850009	13,401613	0,213262	0,086089	0,072201	6,563782	-19,454344	0,809593	0,213262	0,086089	0,072201	6,563782	-19,454344	0,809593
10:37:04,18	0,836041	3,357005	-0,155031	0,763989	0,110006	-0,249022	0,213262	0,086089	0,072201	-0,194231	-2,713268	0,809593	-0,860495	-3,028372	-1,090472	-24,127481	19,865242	13,394533	0,213262	0,086089	0,072201	6,563782	-19,454344	0,809593	0,213262	0,086089	0,072201	6,563782	-19,454344	0,809593
10:37:04,23	0,836041	3,357005	-0,155031	0,763989	0,110006	-0,249022	0,213249	0,085695	0,069874	-0,157508	-2,692799	0,797961	-0,862560	-3,032458	-1,093547	-24,136022	19,882800	13,426777	0,213249	0,085695	0,069874	6,569546	-19,432826	0,797961	0,213249	0,085695	0,069874	6,569546	-19,432826	0,797961
10:37:04,28	0,836041	3,357005	-0,155031	0,763989	0,110006	-0,249022	0,220255	0,084579	0,070674	-0,087677	-2,296795	0,774535	-0,865097	-3,039083	-1,092746	-24,102688	19,877193	13,403350	0,220255	0,084579	0,070674	6,551790	-19,586824	0,774535	0,220255	0,084579	0,070674	6,551790	-19,586824	0,774535
10:37:04,33	0,836041	3,357005	-0,155031	0,763989	0,110006	-0,249022	0,220255	0,084579	0,070674	-0,087677	-2,296795	0,774535	-0,861044	-3,029873	-1,090044	-24,117558	19,890741	13,433431	0,210252	0,085674	0,073376	6,585110	-19,341389	0,804615	0,210252	0,085674	0,073376	6,585110	-19,341389	0,804615
10:37:04,38	0,836041	3,357005	-0,155031	0,763989	0,110006	-0,249022	0,213783	0,087133	0,070612	-0,238254	-2,691716	0,767133	-0,864073	-3,032201	-1,092808	-24,162104	19,890992	13,395948	0,213783	0,087133	0,070612	6,601719	-19,473660	0,767133	0,213783	0,087133	0,070612	6,601719	-19,473660	0,767133
10:37:04,43	0,836041	3,357005	-0,155031	0,763989	0,110006	-0,249022	0,213783	0,087133	0,070612	-0,238254	-2,691716	0,767133	-0,862308	-3,032493	-1,089673	-24,169165	19,899440	13,428562	0,213783	0,087133	0,070612	6,601719	-19,473660	0,767133	0,213783	0,087133	0,070612	6,601719	-19,473660	0,767133
10:37:04,48	0,836041	3,357005	-0,155031	0,763989	0,110006	-0,249022	0,213154	0,085459	0,073747	-0,147404	-2,734771	0,799746	-0,867438	-3,031042	-1,094208	-24,115151	19,874958	13,413967	0,213154	0,085459	0,073747	6,561135	-19,467327	0,799746	0,213154	0,085459	0,073747	6,561135	-19,467327	0,799746
10:37:04,53	0,836041	3,357005	-0,155031	0,763989	0,110006	-0,249022	0,217976	0,082522	0,073013	0,004416	-2,414764	0,787941	-0,862175	-3,038139	-1,090407	-24,109667	19,864019	13,416757	0,217976	0,082522	0,073013	6,482367	-19,525886	0,787941	0,217976	0,082522	0,073013	6,482367	-19,525886	0,787941
10:37:04,58	0,836041	3,357005	-0,155031	0,763989	0,110006	-0,249022	0,214742	0,085564	0,071360	-0,152798	-2,552573	0,797158	-0,863193	-3,033816	-1,092060	-24,082858	19,849709	13,425973	0,214742	0,085564	0,071360	6,564013	-19,409806	0,797158	0,214742	0,085564	0,071360	6,564013	-19,409806	0,797158
10:37:04,63	0,836041	3,357005	-0,155031	0,763989	0,110006	-0,249022	0,214742	0,085564	0,071360	-0,152798	-2,552573	0,797158	-0,866326	-3,036929	-1,092753	-24,098113	19,814251	13,406244	0,214742	0,085564	0,071360	6,564013	-19,409806	0,797158	0,214742	0,085564	0,071360	6,564013	-19,409806	0,797158
10:37:04,68	0,836041	3,357005	-0,155031	0,763989	0,110006	-0,249022	0,219003	0,086721	0,070668	-0,251259	-2,326449	0,777428	-0,862097	-3,035192	-1,092353	-24,073826	19,896204	13,409364	0,219003	0,086721	0,070668	6,556319	-19,518222	0,777428	0,219003	0,086721	0,070668	6,556319	-19,518222	0,777428
10:37:04,73	0,836041	3,357005	-0,155031	0,763989	0,110006	-0,249022	0,215385	0,083927	0,071068	-0,022872	-2,534529	0,780548	-0,865749	-3,030447	-1,093936	-24,114634	19,908553	13,430596	0,215385	0,083927	0,071068	6,565404	-19,442289	0,780548	0,215385	0,083927	0,071068	6,565404	-19,442289	0,780548
10:37:04,78	0,836041	3,357005	-0,155031	0,763989	0,110006	-0,249022	0,216213	0,093366	0,071778	-0,552427	-2,563832	0,780153	-0,870685	-3,031190	-1,091643	-24,155853	19,898813	13,408968	0,216213	0,093366	0,071778	6,776770	-19,536564	0,780153	0,216213	0,093366	0,071778	6,776770	-19,536564	0,780153
10:37:04,83	0,836041	3,357005	-0,155031	0,763989	0,110006	-0,249022	0,212869	0,090209	0,072192	-0,372156	-2,663164	0,769673	-0,866279	-3,029872	-1,091228	-24,083196	19,875495	13,398489	0,212869	0,090209	0,072192	6,709258	-19,373352	0,769673	0,212869	0,090209	0,072192	6,709258	-19,373352	0,769673
10:37:04,88	0,836041	3,357005	-0,155031	0,763989	0,110006	-0,249022	0,212869	0,090209	0,072192	-0,372156	-2,663164	0,769673	-0,868635	-3,037132	-1,091584	-24,105071	19,892989	13,417387	0,212869	0,090209	0,072192	6,709258	-19,373352	0,769673	0,212869	0,090209	0,072192	6,709258	-19,373352	0,769673
10:37:04,93	0,836041	3,357005	-0,155031	0,763989	0,110006	-0,249022	0,220334	0,088619	0,071836	-0,285247	-2,302666	0,788571	-0,866848	-3,033894	-1,093502	-24,056077	19,819975	13,435882	0,220334	0,088619	0,071836	6,671327	-19,598870	0,788571	0,220334	0,088619	0,071836	6,671327	-19,598870	0,788571
10:37:04,98	0,836041	3,357005	-0,155031	0,763989	0,110006	-0,249022	0,216637	0,088691	0,069918	-0,327733	-2,415977	0,807066	-0,863252	-3,037481	-1,091927	-24,055763	19,865990	13,436483	0,216637	0,088691	0,069918	6,634504	-19,421961	0,807066	0,216637	0,088691	0,069918	6,634504	-19,421961	0,807066
10:37:05,03	0,836041	3,357005	-0,155031	0,763989	0,110006	-0,249022	0,210824	0,087345	0,069483	-0,219619	-2,783319	0,786939	-0,862776	-3,029533	-1,093937	-24,093383	19,885530	13,415755	0,210824	0,087345	0,069483	6,636953	-19,333011	0,786939	0,210824	0,087345	0,069483	6,636953	-19,333011	0,786939
10:37:05,08	0,836041	3,357005	-0,155031	0,763989	0,110006	-0,249022	0,210824	0,087345	0,069483	-0,219619	-2,783319	0,786939	-0,864003	-3,032118	-1,094029	-24,125089	19,897479	13,429248	0,210824	0,087345	0,069483	6,636953	-19,333011	0,786939	0,210824	0,087345	0,069483	6,636953	-19,333011	0,786939
10:37:05,13	0,836041	3,357005	-0,155031	0,763989	0,110006	-0,249022	0,214846	0,081748	0,070572	0,054600	-2,522098	0,791425	-0,859940	-3,035814	-1,092849	-24,056654	19,844929	13,420240	0,214846	0,081748	0,070572	6,471849	-19,387471	0,791425	0,214846	0,081748	0,070572	6,471849	-19,387471	0,791425
10:37:05,18	0,836041	3,357005	-0,155031	0,763989	0,110006	-0,249022	0,214846	0,081748	0,070572	0,054600	-2,522098	0,791425	-0,868033	-3,030863	-1,093166	-24,076428	19,876936	13,399194	0,214605	0,091233	0,070254	6,741011	-19,414213	0,770379	0,214605	0,091233	0,070254	6,741011	-19,414213	0,770379
10:37:05,23	0,836041	3,357005	-0,155031	0,763989	0,110006	-0,249022	0,214605	0,091233	0,070254	-0,420743	-2,567756	0,770379	-0,865836	-3,032357	-1,093582	-24,139748	19,834021	13,389191	0,214799	0,088582	0,069839	6,601949	-19,452755	0,760376	0,214799	0,088582	0,069839	6,601949	-19,452755	0,760376
10:37:05,28	0,836041	3,357005	-0,155031	0,763989	0,110006	-0,249022	0,214799	0,088582	0,069839	-0,351746	-2,591006	0,760376	-0,861473	-3,035519	-1,094655	-24,047106	19,883811	13,429533	0,215356	0,083223	0,068765	6,549384	-19,412174	0,800718	0,215356	0,083223	0,068765	6,549384	-19,412174	0,800718
10:37:05,33	0,836041	3,357005	-0,155031	0,763989	0,110006	-0,249022	0,215356	0,083223	0,068765	0,016344	-2,506717	0,800718	-0,862227	-3,030812	-1,093559	-24,104604	19,847275	13,399784	0,215356	0,083223	0,068765	6,549384	-19,412174	0,800718	0,215356	0,083223	0,068765	6,549384	-19,412174	0,800718
10:37:05,38	0,836041	3,357005	-0,155031	0,763989	0,110006	-0,249022	0,211657	0,086230	0,069861	-0,200369	-2,730587	0,770969	-0,867448	-3,033969	-1,092354	-24,079234	19,861565	13,426948	0,217002	0,089173	0,071066	6,671715	-19,472481	0,798133	0,217002	0,089173	0,071066	6,671715	-19,472481	0,798133
10:37:05,43	0,836041	3,357005	-0,155031	0,763989	0,110006	-0,249022	0,214773	0,085584	0,067211	-0,095837	-2,527820	0,806465	-0,860385	-3,031667	-1,094256	-24,063528	19,852453	13,472821	0,214773	0,085584	0,067211	6,622536	-19,387470	0,806465	0,214773	0,085584	0,067211	6,622536	-19,387470	0,806465
10:37:05,48	0,836041	3,357005	-0,155031	0,763989	0,110006	-0,249022	0,214773	0,085584	0,067211	-0,095837	-2,527820	0,806465	-0,859692	-3,032628	-1,094663	-23,999246	19,778362	13,402180	0,211962	0,083127	0,068757	6,479427	-19,228054	0,773364	0,211962	0,083127	0,068757	6,479427	-19,228054	0,773364
10:37:05,53	0,836041	3,357005	-0,155031	0,763989	0,110006	-0,249022	0,210169	0,082741	0,070286	0,050825	-2,739622	0,751787	-0,858462	-3,031268	-1,093135	-24,010518	19,873551	13,380603	0,210169	0,082741	0,070286	6,546016	-19,237904	0,751787	0,210169	0,082741	0,070286	6,546016	-19,237904	0,751787
10:37:05,58	0,836041	3,357005	-0,155031	0,763989	0,110006	-0,249022	0,216010	0,091788	0,066739	-0,480785	-2,461727	0,736732	-0,869217	-3,031803	-1,096681	-24,063474	19,833470	13,365548	0,216010	0,091788	0,066739	6,724560	-19,418503	0,736732	0,216010	0,091788	0,066739	6,724560	-19,418503	0,736732
10:37:05,63	0,836041	3,357005	-0,155031	0,763989	0,110006	-0,249022	0,216010	0,091788	0,066739	-0,480785	-2,461727	0,736732	-0,869831	-3,035890	-1,095076	-24,093769	19,868932	13,428293	0,216010	0,091788	0,066739	6,724560	-19,418503	0,736732	0,216010	0,091788	0,066739	6,724560	-19,418503	0,736732
10:37:05,68	0,836041	3,357005	-0,155031	0,763989	0,110006	-0,249022	0,219857	0,090276	0,068344	-0,386589	-2,305658	0,799477	-0,868035	-3,035081	-1,093514	-24,072904	19,844776	13,426785	0,219857	0,090276	0,068344	6,700052	-19,564412	0,799477	0,219857	0,090276	0,068344	6,700052	-19,564412	0,799477
10:37:05,73	0,836041	3,357005	-0,155031	0,763989	0,110006	-0,249022	0,218258	0,089125	0,069907	-0,337243	-2,358660	0,797969	-0,865037	-3,036719	-1,094660	-24,046439	19,831610	13,422218	0,218258	0,089125	0,069907	6,659074	-19,491890	0,797969	0,218258	0,089125	0,069907	6,659074	-19,491890	0,797969
10:37:05,78	0,836041	3,357005	-0,155031	0,763989	0,110006	-0,249022	0,218177	0,085710	0,068761	-0,157814	-2,333333	0,793402	-0,861476	-3,034171	-1,096979	-24,035387	19,873955	13,440401	0,214190	0,083900	0,066441	6,564625	-19,366192	0,811586	0,214190	0,083900	0,066441	6,564625	-19,366192	0,811586
10:37:05,83	0,836041	3,357005	-0,155031	0,763989	0,110006	-0,249022	0,207537	0,087770	0,069497	-0,239163	-2,880489	0,780979	-0,861501	-3,026474	-1,093923	-24,028224	19,850849	13,409795	0,207537	0,087770	0,069497	6,650754	-19,172128	0,780979	0,207537	0,087770	0,069497	6,650754	-19,172128	0,780979
10:37:05,88	0,836041	3,357005	-0,155031	0,763989	0,110006	-0,249022	0,215855	0,088363	0,067577	-0,278139	-2,433589	0,774929	-0,866173	-3,033381	-1,095844	-24,019866	19,836632	13,403744	0,215855	0,088363	0,067577	6,658339	-19,378217	0,774929	0,215855	0,088363	0,067577	6,658339	-19,378217	0,774929
10:37:05,93	0,836041	3,357005	-0,155031	0,763989	0,110006	-0,249022	0,214472	0,090627	0,070650	-0,436599	-2,521619	0,762976	-0,861460	-3,033425	-1,095068	-24,014338	19,812251	13,388707	0,214472	0,090627	0,070650	6,677630	-19,357685	0,762976	0,214472	0,090627	0,070650	6,677630	-19,357685	0,762976
10:37:05,98	0,836041	3,357005	-0,155031	0,763989	0,110006	-0,249022	0,214472	0,090627	0,070650	-0,436599	-2,521619	0,762976	-0,861454	-3,034392	-1,095830	-24,024780	19,854485	13,409870	0,214472	0,090627	0,070650	6,677630	-19,357685	0,762976	0,214472	0,090627	0,070650	6,677630	-19,357685	0,762976
10:37:06,03	0,836041	3,357005	-0,155031	0,763989	0,110006	-0,249022	0,209430	0,084088	0,067545	-0,109692	-2,797163	0,771324	-0,859259	-3,029955	-1,095876	-24,072325	19,804754	13,400140	0,209430	0,084088	0,067545	6,491222	-19,237456	0,771324	0,209430	0,084088	0,067545	6,491222	-19,237456	0,771324
10:37:06,08	0,836041	3,357005	-0,155031	0,763989	0,110006	-0,249022	0,208005	0,086870	0,068702	-0,196755	-2,884404	0,767500	-0,860956	-3,027329	-1,094719	-24,054882	19,861196	13,396316	0,208005	0,086870	0,068702	6,622547	-19,212795	0,767500	0,208005	0,086870	0,068702	6,622547	-19,212795	0,767500
10:37:06,13	0,836041	3,357005	-0,155031	0,763989	0,110006	-0,249022	0,215556	0,083059	0,068767	0,013295	-2,457966	0,784933	-0,861431	-3,035774	-1,094653	-24,019699	19,854599	13,413749	0,215556	0,083059	0,068767	6,533435	-19,379138	0,784933	0,215556	0,083059	0,068767	6,533435	-19,379138	0,784933
10:37:06,18	0,836041	3,357005	-0,155031	0,763989	0,110006	-0,249022	0,215556	0,083059	0,068767	0,013295	-2,457966	0,784933	-0,858613	-3,028850	-1,096644	-24,044739	19,814991	13,400927	0,215556	0,083059	0,068767	6,533435	-19,379138	0,784933	0,215556	0,083059	0,068767	6,533435	-19,379138	0,784933
10:37:06,23	0,836041	3,357005	-0,155031	0,763989	0,110006	-0,249022	0,208151	0,084081	0,066777	-0,086648	-2,844932	0,772112	-0,866828	-3,035240	-1,095841	-24,045198	19,810215	13,412459	0,208151	0,084081	0,066777	6,513685	-19,184775	0,772112	0,208151	0,084081	0,066777	6,513685	-19,184775	0,772112
10:37:06,28	0,836041	3,357005	-0,155031	0,763989	0,110006	-0,249022	0,217792	0,088000	0,067579	-0,294844	-2,341576	0,783643	-0,863926	-3,035635	-1,093898	-24,063928	19,793853	13,416232	0,217792	0,088000	0,067579	6,613195	-19,438287	0,783643	0,217792	0,088000	0,067579	6,613195	-19,438287	0,783643
10:37:06,33	0,836041	3,357005	-0,155031	0,763989	0,110006	-0,249022	0,216683	0,085289	0,069523	-0,177407	-2,407287	0,787417	-0,860374	-3,030325	-1,097801	-24,051664	19,842448	13,411750	0,216683	0,085289	0,069523	6,517818	-19,416935	0,787417	0,216683	0,085289	0,069523	6,517818	-19,416935	0,787417
10:37:06,38	0,836041	3,357005	-0,155031	0,763989	0,110006	-0,249022	0,217056	0,085782	0,067200	-0,189895	-2,409343	0,808924	-0,864539	-3,035711	-1,096220	-24,075917	19,815935	13,437739	0,217056	0,085782	0,067200	6,544002	-19,448231	0,808924	0,217056	0,085782	0,067200	6,544002	-19,448231	0,808924
10:37:06,43	0,836041	3,357005	-0,155031	0,763989	0,110006	-0,249022	0,216456	0,089543	0,069895	-0,363067	-2,473484	0,803611	-0,867496	-3,033312	-1,093526	-24,093262	19,851782	13,432426	0,216456	0,089543	0,069895	6,666026	-19,465277	0,803611	0,216456	0,089543	0,069895	6,666026	-19,465277	0,803611
10:37:06,48	0,836041	3,357005	-0,155031	0,763989	0,110006	-0,249022	0,215934	0,087018	0,066416	-0,236978	-2,429874	0,784769	-0,865049	-3,034122	-1,097004	-24,034569	19,811922	13,413585	0,215934	0,087018	0,066416	6,593960	-19,380682	0,784769	0,215934	0,087018	0,066416	6,593960	-19,380682	0,784769
10:37:06,53	0,836041	3,357005	-0,155031	0,763989	0,110006	-0,249022	0,215934	0,087018	0,066416	-0,236978	-2,429874	0,784769	-0,868593	-3,034701	-1,096242	-24,054225	19,844043	13,408808	0,218208	0,089798	0,067178	6,685618	-19,474040	0,779993	0,218208	0,089798	0,067178	6,685618	-19,474040	0,779993
10:37:06,58	0,836041	3,357005	-0,155031	0,763989	0,110006	-0,249022	0,217280	0,084817	0,065262	-0,081737	-2,376154	0,781830	-0,863815	-3,036388	-1,098158	-24,028256	19,855375	13,410646	0,217280	0,084817	0,065262	6,576420	-19,432603	0,781830	0,217280	0,084817	0,065262	6,576420	-19,432603	0,781830
10:37:06,63	0,836041	3,357005	-0,155031	0,763989	0,110006	-0,249022	0,216147	0,083480	0,066041	-0,029612	-2,442941	0,791194	-0,857324	-3,029417	-1,096999	-23,996465	19,825941	13,410827	0,216147	0,083480	0,066041	6,523534	-19,410518	0,791194	0,216147	0,083480	0,066041	6,523534	-19,410518	0,791194
10:37:06,68	0,836041	3,357005	-0,155031	0,763989	0,110006	-0,249022	0,216147	0,083480	0,066041	-0,029612	-2,442941	0,791194	-0,863807	-3,032356	-1,096254	-24,026776	19,871367	13,381513	0,216147	0,083480	0,066041	6,523534	-19,410518	0,791194	0,216147	0,083480	0,066041	6,523534	-19,410518	0,791194
10:37:06,73	0,836041	3,357005	-0,155031	0,763989	0,110006	-0,249022	0,210267	0,086149	0,064861	-0,145209	-2,721854	0,787985	-0,861462	-3,029649	-1,098560	-24,008960	19,850906	13,416800	0,210267	0,086149	0,064861	6,617488	-19,227829	0,787985	0,210267	0,086149	0,064861	6,617488	-19,227829	0,787985
10:37:06,78	0,836041	3,357005	-0,155031	0,763989	0,110006	-0,249022	0,209964	0,084294	0,066039	-0,084952	-2,706803	0,790732	-0,859704	-3,030314	-1,097382	-24,000387	19,804133	13,419548	0,209964	0,084294	0,066039	6,532102	-19,188986	0,790732	0,209964	0,084294	0,066039	6,532102	-19,188986	0,790732
10:37:06,83	0,836041	3,357005	-0,155031	0,763989	0,110006	-0,249022	0,209836	0,085184	0,066779	-0,139285	-2,784576	0,786987	-0,860411	-3,029758	-1,096641	-24,065974	19,832730	13,415802	0,209836	0,085184	0,066779	6,547673	-19,256684	0,786987	0,209836	0,085184	0,066779	6,547673	-19,256684	0,786987
10:37:06,88	0,836041	3,357005	-0,155031	0,763989	0,110006	-0,249022	0,209836	0,085184	0,066779	-0,139285	-2,784576	0,786987	-0,863291	-3,034406	-1,098174	-24,035918	19,803968	13,404627	0,209836	0,085184	0,066779	6,547673	-19,256684	0,786987	0,209836	0,085184	0,066779	6,547673	-19,256684	0,786987
10:37:06,93	0,836041	3,357005	-0,155031	0,763989	0,110006	-0,249022	0,208668	0,085720	0,067549	-0,136012	-2,804049	0,752489	-0,860292	-3,028478	-1,095871	-24,014673	19,839087	13,381305	0,208668	0,085720	0,067549	6,593038	-19,184489	0,752489	0,208668	0,085720	0,067549	6,593038	-19,184489	0,752489
10:37:06,98	0,836041	3,357005	-0,155031	0,763989	0,110006	-0,249022	0,216609	0,088648	0,068741	-0,314201	-2,397683	0,778484	-0,866797	-3,033892	-1,094680	-24,033360	19,819887	13,407300	0,216609	0,088648	0,068741	6,644639	-19,401518	0,778484	0,216609	0,088648	0,068741	6,644639	-19,401518	0,778484
10:37:07,03	0,836041	3,357005	-0,155031	0,763989	0,110006	-0,249022	0,216609	0,088648	0,068741	-0,314201	-2,397683	0,778484	-0,862596	-3,036360	-1,096972	-24,011180	19,859867	13,424643	0,216609	0,088648	0,068741	6,644639	-19,401518	0,778484	0,216609	0,088648	0,068741	6,644639	-19,401518	0,778484
10:37:07,08	0,836041	3,357005	-0,155031	0,763989	0,110006	-0,249022	0,216646	0,083775	0,066448	-0,015115	-2,396542	0,795827	-0,865546	-3,033193	-1,094685	-24,001821	19,824240	13,383213	0,216646	0,083775	0,066448	6,561231	-19,403279	0,795827	0,216646	0,083775	0,066448	6,561231	-19,403279	0,795827
10:37:07,13	0,836041	3,357005	-0,155031	0,763989	0,110006	-0,249022	0,210773	0,082325	0,065302	0,070903	-2,646013	0,806433	-0,858404	-3,031998	-1,098119	-23,957409	19,841092	13,435248	0,210773	0,082325	0,065302	6,533436	-19,191676	0,806433	0,210773	0,082325	0,065302	6,533436	-19,191676	0,806433
10:37:07,18	0,836041	3,357005	-0,155031	0,763989	0,110006	-0,249022	0,210773	0,082325	0,065302	0,070903	-2,646013	0,806433	-0,863415	-3,032259	-1,095845	-24,094287	19,823465	13,448338	0,210773	0,082325	0,065302	6,533436	-19,191676	0,806433	0,210773	0,082325	0,065302	6,533436	-19,191676	0,806433
10:37:07,23	0,836041	3,357005	-0,155031	0,763989	0,110006	-0,249022	0,213504	0,086535	0,067575	-0,231718	-2,613716	0,819522	-0,867428	-3,030728	-1,097417	-24,041788	19,828770	13,409698	0,213504	0,086535	0,067575	6,561293	-19,373780	0,819522	0,213504	0,086535	0,067575	6,561293	-19,373780	0,819522
10:37:07,28	0,836041	3,357005	-0,155031	0,763989	0,110006	-0,249022	0,214434	0,085806	0,067182	-0,195869	-2,465003	0,754082	-0,863248	-3,033429	-1,096238	-24,008415	19,771486	13,382898	0,214434	0,085806	0,067182	6,539886	-19,298065	0,754082	0,214434	0,085806	0,067182	6,539886	-19,298065	0,754082
10:37:07,34	0,836041	3,357005	-0,155031	0,763989	0,110006	-0,249022	0,208838	0,082174	0,068770	0,027353	-2,747256	0,789068	-0,860957	-3,029710	-1,097796	-24,031546	19,796396	13,410055	0,208838	0,082174	0,068770	6,478009	-19,141028	0,789068	0,208838	0,082174	0,068770	6,478009	-19,141028	0,789068
10:37:07,39	0,836041	3,357005	-0,155031	0,763989	0,110006	-0,249022	0,212619	0,091002	0,067159	-0,448889	-2,599836	0,770026	-0,866841	-3,029259	-1,096262	-24,034881	19,806597	13,398842	0,212619	0,091002	0,067159	6,694756	-19,290454	0,770026	0,212619	0,091002	0,067159	6,694756	-19,290454	0,770026
10:37:07,44	0,836041	3,357005	-0,155031	0,763989	0,110006	-0,249022	0,212619	0,091002	0,067159	-0,448889	-2,599836	0,770026	-0,863210	-3,038707	-1,097715	-23,993074	19,768596	13,445757	0,212619	0,091002	0,067159	6,694756	-19,290454	0,770026	0,212619	0,091002	0,067159	6,694756	-19,290454	0,770026
10:37:07,49	0,836041	3,357005	-0,155031	0,763989	0,110006	-0,249022	0,218986	0,083134	0,065705	-0,051760	-2,213573	0,816941	-0,803749	-2,954236	-1,636758	-18,967371	16,059824	13,437151	0,218986	0,083134	0,065705	6,474248	-19,403960	0,816941	0,218986	0,083134	0,065705	6,474248	-19,403960	0,816941
10:37:07,54	0,836041	3,357005	-0,155031	0,763989	0,110006	-0,249022	0,116101	0,073874	-0,473337	-0,269304	-1,356805	0,808336	-0,792626	-2,960835	-2,508858	-17,021206	14,371097	13,429529	0,116101	0,073874	-0,473337	5,529833	-10,470747	0,808336	0,116101	0,073874	-0,473337	5,529833	-10,470747	0,808336
10:37:07,59	0,835913	3,356940	-0,105059	0,764004	0,109992	-0,249020	0,116254	0,060942	-1,345438	-0,086242	1,180954	0,800713	-0,809767	-2,975861	-2,753854	-17,337396	14,855149	13,427435	0,116254	0,060942	-1,345438	4,697739	-7,945016	0,800713	0,116254	0,060942	-1,345438	4,697739	-7,945016	0,800713
10:37:07,64	0,835913	3,356940	-0,105059	0,764004	0,109992	-0,249020	0,131438	0,066100	-1,588135	-0,149340	1,385991	0,823431	-0,813524	-2,975956	-2,750015	-17,450970	14,864692	13,440443	0,131438	0,066100	-1,588135	5,039545	-8,931897	0,823431	0,131438	0,066100	-1,588135	5,039545	-8,931897	0,823431
10:37:07,69	0,835913	3,356940	-0,105059	0,764004	0,109992	-0,249020	0,139867	0,073424	-1,588529	-0,513711	1,822178	0,812040	-0,815242	-2,975043	-2,751949	-17,418445	14,856284	13,440855	0,139867	0,073424	-1,588529	5,250063	-9,157353	0,812040	0,139867	0,073424	-1,588529	5,250063	-9,157353	0,812040
10:37:07,74	0,835913	3,356940	-0,105059	0,764004	0,109992	-0,249020	0,139867	0,073424	-1,588529	-0,513711	1,822178	0,812040	-0,810576	-2,981885	-2,751580	-17,478280	14,897131	13,403584	0,139867	0,073424	-1,588529	5,250063	-9,157353	0,812040	0,139867	0,073424	-1,588529	5,250063	-9,157353	0,812040
10:37:07,79	0,835913	3,356940	-0,105059	0,764004	0,109992	-0,249020	0,143460	0,065962	-1,588160	-0,120249	1,936770	0,774769	-0,810116	-2,973891	-2,753911	-17,510305	14,913557	13,470111	0,143460	0,065962	-1,588160	5,057785	-9,324808	0,774769	0,143460	0,065962	-1,588160	5,057785	-9,324808	0,774769
10:37:07,84	0,835913	3,356940	-0,105059	0,764004	0,109992	-0,249020	0,136306	0,069560	-1,590491	-0,309145	1,528826	0,841295	-0,810720	-2,975819	-2,749654	-17,530057	14,903421	13,447627	0,136306	0,069560	-1,590491	5,151352	-9,171179	0,841295	0,136306	0,069560	-1,590491	5,151352	-9,171179	0,841295
10:37:07,89	0,835913	3,356940	-0,105059	0,764004	0,109992	-0,249020	0,142779	0,066486	-1,588961	-0,162744	1,849079	0,781166	-0,810690	-2,981034	-2,752381	-17,531229	14,910067	13,409982	0,142779	0,066486	-1,588961	5,056388	-9,359107	0,781166	0,142779	0,066486	-1,588961	5,056388	-9,359107	0,781166
10:37:07,94	0,835913	3,356940	-0,105059	0,764004	0,109992	-0,249020	0,142779	0,066486	-1,588961	-0,162744	1,849079	0,781166	-0,811467	-2,979239	-2,760539	-17,609006	14,961175	13,475656	0,142779	0,066486	-1,588961	5,056388	-9,359107	0,781166	0,142779	0,066486	-1,588961	5,056388	-9,359107	0,781166
10:37:07,99	0,835913	3,356940	-0,105059	0,764004	0,109992	-0,249020	0,141614	0,068057	-1,597119	-0,239075	1,695560	0,846841	-0,813009	-2,986613	-3,254610	-16,876439	14,259770	13,473608	0,141614	0,068057	-1,597119	5,103398	-9,421131	0,846841	0,141614	0,068057	-1,597119	5,103398	-9,421131	0,846841
10:37:08,04	0,835913	3,356940	-0,105059	0,764004	0,109992	-0,249020	0,148771	0,065705	-2,091189	-0,357948	3,052832	0,844792	-0,815250	-3,000611	-4,159389	-15,025850	13,215160	13,475006	0,148771	0,065705	-2,091189	4,799932	-8,625660	0,844792	0,148771	0,065705	-2,091189	4,799932	-8,625660	0,844792
10:37:08,09	0,835990	3,356961	-0,054984	0,763990	0,109994	-0,249018	0,184940	0,069304	-3,200590	-0,194930	6,318552	0,874724	-0,834210	-3,016137	-4,364010	-15,501983	13,870533	13,503539	0,184940	0,069304	-3,200590	5,245430	-8,199207	0,874724	0,184940	0,069304	-3,200590	5,245430	-8,199207	0,874724
10:37:08,14	0,835990	3,356961	-0,054984	0,763990	0,109994	-0,249018	0,184940	0,069304	-3,200590	-0,194930	6,318552	0,874724	-0,841973	-3,013297	-4,358699	-15,608033	13,998831	13,427064	0,184940	0,069304	-3,200590	5,245430	-8,199207	0,874724	0,184940	0,069304	-3,200590	5,245430	-8,199207	0,874724
10:37:08,19	0,835990	3,356961	-0,054984	0,763990	0,109994	-0,249018	0,186362	0,077446	-3,195278	-0,560256	6,236518	0,798249	-0,841924	-3,020543	-4,356733	-15,589511	13,937626	13,403270	0,186362	0,077446	-3,195278	5,519291	-8,392887	0,798249	0,186362	0,077446	-3,195278	5,519291	-8,392887	0,798249
10:37:08,24	0,835990	3,356961	-0,054984	0,763990	0,109994	-0,249018	0,189230	0,076505	-3,194490	-0,515627	6,359488	0,812314	-0,840931	-3,015013	-4,354433	-15,695379	14,039248	13,455657	0,189230	0,076505	-3,194490	5,490010	-8,495106	0,812314	0,189230	0,076505	-3,194490	5,490010	-8,495106	0,812314
10:37:08,29	0,835990	3,356961	-0,054984	0,763990	0,109994	-0,249018	0,189230	0,076505	-3,194490	-0,515627	6,359488	0,812314	-0,839812	-3,019169	-4,352887	-15,731124	14,018013	13,439445	0,189230	0,076505	-3,194490	5,490010	-8,495106	0,812314	0,189230	0,076505	-3,194490	5,490010	-8,495106	0,812314
10:37:08,34	0,835990	3,356961	-0,054984	0,763990	0,109994	-0,249018	0,194555	0,074876	-3,193710	-0,460947	6,599071	0,815914	-0,841379	-3,026767	-4,354784	-15,663839	14,039227	13,419809	0,194555	0,074876	-3,193710	5,416848	-8,673507	0,815914	0,194555	0,074876	-3,193710	5,416848	-8,673507	0,815914
10:37:08,39	0,835990	3,356961	-0,054984	0,763990	0,109994	-0,249018	0,194555	0,074876	-3,193710	-0,460947	6,599071	0,815914	-0,837240	-3,018040	-4,352445	-15,647112	14,078742	13,460251	0,194555	0,074876	-3,193710	5,416848	-8,673507	0,815914	0,194555	0,074876	-3,193710	5,416848	-8,673507	0,815914
10:37:08,44	0,835990	3,356961	-0,054984	0,763990	0,109994	-0,249018	0,188103	0,070976	-3,189025	-0,174120	6,253243	0,831435	-0,838504	-3,013647	-4,351730	-15,672045	14,051312	13,420866	0,188103	0,070976	-3,189025	5,397486	-8,512818	0,831435	0,188103	0,070976	-3,189025	5,397486	-8,512818	0,831435
10:37:08,49	0,835990	3,356961	-0,054984	0,763990	0,109994	-0,249018	0,184930	0,074267	-3,188310	-0,381491	6,080364	0,792050	-0,841969	-3,023716	-4,352856	-15,666917	14,057966	13,419618	0,184930	0,074267	-3,188310	5,448485	-8,436609	0,792050	0,184930	0,074267	-3,188310	5,448485	-8,436609	0,792050
10:37:08,54	0,835990	3,356961	-0,054984	0,763990	0,109994	-0,249018	0,195383	0,072234	-3,189435	-0,267438	6,625055	0,790802	-0,839728	-3,024093	-4,351283	-15,725640	14,080008	13,473599	0,195383	0,072234	-3,189435	5,402932	-8,712510	0,790802	0,195383	0,072234	-3,189435	5,402932	-8,712510	0,790802
10:37:08,59	0,835990	3,356961	-0,054984	0,763990	0,109994	-0,249018	0,184685	0,072456	-3,186785	-0,284778	6,003413	0,778434	-0,836813	-3,014340	-4,350205	-15,726375	14,085629	13,407249	0,184685	0,072456	-3,186785	5,403055	-8,494325	0,778434	0,184685	0,072456	-3,186785	5,403055	-8,494325	0,778434
10:37:08,64	0,835990	3,356961	-0,054984	0,763990	0,109994	-0,249018	0,184685	0,072456	-3,186785	-0,284778	6,003413	0,778434	-0,846229	-3,021666	-4,348619	-15,730879	14,053794	13,426822	0,184685	0,072456	-3,186785	5,403055	-8,494325	0,778434	0,184685	0,072456	-3,186785	5,403055	-8,494325	0,778434
10:37:08,69	0,835990	3,356961	-0,054984	0,763990	0,109994	-0,249018	0,195737	0,076948	-3,185199	-0,548176	6,590158	0,798006	-0,839088	-3,019176	-4,349768	-15,697342	14,080289	13,429629	0,195737	0,076948	-3,185199	5,492267	-8,775198	0,798006	0,195737	0,076948	-3,185199	5,492267	-8,775198	0,798006
10:37:08,74	0,835990	3,356961	-0,054984	0,763990	0,109994	-0,249018	0,190010	0,072009	-3,186348	-0,251606	6,308146	0,800813	-0,839106	-3,022458	-4,348219	-15,723616	14,093483	13,419199	0,190010	0,072009	-3,186348	5,401083	-8,607634	0,800813	0,190010	0,072009	-3,186348	5,401083	-8,607634	0,800813
10:37:08,79	0,835990	3,356961	-0,054984	0,763990	0,109994	-0,249018	0,192862	0,070383	-3,184799	-0,168801	6,427114	0,790383	-0,844501	-3,020041	-4,345935	-15,780543	14,136659	13,414358	0,192862	0,070383	-3,184799	5,356301	-8,712571	0,790383	0,192862	0,070383	-3,184799	5,356301	-8,712571	0,790383
10:37:08,84	0,835990	3,356961	-0,054984	0,763990	0,109994	-0,249018	0,189865	0,072857	-3,185950	-0,292410	6,255497	0,840498	-0,839750	-3,018626	-4,349370	-15,734757	14,105693	13,469314	0,189865	0,072857	-3,185950	5,426849	-8,648894	0,840498	0,189865	0,072857	-3,185950	5,426849	-8,648894	0,840498
10:37:08,89	0,835990	3,356961	-0,054984	0,763990	0,109994	-0,249018	0,189865	0,072857	-3,185950	-0,292410	6,255497	0,840498	-0,848584	-3,020186	-4,348623	-15,735595	14,083756	13,437336	0,189865	0,072857	-3,185950	5,426849	-8,648894	0,840498	0,189865	0,072857	-3,185950	5,426849	-8,648894	0,840498
10:37:08,94	0,835990	3,356961	-0,054984	0,763990	0,109994	-0,249018	0,195633	0,079728	-3,185203	-0,669113	6,565692	0,808520	-0,839681	-3,016149	-4,346653	-15,700563	14,099107	13,457787	0,195633	0,079728	-3,185203	5,589510	-8,791511	0,808520	0,195633	0,079728	-3,185203	5,589510	-8,791511	0,808520
10:37:08,99	0,835990	3,356961	-0,054984	0,763990	0,109994	-0,249018	0,193171	0,074981	-3,184792	-0,420919	6,461627	0,813437	-0,843243	-3,020427	-4,348212	-15,714147	14,072976	13,442252	0,193171	0,074981	-3,184792	5,465123	-8,702301	0,813437	0,193171	0,074981	-3,184792	5,465123	-8,702301	0,813437
10:37:09,04	0,835990	3,356961	-0,054984	0,763990	0,109994	-0,249018	0,194816	0,075346	-3,185956	-0,421225	6,549405	0,804439	-0,844381	-3,021669	-4,349376	-15,702886	14,088008	13,433255	0,194816	0,075346	-3,185956	5,493431	-8,743657	0,804439	0,194816	0,075346	-3,185956	5,493431	-8,743657	0,804439
10:37:09,09	0,835990	3,356961	-0,054984	0,763990	0,109994	-0,249018	0,192178	0,074364	-3,186394	-0,387124	6,313307	0,802583	-0,842211	-3,019876	-4,349815	-15,797061	14,122770	13,431399	0,192178	0,074364	-3,186394	5,450414	-8,772699	0,802583	0,192178	0,074364	-3,186394	5,450414	-8,772699	0,802583
10:37:09,14	0,835990	3,356961	-0,054984	0,763990	0,109994	-0,249018	0,194974	0,070526	-3,184777	-0,153217	6,507545	0,820228	-0,840286	-3,024216	-4,348197	-15,737564	14,128109	13,449044	0,194974	0,070526	-3,184777	5,383100	-8,797931	0,820228	0,194974	0,070526	-3,184777	5,383100	-8,797931	0,820228
10:37:09,19	0,835990	3,356961	-0,054984	0,763990	0,109994	-0,249018	0,191675	0,075320	-3,184055	-0,432439	6,289478	0,815773	-0,842788	-3,018962	-4,347475	-15,792804	14,125443	13,444589	0,191675	0,075320	-3,184055	5,480215	-8,757007	0,815773	0,191675	0,075320	-3,184055	5,480215	-8,757007	0,815773
10:37:09,24	0,835990	3,356961	-0,054984	0,763990	0,109994	-0,249018	0,197446	0,076056	-3,178992	-0,506117	6,606018	0,810187	-0,846311	-3,023592	-4,342412	-15,796262	14,086550	13,439002	0,197446	0,076056	-3,178992	5,464305	-8,893485	0,810187	0,197446	0,076056	-3,178992	5,464305	-8,893485	0,810187
10:37:09,29	0,835990	3,356961	-0,054984	0,763990	0,109994	-0,249018	0,196315	0,073769	-3,182451	-0,306831	6,590983	0,808587	-0,837920	-3,020289	-4,345485	-15,725219	14,120630	13,448019	0,196315	0,073769	-3,182451	5,484013	-8,819769	0,808587	0,196315	0,073769	-3,182451	5,484013	-8,819769	0,808587
10:37:09,34	0,835990	3,356961	-0,054984	0,763990	0,109994	-0,249018	0,189241	0,074039	-3,183267	-0,366165	6,151027	0,840427	-0,840462	-3,017495	-4,346687	-15,803281	14,131075	13,469243	0,189241	0,074039	-3,183267	5,445896	-8,704399	0,840427	0,189241	0,074039	-3,183267	5,445896	-8,704399	0,840427
10:37:09,39	0,835990	3,356961	-0,054984	0,763990	0,109994	-0,249018	0,194063	0,072390	-3,180145	-0,252706	6,464630	0,788224	-0,841444	-3,022495	-4,343565	-15,734961	14,123638	13,417040	0,194063	0,072390	-3,180145	5,429921	-8,769282	0,788224	0,194063	0,072390	-3,180145	5,429921	-8,769282	0,788224
10:37:09,44	0,835990	3,356961	-0,054984	0,763990	0,109994	-0,249018	0,192758	0,077319	-3,182101	-0,554664	6,416235	0,802342	-0,845061	-3,018901	-4,345521	-15,740962	14,074395	13,431158	0,192758	0,077319	-3,182101	5,514896	-8,715297	0,802342	0,192758	0,077319	-3,182101	5,514896	-8,715297	0,802342
10:37:09,49	0,835990	3,356961	-0,054984	0,763990	0,109994	-0,249018	0,189307	0,077239	-3,181715	-0,489296	6,196720	0,814927	-0,843266	-3,015952	-4,345135	-15,745047	14,147415	13,443742	0,189307	0,077239	-3,181715	5,573963	-8,663886	0,814927	0,189307	0,077239	-3,181715	5,573963	-8,663886	0,814927
10:37:09,54	0,835990	3,356961	-0,054984	0,763990	0,109994	-0,249018	0,197941	0,068838	-3,182826	-0,078547	6,645024	0,823498	-0,840307	-3,027630	-4,346246	-15,758694	14,125125	13,452313	0,197941	0,068838	-3,182826	5,325198	-8,893365	0,823498	0,197941	0,068838	-3,182826	5,325198	-8,893365	0,823498
10:37:09,59	0,835990	3,356961	-0,054984	0,763990	0,109994	-0,249018	0,192258	0,075495	-3,182483	-0,344707	6,300449	0,817349	-0,843231	-3,019380	-4,345904	-15,761163	14,218948	13,446164	0,192258	0,075495	-3,182483	5,581634	-8,791810	0,817349	0,192258	0,075495	-3,182483	5,581634	-8,791810	0,817349
10:37:09,65	0,835990	3,356961	-0,054984	0,763990	0,109994	-0,249018	0,196714	0,070299	-3,184407	-0,159745	6,554266	0,815477	-0,841443	-3,017450	-4,347038	-15,718147	14,152525	13,469106	0,196714	0,070299	-3,184407	5,358756	-8,887780	0,815477	0,196714	0,070299	-3,184407	5,358756	-8,887780	0,815477
10:37:09,70	0,835990	3,356961	-0,054984	0,763990	0,109994	-0,249018	0,196714	0,070299	-3,184407	-0,159745	6,554266	0,815477	-0,842658	-3,022215	-4,345120	-15,756643	14,154845	13,433576	0,196714	0,070299	-3,184407	5,358756	-8,887780	0,815477	0,196714	0,070299	-3,184407	5,358756	-8,887780	0,815477
10:37:09,75	0,835990	3,356961	-0,054984	0,763990	0,109994	-0,249018	0,194428	0,073581	-3,181700	-0,298422	6,449226	0,804760	-0,839024	-3,018651	-4,350674	-15,845081	14,206558	13,439870	0,194428	0,073581	-3,181700	5,477652	-8,813334	0,804760	0,194428	0,073581	-3,181700	5,477652	-8,813334	0,804760
10:37:09,80	0,835990	3,356961	-0,054984	0,763990	0,109994	-0,249018	0,189523	0,072216	-3,187253	-0,226882	6,091758	0,811054	-0,859743	-3,047360	-4,889217	-15,790432	13,919035	13,469745	0,189523	0,072216	-3,187253	5,442048	-8,785818	0,811054	0,189523	0,072216	-3,187253	5,442048	-8,785818	0,811054
10:37:09,85	0,835990	3,356961	-0,054984	0,763990	0,109994	-0,249018	0,224746	0,075804	-3,725796	-0,635151	8,114415	0,840929	-0,859771	-3,062851	-5,720003	-14,563269	13,269022	13,508315	0,224746	0,075804	-3,725796	5,315460	-9,528123	0,840929	0,224746	0,075804	-3,725796	5,315460	-9,528123	0,840929
10:37:09,90	0,835940	3,356997	-0,004989	0,763986	0,109981	-0,249001	0,238176	0,068083	-4,556583	-0,183018	10,200534	0,879499	-0,900269	-3,103207	-5,924928	-16,664981	14,782856	13,515691	0,238176	0,068083	-4,556583	5,161515	-8,496257	0,879499	0,238176	0,068083	-4,556583	5,161515	-8,496257	0,879499
10:37:09,95	0,835940	3,356997	-0,004989	0,763986	0,109981	-0,249001	0,293374	0,082978	-4,761507	-0,697359	10,493780	0,886875	-0,906069	-3,108688	-5,913437	-17,025050	15,031141	13,489467	0,301021	0,085260	-4,750017	5,911845	-13,174672	0,860651	0,301021	0,085260	-4,750017	5,911845	-13,174672	0,860651
10:37:10,00	0,835940	3,356997	-0,004989	0,763986	0,109981	-0,249001	0,304253	0,078900	-4,750455	-0,446939	10,438676	0,850851	-0,895032	-3,111306	-5,913463	-17,157431	15,185490	13,502151	0,304253	0,078900	-4,750455	5,746747	-13,445185	0,850851	0,304253	0,078900	-4,750455	5,746747	-13,445185	0,850851
10:37:10,05	0,835940	3,356997	-0,004989	0,763986	0,109981	-0,249001	0,303005	0,078595	-4,749743	-0,428920	10,180314	0,870113	-0,901289	-3,113739	-5,913164	-17,349924	15,225103	13,498929	0,303005	0,078595	-4,749743	5,740753	-13,605593	0,870113	0,303005	0,078595	-4,749743	5,740753	-13,605593	0,870113
10:37:10,10	0,835940	3,356997	-0,004989	0,763986	0,109981	-0,249001	0,303005	0,078595	-4,749743	-0,428920	10,180314	0,870113	-0,907763	-3,110668	-5,909320	-17,369801	15,286508	13,483563	0,303005	0,078595	-4,749743	5,740753	-13,605593	0,870113	0,303005	0,078595	-4,749743	5,740753	-13,605593	0,870113
10:37:10,15	0,835940	3,356997	-0,004989	0,763986	0,109981	-0,249001	0,303582	0,085737	-4,745900	-0,757085	10,162389	0,854747	-0,907166	-3,115004	-5,909312	-17,378214	15,284098	13,473337	0,303582	0,085737	-4,745900	5,973266	-13,668794	0,854747	0,303582	0,085737	-4,745900	5,973266	-13,668794	0,854747
10:37:10,20	0,835940	3,356997	-0,004989	0,763986	0,109981	-0,249001	0,301230	0,080266	-4,747838	-0,435575	10,014351	0,848632	-0,901849	-3,111366	-5,911259	-17,373561	15,331419	13,477448	0,301230	0,080266	-4,747838	5,865296	-13,632165	0,848632	0,301230	0,080266	-4,747838	5,865296	-13,632165	0,848632
10:37:10,25	0,835940	3,356997	-0,004989	0,763986	0,109981	-0,249001	0,301230	0,080266	-4,747838	-0,435575	10,014351	0,848632	-0,902369	-3,107095	-5,922888	-17,286351	15,275115	13,492059	0,301230	0,080266	-4,747838	5,865296	-13,632165	0,848632	0,301230	0,080266	-4,747838	5,865296	-13,632165	0,848632
10:37:10,30	0,835940	3,356997	-0,004989	0,763986	0,109981	-0,249001	0,326445	0,082726	-5,306340	-0,655859	11,315813	0,890317	-0,916587	-3,131973	-6,469760	-17,428172	15,256301	13,519132	0,326445	0,082726	-5,306340	5,838129	-14,310107	0,890317	0,326445	0,082726	-5,306340	5,838129	-14,310107	0,890317
10:37:10,35	0,835940	3,356997	-0,004989	0,763986	0,109981	-0,249001	0,326445	0,082726	-5,306340	-0,655859	11,315813	0,890317	-0,948797	-3,174729	-7,265725	-18,371439	15,971529	13,549340	0,326445	0,082726	-5,306340	5,838129	-14,310107	0,890317	0,326445	0,082726	-5,306340	5,838129	-14,310107	0,890317
10:37:10,40	0,835974	3,356977	0,045038	0,764002	0,109978	-0,249014	0,379578	0,089243	-6,102304	-0,846953	12,904223	0,920524	-0,977650	-3,208278	-7,460694	-19,896075	17,216877	13,534305	0,379578	0,089243	-6,102304	6,158592	-16,892638	0,920524	0,379578	0,089243	-6,102304	6,158592	-16,892638	0,920524
10:37:10,45	0,835974	3,356977	0,045038	0,764002	0,109978	-0,249014	0,423058	0,097456	-6,297274	-0,957871	13,222154	0,905489	-0,970430	-3,222358	-7,451462	-20,250814	17,485337	13,530401	0,423058	0,097456	-6,297274	6,692435	-19,987915	0,905489	0,423058	0,097456	-6,297274	6,692435	-19,987915	0,905489
10:37:10,50	0,835974	3,356977	0,045038	0,764002	0,109978	-0,249014	0,431642	0,084163	-6,288041	-0,211521	13,227052	0,901585	-0,980915	-3,218859	-7,451200	-20,490148	17,572350	13,548731	0,431642	0,084163	-6,288041	6,395298	-20,656820	0,901585	0,431642	0,084163	-6,288041	6,395298	-20,656820	0,901585
10:37:10,55	0,835974	3,356977	0,045038	0,764002	0,109978	-0,249014	0,430660	0,090663	-6,283541	-0,506701	12,838181	0,883726	-0,975568	-3,218258	-7,446962	-20,521996	17,691308	13,512542	0,430660	0,090663	-6,283541	6,610316	-20,968648	0,883726	0,430660	0,090663	-6,283541	6,610316	-20,968648	0,883726
10:37:10,60	0,835974	3,356977	0,045038	0,764002	0,109978	-0,249014	0,430660	0,090663	-6,283541	-0,506701	12,838181	0,883726	-0,975791	-3,215678	-7,449705	-20,624181	17,736615	13,560663	0,430660	0,090663	-6,283541	6,610316	-20,968648	0,883726	0,430660	0,090663	-6,283541	6,610316	-20,968648	0,883726
10:37:10,65	0,835974	3,356977	0,045038	0,764002	0,109978	-0,249014	0,428538	0,092146	-6,286285	-0,595675	12,616651	0,931848	-0,983436	-3,219778	-7,443932	-20,653498	17,751788	13,493021	0,428538	0,092146	-6,286285	6,637761	-21,023544	0,931848	0,428538	0,092146	-6,286285	6,637761	-21,023544	0,931848
10:37:10,70	0,835974	3,356977	0,045038	0,764002	0,109978	-0,249014	0,435911	0,096716	-6,280512	-0,834862	12,967090	0,864206	-0,976497	-3,217044	-7,442789	-20,726660	17,807590	13,511005	0,435911	0,096716	-6,280512	6,757363	-21,251914	0,864206	0,435911	0,096716	-6,280512	6,757363	-21,251914	0,864206
10:37:10,75	0,835974	3,356977	0,045038	0,764002	0,109978	-0,249014	0,440074	0,096637	-6,276672	-0,827109	12,991622	0,885227	-0,985449	-3,223423	-7,440092	-20,817911	17,850936	13,514043	0,440074	0,096637	-6,276672	6,758934	-21,554201	0,885227	0,440074	0,096637	-6,276672	6,758934	-21,554201	0,885227
10:37:10,80	0,835974	3,356977	0,045038	0,764002	0,109978	-0,249014	0,440074	0,096637	-6,276672	-0,827109	12,991622	0,885227	-0,977738	-3,231021	-7,441186	-20,796096	17,817022	13,537829	0,442798	0,086160	-6,277766	6,462819	-21,590539	0,909013	0,442798	0,086160	-6,277766	6,462819	-21,590539	0,909013
10:37:10,85	0,835974	3,356977	0,045038	0,764002	0,109978	-0,249014	0,431404	0,092755	-6,280941	-0,592327	12,563460	0,890158	-0,977751	-3,217856	-7,444361	-20,781812	17,868047	13,518974	0,431404	0,092755	-6,280941	6,688904	-21,301724	0,890158	0,431404	0,092755	-6,280941	6,688904	-21,301724	0,890158
10:37:10,90	0,835974	3,356977	0,045038	0,764002	0,109978	-0,249014	0,439482	0,096309	-6,278629	-0,817243	12,966823	0,866877	-0,984869	-3,223075	-7,442050	-20,816330	17,841705	13,495693	0,439482	0,096309	-6,278629	6,743030	-21,532529	0,866877	0,439482	0,096309	-6,278629	6,743030	-21,532529	0,866877
10:37:10,95	0,835974	3,356977	0,045038	0,764002	0,109978	-0,249014	0,444215	0,090215	-6,278573	-0,483035	13,151573	0,921504	-0,981958	-3,230221	-7,441994	-20,860826	17,887385	13,550319	0,444215	0,090215	-6,278573	6,598849	-21,719332	0,921504	0,444215	0,090215	-6,278573	6,598849	-21,719332	0,921504
10:37:11,00	0,835974	3,356977	0,045038	0,764002	0,109978	-0,249014	0,432392	0,092922	-6,276675	-0,583741	12,548310	0,903922	-0,978390	-3,218628	-7,440095	-20,830773	17,916295	13,532737	0,432392	0,092922	-6,276675	6,710650	-21,394431	0,903922	0,432392	0,092922	-6,276675	6,710650	-21,394431	0,903922
10:37:11,05	0,835974	3,356977	0,045038	0,764002	0,109978	-0,249014	0,439081	0,097982	-6,275152	-0,863658	12,849808	0,887414	-0,986117	-3,221890	-7,438572	-20,879298	17,924912	13,516230	0,439081	0,097982	-6,275152	6,827938	-21,618022	0,887414	0,439081	0,097982	-6,275152	6,827938	-21,618022	0,887414
10:37:11,10	0,835974	3,356977	0,045038	0,764002	0,109978	-0,249014	0,439081	0,097982	-6,275152	-0,863658	12,849808	0,887414	-0,975989	-3,222923	-7,437363	-20,844936	17,967662	13,527798	0,439081	0,097982	-6,275152	6,827938	-21,618022	0,887414	0,439081	0,097982	-6,275152	6,827938	-21,618022	0,887414
10:37:11,15	0,835974	3,356977	0,045038	0,764002	0,109978	-0,249014	0,434911	0,088694	-6,273942	-0,326496	12,641368	0,898982	-0,981592	-3,223018	-7,435481	-20,975247	17,929943	13,535492	0,434911	0,088694	-6,273942	6,636019	-21,499143	0,898982	0,434911	0,088694	-6,273942	6,636019	-21,499143	0,898982
10:37:11,20	0,835974	3,356977	0,045038	0,764002	0,109978	-0,249014	0,437794	0,093500	-6,272060	-0,674182	12,697293	0,906676	-0,984383	-3,222740	-7,433556	-20,922762	17,959300	13,485829	0,437794	0,093500	-6,272060	6,665532	-21,669536	0,906676	0,437794	0,093500	-6,272060	6,665532	-21,669536	0,906676
10:37:11,25	0,835974	3,356977	0,045038	0,764002	0,109978	-0,249014	0,438949	0,096056	-6,270135	-0,755462	12,788137	0,857013	-0,986181	-3,223641	-7,433917	-20,938398	17,973831	13,529837	0,438949	0,096056	-6,270135	6,784950	-21,669374	0,857013	0,438949	0,096056	-6,270135	6,784950	-21,669374	0,857013
10:37:11,30	0,835974	3,356977	0,045038	0,764002	0,109978	-0,249014	0,440629	0,097162	-6,270497	-0,808203	12,854685	0,901021	-0,984951	-3,225251	-7,435054	-20,900239	17,929679	13,533541	0,440629	0,097162	-6,270497	6,819023	-21,734699	0,901021	0,440629	0,097162	-6,270497	6,819023	-21,734699	0,901021
10:37:11,35	0,835974	3,356977	0,045038	0,764002	0,109978	-0,249014	0,441408	0,095292	-6,271634	-0,730117	12,950311	0,904725	-0,981368	-3,225999	-7,435064	-20,904087	17,991673	13,511855	0,441408	0,095292	-6,271634	6,750310	-21,700217	0,904725	0,441408	0,095292	-6,271634	6,750310	-21,700217	0,904725
10:37:11,40	0,835974	3,356977	0,045038	0,764002	0,109978	-0,249014	0,440264	0,091815	-6,271644	-0,497561	12,856502	0,883039	-0,979058	-3,218508	-7,433522	-20,909761	18,003471	13,537089	0,432621	0,093560	-6,270102	6,763553	-21,512513	0,908274	0,432621	0,093560	-6,270102	6,763553	-21,512513	0,908274
10:37:11,45	0,835974	3,356977	0,045038	0,764002	0,109978	-0,249014	0,438531	0,095683	-6,269712	-0,766019	12,771500	0,909366	-0,983851	-3,222564	-7,433132	-20,933297	17,930804	13,538181	0,438531	0,095683	-6,269712	6,745125	-21,653159	0,909366	0,438531	0,095683	-6,269712	6,745125	-21,653159	0,909366
10:37:11,50	0,835974	3,356977	0,045038	0,764002	0,109978	-0,249014	0,438531	0,095683	-6,269712	-0,766019	12,771500	0,909366	-0,982643	-3,227084	-7,433520	-20,965891	18,029550	13,531763	0,438531	0,095683	-6,269712	6,745125	-21,653159	0,909366	0,438531	0,095683	-6,269712	6,745125	-21,653159	0,909366
10:37:11,55	0,835974	3,356977	0,045038	0,764002	0,109978	-0,249014	0,441841	0,092377	-6,270100	-0,524858	12,866028	0,902948	-0,985006	-3,228084	-7,434298	-20,958838	17,994735	13,525647	0,441841	0,092377	-6,270100	6,726719	-21,818479	0,902948	0,441841	0,092377	-6,270100	6,726719	-21,818479	0,902948
10:37:11,60	0,835974	3,356977	0,045038	0,764002	0,109978	-0,249014	0,443889	0,093923	-6,270877	-0,631905	12,996045	0,896831	-0,980341	-3,223947	-7,430820	-20,979693	18,002659	13,525419	0,443889	0,093923	-6,270877	6,741080	-21,849239	0,896831	0,443889	0,093923	-6,270877	6,741080	-21,849239	0,896831
10:37:11,65	0,835974	3,356977	0,045038	0,764002	0,109978	-0,249014	0,437974	0,091952	-6,267400	-0,532938	12,666446	0,896603	-0,982690	-3,227581	-7,433131	-20,967741	17,964722	13,529387	0,437974	0,091952	-6,267400	6,685262	-21,714516	0,896603	0,437974	0,091952	-6,267400	6,685262	-21,714516	0,896603
10:37:11,70	0,835974	3,356977	0,045038	0,764002	0,109978	-0,249014	0,442296	0,092169	-6,269711	-0,571131	12,920501	0,900571	-0,979724	-3,221481	-7,431203	-20,962931	18,016093	13,536073	0,435529	0,092651	-6,267783	6,723810	-21,641930	0,907257	0,435529	0,092651	-6,267783	6,723810	-21,641930	0,907257
10:37:11,75	0,835974	3,356977	0,045038	0,764002	0,109978	-0,249014	0,435529	0,092651	-6,267783	-0,549287	12,547117	0,907257	-0,983874	-3,224613	-7,433146	-20,977122	18,008770	13,535984	0,435529	0,092651	-6,267783	6,723810	-21,641930	0,907257	0,435529	0,092651	-6,267783	6,723810	-21,641930	0,907257
10:37:11,80	0,835974	3,356977	0,045038	0,764002	0,109978	-0,249014	0,440317	0,094678	-6,269725	-0,668157	12,787453	0,907168	-0,980837	-3,229126	-7,430800	-20,975364	18,073691	13,521938	0,442707	0,089792	-6,267379	6,691712	-21,871699	0,893122	0,442707	0,089792	-6,267379	6,691712	-21,871699	0,893122
10:37:11,86	0,835974	3,356977	0,045038	0,764002	0,109978	-0,249014	0,445226	0,098011	-6,267425	-0,854596	13,010941	0,880731	-0,986198	-3,230185	-7,433147	-21,002821	18,078018	13,522703	0,445226	0,098011	-6,267425	6,839266	-21,939283	0,880731	0,445226	0,098011	-6,267425	6,839266	-21,939283	0,880731
10:37:11,91	0,835974	3,356977	0,045038	0,764002	0,109978	-0,249014	0,440498	0,099491	-6,265904	-0,936848	12,721508	0,886521	-0,988132	-3,222363	-7,429324	-21,051600	18,030481	13,515337	0,440498	0,099491	-6,265904	6,873198	-21,857585	0,886521	0,440498	0,099491	-6,265904	6,873198	-21,857585	0,886521
10:37:11,96	0,835974	3,356977	0,045038	0,764002	0,109978	-0,249014	0,440498	0,099491	-6,265904	-0,936848	12,721508	0,886521	-0,988056	-3,227201	-7,440161	-21,012012	18,046677	13,526184	0,440498	0,099491	-6,265904	6,873198	-21,857585	0,886521	0,440498	0,099491	-6,265904	6,873198	-21,857585	0,886521
10:37:12,01	0,835974	3,356977	0,045038	0,764002	0,109978	-0,249014	0,444649	0,097006	-6,276740	-0,773795	12,963541	0,897368	-0,994989	-3,255054	-7,948886	-21,085428	17,887059	13,549876	0,444649	0,097006	-6,276740	6,841160	-21,941398	0,897368	0,444649	0,097006	-6,276740	6,841160	-21,941398	0,897368
10:37:12,06	0,835974	3,356977	0,045038	0,764002	0,109978	-0,249014	0,472237	0,089084	-6,785466	-0,536791	14,414327	0,921060	-1,001883	-3,268501	-8,788626	-20,696124	17,607851	13,594119	0,472237	0,089084	-6,785466	6,456285	-22,656241	0,921060	0,472237	0,089084	-6,785466	6,456285	-22,656241	0,921060
10:37:12,11	0,835901	3,356951	0,095015	0,763988	0,109992	-0,248997	0,487329	0,088331	-7,625206	-0,544770	15,675881	0,965304	-1,035946	-3,298749	-9,008004	-22,070084	18,720463	13,621641	0,530557	0,102706	-7,844584	7,046684	-25,471163	0,992825	0,530557	0,102706	-7,844584	7,046684	-25,471163	0,992825
10:37:12,16	0,835901	3,356951	0,095015	0,763988	0,109992	-0,248997	0,530557	0,102706	-7,844584	-1,015703	16,177535	0,992825	-1,033920	-3,308885	-8,998782	-22,361123	18,973497	13,596901	0,530557	0,102706	-7,844584	7,046684	-25,471163	0,992825	0,530557	0,102706	-7,844584	7,046684	-25,471163	0,992825
10:37:12,21	0,835901	3,356951	0,095015	0,763988	0,109992	-0,248997	0,538321	0,095883	-7,835362	-0,587318	16,202741	0,968085	-1,030708	-3,300922	-8,996544	-22,541159	19,113049	13,622977	0,529819	0,097083	-7,833124	7,002144	-26,055872	0,994161	0,529819	0,097083	-7,833124	7,002144	-26,055872	0,994161
10:37:12,26	0,835901	3,356951	0,095015	0,763988	0,109992	-0,248997	0,531454	0,098297	-7,828470	-0,677136	15,534233	1,022204	-1,032577	-3,301731	-8,991891	-22,612939	19,160140	13,651020	0,531454	0,098297	-7,828470	7,039211	-26,184908	1,022204	0,531454	0,098297	-7,828470	7,039211	-26,184908	1,022204
10:37:12,31	0,835901	3,356951	0,095015	0,763988	0,109992	-0,248997	0,540848	0,101880	-7,824261	-0,876044	15,898793	0,981394	-1,040376	-3,308075	-8,987682	-22,726572	19,211152	13,610210	0,540848	0,101880	-7,824261	7,121498	-26,557758	0,981394	0,540848	0,101880	-7,824261	7,121498	-26,557758	0,981394
10:37:12,36	0,835901	3,356951	0,095015	0,763988	0,109992	-0,248997	0,540848	0,101880	-7,824261	-0,876044	15,898793	0,981394	-1,039892	-3,309814	-8,984236	-22,819816	19,296269	13,587398	0,540848	0,101880	-7,824261	7,121498	-26,557758	0,981394	0,540848	0,101880	-7,824261	7,121498	-26,557758	0,981394
10:37:12,41	0,835901	3,356951	0,095015	0,763988	0,109992	-0,248997	0,542112	0,100591	-7,820815	-0,781955	15,841220	0,958582	-1,042830	-3,313820	-8,985002	-22,815130	19,264266	13,580844	0,542112	0,100591	-7,820815	7,114447	-26,714569	0,958582	0,542112	0,100591	-7,820815	7,114447	-26,714569	0,958582
10:37:12,46	0,835901	3,356951	0,095015	0,763988	0,109992	-0,248997	0,547051	0,101133	-7,821582	-0,835481	16,118103	0,952028	-1,039328	-3,315948	-8,991579	-22,825508	19,280842	13,609999	0,547051	0,101133	-7,821582	7,103423	-26,825389	0,952028	0,547051	0,101133	-7,821582	7,103423	-26,825389	0,952028
10:37:12,51	0,835901	3,356951	0,095015	0,763988	0,109992	-0,248997	0,547142	0,097036	-7,828159	-0,613289	16,105572	0,981183	-1,051647	-3,341662	-9,547504	-23,193151	19,332409	13,618290	0,547142	0,097036	-7,828159	7,004026	-26,845083	0,981183	0,547142	0,097036	-7,828159	7,004026	-26,845083	0,981183
10:37:12,56	0,835901	3,356951	0,095015	0,763988	0,109992	-0,248997	0,575571	0,094847	-8,384083	-0,638644	17,239677	0,989474	-1,064592	-3,367858	-10,388801	-22,965038	19,223119	13,696714	0,575571	0,094847	-8,384083	6,806864	-27,942607	0,989474	0,575571	0,094847	-8,384083	6,806864	-27,942607	0,989474
10:37:12,61	0,835983	3,357015	0,145040	0,763975	0,110005	-0,249010	0,604730	0,092960	-9,225380	-0,521074	19,008160	1,067898	-1,092623	-3,392750	-10,594783	-23,904039	20,032900	13,713441	0,604730	0,092960	-9,225380	6,776249	-28,463134	1,067898	0,604730	0,092960	-9,225380	6,776249	-28,463134	1,067898
10:37:12,66	0,835983	3,357015	0,145040	0,763975	0,110005	-0,249010	0,640302	0,104789	-9,431363	-0,904423	19,639842	1,084625	-1,090177	-3,400471	-10,584856	-24,274665	20,289641	13,655724	0,640302	0,104789	-9,431363	7,321524	-30,623893	1,084625	0,640302	0,104789	-9,431363	7,321524	-30,623893	1,084625
10:37:12,71	0,835983	3,357015	0,145040	0,763975	0,110005	-0,249010	0,646401	0,106322	-9,414918	-0,921369	19,247274	1,068069	-1,097000	-3,397265	-10,578339	-24,487262	20,442094	13,696884	0,646401	0,106322	-9,414918	7,424905	-31,495183	1,068069	0,646401	0,106322	-9,414918	7,424905	-31,495183	1,068069
10:37:12,76	0,835983	3,357015	0,145040	0,763975	0,110005	-0,249010	0,644532	0,101271	-9,412228	-0,603045	19,073340	1,036469	-1,091691	-3,398172	-10,575648	-24,525888	20,528674	13,665285	0,644532	0,101271	-9,412228	7,346719	-31,522393	1,036469	0,644532	0,101271	-9,412228	7,346719	-31,522393	1,036469
10:37:12,81	0,835983	3,357015	0,145040	0,763975	0,110005	-0,249010	0,644532	0,101271	-9,412228	-0,603045	19,073340	1,036469	-1,094139	-3,401591	-10,573685	-24,604358	20,614210	13,724848	0,644532	0,101271	-9,412228	7,346719	-31,522393	1,036469	0,644532	0,101271	-9,412228	7,346719	-31,522393	1,036469
10:37:12,86	0,835983	3,357015	0,145040	0,763975	0,110005	-0,249010	0,648716	0,101682	-9,410265	-0,589559	19,180219	1,096032	-1,094982	-3,401798	-10,570268	-24,741208	20,636434	13,700485	0,648716	0,101682	-9,410265	7,392442	-31,744013	1,096032	0,648716	0,101682	-9,410265	7,392442	-31,744013	1,096032
10:37:12,91	0,835983	3,357015	0,145040	0,763975	0,110005	-0,249010	0,652923	0,108385	-9,404969	-0,965661	19,230563	1,012607	-1,102048	-3,401882	-10,568390	-24,763935	20,674590	13,641423	0,652923	0,108385	-9,404969	7,542598	-32,023869	1,012607	0,652923	0,108385	-9,404969	7,542598	-32,023869	1,012607
10:37:12,96	0,835983	3,357015	0,145040	0,763975	0,110005	-0,249010	0,652923	0,108385	-9,404969	-0,965661	19,230563	1,012607	-1,104493	-3,403044	-10,569549	-24,809129	20,694997	13,676567	0,652923	0,108385	-9,404969	7,542598	-32,023869	1,012607	0,652923	0,108385	-9,404969	7,542598	-32,023869	1,012607
10:37:13,01	0,835983	3,357015	0,145040	0,763975	0,110005	-0,249010	0,657030	0,107436	-9,398399	-0,920652	19,373413	0,980392	-1,103279	-3,405913	-10,561820	-24,827370	20,706198	13,609207	0,657030	0,107436	-9,398399	7,513104	-32,203458	0,980392	0,657030	0,107436	-9,398399	7,513104	-32,203458	0,980392
10:37:13,06	0,835983	3,357015	0,145040	0,763975	0,110005	-0,249010	0,657030	0,107436	-9,398399	-0,920652	19,373413	0,980392	-1,102691	-3,405595	-10,561364	-24,814791	20,697193	13,691028	0,657030	0,107436	-9,398399	7,513104	-32,203458	0,980392	0,657030	0,107436	-9,398399	7,513104	-32,203458	0,980392
10:37:13,11	0,835983	3,357015	0,145040	0,763975	0,110005	-0,249010	0,656460	0,107087	-9,397943	-0,903974	19,359169	1,062213	-1,102768	-3,404195	-10,565684	-24,865691	20,768338	13,672428	0,656460	0,107087	-9,397943	7,502325	-32,172956	1,062213	0,656460	0,107087	-9,397943	7,502325	-32,172956	1,062213
10:37:13,16	0,835983	3,357015	0,145040	0,763975	0,110005	-0,249010	0,655286	0,107852	-9,402263	-0,907632	19,218464	1,043612	-1,105690	-3,405167	-10,560260	-24,858062	20,729806	13,642940	0,655286	0,107852	-9,402263	7,558782	-32,221498	1,043612	0,655286	0,107852	-9,402263	7,558782	-32,221498	1,043612
10:37:13,21	0,835983	3,357015	0,145040	0,763975	0,110005	-0,249010	0,657590	0,109897	-9,396840	-1,043523	19,364112	1,014124	-1,102860	-3,406627	-10,559849	-24,939254	20,817372	13,709588	0,657590	0,109897	-9,396840	7,583418	-32,256664	1,014124	0,657590	0,109897	-9,396840	7,583418	-32,256664	1,014124
10:37:13,26	0,835983	3,357015	0,145040	0,763975	0,110005	-0,249010	0,657439	0,106716	-9,396428	-0,842864	19,242186	1,080773	-1,102905	-3,407537	-10,559902	-24,960024	20,788138	13,645769	0,657439	0,106716	-9,396428	7,534355	-32,366771	1,080773	0,657439	0,106716	-9,396428	7,534355	-32,366771	1,080773
10:37:13,31	0,835983	3,357015	0,145040	0,763975	0,110005	-0,249010	0,658249	0,106300	-9,396482	-0,856943	19,280932	1,016953	-1,101747	-3,404185	-10,557191	-24,967389	20,795730	13,654825	0,658249	0,106300	-9,396482	7,487633	-32,391605	1,016953	0,658249	0,106300	-9,396482	7,487633	-32,391605	1,016953
10:37:13,36	0,835983	3,357015	0,145040	0,763975	0,110005	-0,249010	0,657564	0,106083	-9,392974	-0,841336	19,199405	1,054984	-1,102374	-3,407052	-10,556394	-24,997618	20,814831	13,683800	0,657564	0,106083	-9,392974	7,486200	-32,419355	1,054984	0,657564	0,106083	-9,392974	7,486200	-32,419355	1,054984
10:37:13,41	0,835983	3,357015	0,145040	0,763975	0,110005	-0,249010	0,659148	0,105116	-9,394913	-0,772727	19,287469	1,041633	-1,102328	-3,408908	-10,558333	-24,983544	20,827828	13,670449	0,659148	0,105116	-9,394913	7,478851	-32,455643	1,041633	0,659148	0,105116	-9,394913	7,478851	-32,455643	1,041633
10:37:13,47	0,835983	3,357015	0,145040	0,763975	0,110005	-0,249010	0,659148	0,105116	-9,394913	-0,772727	19,287469	1,041633	-1,102924	-3,412393	-10,559480	-24,970733	20,762520	13,668303	0,659148	0,105116	-9,394913	7,478851	-32,455643	1,041633	0,659148	0,105116	-9,394913	7,478851	-32,455643	1,041633
10:37:13,51	0,835983	3,357015	0,145040	0,763975	0,110005	-0,249010	0,662464	0,103889	-9,396060	-0,759076	19,503643	1,039488	-1,104645	-3,409929	-10,554046	-24,970829	20,815870	13,676465	0,662464	0,103889	-9,396060	7,396183	-32,499765	1,039488	0,662464	0,103889	-9,396060	7,396183	-32,499765	1,039488
10:37:13,56	0,835983	3,357015	0,145040	0,763975	0,110005	-0,249010	0,661190	0,106611	-9,390625	-0,854485	19,410673	1,047649	-1,101114	-3,414379	-10,554444	-24,991232	20,826160	13,643281	0,661190	0,106611	-9,390625	7,514482	-32,492781	1,047649	0,661190	0,106611	-9,390625	7,514482	-32,492781	1,047649
10:37:13,61	0,835983	3,357015	0,145040	0,763975	0,110005	-0,249010	0,663279	0,101328	-9,391024	-0,581069	19,496452	1,014465	-1,104110	-3,407245	-10,552922	-25,009786	20,861743	13,658761	0,663279	0,101328	-9,391024	7,373196	-32,570937	1,014465	0,663279	0,101328	-9,391024	7,373196	-32,570937	1,014465
10:37:13,66	0,835983	3,357015	0,145040	0,763975	0,110005	-0,249010	0,660500	0,106410	-9,391046	-0,851054	19,335569	1,029506	-1,104126	-3,409432	-10,554467	-25,008310	20,829392	13,658322	0,660500	0,106410	-9,391046	7,502119	-32,513714	1,029506	0,660500	0,106410	-9,391046	7,502119	-32,513714	1,029506
10:37:13,71	0,835983	3,357015	0,145040	0,763975	0,110005	-0,249010	0,660128	0,108629	-9,388716	-0,905991	19,268841	1,045083	-1,105861	-3,408000	-10,552137	-25,019106	20,905435	13,673899	0,660128	0,108629	-9,388716	7,621383	-32,551222	1,045083	0,660128	0,108629	-9,388716	7,621383	-32,551222	1,045083
10:37:13,76	0,835983	3,357015	0,145040	0,763975	0,110005	-0,249010	0,660128	0,108629	-9,388716	-0,905991	19,268841	1,045083	-1,110066	-3,406302	-10,552152	-25,056735	20,923880	13,693792	0,660760	0,113120	-9,388732	7,737548	-32,609782	1,064976	0,660760	0,113120	-9,388732	7,737548	-32,609782	1,064976
10:37:13,81	0,835983	3,357015	0,145040	0,763975	0,110005	-0,249010	0,661729	0,105069	-9,389100	-0,798680	19,380784	1,037922	-1,103578	-3,411166	-10,552520	-25,033138	20,823681	13,666737	0,661729	0,105069	-9,389100	7,449222	-32,564906	1,037922	0,661729	0,105069	-9,389100	7,449222	-32,564906	1,037922
10:37:13,86	0,835983	3,357015	0,145040	0,763975	0,110005	-0,249010	0,661729	0,105069	-9,389100	-0,798680	19,380784	1,037922	-1,102393	-3,413450	-10,552144	-25,055140	20,870407	13,648717	0,661729	0,105069	-9,389100	7,449222	-32,564906	1,037922	0,661729	0,105069	-9,389100	7,449222	-32,564906	1,037922
10:37:13,91	0,835983	3,357015	0,145040	0,763975	0,110005	-0,249010	0,663114	0,102900	-9,388723	-0,656450	19,410390	1,019901	-1,095909	-3,404482	-10,551744	-25,014341	20,834398	13,678422	0,652106	0,101769	-9,388323	7,380462	-32,298987	1,049607	0,652106	0,101769	-9,388323	7,380462	-32,298987	1,049607
10:37:13,96	0,835983	3,357015	0,145040	0,763975	0,110005	-0,249010	0,656628	0,105944	-9,386403	-0,784271	19,073406	1,034870	-1,101786	-3,406311	-10,549823	-25,039695	20,896632	13,663686	0,656628	0,105944	-9,386403	7,532303	-32,471897	1,034870	0,656628	0,105944	-9,386403	7,532303	-32,471897	1,034870
10:37:14,01	0,835983	3,357015	0,145040	0,763975	0,110005	-0,249010	0,656628	0,105944	-9,386403	-0,784271	19,073406	1,034870	-1,097045	-3,405421	-10,550198	-25,024540	20,901386	13,669707	0,656628	0,105944	-9,386403	7,532303	-32,471897	1,034870	0,656628	0,105944	-9,386403	7,532303	-32,471897	1,034870
10:37:14,06	0,835983	3,357015	0,145040	0,763975	0,110005	-0,249010	0,656446	0,103464	-9,387971	-0,678483	19,012441	1,041656	-1,099547	-3,407394	-10,551391	-25,095879	20,902335	13,670471	0,656446	0,103464	-9,387971	7,443439	-32,518586	1,041656	0,656446	0,103464	-9,387971	7,443439	-32,518586	1,041656
10:37:14,11	0,835983	3,357015	0,145040	0,763975	0,110005	-0,249010	0,656446	0,103464	-9,387971	-0,678483	19,012441	1,041656	-1,101791	-3,405317	-10,549429	-25,052469	20,938787	13,684455	0,656446	0,103464	-9,387971	7,443439	-32,518586	1,041656	0,656446	0,103464	-9,387971	7,443439	-32,518586	1,041656
10:37:14,16	0,835983	3,357015	0,145040	0,763975	0,110005	-0,249010	0,655770	0,106445	-9,386009	-0,780225	18,996626	1,055639	-1,097698	-3,404089	-10,547507	-25,075321	20,955939	13,670423	0,655770	0,106445	-9,386009	7,575711	-32,481289	1,055639	0,655770	0,106445	-9,386009	7,575711	-32,481289	1,055639
10:37:14,21	0,835983	3,357015	0,145040	0,763975	0,110005	-0,249010	0,652660	0,103515	-9,384086	-0,624445	18,806538	1,041608	-1,102334	-3,410960	-10,547857	-25,055504	20,954753	13,678264	0,652660	0,103515	-9,384086	7,501498	-32,427239	1,041608	0,652660	0,103515	-9,384086	7,501498	-32,427239	1,041608
10:37:14,26	0,835983	3,357015	0,145040	0,763975	0,110005	-0,249010	0,654492	0,104471	-9,385220	-0,675285	18,922800	1,070354	-1,099442	-3,405198	-10,548640	-25,057723	20,944477	13,699170	0,654492	0,104471	-9,385220	7,525705	-32,454829	1,070354	0,654492	0,104471	-9,385220	7,525705	-32,454829	1,070354
10:37:14,31	0,835983	3,357015	0,145040	0,763975	0,110005	-0,249010	0,657263	0,102825	-9,385612	-0,574414	19,060654	1,046396	-1,099994	-3,404938	-10,547486	-25,045068	20,947096	13,678984	0,657263	0,102825	-9,385612	7,497383	-32,534453	1,046396	0,657263	0,102825	-9,385612	7,497383	-32,534453	1,046396
10:37:14,36	0,835983	3,357015	0,145040	0,763975	0,110005	-0,249010	0,657263	0,102825	-9,385612	-0,574414	19,060654	1,046396	-1,100084	-3,409562	-10,547495	-25,100154	20,947372	13,674018	0,657263	0,102825	-9,385612	7,497383	-32,534453	1,046396	0,657263	0,102825	-9,385612	7,497383	-32,534453	1,046396
10:37:14,41	0,835983	3,357015	0,145040	0,763975	0,110005	-0,249010	0,658592	0,102845	-9,384074	-0,609431	19,097807	1,045202	-1,099488	-3,405894	-10,547123	-25,089068	20,947757	13,664647	0,658592	0,102845	-9,384074	7,463903	-32,601675	1,045202	0,658592	0,102845	-9,384074	7,463903	-32,601675	1,045202
10:37:14,46	0,835983	3,357015	0,145040	0,763975	0,110005	-0,249010	0,655118	0,104162	-9,383703	-0,672061	18,926543	1,035831	-1,107183	-3,410649	-10,546322	-25,110427	20,930559	13,695709	0,655118	0,104162	-9,383703	7,504691	-32,500193	1,035831	0,655118	0,104162	-9,383703	7,504691	-32,500193	1,035831
10:37:14,51	0,835983	3,357015	0,145040	0,763975	0,110005	-0,249010	0,663084	0,108449	-9,382902	-0,920513	19,330869	1,066893	-1,108340	-3,407940	-10,546725	-25,098087	20,942145	13,686710	0,663084	0,108449	-9,382902	7,592700	-32,721186	1,066893	0,663084	0,108449	-9,382902	7,592700	-32,721186	1,066893
10:37:14,56	0,835983	3,357015	0,145040	0,763975	0,110005	-0,249010	0,662379	0,109516	-9,382530	-0,954403	19,281175	1,053016	-1,107755	-3,409506	-10,545950	-25,110946	20,955826	13,681832	0,662379	0,109516	-9,382530	7,642612	-32,715611	1,053016	0,662379	0,109516	-9,382530	7,642612	-32,715611	1,053016
10:37:14,61	0,835983	3,357015	0,145040	0,763975	0,110005	-0,249010	0,661626	0,106581	-9,382518	-0,803942	19,225623	1,068287	-1,104837	-3,410321	-10,545938	-25,126199	20,962154	13,697103	0,661626	0,106581	-9,382518	7,562695	-32,712018	1,068287	0,661626	0,106581	-9,382518	7,562695	-32,712018	1,068287
10:37:14,66	0,835983	3,357015	0,145040	0,763975	0,110005	-0,249010	0,661626	0,106581	-9,382518	-0,803942	19,225623	1,068287	-1,104886	-3,405855	-10,545202	-25,133915	20,939183	13,672427	0,661626	0,106581	-9,382518	7,562695	-32,712018	1,068287	0,661626	0,106581	-9,382518	7,562695	-32,712018	1,068287
10:37:14,71	0,835983	3,357015	0,145040	0,763975	0,110005	-0,249010	0,657783	0,108857	-9,381782	-0,946039	19,030604	1,043612	-1,098909	-3,404762	-10,545942	-25,095401	20,964593	13,693871	0,657783	0,108857	-9,381782	7,599255	-32,605382	1,043612	0,657783	0,108857	-9,381782	7,599255	-32,605382	1,043612
10:37:14,76	0,835983	3,357015	0,145040	0,763975	0,110005	-0,249010	0,653848	0,104227	-9,382522	-0,664003	18,846608	1,065056	-1,101929	-3,408122	-10,543244	-25,138626	20,942379	13,676406	0,653848	0,104227	-9,382522	7,517815	-32,480443	1,065056	0,653848	0,104227	-9,382522	7,517815	-32,480443	1,065056
10:37:14,81	0,835983	3,357015	0,145040	0,763975	0,110005	-0,249010	0,654674	0,106490	-9,379844	-0,793937	18,879645	1,024286	-1,101282	-3,404346	-10,543264	-25,110110	20,958933	13,653102	0,654674	0,106490	-9,379844	7,565529	-32,512238	1,024286	0,654674	0,106490	-9,379844	7,565529	-32,512238	1,024286
10:37:14,86	0,835983	3,357015	0,145040	0,763975	0,110005	-0,249010	0,655163	0,102307	-9,383710	-0,629818	18,869948	1,065279	-1,097903	-3,406861	-10,547131	-25,167230	20,930238	13,694095	0,655163	0,102307	-9,383710	7,401263	-32,560313	1,065279	0,655163	0,102307	-9,383710	7,401263	-32,560313	1,065279
10:37:14,91	0,835983	3,357015	0,145040	0,763975	0,110005	-0,249010	0,655163	0,102307	-9,383710	-0,629818	18,869948	1,065279	-1,109047	-3,410532	-10,544446	-25,189407	21,003365	13,658645	0,655163	0,102307	-9,383710	7,401263	-32,560313	1,065279	0,655163	0,102307	-9,383710	7,401263	-32,560313	1,065279
10:37:14,96	0,835983	3,357015	0,145040	0,763975	0,110005	-0,249010	0,663914	0,110122	-9,381026	-0,983981	19,269256	1,029830	-1,103824	-3,409454	-10,543680	-25,218557	20,986048	13,658986	0,663914	0,110122	-9,381026	7,660613	-32,847997	1,029830	0,663914	0,110122	-9,381026	7,660613	-32,847997	1,029830
10:37:15,01	0,835983	3,357015	0,145040	0,763975	0,110005	-0,249010	0,660369	0,106138	-9,380259	-0,806357	19,068305	1,030170	-1,099650	-3,405930	-10,543641	-25,168503	20,947933	13,692387	0,660369	0,106138	-9,380259	7,525452	-32,770629	1,030170	0,660369	0,106138	-9,380259	7,525452	-32,770629	1,030170
10:37:15,06	0,835983	3,357015	0,145040	0,763975	0,110005	-0,249010	0,655230	0,104285	-9,380220	-0,718018	18,863496	1,063572	-1,098932	-3,407437	-10,541287	-25,130126	20,984332	13,686782	0,655230	0,104285	-9,380220	7,468383	-32,572045	1,063572	0,655230	0,104285	-9,380220	7,468383	-32,572045	1,063572
10:37:15,11	0,835983	3,357015	0,145040	0,763975	0,110005	-0,249010	0,656176	0,102910	-9,377867	-0,595776	18,927723	1,057967	-1,106033	-3,412897	-10,545554	-25,149317	20,980568	13,692263	0,656176	0,102910	-9,377867	7,482640	-32,582078	1,057967	0,656176	0,102910	-9,377867	7,482640	-32,582078	1,057967
10:37:15,16	0,835983	3,357015	0,145040	0,763975	0,110005	-0,249010	0,659496	0,101005	-9,379812	-0,494170	19,078572	1,044646	-1,101930	-3,410353	-10,543649	-25,166104	20,997611	13,658993	0,659496	0,101005	-9,379812	7,434733	-32,691863	1,044646	0,659496	0,101005	-9,379812	7,434733	-32,691863	1,044646
10:37:15,21	0,835983	3,357015	0,145040	0,763975	0,110005	-0,249010	0,659496	0,101005	-9,379812	-0,494170	19,078572	1,044646	-1,101872	-3,409153	-10,540115	-25,137891	20,997686	13,695504	0,659496	0,101005	-9,379812	7,434733	-32,691863	1,044646	0,659496	0,101005	-9,379812	7,434733	-32,691863	1,044646
10:37:15,26	0,835983	3,357015	0,145040	0,763975	0,110005	-0,249010	0,659132	0,104598	-9,376695	-0,675860	19,068040	1,066688	-1,107196	-3,408982	-10,539757	-25,153878	21,005220	13,675416	0,659132	0,104598	-9,376695	7,535051	-32,673818	1,066688	0,659132	0,104598	-9,376695	7,535051	-32,673818	1,066688
10:37:15,31	0,835983	3,357015	0,145040	0,763975	0,110005	-0,249010	0,663031	0,106574	-9,378654	-0,843288	19,256630	1,065785	-1,105533	-3,411541	-10,542074	-25,182468	20,948773	13,694601	0,663031	0,106574	-9,378654	7,522780	-32,791285	1,065785	0,663031	0,106574	-9,378654	7,522780	-32,791285	1,065785
10:37:15,36	0,835983	3,357015	0,145040	0,763975	0,110005	-0,249010	0,663031	0,106574	-9,378654	-0,843288	19,256630	1,065785	-1,098337	-3,416805	-10,540874	-25,138500	20,936800	13,669272	0,663992	0,097710	-9,377454	7,299509	-32,772689	1,040456	0,663992	0,097710	-9,377454	7,299509	-32,772689	1,040456
10:37:15,41	0,835983	3,357015	0,145040	0,763975	0,110005	-0,249010	0,665728	0,103607	-9,380174	-0,674022	19,400592	1,081136	-1,104312	-3,415361	-10,543594	-25,171789	20,959900	13,709952	0,665728	0,103607	-9,380174	7,459128	-32,859087	1,081136	0,665728	0,103607	-9,380174	7,459128	-32,859087	1,081136
10:37:15,46	0,835983	3,357015	0,145040	0,763975	0,110005	-0,249010	0,665728	0,103607	-9,380174	-0,674022	19,400592	1,081136	-1,103141	-3,407710	-10,540147	-25,182364	21,012630	13,691609	0,665728	0,103607	-9,380174	7,459128	-32,859087	1,081136	0,665728	0,103607	-9,380174	7,459128	-32,859087	1,081136
10:37:15,51	0,835983	3,357015	0,145040	0,763975	0,110005	-0,249010	0,658517	0,106418	-9,376726	-0,779831	18,990086	1,062793	-1,101991	-3,410511	-10,540143	-25,195017	20,988042	13,685887	0,658517	0,106418	-9,376726	7,574004	-32,703513	1,062793	0,658517	0,106418	-9,376726	7,574004	-32,703513	1,062793
10:37:15,56	0,835983	3,357015	0,145040	0,763975	0,110005	-0,249010	0,660368	0,104022	-9,376722	-0,682837	19,087665	1,057071	-1,099046	-3,405810	-10,543640	-25,179675	21,003677	13,699255	0,660368	0,104022	-9,376722	7,482878	-32,751223	1,057071	0,660368	0,104022	-9,376722	7,482878	-32,751223	1,057071
10:37:15,61	0,835983	3,357015	0,145040	0,763975	0,110005	-0,249010	0,654824	0,103822	-9,380220	-0,651217	18,804820	1,070439	-1,107343	-3,408841	-10,540166	-25,221374	21,011742	13,691099	0,654824	0,103822	-9,380220	7,498786	-32,598825	1,070439	0,654824	0,103822	-9,380220	7,498786	-32,598825	1,070439
10:37:15,66	0,835983	3,357015	0,145040	0,763975	0,110005	-0,249010	0,661597	0,109491	-9,376745	-0,959902	19,116911	1,062283	-1,102578	-3,408074	-10,540957	-25,195243	21,003443	13,653222	0,661597	0,109491	-9,376745	7,635165	-32,818476	1,062283	0,661597	0,109491	-9,376745	7,635165	-32,818476	1,062283
10:37:15,71	0,835983	3,357015	0,145040	0,763975	0,110005	-0,249010	0,658550	0,105749	-9,377536	-0,759405	18,985246	1,024406	-1,110715	-3,407946	-10,541315	-25,131918	20,978791	13,669993	0,662508	0,112859	-9,377895	7,740612	-32,748665	1,041177	0,662508	0,112859	-9,377895	7,740612	-32,748665	1,041177
10:37:15,76	0,835983	3,357015	0,145040	0,763975	0,110005	-0,249010	0,662508	0,112859	-9,377895	-1,118852	19,258219	1,041177	-1,109019	-3,410827	-10,541319	-25,173485	20,980776	13,670352	0,662508	0,112859	-9,377895	7,740612	-32,748665	1,041177	0,662508	0,112859	-9,377895	7,740612	-32,748665	1,041177
10:37:15,81	0,835983	3,357015	0,145040	0,763975	0,110005	-0,249010	0,661973	0,111903	-9,375169	-1,090643	19,196928	1,069124	-1,109619	-3,407960	-10,538590	-25,171647	20,976888	13,697940	0,661973	0,111903	-9,375169	7,693761	-32,767933	1,069124	0,661973	0,111903	-9,375169	7,693761	-32,767933	1,069124
10:37:15,86	0,835983	3,357015	0,145040	0,763975	0,110005	-0,249010	0,661973	0,111903	-9,375169	-1,090643	19,196928	1,069124	-1,104974	-3,414393	-10,540509	-25,212593	20,969073	13,708817	0,661973	0,111903	-9,375169	7,693761	-32,767933	1,069124	0,661973	0,111903	-9,375169	7,693761	-32,767933	1,069124
10:37:15,91	0,835983	3,357015	0,145040	0,763975	0,110005	-0,249010	0,665221	0,104664	-9,377089	-0,741448	19,334307	1,080001	-1,107301	-3,411842	-10,540534	-25,195124	20,969718	13,684424	0,665221	0,104664	-9,377089	7,474682	-32,885576	1,080001	0,665221	0,104664	-9,377089	7,474682	-32,885576	1,080001
10:37:15,96	0,835983	3,357015	0,145040	0,763975	0,110005	-0,249010	0,666038	0,100014	-9,375916	-0,463962	19,372717	1,056146	-1,101356	-3,417426	-10,539337	-25,198272	21,002027	13,684962	0,666038	0,100014	-9,375916	7,387164	-32,911302	1,056146	0,666038	0,100014	-9,375916	7,387164	-32,911302	1,056146
10:37:16,01	0,835983	3,357015	0,145040	0,763975	0,110005	-0,249010	0,658751	0,101482	-9,378271	-0,505905	18,997523	1,050027	-1,098983	-3,410381	-10,541692	-25,177838	21,029898	13,678842	0,658751	0,101482	-9,378271	7,460399	-32,714420	1,050027	0,658751	0,101482	-9,378271	7,460399	-32,714420	1,050027
10:37:16,06	0,835983	3,357015	0,145040	0,763975	0,110005	-0,249010	0,662595	0,107594	-9,375984	-0,858757	19,131517	1,048197	-1,106198	-3,410653	-10,539404	-25,252400	21,032517	13,677013	0,662595	0,107594	-9,375984	7,587362	-32,882162	1,048197	0,662595	0,107594	-9,375984	7,587362	-32,882162	1,048197
10:37:16,11	0,835983	3,357015	0,145040	0,763975	0,110005	-0,249010	0,662595	0,107594	-9,375984	-0,858757	19,131517	1,048197	-1,102618	-3,409573	-10,540154	-25,207678	20,980906	13,685826	0,662595	0,107594	-9,375984	7,587362	-32,882162	1,048197	0,662595	0,107594	-9,375984	7,587362	-32,882162	1,048197
10:37:16,17	0,835983	3,357015	0,145040	0,763975	0,110005	-0,249010	0,660025	0,108296	-9,374001	-0,902599	19,074941	1,074476	-1,104856	-3,410260	-10,540924	-25,159767	20,994682	13,666374	0,660025	0,108296	-9,374001	7,598613	-32,737044	1,074476	0,660025	0,108296	-9,374001	7,598613	-32,737044	1,074476
10:37:16,22	0,835983	3,357015	0,145040	0,763975	0,110005	-0,249010	0,663232	0,109784	-9,372464	-0,928205	19,200962	1,050699	-1,108414	-3,410111	-10,535885	-25,198763	21,052859	13,679515	0,663232	0,109784	-9,372464	7,689834	-32,862783	1,050699	0,663232	0,109784	-9,372464	7,689834	-32,862783	1,050699
10:37:16,27	0,835983	3,357015	0,145040	0,763975	0,110005	-0,249010	0,663232	0,109784	-9,372464	-0,928205	19,200962	1,050699	-1,100835	-3,409776	-10,535125	-25,225537	21,015255	13,660102	0,663232	0,109784	-9,372464	7,689834	-32,862783	1,050699	0,663232	0,109784	-9,372464	7,689834	-32,862783	1,050699
10:37:16,32	0,835983	3,357015	0,145040	0,763975	0,110005	-0,249010	0,659153	0,103388	-9,371704	-0,641553	18,984453	1,031286	-1,167685	-3,502275	-10,069834	-30,928118	25,002165	13,673686	0,659153	0,103388	-9,371704	7,474380	-32,759066	1,031286	0,659153	0,103388	-9,371704	7,474380	-32,759066	1,031286
10:37:16,37	0,835983	3,357015	0,145040	0,763975	0,110005	-0,249010	0,772685	0,115033	-8,906414	-0,645611	17,956065	1,044871	-1,152897	-3,471928	-9,089581	-31,593053	25,733205	13,618417	0,772685	0,115033	-8,906414	8,384443	-42,699688	1,044871	0,772685	0,115033	-8,906414	8,384443	-42,699688	1,044871
10:37:16,42	0,835978	3,356906	0,095067	0,763988	0,109991	-0,249026	0,715947	0,120879	-7,648225	-0,647057	14,345821	0,958712	-1,144379	-3,450216	-8,811646	-31,348317	25,594126	13,587528	0,715947	0,120879	-7,648225	8,841918	-41,856022	0,958712	0,715947	0,120879	-7,648225	8,841918	-41,856022	0,958712
10:37:16,47	0,835978	3,356906	0,095067	0,763988	0,109991	-0,249026	0,713611	0,120677	-7,650505	-0,664317	14,381928	0,960909	-1,143037	-3,448293	-8,813926	-31,225725	25,491329	13,589725	0,713611	0,120677	-7,650505	8,808854	-41,636557	0,960909	0,713611	0,120677	-7,650505	8,808854	-41,636557	0,960909
10:37:16,52	0,835978	3,356906	0,095067	0,763988	0,109991	-0,249026	0,713611	0,120677	-7,650505	-0,664317	14,381928	0,960909	-1,149913	-3,448795	-8,813528	-31,136838	25,477574	13,557794	0,713611	0,120677	-7,650505	8,808854	-41,636557	0,960909	0,713611	0,120677	-7,650505	8,808854	-41,636557	0,960909
10:37:16,57	0,835978	3,356906	0,095067	0,763988	0,109991	-0,249026	0,716856	0,126134	-7,651265	-0,928272	14,617728	0,954193	-1,149385	-3,448375	-8,814685	-31,157748	25,474928	13,583008	0,716856	0,126134	-7,651265	8,973237	-41,655474	0,954193	0,716856	0,126134	-7,651265	8,973237	-41,655474	0,954193
10:37:16,62	0,835978	3,356906	0,095067	0,763988	0,109991	-0,249026	0,716856	0,126134	-7,651265	-0,928272	14,617728	0,954193	-1,143952	-3,452879	-8,813862	-31,098825	25,438411	13,571313	0,716856	0,126134	-7,651265	8,973237	-41,655474	0,954193	0,716856	0,126134	-7,651265	8,973237	-41,655474	0,954193
10:37:16,67	0,835978	3,356906	0,095067	0,763988	0,109991	-0,249026	0,713074	0,121384	-7,650068	-0,645893	14,457454	0,959374	-1,143381	-3,447475	-8,813488	-31,108541	25,487397	13,588190	0,713074	0,121384	-7,650068	8,882776	-41,518877	0,959374	0,713074	0,121384	-7,650068	8,882776	-41,518877	0,959374
10:37:16,72	0,835978	3,356906	0,095067	0,763988	0,109991	-0,249026	0,713074	0,121384	-7,650068	-0,645893	14,457454	0,959374	-1,145024	-3,450225	-8,812671	-31,047080	25,453315	13,590123	0,713074	0,121384	-7,650068	8,882776	-41,518877	0,959374	0,713074	0,121384	-7,650068	8,882776	-41,518877	0,959374
10:37:16,77	0,835978	3,356906	0,095067	0,763988	0,109991	-0,249026	0,716277	0,121432	-7,649251	-0,647174	14,694275	0,961307	-1,142630	-3,452301	-8,813015	-31,022597	25,429919	13,618507	0,716277	0,121432	-7,649251	8,885262	-41,533488	0,961307	0,716277	0,121432	-7,649251	8,885262	-41,533488	0,961307
10:37:16,82	0,835978	3,356906	0,095067	0,763988	0,109991	-0,249026	0,716879	0,118321	-7,649594	-0,493391	14,758443	0,989692	-1,164745	-3,456977	-8,298999	-33,084330	27,210164	13,544169	0,716879	0,118321	-7,649594	8,794785	-41,516521	0,989692	0,716879	0,118321	-7,649594	8,794785	-41,516521	0,989692
10:37:16,87	0,835978	3,356906	0,095067	0,763988	0,109991	-0,249026	0,731985	0,135136	-7,135579	-0,856908	12,868359	0,915353	-1,163394	-3,454441	-7,376436	-34,345970	28,334263	13,507207	0,731985	0,135136	-7,135579	9,751257	-44,592484	0,915353	0,731985	0,135136	-7,135579	9,751257	-44,592484	0,915353
10:37:16,92	0,835949	3,357006	0,045021	0,763992	0,110005	-0,249043	0,729114	0,135233	-6,213015	-0,519268	11,064380	0,878392	-1,144741	-3,425251	-7,147324	-33,819017	27,895535	13,530305	0,729114	0,135233	-6,213015	10,096502	-46,171052	0,878392	0,729114	0,135233	-6,213015	10,096502	-46,171052	0,878392
10:37:16,97	0,835949	3,357006	0,045021	0,763992	0,110005	-0,249043	0,694399	0,131607	-5,989733	-0,500748	10,053044	0,847766	-1,142896	-3,426190	-7,153153	-33,743495	27,790090	13,476581	0,694399	0,131607	-5,989733	9,830384	-44,457259	0,847766	0,694399	0,131607	-5,989733	9,830384	-44,457259	0,847766
10:37:17,02	0,835949	3,357006	0,045021	0,763992	0,110005	-0,249043	0,693253	0,130939	-5,991261	-0,480397	10,005093	0,882293	-1,138038	-3,419430	-7,152767	-33,661728	27,791214	13,453159	0,693253	0,130939	-5,991261	9,798284	-44,415267	0,882293	0,693253	0,130939	-5,991261	9,798284	-44,415267	0,882293
10:37:17,07	0,835949	3,357006	0,045021	0,763992	0,110005	-0,249043	0,693253	0,130939	-5,991261	-0,480397	10,005093	0,882293	-1,144691	-3,420013	-7,155898	-33,726574	27,765148	13,473040	0,693253	0,130939	-5,991261	9,798284	-44,415267	0,882293	0,693253	0,130939	-5,991261	9,798284	-44,415267	0,882293
10:37:17,12	0,835949	3,357006	0,045021	0,763992	0,110005	-0,249043	0,689947	0,136250	-5,992478	-0,755337	9,848670	0,844224	-1,146170	-3,425877	-7,154686	-33,617068	27,773330	13,436397	0,689947	0,136250	-5,992478	9,940290	-44,312159	0,844224	0,689947	0,136250	-5,992478	9,940290	-44,312159	0,844224
10:37:17,17	0,835949	3,357006	0,045021	0,763992	0,110005	-0,249043	0,695765	0,134599	-5,991265	-0,607647	10,241935	0,807581	-1,138003	-3,422622	-7,158920	-33,631352	27,778326	13,504162	0,695765	0,134599	-5,991265	9,958378	-44,375583	0,807581	0,695765	0,134599	-5,991265	9,958378	-44,375583	0,807581
10:37:17,22	0,835949	3,357006	0,045021	0,763992	0,110005	-0,249043	0,688862	0,129154	-5,995499	-0,327299	9,868154	0,875346	-1,144009	-3,420881	-7,157817	-33,685370	27,775460	13,474104	0,688862	0,129154	-5,995499	9,811257	-44,207544	0,875346	0,688862	0,129154	-5,995499	9,811257	-44,207544	0,875346
10:37:17,27	0,835949	3,357006	0,045021	0,763992	0,110005	-0,249043	0,693038	0,138437	-5,994005	-0,858580	10,060625	0,848129	-1,148130	-3,421596	-7,157425	-33,676969	27,748600	13,476945	0,693038	0,138437	-5,994005	10,008713	-44,342830	0,848129	0,693038	0,138437	-5,994005	10,008713	-44,342830	0,848129
10:37:17,32	0,835949	3,357006	0,045021	0,763992	0,110005	-0,249043	0,693038	0,138437	-5,994005	-0,858580	10,060625	0,848129	-1,142019	-3,424067	-7,156555	-33,580890	27,758042	13,515181	0,692122	0,131909	-5,993135	9,891939	-44,240077	0,886366	0,692122	0,131909	-5,993135	9,891939	-44,240077	0,886366
10:37:17,37	0,835949	3,357006	0,045021	0,763992	0,110005	-0,249043	0,693487	0,136105	-5,995160	-0,730823	10,091553	0,844025	-1,146336	-3,423152	-7,158581	-33,667181	27,750450	13,472841	0,693487	0,136105	-5,995160	9,953412	-44,347192	0,844025	0,693487	0,136105	-5,995160	9,953412	-44,347192	0,844025
10:37:17,42	0,835949	3,357006	0,045021	0,763992	0,110005	-0,249043	0,693487	0,136105	-5,995160	-0,730823	10,091553	0,844025	-1,148027	-3,423307	-7,160515	-33,610822	27,693411	13,451916	0,693487	0,136105	-5,995160	9,953412	-44,347192	0,844025	0,693487	0,136105	-5,995160	9,953412	-44,347192	0,844025
10:37:17,47	0,835949	3,357006	0,045021	0,763992	0,110005	-0,249043	0,694467	0,137492	-5,997095	-0,824174	10,219838	0,823100	-1,147421	-3,418807	-7,157780	-33,601821	27,723080	13,490643	0,694467	0,137492	-5,997095	9,968954	-44,295833	0,823100	0,694467	0,137492	-5,997095	9,968954	-44,295833	0,823100
10:37:17,52	0,835949	3,357006	0,045021	0,763992	0,110005	-0,249043	0,690267	0,139217	-5,994359	-0,883662	9,994401	0,861827	-1,140304	-3,424694	-7,158926	-33,589091	27,701357	13,461799	0,690267	0,139217	-5,994359	10,044852	-44,191574	0,861827	0,690267	0,139217	-5,994359	10,044852	-44,191574	0,861827
10:37:17,57	0,835949	3,357006	0,045021	0,763992	0,110005	-0,249043	0,691807	0,130110	-5,995506	-0,422582	10,096378	0,832984	-1,141555	-3,417741	-7,158918	-33,608770	27,735552	13,526894	0,691807	0,130110	-5,995506	9,791088	-44,210503	0,832984	0,691807	0,130110	-5,995506	9,791088	-44,210503	0,832984
10:37:17,62	0,835949	3,357006	0,045021	0,763992	0,110005	-0,249043	0,691916	0,133389	-5,995888	-0,578031	10,127750	0,837489	-1,143197	-3,423149	-7,159309	-33,559293	27,701490	13,466304	0,691916	0,133389	-5,995888	9,892973	-44,187634	0,837489	0,691916	0,133389	-5,995888	9,892973	-44,187634	0,837489
10:37:17,67	0,835949	3,357006	0,045021	0,763992	0,110005	-0,249043	0,691916	0,133389	-5,995888	-0,578031	10,127750	0,837489	-1,144397	-3,421445	-7,163175	-33,563344	27,732589	13,508501	0,691040	0,135280	-5,999754	9,968001	-44,183481	0,879686	0,691040	0,135280	-5,999754	9,968001	-44,183481	0,879686
10:37:17,72	0,835949	3,357006	0,045021	0,763992	0,110005	-0,249043	0,691040	0,135280	-5,999754	-0,651475	10,063148	0,879686	-1,137905	-3,417690	-7,160463	-33,551914	27,726072	13,498514	0,691040	0,135280	-5,999754	9,968001	-44,183481	0,879686	0,691040	0,135280	-5,999754	9,968001	-44,183481	0,879686
10:37:17,77	0,835949	3,357006	0,045021	0,763992	0,110005	-0,249043	0,684542	0,131535	-5,997043	-0,456672	9,738409	0,869698	-1,136633	-3,419851	-7,158904	-33,516212	27,714400	13,467653	0,684542	0,131535	-5,997043	9,868834	-43,998127	0,869698	0,684542	0,131535	-5,997043	9,868834	-43,998127	0,869698
10:37:17,82	0,835949	3,357006	0,045021	0,763992	0,110005	-0,249043	0,686583	0,131076	-5,997843	-0,474173	9,858318	0,834587	-1,138528	-3,419687	-7,161263	-33,560669	27,683347	13,463402	0,686583	0,131076	-5,997843	9,815287	-44,038432	0,834587	0,686583	0,131076	-5,997843	9,815287	-44,038432	0,834587
10:37:17,87	0,835949	3,357006	0,045021	0,763992	0,110005	-0,249043	0,684792	0,132846	-5,997480	-0,564273	9,737606	0,830503	-1,148462	-3,420970	-7,160860	-33,532270	27,702403	13,476104	0,684792	0,132846	-5,997480	9,864137	-44,018602	0,830503	0,684792	0,132846	-5,997480	9,864137	-44,018602	0,830503
10:37:17,92	0,835949	3,357006	0,045021	0,763992	0,110005	-0,249043	0,693605	0,130381	-5,997817	-0,435140	10,220759	0,838092	-1,141437	-3,426116	-7,161237	-33,561571	27,687196	13,466908	0,693605	0,130381	-5,997817	9,799746	-44,227221	0,838092	0,693605	0,130381	-5,997817	9,799746	-44,227221	0,838092
10:37:17,97	0,835949	3,357006	0,045021	0,763992	0,110005	-0,249043	0,693605	0,130381	-5,997817	-0,435140	10,220759	0,838092	-1,142144	-3,417160	-7,159338	-33,594337	27,686179	13,481798	0,693605	0,130381	-5,997817	9,799746	-44,227221	0,838092	0,693605	0,130381	-5,997817	9,799746	-44,227221	0,838092
10:37:18,02	0,835949	3,357006	0,045021	0,763992	0,110005	-0,249043	0,686202	0,135471	-5,995917	-0,717083	9,807952	0,852982	-1,142054	-3,424597	-7,161254	-33,565826	27,670278	13,456848	0,686202	0,135471	-5,995917	9,917368	-44,058918	0,852982	0,686202	0,135471	-5,995917	9,917368	-44,058918	0,852982
10:37:18,07	0,835949	3,357006	0,045021	0,763992	0,110005	-0,249043	0,686248	0,132014	-6,000173	-0,502514	9,793306	0,861880	-1,139173	-3,418928	-7,163594	-33,591660	27,724859	13,490695	0,686248	0,132014	-6,000173	9,860609	-44,077151	0,861880	0,686248	0,132014	-6,000173	9,860609	-44,077151	0,861880
10:37:18,12	0,835949	3,357006	0,045021	0,763992	0,110005	-0,249043	0,685802	0,132816	-5,998186	-0,522917	9,827556	0,888826	-1,139644	-3,418141	-7,161606	-33,531282	27,714555	13,517642	0,685802	0,132816	-5,998186	9,903109	-44,007892	0,888826	0,685802	0,132816	-5,998186	9,903109	-44,007892	0,888826
10:37:18,18	0,835949	3,357006	0,045021	0,763992	0,110005	-0,249043	0,685802	0,132816	-5,998186	-0,522917	9,827556	0,888826	-1,141474	-3,426816	-7,160834	-33,576119	27,680805	13,490723	0,685802	0,132816	-5,998186	9,903109	-44,007892	0,888826	0,685802	0,132816	-5,998186	9,903109	-44,007892	0,888826
10:37:18,23	0,835949	3,357006	0,045021	0,763992	0,110005	-0,249043	0,691917	0,129274	-5,998559	-0,382296	10,173161	0,866953	-1,139634	-3,425207	-7,161979	-33,529138	27,663016	13,495768	0,691917	0,129274	-5,998559	9,765686	-44,142312	0,866953	0,691917	0,129274	-5,998559	9,765686	-44,142312	0,866953
10:37:18,28	0,835949	3,357006	0,045021	0,763992	0,110005	-0,249043	0,691917	0,129274	-5,998559	-0,382296	10,173161	0,866953	-1,148539	-3,421384	-7,152721	-33,578946	27,683199	13,470941	0,691917	0,129274	-5,998559	9,765686	-44,142312	0,866953	0,691917	0,129274	-5,998559	9,765686	-44,142312	0,866953
10:37:18,33	0,835949	3,357006	0,045021	0,763992	0,110005	-0,249043	0,693058	0,138897	-5,989301	-0,890137	10,179294	0,842125	-1,147969	-3,426414	-6,682881	-34,615192	28,760294	13,418514	0,693058	0,138897	-5,989301	10,013280	-44,225790	0,842125	0,693058	0,138897	-5,989301	10,013280	-44,225790	0,842125
10:37:18,38	0,835949	3,357006	0,045021	0,763992	0,110005	-0,249043	0,697129	0,135888	-5,519461	-0,318990	8,955006	0,789698	-1,146111	-3,412926	-5,758328	-36,450335	29,895542	13,339854	0,697129	0,135888	-5,519461	10,348204	-45,769625	0,789698	0,697129	0,135888	-5,519461	10,348204	-45,769625	0,789698
10:37:18,43	0,835940	3,356997	-0,004989	0,763986	0,109981	-0,249001	0,684519	0,141023	-4,594908	-0,520442	6,142403	0,711038	-1,123189	-3,388788	-5,553549	-35,736945	29,233639	13,417133	0,684519	0,141023	-4,594908	10,549870	-47,592374	0,711038	0,684519	0,141023	-4,594908	10,549870	-47,592374	0,711038
10:37:18,48	0,835940	3,356997	-0,004989	0,763986	0,109981	-0,249001	0,655313	0,135921	-4,393165	-0,558597	5,826175	0,776151	-1,127090	-3,390184	-5,556585	-35,560651	29,031498	13,404967	0,655313	0,135921	-4,393165	10,111234	-45,615890	0,776151	0,655313	0,135921	-4,393165	10,111234	-45,615890	0,776151
10:37:18,53	0,835940	3,356997	-0,004989	0,763986	0,109981	-0,249001	0,655313	0,135921	-4,393165	-0,558597	5,826175	0,776151	-1,118133	-3,385498	-5,557682	-35,483159	29,030553	13,460347	0,655313	0,135921	-4,393165	10,111234	-45,615890	0,776151	0,655313	0,135921	-4,393165	10,111234	-45,615890	0,776151
10:37:18,58	0,835940	3,356997	-0,004989	0,763986	0,109981	-0,249001	0,647785	0,136049	-4,395063	-0,547249	5,530828	0,810842	-1,123436	-3,383600	-5,558483	-35,468417	28,999026	13,439658	0,647785	0,136049	-4,395063	10,132617	-45,320284	0,810842	0,647785	0,136049	-4,395063	10,132617	-45,320284	0,810842
10:37:18,63	0,835940	3,356997	-0,004989	0,763986	0,109981	-0,249001	0,652934	0,137716	-4,398532	-0,659206	5,892781	0,794266	-1,127454	-3,387226	-5,561952	-35,399479	28,930007	13,423081	0,652934	0,137716	-4,398532	10,151474	-45,362517	0,794266	0,652934	0,137716	-4,398532	10,151474	-45,362517	0,794266
10:37:18,68	0,835940	3,356997	-0,004989	0,763986	0,109981	-0,249001	0,652934	0,137716	-4,398532	-0,659206	5,892781	0,794266	-1,122724	-3,388154	-5,563890	-35,398424	28,951022	13,415912	0,652934	0,137716	-4,398532	10,151474	-45,362517	0,794266	0,652934	0,137716	-4,398532	10,151474	-45,362517	0,794266
10:37:18,73	0,835940	3,356997	-0,004989	0,763986	0,109981	-0,249001	0,651372	0,133156	-4,400470	-0,403352	5,801981	0,787097	-1,125805	-3,386659	-5,564662	-35,442579	28,928549	13,464257	0,651372	0,133156	-4,400470	10,049358	-45,330727	0,787097	0,651372	0,133156	-4,400470	10,049358	-45,330727	0,787097
10:37:18,78	0,835940	3,356997	-0,004989	0,763986	0,109981	-0,249001	0,651618	0,136571	-4,401242	-0,622508	5,787781	0,835441	-1,116415	-3,383626	-5,561855	-35,161846	28,852937	13,406018	0,651618	0,136571	-4,401242	10,098333	-45,364254	0,835441	0,651618	0,136571	-4,401242	10,098333	-45,364254	0,835441
10:37:18,83	0,835940	3,356997	-0,004989	0,763986	0,109981	-0,249001	0,644296	0,129956	-4,398435	-0,203639	5,687969	0,777202	-1,118952	-3,366618	-5,065082	-35,861762	29,585354	13,427185	0,644296	0,129956	-4,398435	9,997919	-44,889296	0,777202	0,644296	0,129956	-4,398435	9,997919	-44,889296	0,777202
10:37:18,88	0,835940	3,356997	-0,004989	0,763986	0,109981	-0,249001	0,630836	0,140657	-3,901662	-0,475750	4,015669	0,798369	-1,096535	-3,340895	-4,177126	-36,284847	29,410521	13,377826	0,630836	0,140657	-3,901662	10,565825	-45,504946	0,798369	0,630836	0,140657	-3,901662	10,565825	-45,504946	0,798369
10:37:18,93	0,835989	3,356995	-0,055012	0,764009	0,109994	-0,249032	0,549997	0,120727	-2,852484	-0,164929	1,903703	0,720804	-1,061273	-3,306575	-4,015905	-34,413109	27,911199	13,349619	0,549997	0,120727	-2,852484	9,312149	-41,271072	0,720804	0,549997	0,120727	-2,852484	9,312149	-41,271072	0,720804
10:37:18,98	0,835989	3,356995	-0,055012	0,764009	0,109994	-0,249032	0,539180	0,121208	-2,856667	-0,219580	1,618938	0,751962	-1,056281	-3,296966	-4,020087	-34,187386	27,746666	13,380778	0,539180	0,121208	-2,856667	9,295273	-40,706658	0,751962	0,539180	0,121208	-2,856667	9,295273	-40,706658	0,751962
10:37:19,03	0,835989	3,356995	-0,055012	0,764009	0,109994	-0,249032	0,539271	0,123019	-2,858598	-0,343678	1,763932	0,710048	-1,057894	-3,296139	-4,022019	-34,080895	27,650597	13,338864	0,539271	0,123019	-2,858598	9,313298	-40,568814	0,710048	0,539271	0,123019	-2,858598	9,313298	-40,568814	0,710048
10:37:19,08	0,835989	3,356995	-0,055012	0,764009	0,109994	-0,249032	0,539271	0,123019	-2,858598	-0,343678	1,763932	0,710048	-1,054641	-3,299773	-4,030065	-33,916492	27,617889	13,365272	0,539271	0,123019	-2,858598	9,313298	-40,568814	0,710048	0,539271	0,123019	-2,858598	9,313298	-40,568814	0,710048
10:37:19,13	0,835989	3,356995	-0,055012	0,764009	0,109994	-0,249032	0,537702	0,125655	-2,863141	-0,495067	1,914654	0,769826	-1,059393	-3,293463	-4,026562	-33,886878	27,522050	13,398642	0,537702	0,125655	-2,863141	9,368837	-40,294944	0,769826	0,537702	0,125655	-2,863141	9,368837	-40,294944	0,769826
10:37:19,18	0,835989	3,356995	-0,055012	0,764009	0,109994	-0,249032	0,538714	0,120800	-2,866974	-0,279990	2,115883	0,748379	-1,055695	-3,296766	-4,030394	-33,776851	27,415392	13,377195	0,538714	0,120800	-2,866974	9,202837	-40,173143	0,748379	0,538714	0,120800	-2,866974	9,202837	-40,173143	0,748379
10:37:19,23	0,835989	3,356995	-0,055012	0,764009	0,109994	-0,249032	0,538714	0,120800	-2,866974	-0,279990	2,115883	0,748379	-1,053326	-3,295978	-4,031927	-33,762131	27,411253	13,397750	0,538714	0,120800	-2,866974	9,202837	-40,173143	0,748379	0,538714	0,120800	-2,866974	9,202837	-40,173143	0,748379
10:37:19,28	0,835989	3,356995	-0,055012	0,764009	0,109994	-0,249032	0,536847	0,119143	-2,868506	-0,190038	2,033626	0,768935	-1,055710	-3,290113	-4,030437	-33,769102	27,414974	13,353887	0,536847	0,119143	-2,868506	9,162696	-40,108854	0,768935	0,536847	0,119143	-2,868506	9,162696	-40,108854	0,768935
10:37:19,33	0,835989	3,356995	-0,055012	0,764009	0,109994	-0,249032	0,538775	0,117931	-2,871205	-0,137457	2,200109	0,753832	-1,053240	-3,298254	-4,034625	-33,709991	27,369100	13,382648	0,538775	0,117931	-2,871205	9,120147	-40,093713	0,753832	0,538775	0,117931	-2,871205	9,120147	-40,093713	0,753832
10:37:19,38	0,835989	3,356995	-0,055012	0,764009	0,109994	-0,249032	0,538775	0,117931	-2,871205	-0,137457	2,200109	0,753832	-1,051489	-3,295841	-4,035389	-33,704814	27,364300	13,407792	0,538775	0,117931	-2,871205	9,120147	-40,093713	0,753832	0,538775	0,117931	-2,871205	9,120147	-40,093713	0,753832
10:37:19,43	0,835989	3,356995	-0,055012	0,764009	0,109994	-0,249032	0,527303	0,121213	-2,870075	-0,321918	1,626787	0,759317	-1,050347	-3,286678	-4,033495	-33,696802	27,345543	13,388133	0,527303	0,121213	-2,870075	9,193309	-39,766515	0,759317	0,527303	0,121213	-2,870075	9,193309	-39,766515	0,759317
10:37:19,48	0,835989	3,356995	-0,055012	0,764009	0,109994	-0,249032	0,527303	0,121213	-2,870075	-0,321918	1,626787	0,759317	-1,056639	-3,293533	-4,034236	-33,619911	27,319757	13,360637	0,527303	0,121213	-2,870075	9,193309	-39,766515	0,759317	0,527303	0,121213	-2,870075	9,193309	-39,766515	0,759317
10:37:19,53	0,835989	3,356995	-0,055012	0,764009	0,109994	-0,249032	0,536386	0,123235	-2,870816	-0,410921	2,178573	0,731822	-1,053115	-3,295245	-4,035770	-33,628048	27,329937	13,376871	0,536386	0,123235	-2,870816	9,262992	-39,927727	0,731822	0,536386	0,123235	-2,870816	9,262992	-39,927727	0,731822
10:37:19,58	0,835989	3,356995	-0,055012	0,764009	0,109994	-0,249032	0,536107	0,119327	-2,872350	-0,202965	2,151910	0,748055	-1,056125	-3,292449	-4,035783	-33,643476	27,313829	13,390951	0,536107	0,119327	-2,872350	9,164181	-39,932461	0,748055	0,536107	0,119327	-2,872350	9,164181	-39,932461	0,748055
10:37:19,63	0,835989	3,356995	-0,055012	0,764009	0,109994	-0,249032	0,527302	0,120969	-2,875860	-0,275512	1,743988	0,746161	-1,050135	-3,286799	-4,039280	-33,578393	27,316133	13,374977	0,527302	0,120969	-2,875860	9,220586	-39,649240	0,746161	0,527302	0,120969	-2,875860	9,220586	-39,649240	0,746161
10:37:19,68	0,835989	3,356995	-0,055012	0,764009	0,109994	-0,249032	0,527302	0,120969	-2,875860	-0,275512	1,743988	0,746161	-1,054923	-3,288478	-4,036187	-33,619665	27,305035	13,376932	0,527302	0,120969	-2,875860	9,220586	-39,649240	0,746161	0,527302	0,120969	-2,875860	9,220586	-39,649240	0,746161
10:37:19,73	0,835989	3,356995	-0,055012	0,764009	0,109994	-0,249032	0,534195	0,121036	-2,874677	-0,317337	2,139741	0,732467	-1,051267	-3,295265	-4,036888	-33,565641	27,273346	13,399639	0,534195	0,121036	-2,874677	9,183960	-39,794527	0,732467	0,534195	0,121036	-2,874677	9,183960	-39,794527	0,732467
10:37:19,78	0,835989	3,356995	-0,055012	0,764009	0,109994	-0,249032	0,534195	0,121036	-2,874677	-0,317337	2,139741	0,732467	-1,057217	-3,293175	-4,038872	-33,595808	27,302827	13,386847	0,534195	0,121036	-2,874677	9,183960	-39,794527	0,732467	0,534195	0,121036	-2,874677	9,183960	-39,794527	0,732467
10:37:19,83	0,835989	3,356995	-0,055012	0,764009	0,109994	-0,249032	0,535184	0,119700	-2,875002	-0,219766	2,212428	0,785956	-1,052977	-3,294260	-4,038423	-33,532804	27,277940	13,414772	0,535184	0,119700	-2,875002	9,176656	-39,799535	0,785956	0,535184	0,119700	-2,875002	9,176656	-39,799535	0,785956
10:37:19,88	0,835989	3,356995	-0,055012	0,764009	0,109994	-0,249032	0,535184	0,119700	-2,875002	-0,219766	2,212428	0,785956	-1,051152	-3,286390	-4,038431	-33,491453	27,298753	13,421346	0,535184	0,119700	-2,875002	9,176656	-39,799535	0,785956	0,535184	0,119700	-2,875002	9,176656	-39,799535	0,785956
10:37:19,93	0,835989	3,356995	-0,055012	0,764009	0,109994	-0,249032	0,527456	0,122054	-2,875010	-0,303496	1,835965	0,792531	-1,049484	-3,295066	-4,041162	-33,536356	27,229577	13,381494	0,527456	0,122054	-2,875010	9,277747	-39,569332	0,792531	0,527456	0,122054	-2,875010	9,277747	-39,569332	0,792531
10:37:19,98	0,835989	3,356995	-0,055012	0,764009	0,109994	-0,249032	0,534136	0,116272	-2,877741	-0,085189	2,179026	0,752678	-1,050578	-3,286173	-4,039247	-33,495926	27,279784	13,372961	0,534136	0,116272	-2,877741	9,042164	-39,750651	0,752678	0,534136	0,116272	-2,877741	9,042164	-39,750651	0,752678
10:37:20,03	0,835989	3,356995	-0,055012	0,764009	0,109994	-0,249032	0,530128	0,122633	-2,873500	-0,437503	2,025465	0,729244	-1,052989	-3,288415	-4,036921	-33,499638	27,183493	13,358060	0,530128	0,122633	-2,873500	9,189175	-39,589607	0,729244	0,530128	0,122633	-2,873500	9,189175	-39,589607	0,729244
10:37:20,08	0,835989	3,356995	-0,055012	0,764009	0,109994	-0,249032	0,530128	0,122633	-2,873500	-0,437503	2,025465	0,729244	-1,048293	-3,286706	-4,041576	-33,521217	27,269213	13,384306	0,530128	0,122633	-2,873500	9,189175	-39,589607	0,729244	0,530128	0,122633	-2,873500	9,189175	-39,589607	0,729244
10:37:20,13	0,835989	3,356995	-0,055012	0,764009	0,109994	-0,249032	0,526301	0,119421	-2,878156	-0,207022	1,764902	0,755490	-1,054725	-3,296426	-4,041163	-33,508200	27,214473	13,365078	0,526301	0,119421	-2,878156	9,167498	-39,549733	0,755490	0,526301	0,119421	-2,878156	9,167498	-39,549733	0,755490
10:37:20,18	0,835989	3,356995	-0,055012	0,764009	0,109994	-0,249032	0,537934	0,120131	-2,877742	-0,284859	2,408461	0,736262	-1,048868	-3,295378	-4,043078	-33,515236	27,220439	13,401591	0,534098	0,115583	-2,879658	9,026543	-39,726781	0,772775	0,534098	0,115583	-2,879658	9,026543	-39,726781	0,772775
10:37:20,23	0,835989	3,356995	-0,055012	0,764009	0,109994	-0,249032	0,534098	0,115583	-2,879658	-0,046699	2,199902	0,772775	-1,049519	-3,288507	-4,042735	-33,523408	27,206467	13,387390	0,534098	0,115583	-2,879658	9,026543	-39,726781	0,772775	0,534098	0,115583	-2,879658	9,026543	-39,726781	0,772775
10:37:20,29	0,835989	3,356995	-0,055012	0,764009	0,109994	-0,249032	0,530525	0,118809	-2,877333	-0,148596	2,059832	0,748009	-1,048419	-3,286657	-4,041952	-33,543239	27,178453	13,415755	0,530525	0,118809	-2,877333	9,177928	-39,586386	0,748009	0,530525	0,118809	-2,877333	9,177928	-39,586386	0,748009
10:37:20,34	0,835989	3,356995	-0,055012	0,764009	0,109994	-0,249032	0,530525	0,118809	-2,877333	-0,148596	2,059832	0,748009	-1,051182	-3,291826	-4,043501	-33,475895	27,178813	13,356631	0,530525	0,118809	-2,877333	9,177928	-39,586386	0,748009	0,530525	0,118809	-2,877333	9,177928	-39,586386	0,748009
10:37:20,39	0,835989	3,356995	-0,055012	0,764009	0,109994	-0,249032	0,532179	0,119362	-2,880081	-0,259613	2,154996	0,727816	-1,049437	-3,288529	-4,039238	-33,500715	27,225985	13,371129	0,532179	0,119362	-2,880081	9,110322	-39,621044	0,727816	0,532179	0,119362	-2,880081	9,110322	-39,621044	0,727816
10:37:20,44	0,835989	3,356995	-0,055012	0,764009	0,109994	-0,249032	0,480682	0,117824	-2,343180	-0,119345	0,059968	0,723765	-1,024101	-3,247998	-3,506600	-32,941035	26,939606	13,352580	0,480682	0,117824	-2,343180	9,129826	-37,673573	0,723765	0,480682	0,117824	-2,343180	9,129826	-37,673573	0,723765
10:37:20,49	0,835989	3,356995	-0,055012	0,764009	0,109994	-0,249032	0,480682	0,117824	-2,343180	-0,119345	0,059968	0,723765	-0,992937	-3,218963	-2,709025	-32,564330	26,101457	13,405852	0,480682	0,117824	-2,343180	9,129826	-37,673573	0,723765	0,480682	0,117824	-2,343180	9,129826	-37,673573	0,723765
10:37:20,54	0,835962	3,356969	-0,105033	0,763994	0,110009	-0,249006	0,439955	0,105352	-1,545605	-0,008336	-1,312526	0,777036	-0,971051	-3,183813	-2,521834	-30,509033	24,563159	13,368632	0,439955	0,105352	-1,545605	8,261827	-35,848996	0,777036	0,439955	0,105352	-1,545605	8,261827	-35,848996	0,777036
10:37:20,59	0,835962	3,356969	-0,105033	0,763994	0,110009	-0,249006	0,398572	0,103973	-1,358414	-0,241180	-0,915374	0,739817	-0,964527	-3,175326	-2,529822	-30,066601	24,253699	13,366264	0,398572	0,103973	-1,358414	7,920725	-32,203250	0,739817	0,398572	0,103973	-1,358414	7,920725	-32,203250	0,739817
10:37:20,64	0,835962	3,356969	-0,105033	0,763994	0,110009	-0,249006	0,386428	0,096916	-1,368983	0,106513	-0,790474	0,778560	-0,958868	-3,176825	-2,532403	-29,863649	24,168298	13,407375	0,386428	0,096916	-1,368983	7,714449	-31,125104	0,778560	0,386428	0,096916	-1,368983	7,714449	-31,125104	0,778560
10:37:20,69	0,835962	3,356969	-0,105033	0,763994	0,110009	-0,249006	0,386428	0,096916	-1,368983	0,106513	-0,790474	0,778560	-0,959447	-3,169758	-2,537064	-29,797067	24,073100	13,412271	0,386428	0,096916	-1,368983	7,714449	-31,125104	0,778560	0,386428	0,096916	-1,368983	7,714449	-31,125104	0,778560
10:37:20,74	0,835962	3,356969	-0,105033	0,763994	0,110009	-0,249006	0,380598	0,100951	-1,373644	-0,152444	-0,988409	0,783456	-0,964632	-3,167622	-2,537455	-29,712879	23,996117	13,379528	0,380598	0,100951	-1,373644	7,772216	-30,865331	0,783456	0,380598	0,100951	-1,373644	7,772216	-30,865331	0,783456
10:37:20,79	0,835962	3,356969	-0,105033	0,763994	0,110009	-0,249006	0,381340	0,106509	-1,374035	-0,466044	-0,838387	0,750712	-0,959188	-3,171017	-2,542820	-29,638166	23,985372	13,406343	0,381340	0,106509	-1,374035	7,894932	-30,773613	0,750712	0,381340	0,106509	-1,374035	7,894932	-30,773613	0,750712
10:37:20,84	0,835962	3,356969	-0,105033	0,763994	0,110009	-0,249006	0,381558	0,100098	-1,379400	-0,104587	-0,756986	0,777528	-0,955042	-3,165178	-2,542020	-29,582892	23,904965	13,428521	0,381558	0,100098	-1,379400	7,753074	-30,709308	0,777528	0,381558	0,100098	-1,379400	7,753074	-30,709308	0,777528
10:37:20,89	0,835962	3,356969	-0,105033	0,763994	0,110009	-0,249006	0,374429	0,099426	-1,378599	-0,111682	-1,039628	0,799705	-0,963781	-3,168340	-2,532728	-29,567892	23,896267	13,367159	0,374429	0,099426	-1,378599	7,693290	-30,432315	0,799705	0,374429	0,099426	-1,378599	7,693290	-30,432315	0,799705
10:37:20,94	0,835962	3,356969	-0,105033	0,763994	0,110009	-0,249006	0,381536	0,105414	-1,369308	-0,423052	-0,652712	0,738343	-0,943825	-3,138024	-2,049039	-29,029756	23,759414	13,351889	0,381536	0,105414	-1,369308	7,851919	-30,603317	0,738343	0,381536	0,105414	-1,369308	7,851919	-30,603317	0,738343
10:37:20,99	0,835962	3,356969	-0,105033	0,763994	0,110009	-0,249006	0,345304	0,103289	-0,885619	-0,162038	-2,002339	0,723073	-0,898343	-3,080594	-1,251787	-27,022638	22,130798	13,401460	0,345304	0,103289	-0,885619	7,946175	-29,108689	0,723073	0,345304	0,103289	-0,885619	7,946175	-29,108689	0,723073
10:37:21,04	0,836034	3,356960	-0,155013	0,763988	0,109994	-0,249051	0,272827	0,092616	-0,088366	-0,013891	-3,218603	0,772644	-0,871170	-3,055009	-1,046116	-25,083291	20,478168	13,391203	0,272827	0,092616	-0,088366	7,256470	-24,635534	0,772644	0,272827	0,092616	-0,088366	7,256470	-24,635534	0,772644
10:37:21,09	0,836034	3,356960	-0,155013	0,763988	0,109994	-0,249051	0,230689	0,084297	0,109276	0,004806	-2,561754	0,780395	-0,870069	-3,048261	-1,054144	-24,763123	20,348337	13,409211	0,230689	0,084297	0,109276	6,622115	-20,670849	0,780395	0,230689	0,084297	0,109276	6,622115	-20,670849	0,780395
10:37:21,14	0,836034	3,356960	-0,155013	0,763988	0,109994	-0,249051	0,230689	0,084297	0,109276	0,004806	-2,561754	0,780395	-0,869305	-3,040545	-1,054084	-24,602352	20,189560	13,432783	0,230689	0,084297	0,109276	6,622115	-20,670849	0,780395	0,230689	0,084297	0,109276	6,622115	-20,670849	0,780395
10:37:21,19	0,836034	3,356960	-0,155013	0,763988	0,109994	-0,249051	0,223625	0,087493	0,109336	-0,218530	-2,710474	0,803968	-0,866792	-3,042000	-1,057548	-24,489387	20,071850	13,396262	0,223625	0,087493	0,109336	6,649701	-20,265028	0,803968	0,223625	0,087493	0,109336	6,649701	-20,265028	0,803968
10:37:21,24	0,836034	3,356960	-0,155013	0,763988	0,109994	-0,249051	0,223629	0,084589	0,105873	-0,112971	-2,553568	0,767446	-0,861352	-3,033329	-1,060612	-24,393697	20,079961	13,438390	0,223629	0,084589	0,105873	6,527284	-20,108454	0,767446	0,223629	0,084589	0,105873	6,527284	-20,108454	0,767446
10:37:21,29	0,836034	3,356960	-0,155013	0,763988	0,109994	-0,249051	0,213400	0,084214	0,102809	-0,038568	-3,006683	0,809574	-0,873186	-3,037329	-1,064512	-24,405709	20,032365	13,427033	0,213400	0,084214	0,102809	6,572199	-19,758560	0,809574	0,213400	0,084214	0,102809	6,572199	-19,758560	0,809574
10:37:21,34	0,836034	3,356960	-0,155013	0,763988	0,109994	-0,249051	0,222781	0,092462	0,098908	-0,514722	-2,505484	0,798217	-0,860650	-3,037190	-1,065619	-24,326274	20,035205	13,434014	0,222781	0,092462	0,098908	6,743562	-19,993758	0,798217	0,222781	0,092462	0,098908	6,743562	-19,993758	0,798217
10:37:21,39	0,836034	3,356960	-0,155013	0,763988	0,109994	-0,249051	0,216392	0,081675	0,097801	0,088366	-2,770325	0,805198	-0,865457	-3,036124	-1,067227	-24,360764	20,014034	13,400080	0,216392	0,081675	0,097801	6,499890	-19,757083	0,805198	0,216392	0,081675	0,097801	6,499890	-19,757083	0,805198
10:37:21,44	0,836034	3,356960	-0,155013	0,763988	0,109994	-0,249051	0,217872	0,086371	0,096193	-0,191357	-2,712622	0,771264	-0,865931	-3,036383	-1,067574	-24,282185	19,945309	13,406852	0,217872	0,086371	0,096193	6,588730	-19,815600	0,771264	0,217872	0,086371	0,096193	6,588730	-19,815600	0,771264
10:37:21,49	0,836034	3,356960	-0,155013	0,763988	0,109994	-0,249051	0,218334	0,086652	0,095847	-0,226222	-2,586215	0,778036	-0,863504	-3,037297	-1,068694	-24,258506	19,983458	13,442712	0,218334	0,086652	0,095847	6,575961	-19,725413	0,778036	0,218334	0,086652	0,095847	6,575961	-19,725413	0,778036
10:37:21,54	0,836034	3,356960	-0,155013	0,763988	0,109994	-0,249051	0,217912	0,084093	0,094726	-0,048284	-2,606722	0,813896	-0,861268	-3,030196	-1,067595	-24,288147	19,943289	13,408585	0,217912	0,084093	0,094726	6,553030	-19,712801	0,813896	0,217912	0,084093	0,094726	6,553030	-19,712801	0,813896
10:37:21,59	0,836034	3,356960	-0,155013	0,763988	0,109994	-0,249051	0,210644	0,085708	0,095825	-0,181840	-2,990251	0,779770	-0,863471	-3,042432	-1,071007	-24,230550	19,915533	13,421520	0,210644	0,085708	0,095825	6,546203	-19,525781	0,779770	0,210644	0,085708	0,095825	6,546203	-19,525781	0,779770
10:37:21,64	0,836034	3,356960	-0,155013	0,763988	0,109994	-0,249051	0,222342	0,081496	0,092413	0,041900	-2,318177	0,792704	-0,863502	-3,037322	-1,071405	-24,218435	19,882813	13,431032	0,222342	0,081496	0,092413	6,439368	-19,772029	0,792704	0,222342	0,081496	0,092413	6,439368	-19,772029	0,792704
10:37:21,69	0,836034	3,356960	-0,155013	0,763988	0,109994	-0,249051	0,218378	0,081759	0,091610	0,012465	-2,502818	0,768907	-0,861037	-3,031153	-1,069448	-24,162137	19,907626	13,445934	0,218378	0,081759	0,091610	6,430539	-19,645517	0,768907	0,218378	0,081759	0,091610	6,430539	-19,645517	0,768907
10:37:21,74	0,836034	3,356960	-0,155013	0,763988	0,109994	-0,249051	0,218378	0,081759	0,091610	0,012465	-2,502818	0,768907	-0,860506	-3,028812	-1,071833	-24,179719	19,894989	13,399149	0,218378	0,081759	0,091610	6,430539	-19,645517	0,768907	0,218378	0,081759	0,091610	6,430539	-19,645517	0,768907
10:37:21,79	0,836034	3,356960	-0,155013	0,763988	0,109994	-0,249051	0,209064	0,085740	0,091587	-0,171126	-2,954330	0,770333	-0,860388	-3,038972	-1,073691	-24,135394	19,869592	13,426594	0,209064	0,085740	0,091587	6,559439	-19,365875	0,770333	0,209064	0,085740	0,091587	6,559439	-19,365875	0,770333
10:37:21,84	0,836034	3,356960	-0,155013	0,763988	0,109994	-0,249051	0,210981	0,086777	0,090419	-0,260168	-2,873045	0,784754	-0,862363	-3,029953	-1,073001	-24,213182	19,873797	13,413570	0,210981	0,086777	0,090419	6,551852	-19,435051	0,784754	0,210981	0,086777	0,090419	6,551852	-19,435051	0,784754
10:37:21,89	0,836034	3,356960	-0,155013	0,763988	0,109994	-0,249051	0,210981	0,086777	0,090419	-0,260168	-2,873045	0,784754	-0,858114	-3,030316	-1,072949	-24,146918	19,855328	13,432327	0,210981	0,086777	0,090419	6,551852	-19,435051	0,784754	0,210981	0,086777	0,090419	6,551852	-19,435051	0,784754
10:37:21,94	0,836034	3,356960	-0,155013	0,763988	0,109994	-0,249051	0,217372	0,087768	0,087361	-0,295553	-2,517768	0,814032	-0,866417	-3,034993	-1,076060	-24,185268	19,876310	13,442847	0,217372	0,087768	0,087361	6,594241	-19,581509	0,814032	0,217372	0,087768	0,087361	6,594241	-19,581509	0,814032
10:37:21,99	0,836034	3,356960	-0,155013	0,763988	0,109994	-0,249051	0,217372	0,087768	0,087361	-0,295553	-2,517768	0,814032	-0,855112	-3,035950	-1,073706	-24,132959	19,845622	13,412635	0,217372	0,087768	0,087361	6,594241	-19,581509	0,814032	0,217372	0,087768	0,087361	6,594241	-19,581509	0,814032
10:37:22,04	0,836034	3,356960	-0,155013	0,763988	0,109994	-0,249051	0,212549	0,077499	0,089714	0,238004	-2,707928	0,783820	-0,867605	-3,033951	-1,072587	-24,191470	19,862137	13,420912	0,212549	0,077499	0,089714	6,321695	-19,393049	0,783820	0,212549	0,077499	0,089714	6,321695	-19,393049	0,783820
10:37:22,09	0,836034	3,356960	-0,155013	0,763988	0,109994	-0,249051	0,217065	0,089318	0,090834	-0,391505	-2,532063	0,792097	-0,860432	-3,035506	-1,074880	-24,148039	19,879094	13,423414	0,217065	0,089318	0,090834	6,619928	-19,571635	0,792097	0,217065	0,089318	0,090834	6,619928	-19,571635	0,792097
10:37:22,14	0,836034	3,356960	-0,155013	0,763988	0,109994	-0,249051	0,215529	0,084772	0,085023	-0,153401	-2,605388	0,801027	-0,862901	-3,034894	-1,078397	-24,184934	19,860370	13,429843	0,215529	0,084772	0,085023	6,501210	-19,524387	0,801027	0,215529	0,084772	0,085023	6,501210	-19,524387	0,801027
10:37:22,19	0,836034	3,356960	-0,155013	0,763988	0,109994	-0,249051	0,215529	0,084772	0,085023	-0,153401	-2,605388	0,801027	-0,861004	-3,040134	-1,076807	-24,134922	19,836518	13,412612	0,215529	0,084772	0,085023	6,501210	-19,524387	0,801027	0,215529	0,084772	0,085023	6,501210	-19,524387	0,801027
10:37:22,24	0,836034	3,356960	-0,155013	0,763988	0,109994	-0,249051	0,213916	0,090960	0,087743	-0,418385	-2,639203	0,789598	-0,867453	-3,030404	-1,075678	-24,113223	19,884518	13,418413	0,213916	0,090960	0,087743	6,721948	-19,431629	0,789598	0,213916	0,090960	0,087743	6,721948	-19,431629	0,789598
10:37:22,29	0,836034	3,356960	-0,155013	0,763988	0,109994	-0,249051	0,213916	0,090960	0,087743	-0,418385	-2,639203	0,789598	-0,863367	-3,036380	-1,076832	-24,123217	19,817654	13,397516	0,213916	0,090960	0,087743	6,721948	-19,431629	0,789598	0,213916	0,090960	0,087743	6,721948	-19,431629	0,789598
10:37:22,34	0,836034	3,356960	-0,155013	0,763988	0,109994	-0,249051	0,218768	0,087620	0,085821	-0,310708	-2,405822	0,813182	-0,866986	-3,036275	-1,077600	-24,162591	19,836811	13,441997	0,218768	0,087620	0,085821	6,567440	-19,579097	0,813182	0,218768	0,087620	0,085821	6,567440	-19,579097	0,813182
10:37:22,39	0,836034	3,356960	-0,155013	0,763988	0,109994	-0,249051	0,218170	0,085159	0,083101	-0,182161	-2,388622	0,780045	-0,861008	-3,038823	-1,074875	-24,140199	19,842975	13,407046	0,218170	0,085159	0,083101	6,502810	-19,514948	0,780045	0,218170	0,085159	0,083101	6,502810	-19,514948	0,780045
10:37:22,44	0,836034	3,356960	-0,155013	0,763988	0,109994	-0,249051	0,218170	0,085159	0,083101	-0,182161	-2,388622	0,780045	-0,860290	-3,028575	-1,078361	-24,036875	19,820177	13,418710	0,208751	0,085671	0,085059	6,564256	-19,196463	0,789894	0,208751	0,085671	0,085059	6,564256	-19,196463	0,789894
10:37:22,49	0,836034	3,356960	-0,155013	0,763988	0,109994	-0,249051	0,208751	0,085671	0,085059	-0,160928	-2,809501	0,789894	-0,863938	-3,034198	-1,079529	-24,090613	19,787695	13,422313	0,208751	0,085671	0,085059	6,564256	-19,196463	0,789894	0,208751	0,085671	0,085059	6,564256	-19,196463	0,789894
10:37:22,54	0,836034	3,356960	-0,155013	0,763988	0,109994	-0,249051	0,214723	0,080268	0,083920	0,061975	-2,506740	0,798284	-0,858597	-3,036449	-1,079500	-24,072661	19,773776	13,427099	0,214723	0,080268	0,083920	6,362986	-19,362517	0,798284	0,214723	0,080268	0,083920	6,362986	-19,362517	0,798284
10:37:22,59	0,836034	3,356960	-0,155013	0,763988	0,109994	-0,249051	0,214723	0,080268	0,083920	0,061975	-2,506740	0,798284	-0,857384	-3,029410	-1,076047	-24,069068	19,836256	13,403991	0,214723	0,080268	0,083920	6,362986	-19,362517	0,798284	0,214723	0,080268	0,083920	6,362986	-19,362517	0,798284
10:37:22,64	0,836034	3,356960	-0,155013	0,763988	0,109994	-0,249051	0,208021	0,082736	0,087373	-0,010469	-2,883366	0,775175	-0,859884	-3,031626	-1,077999	-24,124375	19,801539	13,418409	0,211190	0,083793	0,085422	6,454603	-19,327556	0,789593	0,211190	0,083793	0,085422	6,454603	-19,327556	0,789593
10:37:22,69	0,836034	3,356960	-0,155013	0,763988	0,109994	-0,249051	0,211190	0,083793	0,085422	-0,123175	-2,749129	0,789593	-0,867452	-3,038002	-1,079133	-24,079187	19,748612	13,409841	0,211190	0,083793	0,085422	6,454603	-19,327556	0,789593	0,211190	0,083793	0,085422	6,454603	-19,327556	0,789593
10:37:22,74	0,836034	3,356960	-0,155013	0,763988	0,109994	-0,249051	0,214639	0,081649	0,082747	0,007598	-2,510703	0,789606	-0,859751	-3,035685	-1,080674	-24,063590	19,788697	13,418421	0,214639	0,081649	0,082747	6,417050	-19,359901	0,789606	0,214639	0,081649	0,082747	6,417050	-19,359901	0,789606
10:37:22,79	0,836034	3,356960	-0,155013	0,763988	0,109994	-0,249051	0,214639	0,081649	0,082747	0,007598	-2,510703	0,789606	-0,861530	-3,036465	-1,077978	-24,095538	19,838889	13,403759	0,216204	0,082799	0,085442	6,475029	-19,454124	0,774943	0,216204	0,082799	0,085442	6,475029	-19,454124	0,774943
10:37:22,84	0,836034	3,356960	-0,155013	0,763988	0,109994	-0,249051	0,205931	0,083349	0,083121	-0,090560	-2,959653	0,815029	-0,856870	-3,027294	-1,080299	-24,065108	19,778310	13,443845	0,205931	0,083349	0,083121	6,452348	-19,125254	0,815029	0,205931	0,083349	0,083121	6,452348	-19,125254	0,815029
10:37:22,89	0,836034	3,356960	-0,155013	0,763988	0,109994	-0,249051	0,205931	0,083349	0,083121	-0,090560	-2,959653	0,815029	-0,864605	-3,032231	-1,083809	-24,116026	19,803131	13,445230	0,205931	0,083349	0,083121	6,452348	-19,125254	0,815029	0,205931	0,083349	0,083121	6,452348	-19,125254	0,815029
10:37:22,94	0,836034	3,356960	-0,155013	0,763988	0,109994	-0,249051	0,214075	0,087579	0,079611	-0,314493	-2,592679	0,816414	-0,862170	-3,036505	-1,084546	-24,073004	19,757089	13,443548	0,216558	0,083334	0,078875	6,429610	-19,403098	0,814732	0,216558	0,083334	0,078875	6,429610	-19,403098	0,814732
10:37:22,99	0,836034	3,356960	-0,155013	0,763988	0,109994	-0,249051	0,216558	0,083334	0,078875	-0,112075	-2,403274	0,814732	-0,858583	-3,028835	-1,081881	-24,055142	19,802414	13,396501	0,216558	0,083334	0,078875	6,429610	-19,403098	0,814732	0,216558	0,083334	0,078875	6,429610	-19,403098	0,814732
10:37:23,04	0,836034	3,356960	-0,155013	0,763988	0,109994	-0,249051	0,208123	0,084062	0,081539	-0,101766	-2,849095	0,767685	-0,862820	-3,031483	-1,078404	-24,117841	19,791991	13,398416	0,208123	0,084062	0,081539	6,497094	-19,186759	0,767685	0,208123	0,084062	0,081539	6,497094	-19,186759	0,767685
10:37:23,09	0,836034	3,356960	-0,155013	0,763988	0,109994	-0,249051	0,214802	0,081571	0,083923	-0,005486	-2,493155	0,802782	-0,861481	-3,035036	-1,082221	-24,055277	19,832234	13,430160	0,214802	0,081571	0,083923	6,397846	-19,355097	0,802782	0,214802	0,081571	0,083923	6,397846	-19,355097	0,802782
10:37:23,14	0,836034	3,356960	-0,155013	0,763988	0,109994	-0,249051	0,214802	0,081571	0,083923	-0,005486	-2,493155	0,802782	-0,856863	-3,029991	-1,080705	-24,071635	19,775155	13,409743	0,214802	0,081571	0,083923	6,397846	-19,355097	0,802782	0,214802	0,081571	0,083923	6,397846	-19,355097	0,802782
10:37:23,19	0,836034	3,356960	-0,155013	0,763988	0,109994	-0,249051	0,208264	0,081995	0,082716	-0,026135	-2,842399	0,780927	-0,864461	-3,036065	-1,080276	-24,053682	19,764475	13,430967	0,208264	0,081995	0,082716	6,410466	-19,191159	0,780927	0,208264	0,081995	0,082716	6,410466	-19,191159	0,780927
10:37:23,24	0,836034	3,356960	-0,155013	0,763988	0,109994	-0,249051	0,217323	0,085538	0,083145	-0,210626	-2,350466	0,802151	-0,857914	-3,036085	-1,084540	-24,014450	19,757952	13,409852	0,214067	0,079858	0,078880	6,367523	-19,286789	0,781037	0,214067	0,079858	0,078880	6,367523	-19,286789	0,781037
10:37:23,29	0,836034	3,356960	-0,155013	0,763988	0,109994	-0,249051	0,210562	0,086814	0,082729	-0,255261	-2,752901	0,820054	-0,862185	-3,029572	-1,080692	-24,086858	19,808708	13,448870	0,210562	0,086814	0,082729	6,559607	-19,281996	0,820054	0,210562	0,086814	0,082729	6,559607	-19,281996	0,820054
10:37:23,34	0,836034	3,356960	-0,155013	0,763988	0,109994	-0,249051	0,210562	0,086814	0,082729	-0,255261	-2,752901	0,820054	-0,861452	-3,037660	-1,081832	-24,026988	19,757735	13,397791	0,210562	0,086814	0,082729	6,559607	-19,281996	0,820054	0,210562	0,086814	0,082729	6,559607	-19,281996	0,820054
10:37:23,39	0,836034	3,356960	-0,155013	0,763988	0,109994	-0,249051	0,217200	0,082134	0,081588	-0,026143	-2,330369	0,768975	-0,857349	-3,031436	-1,082592	-24,027568	19,800576	13,449716	0,217200	0,082134	0,081588	6,421395	-19,380578	0,768975	0,217200	0,082134	0,081588	6,421395	-19,380578	0,768975
10:37:23,44	0,836034	3,356960	-0,155013	0,763988	0,109994	-0,249051	0,209759	0,081693	0,080828	0,033606	-2,739252	0,820900	-0,863872	-3,038171	-1,082620	-24,063461	19,781315	13,408596	0,209759	0,081693	0,080828	6,446517	-19,205301	0,820900	0,209759	0,081693	0,080828	6,446517	-19,205301	0,820900
10:37:23,49	0,836034	3,356960	-0,155013	0,763988	0,109994	-0,249051	0,218852	0,083975	0,080801	-0,119653	-2,287830	0,779781	-0,857295	-3,033619	-1,082583	-24,003344	19,781204	13,433991	0,211622	0,080555	0,080837	6,411693	-19,224026	0,805175	0,211622	0,080555	0,080837	6,411693	-19,224026	0,805175
10:37:23,54	0,836034	3,356960	-0,155013	0,763988	0,109994	-0,249051	0,211622	0,080555	0,080837	0,088124	-2,611670	0,805175	-0,859850	-3,031760	-1,084220	-24,085289	19,759156	13,391350	0,211622	0,080555	0,080837	6,411693	-19,224026	0,805175	0,211622	0,080555	0,080837	6,411693	-19,224026	0,805175
10:37:23,59	0,836034	3,356960	-0,155013	0,763988	0,109994	-0,249051	0,211289	0,083697	0,079201	-0,135317	-2,688923	0,762535	-0,859450	-3,030864	-1,079897	-24,047296	19,788767	13,435509	0,211289	0,083697	0,079201	6,434884	-19,275147	0,762535	0,211289	0,083697	0,079201	6,434884	-19,275147	0,762535
10:37:23,64	0,836034	3,356960	-0,155013	0,763988	0,109994	-0,249051	0,210314	0,083799	0,083524	-0,095991	-2,721561	0,806693	-0,862591	-3,033068	-1,081800	-23,989122	19,753093	13,446169	0,210314	0,083799	0,083524	6,482233	-19,231195	0,806693	0,210314	0,083799	0,083524	6,482233	-19,231195	0,806693
10:37:23,69	0,836034	3,356960	-0,155013	0,763988	0,109994	-0,249051	0,207564	0,084393	0,080764	-0,123157	-2,872361	0,772858	-0,858590	-3,028186	-1,082656	-24,052196	19,795877	13,401673	0,207564	0,084393	0,080764	6,501673	-19,166118	0,772858	0,207564	0,084393	0,080764	6,501673	-19,166118	0,772858
10:37:23,74	0,836034	3,356960	-0,155013	0,763988	0,109994	-0,249051	0,207564	0,084393	0,080764	-0,123157	-2,872361	0,772858	-0,857245	-3,030256	-1,083728	-23,965469	19,781008	13,459025	0,207564	0,084393	0,080764	6,501673	-19,166118	0,772858	0,207564	0,084393	0,080764	6,501673	-19,166118	0,772858
10:37:23,79	0,836034	3,356960	-0,155013	0,763988	0,109994	-0,249051	0,208684	0,082193	0,079693	0,021721	-2,731553	0,830209	-0,865613	-3,030052	-1,083807	-24,020611	19,759537	13,404239	0,208684	0,082193	0,079693	6,473864	-19,113269	0,830209	0,208684	0,082193	0,079693	6,473864	-19,113269	0,830209
10:37:23,84	0,836034	3,356960	-0,155013	0,763988	0,109994	-0,249051	0,212692	0,089542	0,079613	-0,406618	-2,560173	0,775424	-0,857385	-3,027600	-1,082644	-24,032487	19,780830	13,406122	0,212692	0,089542	0,079613	6,622460	-19,256490	0,775424	0,212692	0,089542	0,079613	6,622460	-19,256490	0,775424
10:37:23,89	0,836034	3,356960	-0,155013	0,763988	0,109994	-0,249051	0,206455	0,083642	0,080776	-0,087306	-2,905449	0,777306	-0,863376	-3,035319	-1,084559	-24,078784	19,742840	13,438281	0,216134	0,084972	0,078861	6,457789	-19,389746	0,809466	0,216134	0,084972	0,078861	6,457789	-19,389746	0,809466
10:37:23,94	0,836034	3,356960	-0,155013	0,763988	0,109994	-0,249051	0,216134	0,084972	0,078861	-0,212486	-2,423197	0,809466	-0,858512	-3,032767	-1,087251	-24,011052	19,786330	13,441835	0,216134	0,084972	0,078861	6,457789	-19,389746	0,809466	0,216134	0,084972	0,078861	6,457789	-19,389746	0,809466
10:37:23,99	0,836034	3,356960	-0,155013	0,763988	0,109994	-0,249051	0,211989	0,088645	0,079203	-0,364388	-2,626149	0,761991	-0,860840	-3,033386	-1,085733	-23,990499	19,732000	13,380325	0,211989	0,088645	0,079203	6,594282	-19,267313	0,761991	0,211989	0,088645	0,079203	6,594282	-19,267313	0,761991
10:37:24,04	0,836034	3,356960	-0,155013	0,763988	0,109994	-0,249051	0,211989	0,088645	0,079203	-0,364388	-2,626149	0,761991	-0,857941	-3,029360	-1,086091	-24,000963	19,754340	13,445451	0,211989	0,088645	0,079203	6,594282	-19,267313	0,761991	0,211989	0,088645	0,079203	6,594282	-19,267313	0,761991
10:37:24,09	0,836034	3,356960	-0,155013	0,763988	0,109994	-0,249051	0,208257	0,083244	0,077329	-0,073764	-2,771179	0,816635	-0,860243	-3,035707	-1,085708	-23,989818	19,729521	13,399362	0,208257	0,083244	0,077329	6,460870	-19,119348	0,816635	0,208257	0,083244	0,077329	6,460870	-19,119348	0,816635
10:37:24,14	0,836034	3,356960	-0,155013	0,763988	0,109994	-0,249051	0,214904	0,082064	0,077713	-0,028330	-2,403471	0,770546	-0,865032	-3,031681	-1,082643	-24,033697	19,766744	13,398910	0,214904	0,082064	0,077713	6,413680	-19,273434	0,770546	0,214904	0,082064	0,077713	6,413680	-19,273434	0,770546
10:37:24,19	0,836034	3,356960	-0,155013	0,763988	0,109994	-0,249051	0,213812	0,088224	0,080777	-0,338358	-2,516880	0,770094	-0,859277	-3,030085	-1,084599	-24,083388	19,753198	13,411099	0,213812	0,088224	0,080777	6,587220	-19,301101	0,770094	0,213812	0,088224	0,080777	6,587220	-19,301101	0,770094
10:37:24,24	0,836034	3,356960	-0,155013	0,763988	0,109994	-0,249051	0,213362	0,080948	0,078508	0,057989	-2,529154	0,811013	-0,858506	-3,034929	-1,084913	-24,015057	19,776784	13,439828	0,213362	0,080948	0,078508	6,412429	-19,278056	0,811013	0,213362	0,080948	0,078508	6,412429	-19,278056	0,811013
10:37:24,29	0,836034	3,356960	-0,155013	0,763988	0,109994	-0,249051	0,213362	0,080948	0,078508	0,057989	-2,529154	0,811013	-0,861451	-3,035222	-1,086887	-23,993116	19,705542	13,389518	0,215088	0,083353	0,076534	6,425418	-19,269186	0,760702	0,215088	0,083353	0,076534	6,425418	-19,269186	0,760702
10:37:24,34	0,836034	3,356960	-0,155013	0,763988	0,109994	-0,249051	0,215088	0,083353	0,076534	-0,117765	-2,384751	0,760702	-0,863859	-3,034312	-1,084566	-24,034467	19,755088	13,409217	0,215504	0,085894	0,078854	6,514984	-19,340786	0,780402	0,215504	0,085894	0,078854	6,514984	-19,340786	0,780402
10:37:24,39	0,836034	3,356960	-0,155013	0,763988	0,109994	-0,249051	0,208028	0,082593	0,075774	-0,003194	-2,765897	0,793856	-0,857263	-3,029487	-1,087647	-23,967698	19,777557	13,422672	0,208028	0,082593	0,075774	6,480368	-19,096075	0,793856	0,208028	0,082593	0,075774	6,480368	-19,096075	0,793856
10:37:24,44	0,836034	3,356960	-0,155013	0,763988	0,109994	-0,249051	0,212962	0,087361	0,075745	-0,342197	-2,491890	0,775424	-0,863859	-3,031377	-1,087675	-23,998159	19,689952	13,404240	0,212962	0,087361	0,075745	6,515604	-19,209413	0,775424	0,212962	0,087361	0,075745	6,515604	-19,209413	0,775424
10:37:24,49	0,836034	3,356960	-0,155013	0,763988	0,109994	-0,249051	0,212962	0,087361	0,075745	-0,342197	-2,491890	0,775424	-0,856765	-3,030032	-1,086103	-24,003976	19,749064	13,426043	0,212962	0,087361	0,075745	6,515604	-19,209413	0,775424	0,212962	0,087361	0,075745	6,515604	-19,209413	0,775424
10:37:24,54	0,836034	3,356960	-0,155013	0,763988	0,109994	-0,249051	0,208251	0,081889	0,077318	-0,009384	-2,771483	0,797227	-0,864434	-3,037458	-1,086504	-24,026032	19,731882	13,394465	0,218516	0,084818	0,076917	6,470614	-19,401691	0,765649	0,218516	0,084818	0,076917	6,470614	-19,401691	0,765649
10:37:24,59	0,836034	3,356960	-0,155013	0,763988	0,109994	-0,249051	0,218516	0,084818	0,076917	-0,187631	-2,248197	0,765649	-0,863331	-3,031241	-1,089207	-24,032081	19,732763	13,455455	0,218516	0,084818	0,076917	6,470614	-19,401691	0,765649	0,218516	0,084818	0,076917	6,470614	-19,401691	0,765649
10:37:24,64	0,836034	3,356960	-0,155013	0,763988	0,109994	-0,249051	0,212580	0,086971	0,074213	-0,301833	-2,562542	0,826639	-0,859725	-3,037842	-1,088418	-24,022488	19,733461	13,420626	0,212580	0,086971	0,074213	6,525400	-19,250069	0,826639	0,212580	0,086971	0,074213	6,525400	-19,250069	0,826639
10:37:24,69	0,836034	3,356960	-0,155013	0,763988	0,109994	-0,249051	0,216494	0,080548	0,075003	0,037554	-2,351059	0,791811	-0,858508	-3,026181	-1,089604	-23,980988	19,766409	13,433608	0,216494	0,080548	0,075003	6,360596	-19,345830	0,791811	0,216494	0,080548	0,075003	6,360596	-19,345830	0,791811
10:37:24,74	0,836034	3,356960	-0,155013	0,763988	0,109994	-0,249051	0,205787	0,085324	0,073816	-0,161513	-2,888373	0,804792	-0,863289	-3,032065	-1,085718	-24,024248	19,732865	13,433759	0,205787	0,085324	0,073816	6,536443	-19,042620	0,804792	0,205787	0,085324	0,073816	6,536443	-19,042620	0,804792
10:37:24,79	0,836034	3,356960	-0,155013	0,763988	0,109994	-0,249051	0,213273	0,086523	0,077703	-0,274529	-2,519776	0,804943	-0,859670	-3,032492	-1,086123	-23,997969	19,752614	13,386479	0,213273	0,086523	0,077703	6,517531	-19,261700	0,804943	0,213273	0,086523	0,077703	6,517531	-19,261700	0,804943
10:37:24,84	0,836034	3,356960	-0,155013	0,763988	0,109994	-0,249051	0,211833	0,083176	0,077297	-0,070221	-2,581756	0,757663	-0,865026	-3,033930	-1,086862	-24,004307	19,711683	13,442685	0,211833	0,083176	0,077297	6,459067	-19,210665	0,757663	0,211833	0,083176	0,077297	6,459067	-19,210665	0,757663
10:37:24,89	0,836034	3,356960	-0,155013	0,763988	0,109994	-0,249051	0,215757	0,087095	0,076558	-0,312629	-2,362746	0,813869	-0,861019	-3,030700	-1,086503	-24,052098	19,715743	13,444260	0,215757	0,087095	0,076558	6,524305	-19,299666	0,813869	0,215757	0,087095	0,076558	6,524305	-19,299666	0,813869
10:37:24,94	0,836034	3,356960	-0,155013	0,763988	0,109994	-0,249051	0,209299	0,083177	0,076943	-0,030642	-2,685935	0,787703	-0,860999	-3,029897	-1,086511	-24,048524	19,735140	13,435282	0,209299	0,083177	0,076943	6,498790	-19,115905	0,787703	0,209299	0,083177	0,076943	6,498790	-19,115905	0,787703
10:37:24,99	0,836034	3,356960	-0,155013	0,763988	0,109994	-0,249051	0,209299	0,083177	0,076943	-0,030642	-2,685935	0,787703	-0,863222	-3,031483	-1,085300	-23,987583	19,726372	13,452399	0,209299	0,083177	0,076943	6,498790	-19,115905	0,787703	0,209299	0,083177	0,076943	6,498790	-19,115905	0,787703
10:37:25,04	0,836034	3,356960	-0,155013	0,763988	0,109994	-0,249051	0,212736	0,086756	0,078120	-0,273915	-2,512706	0,823583	-0,862136	-3,027770	-1,087738	-24,038757	19,759609	13,364153	0,212736	0,086756	0,078120	6,536404	-19,212468	0,823583	0,212736	0,086756	0,078120	6,536404	-19,212468	0,823583
10:37:25,09	0,836034	3,356960	-0,155013	0,763988	0,109994	-0,249051	0,210004	0,079495	0,075777	0,104534	-2,662327	0,792436	-0,855568	-3,032748	-1,087643	-23,993687	19,730907	13,421251	0,210004	0,079495	0,075777	6,344862	-19,147621	0,792436	0,210004	0,079495	0,075777	6,344862	-19,147621	0,792436
10:37:25,14	0,836034	3,356960	-0,155013	0,763988	0,109994	-0,249051	0,213820	0,090936	0,073042	-0,484240	-2,474186	0,812193	-0,860304	-3,037132	-1,085299	-24,013313	19,713461	13,432534	0,213820	0,090936	0,073042	6,654246	-19,259029	0,812193	0,213820	0,090936	0,073042	6,654246	-19,259029	0,812193
10:37:25,19	0,836034	3,356960	-0,155013	0,763988	0,109994	-0,249051	0,205882	0,081161	0,076154	0,036605	-2,864335	0,788238	-0,854950	-3,028345	-1,087267	-23,973655	19,740985	13,417054	0,205882	0,081161	0,076154	6,407775	-19,026092	0,788238	0,205882	0,081161	0,076154	6,407775	-19,026092	0,788238
10:37:25,24	0,836034	3,356960	-0,155013	0,763988	0,109994	-0,249051	0,205882	0,081161	0,076154	0,036605	-2,864335	0,788238	-0,857224	-3,031497	-1,090336	-23,942966	19,764640	13,437884	0,205882	0,081161	0,076154	6,407775	-19,026092	0,788238	0,205882	0,081161	0,076154	6,407775	-19,026092	0,788238
10:37:25,29	0,836034	3,356960	-0,155013	0,763988	0,109994	-0,249051	0,209749	0,081554	0,073085	0,052021	-2,648537	0,809068	-0,860260	-3,034894	-1,089192	-23,986364	19,729415	13,420941	0,214209	0,082485	0,074229	6,426483	-19,251962	0,792126	0,214209	0,082485	0,074229	6,426483	-19,251962	0,792126
10:37:25,34	0,836034	3,356960	-0,155013	0,763988	0,109994	-0,249051	0,213991	0,087520	0,075742	-0,350217	-2,482258	0,790829	-0,864512	-3,032189	-1,087678	-24,036037	19,712140	13,419644	0,213991	0,087520	0,075742	6,520108	-19,280589	0,790829	0,213991	0,087520	0,075742	6,520108	-19,280589	0,790829
10:37:25,39	0,836034	3,356960	-0,155013	0,763988	0,109994	-0,249051	0,213991	0,087520	0,075742	-0,350217	-2,482258	0,790829	-0,857888	-3,034429	-1,088401	-23,967093	19,696138	13,424521	0,213991	0,087520	0,075742	6,520108	-19,280589	0,790829	0,213991	0,087520	0,075742	6,520108	-19,280589	0,790829
10:37:25,44	0,836034	3,356960	-0,155013	0,763988	0,109994	-0,249051	0,211387	0,086239	0,073029	-0,255562	-2,599526	0,788472	-0,862100	-3,030574	-1,090391	-24,006314	19,727337	13,417287	0,211387	0,086239	0,073029	6,514174	-19,193439	0,788472	0,211387	0,086239	0,073029	6,514174	-19,193439	0,788472
10:37:25,49	0,836034	3,356960	-0,155013	0,763988	0,109994	-0,249051	0,211387	0,086239	0,073029	-0,255562	-2,599526	0,788472	-0,860947	-3,030070	-1,088461	-24,015147	19,709090	13,406203	0,211387	0,086239	0,073029	6,514174	-19,193439	0,788472	0,211387	0,086239	0,073029	6,514174	-19,193439	0,788472
10:37:25,54	0,836034	3,356960	-0,155013	0,763988	0,109994	-0,249051	0,216785	0,083689	0,077734	-0,116621	-2,294584	0,793871	-0,862591	-3,036524	-1,085686	-23,982139	19,720710	13,422687	0,216785	0,083689	0,077734	6,452951	-19,312235	0,793871	0,216785	0,083689	0,077734	6,452951	-19,312235	0,793871
10:37:25,59	0,836034	3,356960	-0,155013	0,763988	0,109994	-0,249051	0,216785	0,083689	0,077734	-0,116621	-2,294584	0,793871	-0,859070	-3,030062	-1,088061	-23,981380	19,753037	13,397655	0,216785	0,083689	0,077734	6,452951	-19,312235	0,793871	0,216785	0,083689	0,077734	6,452951	-19,312235	0,793871
10:37:25,64	0,836034	3,356960	-0,155013	0,763988	0,109994	-0,249051	0,209429	0,083871	0,075360	-0,097711	-2,692643	0,768840	-0,863851	-3,031206	-1,088017	-23,992022	19,706242	13,463075	0,209429	0,083871	0,075360	6,486151	-19,132786	0,768840	0,209429	0,083871	0,075360	6,486151	-19,132786	0,768840
10:37:25,69	0,836034	3,356960	-0,155013	0,763988	0,109994	-0,249051	0,212810	0,087439	0,075403	-0,329115	-2,502607	0,834260	-0,864965	-3,037690	-1,087642	-23,998929	19,744257	13,414530	0,218983	0,085161	0,075778	6,503970	-19,396778	0,785714	0,218983	0,085161	0,075778	6,503970	-19,396778	0,785714
10:37:25,74	0,836034	3,356960	-0,155013	0,763988	0,109994	-0,249051	0,213697	0,080031	0,075039	0,068271	-2,434919	0,815206	-0,852645	-3,030465	-1,087639	-23,988946	19,707854	13,430996	0,213697	0,080031	0,075039	6,350700	-19,210120	0,815206	0,213697	0,080031	0,075039	6,350700	-19,210120	0,815206
10:37:25,79	0,836034	3,356960	-0,155013	0,763988	0,109994	-0,249051	0,213299	0,086482	0,074205	-0,278125	-2,489191	0,791676	-0,863267	-3,032108	-1,089216	-24,001791	19,713283	13,420491	0,213299	0,086482	0,074205	6,510713	-19,233146	0,791676	0,213299	0,086482	0,074205	6,510713	-19,233146	0,791676
10:37:25,84	0,836034	3,356960	-0,155013	0,763988	0,109994	-0,249051	0,213299	0,086482	0,074205	-0,278125	-2,489191	0,791676	-0,855572	-3,028088	-1,090005	-23,978092	19,720808	13,398670	0,213299	0,086482	0,074205	6,510713	-19,233146	0,791676	0,213299	0,086482	0,074205	6,510713	-19,233146	0,791676
10:37:25,89	0,836034	3,356960	-0,155013	0,763988	0,109994	-0,249051	0,205971	0,081828	0,073415	-0,017764	-2,853493	0,769854	-0,867364	-3,033543	-1,087280	-23,990874	19,689714	13,402990	0,205971	0,081828	0,073415	6,405755	-19,022188	0,769854	0,205971	0,081828	0,073415	6,405755	-19,022188	0,769854
10:37:25,94	0,836034	3,356960	-0,155013	0,763988	0,109994	-0,249051	0,210358	0,085482	0,074987	-0,230752	-2,641848	0,806331	-0,860930	-3,030061	-1,088434	-24,003862	19,709133	13,435147	0,210358	0,085482	0,074987	6,479582	-19,154925	0,806331	0,210358	0,085482	0,074987	6,479582	-19,154925	0,806331
10:37:25,99	0,836034	3,356960	-0,155013	0,763988	0,109994	-0,249051	0,210358	0,085482	0,074987	-0,230752	-2,641848	0,806331	-0,857816	-3,033658	-1,088411	-23,940943	19,715503	13,400779	0,210358	0,085482	0,074987	6,479582	-19,154925	0,806331	0,210358	0,085482	0,074987	6,479582	-19,154925	0,806331
10:37:26,04	0,836034	3,356960	-0,155013	0,763988	0,109994	-0,249051	0,211916	0,080986	0,075010	0,040016	-2,509498	0,771963	-0,860194	-3,035930	-1,090336	-23,939815	19,680764	13,414614	0,215073	0,081910	0,073084	6,392388	-19,210230	0,785798	0,215073	0,081910	0,073084	6,392388	-19,210230	0,785798
10:37:26,09	0,836034	3,356960	-0,155013	0,763988	0,109994	-0,249051	0,215073	0,081910	0,073084	-0,037570	-2,327003	0,785798	-0,865605	-3,029219	-1,091177	-23,994472	19,746321	13,413002	0,211966	0,089952	0,072243	6,634927	-19,208008	0,784187	0,211966	0,089952	0,072243	6,634927	-19,208008	0,784187
10:37:26,14	0,836034	3,356960	-0,155013	0,763988	0,109994	-0,249051	0,211966	0,089952	0,072243	-0,426271	-2,568677	0,784187	-0,857261	-3,034094	-1,087998	-23,948595	19,696739	13,433952	0,212016	0,080288	0,075423	6,358852	-19,144822	0,805136	0,212016	0,080288	0,075423	6,358852	-19,144822	0,805136
10:37:26,19	0,836034	3,356960	-0,155013	0,763988	0,109994	-0,249051	0,212016	0,080288	0,075423	0,056216	-2,501534	0,805136	-0,865034	-3,031840	-1,091163	-23,994872	19,704915	13,416226	0,212016	0,080288	0,075423	6,358852	-19,144822	0,805136	0,212016	0,080288	0,075423	6,358852	-19,144822	0,805136
10:37:26,24	0,836034	3,356960	-0,155013	0,763988	0,109994	-0,249051	0,208981	0,086287	0,073796	-0,252422	-2,736558	0,788943	-0,860939	-3,028466	-1,089625	-24,013774	19,738175	13,417758	0,208981	0,086287	0,073796	6,521112	-19,141539	0,788943	0,208981	0,086287	0,073796	6,521112	-19,141539	0,788943
10:37:26,29	0,836034	3,356960	-0,155013	0,763988	0,109994	-0,249051	0,208981	0,086287	0,073796	-0,252422	-2,736558	0,788943	-0,857824	-3,033603	-1,089565	-23,940803	19,715494	13,416022	0,211873	0,081021	0,073855	6,398406	-19,143651	0,787206	0,211873	0,081021	0,073855	6,398406	-19,143651	0,787206
10:37:26,34	0,836034	3,356960	-0,155013	0,763988	0,109994	-0,249051	0,209173	0,086844	0,073820	-0,295516	-2,698050	0,812039	-0,861517	-3,028354	-1,089600	-23,996149	19,711653	13,440855	0,209173	0,086844	0,073820	6,521703	-19,118102	0,812039	0,209173	0,086844	0,073820	6,521703	-19,118102	0,812039
10:37:26,39	0,836034	3,356960	-0,155013	0,763988	0,109994	-0,249051	0,209173	0,086844	0,073820	-0,295516	-2,698050	0,812039	-0,857352	-3,029937	-1,089195	-23,980782	19,706219	13,435916	0,209173	0,086844	0,073820	6,521703	-19,118102	0,812039	0,209173	0,086844	0,073820	6,521703	-19,118102	0,812039
10:37:26,44	0,836034	3,356960	-0,155013	0,763988	0,109994	-0,249051	0,208462	0,082445	0,074225	-0,063825	-2,718978	0,807101	-0,857262	-3,028059	-1,089557	-23,926852	19,693130	13,449992	0,208462	0,082445	0,074225	6,408125	-19,083245	0,807101	0,208462	0,082445	0,074225	6,408125	-19,083245	0,807101
10:37:26,49	0,836034	3,356960	-0,155013	0,763988	0,109994	-0,249051	0,206791	0,083307	0,073864	-0,092984	-2,752638	0,821177	-0,867376	-3,032848	-1,089220	-23,987788	19,683145	13,408875	0,215995	0,089670	0,074200	6,576105	-19,277396	0,780059	0,215995	0,089670	0,074200	6,576105	-19,277396	0,780059
10:37:26,54	0,836034	3,356960	-0,155013	0,763988	0,109994	-0,249051	0,210270	0,088891	0,072257	-0,381489	-2,639427	0,798489	-0,863839	-3,028280	-1,091164	-23,984526	19,728633	13,427305	0,210270	0,088891	0,072257	6,596488	-19,145599	0,798489	0,210270	0,088891	0,072257	6,596488	-19,145599	0,798489
10:37:26,59	0,836034	3,356960	-0,155013	0,763988	0,109994	-0,249051	0,210270	0,088891	0,072257	-0,381489	-2,639427	0,798489	-0,859618	-3,035437	-1,089970	-23,954636	19,700783	13,395976	0,210270	0,088891	0,072257	6,596488	-19,145599	0,798489	0,210270	0,088891	0,072257	6,596488	-19,145599	0,798489
10:37:26,64	0,836034	3,356960	-0,155013	0,763988	0,109994	-0,249051	0,214358	0,081658	0,073450	-0,014519	-2,387025	0,767161	-0,865034	-3,028291	-1,090817	-24,001428	19,737105	13,383725	0,214358	0,081658	0,073450	6,395626	-19,214128	0,767161	0,214358	0,081658	0,073450	6,395626	-19,214128	0,767161
10:37:26,69	0,836034	3,356960	-0,155013	0,763988	0,109994	-0,249051	0,210877	0,089921	0,072603	-0,436138	-2,626737	0,754909	-0,857222	-3,033861	-1,091897	-23,930741	19,712786	13,407626	0,211795	0,080370	0,071523	6,383850	-19,131507	0,778811	0,211795	0,080370	0,071523	6,383850	-19,131507	0,778811
10:37:26,74	0,836034	3,356960	-0,155013	0,763988	0,109994	-0,249051	0,215966	0,082794	0,071502	-0,063138	-2,327087	0,768741	-0,861406	-3,036261	-1,091918	-23,969901	19,721684	13,397557	0,215966	0,082794	0,071502	6,436205	-19,280406	0,768741	0,215966	0,082794	0,071502	6,436205	-19,280406	0,768741
10:37:26,79	0,836034	3,356960	-0,155013	0,763988	0,109994	-0,249051	0,215966	0,082794	0,071502	-0,063138	-2,327087	0,768741	-0,859786	-3,029227	-1,090791	-24,017189	19,713438	13,412952	0,215966	0,082794	0,071502	6,436205	-19,280406	0,768741	0,215966	0,082794	0,071502	6,436205	-19,280406	0,768741
10:37:26,84	0,836034	3,356960	-0,155013	0,763988	0,109994	-0,249051	0,214656	0,083540	0,073060	-0,137565	-2,346555	0,766001	-0,861397	-3,034754	-1,090361	-23,945595	19,666492	13,394817	0,214656	0,083540	0,073060	6,420326	-19,197049	0,766001	0,214656	0,083540	0,073060	6,420326	-19,197049	0,766001
10:37:26,89	0,836034	3,356960	-0,155013	0,763988	0,109994	-0,249051	0,210418	0,086760	0,073797	-0,291291	-2,619249	0,767834	-0,862067	-3,029474	-1,089624	-23,984043	19,704550	13,396650	0,210418	0,086760	0,073797	6,519402	-19,137072	0,767834	0,210418	0,086760	0,073797	6,519402	-19,137072	0,767834
10:37:26,94	0,836034	3,356960	-0,155013	0,763988	0,109994	-0,249051	0,209550	0,080253	0,073471	0,086315	-2,595786	0,777577	-0,855997	-3,031976	-1,089949	-23,905022	19,704192	13,406393	0,209550	0,080253	0,073471	6,386145	-19,045450	0,777577	0,209550	0,080253	0,073471	6,386145	-19,045450	0,777577
10:37:26,99	0,836034	3,356960	-0,155013	0,763988	0,109994	-0,249051	0,211110	0,087044	0,073838	-0,315899	-2,566907	0,815460	-0,862659	-3,029932	-1,089582	-23,974825	19,687834	13,444276	0,211110	0,087044	0,073838	6,517046	-19,139077	0,815460	0,211110	0,087044	0,073838	6,517046	-19,139077	0,815460
10:37:27,04	0,836034	3,356960	-0,155013	0,763988	0,109994	-0,249051	0,213074	0,080378	0,072291	0,051728	-2,457859	0,778023	-0,857868	-3,034965	-1,091129	-23,958327	19,702548	13,406839	0,213074	0,080378	0,072291	6,361388	-19,184188	0,778023	0,213074	0,080378	0,072291	6,361388	-19,184188	0,778023
10:37:27,09	0,836034	3,356960	-0,155013	0,763988	0,109994	-0,249051	0,213074	0,080378	0,072291	0,051728	-2,457859	0,778023	-0,863165	-3,034725	-1,090352	-23,933900	19,635507	13,403087	0,215515	0,085085	0,073069	6,440290	-19,194197	0,774271	0,215515	0,085085	0,073069	6,440290	-19,194197	0,774271
10:37:27,14	0,836034	3,356960	-0,155013	0,763988	0,109994	-0,249051	0,209442	0,082412	0,070747	-0,022360	-2,623738	0,794269	-0,861612	-3,029751	-1,091150	-24,030876	19,689035	13,460588	0,209442	0,082412	0,070747	6,446991	-19,064939	0,794269	0,209442	0,082412	0,070747	6,446991	-19,064939	0,794269
10:37:27,19	0,836034	3,356960	-0,155013	0,763988	0,109994	-0,249051	0,214719	0,086241	0,072256	-0,277259	-2,349891	0,747073	-0,863768	-3,033458	-1,091164	-23,950937	19,670449	13,375889	0,214719	0,086241	0,072256	6,492658	-19,205320	0,747073	0,214719	0,086241	0,072256	6,492658	-19,205320	0,747073
10:37:27,24	0,836034	3,356960	-0,155013	0,763988	0,109994	-0,249051	0,206043	0,082362	0,072678	-0,031340	-2,797977	0,793503	-0,856071	-3,027883	-1,090742	-23,926151	19,707218	13,422319	0,206043	0,082362	0,072678	6,434113	-18,972317	0,793503	0,206043	0,082362	0,072678	6,434113	-18,972317	0,793503
10:37:27,29	0,836034	3,356960	-0,155013	0,763988	0,109994	-0,249051	0,210911	0,087838	0,072252	-0,336975	-2,599183	0,783495	-0,863247	-3,029362	-1,091169	-23,983692	19,716297	13,412311	0,210911	0,087838	0,072252	6,558306	-19,155706	0,783495	0,210911	0,087838	0,072252	6,558306	-19,155706	0,783495
10:37:27,34	0,836034	3,356960	-0,155013	0,763988	0,109994	-0,249051	0,210050	0,084112	0,067645	-0,114457	-2,581799	0,805247	-0,859589	-3,030480	-1,095775	-23,915506	19,710121	13,434062	0,210050	0,084112	0,067645	6,488300	-19,070760	0,805247	0,210050	0,084112	0,067645	6,488300	-19,070760	0,805247
10:37:27,39	0,836034	3,356960	-0,155013	0,763988	0,109994	-0,249051	0,213467	0,086930	0,070337	-0,298689	-2,396374	0,772545	-0,863738	-3,032029	-1,093084	-23,927618	19,673592	13,401361	0,213467	0,086930	0,070337	6,525288	-19,153517	0,772545	0,213467	0,086930	0,070337	6,525288	-19,153517	0,772545
10:37:27,44	0,836034	3,356960	-0,155013	0,763988	0,109994	-0,249051	0,206306	0,082339	0,070708	-0,086949	-2,791758	0,779014	-0,856183	-3,028123	-1,092712	-23,961038	19,661766	13,407830	0,206306	0,082339	0,070708	6,376696	-18,986790	0,779014	0,206306	0,082339	0,070708	6,376696	-18,986790	0,779014
10:37:27,49	0,836034	3,356960	-0,155013	0,763988	0,109994	-0,249051	0,206306	0,082339	0,070708	-0,086949	-2,791758	0,779014	-0,864374	-3,034464	-1,089214	-23,966836	19,679716	13,389444	0,206306	0,082339	0,070708	6,376696	-18,986790	0,779014	0,206306	0,082339	0,070708	6,376696	-18,986790	0,779014
10:37:27,54	0,836034	3,356960	-0,155013	0,763988	0,109994	-0,249051	0,208025	0,086037	0,073046	-0,239835	-2,710129	0,787717	-0,860245	-3,027763	-1,090375	-23,948036	19,699768	13,416533	0,208025	0,086037	0,073046	6,514106	-19,040075	0,787717	0,208025	0,086037	0,073046	6,514106	-19,040075	0,787717
10:37:27,59	0,836034	3,356960	-0,155013	0,763988	0,109994	-0,249051	0,208025	0,086037	0,073046	-0,239835	-2,710129	0,787717	-0,863781	-3,038013	-1,090747	-23,971850	19,683738	13,399823	0,208025	0,086037	0,073046	6,514106	-19,040075	0,787717	0,208025	0,086037	0,073046	6,514106	-19,040075	0,787717
10:37:27,64	0,836034	3,356960	-0,155013	0,763988	0,109994	-0,249051	0,209539	0,085092	0,071484	-0,161018	-2,631886	0,760026	-0,860183	-3,029547	-1,091936	-23,933647	19,725721	13,388842	0,209539	0,085092	0,071484	6,518729	-19,080726	0,760026	0,209539	0,085092	0,071484	6,518729	-19,080726	0,760026
10:37:27,69	0,836034	3,356960	-0,155013	0,763988	0,109994	-0,249051	0,215950	0,086941	0,074231	-0,321870	-2,304591	0,799131	-0,864989	-3,034174	-1,089189	-23,971245	19,672677	13,427947	0,215950	0,086941	0,074231	6,502976	-19,256637	0,799131	0,215950	0,086941	0,074231	6,502976	-19,256637	0,799131
10:37:27,74	0,836034	3,356960	-0,155013	0,763988	0,109994	-0,249051	0,204947	0,084389	0,071112	-0,144696	-2,853112	0,794312	-0,857278	-3,025921	-1,092308	-23,928531	19,699379	13,423128	0,204947	0,084389	0,071112	6,479835	-18,941413	0,794312	0,204947	0,084389	0,071112	6,479835	-18,941413	0,794312
10:37:27,79	0,836034	3,356960	-0,155013	0,763988	0,109994	-0,249051	0,212038	0,088470	0,073812	-0,344108	-2,532673	0,777795	-0,864358	-3,030022	-1,089608	-23,963994	19,734615	13,406610	0,212038	0,088470	0,073812	6,600757	-19,177675	0,777795	0,212038	0,088470	0,073812	6,600757	-19,177675	0,777795
10:37:27,84	0,836034	3,356960	-0,155013	0,763988	0,109994	-0,249051	0,213318	0,080975	0,070740	-0,016141	-2,429841	0,787346	-0,858507	-3,034878	-1,092681	-23,963448	19,663000	13,416161	0,213318	0,080975	0,070740	6,340405	-19,175309	0,787346	0,213318	0,080975	0,070740	6,340405	-19,175309	0,787346
10:37:27,89	0,836034	3,356960	-0,155013	0,763988	0,109994	-0,249051	0,210213	0,080587	0,072706	0,053439	-2,561040	0,796899	-0,856619	-3,032383	-1,090715	-23,912549	19,690655	13,425715	0,210213	0,080587	0,072706	6,379521	-19,062779	0,796899	0,210213	0,080587	0,072706	6,379521	-19,062779	0,796899
10:37:27,94	0,836034	3,356960	-0,155013	0,763988	0,109994	-0,249051	0,215203	0,086770	0,071082	-0,319992	-2,375892	0,767956	-0,864468	-3,033612	-1,092339	-24,002843	19,682854	13,396771	0,215203	0,086770	0,071082	6,491473	-19,269292	0,767956	0,215203	0,086770	0,071082	6,491473	-19,269292	0,767956
10:37:27,99	0,836034	3,356960	-0,155013	0,763988	0,109994	-0,249051	0,215203	0,086770	0,071082	-0,319992	-2,375892	0,767956	-0,863799	-3,029760	-1,090744	-23,962872	19,712532	13,445480	0,215203	0,086770	0,071082	6,491473	-19,269292	0,767956	0,215203	0,086770	0,071082	6,491473	-19,269292	0,767956
10:37:28,04	0,836034	3,356960	-0,155013	0,763988	0,109994	-0,249051	0,210060	0,082047	0,071535	-0,004881	-2,587935	0,803248	-0,857806	-3,031520	-1,091885	-23,920139	19,715331	13,432063	0,210060	0,082047	0,071535	6,435773	-19,077621	0,803248	0,210060	0,082047	0,071535	6,435773	-19,077621	0,803248
10:37:28,09	0,836034	3,356960	-0,155013	0,763988	0,109994	-0,249051	0,206179	0,082325	0,069958	-0,057846	-2,775121	0,794097	-0,856107	-3,028020	-1,093463	-23,926723	19,674722	13,422913	0,206179	0,082325	0,069958	6,404704	-18,960185	0,794097	0,206179	0,082325	0,069958	6,404704	-18,960185	0,794097
10:37:28,14	0,836034	3,356960	-0,155013	0,763988	0,109994	-0,249051	0,215585	0,087897	0,070724	-0,351143	-2,370984	0,812606	-0,865636	-3,033380	-1,092696	-24,002094	19,714133	13,441422	0,215585	0,087897	0,070724	6,548806	-19,294424	0,812606	0,215585	0,087897	0,070724	6,548806	-19,294424	0,812606
10:37:28,19	0,836034	3,356960	-0,155013	0,763988	0,109994	-0,249051	0,212560	0,083396	0,074236	-0,153048	-2,426349	0,779034	-0,860224	-3,033011	-1,089184	-23,931791	19,631969	13,407850	0,212560	0,083396	0,074236	6,393501	-19,112280	0,779034	0,212560	0,083396	0,074236	6,393501	-19,112280	0,779034
10:37:28,24	0,836034	3,356960	-0,155013	0,763988	0,109994	-0,249051	0,211252	0,084334	0,066827	-0,176771	-2,599665	0,806324	-0,860383	-3,031409	-1,096593	-24,010446	19,706350	13,435140	0,211252	0,084334	0,066827	6,443463	-19,182929	0,806324	0,211252	0,084334	0,066827	6,443463	-19,182929	0,806324
10:37:28,29	0,836034	3,356960	-0,155013	0,763988	0,109994	-0,249051	0,213950	0,086750	0,071865	-0,296328	-2,428844	0,767958	-0,859499	-3,032940	-1,091862	-23,875273	19,674667	13,429782	0,213950	0,086750	0,071865	6,513584	-19,223958	0,767958	0,213950	0,086750	0,071865	6,513584	-19,223958	0,767958
10:37:28,34	0,836034	3,356960	-0,155013	0,763988	0,109994	-0,249051	0,213950	0,086750	0,071865	-0,296328	-2,428844	0,767958	-0,857167	-3,029269	-1,091483	-23,887171	19,706088	13,441319	0,213950	0,086750	0,071865	6,513584	-19,223958	0,767958	0,213950	0,086750	0,071865	6,513584	-19,223958	0,767958
10:37:28,39	0,836034	3,356960	-0,155013	0,763988	0,109994	-0,249051	0,209167	0,085396	0,071099	-0,215113	-2,652687	0,778869	-0,862016	-3,033652	-1,095404	-23,940806	19,655989	13,412092	0,209167	0,085396	0,071099	6,488503	-19,072316	0,778869	0,209167	0,085396	0,071099	6,488503	-19,072316	0,778869
10:37:28,44	0,836034	3,356960	-0,155013	0,763988	0,109994	-0,249051	0,208954	0,082008	0,069583	-0,014331	-2,627311	0,789430	-0,857219	-3,030582	-1,093838	-23,910153	19,696341	13,418246	0,208954	0,082008	0,069583	6,423299	-19,030166	0,789430	0,208954	0,082008	0,069583	6,423299	-19,030166	0,789430
10:37:28,49	0,836034	3,356960	-0,155013	0,763988	0,109994	-0,249051	0,207453	0,084277	0,071889	-0,150297	-2,707983	0,778147	-0,858434	-3,028148	-1,091531	-23,921438	19,682077	13,406962	0,207453	0,084277	0,071889	6,465423	-18,993041	0,778147	0,207453	0,084277	0,071889	6,465423	-18,993041	0,778147
10:37:28,54	0,836034	3,356960	-0,155013	0,763988	0,109994	-0,249051	0,205765	0,083958	0,068969	-0,209341	-2,827100	0,816933	-0,857314	-3,026845	-1,094451	-23,986387	19,632290	13,445748	0,205765	0,083958	0,068969	6,381398	-18,979670	0,816933	0,205765	0,083958	0,068969	6,381398	-18,979670	0,816933
10:37:28,59	0,836034	3,356960	-0,155013	0,763988	0,109994	-0,249051	0,216446	0,089982	0,071494	-0,449347	-2,264660	0,771731	-0,860797	-3,033636	-1,093490	-23,934926	19,666897	13,367823	0,216446	0,089982	0,071494	6,614263	-19,255636	0,771731	0,216446	0,089982	0,071494	6,614263	-19,255636	0,771731
10:37:28,64	0,836034	3,356960	-0,155013	0,763988	0,109994	-0,249051	0,211928	0,087910	0,067626	-0,390617	-2,462743	0,802257	-0,863818	-3,030207	-1,095794	-23,936297	19,631307	13,431072	0,211928	0,087910	0,067626	6,510303	-19,099124	0,802257	0,211928	0,087910	0,067626	6,510303	-19,099124	0,802257
10:37:28,69	0,836034	3,356960	-0,155013	0,763988	0,109994	-0,249051	0,208565	0,084332	0,070747	-0,153024	-2,655354	0,807802	-0,859037	-3,029083	-1,092674	-23,925856	19,684791	13,436618	0,208565	0,084332	0,070747	6,467027	-19,027686	0,807802	0,208565	0,084332	0,070747	6,467027	-19,027686	0,807802
10:37:28,74	0,836034	3,356960	-0,155013	0,763988	0,109994	-0,249051	0,209898	0,087055	0,071097	-0,316488	-2,617857	0,788015	-0,862062	-3,028877	-1,092323	-23,964383	19,681766	13,416831	0,209898	0,087055	0,071097	6,517295	-19,094882	0,788015	0,209898	0,087055	0,071097	6,517295	-19,094882	0,788015
10:37:28,79	0,836034	3,356960	-0,155013	0,763988	0,109994	-0,249051	0,218649	0,081299	0,069577	-0,042631	-2,157264	0,777090	-0,861453	-3,039333	-1,093843	-23,972312	19,656956	13,405906	0,218649	0,081299	0,069577	6,339313	-19,321246	0,777090	0,218649	0,081299	0,069577	6,339313	-19,321246	0,777090
10:37:28,84	0,836034	3,356960	-0,155013	0,763988	0,109994	-0,249051	0,207364	0,082415	0,071142	-0,079366	-2,748313	0,837208	-0,856777	-3,029001	-1,092278	-23,965285	19,677538	13,466023	0,207364	0,082415	0,071142	6,390246	-19,026387	0,837208	0,207364	0,082415	0,071142	6,390246	-19,026387	0,837208
10:37:28,89	0,836034	3,356960	-0,155013	0,763988	0,109994	-0,249051	0,207364	0,082415	0,071142	-0,079366	-2,748313	0,837208	-0,862537	-3,036279	-1,094239	-23,941689	19,717165	13,398336	0,207364	0,082415	0,071142	6,390246	-19,026387	0,837208	0,207364	0,082415	0,071142	6,390246	-19,026387	0,837208
10:37:28,94	0,836034	3,356960	-0,155013	0,763988	0,109994	-0,249051	0,211450	0,088254	0,066790	-0,373996	-2,570333	0,762077	-0,863877	-3,029620	-1,096630	-23,990652	19,702558	13,390892	0,211450	0,088254	0,066790	6,553957	-19,169137	0,762077	0,211450	0,088254	0,066790	6,553957	-19,169137	0,762077
10:37:28,99	0,836034	3,356960	-0,155013	0,763988	0,109994	-0,249051	0,206574	0,084004	0,069969	-0,092155	-2,736904	0,789791	-0,857759	-3,027523	-1,093451	-23,884916	19,711783	13,418606	0,206574	0,084004	0,069969	6,502197	-18,952977	0,789791	0,206574	0,084004	0,069969	6,502197	-18,952977	0,789791
10:37:29,04	0,836034	3,356960	-0,155013	0,763988	0,109994	-0,249051	0,209143	0,086174	0,069548	-0,269412	-2,676678	0,804239	-0,860922	-3,028663	-1,093872	-23,980659	19,692678	13,433054	0,209143	0,086174	0,069548	6,495285	-19,094420	0,804239	0,209143	0,086174	0,069548	6,495285	-19,094420	0,804239
10:37:29,09	0,836034	3,356960	-0,155013	0,763988	0,109994	-0,249051	0,212313	0,082827	0,068024	-0,109325	-2,421933	0,773111	-0,860172	-3,035090	-1,094601	-23,919246	19,683848	13,422069	0,212313	0,082827	0,068024	6,392612	-19,088533	0,773111	0,212313	0,082827	0,068024	6,392612	-19,088533	0,773111
10:37:29,14	0,836034	3,356960	-0,155013	0,763988	0,109994	-0,249051	0,205715	0,081253	0,071935	-0,018046	-2,790700	0,836106	-0,854946	-3,028155	-1,091485	-23,927305	19,656596	13,464922	0,205715	0,081253	0,071935	6,360285	-18,939325	0,836106	0,205715	0,081253	0,071935	6,360285	-18,939325	0,836106
10:37:29,19	0,836034	3,356960	-0,155013	0,763988	0,109994	-0,249051	0,213465	0,082135	0,070000	-0,064988	-2,360892	0,805789	-0,859585	-3,034425	-1,093420	-23,904626	19,642297	13,434605	0,213465	0,082135	0,070000	6,382631	-19,117919	0,805789	0,213465	0,082135	0,070000	6,382631	-19,117919	0,805789
10:37:29,24	0,836034	3,356960	-0,155013	0,763988	0,109994	-0,249051	0,209647	0,084949	0,071902	-0,148080	-2,584421	0,773375	-0,860113	-3,029712	-1,091518	-23,894641	19,709531	13,402191	0,209647	0,084949	0,071902	6,520411	-19,041700	0,773375	0,209647	0,084949	0,071902	6,520411	-19,041700	0,773375
10:37:29,29	0,836034	3,356960	-0,155013	0,763988	0,109994	-0,249051	0,207893	0,083413	0,068798	-0,115326	-2,703609	0,809305	-0,857905	-3,028961	-1,094623	-23,942444	19,682701	13,438121	0,207893	0,083413	0,068798	6,432562	-19,023204	0,809305	0,207893	0,083413	0,068798	6,432562	-19,023204	0,809305
10:37:29,34	0,836034	3,356960	-0,155013	0,763988	0,109994	-0,249051	0,212899	0,084537	0,071129	-0,184921	-2,416895	0,781591	-0,861382	-3,032734	-1,092292	-23,925157	19,659857	13,410407	0,212899	0,084537	0,071129	6,451210	-19,129475	0,781591	0,212899	0,084537	0,071129	6,451210	-19,129475	0,781591
10:37:29,39	0,836034	3,356960	-0,155013	0,763988	0,109994	-0,249051	0,212512	0,081990	0,071918	-0,013282	-2,458431	0,787651	-0,857337	-3,027174	-1,093842	-23,951430	19,696231	13,457915	0,212512	0,081990	0,071918	6,422909	-19,140635	0,787651	0,212512	0,081990	0,071918	6,422909	-19,140635	0,787651
10:37:29,44	0,836034	3,356960	-0,155013	0,763988	0,109994	-0,249051	0,209252	0,085407	0,069949	-0,238332	-2,648668	0,808118	-0,860312	-3,029141	-1,093471	-23,965734	19,673858	13,436933	0,209252	0,085407	0,069949	6,466107	-19,074977	0,808118	0,209252	0,085407	0,069949	6,466107	-19,074977	0,808118
10:37:29,49	0,836034	3,356960	-0,155013	0,763988	0,109994	-0,249051	0,211757	0,085052	0,068367	-0,152583	-2,507946	0,820326	-0,861257	-3,031487	-1,095053	-23,922985	19,726899	13,449142	0,211757	0,085052	0,068367	6,524020	-19,130838	0,820326	0,211757	0,085052	0,068367	6,524020	-19,130838	0,820326
10:37:29,54	0,836034	3,356960	-0,155013	0,763988	0,109994	-0,249051	0,214008	0,083947	0,070350	-0,162794	-2,380634	0,787057	-0,861426	-3,033990	-1,093070	-23,947969	19,663168	13,415872	0,214008	0,083947	0,070350	6,427045	-19,180276	0,787057	0,214008	0,083947	0,070350	6,427045	-19,180276	0,787057
10:37:29,59	0,836034	3,356960	-0,155013	0,763988	0,109994	-0,249051	0,209675	0,080259	0,070768	0,051954	-2,583325	0,807348	-0,856065	-3,032081	-1,092653	-23,916884	19,671747	13,436164	0,209675	0,080259	0,070768	6,352286	-19,042819	0,807348	0,209675	0,080259	0,070768	6,352286	-19,042819	0,807348
10:37:29,64	0,836034	3,356960	-0,155013	0,763988	0,109994	-0,249051	0,209627	0,085129	0,070330	-0,191261	-2,637518	0,789391	-0,860259	-3,029604	-1,093090	-23,956623	19,706292	13,418207	0,209627	0,085129	0,070330	6,491398	-19,093229	0,789391	0,209627	0,085129	0,070330	6,491398	-19,093229	0,789391
10:37:29,69	0,836034	3,356960	-0,155013	0,763988	0,109994	-0,249051	0,213859	0,086061	0,069930	-0,246487	-2,410482	0,759257	-0,863182	-3,032803	-1,093491	-23,953962	19,696917	13,388072	0,213859	0,086061	0,069930	6,509295	-19,198376	0,759257	0,213859	0,086061	0,069930	6,509295	-19,198376	0,759257
10:37:29,74	0,836034	3,356960	-0,155013	0,763988	0,109994	-0,249051	0,216374	0,085266	0,071160	-0,219589	-2,252111	0,820002	-0,863751	-3,035379	-1,092260	-23,937323	19,670641	13,448817	0,216374	0,085266	0,071160	6,473795	-19,237497	0,820002	0,216374	0,085266	0,071160	6,473795	-19,237497	0,820002
10:37:29,79	0,836034	3,356960	-0,155013	0,763988	0,109994	-0,249051	0,215162	0,087925	0,069583	-0,328799	-2,293191	0,787214	-0,865447	-3,033000	-1,093837	-23,903791	19,684808	13,416030	0,215162	0,087925	0,069583	6,573282	-19,183416	0,787214	0,215162	0,087925	0,069583	6,573282	-19,183416	0,787214
10:37:29,84	0,836034	3,356960	-0,155013	0,763988	0,109994	-0,249051	0,211858	0,081719	0,068019	-0,067758	-2,423906	0,757856	-0,858421	-3,033242	-1,095401	-23,899028	19,610868	13,386671	0,211858	0,081719	0,068019	6,347179	-19,054764	0,757856	0,211858	0,081719	0,068019	6,347179	-19,054764	0,757856
10:37:29,89	0,836034	3,356960	-0,155013	0,763988	0,109994	-0,249051	0,211858	0,081719	0,068019	-0,067758	-2,423906	0,757856	-0,857837	-3,033008	-1,094996	-23,921175	19,679642	13,422907	0,211858	0,081719	0,068019	6,347179	-19,054764	0,757856	0,211858	0,081719	0,068019	6,347179	-19,054764	0,757856
10:37:29,94	0,836034	3,356960	-0,155013	0,763988	0,109994	-0,249051	0,211364	0,081329	0,068425	0,000981	-2,503170	0,794091	-0,862008	-3,030988	-1,090352	-23,945589	19,678708	13,429572	0,211364	0,081329	0,068425	6,385344	-19,095235	0,794091	0,211364	0,081329	0,068425	6,385344	-19,095235	0,794091
10:37:29,99	0,836034	3,356960	-0,155013	0,763988	0,109994	-0,249051	0,205610	0,082020	0,069558	-0,054798	-2,815127	0,789610	-0,855558	-3,027680	-1,093862	-23,942172	19,668807	13,418426	0,205610	0,082020	0,069558	6,383756	-18,955530	0,789610	0,205610	0,082020	0,069558	6,383756	-18,955530	0,789610
10:37:30,04	0,836034	3,356960	-0,155013	0,763988	0,109994	-0,249051	0,205610	0,082020	0,069558	-0,054798	-2,815127	0,789610	-0,865331	-3,026860	-1,096924	-23,979582	19,721172	13,400191	0,205610	0,082020	0,069558	6,383756	-18,955530	0,789610	0,205610	0,082020	0,069558	6,383756	-18,955530	0,789610
10:37:30,09	0,836034	3,356960	-0,155013	0,763988	0,109994	-0,249051	0,217691	0,081854	0,071549	-0,085698	-2,186373	0,813979	-0,857192	-3,024568	-1,095402	-23,877122	19,692705	13,419639	0,217691	0,081854	0,071549	6,339823	-19,275141	0,813979	0,217691	0,081854	0,071549	6,339823	-19,275141	0,813979
10:37:30,14	0,836034	3,356960	-0,155013	0,763988	0,109994	-0,249051	0,208157	0,084640	0,069939	-0,201650	-2,681013	0,783505	-0,859100	-3,028576	-1,093481	-23,946023	19,658765	13,412321	0,208157	0,084640	0,069939	6,442558	-19,021332	0,783505	0,208157	0,084640	0,069939	6,442558	-19,021332	0,783505
10:37:30,19	0,836034	3,356960	-0,155013	0,763988	0,109994	-0,249051	0,212117	0,089827	0,068386	-0,436963	-2,506081	0,799294	-0,865572	-3,029412	-1,095034	-23,955671	19,704075	13,428109	0,212117	0,089827	0,068386	6,614432	-19,157292	0,799294	0,212117	0,089827	0,068386	6,614432	-19,157292	0,799294
10:37:30,24	0,836034	3,356960	-0,155013	0,763988	0,109994	-0,249051	0,214619	0,088768	0,071445	-0,387066	-2,313159	0,813462	-0,865906	-3,032108	-1,091975	-23,903846	19,668184	13,442278	0,214619	0,088768	0,071445	6,581200	-19,160765	0,813462	0,214619	0,088768	0,071445	6,581200	-19,160765	0,813462
10:37:30,29	0,836034	3,356960	-0,155013	0,763988	0,109994	-0,249051	0,209611	0,080932	0,069180	0,031325	-2,579760	0,759978	-0,856689	-3,029885	-1,091917	-23,929306	19,661262	13,401810	0,209611	0,080932	0,069180	6,384477	-19,034200	0,759978	0,209611	0,080932	0,069180	6,384477	-19,034200	0,759978
10:37:30,34	0,836034	3,356960	-0,155013	0,763988	0,109994	-0,249051	0,206999	0,083961	0,066462	-0,180778	-2,716472	0,804360	-0,857934	-3,027913	-1,096958	-23,931806	19,633919	13,433176	0,206999	0,083961	0,066462	6,410170	-18,965920	0,804360	0,206999	0,083961	0,066462	6,410170	-18,965920	0,804360
10:37:30,39	0,836034	3,356960	-0,155013	0,763988	0,109994	-0,249051	0,211082	0,081496	0,069973	-0,034812	-2,493484	0,782287	-0,857840	-3,032681	-1,093447	-23,913678	19,643968	13,411103	0,211082	0,081496	0,069973	6,362605	-19,063444	0,782287	0,211082	0,081496	0,069973	6,362605	-19,063444	0,782287
