# Supplementary material for: Characterization of interfragmentary motion associated with common osteosynthesis devices for rat fracture healing studies
Source: PLoS One. 2017 Apr 28;12(4):e0176735. doi: 10.1371/journal.pone.0176735 (PMC5409164; doi:10.1371/journal.pone.0176735)
Supplement: S1 Dataset — (ZIP) [file pone.0176735.s001.zip › S1_Dataset/UlmExFix/Specimen04/ULM-Fix-Ex_04U.txt]

%Tester: Sukopp Matthias
%Projekt: 
%Zeit: 13.03.2015 13:02:57
%Dateipfad: D:\Messungen\Fixator\Measurements\Fixator_20150313.txt
%Kommentar: Ulm-Fix-Ex_04-U
%VI Version: D:\LVProjekte\Fixator\HauptVI\Fixator_v0.12.vi
%Virtueller Drehpunkt: 	0,0000	0,0000	0,0000
%Sensor zu Hexapod (Mitte): 	0,000000	0,000000	-26,500000
%Sensor zu Hexapod Trans (Mitte): 	-0,500000	-0,866025	0,000000	-0,866025	0,500000	0,000000	0,000000	0,000000	1,000000
%Hexapod zu Labor (Mitte): 	-0,262019	3,163846	-0,187972
%Hexapod zu Labor Trans (Mitte): 	0,999460	0,016316	-0,028520	-0,016416	0,999860	-0,003267	0,028462	0,003733	0,999588
%Labor zu CR (Mitte): 	0,000000	0,000000	78,500000
%Labor zu CR Trans (Mitte): 	1,000000	0,000000	0,000000	0,000000	1,000000	0,000000	0,000000	0,000000	1,000000
%Zentrum Sensormasse: 	0,000000	0,000000	2,000000
%Sensormasse: 	200,000000E-3
--------------------------------------------------
Time	X	Y	Z	U	V	W	Exp_ Fx	Exp_ Fy	Exp_ Fz	Exp_ Mx	Exp_ My	Exp_ Mz	Sen_ Fx	Sen_ Fy	Sen_ Fz	Sen_ Mx	Sen_ My	Sen_ Mz	Hex_ Fx	Hex_ Fy	Hex_ Fz	Hex_ Mx	Hex_ My	Hex_ Mz	Lab_ Fx	Lab_ Fy	Lab_ Fz	Lab_ Mx	Lab_ My	Lab_ Mz	Laser
13:02:57,91	-0,262019	3,163846	-0,187972	0,213985	-1,630986	-0,940994	0,021559	-0,106543	-0,016406	-0,152684	2,421078	-0,684674	-0,680543	-2,832375	-1,215963	-15,343732	3,616019	12,032415	0,021559	-0,106543	-0,016406	-8,516322	0,728659	-0,684674	0,021559	-0,106543	-0,016406	-8,516322	0,728659	-0,684674
13:02:57,95	-0,262019	3,163846	-0,187972	0,213985	-1,630986	-0,940994	0,021559	-0,106543	-0,016406	-0,152684	2,421078	-0,684674	-0,678458	-2,830039	-1,217799	-15,316162	3,598483	12,039450	0,021559	-0,106543	-0,016406	-8,516322	0,728659	-0,684674	0,021559	-0,106543	-0,016406	-8,516322	0,728659	-0,684674
13:02:58,00	-0,262019	3,163846	-0,187972	0,213985	-1,630986	-0,940994	0,023105	-0,112007	-0,021741	0,141999	2,506181	-0,707472	-0,677553	-2,831452	-1,218871	-15,311328	3,602648	12,021964	0,023105	-0,112007	-0,021741	-8,650581	0,692458	-0,707472	0,023105	-0,112007	-0,021741	-8,650581	0,692458	-0,707472
13:02:58,05	-0,262019	3,163846	-0,187972	0,213985	-1,630986	-0,940994	0,023105	-0,112007	-0,021741	0,141999	2,506181	-0,707472	-0,679023	-2,833140	-1,215499	-15,332997	3,625612	11,990084	0,023105	-0,112007	-0,021741	-8,650581	0,692458	-0,707472	0,023105	-0,112007	-0,021741	-8,650581	0,692458	-0,707472
13:02:58,10	-0,262019	3,163846	-0,187972	0,213985	-1,630986	-0,940994	0,025301	-0,111578	-0,018368	0,128721	2,590140	-0,739353	-0,677553	-2,827929	-1,218881	-15,309600	3,626784	12,029304	0,025301	-0,111578	-0,018368	-8,630148	0,604009	-0,739353	0,025301	-0,111578	-0,018368	-8,630148	0,604009	-0,739353
13:02:58,15	-0,262019	3,163846	-0,187972	0,213985	-1,630986	-0,940994	0,023290	-0,108330	-0,021106	-0,028897	2,467051	-0,731939	-0,680830	-2,829774	-1,218237	-15,343371	3,644641	11,997498	0,023290	-0,108330	-0,021106	-8,532776	0,638811	-0,731939	0,023290	-0,108330	-0,021106	-8,532776	0,638811	-0,731939
13:02:58,20	-0,262019	3,163846	-0,187972	0,213985	-1,630986	-0,940994	0,023290	-0,108330	-0,021106	-0,028897	2,467051	-0,731939	-0,679835	-2,826791	-1,220357	-15,332664	3,612274	12,029749	0,023290	-0,108330	-0,021106	-8,532776	0,638811	-0,731939	0,023290	-0,108330	-0,021106	-8,532776	0,638811	-0,731939
13:02:58,25	-0,262019	3,163846	-0,187972	0,213985	-1,630986	-0,940994	0,019597	-0,112396	-0,019363	0,124728	2,287013	-0,732293	-0,675462	-2,828609	-1,216493	-15,361925	3,588573	11,997144	0,019597	-0,112396	-0,019363	-8,698372	0,748625	-0,732293	0,019597	-0,112396	-0,019363	-8,698372	0,748625	-0,732293
13:02:58,30	-0,262019	3,163846	-0,187972	0,213985	-1,630986	-0,940994	0,022869	-0,107445	-0,019536	-0,076255	2,470003	-0,718984	-0,676657	-2,830494	-1,215814	-15,349260	3,587480	12,022324	0,022869	-0,107445	-0,019536	-8,510653	0,674778	-0,718984	0,022869	-0,107445	-0,019536	-8,510653	0,674778	-0,718984
13:02:58,35	-0,262019	3,163846	-0,187972	0,213985	-1,630986	-0,940994	0,020566	-0,110120	-0,019140	0,033670	2,344327	-0,699660	-0,677918	-2,828310	-1,216270	-15,342260	3,608753	12,029777	0,020566	-0,110120	-0,019140	-8,610742	0,729893	-0,699660	0,020566	-0,110120	-0,019140	-8,610742	0,729893	-0,699660
13:02:58,40	-0,262019	3,163846	-0,187972	0,213985	-1,630986	-0,940994	0,021065	-0,113125	-0,017567	0,187731	2,361277	-0,685788	-0,675565	-2,830245	-1,214697	-15,351151	3,611337	12,043649	0,021065	-0,113125	-0,017567	-8,692586	0,707682	-0,685788	0,021065	-0,113125	-0,017567	-8,692586	0,707682	-0,685788
13:02:58,45	-0,262019	3,163846	-0,187972	0,213985	-1,630986	-0,940994	0,021306	-0,107248	-0,019906	-0,040784	2,362919	-0,687691	-0,680775	-2,827515	-1,217037	-15,322049	3,683527	12,041746	0,021306	-0,107248	-0,019906	-8,459786	0,690403	-0,687691	0,021306	-0,107248	-0,019906	-8,459786	0,690403	-0,687691
13:02:58,50	-0,262019	3,163846	-0,187972	0,213985	-1,630986	-0,940994	0,020901	-0,109851	-0,019809	0,039319	2,369081	-0,695450	-0,678318	-2,828465	-1,216940	-15,326076	3,622076	12,033986	0,020901	-0,109851	-0,019809	-8,583986	0,728382	-0,695450	0,020901	-0,109851	-0,019809	-8,583986	0,728382	-0,695450
13:02:58,55	-0,262019	3,163846	-0,187972	0,213985	-1,630986	-0,940994	0,022184	-0,111053	-0,019912	0,089162	2,414469	-0,698960	-0,677920	-2,830178	-1,217043	-15,350902	3,621815	12,030477	0,022184	-0,111053	-0,019912	-8,628468	0,672991	-0,698960	0,022184	-0,111053	-0,019912	-8,628468	0,672991	-0,698960
13:02:58,60	-0,262019	3,163846	-0,187972	0,213985	-1,630986	-0,940994	0,023235	-0,109048	-0,019536	0,028068	2,477389	-0,727868	-0,680181	-2,830085	-1,216667	-15,322132	3,655029	12,001568	0,023235	-0,109048	-0,019536	-8,532194	0,653468	-0,727868	0,023235	-0,109048	-0,019536	-8,532194	0,653468	-0,727868
13:02:58,65	-0,262019	3,163846	-0,187972	0,213985	-1,630986	-0,940994	0,023235	-0,109048	-0,019536	0,028068	2,477389	-0,727868	-0,680248	-2,828495	-1,214315	-15,331604	3,606427	12,042508	0,023235	-0,109048	-0,019536	-8,532194	0,653468	-0,727868	0,023235	-0,109048	-0,019536	-8,532194	0,653468	-0,727868
13:02:58,70	-0,262019	3,163846	-0,187972	0,213985	-1,630986	-0,940994	0,020658	-0,110173	-0,019925	0,025018	2,361829	-0,714308	-0,677918	-2,828417	-1,217056	-15,336973	3,592496	12,015129	0,020658	-0,110173	-0,019925	-8,623595	0,740158	-0,714308	0,020658	-0,110173	-0,019925	-8,623595	0,740158	-0,714308
13:02:58,75	-0,262019	3,163846	-0,187972	0,213985	-1,630986	-0,940994	0,019949	-0,109136	-0,020287	-0,001640	2,334543	-0,684566	-0,678461	-2,827283	-1,217418	-15,315006	3,611319	12,044871	0,019949	-0,109136	-0,020287	-8,568821	0,768574	-0,684566	0,019949	-0,109136	-0,020287	-8,568821	0,768574	-0,684566
13:02:58,80	-0,262019	3,163846	-0,187972	0,213985	-1,630986	-0,940994	0,023153	-0,106306	-0,021931	-0,145656	2,474801	-0,704735	-0,677928	-2,829773	-1,215497	-15,348779	3,595869	12,019052	0,023153	-0,106306	-0,021931	-8,490711	0,657266	-0,704735	0,023153	-0,106306	-0,021931	-8,490711	0,657266	-0,704735
13:02:58,85	-0,262019	3,163846	-0,187972	0,213985	-1,630986	-0,940994	0,022216	-0,106999	-0,019525	-0,103459	2,409561	-0,684399	-0,681446	-2,828178	-1,216655	-15,347458	3,640829	12,045038	0,022216	-0,106999	-0,019525	-8,502847	0,665644	-0,684399	0,022216	-0,106999	-0,019525	-8,502847	0,665644	-0,684399
13:02:58,90	-0,262019	3,163846	-0,187972	0,213985	-1,630986	-0,940994	0,022216	-0,106999	-0,019525	-0,103459	2,409561	-0,684399	-0,680787	-2,825264	-1,218211	-15,300115	3,624965	12,031000	0,022216	-0,106999	-0,019525	-8,502847	0,665644	-0,684399	0,022216	-0,106999	-0,019525	-8,502847	0,665644	-0,684399
13:02:58,95	-0,262019	3,163846	-0,187972	0,213985	-1,630986	-0,940994	0,019249	-0,109356	-0,020692	0,008400	2,268719	-0,688294	-0,677922	-2,826787	-1,217823	-15,341201	3,624859	12,041142	0,019249	-0,109356	-0,020692	-8,576008	0,757652	-0,688294	0,019249	-0,109356	-0,020692	-8,576008	0,757652	-0,688294
13:02:59,00	-0,262019	3,163846	-0,187972	0,213985	-1,630986	-0,940994	0,019249	-0,109356	-0,020692	0,008400	2,268719	-0,688294	-0,677569	-2,825427	-1,216465	-15,307342	3,602374	12,023360	0,019249	-0,109356	-0,020692	-8,576008	0,757652	-0,688294	0,019249	-0,109356	-0,020692	-8,576008	0,757652	-0,688294
13:02:59,06	-0,262019	3,163846	-0,187972	0,213985	-1,630986	-0,940994	0,017895	-0,108981	-0,019335	-0,013638	2,238848	-0,706076	-0,678448	-2,827861	-1,215695	-15,311629	3,591871	12,004321	0,017895	-0,108981	-0,019335	-8,568615	0,834114	-0,706076	0,017895	-0,108981	-0,019335	-8,568615	0,834114	-0,706076
13:02:59,11	-0,262019	3,163846	-0,187972	0,213985	-1,630986	-0,940994	0,020442	-0,109436	-0,018564	-0,001174	2,372837	-0,725116	-0,680780	-2,827889	-1,216654	-15,312071	3,638123	12,025364	0,020442	-0,109436	-0,018564	-8,591934	0,768153	-0,725116	0,020442	-0,109436	-0,018564	-8,591934	0,768153	-0,725116
13:02:59,16	-0,262019	3,163846	-0,187972	0,213985	-1,630986	-0,940994	0,021633	-0,107431	-0,019524	-0,065601	2,411248	-0,704073	-0,674360	-2,836209	-1,217936	-15,524177	3,533899	12,069678	0,021633	-0,107431	-0,019524	-8,498967	0,713089	-0,704073	0,021633	-0,107431	-0,019524	-8,498967	0,713089	-0,704073
13:02:59,21	-0,262019	3,163846	-0,187972	0,213985	-1,630986	-0,940994	0,025628	-0,117151	-0,020805	0,243506	2,487428	-0,659759	-0,609107	-2,879345	-1,226535	-17,676376	0,360216	12,545326	0,025628	-0,117151	-0,020805	-8,952851	0,475635	-0,659759	0,025628	-0,117151	-0,020805	-8,952851	0,475635	-0,659759
13:02:59,26	-0,262019	3,163846	-0,187972	0,213985	-1,630986	-0,940994	0,030358	-0,195230	-0,029404	0,479032	2,456393	-0,184111	-0,655985	-2,850528	-1,219536	-16,329408	3,786689	12,257657	0,030358	-0,195230	-0,029404	-14,846536	0,073264	-0,184111	0,030358	-0,195230	-0,029404	-14,846536	0,073264	-0,184111
13:02:59,31	-0,262019	3,163846	-0,187972	0,213985	-1,630986	-0,940994	0,028841	-0,140224	-0,022405	1,259583	1,830762	-0,471780	-0,666123	-2,820875	-1,214899	-14,683840	4,665420	12,012329	0,028841	-0,140224	-0,022405	-9,747965	-0,433254	-0,471780	0,028841	-0,140224	-0,022405	-9,747965	-0,433254	-0,471780
13:02:59,36	-0,261977	3,163980	-0,187987	0,263992	-1,631006	-0,940999	0,006620	-0,120494	-0,023584	1,322367	1,629578	-0,628049	-0,661961	-2,821420	-1,220714	-14,958613	4,252403	12,101387	0,006620	-0,120494	-0,023584	-8,136416	1,109876	-0,628049	0,006620	-0,120494	-0,023584	-8,136416	1,109876	-0,628049
13:02:59,41	-0,261977	3,163980	-0,187987	0,263992	-1,631006	-0,940999	0,004692	-0,117466	-0,022438	1,223842	1,538155	-0,656519	-0,663620	-2,818236	-1,219569	-14,921476	4,299035	12,072917	0,004692	-0,117466	-0,022438	-7,997210	1,169819	-0,656519	0,004692	-0,117466	-0,022438	-7,997210	1,169819	-0,656519
13:02:59,46	-0,261977	3,163980	-0,187987	0,263992	-1,631006	-0,940999	0,004692	-0,117466	-0,022438	1,223842	1,538155	-0,656519	-0,663755	-2,820740	-1,217228	-14,927109	4,299903	12,073606	0,004692	-0,117466	-0,022438	-7,997210	1,169819	-0,656519	0,004692	-0,117466	-0,022438	-7,997210	1,169819	-0,656519
13:02:59,51	-0,261977	3,163980	-0,187987	0,263992	-1,631006	-0,940999	0,006929	-0,118601	-0,020098	1,280810	1,649134	-0,655830	-0,663580	-2,821725	-1,219532	-14,903319	4,279795	12,090962	0,006929	-0,118601	-0,020098	-8,029358	1,105244	-0,655830	0,006929	-0,118601	-0,020098	-8,029358	1,105244	-0,655830
13:02:59,56	-0,261977	3,163980	-0,187987	0,263992	-1,631006	-0,940999	0,007694	-0,119244	-0,022401	1,308754	1,719595	-0,638475	-0,663069	-2,823458	-1,220142	-14,953895	4,304798	12,075527	0,007694	-0,119244	-0,022401	-8,051931	1,115616	-0,638475	0,007694	-0,119244	-0,022401	-8,051931	1,115616	-0,638475
13:02:59,61	-0,261977	3,163980	-0,187987	0,263992	-1,631006	-0,940999	0,008940	-0,120554	-0,023011	1,373200	1,728063	-0,653910	-0,660133	-2,826235	-1,219119	-14,945195	4,255350	12,115721	0,009877	-0,124485	-0,021988	-8,232921	1,033731	-0,613715	0,009877	-0,124485	-0,021988	-8,232921	1,033731	-0,613715
13:02:59,66	-0,261977	3,163980	-0,187987	0,263992	-1,631006	-0,940999	0,009877	-0,124485	-0,021988	1,539169	1,809052	-0,613715	-0,653639	-2,828869	-1,220184	-15,227051	3,894231	12,134675	0,009877	-0,124485	-0,021988	-8,232921	1,033731	-0,613715	0,009877	-0,124485	-0,021988	-8,232921	1,033731	-0,613715
13:02:59,71	-0,261977	3,163980	-0,187987	0,263992	-1,631006	-0,940999	0,008911	-0,131426	-0,023053	1,446442	1,695286	-0,594762	-0,581618	-2,856283	-1,215302	-16,521248	0,284049	12,640156	0,008911	-0,131426	-0,023053	-8,870527	0,995794	-0,594762	0,008911	-0,131426	-0,023053	-8,870527	0,995794	-0,594762
13:02:59,76	-0,261977	3,163980	-0,187987	0,263992	-1,631006	-0,940999	-0,003359	-0,207505	-0,018172	1,628938	1,741566	-0,089281	-0,636230	-2,830262	-1,209674	-15,192497	4,074492	12,265705	-0,003359	-0,207505	-0,018172	-14,660224	2,005214	-0,089281	-0,003359	-0,207505	-0,018172	-14,660224	2,005214	-0,089281
13:02:59,81	-0,261977	3,163980	-0,187987	0,263992	-1,631006	-0,940999	-0,009392	-0,123384	-0,018783	2,663821	1,040970	-0,625043	-0,646959	-2,808292	-1,211723	-13,915849	4,831634	12,098603	-0,009392	-0,123384	-0,018783	-7,021855	1,778271	-0,625043	-0,009392	-0,123384	-0,018783	-7,021855	1,778271	-0,625043
13:02:59,86	-0,262021	3,163953	-0,187957	0,314010	-1,631007	-0,941019	-0,009392	-0,123384	-0,018783	2,663821	1,040970	-0,625043	-0,645687	-2,815320	-1,214651	-14,447241	4,867029	12,106157	-0,009392	-0,123384	-0,018783	-7,021855	1,778271	-0,625043	-0,009392	-0,123384	-0,018783	-7,021855	1,778271	-0,625043
13:02:59,91	-0,262021	3,163953	-0,187957	0,314010	-1,631007	-0,941019	-0,007555	-0,129768	-0,020246	2,617287	1,028157	-0,625882	-0,646842	-2,813781	-1,217377	-14,434770	4,888358	12,103555	-0,007555	-0,129768	-0,020246	-7,569502	1,621200	-0,625882	-0,007555	-0,129768	-0,020246	-7,569502	1,621200	-0,625882
13:02:59,96	-0,262021	3,163953	-0,187957	0,314010	-1,631007	-0,941019	-0,007555	-0,129768	-0,020246	2,617287	1,028157	-0,625882	-0,646323	-2,816331	-1,216562	-14,457660	4,853537	12,150342	-0,007555	-0,129768	-0,020246	-7,569502	1,621200	-0,625882	-0,007555	-0,129768	-0,020246	-7,569502	1,621200	-0,625882
13:03:00,01	-0,262021	3,163953	-0,187957	0,314010	-1,631007	-0,941019	-0,005606	-0,131493	-0,019432	2,665375	1,127067	-0,579095	-0,648691	-2,814863	-1,219308	-14,462406	4,870407	12,133030	-0,005606	-0,131493	-0,019432	-7,656810	1,567150	-0,579095	-0,005606	-0,131493	-0,019432	-7,656810	1,567150	-0,579095
13:03:00,06	-0,262021	3,163953	-0,187957	0,314010	-1,631007	-0,941019	-0,005692	-0,128708	-0,022178	2,532779	1,110033	-0,596407	-0,646956	-2,814336	-1,215829	-14,494067	4,901469	12,127766	-0,005692	-0,128708	-0,022178	-7,570764	1,556893	-0,596407	-0,005692	-0,128708	-0,022178	-7,570764	1,556893	-0,596407
13:03:00,11	-0,262021	3,163953	-0,187957	0,314010	-1,631007	-0,941019	-0,007017	-0,129947	-0,018698	2,608297	0,998201	-0,601671	-0,645153	-2,817385	-1,214643	-14,485253	4,893742	12,126566	-0,007017	-0,129947	-0,018698	-7,592537	1,549047	-0,601671	-0,007017	-0,129947	-0,018698	-7,592537	1,549047	-0,601671
13:03:00,16	-0,262021	3,163953	-0,187957	0,314010	-1,631007	-0,941019	-0,003907	-0,131115	-0,016747	2,658664	1,181696	-0,618750	-0,647499	-2,817613	-1,213878	-14,480368	4,881612	12,110686	-0,003907	-0,131115	-0,016747	-7,633825	1,488432	-0,618750	-0,003907	-0,131115	-0,016747	-7,633825	1,488432	-0,618750
13:03:00,21	-0,262021	3,163953	-0,187957	0,314010	-1,631007	-0,941019	-0,010300	-0,128760	-0,021398	2,529610	0,888197	-0,581928	-0,646342	-2,810900	-1,218528	-14,450008	4,856413	12,147509	-0,010300	-0,128760	-0,021398	-7,578086	1,696716	-0,581928	-0,010300	-0,128760	-0,021398	-7,578086	1,696716	-0,581928
13:03:00,26	-0,262021	3,163953	-0,187957	0,314010	-1,631007	-0,941019	-0,009757	-0,129719	-0,020237	2,575025	0,894351	-0,582229	-0,645783	-2,811849	-1,217367	-14,471349	4,863594	12,147208	-0,009757	-0,129719	-0,020237	-7,607950	1,660259	-0,582229	-0,009757	-0,129719	-0,020237	-7,607950	1,660259	-0,582229
13:03:00,31	-0,262021	3,163953	-0,187957	0,314010	-1,631007	-0,941019	-0,007661	-0,131989	-0,019506	2,718318	1,045309	-0,606845	-0,644558	-2,813320	-1,215816	-14,455189	4,851900	12,121491	-0,007661	-0,131989	-0,019506	-7,642787	1,646672	-0,606845	-0,007661	-0,131989	-0,019506	-7,642787	1,646672	-0,606845
13:03:00,36	-0,262021	3,163953	-0,187957	0,314010	-1,631007	-0,941019	-0,007296	-0,128427	-0,020217	2,502554	1,030725	-0,563816	-0,648132	-2,813334	-1,217348	-14,466702	4,854814	12,165621	-0,007296	-0,128427	-0,020217	-7,578989	1,603463	-0,563816	-0,007296	-0,128427	-0,020217	-7,578989	1,603463	-0,563816
13:03:00,41	-0,262021	3,163953	-0,187957	0,314010	-1,631007	-0,941019	-0,007296	-0,128427	-0,020217	2,502554	1,030725	-0,563816	-0,644582	-2,811406	-1,216225	-14,457692	4,838786	12,107090	-0,010741	-0,130538	-0,019095	-7,644306	1,710579	-0,622347	-0,010741	-0,130538	-0,019095	-7,644306	1,710579	-0,622347
13:03:00,46	-0,262021	3,163953	-0,187957	0,314010	-1,631007	-0,941019	-0,007082	-0,131658	-0,017418	2,678822	1,037557	-0,603789	-0,645441	-2,815135	-1,214548	-14,466290	4,864119	12,125648	-0,007082	-0,131658	-0,017418	-7,656342	1,593497	-0,603789	-0,007082	-0,131658	-0,017418	-7,656342	1,593497	-0,603789
13:03:00,51	-0,262021	3,163953	-0,187957	0,314010	-1,631007	-0,941019	-0,007082	-0,131658	-0,017418	2,678822	1,037557	-0,603789	-0,645471	-2,812099	-1,216016	-14,476318	4,888252	12,135938	-0,007082	-0,131658	-0,017418	-7,656342	1,593497	-0,603789	-0,007082	-0,131658	-0,017418	-7,656342	1,593497	-0,603789
13:03:00,57	-0,262021	3,163953	-0,187957	0,314010	-1,631007	-0,941019	-0,004971	-0,129207	-0,017882	2,568351	1,170397	-0,589799	-0,648620	-2,815738	-1,215012	-14,437829	4,867329	12,139637	-0,004971	-0,129207	-0,017882	-7,574364	1,560586	-0,589799	-0,004971	-0,129207	-0,017882	-7,574364	1,560586	-0,589799
13:03:00,61	-0,262021	3,163953	-0,187957	0,314010	-1,631007	-0,941019	-0,008162	-0,131657	-0,020806	2,692909	1,010637	-0,601904	-0,644903	-2,814199	-1,217936	-14,433863	4,861762	12,127533	-0,008162	-0,131657	-0,020806	-7,642126	1,651388	-0,601904	-0,008162	-0,131657	-0,020806	-7,642126	1,651388	-0,601904
13:03:00,66	-0,262021	3,163953	-0,187957	0,314010	-1,631007	-0,941019	-0,008162	-0,131657	-0,020806	2,692909	1,010637	-0,601904	-0,648599	-2,813284	-1,219690	-14,427085	4,905961	12,129443	-0,008162	-0,131657	-0,020806	-7,642126	1,651388	-0,601904	-0,008162	-0,131657	-0,020806	-7,642126	1,651388	-0,601904
13:03:00,71	-0,262021	3,163953	-0,187957	0,314010	-1,631007	-0,941019	-0,007493	-0,128626	-0,019545	2,530203	1,037271	-0,631220	-0,647861	-2,813263	-1,216676	-14,443491	4,861395	12,098217	-0,007493	-0,128626	-0,019545	-7,566956	1,625504	-0,631220	-0,007493	-0,128626	-0,019545	-7,566956	1,625504	-0,631220
13:03:00,76	-0,262021	3,163953	-0,187957	0,314010	-1,631007	-0,941019	-0,008060	-0,129456	-0,018894	2,583733	1,007570	-0,631191	-0,646860	-2,813187	-1,216024	-14,438477	4,870516	12,098246	-0,008060	-0,129456	-0,018894	-7,578525	1,640311	-0,631191	-0,008060	-0,129456	-0,018894	-7,578525	1,640311	-0,631191
13:03:00,81	-0,262021	3,163953	-0,187957	0,314010	-1,631007	-0,941019	-0,008060	-0,129456	-0,018894	2,583733	1,007570	-0,631191	-0,646280	-2,814733	-1,218931	-14,444856	4,882490	12,104372	-0,008060	-0,129456	-0,018894	-7,578525	1,640311	-0,631191	-0,008060	-0,129456	-0,018894	-7,578525	1,640311	-0,631191
13:03:00,86	-0,262021	3,163953	-0,187957	0,314010	-1,631007	-0,941019	-0,007920	-0,127226	-0,019527	2,454256	1,017024	-0,599064	-0,648860	-2,812193	-1,216657	-14,443382	4,857683	12,130373	-0,007920	-0,127226	-0,019527	-7,533023	1,638767	-0,599064	-0,007920	-0,127226	-0,019527	-7,533023	1,638767	-0,599064
13:03:00,91	-0,262021	3,163953	-0,187957	0,314010	-1,631007	-0,941019	-0,010563	-0,134774	-0,019422	2,854893	0,871985	-0,567738	-0,641002	-2,813678	-1,216553	-14,445890	4,868543	12,161699	-0,010563	-0,134774	-0,019422	-7,724888	1,701206	-0,567738	-0,010563	-0,134774	-0,019422	-7,724888	1,701206	-0,567738
13:03:00,96	-0,262021	3,163953	-0,187957	0,314010	-1,631007	-0,941019	-0,007672	-0,131016	-0,021784	2,676272	1,009360	-0,600418	-0,645703	-2,814303	-1,218915	-14,448706	4,889596	12,129019	-0,007672	-0,131016	-0,021784	-7,608461	1,611625	-0,600418	-0,007672	-0,131016	-0,021784	-7,608461	1,611625	-0,600418
13:03:01,01	-0,262021	3,163953	-0,187957	0,314010	-1,631007	-0,941019	-0,007672	-0,131016	-0,021784	2,676272	1,009360	-0,600418	-0,646290	-2,812450	-1,216601	-14,434091	4,843506	12,106777	-0,007672	-0,131016	-0,021784	-7,608461	1,611625	-0,600418	-0,007672	-0,131016	-0,021784	-7,608461	1,611625	-0,600418
13:03:01,06	-0,262021	3,163953	-0,187957	0,314010	-1,631007	-0,941019	-0,008983	-0,129580	-0,019471	2,569032	0,976915	-0,622660	-0,646944	-2,815544	-1,216193	-14,465175	4,830177	12,134920	-0,005977	-0,130561	-0,019062	-7,656103	1,582145	-0,594517	-0,005977	-0,130561	-0,019062	-7,656103	1,582145	-0,594517
13:03:01,11	-0,262021	3,163953	-0,187957	0,314010	-1,631007	-0,941019	-0,005977	-0,130561	-0,019062	2,592931	1,112964	-0,594517	-0,645865	-2,812563	-1,218272	-14,421629	4,863336	12,115626	-0,009098	-0,130005	-0,021142	-7,590893	1,685992	-0,613811	-0,009098	-0,130005	-0,021142	-7,590893	1,685992	-0,613811
13:03:01,16	-0,262021	3,163953	-0,187957	0,314010	-1,631007	-0,941019	-0,009098	-0,130005	-0,021142	2,614536	0,971789	-0,613811	-0,648358	-2,815759	-1,219875	-14,448201	4,881289	12,140769	-0,009098	-0,130005	-0,021142	-7,590893	1,685992	-0,613811	-0,009098	-0,130005	-0,021142	-7,590893	1,685992	-0,613811
13:03:01,21	-0,262021	3,163953	-0,187957	0,314010	-1,631007	-0,941019	-0,005084	-0,129445	-0,022744	2,587632	1,148554	-0,588667	-0,646954	-2,815385	-1,214738	-14,490993	4,873413	12,105828	-0,005084	-0,129445	-0,022744	-7,573768	1,547620	-0,588667	-0,005084	-0,129445	-0,022744	-7,573768	1,547620	-0,588667
13:03:01,27	-0,262021	3,163953	-0,187957	0,314010	-1,631007	-0,941019	-0,004920	-0,128419	-0,021416	2,490835	1,143595	-0,607193	-0,646852	-2,813486	-1,217443	-14,423445	4,858393	12,138899	-0,004920	-0,128419	-0,021416	-7,590038	1,529825	-0,607193	-0,004920	-0,128419	-0,021416	-7,590038	1,529825	-0,607193
13:03:01,32	-0,262021	3,163953	-0,187957	0,314010	-1,631007	-0,941019	-0,008186	-0,129889	-0,021762	2,599258	0,993162	-0,564747	-0,646421	-2,813294	-1,218893	-14,448791	4,868357	12,164690	-0,008186	-0,129889	-0,021762	-7,597046	1,635801	-0,564747	-0,008186	-0,129889	-0,021762	-7,597046	1,635801	-0,564747
13:03:01,37	-0,262021	3,163953	-0,187957	0,314010	-1,631007	-0,941019	-0,008186	-0,129889	-0,021762	2,599258	0,993162	-0,564747	-0,642257	-2,814938	-1,213869	-14,473644	4,809058	12,124126	-0,008186	-0,129889	-0,021762	-7,597046	1,635801	-0,564747	-0,008186	-0,129889	-0,021762	-7,597046	1,635801	-0,564747
13:03:01,42	-0,262021	3,163953	-0,187957	0,314010	-1,631007	-0,941019	-0,008845	-0,134318	-0,016738	2,765773	0,967053	-0,605311	-0,561149	-2,844058	-1,218903	-15,854345	0,781039	12,647881	-0,008845	-0,134318	-0,016738	-7,778189	1,661374	-0,605311	-0,008845	-0,134318	-0,016738	-7,778189	1,661374	-0,605311
13:03:01,47	-0,262021	3,163953	-0,187957	0,314010	-1,631007	-0,941019	-0,024180	-0,219118	-0,021772	2,996675	0,987887	-0,081556	-0,611603	-2,821766	-1,222183	-14,457264	4,072791	12,327749	-0,024180	-0,219118	-0,021772	-14,204113	2,886055	-0,081556	-0,024180	-0,219118	-0,021772	-14,204113	2,886055	-0,081556
13:03:01,52	-0,262021	3,163953	-0,187957	0,314010	-1,631007	-0,941019	-0,018259	-0,164279	-0,025052	3,694296	0,859840	-0,401688	-0,616585	-2,784342	-1,212344	-12,640824	4,968294	12,124494	-0,018259	-0,164279	-0,025052	-9,201584	2,293164	-0,401688	-0,018259	-0,164279	-0,025052	-9,201584	2,293164	-0,401688
13:03:01,57	-0,261999	3,164010	-0,187974	0,364001	-1,631000	-0,940997	-0,048177	-0,141252	-0,015214	4,180642	0,429410	-0,604943	-0,618446	-2,791109	-1,217578	-13,181369	4,812583	12,179006	-0,048177	-0,141252	-0,015214	-6,907622	4,211335	-0,604943	-0,048177	-0,141252	-0,015214	-6,907622	4,211335	-0,604943
13:03:01,62	-0,261999	3,164010	-0,187974	0,364001	-1,631000	-0,940997	-0,041387	-0,143024	-0,020447	3,867661	0,392219	-0,550430	-0,617837	-2,793051	-1,218038	-13,180785	4,817570	12,157454	-0,040010	-0,144522	-0,020907	-7,394794	3,602642	-0,571983	-0,040010	-0,144522	-0,020907	-7,394794	3,602642	-0,571983
13:03:01,67	-0,261999	3,164010	-0,187974	0,364001	-1,631000	-0,940997	-0,040010	-0,144522	-0,020907	3,950182	0,461858	-0,571983	-0,617876	-2,790355	-1,216941	-13,206347	4,847159	12,140221	-0,040010	-0,144522	-0,020907	-7,394794	3,602642	-0,571983	-0,040010	-0,144522	-0,020907	-7,394794	3,602642	-0,571983
13:03:01,72	-0,261999	3,164010	-0,187974	0,364001	-1,631000	-0,940997	-0,041951	-0,146150	-0,020079	4,083536	0,319484	-0,581926	-0,615457	-2,792184	-1,217209	-13,192341	4,880477	12,147511	-0,041951	-0,146150	-0,020079	-7,389233	3,612607	-0,581926	-0,041951	-0,146150	-0,020079	-7,389233	3,612607	-0,581926
13:03:01,77	-0,261999	3,164010	-0,187974	0,364001	-1,631000	-0,940997	-0,041951	-0,146150	-0,020079	4,083536	0,319484	-0,581926	-0,614451	-2,794883	-1,215761	-13,212843	4,821282	12,172981	-0,041951	-0,146150	-0,020079	-7,389233	3,612607	-0,581926	-0,041951	-0,146150	-0,020079	-7,389233	3,612607	-0,581926
13:03:01,82	-0,261999	3,164010	-0,187974	0,364001	-1,631000	-0,940997	-0,038062	-0,145555	-0,020761	4,005708	0,498440	-0,570759	-0,617917	-2,795254	-1,217891	-13,235914	4,851507	12,158678	-0,038062	-0,145555	-0,020761	-7,420334	3,486310	-0,570759	-0,038062	-0,145555	-0,020761	-7,420334	3,486310	-0,570759
13:03:01,87	-0,261999	3,164010	-0,187974	0,364001	-1,631000	-0,940997	-0,038062	-0,145555	-0,020761	4,005708	0,498440	-0,570759	-0,614643	-2,789591	-1,218020	-13,304656	4,751894	12,184326	-0,038062	-0,145555	-0,020761	-7,420334	3,486310	-0,570759	-0,038062	-0,145555	-0,020761	-7,420334	3,486310	-0,570759
13:03:01,92	-0,261999	3,164010	-0,187974	0,364001	-1,631000	-0,940997	-0,044603	-0,145558	-0,020890	3,885223	0,148571	-0,545111	-0,554404	-2,848971	-1,221402	-15,812587	1,795425	12,710166	-0,044603	-0,145558	-0,020890	-7,541052	3,649925	-0,545111	-0,044603	-0,145558	-0,020890	-7,541052	3,649925	-0,545111
13:03:01,97	-0,261999	3,164010	-0,187974	0,364001	-1,631000	-0,940997	-0,023298	-0,227417	-0,024271	4,327577	0,562759	-0,019271	-0,595449	-2,805455	-1,223683	-13,651254	4,600822	12,360673	-0,023298	-0,227417	-0,024271	-13,524670	2,391633	-0,019271	-0,023298	-0,227417	-0,024271	-13,524670	2,391633	-0,019271
13:03:02,02	-0,261999	3,164010	-0,187974	0,364001	-1,631000	-0,940997	-0,040461	-0,170113	-0,026553	4,857958	0,139333	-0,368764	-0,623185	-2,801741	-1,224671	-13,442808	6,257359	12,166906	-0,040461	-0,170113	-0,026553	-8,495892	3,315533	-0,368764	-0,040461	-0,170113	-0,026553	-8,495892	3,315533	-0,368764
13:03:02,07	-0,262002	3,163939	-0,187977	0,414021	-1,631007	-0,941004	-0,029810	-0,144236	-0,027541	5,051184	0,045432	-0,562530	-0,613948	-2,806240	-1,228196	-13,665765	5,862534	12,222611	-0,029810	-0,144236	-0,027541	-6,271330	2,385534	-0,562530	-0,029810	-0,144236	-0,027541	-6,271330	2,385534	-0,562530
13:03:02,12	-0,262002	3,163939	-0,187977	0,414021	-1,631007	-0,941004	-0,030532	-0,154485	-0,031065	5,130715	0,012227	-0,506826	-0,613686	-2,806057	-1,228189	-13,682080	5,874214	12,241794	-0,030532	-0,154485	-0,031065	-6,996329	2,408987	-0,506826	-0,030532	-0,154485	-0,031065	-6,996329	2,408987	-0,506826
13:03:02,17	-0,262002	3,163939	-0,187977	0,414021	-1,631007	-0,941004	-0,030822	-0,154620	-0,031059	5,139722	-0,022824	-0,487642	-0,615733	-2,802904	-1,230511	-13,667986	5,899474	12,269019	-0,032529	-0,151271	-0,033381	-6,880282	2,441514	-0,460418	-0,032529	-0,151271	-0,033381	-6,880282	2,441514	-0,460418
13:03:02,22	-0,262002	3,163939	-0,187977	0,414021	-1,631007	-0,941004	-0,032529	-0,151271	-0,033381	4,994476	-0,112009	-0,460418	-0,612227	-2,804507	-1,231104	-13,689634	5,908005	12,253285	-0,032529	-0,151271	-0,033381	-6,880282	2,441514	-0,460418	-0,032529	-0,151271	-0,033381	-6,880282	2,441514	-0,460418
13:03:02,27	-0,262002	3,163939	-0,187977	0,414021	-1,631007	-0,941004	-0,033783	-0,152556	-0,029534	5,066602	-0,217125	-0,495194	-0,613993	-2,802460	-1,226665	-13,699871	5,924016	12,234243	-0,033783	-0,152556	-0,029534	-6,909021	2,434872	-0,495194	-0,033783	-0,152556	-0,029534	-6,909021	2,434872	-0,495194
13:03:02,32	-0,262002	3,163939	-0,187977	0,414021	-1,631007	-0,941004	-0,031823	-0,152986	-0,033025	5,053325	-0,084876	-0,499864	-0,614601	-2,804373	-1,230155	-13,691459	5,878013	12,229572	-0,031823	-0,152986	-0,033025	-6,956048	2,413198	-0,499864	-0,031823	-0,152986	-0,033025	-6,956048	2,413198	-0,499864
13:03:02,37	-0,262002	3,163939	-0,187977	0,414021	-1,631007	-0,941004	-0,033740	-0,155308	-0,032998	5,186193	-0,176098	-0,475005	-0,617329	-2,801274	-1,227241	-13,660140	5,890454	12,231498	-0,033740	-0,155308	-0,032998	-7,005475	2,472462	-0,475005	-0,033740	-0,155308	-0,032998	-7,005475	2,472462	-0,475005
13:03:02,42	-0,262002	3,163939	-0,187977	0,414021	-1,631007	-0,941004	-0,031981	-0,152232	-0,031856	5,039995	-0,112047	-0,489852	-0,615174	-2,803859	-1,228986	-13,694925	5,909863	12,239584	-0,031981	-0,152232	-0,031856	-6,910231	2,398472	-0,489852	-0,031981	-0,152232	-0,031856	-6,910231	2,398472	-0,489852
13:03:02,47	-0,262002	3,163939	-0,187977	0,414021	-1,631007	-0,941004	-0,031981	-0,152232	-0,031856	5,039995	-0,112047	-0,489852	-0,618038	-2,803709	-1,230917	-13,648789	5,897038	12,234556	-0,031981	-0,152232	-0,031856	-6,910231	2,398472	-0,489852	-0,031981	-0,152232	-0,031856	-6,910231	2,398472	-0,489852
13:03:02,52	-0,262002	3,163939	-0,187977	0,414021	-1,631007	-0,941004	-0,030679	-0,149677	-0,033786	4,919094	0,002043	-0,494880	-0,613648	-2,804194	-1,225955	-13,658961	5,844354	12,195109	-0,030679	-0,149677	-0,033786	-6,830561	2,410327	-0,494880	-0,030679	-0,149677	-0,033786	-6,830561	2,410327	-0,494880
13:03:02,57	-0,262002	3,163939	-0,187977	0,414021	-1,631007	-0,941004	-0,032325	-0,150781	-0,032629	4,966054	-0,066212	-0,510351	-0,616259	-2,802835	-1,229759	-13,638983	5,879336	12,219086	-0,032325	-0,150781	-0,032629	-6,870233	2,471293	-0,510351	-0,032325	-0,150781	-0,032629	-6,870233	2,471293	-0,510351
13:03:02,62	-0,262002	3,163939	-0,187977	0,414021	-1,631007	-0,941004	-0,032325	-0,150781	-0,032629	4,966054	-0,066212	-0,510351	-0,614577	-2,806712	-1,227834	-13,684717	5,848964	12,197746	-0,032325	-0,150781	-0,032629	-6,870233	2,471293	-0,510351	-0,032325	-0,150781	-0,032629	-6,870233	2,471293	-0,510351
13:03:02,67	-0,262002	3,163939	-0,187977	0,414021	-1,631007	-0,941004	-0,029809	-0,154175	-0,030703	5,093409	0,040188	-0,531690	-0,615511	-2,803466	-1,227840	-13,608751	5,869350	12,248817	-0,029809	-0,154175	-0,030703	-7,009363	2,380204	-0,531690	-0,029809	-0,154175	-0,030703	-7,009363	2,380204	-0,531690
13:03:02,72	-0,262002	3,163939	-0,187977	0,414021	-1,631007	-0,941004	-0,033259	-0,153561	-0,032614	5,058644	-0,100750	-0,492094	-0,613384	-2,803417	-1,229745	-13,652827	5,827278	12,237343	-0,033259	-0,153561	-0,032614	-6,995927	2,510089	-0,492094	-0,033259	-0,153561	-0,032614	-6,995927	2,510089	-0,492094
13:03:02,77	-0,262002	3,163939	-0,187977	0,414021	-1,631007	-0,941004	-0,033259	-0,153561	-0,032614	5,058644	-0,100750	-0,492094	-0,614122	-2,803859	-1,225948	-13,652777	5,854656	12,203415	-0,033259	-0,153561	-0,032614	-6,995927	2,510089	-0,492094	-0,033259	-0,153561	-0,032614	-6,995927	2,510089	-0,492094
13:03:02,82	-0,262002	3,163939	-0,187977	0,414021	-1,631007	-0,941004	-0,032508	-0,153143	-0,028817	5,060646	-0,075315	-0,526022	-0,615581	-2,807268	-1,230434	-13,645087	5,864100	12,245986	-0,032508	-0,153143	-0,028817	-6,961117	2,476526	-0,526022	-0,032508	-0,153143	-0,028817	-6,961117	2,476526	-0,526022
13:03:02,88	-0,262002	3,163939	-0,187977	0,414021	-1,631007	-0,941004	-0,028825	-0,153584	-0,033303	5,095596	0,118118	-0,483450	-0,614451	-2,800110	-1,228199	-13,603647	5,845336	12,217401	-0,028825	-0,153584	-0,033303	-6,960776	2,380875	-0,483450	-0,028825	-0,153584	-0,033303	-6,960776	2,380875	-0,483450
13:03:02,92	-0,262002	3,163939	-0,187977	0,414021	-1,631007	-0,941004	-0,035529	-0,149702	-0,032039	4,901563	-0,221416	-0,487158	-0,615592	-2,799521	-1,229170	-13,633307	5,866389	12,242279	-0,035529	-0,149702	-0,032039	-6,850011	2,567580	-0,487158	-0,035529	-0,149702	-0,032039	-6,850011	2,567580	-0,487158
13:03:02,97	-0,262002	3,163939	-0,187977	0,414021	-1,631007	-0,941004	-0,035206	-0,150453	-0,035437	4,920852	-0,177549	-0,496318	-0,615103	-2,800177	-1,232568	-13,619744	5,835734	12,233119	-0,035206	-0,150453	-0,035437	-6,889680	2,586095	-0,496318	-0,035206	-0,150453	-0,035437	-6,889680	2,586095	-0,496318
13:03:03,02	-0,262002	3,163939	-0,187977	0,414021	-1,631007	-0,941004	-0,035206	-0,150453	-0,035437	4,920852	-0,177549	-0,496318	-0,612188	-2,803994	-1,228227	-13,661039	5,844695	12,188731	-0,035206	-0,150453	-0,035437	-6,889680	2,586095	-0,496318	-0,035206	-0,150453	-0,035437	-6,889680	2,586095	-0,496318
13:03:03,07	-0,262002	3,163939	-0,187977	0,414021	-1,631007	-0,941004	-0,033357	-0,154886	-0,031096	5,138493	-0,121662	-0,540706	-0,613102	-2,804780	-1,230441	-13,624274	5,852924	12,234103	-0,033357	-0,154886	-0,031096	-7,020048	2,496863	-0,540706	-0,033357	-0,154886	-0,031096	-7,020048	2,496863	-0,540706
13:03:03,12	-0,262002	3,163939	-0,187977	0,414021	-1,631007	-0,941004	-0,032220	-0,154488	-0,033310	5,143288	-0,034811	-0,495333	-0,610644	-2,802452	-1,229802	-13,608769	5,822857	12,221249	-0,032220	-0,154488	-0,033310	-6,983983	2,494456	-0,495333	-0,032220	-0,154488	-0,033310	-6,983983	2,494456	-0,495333
13:03:03,17	-0,262002	3,163939	-0,187977	0,414021	-1,631007	-0,941004	-0,033283	-0,155665	-0,032605	5,175871	-0,072624	-0,507026	-0,611550	-2,804448	-1,229736	-13,623487	5,819374	12,222411	-0,033283	-0,155665	-0,032605	-7,043855	2,540078	-0,507026	-0,033283	-0,155665	-0,032605	-7,043855	2,540078	-0,507026
13:03:03,22	-0,262002	3,163939	-0,187977	0,414021	-1,631007	-0,941004	-0,033283	-0,155665	-0,032605	5,175871	-0,072624	-0,507026	-0,614500	-2,802726	-1,227794	-13,632665	5,848789	12,241392	-0,033283	-0,155665	-0,032605	-7,043855	2,540078	-0,507026	-0,033283	-0,155665	-0,032605	-7,043855	2,540078	-0,507026
13:03:03,27	-0,262002	3,163939	-0,187977	0,414021	-1,631007	-0,941004	-0,033300	-0,152250	-0,030663	5,019142	-0,096149	-0,488044	-0,612716	-2,802320	-1,227793	-13,625209	5,850560	12,236895	-0,033300	-0,152250	-0,030663	-6,932455	2,517865	-0,488044	-0,033300	-0,152250	-0,030663	-6,932455	2,517865	-0,488044
13:03:03,32	-0,262002	3,163939	-0,187977	0,414021	-1,631007	-0,941004	-0,033458	-0,150864	-0,033419	4,975912	-0,097070	-0,539266	-0,616655	-2,800249	-1,229206	-13,669444	5,846477	12,213480	-0,033458	-0,150864	-0,033419	-6,866950	2,529369	-0,539266	-0,033458	-0,150864	-0,033419	-6,866950	2,529369	-0,539266
13:03:03,37	-0,262002	3,163939	-0,187977	0,414021	-1,631007	-0,941004	-0,034254	-0,152978	-0,034148	5,008453	-0,121836	-0,467977	-0,613392	-2,802263	-1,231279	-13,636191	5,794772	12,261460	-0,034254	-0,152978	-0,034148	-7,000288	2,567119	-0,467977	-0,034254	-0,152978	-0,034148	-7,000288	2,567119	-0,467977
13:03:03,43	-0,262002	3,163939	-0,187977	0,414021	-1,631007	-0,941004	-0,033206	-0,149468	-0,029755	4,882089	-0,034936	-0,507018	-0,616955	-2,801416	-1,226886	-13,580058	5,827162	12,222418	-0,033206	-0,149468	-0,029755	-6,851178	2,571772	-0,507018	-0,033206	-0,149468	-0,029755	-6,851178	2,571772	-0,507018
13:03:03,48	-0,262002	3,163939	-0,187977	0,414021	-1,631007	-0,941004	-0,036453	-0,149893	-0,030093	4,916327	-0,191711	-0,524277	-0,614097	-2,803696	-1,229159	-13,633425	5,859999	12,229595	-0,036453	-0,149893	-0,030093	-6,850253	2,669853	-0,524277	-0,036453	-0,149893	-0,030093	-6,850253	2,669853	-0,524277
13:03:03,53	-0,262002	3,163939	-0,187977	0,414021	-1,631007	-0,941004	-0,033586	-0,153444	-0,029502	5,048040	-0,080202	-0,504654	-0,613322	-2,803075	-1,226632	-13,622584	5,804608	12,224783	-0,033586	-0,153444	-0,029502	-6,997334	2,556268	-0,504654	-0,033586	-0,153444	-0,029502	-6,997334	2,556268	-0,504654
13:03:03,58	-0,262002	3,163939	-0,187977	0,414021	-1,631007	-0,941004	-0,033586	-0,153444	-0,029502	5,048040	-0,080202	-0,504654	-0,610323	-2,804030	-1,232394	-13,643764	5,701790	12,231243	-0,033586	-0,153444	-0,029502	-6,997334	2,556268	-0,504654	-0,033586	-0,153444	-0,029502	-6,997334	2,556268	-0,504654
13:03:03,63	-0,262002	3,163939	-0,187977	0,414021	-1,631007	-0,941004	-0,034259	-0,156519	-0,035264	5,108277	-0,082138	-0,498194	-0,515071	-2,814084	-1,241936	-14,122695	1,359005	12,709342	-0,034259	-0,156519	-0,035264	-7,178439	2,607171	-0,498194	-0,034259	-0,156519	-0,035264	-7,178439	2,607171	-0,498194
13:03:03,68	-0,262002	3,163939	-0,187977	0,414021	-1,631007	-0,941004	-0,073177	-0,244037	-0,044805	5,658801	-0,349275	-0,020094	-0,605468	-2,822483	-1,233254	-14,519468	6,404257	12,374423	-0,073177	-0,244037	-0,044805	-13,498098	5,395137	-0,020094	-0,073177	-0,244037	-0,044805	-13,498098	5,395137	-0,020094
13:03:03,73	-0,262002	3,163939	-0,187977	0,414021	-1,631007	-0,941004	-0,020706	-0,169950	-0,036123	5,977211	-0,486989	-0,355014	-0,596497	-2,777307	-1,227510	-11,938571	6,347496	12,213557	-0,020706	-0,169950	-0,036123	-7,363868	1,138398	-0,355014	-0,020706	-0,169950	-0,036123	-7,363868	1,138398	-0,355014
13:03:03,78	-0,262012	3,163955	-0,187965	0,464014	-1,630995	-0,941012	-0,064315	-0,155131	-0,030380	6,447931	-0,491171	-0,515879	-0,590321	-2,771657	-1,227780	-11,863371	5,918602	12,257642	-0,064315	-0,155131	-0,030380	-5,729881	4,557546	-0,515879	-0,064315	-0,155131	-0,030380	-5,729881	4,557546	-0,515879
13:03:03,83	-0,262012	3,163955	-0,187965	0,464014	-1,630995	-0,941012	-0,074913	-0,157662	-0,034217	6,245782	-0,720337	-0,488688	-0,589005	-2,769394	-1,231347	-11,826645	5,897477	12,240748	-0,074913	-0,157662	-0,034217	-6,130719	5,160339	-0,488688	-0,074913	-0,157662	-0,034217	-6,130719	5,160339	-0,488688
13:03:03,88	-0,262012	3,163955	-0,187965	0,464014	-1,630995	-0,941012	-0,074913	-0,157662	-0,034217	6,245782	-0,720337	-0,488688	-0,588557	-2,776239	-1,230605	-11,920195	5,911449	12,211697	-0,074913	-0,157662	-0,034217	-6,130719	5,160339	-0,488688	-0,074913	-0,157662	-0,034217	-6,130719	5,160339	-0,488688
13:03:03,93	-0,262012	3,163955	-0,187965	0,464014	-1,630995	-0,941012	-0,071439	-0,162334	-0,027994	6,473369	-0,591528	-0,487079	-0,586697	-2,774738	-1,225124	-11,879207	5,910106	12,242358	-0,071439	-0,162334	-0,027994	-6,269864	5,016444	-0,487079	-0,071439	-0,162334	-0,027994	-6,269864	5,016444	-0,487079
13:03:03,98	-0,262012	3,163955	-0,187965	0,464014	-1,630995	-0,941012	-0,071439	-0,162334	-0,027994	6,473369	-0,591528	-0,487079	-0,590788	-2,769941	-1,230957	-11,828955	5,879505	12,244415	-0,071439	-0,162334	-0,027994	-6,269864	5,016444	-0,487079	-0,071439	-0,162334	-0,027994	-6,269864	5,016444	-0,487079
13:03:04,03	-0,262012	3,163955	-0,187965	0,464014	-1,630995	-0,941012	-0,069388	-0,158735	-0,029969	6,263040	-0,470972	-0,521375	-0,590839	-2,774715	-1,227100	-11,878776	5,883084	12,208061	-0,069388	-0,158735	-0,029969	-6,197681	4,975968	-0,521375	-0,069388	-0,158735	-0,029969	-6,197681	4,975968	-0,521375
13:03:04,08	-0,262012	3,163955	-0,187965	0,464014	-1,630995	-0,941012	-0,069388	-0,158735	-0,029969	6,263040	-0,470972	-0,521375	-0,586403	-2,776883	-1,224641	-12,203447	5,852331	12,295363	-0,069388	-0,158735	-0,029969	-6,197681	4,975968	-0,521375	-0,069388	-0,158735	-0,029969	-6,197681	4,975968	-0,521375
13:03:04,13	-0,262012	3,163955	-0,187965	0,464014	-1,630995	-0,941012	-0,069729	-0,163661	-0,027510	6,330218	-0,754490	-0,434073	-0,520970	-2,825002	-1,227028	-14,184458	2,548309	12,754532	-0,069729	-0,163661	-0,027510	-6,517184	4,719202	-0,434073	-0,069729	-0,163661	-0,027510	-6,517184	4,719202	-0,434073
13:03:04,18	-0,262012	3,163955	-0,187965	0,464014	-1,630995	-0,941012	-0,060773	-0,244387	-0,029897	6,676065	-0,352373	0,025096	-0,596761	-2,831077	-1,230930	-14,320173	6,978717	12,435621	-0,060773	-0,244387	-0,029897	-12,508277	4,418275	0,025096	-0,060773	-0,244387	-0,029897	-12,508277	4,418275	0,025096
13:03:04,23	-0,262012	3,163955	-0,187965	0,464014	-1,630995	-0,941012	-0,017616	-0,181788	-0,033800	7,189914	-0,440960	-0,293816	-0,590093	-2,782704	-1,230233	-12,206151	7,022746	12,335995	-0,017616	-0,181788	-0,033800	-7,080422	0,941886	-0,293816	-0,017616	-0,181788	-0,033800	-7,080422	0,941886	-0,293816
13:03:04,28	-0,262011	3,163925	-0,187983	0,514009	-1,631003	-0,941007	-0,056951	-0,173019	-0,039147	7,521280	-1,075847	-0,440632	-0,584687	-2,792627	-1,236278	-12,704914	6,955303	12,288805	-0,056951	-0,173019	-0,039147	-6,060692	3,394839	-0,440632	-0,056951	-0,173019	-0,039147	-6,060692	3,394839	-0,440632
13:03:04,33	-0,262011	3,163925	-0,187983	0,514009	-1,631003	-0,941007	-0,056951	-0,173019	-0,039147	7,521280	-1,075847	-0,440632	-0,583549	-2,795175	-1,238558	-12,687931	6,862597	12,330473	-0,056951	-0,173019	-0,039147	-6,060692	3,394839	-0,440632	-0,056951	-0,173019	-0,039147	-6,060692	3,394839	-0,440632
13:03:04,38	-0,262011	3,163925	-0,187983	0,514009	-1,631003	-0,941007	-0,055314	-0,175279	-0,041427	7,567014	-0,929661	-0,398963	-0,583621	-2,792639	-1,239326	-12,636548	6,837120	12,326326	-0,055314	-0,175279	-0,041427	-6,192381	3,412518	-0,398963	-0,055314	-0,175279	-0,041427	-6,192381	3,412518	-0,398963
13:03:04,43	-0,262011	3,163925	-0,187983	0,514009	-1,631003	-0,941007	-0,057475	-0,173948	-0,042195	7,501408	-0,984751	-0,403111	-0,584060	-2,791004	-1,239733	-12,634768	6,845459	12,311243	-0,057475	-0,173948	-0,042195	-6,153471	3,527000	-0,403111	-0,057475	-0,173948	-0,042195	-6,153471	3,527000	-0,403111
13:03:04,48	-0,262011	3,163925	-0,187983	0,514009	-1,631003	-0,941007	-0,056564	-0,173289	-0,039090	7,445160	-0,920091	-0,412231	-0,584647	-2,793098	-1,236220	-12,632576	6,809404	12,317206	-0,056564	-0,173289	-0,039090	-6,158042	3,520161	-0,412231	-0,056564	-0,173289	-0,039090	-6,158042	3,520161	-0,412231
13:03:04,53	-0,262011	3,163925	-0,187983	0,514009	-1,631003	-0,941007	-0,056564	-0,173289	-0,039090	7,445160	-0,920091	-0,412231	-0,583413	-2,793524	-1,238025	-12,649867	6,814503	12,334946	-0,056564	-0,173289	-0,039090	-6,158042	3,520161	-0,412231	-0,056564	-0,173289	-0,039090	-6,158042	3,520161	-0,412231
13:03:04,58	-0,262011	3,163925	-0,187983	0,514009	-1,631003	-0,941007	-0,055735	-0,172486	-0,039762	7,425603	-0,857147	-0,418109	-0,585757	-2,793414	-1,236892	-12,604285	6,818720	12,311327	-0,055735	-0,172486	-0,039762	-6,114542	3,518039	-0,418109	-0,055735	-0,172486	-0,039762	-6,114542	3,518039	-0,418109
13:03:04,63	-0,262011	3,163925	-0,187983	0,514009	-1,631003	-0,941007	-0,058282	-0,171672	-0,042559	7,368521	-0,962534	-0,386647	-0,585188	-2,790802	-1,239690	-12,588230	6,792387	12,342789	-0,058282	-0,171672	-0,042559	-6,107761	3,612612	-0,386647	-0,058282	-0,171672	-0,042559	-6,107761	3,612612	-0,386647
13:03:04,68	-0,262011	3,163925	-0,187983	0,514009	-1,631003	-0,941007	-0,058282	-0,171672	-0,042559	7,368521	-0,962534	-0,386647	-0,586432	-2,793457	-1,240466	-12,623037	6,791344	12,352667	-0,058282	-0,171672	-0,042559	-6,107761	3,612612	-0,386647	-0,058282	-0,171672	-0,042559	-6,107761	3,612612	-0,386647
13:03:04,73	-0,262011	3,163925	-0,187983	0,514009	-1,631003	-0,941007	-0,054720	-0,171355	-0,044125	7,329737	-0,759897	-0,417703	-0,587244	-2,793728	-1,241256	-12,584305	6,764407	12,311734	-0,054720	-0,171355	-0,044125	-6,121613	3,535596	-0,417703	-0,054720	-0,171355	-0,044125	-6,121613	3,535596	-0,417703
13:03:04,78	-0,262011	3,163925	-0,187983	0,514009	-1,631003	-0,941007	-0,057033	-0,171758	-0,043785	7,370047	-0,871160	-0,399000	-0,585739	-2,791926	-1,240916	-12,566812	6,776651	12,330436	-0,057033	-0,171758	-0,043785	-6,112944	3,605925	-0,399000	-0,057033	-0,171758	-0,043785	-6,112944	3,605925	-0,399000
13:03:04,83	-0,262011	3,163925	-0,187983	0,514009	-1,631003	-0,941007	-0,057033	-0,171758	-0,043785	7,370047	-0,871160	-0,399000	-0,586380	-2,791123	-1,240088	-12,583728	6,755489	12,327014	-0,057033	-0,171758	-0,043785	-6,112944	3,605925	-0,399000	-0,057033	-0,171758	-0,043785	-6,112944	3,605925	-0,399000
13:03:04,88	-0,262011	3,163925	-0,187983	0,514009	-1,631003	-0,941007	-0,057408	-0,170801	-0,042958	7,293485	-0,894730	-0,402422	-0,583961	-2,794557	-1,240442	-12,554021	6,732127	12,330930	-0,057408	-0,170801	-0,042958	-6,114362	3,611795	-0,402422	-0,057408	-0,170801	-0,042958	-6,114362	3,611795	-0,402422
13:03:04,93	-0,262011	3,163925	-0,187983	0,514009	-1,631003	-0,941007	-0,055643	-0,174613	-0,043311	7,486349	-0,765566	-0,398507	-0,588103	-2,790577	-1,236950	-12,552538	6,721335	12,352544	-0,055643	-0,174613	-0,043311	-6,220768	3,602442	-0,398507	-0,055643	-0,174613	-0,043311	-6,220768	3,602442	-0,398507
13:03:04,98	-0,262011	3,163925	-0,187983	0,514009	-1,631003	-0,941007	-0,055237	-0,171133	-0,042144	7,317408	-0,739574	-0,389725	-0,587178	-2,793169	-1,239275	-12,543804	6,740133	12,339711	-0,055237	-0,171133	-0,042144	-6,116494	3,596509	-0,389725	-0,055237	-0,171133	-0,042144	-6,116494	3,596509	-0,389725
13:03:05,03	-0,262011	3,163925	-0,187983	0,514009	-1,631003	-0,941007	-0,055237	-0,171133	-0,042144	7,317408	-0,739574	-0,389725	-0,584555	-2,793501	-1,235014	-12,548549	6,682939	12,316359	-0,055237	-0,171133	-0,042144	-6,116494	3,596509	-0,389725	-0,055237	-0,171133	-0,042144	-6,116494	3,596509	-0,389725
13:03:05,08	-0,262011	3,163925	-0,187983	0,514009	-1,631003	-0,941007	-0,056261	-0,173570	-0,037883	7,392260	-0,768354	-0,413078	-0,582709	-2,788947	-1,236943	-12,499731	6,697406	12,328179	-0,056261	-0,173570	-0,037883	-6,232995	3,648144	-0,413078	-0,056261	-0,173570	-0,037883	-6,232995	3,648144	-0,413078
13:03:05,13	-0,262011	3,163925	-0,187983	0,514009	-1,631003	-0,941007	-0,061127	-0,172892	-0,039812	7,393933	-0,986356	-0,401258	-0,585680	-2,791705	-1,238902	-12,529481	6,733411	12,315372	-0,061127	-0,172892	-0,039812	-6,178086	3,812145	-0,401258	-0,061127	-0,172892	-0,039812	-6,178086	3,812145	-0,401258
13:03:05,18	-0,262011	3,163925	-0,187983	0,514009	-1,631003	-0,941007	-0,057254	-0,171698	-0,041772	7,348128	-0,828705	-0,414064	-0,585749	-2,790020	-1,240287	-12,545752	6,704889	12,303593	-0,057254	-0,171698	-0,041772	-6,130127	3,665732	-0,414064	-0,057254	-0,171698	-0,041772	-6,130127	3,665732	-0,414064
13:03:05,23	-0,262011	3,163925	-0,187983	0,514009	-1,631003	-0,941007	-0,058679	-0,170796	-0,043156	7,268408	-0,902621	-0,425843	-0,582709	-2,790772	-1,240235	-12,499782	6,703915	12,333754	-0,058679	-0,170796	-0,043156	-6,139071	3,703658	-0,425843	-0,058679	-0,170796	-0,043156	-6,139071	3,703658	-0,425843
13:03:05,28	-0,262011	3,163925	-0,187983	0,514009	-1,631003	-0,941007	-0,059547	-0,173805	-0,043104	7,446997	-0,907476	-0,395682	-0,585726	-2,790552	-1,243183	-12,524162	6,687818	12,311780	-0,059547	-0,173805	-0,043104	-6,196657	3,766966	-0,395682	-0,059547	-0,173805	-0,043104	-6,196657	3,766966	-0,395682
13:03:05,33	-0,262011	3,163925	-0,187983	0,514009	-1,631003	-0,941007	-0,058229	-0,171081	-0,046053	7,279254	-0,852010	-0,417657	-0,582761	-2,792230	-1,238880	-12,526125	6,691073	12,333775	-0,058229	-0,171081	-0,046053	-6,150620	3,718976	-0,417657	-0,058229	-0,171081	-0,046053	-6,150620	3,718976	-0,417657
13:03:05,38	-0,262011	3,163925	-0,187983	0,514009	-1,631003	-0,941007	-0,058258	-0,174488	-0,041750	7,458262	-0,856850	-0,395661	-0,586371	-2,792326	-1,239759	-12,492371	6,688059	12,313848	-0,058258	-0,174488	-0,041750	-6,239071	3,716421	-0,395661	-0,058258	-0,174488	-0,041750	-6,239071	3,716421	-0,395661
13:03:05,43	-0,262011	3,163925	-0,187983	0,514009	-1,631003	-0,941007	-0,056371	-0,171410	-0,042628	7,312450	-0,727960	-0,415589	-0,587144	-2,795762	-1,242673	-12,522518	6,715817	12,316176	-0,056371	-0,171410	-0,042628	-6,143226	3,697139	-0,415589	-0,056371	-0,171410	-0,042628	-6,143226	3,697139	-0,415589
13:03:05,48	-0,262011	3,163925	-0,187983	0,514009	-1,631003	-0,941007	-0,059848	-0,173572	-0,042140	7,397926	-0,915835	-0,396028	-0,586138	-2,790105	-1,240892	-12,491861	6,697635	12,327321	-0,059848	-0,173572	-0,042140	-6,227476	3,782214	-0,396028	-0,059848	-0,173572	-0,042140	-6,227476	3,782214	-0,396028
13:03:05,53	-0,262011	3,163925	-0,187983	0,514009	-1,631003	-0,941007	-0,056498	-0,171472	-0,042948	7,320752	-0,763348	-0,438757	-0,586253	-2,792247	-1,240079	-12,514744	6,706816	12,290680	-0,056498	-0,171472	-0,042948	-6,139822	3,671765	-0,438757	-0,056498	-0,171472	-0,042948	-6,139822	3,671765	-0,438757
13:03:05,58	-0,262011	3,163925	-0,187983	0,514009	-1,631003	-0,941007	-0,056498	-0,171472	-0,042948	7,320752	-0,763348	-0,438757	-0,582788	-2,795175	-1,238112	-12,539248	6,658799	12,312587	-0,056498	-0,171472	-0,042948	-6,139822	3,671765	-0,438757	-0,056498	-0,171472	-0,042948	-6,139822	3,671765	-0,438757
13:03:05,63	-0,262011	3,163925	-0,187983	0,514009	-1,631003	-0,941007	-0,055695	-0,175937	-0,040981	7,499082	-0,718791	-0,416850	-0,585696	-2,796241	-1,239770	-12,524201	6,660636	12,294670	-0,055695	-0,175937	-0,040981	-6,311973	3,653267	-0,416850	-0,055695	-0,175937	-0,040981	-6,311973	3,653267	-0,416850
13:03:05,69	-0,262011	3,163925	-0,187983	0,514009	-1,631003	-0,941007	-0,060238	-0,172400	-0,044921	7,355022	-0,932507	-0,403020	-0,585690	-2,791113	-1,239653	-12,521165	6,717193	12,349226	-0,060238	-0,172400	-0,044921	-6,178380	3,796142	-0,403020	-0,060238	-0,172400	-0,044921	-6,178380	3,796142	-0,403020
13:03:05,74	-0,262011	3,163925	-0,187983	0,514009	-1,631003	-0,941007	-0,060238	-0,172400	-0,044921	7,355022	-0,932507	-0,403020	-0,583264	-2,792485	-1,240024	-12,487733	6,703419	12,339193	-0,057787	-0,174180	-0,042894	-6,201023	3,731005	-0,390244	-0,057787	-0,174180	-0,042894	-6,201023	3,731005	-0,390244
13:03:05,79	-0,262011	3,163925	-0,187983	0,514009	-1,631003	-0,941007	-0,057787	-0,174180	-0,042894	7,472138	-0,805266	-0,390244	-0,578341	-2,795139	-1,240138	-12,850109	6,443870	12,383581	-0,057787	-0,174180	-0,042894	-6,201023	3,731005	-0,390244	-0,057787	-0,174180	-0,042894	-6,201023	3,731005	-0,390244
13:03:05,84	-0,262011	3,163925	-0,187983	0,514009	-1,631003	-0,941007	-0,057950	-0,179771	-0,043007	7,356885	-0,997790	-0,345855	-0,529686	-2,867533	-1,242566	-16,384014	4,067032	12,861343	-0,057950	-0,179771	-0,043007	-6,755138	3,551271	-0,345855	-0,057950	-0,179771	-0,043007	-6,755138	3,551271	-0,345855
13:03:05,89	-0,262011	3,163925	-0,187983	0,514009	-1,631003	-0,941007	-0,019582	-0,258104	-0,045436	7,604870	-0,874685	0,131906	-0,586920	-2,841458	-1,234881	-14,655824	7,660973	12,482870	-0,019582	-0,258104	-0,045436	-12,656327	0,662488	0,131906	-0,019582	-0,258104	-0,045436	-12,656327	0,662488	0,131906
13:03:05,94	-0,262011	3,163925	-0,187983	0,514009	-1,631003	-0,941007	-0,013546	-0,195500	-0,037750	8,325993	-0,861140	-0,246567	-0,582868	-2,815049	-1,247623	-13,255130	7,737442	12,400928	-0,013546	-0,195500	-0,037750	-7,020780	0,202225	-0,246567	-0,013546	-0,195500	-0,037750	-7,020780	0,202225	-0,246567
13:03:05,99	-0,261987	3,164032	-0,187989	0,564004	-1,631009	-0,941003	-0,030522	-0,192613	-0,050611	8,648095	-0,937497	-0,264112	-0,580933	-2,825313	-1,247741	-13,721336	7,666737	12,465325	-0,030522	-0,192613	-0,050611	-6,472034	1,458503	-0,264112	-0,030522	-0,192613	-0,050611	-6,472034	1,458503	-0,264112
13:03:06,04	-0,261987	3,164032	-0,187989	0,564004	-1,631009	-0,941003	-0,034073	-0,190988	-0,048647	8,565091	-1,136184	-0,294161	-0,580564	-2,821425	-1,245777	-13,732756	7,675036	12,435275	-0,034073	-0,190988	-0,048647	-6,427504	1,538562	-0,294161	-0,034073	-0,190988	-0,048647	-6,427504	1,538562	-0,294161
13:03:06,09	-0,261987	3,164032	-0,187989	0,564004	-1,631009	-0,941003	-0,031360	-0,189411	-0,053364	8,456688	-0,940957	-0,302821	-0,583287	-2,822986	-1,250495	-13,699066	7,625136	12,426616	-0,031360	-0,189411	-0,053364	-6,412068	1,520783	-0,302821	-0,031360	-0,189411	-0,053364	-6,412068	1,520783	-0,302821
13:03:06,14	-0,261987	3,164032	-0,187989	0,564004	-1,631009	-0,941003	-0,028927	-0,190295	-0,051226	8,476432	-0,807453	-0,312612	-0,583738	-2,825535	-1,248357	-13,706120	7,598928	12,416824	-0,028927	-0,190295	-0,051226	-6,461718	1,463306	-0,312612	-0,028927	-0,190295	-0,051226	-6,461718	1,463306	-0,312612
13:03:06,19	-0,261987	3,164032	-0,187989	0,564004	-1,631009	-0,941003	-0,029983	-0,190339	-0,050198	8,512957	-0,810481	-0,272343	-0,583172	-2,824643	-1,247329	-13,644061	7,602639	12,457094	-0,029983	-0,190339	-0,050198	-6,428637	1,543183	-0,272343	-0,029983	-0,190339	-0,050198	-6,428637	1,543183	-0,272343
13:03:06,24	-0,261987	3,164032	-0,187989	0,564004	-1,631009	-0,941003	-0,029983	-0,190339	-0,050198	8,512957	-0,810481	-0,272343	-0,581485	-2,824048	-1,248924	-13,657940	7,532951	12,412748	-0,029983	-0,190339	-0,050198	-6,428637	1,543183	-0,272343	-0,029983	-0,190339	-0,050198	-6,428637	1,543183	-0,272343
13:03:06,29	-0,261987	3,164032	-0,187989	0,564004	-1,631009	-0,941003	-0,030095	-0,202001	-0,049500	8,607701	-0,935288	-0,212632	-0,573016	-2,830376	-1,246631	-14,002933	7,218995	12,516805	-0,030095	-0,202001	-0,049500	-7,249362	1,427187	-0,212632	-0,030095	-0,202001	-0,049500	-7,249362	1,427187	-0,212632
13:03:06,34	-0,261987	3,164032	-0,187989	0,564004	-1,631009	-0,941003	-0,027861	-0,274675	-0,041557	8,849346	-0,800330	0,211016	-0,509636	-2,871852	-1,244520	-15,820972	4,070166	12,956572	-0,027861	-0,274675	-0,041557	-12,712631	1,386765	0,211016	-0,027861	-0,274675	-0,041557	-12,712631	1,386765	0,211016
13:03:06,39	-0,261987	3,164032	-0,187989	0,564004	-1,631009	-0,941003	-0,014820	-0,205556	-0,043491	9,449393	-1,267849	-0,166688	-0,577575	-2,845383	-1,240621	-14,650453	8,351250	12,562749	-0,014820	-0,205556	-0,043491	-6,686784	-0,104514	-0,166688	-0,014820	-0,205556	-0,043491	-6,686784	-0,104514	-0,166688
13:03:06,44	-0,261987	3,164032	-0,187989	0,564004	-1,631009	-0,941003	-0,014820	-0,205556	-0,043491	9,449393	-1,267849	-0,166688	-0,563897	-2,803678	-1,236655	-12,278158	7,514220	12,459550	-0,014820	-0,205556	-0,043491	-6,686784	-0,104514	-0,166688	-0,014820	-0,205556	-0,043491	-6,686784	-0,104514	-0,166688
13:03:06,49	-0,262008	3,163996	-0,187987	0,614019	-1,630992	-0,941043	-0,057777	-0,196549	-0,039524	9,442279	-1,028643	-0,269886	-0,555390	-2,806914	-1,243980	-12,692175	7,304497	12,498874	-0,057777	-0,196549	-0,039524	-5,986836	3,506833	-0,269886	-0,057777	-0,196549	-0,039524	-5,986836	3,506833	-0,269886
13:03:06,54	-0,262008	3,163996	-0,187987	0,614019	-1,630992	-0,941043	-0,056666	-0,209037	-0,050359	9,673585	-1,168502	-0,206550	-0,553638	-2,810883	-1,247489	-12,658323	7,251001	12,522887	-0,056666	-0,209037	-0,050359	-6,735788	3,279774	-0,206550	-0,056666	-0,209037	-0,050359	-6,735788	3,279774	-0,206550
13:03:06,59	-0,262008	3,163996	-0,187987	0,614019	-1,630992	-0,941043	-0,061062	-0,206996	-0,051670	9,523019	-1,363165	-0,204389	-0,553207	-2,806056	-1,248800	-12,651182	7,195520	12,525047	-0,061062	-0,206996	-0,051670	-6,726200	3,430190	-0,204389	-0,061062	-0,206996	-0,051670	-6,726200	3,430190	-0,204389
13:03:06,64	-0,262008	3,163996	-0,187987	0,614019	-1,630992	-0,941043	-0,061062	-0,206996	-0,051670	9,523019	-1,363165	-0,204389	-0,558979	-2,800395	-1,244283	-12,610120	7,253067	12,521139	-0,061062	-0,206996	-0,051670	-6,726200	3,430190	-0,204389	-0,061062	-0,206996	-0,051670	-6,726200	3,430190	-0,204389
13:03:06,69	-0,262008	3,163996	-0,187987	0,614019	-1,630992	-0,941043	-0,063078	-0,199167	-0,047152	9,186259	-1,461236	-0,208297	-0,558902	-2,800755	-1,248029	-12,564572	7,237806	12,505464	-0,063078	-0,199167	-0,047152	-6,448354	3,490415	-0,208297	-0,063078	-0,199167	-0,047152	-6,448354	3,490415	-0,208297
13:03:06,74	-0,262008	3,163996	-0,187987	0,614019	-1,630992	-0,941043	-0,066523	-0,197964	-0,045848	9,117620	-1,563016	-0,217773	-0,558298	-2,796811	-1,242979	-12,546187	7,209136	12,511663	-0,066523	-0,197964	-0,045848	-6,422552	3,659027	-0,217773	-0,066523	-0,197964	-0,045848	-6,422552	3,659027	-0,217773
13:03:06,79	-0,262008	3,163996	-0,187987	0,614019	-1,630992	-0,941043	-0,061715	-0,195020	-0,045840	8,985582	-1,311985	-0,219391	-0,563252	-2,799502	-1,242970	-12,534756	7,226870	12,510046	-0,061715	-0,195020	-0,045840	-6,323449	3,532656	-0,219391	-0,061715	-0,195020	-0,045840	-6,323449	3,532656	-0,219391
13:03:06,84	-0,262008	3,163996	-0,187987	0,614019	-1,630992	-0,941043	-0,061715	-0,195020	-0,045840	8,985582	-1,311985	-0,219391	-0,560599	-2,797649	-1,245287	-12,510279	7,190499	12,521270	-0,061715	-0,195020	-0,045840	-6,323449	3,532656	-0,219391	-0,061715	-0,195020	-0,045840	-6,323449	3,532656	-0,219391
13:03:06,89	-0,262008	3,163996	-0,187987	0,614019	-1,630992	-0,941043	-0,064647	-0,196390	-0,048156	9,037601	-1,425051	-0,208167	-0,558969	-2,802486	-1,247251	-12,583461	7,186047	12,508103	-0,064647	-0,196390	-0,048156	-6,379033	3,649729	-0,208167	-0,064647	-0,196390	-0,048156	-6,379033	3,649729	-0,208167
13:03:06,94	-0,262008	3,163996	-0,187987	0,614019	-1,630992	-0,941043	-0,059478	-0,197919	-0,048294	9,069249	-1,185285	-0,260310	-0,561860	-2,802889	-1,245425	-12,559320	7,163579	12,469126	-0,059478	-0,197919	-0,048294	-6,467373	3,483746	-0,260310	-0,059478	-0,197919	-0,048294	-6,467373	3,483746	-0,260310
13:03:06,99	-0,262008	3,163996	-0,187987	0,614019	-1,630992	-0,941043	-0,060477	-0,198726	-0,050484	9,120282	-1,217468	-0,212962	-0,560661	-2,802428	-1,247615	-12,537677	7,161522	12,516475	-0,060477	-0,198726	-0,050484	-6,479734	3,529995	-0,212962	-0,060477	-0,198726	-0,050484	-6,479734	3,529995	-0,212962
13:03:07,04	-0,262008	3,163996	-0,187987	0,614019	-1,630992	-0,941043	-0,060477	-0,198726	-0,050484	9,120282	-1,217468	-0,212962	-0,558942	-2,802098	-1,244579	-12,570210	7,177466	12,522279	-0,060477	-0,198726	-0,050484	-6,479734	3,529995	-0,212962	-0,060477	-0,198726	-0,050484	-6,479734	3,529995	-0,212962
13:03:07,09	-0,262008	3,163996	-0,187987	0,614019	-1,630992	-0,941043	-0,066687	-0,199486	-0,046790	9,151070	-1,498937	-0,208587	-0,556898	-2,797430	-1,243920	-12,506168	7,133251	12,520850	-0,066687	-0,199486	-0,046790	-6,508600	3,735968	-0,208587	-0,066687	-0,199486	-0,046790	-6,508600	3,735968	-0,208587
13:03:07,14	-0,262008	3,163996	-0,187987	0,614019	-1,630992	-0,941043	-0,061699	-0,196737	-0,048435	9,011342	-1,234832	-0,253324	-0,561773	-2,800375	-1,245565	-12,500464	7,133691	12,476113	-0,061699	-0,196737	-0,048435	-6,432512	3,608502	-0,253324	-0,061699	-0,196737	-0,048435	-6,432512	3,608502	-0,253324
13:03:07,19	-0,262008	3,163996	-0,187987	0,614019	-1,630992	-0,941043	-0,061699	-0,196737	-0,048435	9,011342	-1,234832	-0,253324	-0,559456	-2,797461	-1,247207	-12,492140	7,110583	12,539298	-0,061699	-0,196737	-0,048435	-6,432512	3,608502	-0,253324	-0,061699	-0,196737	-0,048435	-6,432512	3,608502	-0,253324
13:03:07,24	-0,262008	3,163996	-0,187987	0,614019	-1,630992	-0,941043	-0,065193	-0,201520	-0,048235	9,247948	-1,395528	-0,218811	-0,555884	-2,799741	-1,245366	-12,488318	7,112699	12,510626	-0,065193	-0,201520	-0,048235	-6,571366	3,722119	-0,218811	-0,065193	-0,201520	-0,048235	-6,571366	3,722119	-0,218811
13:03:07,30	-0,262008	3,163996	-0,187987	0,614019	-1,630992	-0,941043	-0,065193	-0,201520	-0,048235	9,247948	-1,395528	-0,218811	-0,560084	-2,799274	-1,247224	-12,511555	7,093843	12,519214	-0,065193	-0,201520	-0,048235	-6,571366	3,722119	-0,218811	-0,065193	-0,201520	-0,048235	-6,571366	3,722119	-0,218811
13:03:07,35	-0,262008	3,163996	-0,187987	0,614019	-1,630992	-0,941043	-0,063497	-0,197649	-0,050094	9,018715	-1,318043	-0,210223	-0,563309	-2,796793	-1,244937	-12,509832	7,100931	12,479081	-0,063497	-0,197649	-0,050094	-6,496737	3,666485	-0,210223	-0,063497	-0,197649	-0,050094	-6,496737	3,666485	-0,210223
13:03:07,40	-0,262008	3,163996	-0,187987	0,614019	-1,630992	-0,941043	-0,066353	-0,196102	-0,048548	8,962552	-1,430590	-0,230394	-0,559996	-2,796027	-1,245679	-12,468273	7,096893	12,499043	-0,066353	-0,196102	-0,048548	-6,431458	3,778124	-0,230394	-0,066353	-0,196102	-0,048548	-6,431458	3,778124	-0,230394
13:03:07,45	-0,262008	3,163996	-0,187987	0,614019	-1,630992	-0,941043	-0,066353	-0,196102	-0,048548	8,962552	-1,430590	-0,230394	-0,558356	-2,800117	-1,247172	-12,494629	7,104721	12,484806	-0,066353	-0,196102	-0,048548	-6,431458	3,778124	-0,230394	-0,066353	-0,196102	-0,048548	-6,431458	3,778124	-0,230394
13:03:07,50	-0,262008	3,163996	-0,187987	0,614019	-1,630992	-0,941043	-0,063631	-0,199567	-0,050041	9,136318	-1,315765	-0,244630	-0,555436	-2,801804	-1,244569	-12,511736	7,097108	12,495522	-0,063631	-0,199567	-0,050041	-6,529672	3,679242	-0,244630	-0,063631	-0,199567	-0,050041	-6,529672	3,679242	-0,244630
13:03:07,55	-0,262008	3,163996	-0,187987	0,614019	-1,630992	-0,941043	-0,063630	-0,202940	-0,047438	9,296573	-1,326714	-0,233915	-0,558792	-2,797337	-1,247967	-12,446094	7,081939	12,533658	-0,063630	-0,202940	-0,047438	-6,634206	3,668202	-0,233915	-0,063630	-0,202940	-0,047438	-6,634206	3,668202	-0,233915
13:03:07,60	-0,262008	3,163996	-0,187987	0,614019	-1,630992	-0,941043	-0,065820	-0,197799	-0,050837	9,048947	-1,376187	-0,195779	-0,557685	-2,799571	-1,246064	-12,484255	7,054073	12,488253	-0,065820	-0,197799	-0,050837	-6,478296	3,790683	-0,195779	-0,065820	-0,197799	-0,050837	-6,478296	3,790683	-0,195779
13:03:07,65	-0,262008	3,163996	-0,187987	0,614019	-1,630992	-0,941043	-0,064439	-0,199876	-0,048934	9,113717	-1,323494	-0,241183	-0,557323	-2,799273	-1,246837	-12,457506	7,070526	12,479392	-0,064439	-0,199876	-0,048934	-6,576538	3,734973	-0,241183	-0,064439	-0,199876	-0,048934	-6,576538	3,734973	-0,241183
13:03:07,70	-0,262008	3,163996	-0,187987	0,614019	-1,630992	-0,941043	-0,064878	-0,200040	-0,049706	9,149864	-1,331399	-0,250045	-0,558227	-2,799785	-1,246441	-12,468351	7,072935	12,493643	-0,064878	-0,200040	-0,049706	-6,553260	3,761553	-0,250045	-0,064878	-0,200040	-0,049706	-6,553260	3,761553	-0,250045
13:03:07,75	-0,262008	3,163996	-0,187987	0,614019	-1,630992	-0,941043	-0,063983	-0,199513	-0,049311	9,119115	-1,295434	-0,235794	-0,557054	-2,797238	-1,245290	-12,462260	7,057790	12,483285	-0,063983	-0,199513	-0,049311	-6,542627	3,727229	-0,235794	-0,063983	-0,199513	-0,049311	-6,542627	3,727229	-0,235794
13:03:07,80	-0,262008	3,163996	-0,187987	0,614019	-1,630992	-0,941043	-0,066775	-0,199255	-0,048159	9,095635	-1,427789	-0,246152	-0,558251	-2,795462	-1,244552	-12,425924	7,077509	12,506569	-0,066775	-0,199255	-0,048159	-6,545863	3,814074	-0,246152	-0,066775	-0,199255	-0,048159	-6,545863	3,814074	-0,246152
13:03:07,85	-0,262008	3,163996	-0,187987	0,614019	-1,630992	-0,941043	-0,067715	-0,197330	-0,047422	9,030805	-1,455042	-0,222867	-0,557626	-2,797423	-1,248365	-12,446390	7,063653	12,518971	-0,067715	-0,197330	-0,047422	-6,459617	3,860582	-0,222867	-0,067715	-0,197330	-0,047422	-6,459617	3,860582	-0,222867
13:03:07,90	-0,262008	3,163996	-0,187987	0,614019	-1,630992	-0,941043	-0,066290	-0,200250	-0,048126	9,159944	-1,395176	-0,217030	-0,556714	-2,797999	-1,245998	-12,461817	7,064201	12,496321	-0,066290	-0,200250	-0,048126	-6,559690	3,808583	-0,217030	-0,066290	-0,200250	-0,048126	-6,559690	3,808583	-0,217030
13:03:07,95	-0,262008	3,163996	-0,187987	0,614019	-1,630992	-0,941043	-0,066290	-0,200250	-0,048126	9,159944	-1,395176	-0,217030	-0,557628	-2,796288	-1,244866	-12,446663	7,053967	12,526392	-0,066290	-0,200250	-0,048126	-6,559690	3,808583	-0,217030	-0,066290	-0,200250	-0,048126	-6,559690	3,808583	-0,217030
13:03:08,00	-0,262008	3,163996	-0,187987	0,614019	-1,630992	-0,941043	-0,067311	-0,198283	-0,047735	9,049595	-1,440243	-0,203044	-0,554791	-2,801561	-1,247367	-12,645251	7,053521	12,517536	-0,067311	-0,198283	-0,047735	-6,515626	3,843697	-0,203044	-0,067311	-0,198283	-0,047735	-6,515626	3,843697	-0,203044
13:03:08,05	-0,262008	3,163996	-0,187987	0,614019	-1,630992	-0,941043	-0,064163	-0,203376	-0,050236	9,214758	-1,448292	-0,211901	-0,509314	-2,877865	-1,257025	-16,153687	4,713192	13,040659	-0,064163	-0,203376	-0,050236	-6,750274	3,588508	-0,211901	-0,064163	-0,203376	-0,050236	-6,750274	3,588508	-0,211901
13:03:08,10	-0,262008	3,163996	-0,187987	0,614019	-1,630992	-0,941043	-0,060377	-0,226590	-0,053654	10,201174	-1,650766	-0,075523	-0,536581	-2,816446	-1,250785	-13,101440	7,062071	12,653914	-0,060377	-0,226590	-0,053654	-7,586124	3,088832	-0,075523	-0,060377	-0,226590	-0,053654	-7,586124	3,088832	-0,075523
13:03:08,15	-0,262008	3,163996	-0,187987	0,614019	-1,630992	-0,941043	-0,060377	-0,226590	-0,053654	10,201174	-1,650766	-0,075523	-0,547010	-2,811097	-1,249040	-12,457162	7,810909	12,567460	-0,060377	-0,226590	-0,053654	-7,586124	3,088832	-0,075523	-0,060377	-0,226590	-0,053654	-7,586124	3,088832	-0,075523
13:03:08,20	-0,262021	3,164013	-0,187997	0,664019	-1,631004	-0,941011	-0,059795	-0,214884	-0,051909	10,563108	-1,436944	-0,161976	-0,539090	-2,814105	-1,255691	-12,678054	7,249290	12,610007	-0,059795	-0,214884	-0,051909	-6,305261	3,256943	-0,161976	-0,059795	-0,214884	-0,051909	-6,305261	3,256943	-0,161976
13:03:08,25	-0,262021	3,164013	-0,187997	0,664019	-1,631004	-0,941011	-0,065730	-0,223025	-0,058356	10,316866	-1,532824	-0,130570	-0,536991	-2,810028	-1,255487	-12,607716	7,124639	12,598866	-0,065730	-0,223025	-0,058356	-7,190616	3,626979	-0,130570	-0,065730	-0,223025	-0,058356	-7,190616	3,626979	-0,130570
13:03:08,30	-0,262021	3,164013	-0,187997	0,664019	-1,631004	-0,941011	-0,065730	-0,223025	-0,058356	10,316866	-1,532824	-0,130570	-0,532575	-2,806939	-1,257202	-12,570925	7,060858	12,630204	-0,065730	-0,223025	-0,058356	-7,190616	3,626979	-0,130570	-0,065730	-0,223025	-0,058356	-7,190616	3,626979	-0,130570
13:03:08,35	-0,262021	3,164013	-0,187997	0,664019	-1,631004	-0,941011	-0,070613	-0,225305	-0,060072	10,398585	-1,723002	-0,099232	-0,538493	-2,809769	-1,254874	-12,600622	7,077794	12,637883	-0,070613	-0,225305	-0,060072	-7,287876	3,820138	-0,099232	-0,070613	-0,225305	-0,060072	-7,287876	3,820138	-0,099232
13:03:08,40	-0,262021	3,164013	-0,187997	0,664019	-1,631004	-0,941011	-0,068326	-0,223773	-0,059290	10,289454	-1,586534	-0,096574	-0,535045	-2,808154	-1,256421	-12,570464	7,026555	12,632863	-0,068326	-0,223773	-0,059290	-7,276759	3,777087	-0,096574	-0,068326	-0,223773	-0,059290	-7,276759	3,777087	-0,096574
13:03:08,45	-0,262021	3,164013	-0,187997	0,664019	-1,631004	-0,941011	-0,066651	-0,224144	-0,062404	10,281651	-1,485765	-0,110497	-0,532596	-2,809321	-1,257956	-12,564531	7,005857	12,643014	-0,066651	-0,224144	-0,062404	-7,313614	3,746325	-0,110497	-0,066651	-0,224144	-0,062404	-7,313614	3,746325	-0,110497
13:03:08,50	-0,262021	3,164013	-0,187997	0,664019	-1,631004	-0,941011	-0,066651	-0,224144	-0,062404	10,281651	-1,485765	-0,110497	-0,532450	-2,808199	-1,256840	-12,676839	6,740546	12,649718	-0,066651	-0,224144	-0,062404	-7,313614	3,746325	-0,110497	-0,066651	-0,224144	-0,062404	-7,313614	3,746325	-0,110497
13:03:08,55	-0,262021	3,164013	-0,187997	0,664019	-1,631004	-0,941011	-0,069585	-0,226043	-0,059710	10,106593	-1,601094	-0,079719	-0,434464	-2,814095	-1,251976	-12,625204	2,265925	13,153667	-0,069585	-0,226043	-0,059710	-7,637782	3,861317	-0,079719	-0,069585	-0,226043	-0,059710	-7,637782	3,861317	-0,079719
13:03:08,60	-0,262021	3,164013	-0,187997	0,664019	-1,631004	-0,941011	-0,113472	-0,313850	-0,054845	10,823233	-1,601177	0,424231	-0,494009	-2,788751	-1,258240	-11,660455	5,817112	12,784807	-0,113472	-0,313850	-0,054845	-13,813980	7,306343	0,424231	-0,113472	-0,313850	-0,054845	-13,813980	7,306343	0,424231
13:03:08,65	-0,262021	3,164013	-0,187997	0,664019	-1,631004	-0,941011	-0,144522	-0,234287	-0,061165	11,230920	-2,196152	-0,099583	-0,487842	-2,747423	-1,258295	-9,469671	5,692149	12,629854	-0,144522	-0,234287	-0,061165	-7,160598	9,148844	-0,099583	-0,144522	-0,234287	-0,061165	-7,160598	9,148844	-0,099583
13:03:08,70	-0,261993	3,163944	-0,187964	0,714020	-1,630981	-0,940996	-0,139708	-0,241197	-0,065637	11,197587	-2,262744	-0,038595	-0,484265	-2,755047	-1,262768	-9,940457	5,510550	12,690841	-0,139708	-0,241197	-0,065637	-7,736381	8,704363	-0,038595	-0,139708	-0,241197	-0,065637	-7,736381	8,704363	-0,038595
13:03:08,75	-0,261993	3,163944	-0,187964	0,714020	-1,630981	-0,940996	-0,139708	-0,241197	-0,065637	11,197587	-2,262744	-0,038595	-0,483049	-2,758310	-1,259146	-9,892179	5,387735	12,716234	-0,139708	-0,241197	-0,065637	-7,736381	8,704363	-0,038595	-0,139708	-0,241197	-0,065637	-7,736381	8,704363	-0,038595
13:03:08,80	-0,261993	3,163944	-0,187964	0,714020	-1,630981	-0,940996	-0,137490	-0,243881	-0,062016	11,254954	-2,044187	-0,013202	-0,481332	-2,755444	-1,261887	-9,890367	5,347120	12,702769	-0,137490	-0,243881	-0,062016	-7,889739	8,748803	-0,013202	-0,137490	-0,243881	-0,062016	-7,889739	8,748803	-0,013202
13:03:08,85	-0,261993	3,163944	-0,187964	0,714020	-1,630981	-0,940996	-0,140830	-0,243935	-0,064756	11,223486	-2,195987	-0,026668	-0,481880	-2,758538	-1,264208	-9,870417	5,330382	12,688351	-0,140830	-0,243935	-0,064756	-7,925434	8,859188	-0,026668	-0,140830	-0,243935	-0,064756	-7,925434	8,859188	-0,026668
13:03:08,90	-0,261993	3,163944	-0,187964	0,714020	-1,630981	-0,940996	-0,137877	-0,245008	-0,067077	11,274759	-2,016785	-0,041086	-0,485498	-2,756672	-1,264988	-9,895862	5,320219	12,717484	-0,137877	-0,245008	-0,067077	-7,958387	8,806579	-0,041086	-0,137877	-0,245008	-0,067077	-7,958387	8,806579	-0,041086
13:03:08,95	-0,261993	3,163944	-0,187964	0,714020	-1,630981	-0,940996	-0,137684	-0,240942	-0,067857	11,041789	-2,023696	-0,011953	-0,485454	-2,756405	-1,259174	-9,882788	5,300850	12,689013	-0,137684	-0,240942	-0,067857	-7,872155	8,784506	-0,011953	-0,137684	-0,240942	-0,067857	-7,872155	8,784506	-0,011953
13:03:09,00	-0,261993	3,163944	-0,187964	0,714020	-1,630981	-0,940996	-0,137937	-0,240846	-0,062043	11,026546	-2,015859	-0,040424	-0,484275	-2,757777	-1,261090	-9,872122	5,279405	12,708763	-0,137937	-0,240846	-0,062043	-7,879840	8,812225	-0,040424	-0,137937	-0,240846	-0,062043	-7,879840	8,812225	-0,040424
13:03:09,05	-0,261993	3,163944	-0,187964	0,714020	-1,630981	-0,940996	-0,137339	-0,242553	-0,063959	11,102110	-1,964763	-0,020674	-0,482224	-2,759216	-1,265959	-9,937151	5,275175	12,723301	-0,137339	-0,242553	-0,063959	-7,938335	8,816318	-0,020674	-0,137339	-0,242553	-0,063959	-7,938335	8,816318	-0,020674
13:03:09,10	-0,261993	3,163944	-0,187964	0,714020	-1,630981	-0,940996	-0,137118	-0,245049	-0,068828	11,195707	-2,007500	-0,006136	-0,481371	-2,758135	-1,263402	-9,873856	5,246728	12,728970	-0,137118	-0,245049	-0,068828	-8,040648	8,756273	-0,006136	-0,137118	-0,245049	-0,068828	-8,040648	8,756273	-0,006136
13:03:09,15	-0,261993	3,163944	-0,187964	0,714020	-1,630981	-0,940996	-0,138481	-0,245248	-0,066271	11,213045	-2,009321	-0,000467	-0,483743	-2,756295	-1,266505	-9,859766	5,221452	12,744302	-0,138481	-0,245248	-0,066271	-8,038898	8,861423	-0,000467	-0,138481	-0,245248	-0,066271	-8,038898	8,861423	-0,000467
13:03:09,20	-0,261993	3,163944	-0,187964	0,714020	-1,630981	-0,940996	-0,137047	-0,244000	-0,066259	11,120082	-1,921558	0,017540	-0,483185	-2,758266	-1,261471	-9,885330	5,202815	12,721329	-0,137047	-0,244000	-0,066259	-8,033937	8,836609	0,017540	-0,137047	-0,244000	-0,066259	-8,033937	8,836609	0,017540
13:03:09,25	-0,261993	3,163944	-0,187964	0,714020	-1,630981	-0,940996	-0,137047	-0,244000	-0,066259	11,120082	-1,921558	0,017540	-0,483705	-2,757188	-1,262263	-9,857759	5,218289	12,693022	-0,137047	-0,244000	-0,066259	-8,033937	8,836609	0,017540	-0,137047	-0,244000	-0,066259	-8,033937	8,836609	0,017540
13:03:09,30	-0,261993	3,163944	-0,187964	0,714020	-1,630981	-0,940996	-0,138727	-0,243743	-0,065875	11,108027	-1,988174	0,007471	-0,480116	-2,757759	-1,261084	-9,837766	5,221945	12,687906	-0,138727	-0,243743	-0,065875	-8,025786	8,901907	0,007471	-0,138727	-0,243743	-0,065875	-8,025786	8,901907	0,007471
13:03:09,35	-0,261993	3,163944	-0,187964	0,714020	-1,630981	-0,940996	-0,138015	-0,247524	-0,064707	11,270883	-1,944644	-0,003723	-0,479632	-2,759677	-1,261838	-9,869083	5,174062	12,725713	-0,138015	-0,247524	-0,064707	-8,159772	8,889551	-0,003723	-0,138015	-0,247524	-0,064707	-8,159772	8,889551	-0,003723
13:03:09,40	-0,261993	3,163944	-0,187964	0,714020	-1,630981	-0,940996	-0,138015	-0,247524	-0,064707	11,270883	-1,944644	-0,003723	-0,480865	-2,757844	-1,262035	-9,842678	5,168304	12,718976	-0,138015	-0,247524	-0,064707	-8,159772	8,889551	-0,003723	-0,138015	-0,247524	-0,064707	-8,159772	8,889551	-0,003723
13:03:09,45	-0,261993	3,163944	-0,187964	0,714020	-1,630981	-0,940996	-0,137937	-0,243483	-0,065885	11,067536	-1,940739	-0,003171	-0,483171	-2,757724	-1,263016	-9,865810	5,180040	12,726266	-0,137937	-0,243483	-0,065885	-8,045857	8,887327	-0,003171	-0,137937	-0,243483	-0,065885	-8,045857	8,887327	-0,003171
13:03:09,51	-0,261993	3,163944	-0,187964	0,714020	-1,630981	-0,940996	-0,137937	-0,243483	-0,065885	11,067536	-1,940739	-0,003171	-0,481983	-2,756371	-1,264583	-9,853986	5,171360	12,707846	-0,137937	-0,243483	-0,065885	-8,045857	8,887327	-0,003171	-0,137937	-0,243483	-0,065885	-8,045857	8,887327	-0,003171
13:03:09,55	-0,261993	3,163944	-0,187964	0,714020	-1,630981	-0,940996	-0,139702	-0,243835	-0,067452	11,084248	-2,017948	-0,021591	-0,481979	-2,758631	-1,260679	-9,858362	5,155398	12,719205	-0,139702	-0,243835	-0,067452	-8,056798	8,948684	-0,021591	-0,139702	-0,243835	-0,067452	-8,056798	8,948684	-0,021591
13:03:09,61	-0,261993	3,163944	-0,187964	0,714020	-1,630981	-0,940996	-0,137747	-0,244969	-0,063549	11,127203	-1,912092	-0,010232	-0,481388	-2,756391	-1,261451	-9,842454	5,136402	12,729027	-0,137747	-0,244969	-0,063549	-8,102859	8,901067	-0,010232	-0,137747	-0,244969	-0,063549	-8,102859	8,901067	-0,010232
13:03:09,65	-0,261993	3,163944	-0,187964	0,714020	-1,630981	-0,940996	-0,139983	-0,244360	-0,064320	11,087044	-2,005061	-0,000410	-0,480879	-2,755804	-1,264204	-9,879653	5,149857	12,712310	-0,139983	-0,244360	-0,064320	-8,095220	8,983579	-0,000410	-0,139983	-0,244360	-0,064320	-8,095220	8,983579	-0,000410
13:03:09,70	-0,261993	3,163944	-0,187964	0,714020	-1,630981	-0,940996	-0,140745	-0,244508	-0,067073	11,087780	-2,083669	-0,017127	-0,482485	-2,756202	-1,263404	-9,813385	5,164267	12,701577	-0,140745	-0,244508	-0,067073	-8,106083	8,964851	-0,017127	-0,140745	-0,244508	-0,067073	-8,106083	8,964851	-0,017127
13:03:09,75	-0,261993	3,163944	-0,187964	0,714020	-1,630981	-0,940996	-0,139598	-0,243316	-0,066274	11,071398	-1,973808	-0,027860	-0,480739	-2,757271	-1,263788	-9,818222	5,143421	12,701336	-0,139598	-0,243316	-0,066274	-8,028876	8,984624	-0,027860	-0,139598	-0,243316	-0,066274	-8,028876	8,984624	-0,027860
13:03:09,80	-0,261993	3,163944	-0,187964	0,714020	-1,630981	-0,940996	-0,139545	-0,245362	-0,066658	11,157344	-1,964814	-0,028101	-0,481363	-2,758981	-1,263395	-9,837326	5,139706	12,710502	-0,139545	-0,245362	-0,066658	-8,103580	8,989452	-0,028101	-0,139545	-0,245362	-0,066658	-8,103580	8,989452	-0,028101
13:03:09,85	-0,261993	3,163944	-0,187964	0,714020	-1,630981	-0,940996	-0,137752	-0,245677	-0,066264	11,160953	-1,886252	-0,018934	-0,482006	-2,755256	-1,265331	-9,843179	5,135660	12,745969	-0,137752	-0,245677	-0,066264	-8,124695	8,927243	-0,018934	-0,137752	-0,245677	-0,066264	-8,124695	8,927243	-0,018934
13:03:09,90	-0,261993	3,163944	-0,187964	0,714020	-1,630981	-0,940996	-0,140573	-0,244750	-0,066278	11,111374	-2,010185	-0,033523	-0,477215	-2,759262	-1,261825	-9,827323	5,134248	12,714790	-0,140573	-0,244750	-0,066278	-8,101497	9,024763	-0,033523	-0,140573	-0,244750	-0,066278	-8,101497	9,024763	-0,033523
13:03:09,96	-0,261993	3,163944	-0,187964	0,714020	-1,630981	-0,940996	-0,140573	-0,244750	-0,066278	11,111374	-2,010185	-0,033523	-0,480808	-2,756852	-1,263019	-9,838760	5,111001	12,704936	-0,140573	-0,244750	-0,066278	-8,101497	9,024763	-0,033523	-0,140573	-0,244750	-0,066278	-8,101497	9,024763	-0,033523
13:03:10,01	-0,261993	3,163944	-0,187964	0,714020	-1,630981	-0,940996	-0,139882	-0,245824	-0,065884	11,151250	-1,964340	-0,034438	-0,482588	-2,755492	-1,262442	-9,802592	5,116940	12,722986	-0,139882	-0,245824	-0,065884	-8,145920	9,016370	-0,034438	-0,139882	-0,245824	-0,065884	-8,145920	9,016370	-0,034438
13:03:10,06	-0,261993	3,163944	-0,187964	0,714020	-1,630981	-0,940996	-0,139882	-0,245824	-0,065884	11,151250	-1,964340	-0,034438	-0,481393	-2,756486	-1,264565	-9,831512	5,110351	12,715425	-0,139882	-0,245824	-0,065884	-8,145920	9,016370	-0,034438	-0,139882	-0,245824	-0,065884	-8,145920	9,016370	-0,034438
13:03:10,11	-0,261993	3,163944	-0,187964	0,714020	-1,630981	-0,940996	-0,139898	-0,244403	-0,067435	11,072201	-1,978155	-0,014012	-0,475379	-2,758449	-1,260413	-9,890385	4,758237	12,734466	-0,139898	-0,244403	-0,067435	-8,113455	9,003837	-0,014012	-0,139898	-0,244403	-0,067435	-8,113455	9,003837	-0,014012
13:03:10,16	-0,261993	3,163944	-0,187964	0,714020	-1,630981	-0,940996	-0,141205	-0,250593	-0,063283	11,059693	-1,921038	0,005029	-0,393225	-2,783398	-1,257443	-10,942632	0,898831	13,214184	-0,141205	-0,250593	-0,063283	-8,611860	9,163539	0,005029	-0,141205	-0,250593	-0,063283	-8,611860	9,163539	0,005029
13:03:10,21	-0,261993	3,163944	-0,187964	0,714020	-1,630981	-0,940996	-0,160675	-0,334215	-0,060313	11,539569	-1,915081	0,484747	-0,474305	-2,792557	-1,251693	-11,212646	5,648617	12,885102	-0,160675	-0,334215	-0,060313	-14,696308	10,697943	0,484747	-0,160675	-0,334215	-0,060313	-14,696308	10,697943	0,484747
13:03:10,26	-0,261993	3,163944	-0,187964	0,714020	-1,630981	-0,940996	-0,112204	-0,268578	-0,054562	12,104866	-2,003279	0,155666	-0,452732	-2,720838	-1,270052	-8,058510	4,805797	12,754323	-0,112204	-0,268578	-0,054562	-8,978498	6,804707	0,155666	-0,112204	-0,268578	-0,054562	-8,978498	6,804707	0,155666
13:03:10,31	-0,262035	3,163932	-0,188003	0,764004	-1,631011	-0,941025	-0,185100	-0,251401	-0,072921	12,058812	-2,640911	0,024887	-0,452863	-2,735821	-1,265963	-8,647126	4,613658	12,778556	-0,185100	-0,251401	-0,072921	-7,676136	11,889427	0,024887	-0,185100	-0,251401	-0,072921	-7,676136	11,889427	0,024887
13:03:10,36	-0,262035	3,163932	-0,188003	0,764004	-1,631011	-0,941025	-0,172059	-0,258779	-0,068832	11,981781	-2,376468	0,049119	-0,452387	-2,734688	-1,268291	-8,658621	4,523360	12,796829	-0,173278	-0,258624	-0,071160	-8,412214	11,197664	0,067392	-0,173278	-0,258624	-0,071160	-8,412214	11,197664	0,067392
13:03:10,41	-0,262035	3,163932	-0,188003	0,764004	-1,631011	-0,941025	-0,173278	-0,258624	-0,071160	11,889786	-2,404683	0,067392	-0,449446	-2,733917	-1,269047	-8,637999	4,474426	12,810668	-0,173278	-0,258624	-0,071160	-8,412214	11,197664	0,067392	-0,173278	-0,258624	-0,071160	-8,412214	11,197664	0,067392
13:03:10,46	-0,262035	3,163932	-0,188003	0,764004	-1,631011	-0,941025	-0,175417	-0,260786	-0,071916	11,970148	-2,473557	0,081231	-0,450554	-2,730875	-1,267104	-8,595503	4,456859	12,803901	-0,175417	-0,260786	-0,071916	-8,501576	11,296659	0,081231	-0,175417	-0,260786	-0,071916	-8,501576	11,296659	0,081231
13:03:10,51	-0,262035	3,163932	-0,188003	0,764004	-1,631011	-0,941025	-0,174944	-0,259064	-0,071892	11,849520	-2,382365	0,093159	-0,451174	-2,733466	-1,269023	-8,595866	4,414222	12,822595	-0,174944	-0,259064	-0,071892	-8,487009	11,350712	0,093159	-0,174944	-0,259064	-0,071892	-8,487009	11,350712	0,093159
13:03:10,56	-0,262035	3,163932	-0,188003	0,764004	-1,631011	-0,941025	-0,173305	-0,261361	-0,070104	11,957359	-2,297443	0,131610	-0,450004	-2,736033	-1,267234	-8,601926	4,404332	12,861046	-0,173305	-0,261361	-0,070104	-8,559469	11,306977	0,131610	-0,173305	-0,261361	-0,070104	-8,559469	11,306977	0,131610
13:03:10,61	-0,262035	3,163932	-0,188003	0,764004	-1,631011	-0,941025	-0,173305	-0,261361	-0,070104	11,957359	-2,297443	0,131610	-0,444940	-2,739951	-1,262822	-8,698280	4,291670	12,811219	-0,173305	-0,261361	-0,070104	-8,559469	11,306977	0,131610	-0,173305	-0,261361	-0,070104	-8,559469	11,306977	0,131610
13:03:10,66	-0,262035	3,163932	-0,188003	0,764004	-1,631011	-0,941025	-0,172444	-0,267705	-0,065691	12,141532	-2,279802	0,081782	-0,395514	-2,800476	-1,270129	-11,798101	1,832817	13,320671	-0,172444	-0,267705	-0,065691	-8,873345	11,257055	0,081782	-0,172444	-0,267705	-0,065691	-8,873345	11,257055	0,081782
13:03:10,71	-0,262035	3,163932	-0,188003	0,764004	-1,631011	-0,941025	-0,144741	-0,340772	-0,072998	12,261655	-2,294360	0,591235	-0,421509	-2,746209	-1,256928	-8,964697	4,067501	12,975891	-0,144741	-0,340772	-0,072998	-14,488948	9,067839	0,591235	-0,144741	-0,340772	-0,072998	-14,488948	9,067839	0,591235
13:03:10,76	-0,262035	3,163932	-0,188003	0,764004	-1,631011	-0,941025	-0,178740	-0,291126	-0,059797	13,032067	-2,725806	0,246455	-0,428364	-2,722300	-1,272627	-8,087264	4,448641	12,908630	-0,178740	-0,291126	-0,059797	-9,821340	11,305246	0,246455	-0,178740	-0,291126	-0,059797	-9,821340	11,305246	0,246455
13:03:10,81	-0,262077	3,163970	-0,187978	0,814020	-1,630978	-0,940983	-0,196019	-0,273235	-0,075496	12,870530	-3,055025	0,179193	-0,428358	-2,737998	-1,275882	-8,588623	4,223872	12,930461	-0,196019	-0,273235	-0,075496	-8,578435	12,332459	0,179193	-0,196019	-0,273235	-0,075496	-8,578435	12,332459	0,179193
13:03:10,86	-0,262077	3,163970	-0,187978	0,814020	-1,630978	-0,940983	-0,182427	-0,281089	-0,078751	12,833616	-2,670036	0,201025	-0,425485	-2,740753	-1,277010	-8,595304	4,142737	12,962621	-0,182427	-0,281089	-0,078751	-9,231909	11,650461	0,201025	-0,182427	-0,281089	-0,078751	-9,231909	11,650461	0,201025
13:03:10,91	-0,262077	3,163970	-0,187978	0,814020	-1,630978	-0,940983	-0,181477	-0,284955	-0,079880	12,961000	-2,585883	0,233185	-0,424794	-2,735861	-1,278201	-8,533176	4,129961	12,919537	-0,181477	-0,284955	-0,079880	-9,407942	11,660081	0,233185	-0,181477	-0,284955	-0,079880	-9,407942	11,660081	0,233185
13:03:10,96	-0,262077	3,163970	-0,187978	0,814020	-1,630978	-0,940983	-0,186059	-0,283107	-0,081070	12,884931	-2,763958	0,190100	-0,424222	-2,739192	-1,274308	-8,548004	4,101668	12,916019	-0,186059	-0,283107	-0,081070	-9,338984	11,841699	0,190100	-0,186059	-0,283107	-0,081070	-9,338984	11,841699	0,190100
13:03:11,01	-0,262077	3,163970	-0,187978	0,814020	-1,630978	-0,940983	-0,183460	-0,285268	-0,077177	12,965376	-2,627510	0,186582	-0,427769	-2,733233	-1,275863	-8,532227	4,104210	12,946227	-0,183460	-0,285268	-0,077177	-9,428162	11,774133	0,186582	-0,183460	-0,285268	-0,077177	-9,428162	11,774133	0,186582
13:03:11,06	-0,262077	3,163970	-0,187978	0,814020	-1,630978	-0,940983	-0,184002	-0,283482	-0,078336	12,851819	-2,682514	0,226232	-0,425498	-2,737830	-1,275467	-8,581594	4,097193	12,955669	-0,184002	-0,283482	-0,078336	-9,401495	11,761628	0,226232	-0,184002	-0,283482	-0,078336	-9,401495	11,761628	0,226232
13:03:11,11	-0,262077	3,163970	-0,187978	0,814020	-1,630978	-0,940983	-0,184002	-0,283482	-0,078336	12,851819	-2,682514	0,226232	-0,425420	-2,738127	-1,275493	-8,542897	4,067907	12,896176	-0,184002	-0,283482	-0,078336	-9,401495	11,761628	0,226232	-0,184002	-0,283482	-0,078336	-9,401495	11,761628	0,226232
13:03:11,16	-0,262077	3,163970	-0,187978	0,814020	-1,630978	-0,940983	-0,183783	-0,283698	-0,078362	12,857040	-2,622997	0,166739	-0,426053	-2,739047	-1,276265	-8,564201	4,073856	12,911346	-0,183783	-0,283698	-0,078362	-9,413235	11,803993	0,166739	-0,183783	-0,283698	-0,078362	-9,413235	11,803993	0,166739
13:03:11,21	-0,262077	3,163970	-0,187978	0,814020	-1,630978	-0,940983	-0,182671	-0,283610	-0,079135	12,846977	-2,586583	0,181909	-0,427808	-2,736682	-1,277806	-8,547874	4,078398	12,936534	-0,182671	-0,283610	-0,079135	-9,416409	11,753093	0,181909	-0,182671	-0,283610	-0,079135	-9,416409	11,753093	0,181909
13:03:11,26	-0,262077	3,163970	-0,187978	0,814020	-1,630978	-0,940983	-0,183841	-0,280908	-0,080676	12,718560	-2,635544	0,207097	-0,425405	-2,730884	-1,276254	-8,504258	4,051310	12,935549	-0,183841	-0,280908	-0,080676	-9,332705	11,795962	0,207097	-0,183841	-0,280908	-0,080676	-9,332705	11,795962	0,207097
13:03:11,31	-0,262077	3,163970	-0,187978	0,814020	-1,630978	-0,940983	-0,190064	-0,280090	-0,079123	12,674362	-2,907848	0,206112	-0,422479	-2,734147	-1,275097	-8,513168	4,009081	12,904535	-0,190064	-0,280090	-0,079123	-9,312673	12,012200	0,206112	-0,190064	-0,280090	-0,079123	-9,312673	12,012200	0,206112
13:03:11,36	-0,262077	3,163970	-0,187978	0,814020	-1,630978	-0,940983	-0,188701	-0,284255	-0,077966	12,849958	-2,823550	0,175098	-0,425438	-2,735651	-1,277424	-8,525883	4,032065	12,915773	-0,185919	-0,282444	-0,080294	-9,402551	11,893246	0,186337	-0,185919	-0,282444	-0,080294	-9,402551	11,893246	0,186337
13:03:11,41	-0,262077	3,163970	-0,187978	0,814020	-1,630978	-0,940983	-0,185919	-0,282444	-0,080294	12,769326	-2,701399	0,186337	-0,426017	-2,734555	-1,277017	-8,521031	4,047674	12,945109	-0,185919	-0,282444	-0,080294	-9,402551	11,893246	0,186337	-0,185919	-0,282444	-0,080294	-9,402551	11,893246	0,186337
13:03:11,46	-0,262077	3,163970	-0,187978	0,814020	-1,630978	-0,940983	-0,186579	-0,281395	-0,079886	12,730694	-2,739299	0,215672	-0,424816	-2,736014	-1,275471	-8,516158	4,035985	12,919509	-0,186579	-0,281395	-0,079886	-9,358794	11,907121	0,215672	-0,186579	-0,281395	-0,079886	-9,358794	11,907121	0,215672
13:03:11,51	-0,262077	3,163970	-0,187978	0,814020	-1,630978	-0,940983	-0,185915	-0,283165	-0,078340	12,815044	-2,694739	0,190072	-0,427209	-2,739325	-1,277797	-8,536985	4,036964	12,925111	-0,185915	-0,283165	-0,078340	-9,413384	11,899606	0,190072	-0,185915	-0,283165	-0,078340	-9,413384	11,899606	0,190072
13:03:11,56	-0,262077	3,163970	-0,187978	0,814020	-1,630978	-0,940983	-0,181852	-0,282748	-0,080667	12,783812	-2,501972	0,195674	-0,428257	-2,736899	-1,272753	-8,485888	4,045424	12,897740	-0,181852	-0,282748	-0,080667	-9,411908	11,773401	0,195674	-0,181852	-0,282748	-0,080667	-9,411908	11,773401	0,195674
13:03:11,61	-0,262077	3,163970	-0,187978	0,814020	-1,630978	-0,940983	-0,183429	-0,280627	-0,075623	12,706393	-2,543961	0,168304	-0,425480	-2,737009	-1,277012	-8,543464	4,025728	12,949208	-0,183429	-0,280627	-0,075623	-9,322826	11,855217	0,168304	-0,183429	-0,280627	-0,075623	-9,322826	11,855217	0,168304
13:03:11,66	-0,262077	3,163970	-0,187978	0,814020	-1,630978	-0,940983	-0,184722	-0,283087	-0,079882	12,788474	-2,651219	0,219771	-0,426520	-2,735970	-1,276237	-8,476060	4,008185	12,913539	-0,184722	-0,283087	-0,079882	-9,433863	11,849471	0,219771	-0,184722	-0,283087	-0,079882	-9,433863	11,849471	0,219771
13:03:11,71	-0,262077	3,163970	-0,187978	0,814020	-1,630978	-0,940983	-0,185102	-0,281667	-0,079106	12,733114	-2,603802	0,184103	-0,425460	-2,732360	-1,279370	-8,516582	4,015625	12,926510	-0,185102	-0,281667	-0,079106	-9,377710	11,926669	0,184103	-0,185102	-0,281667	-0,079106	-9,377710	11,926669	0,184103
13:03:11,76	-0,262077	3,163970	-0,187978	0,814020	-1,630978	-0,940983	-0,184375	-0,284692	-0,081819	12,892903	-2,631713	0,211744	-0,424263	-2,738112	-1,278950	-8,531714	4,043139	12,941180	-0,184375	-0,284692	-0,081819	-9,455451	11,841751	0,211744	-0,184375	-0,284692	-0,081819	-9,455451	11,841751	0,211744
13:03:11,81	-0,262077	3,163970	-0,187978	0,814020	-1,630978	-0,940983	-0,184375	-0,284692	-0,081819	12,892903	-2,631713	0,211744	-0,424213	-2,735949	-1,276630	-8,493000	3,994371	12,913912	-0,184375	-0,284692	-0,081819	-9,455451	11,841751	0,211744	-0,184375	-0,284692	-0,081819	-9,455451	11,841751	0,211744
13:03:11,86	-0,262077	3,163970	-0,187978	0,814020	-1,630978	-0,940983	-0,186273	-0,283655	-0,079499	12,816081	-2,672494	0,184475	-0,427162	-2,732821	-1,277037	-8,495830	4,023611	12,915080	-0,186273	-0,283655	-0,079499	-9,450837	11,949956	0,184475	-0,186273	-0,283655	-0,079499	-9,450837	11,949956	0,184475
13:03:11,91	-0,262077	3,163970	-0,187978	0,814020	-1,630978	-0,940983	-0,185150	-0,282247	-0,080266	12,749077	-2,625753	0,204406	-0,425993	-2,736218	-1,277397	-8,500002	4,005569	12,933842	-0,185150	-0,282247	-0,080266	-9,407336	11,908529	0,204406	-0,185150	-0,282247	-0,080266	-9,407336	11,908529	0,204406
13:03:11,96	-0,262077	3,163970	-0,187978	0,814020	-1,630978	-0,940983	-0,186986	-0,283894	-0,082967	12,827160	-2,706505	0,225412	-0,427772	-2,735395	-1,275839	-8,501763	3,997297	12,946998	-0,186986	-0,283894	-0,082967	-9,458542	11,971867	0,225412	-0,186986	-0,283894	-0,082967	-9,458542	11,971867	0,225412
13:03:12,01	-0,262077	3,163970	-0,187978	0,814020	-1,630978	-0,940983	-0,186986	-0,283894	-0,082967	12,827160	-2,706505	0,225412	-0,428363	-2,735386	-1,278982	-8,513294	4,032231	12,911286	-0,186986	-0,283894	-0,082967	-9,458542	11,971867	0,225412	-0,186986	-0,283894	-0,082967	-9,458542	11,971867	0,225412
13:03:12,06	-0,262077	3,163970	-0,187978	0,814020	-1,630978	-0,940983	-0,184388	-0,285364	-0,080658	12,869016	-2,573257	0,188908	-0,423611	-2,735922	-1,273533	-8,486838	3,969071	12,891882	-0,184388	-0,285364	-0,080658	-9,532037	11,901197	0,188908	-0,184388	-0,285364	-0,080658	-9,532037	11,901197	0,188908
13:03:12,12	-0,262077	3,163970	-0,187978	0,814020	-1,630978	-0,940983	-0,187389	-0,285705	-0,079873	12,902160	-2,718997	0,198883	-0,421879	-2,736008	-1,277004	-8,493281	3,970848	12,928319	-0,187389	-0,285705	-0,079873	-9,525669	11,991043	0,198883	-0,187389	-0,285705	-0,079873	-9,525669	11,991043	0,198883
13:03:12,17	-0,262077	3,163970	-0,187978	0,814020	-1,630978	-0,940983	-0,187389	-0,285705	-0,079873	12,902160	-2,718997	0,198883	-0,423712	-2,733685	-1,277444	-8,522239	3,975346	12,895141	-0,187389	-0,285705	-0,079873	-9,525669	11,991043	0,198883	-0,187389	-0,285705	-0,079873	-9,525669	11,991043	0,198883
13:03:12,22	-0,262077	3,163970	-0,187978	0,814020	-1,630978	-0,940983	-0,188485	-0,282956	-0,080313	12,748655	-2,803325	0,165704	-0,420326	-2,737235	-1,277824	-8,577981	3,917578	12,913533	-0,188485	-0,282956	-0,080313	-9,463419	11,992764	0,165704	-0,188485	-0,282956	-0,080313	-9,463419	11,992764	0,165704
13:03:12,27	-0,262077	3,163970	-0,187978	0,814020	-1,630978	-0,940983	-0,205683	-0,370303	-0,078529	13,183977	-2,509063	0,745328	-0,339468	-2,762464	-1,275660	-9,546266	-0,175466	13,474765	-0,205683	-0,370303	-0,078529	-15,884833	13,637092	0,745328	-0,205683	-0,370303	-0,078529	-15,884833	13,637092	0,745328
13:03:12,32	-0,262077	3,163970	-0,187978	0,814020	-1,630978	-0,940983	-0,205683	-0,370303	-0,078529	13,183977	-2,509063	0,745328	-0,409129	-2,752750	-1,276693	-9,218123	4,136091	13,148934	-0,205683	-0,370303	-0,078529	-15,884833	13,637092	0,745328	-0,205683	-0,370303	-0,078529	-15,884833	13,637092	0,745328
13:03:12,37	-0,262077	3,163970	-0,187978	0,814020	-1,630978	-0,940983	-0,179265	-0,305118	-0,079562	13,692314	-3,006922	0,419497	-0,392282	-2,697041	-1,275784	-6,528668	3,582535	12,997900	-0,179265	-0,305118	-0,079562	-10,259427	11,065415	0,419497	-0,179265	-0,305118	-0,079562	-10,259427	11,065415	0,419497
13:03:12,42	-0,262047	3,164022	-0,187986	0,864016	-1,630999	-0,940985	-0,235934	-0,291854	-0,078653	13,867911	-3,347792	0,268463	-0,385974	-2,710975	-1,279452	-7,095763	3,325391	13,025817	-0,235934	-0,291854	-0,078653	-9,042593	15,173053	0,268463	-0,235934	-0,291854	-0,078653	-9,042593	15,173053	0,268463
13:03:12,47	-0,262047	3,164022	-0,187986	0,864016	-1,630999	-0,940985	-0,227021	-0,304283	-0,082321	14,008003	-3,246853	0,296381	-0,384861	-2,710384	-1,278659	-7,115745	3,307186	13,059153	-0,227021	-0,304283	-0,082321	-9,878215	14,574308	0,296381	-0,227021	-0,304283	-0,082321	-9,878215	14,574308	0,296381
13:03:12,52	-0,262047	3,164022	-0,187986	0,864016	-1,630999	-0,940985	-0,228089	-0,304951	-0,081528	14,017002	-3,310602	0,329717	-0,386611	-2,709450	-1,279849	-7,105706	3,305246	13,030477	-0,228089	-0,304951	-0,081528	-9,921684	14,594413	0,329717	-0,228089	-0,304951	-0,081528	-9,921684	14,594413	0,329717
13:03:12,57	-0,262047	3,164022	-0,187986	0,864016	-1,630999	-0,940985	-0,228023	-0,302969	-0,082718	13,917249	-3,297502	0,301040	-0,385544	-2,708607	-1,278756	-7,093900	3,249544	13,014488	-0,229286	-0,303472	-0,081625	-9,921474	14,673875	0,285051	-0,229286	-0,303472	-0,081625	-9,921474	14,673875	0,285051
13:03:12,62	-0,262047	3,164022	-0,187986	0,864016	-1,630999	-0,940985	-0,229286	-0,303472	-0,081625	13,901072	-3,325110	0,285051	-0,387815	-2,710871	-1,281590	-7,097710	3,247315	13,029180	-0,229286	-0,303472	-0,081625	-9,921474	14,673875	0,285051	-0,229286	-0,303472	-0,081625	-9,921474	14,673875	0,285051
13:03:12,67	-0,262047	3,164022	-0,187986	0,864016	-1,630999	-0,940985	-0,226191	-0,302637	-0,084460	13,853832	-3,166318	0,299744	-0,387821	-2,707970	-1,279477	-7,098476	3,245562	13,013740	-0,226191	-0,302637	-0,084460	-9,903189	14,589653	0,299744	-0,226191	-0,302637	-0,084460	-9,903189	14,589653	0,299744
13:03:12,72	-0,262047	3,164022	-0,187986	0,864016	-1,630999	-0,940985	-0,228700	-0,301181	-0,082347	13,776200	-3,296583	0,284303	-0,377327	-2,715690	-1,278680	-7,307887	2,881474	13,101316	-0,228700	-0,301181	-0,082347	-9,866498	14,656359	0,284303	-0,228700	-0,301181	-0,082347	-9,866498	14,656359	0,284303
13:03:12,77	-0,262047	3,164022	-0,187986	0,864016	-1,630999	-0,940985	-0,227261	-0,314130	-0,081549	14,029516	-3,221090	0,371879	-0,321324	-2,765174	-1,281087	-9,680346	0,076837	13,529022	-0,227261	-0,314130	-0,081549	-10,629653	14,618928	0,371879	-0,227261	-0,314130	-0,081549	-10,629653	14,618928	0,371879
13:03:12,82	-0,262047	3,164022	-0,187986	0,864016	-1,630999	-0,940985	-0,229319	-0,321705	-0,078896	14,396112	-3,737117	0,482600	-0,370437	-2,716872	-1,275479	-7,259363	3,287251	13,175869	-0,229319	-0,321705	-0,078896	-10,857766	14,264417	0,482600	-0,229319	-0,321705	-0,078896	-10,857766	14,264417	0,482600
13:03:12,87	-0,262047	3,164022	-0,187986	0,864016	-1,630999	-0,940985	-0,229319	-0,321705	-0,078896	14,396112	-3,737117	0,482600	-0,361963	-2,692943	-1,283285	-6,168396	3,032266	13,103266	-0,229319	-0,321705	-0,078896	-10,857766	14,264417	0,482600	-0,229319	-0,321705	-0,078896	-10,857766	14,264417	0,482600
13:03:12,92	-0,261993	3,163940	-0,187977	0,914014	-1,631018	-0,940988	-0,240596	-0,322133	-0,093778	14,637259	-3,627122	0,457481	-0,360702	-2,707510	-1,291305	-6,908969	2,848157	13,141834	-0,240596	-0,322133	-0,093778	-10,650199	15,259687	0,457481	-0,240596	-0,322133	-0,093778	-10,650199	15,259687	0,457481
13:03:12,97	-0,261993	3,163940	-0,187977	0,914014	-1,631018	-0,940988	-0,240596	-0,322133	-0,093778	14,637259	-3,627122	0,457481	-0,363133	-2,712178	-1,292064	-6,924075	2,764940	13,153208	-0,240596	-0,322133	-0,093778	-10,650199	15,259687	0,457481	-0,240596	-0,322133	-0,093778	-10,650199	15,259687	0,457481
13:03:13,02	-0,261993	3,163940	-0,187977	0,914014	-1,631018	-0,940988	-0,237400	-0,324666	-0,094933	14,668387	-3,357655	0,423771	-0,362562	-2,708810	-1,291703	-6,914071	2,726398	13,128023	-0,237400	-0,324666	-0,094933	-10,817879	15,278266	0,423771	-0,237400	-0,324666	-0,094933	-10,817879	15,278266	0,423771
13:03:13,07	-0,261993	3,163940	-0,187977	0,914014	-1,631018	-0,940988	-0,240602	-0,323476	-0,094572	14,578139	-3,496214	0,398587	-0,361421	-2,709887	-1,291666	-6,907425	2,662857	13,164695	-0,240602	-0,323476	-0,094572	-10,814724	15,391049	0,398587	-0,240602	-0,323476	-0,094572	-10,814724	15,391049	0,398587
13:03:13,12	-0,261993	3,163940	-0,187977	0,914014	-1,631018	-0,940988	-0,240240	-0,325003	-0,094535	14,605832	-3,439853	0,435259	-0,362592	-2,707357	-1,290892	-6,895768	2,655048	13,168873	-0,240240	-0,325003	-0,094535	-10,906892	15,418977	0,435259	-0,240240	-0,325003	-0,094535	-10,906892	15,418977	0,435259
13:03:13,17	-0,261993	3,163940	-0,187977	0,914014	-1,631018	-0,940988	-0,241845	-0,322724	-0,093762	14,486375	-3,509319	0,439436	-0,360893	-2,709082	-1,291300	-6,926210	2,634217	13,149424	-0,241845	-0,322724	-0,093762	-10,847426	15,475512	0,439436	-0,241845	-0,322724	-0,093762	-10,847426	15,475512	0,439436
13:03:13,22	-0,261993	3,163940	-0,187977	0,914014	-1,631018	-0,940988	-0,241201	-0,325058	-0,094169	14,574508	-3,491770	0,419987	-0,359739	-2,708466	-1,296342	-6,912164	2,596336	13,156270	-0,241201	-0,325058	-0,094169	-10,942550	15,442493	0,419987	-0,241201	-0,325058	-0,094169	-10,942550	15,442493	0,419987
13:03:13,27	-0,261993	3,163940	-0,187977	0,914014	-1,631018	-0,940988	-0,242311	-0,325749	-0,099212	14,584654	-3,518417	0,426834	-0,358002	-2,708499	-1,290923	-6,928842	2,565827	13,133081	-0,242311	-0,325749	-0,099212	-10,986643	15,503027	0,426834	-0,242311	-0,325749	-0,099212	-10,986643	15,503027	0,426834
13:03:13,32	-0,261993	3,163940	-0,187977	0,914014	-1,631018	-0,940988	-0,243151	-0,327270	-0,093792	14,628983	-3,561285	0,403645	-0,359769	-2,707315	-1,292473	-6,929324	2,589886	13,149206	-0,243151	-0,327270	-0,093792	-11,061709	15,526099	0,403645	-0,243151	-0,327270	-0,093792	-11,061709	15,526099	0,403645
13:03:13,37	-0,261993	3,163940	-0,187977	0,914014	-1,631018	-0,940988	-0,243293	-0,325147	-0,095343	14,539200	-3,581091	0,419769	-0,363825	-2,710456	-1,290517	-6,915136	2,605355	13,147198	-0,243293	-0,325147	-0,095343	-10,984865	15,517402	0,419769	-0,243293	-0,325147	-0,095343	-10,984865	15,517402	0,419769
13:03:13,42	-0,261993	3,163940	-0,187977	0,914014	-1,631018	-0,940988	-0,238545	-0,323206	-0,093386	14,458736	-3,329646	0,417762	-0,362063	-2,710355	-1,290902	-6,903162	2,564968	13,141490	-0,238545	-0,323206	-0,093386	-10,912926	15,396134	0,417762	-0,238545	-0,323206	-0,093386	-10,912926	15,396134	0,417762
13:03:13,47	-0,261993	3,163940	-0,187977	0,914014	-1,631018	-0,940988	-0,239513	-0,324681	-0,093772	14,506463	-3,349435	0,412054	-0,356873	-2,710404	-1,294770	-6,937815	2,547652	13,178451	-0,239513	-0,324681	-0,093772	-10,981011	15,452358	0,412054	-0,239513	-0,324681	-0,093772	-10,981011	15,452358	0,412054
13:03:13,52	-0,261993	3,163940	-0,187977	0,914014	-1,631018	-0,940988	-0,242066	-0,329199	-0,097639	14,709090	-3,503537	0,449014	-0,359103	-2,709069	-1,294017	-6,891919	2,574281	13,129735	-0,242066	-0,329199	-0,097639	-11,133067	15,498658	0,449014	-0,242066	-0,329199	-0,097639	-11,133067	15,498658	0,449014
13:03:13,57	-0,261993	3,163940	-0,187977	0,914014	-1,631018	-0,940988	-0,242107	-0,326601	-0,096886	14,619987	-3,479223	0,400299	-0,358573	-2,710163	-1,291272	-6,919546	2,565369	13,171599	-0,241424	-0,327607	-0,094141	-11,066389	15,488613	0,442162	-0,241424	-0,327607	-0,094141	-11,066389	15,488613	0,442162
13:03:13,62	-0,261993	3,163940	-0,187977	0,914014	-1,631018	-0,940988	-0,241424	-0,327607	-0,094141	14,650760	-3,463200	0,442162	-0,362749	-2,713070	-1,293988	-6,949943	2,580747	13,187439	-0,241424	-0,327607	-0,094141	-11,066389	15,488613	0,442162	-0,241424	-0,327607	-0,094141	-11,066389	15,488613	0,442162
13:03:13,67	-0,261993	3,163940	-0,187977	0,914014	-1,631018	-0,940988	-0,236819	-0,325444	-0,096857	14,536392	-3,257743	0,458003	-0,363906	-2,707466	-1,295960	-6,907035	2,530462	13,158148	-0,236819	-0,325444	-0,096857	-11,010945	15,332561	0,458003	-0,236819	-0,325444	-0,096857	-11,010945	15,332561	0,458003
13:03:13,72	-0,261993	3,163940	-0,187977	0,914014	-1,631018	-0,940988	-0,241094	-0,321640	-0,098829	14,316515	-3,417739	0,428711	-0,362751	-2,710177	-1,292477	-6,936229	2,535132	13,136895	-0,241094	-0,321640	-0,098829	-10,932247	15,508149	0,428711	-0,241094	-0,321640	-0,098829	-10,932247	15,508149	0,428711
13:03:13,77	-0,261993	3,163940	-0,187977	0,914014	-1,631018	-0,940988	-0,239323	-0,323996	-0,095347	14,428457	-3,353258	0,407459	-0,362197	-2,707588	-1,295191	-6,941760	2,548533	13,163738	-0,239323	-0,323996	-0,095347	-11,005223	15,433596	0,407459	-0,239323	-0,323996	-0,095347	-11,005223	15,433596	0,407459
13:03:13,82	-0,261993	3,163940	-0,187977	0,914014	-1,631018	-0,940988	-0,241843	-0,323182	-0,098061	14,394949	-3,495767	0,434302	-0,360404	-2,709633	-1,291706	-6,933617	2,511565	13,126440	-0,240968	-0,325756	-0,094575	-11,070978	15,491234	0,397003	-0,240968	-0,325756	-0,094575	-11,070978	15,491234	0,397003
13:03:13,87	-0,261993	3,163940	-0,187977	0,914014	-1,631018	-0,940988	-0,240968	-0,325756	-0,094575	14,500894	-3,424752	0,397003	-0,359876	-2,709213	-1,292863	-6,954527	2,508918	13,151654	-0,240968	-0,325756	-0,094575	-11,070978	15,491234	0,397003	-0,240968	-0,325756	-0,094575	-11,070978	15,491234	0,397003
13:03:13,92	-0,261993	3,163940	-0,187977	0,914014	-1,631018	-0,940988	-0,241596	-0,326004	-0,095733	14,501037	-3,474190	0,422217	-0,360378	-2,710741	-1,294400	-6,921972	2,527800	13,147701	-0,241596	-0,326004	-0,095733	-11,090294	15,491089	0,422217	-0,241596	-0,326004	-0,095733	-11,090294	15,491089	0,422217
13:03:13,97	-0,261993	3,163940	-0,187977	0,914014	-1,631018	-0,940988	-0,240022	-0,326333	-0,097270	14,550777	-3,373606	0,418264	-0,362838	-2,710780	-1,294802	-6,967469	2,525429	13,162441	-0,240022	-0,326333	-0,097270	-11,066384	15,468139	0,418264	-0,240022	-0,326333	-0,097270	-11,066384	15,468139	0,418264
13:03:14,02	-0,261993	3,163940	-0,187977	0,914014	-1,631018	-0,940988	-0,238738	-0,325000	-0,094145	14,476154	-3,325658	0,450253	-0,362175	-2,711186	-1,291276	-6,940913	2,532652	13,179689	-0,238738	-0,325000	-0,094145	-11,036309	15,415280	0,450253	-0,238738	-0,325000	-0,094145	-11,036309	15,415280	0,450253
13:03:14,07	-0,261993	3,163940	-0,187977	0,914014	-1,631018	-0,940988	-0,238738	-0,325000	-0,094145	14,476154	-3,325658	0,450253	-0,360973	-2,708912	-1,294395	-6,925147	2,549832	13,167985	-0,238738	-0,325000	-0,094145	-11,036309	15,415280	0,450253	-0,238738	-0,325000	-0,094145	-11,036309	15,415280	0,450253
13:03:14,12	-0,261993	3,163940	-0,187977	0,914014	-1,631018	-0,940988	-0,241308	-0,324904	-0,097265	14,493938	-3,454245	0,438549	-0,364491	-2,710634	-1,293256	-6,921196	2,526824	13,126890	-0,241308	-0,324904	-0,097265	-11,011011	15,488453	0,438549	-0,241308	-0,324904	-0,097265	-11,011011	15,488453	0,438549
13:03:14,17	-0,261993	3,163940	-0,187977	0,914014	-1,631018	-0,940988	-0,238058	-0,322718	-0,096125	14,362316	-3,270304	0,397453	-0,362711	-2,708628	-1,291314	-6,900408	2,486386	13,119959	-0,238058	-0,322718	-0,096125	-10,971032	15,417246	0,397453	-0,238058	-0,322718	-0,096125	-10,971032	15,417246	0,397453
13:03:14,22	-0,261993	3,163940	-0,187977	0,914014	-1,631018	-0,940988	-0,239620	-0,324494	-0,096497	14,418558	-3,328127	0,416130	-0,362171	-2,710169	-1,293628	-6,918986	2,483819	13,145566	-0,239620	-0,324494	-0,096497	-11,054249	15,482063	0,416130	-0,239620	-0,324494	-0,096497	-11,054249	15,482063	0,416130
13:03:14,27	-0,261993	3,163940	-0,187977	0,914014	-1,631018	-0,940988	-0,239620	-0,324494	-0,096497	14,418558	-3,328127	0,416130	-0,363901	-2,708009	-1,292504	-6,903164	2,481836	13,096226	-0,239620	-0,324494	-0,096497	-11,054249	15,482063	0,416130	-0,239620	-0,324494	-0,096497	-11,054249	15,482063	0,416130
13:03:14,32	-0,261993	3,163940	-0,187977	0,914014	-1,631018	-0,940988	-0,240626	-0,321916	-0,095373	14,290691	-3,365752	0,366789	-0,358017	-2,709084	-1,293606	-6,897178	2,475010	13,160461	-0,240626	-0,321916	-0,095373	-10,979736	15,523420	0,366789	-0,240626	-0,321916	-0,095373	-10,979736	15,523420	0,366789
13:03:14,37	-0,261993	3,163940	-0,187977	0,914014	-1,631018	-0,940988	-0,239629	-0,324447	-0,095742	14,410496	-3,351279	0,401572	-0,362208	-2,710139	-1,292872	-6,941473	2,490309	13,131008	-0,239629	-0,324447	-0,095742	-11,058628	15,459564	0,401572	-0,239629	-0,324447	-0,095742	-11,058628	15,459564	0,401572
13:03:14,42	-0,261993	3,163940	-0,187977	0,914014	-1,631018	-0,940988	-0,239629	-0,324447	-0,095742	14,410496	-3,351279	0,401572	-0,360430	-2,709151	-1,293633	-6,925700	2,475839	13,145835	-0,239629	-0,324447	-0,095742	-11,058628	15,459564	0,401572	-0,239629	-0,324447	-0,095742	-11,058628	15,459564	0,401572
13:03:14,47	-0,261993	3,163940	-0,187977	0,914014	-1,631018	-0,940988	-0,241372	-0,325493	-0,096502	14,460227	-3,421066	0,416398	-0,360465	-2,706164	-1,295990	-6,940694	2,504791	13,139097	-0,241372	-0,325493	-0,096502	-11,090984	15,526673	0,416398	-0,241372	-0,325493	-0,096502	-11,090984	15,526673	0,416398
13:03:14,52	-0,261993	3,163940	-0,187977	0,914014	-1,631018	-0,940988	-0,242544	-0,324834	-0,095732	14,434572	-3,479888	0,411428	-0,360415	-2,707807	-1,292862	-6,919549	2,482260	13,140865	-0,242544	-0,324834	-0,095732	-11,064873	15,559845	0,411428	-0,242544	-0,324834	-0,095732	-11,064873	15,559845	0,411428
13:03:14,57	-0,261993	3,163940	-0,187977	0,914014	-1,631018	-0,940988	-0,242544	-0,324834	-0,095732	14,434572	-3,479888	0,411428	-0,363937	-2,707084	-1,293243	-6,916341	2,504576	13,160657	-0,241409	-0,321423	-0,096112	-10,953549	15,521378	0,431221	-0,241409	-0,321423	-0,096112	-10,953549	15,521378	0,431221
13:03:14,62	-0,261993	3,163940	-0,187977	0,914014	-1,631018	-0,940988	-0,241409	-0,321423	-0,096112	14,278126	-3,429232	0,431221	-0,360371	-2,712546	-1,292066	-6,912740	2,479292	13,134675	-0,241409	-0,321423	-0,096112	-10,953549	15,521378	0,431221	-0,241409	-0,321423	-0,096112	-10,953549	15,521378	0,431221
13:03:14,67	-0,261993	3,163940	-0,187977	0,914014	-1,631018	-0,940988	-0,238462	-0,327241	-0,094935	14,560608	-3,260234	0,405238	-0,360974	-2,708906	-1,292864	-6,907444	2,475204	13,125721	-0,238462	-0,327241	-0,094935	-11,127843	15,459047	0,405238	-0,238462	-0,327241	-0,094935	-11,127843	15,459047	0,405238
13:03:14,72	-0,261993	3,163940	-0,187977	0,914014	-1,631018	-0,940988	-0,241313	-0,324900	-0,095733	14,437966	-3,401831	0,396284	-0,362790	-2,709603	-1,294021	-6,939285	2,512390	13,156597	-0,239802	-0,323675	-0,096891	-11,017949	15,455002	0,427160	-0,239802	-0,323675	-0,096891	-11,017949	15,455002	0,427160
13:03:14,77	-0,261993	3,163940	-0,187977	0,914014	-1,631018	-0,940988	-0,239802	-0,323675	-0,096891	14,390559	-3,369418	0,427160	-0,360464	-2,709291	-1,291673	-6,937584	2,462977	13,173397	-0,239802	-0,323675	-0,096891	-11,017949	15,455002	0,427160	-0,239802	-0,323675	-0,096891	-11,017949	15,455002	0,427160
13:03:14,82	-0,261993	3,163940	-0,187977	0,914014	-1,631018	-0,940988	-0,241235	-0,325534	-0,094543	14,445273	-3,417762	0,443960	-0,358603	-2,708199	-1,291315	-6,904205	2,477594	13,115646	-0,241235	-0,325534	-0,094543	-11,109149	15,519160	0,443960	-0,241235	-0,325534	-0,094543	-11,109149	15,519160	0,443960
13:03:14,87	-0,261993	3,163940	-0,187977	0,914014	-1,631018	-0,940988	-0,243111	-0,326599	-0,094184	14,529991	-3,493712	0,386209	-0,358132	-2,709320	-1,292860	-6,943322	2,442607	13,144853	-0,242375	-0,327568	-0,095730	-11,183557	15,554593	0,415416	-0,242375	-0,327568	-0,095730	-11,183557	15,554593	0,415416
13:03:14,92	-0,261993	3,163940	-0,187977	0,914014	-1,631018	-0,940988	-0,242375	-0,327568	-0,095730	14,530524	-3,471839	0,415416	-0,362773	-2,709176	-1,291307	-6,931389	2,496200	13,144722	-0,242375	-0,327568	-0,095730	-11,183557	15,554593	0,415416	-0,242375	-0,327568	-0,095730	-11,183557	15,554593	0,415416
13:03:14,97	-0,261993	3,163940	-0,187977	0,914014	-1,631018	-0,940988	-0,240180	-0,323476	-0,094177	14,370130	-3,374146	0,415285	-0,360469	-2,706573	-1,294431	-6,930858	2,459443	13,136534	-0,240180	-0,323476	-0,094177	-11,022744	15,479955	0,415285	-0,240180	-0,323476	-0,094177	-11,022744	15,479955	0,415285
13:03:15,02	-0,261993	3,163940	-0,187977	0,914014	-1,631018	-0,940988	-0,243586	-0,324170	-0,097300	14,374660	-3,532442	0,407097	-0,359808	-2,709548	-1,292843	-6,910461	2,469998	13,149904	-0,243586	-0,324170	-0,097300	-11,072706	15,589064	0,407097	-0,243586	-0,324170	-0,097300	-11,072706	15,589064	0,407097
13:03:15,07	-0,261993	3,163940	-0,187977	0,914014	-1,631018	-0,940988	-0,241340	-0,326230	-0,095712	14,501100	-3,403250	0,420467	-0,362757	-2,707827	-1,295955	-6,902728	2,476547	13,156519	-0,241340	-0,326230	-0,095712	-11,107948	15,541925	0,420467	-0,241340	-0,326230	-0,095712	-11,107948	15,541925	0,420467
13:03:15,12	-0,261993	3,163940	-0,187977	0,914014	-1,631018	-0,940988	-0,241356	-0,322816	-0,098825	14,333130	-3,400658	0,427082	-0,360422	-2,705175	-1,294783	-6,901994	2,465893	13,175634	-0,241356	-0,322816	-0,098825	-11,007948	15,545771	0,427082	-0,241356	-0,322816	-0,098825	-11,007948	15,545771	0,427082
13:03:15,17	-0,261993	3,163940	-0,187977	0,914014	-1,631018	-0,940988	-0,244820	-0,323512	-0,097652	14,360459	-3,574829	0,446198	-0,358639	-2,711511	-1,294024	-6,919398	2,464751	13,121386	-0,244820	-0,323512	-0,097652	-11,035251	15,643532	0,446198	-0,244820	-0,323512	-0,097652	-11,035251	15,643532	0,446198
13:03:15,22	-0,261993	3,163940	-0,187977	0,914014	-1,631018	-0,940988	-0,240224	-0,328224	-0,096894	14,595774	-3,350333	0,391950	-0,362227	-2,709033	-1,293631	-6,930665	2,454586	13,154601	-0,240224	-0,328224	-0,096894	-11,169801	15,507235	0,391950	-0,240224	-0,328224	-0,096894	-11,169801	15,507235	0,391950
13:03:15,27	-0,261993	3,163940	-0,187977	0,914014	-1,631018	-0,940988	-0,240576	-0,323878	-0,096501	14,355355	-3,373327	0,425165	-0,360454	-2,709134	-1,294002	-6,931388	2,472635	13,175084	-0,240576	-0,323878	-0,096501	-11,069073	15,511895	0,425165	-0,240576	-0,323878	-0,096501	-11,069073	15,511895	0,425165
13:03:15,32	-0,261993	3,163940	-0,187977	0,914014	-1,631018	-0,940988	-0,241375	-0,325464	-0,096871	14,453098	-3,424525	0,445648	-0,359882	-2,708201	-1,294006	-6,932746	2,460212	13,174940	-0,241375	-0,325464	-0,096871	-11,095833	15,523417	0,445648	-0,241375	-0,325464	-0,096871	-11,095833	15,523417	0,445648
13:03:15,37	-0,261993	3,163940	-0,187977	0,914014	-1,631018	-0,940988	-0,242469	-0,325492	-0,096875	14,443127	-3,476393	0,445503	-0,361079	-2,710499	-1,292884	-6,948452	2,436376	13,114966	-0,242469	-0,325492	-0,096875	-11,108018	15,557452	0,445503	-0,242469	-0,325492	-0,096875	-11,108018	15,557452	0,445503
13:03:15,42	-0,261993	3,163940	-0,187977	0,914014	-1,631018	-0,940988	-0,239881	-0,325605	-0,095753	14,420501	-3,343479	0,385529	-0,362185	-2,707596	-1,294785	-6,907259	2,464210	13,165281	-0,239881	-0,325605	-0,095753	-11,139506	15,487175	0,385529	-0,239881	-0,325605	-0,095753	-11,139506	15,487175	0,385529
13:03:15,47	-0,261993	3,163940	-0,187977	0,914014	-1,631018	-0,940988	-0,241841	-0,323196	-0,097654	14,339911	-3,423659	0,435845	-0,362236	-2,710927	-1,292477	-6,950648	2,474167	13,139914	-0,238932	-0,324817	-0,095347	-11,086994	15,441232	0,410477	-0,238932	-0,324817	-0,095347	-11,086994	15,441232	0,410477
13:03:15,52	-0,261993	3,163940	-0,187977	0,914014	-1,631018	-0,940988	-0,238932	-0,324817	-0,095347	14,411157	-3,314933	0,410477	-0,358128	-2,707851	-1,295598	-6,936747	2,448905	13,127491	-0,238932	-0,324817	-0,095347	-11,086994	15,441232	0,410477	-0,238932	-0,324817	-0,095347	-11,086994	15,441232	0,410477
13:03:15,57	-0,261993	3,163940	-0,187977	0,914014	-1,631018	-0,940988	-0,243649	-0,326837	-0,098467	14,501241	-3,535547	0,398054	-0,361593	-2,711867	-1,291711	-6,937898	2,487762	13,110653	-0,243649	-0,326837	-0,098467	-11,155437	15,590902	0,398054	-0,243649	-0,326837	-0,098467	-11,155437	15,590902	0,398054
13:03:15,63	-0,261993	3,163940	-0,187977	0,914014	-1,631018	-0,940988	-0,241678	-0,327623	-0,097253	14,531671	-3,429923	0,451146	-0,362833	-2,708845	-1,290547	-6,946553	2,454029	13,133412	-0,241678	-0,327623	-0,097253	-11,186714	15,541770	0,451146	-0,241678	-0,327623	-0,097253	-11,186714	15,541770	0,451146
13:03:15,68	-0,261993	3,163940	-0,187977	0,914014	-1,631018	-0,940988	-0,243016	-0,323214	-0,096889	14,346446	-3,482633	0,421171	-0,361582	-2,706588	-1,294020	-6,902615	2,467993	13,150608	-0,243016	-0,323214	-0,096889	-11,025833	15,594151	0,421171	-0,243016	-0,323214	-0,096889	-11,025833	15,594151	0,421171
13:03:15,73	-0,261993	3,163940	-0,187977	0,914014	-1,631018	-0,940988	-0,243016	-0,323214	-0,096889	14,346446	-3,482633	0,421171	-0,365664	-2,708164	-1,297513	-6,887257	2,486468	13,147383	-0,243016	-0,323214	-0,096889	-11,025833	15,594151	0,421171	-0,243016	-0,323214	-0,096889	-11,025833	15,594151	0,421171
13:03:15,78	-0,261993	3,163940	-0,187977	0,914014	-1,631018	-0,940988	-0,239611	-0,320467	-0,100382	14,227291	-3,301488	0,417946	-0,395957	-2,626785	-1,276382	-3,290044	4,010169	12,702600	-0,239611	-0,320467	-0,100382	-10,929364	15,507970	0,417946	-0,239611	-0,320467	-0,100382	-10,929364	15,507970	0,417946
13:03:15,83	-0,261993	3,163940	-0,187977	0,914014	-1,631018	-0,940988	-0,294940	-0,253543	-0,079251	13,865422	-3,825166	-0,026836	-0,371417	-2,684202	-1,283379	-6,052908	1,903594	12,968743	-0,294940	-0,253543	-0,079251	-6,037712	19,327612	-0,026836	-0,294940	-0,253543	-0,079251	-6,037712	19,327612	-0,026836
13:03:15,88	-0,261993	3,163940	-0,187977	0,914014	-1,631018	-0,940988	-0,257486	-0,303503	-0,086249	13,257567	-3,216962	0,239306	-0,336095	-2,698456	-1,274095	-6,724544	-0,222087	13,157843	-0,257486	-0,303503	-0,086249	-10,567433	16,995651	0,239306	-0,257486	-0,303503	-0,086249	-10,567433	16,995651	0,239306
13:03:15,93	-0,262021	3,164077	-0,187991	0,864041	-1,631019	-0,941070	-0,262802	-0,341221	-0,076965	13,042165	-3,012235	0,428406	-0,343149	-2,687013	-1,273538	-6,214107	-0,007592	13,149917	-0,269186	-0,329390	-0,076407	-12,989163	18,121693	0,420480	-0,269186	-0,329390	-0,076407	-12,989163	18,121693	0,420480
13:03:15,98	-0,262021	3,164077	-0,187991	0,864041	-1,631019	-0,941070	-0,269186	-0,329390	-0,076407	12,867937	-3,009376	0,420480	-0,340169	-2,686804	-1,275819	-6,173576	-0,050016	13,188836	-0,269186	-0,329390	-0,076407	-12,989163	18,121693	0,420480	-0,269186	-0,329390	-0,076407	-12,989163	18,121693	0,420480
13:03:16,03	-0,262021	3,164077	-0,187991	0,864041	-1,631019	-0,941070	-0,270856	-0,331866	-0,078688	12,980213	-3,039928	0,459399	-0,340755	-2,686471	-1,278528	-6,160813	-0,060427	13,199658	-0,270856	-0,331866	-0,078688	-13,071251	18,222274	0,459399	-0,270856	-0,331866	-0,078688	-13,071251	18,222274	0,459399
13:03:16,08	-0,262021	3,164077	-0,187991	0,864041	-1,631019	-0,941070	-0,270852	-0,331192	-0,081397	12,942558	-3,023436	0,470222	-0,341907	-2,685220	-1,272713	-6,166217	-0,035608	13,192112	-0,270852	-0,331192	-0,081397	-13,056039	18,238413	0,470222	-0,270852	-0,331192	-0,081397	-13,056039	18,238413	0,470222
13:03:16,13	-0,262021	3,164077	-0,187991	0,864041	-1,631019	-0,941070	-0,271359	-0,329569	-0,075582	12,876919	-3,066931	0,462675	-0,339538	-2,686124	-1,273090	-6,147495	-0,078583	13,186202	-0,271359	-0,329569	-0,075582	-12,994220	18,234781	0,462675	-0,271359	-0,329569	-0,075582	-12,994220	18,234781	0,462675
13:03:16,18	-0,262021	3,164077	-0,187991	0,864041	-1,631019	-0,941070	-0,271768	-0,332771	-0,075585	13,018169	-3,047171	0,432342	-0,338930	-2,686466	-1,272715	-6,143315	-0,077994	13,161779	-0,271768	-0,332771	-0,075585	-13,104330	18,286646	0,432342	-0,271768	-0,332771	-0,075585	-13,104330	18,286646	0,432342
13:03:16,23	-0,262021	3,164077	-0,187991	0,864041	-1,631019	-0,941070	-0,271768	-0,332771	-0,075585	13,018169	-3,047171	0,432342	-0,342671	-2,684555	-1,276171	-6,005083	0,066705	13,152198	-0,271768	-0,332771	-0,075585	-13,104330	18,286646	0,432342	-0,271768	-0,332771	-0,075585	-13,104330	18,286646	0,432342
13:03:16,28	-0,262021	3,164077	-0,187991	0,864041	-1,631019	-0,941070	-0,271553	-0,328575	-0,079041	12,994401	-2,988623	0,422761	-0,432536	-2,668338	-1,264745	-5,248749	4,421001	12,667872	-0,271553	-0,328575	-0,079041	-12,798706	18,328308	0,422761	-0,271553	-0,328575	-0,079041	-12,798706	18,328308	0,422761
13:03:16,33	-0,262021	3,164077	-0,187991	0,864041	-1,631019	-0,941070	-0,240665	-0,242641	-0,067614	12,674959	-2,904585	-0,061564	-0,371743	-2,665764	-1,280437	-5,364285	0,409838	12,938931	-0,240665	-0,242641	-0,067614	-6,372372	15,987629	-0,061564	-0,240665	-0,242641	-0,067614	-6,372372	15,987629	-0,061564
13:03:16,38	-0,262021	3,164077	-0,187991	0,864041	-1,631019	-0,941070	-0,273290	-0,294003	-0,083307	11,814226	-2,695560	0,209494	-0,370302	-2,721586	-1,278517	-7,940726	-0,110213	13,123667	-0,273290	-0,294003	-0,083307	-11,264989	18,757716	0,209494	-0,273290	-0,294003	-0,083307	-11,264989	18,757716	0,209494
13:03:16,43	-0,262053	3,164056	-0,187989	0,813989	-1,631007	-0,941026	-0,225668	-0,323161	-0,081386	11,591848	-2,190426	0,394230	-0,376972	-2,710081	-1,275339	-7,583652	0,241165	13,076576	-0,225668	-0,323161	-0,081386	-13,776276	15,524482	0,394230	-0,225668	-0,323161	-0,081386	-13,776276	15,524482	0,394230
13:03:16,48	-0,262053	3,164056	-0,187989	0,813989	-1,631007	-0,941026	-0,232296	-0,311633	-0,078209	11,475233	-2,401558	0,347140	-0,376849	-2,713744	-1,274921	-7,555301	0,293262	13,077177	-0,232296	-0,311633	-0,078209	-12,987946	15,833681	0,347140	-0,232296	-0,311633	-0,078209	-12,987946	15,833681	0,347140
13:03:16,53	-0,262053	3,164056	-0,187989	0,813989	-1,631007	-0,941026	-0,230298	-0,312116	-0,079344	11,531764	-2,326660	0,382787	-0,377552	-2,712053	-1,276475	-7,593052	0,282868	13,112223	-0,230298	-0,312116	-0,079344	-12,969330	15,751745	0,382787	-0,230298	-0,312116	-0,079344	-12,969330	15,751745	0,382787
13:03:16,58	-0,262053	3,164056	-0,187989	0,813989	-1,631007	-0,941026	-0,230298	-0,312116	-0,079344	11,531764	-2,326660	0,382787	-0,376207	-2,712105	-1,272206	-7,536393	0,303548	13,066324	-0,230298	-0,312116	-0,079344	-12,969330	15,751745	0,382787	-0,230298	-0,312116	-0,079344	-12,969330	15,751745	0,382787
13:03:16,63	-0,262053	3,164056	-0,187989	0,813989	-1,631007	-0,941026	-0,231534	-0,311552	-0,073856	11,494944	-2,300293	0,406313	-0,376898	-2,715267	-1,274531	-7,573421	0,267427	13,080909	-0,231534	-0,311552	-0,073856	-12,961907	15,875098	0,406313	-0,231534	-0,311552	-0,073856	-12,961907	15,875098	0,406313
13:03:16,68	-0,262053	3,164056	-0,187989	0,813989	-1,631007	-0,941026	-0,232324	-0,313139	-0,078178	11,581343	-2,344324	0,341561	-0,375653	-2,710811	-1,275309	-7,518944	0,235887	13,070998	-0,232324	-0,313139	-0,078178	-13,000080	15,893095	0,341561	-0,232324	-0,313139	-0,078178	-13,000080	15,893095	0,341561
13:03:16,73	-0,262053	3,164056	-0,187989	0,813989	-1,631007	-0,941026	-0,232324	-0,313139	-0,078178	11,581343	-2,344324	0,341561	-0,378643	-2,709679	-1,276858	-7,536646	0,255534	13,101474	-0,232324	-0,313139	-0,078178	-13,000080	15,893095	0,341561	-0,232324	-0,313139	-0,078178	-13,000080	15,893095	0,341561
13:03:16,78	-0,262053	3,164056	-0,187989	0,813989	-1,631007	-0,941026	-0,231810	-0,309984	-0,079727	11,425455	-2,342734	0,372038	-0,378638	-2,711162	-1,274506	-7,537621	0,245980	13,118908	-0,231810	-0,309984	-0,079727	-12,908313	15,854312	0,372038	-0,231810	-0,309984	-0,079727	-12,908313	15,854312	0,372038
13:03:16,83	-0,262053	3,164056	-0,187989	0,813989	-1,631007	-0,941026	-0,230527	-0,310730	-0,077375	11,455465	-2,272090	0,389472	-0,377344	-2,710307	-1,273354	-7,499767	0,279518	13,080482	-0,230527	-0,310730	-0,077375	-12,936832	15,824247	0,389472	-0,230527	-0,310730	-0,077375	-12,936832	15,824247	0,389472
13:03:16,88	-0,262053	3,164056	-0,187989	0,813989	-1,631007	-0,941026	-0,231915	-0,311423	-0,076223	11,539489	-2,328251	0,351045	-0,375659	-2,711362	-1,274514	-7,527265	0,252198	13,095266	-0,231915	-0,311423	-0,076223	-12,907233	15,877042	0,351045	-0,231915	-0,311423	-0,076223	-12,907233	15,877042	0,351045
13:03:16,93	-0,262053	3,164056	-0,187989	0,813989	-1,631007	-0,941026	-0,231805	-0,314806	-0,076615	11,671854	-2,326327	0,345781	-0,375021	-2,708272	-1,275314	-7,501868	0,262277	13,067312	-0,231805	-0,314806	-0,076615	-13,040426	15,870344	0,345781	-0,231805	-0,314806	-0,076615	-13,040426	15,870344	0,345781
13:03:16,98	-0,262053	3,164056	-0,187989	0,813989	-1,631007	-0,941026	-0,231805	-0,314806	-0,076615	11,671854	-2,326327	0,345781	-0,376858	-2,712093	-1,274510	-7,536229	0,247813	13,104589	-0,231805	-0,314806	-0,076615	-13,040426	15,870344	0,345781	-0,231805	-0,314806	-0,076615	-13,040426	15,870344	0,345781
13:03:17,03	-0,262053	3,164056	-0,187989	0,813989	-1,631007	-0,941026	-0,230611	-0,312737	-0,077379	11,562140	-2,276176	0,375153	-0,375027	-2,708388	-1,275265	-7,491125	0,242915	13,124675	-0,230611	-0,312737	-0,077379	-12,987749	15,826766	0,375153	-0,230611	-0,312737	-0,077379	-12,987749	15,826766	0,375153
13:03:17,08	-0,262053	3,164056	-0,187989	0,813989	-1,631007	-0,941026	-0,234498	-0,311256	-0,075460	11,492198	-2,434246	0,339855	-0,376197	-2,707986	-1,272591	-7,494530	0,231943	13,069292	-0,234498	-0,311256	-0,075460	-12,941378	15,973815	0,339855	-0,234498	-0,311256	-0,075460	-12,941378	15,973815	0,339855
13:03:17,13	-0,262053	3,164056	-0,187989	0,813989	-1,631007	-0,941026	-0,230826	-0,312132	-0,076589	11,596010	-2,250668	0,355855	-0,378525	-2,711209	-1,273730	-7,492384	0,252422	13,089119	-0,230826	-0,312132	-0,076589	-12,906327	15,869201	0,355855	-0,230826	-0,312132	-0,076589	-12,906327	15,869201	0,355855
13:03:17,18	-0,262053	3,164056	-0,187989	0,813989	-1,631007	-0,941026	-0,230826	-0,312132	-0,076589	11,596010	-2,250668	0,355855	-0,376823	-2,711626	-1,275660	-7,505650	0,218561	13,108959	-0,230826	-0,312132	-0,076589	-12,906327	15,869201	0,355855	-0,230826	-0,312132	-0,076589	-12,906327	15,869201	0,355855
13:03:17,23	-0,262053	3,164056	-0,187989	0,813989	-1,631007	-0,941026	-0,231033	-0,312534	-0,078530	11,541507	-2,257036	0,379522	-0,379733	-2,713098	-1,272583	-7,523671	0,277292	13,074515	-0,231033	-0,312534	-0,078530	-12,992396	15,879070	0,379522	-0,231033	-0,312534	-0,078530	-12,992396	15,879070	0,379522
13:03:17,28	-0,262053	3,164056	-0,187989	0,813989	-1,631007	-0,941026	-0,228303	-0,310750	-0,075452	11,490597	-2,160056	0,345079	-0,376734	-2,710791	-1,272588	-7,490441	0,263907	13,055228	-0,228303	-0,310750	-0,075452	-12,903272	15,761757	0,345079	-0,228303	-0,310750	-0,075452	-12,903272	15,761757	0,345079
13:03:17,33	-0,262053	3,164056	-0,187989	0,813989	-1,631007	-0,941026	-0,231800	-0,312193	-0,075457	11,570672	-2,306433	0,325791	-0,375599	-2,710806	-1,272170	-7,501941	0,252225	13,098518	-0,231800	-0,312193	-0,075457	-12,936495	15,889900	0,325791	-0,231800	-0,312193	-0,075457	-12,936495	15,889900	0,325791
13:03:17,38	-0,262053	3,164056	-0,187989	0,813989	-1,631007	-0,941026	-0,232355	-0,313184	-0,075040	11,606323	-2,339389	0,369081	-0,377885	-2,712778	-1,274507	-7,476926	0,262783	13,070263	-0,232355	-0,313184	-0,075040	-12,978616	15,900478	0,369081	-0,232355	-0,313184	-0,075040	-12,978616	15,900478	0,369081
13:03:17,43	-0,262053	3,164056	-0,187989	0,813989	-1,631007	-0,941026	-0,229505	-0,312190	-0,077376	11,576289	-2,174783	0,340826	-0,375628	-2,710750	-1,273341	-7,513087	0,252196	13,099347	-0,229505	-0,312190	-0,077376	-12,930626	15,841326	0,340826	-0,229505	-0,312190	-0,077376	-12,930626	15,841326	0,340826
13:03:17,48	-0,262053	3,164056	-0,187989	0,813989	-1,631007	-0,941026	-0,232389	-0,313131	-0,076210	11,597951	-2,350793	0,369911	-0,376734	-2,713464	-1,270996	-7,497026	0,267408	13,092804	-0,232389	-0,313131	-0,076210	-12,982800	15,891739	0,369911	-0,232389	-0,313131	-0,076210	-12,982800	15,891739	0,369911
13:03:17,53	-0,262053	3,164056	-0,187989	0,813989	-1,631007	-0,941026	-0,229485	-0,313530	-0,073866	11,639938	-2,193506	0,363367	-0,376140	-2,707746	-1,274124	-7,471048	0,257850	13,085394	-0,229485	-0,313530	-0,073866	-12,972188	15,821098	0,363367	-0,229485	-0,313530	-0,073866	-12,972188	15,821098	0,363367
13:03:17,58	-0,262053	3,164056	-0,187989	0,813989	-1,631007	-0,941026	-0,234735	-0,311186	-0,076993	11,522723	-2,439206	0,355958	-0,379750	-2,710276	-1,275685	-7,516721	0,280324	13,096225	-0,234735	-0,311186	-0,076993	-12,905340	15,987489	0,355958	-0,234735	-0,311186	-0,076993	-12,905340	15,987489	0,355958
13:03:17,64	-0,262053	3,164056	-0,187989	0,813989	-1,631007	-0,941026	-0,233581	-0,312502	-0,075033	11,585202	-2,397620	0,379166	-0,375577	-2,709403	-1,272163	-7,489963	0,261887	13,108602	-0,233581	-0,312502	-0,075033	-12,946180	15,938520	0,379166	-0,233581	-0,312502	-0,075033	-12,946180	15,938520	0,379166
13:03:17,68	-0,262053	3,164056	-0,187989	0,813989	-1,631007	-0,941026	-0,233581	-0,312502	-0,075033	11,585202	-2,397620	0,379166	-0,377360	-2,711153	-1,274519	-7,497826	0,250337	13,075263	-0,233581	-0,312502	-0,075033	-12,946180	15,938520	0,379166	-0,233581	-0,312502	-0,075033	-12,946180	15,938520	0,379166
13:03:17,74	-0,262053	3,164056	-0,187989	0,813989	-1,631007	-0,941026	-0,231173	-0,311832	-0,077388	11,536448	-2,273441	0,345826	-0,377312	-2,711102	-1,274886	-7,475025	0,256825	13,090011	-0,231173	-0,311832	-0,077388	-12,942369	15,873674	0,345826	-0,231173	-0,311832	-0,077388	-12,942369	15,873674	0,345826
13:03:17,79	-0,262053	3,164056	-0,187989	0,813989	-1,631007	-0,941026	-0,231242	-0,311848	-0,077756	11,554304	-2,260482	0,360574	-0,377316	-2,711166	-1,274498	-7,475253	0,250352	13,089560	-0,231242	-0,311848	-0,077756	-12,925777	15,891982	0,360574	-0,231242	-0,311848	-0,077756	-12,925777	15,891982	0,360574
13:03:17,84	-0,262053	3,164056	-0,187989	0,813989	-1,631007	-0,941026	-0,231185	-0,311877	-0,077367	11,550081	-2,254509	0,360123	-0,384842	-2,709808	-1,275694	-7,498732	0,508371	13,088004	-0,231185	-0,311877	-0,077367	-12,932259	15,893526	0,360123	-0,231185	-0,311877	-0,077367	-12,932259	15,893526	0,360123
13:03:17,89	-0,262053	3,164056	-0,187989	0,813989	-1,631007	-0,941026	-0,228598	-0,304680	-0,078563	11,387547	-2,269323	0,358567	-0,451184	-2,661904	-1,273479	-5,453289	3,786170	12,618770	-0,228598	-0,304680	-0,078563	-12,529827	15,675625	0,358567	-0,228598	-0,304680	-0,078563	-12,529827	15,675625	0,358567
13:03:17,94	-0,262053	3,164056	-0,187989	0,813989	-1,631007	-0,941026	-0,236913	-0,223274	-0,076348	11,015829	-2,569199	-0,110667	-0,393320	-2,696920	-1,279503	-6,927256	0,205531	12,929840	-0,236913	-0,223274	-0,076348	-6,511199	16,028479	-0,110667	-0,236913	-0,223274	-0,076348	-6,511199	16,028479	-0,110667
13:03:17,99	-0,262053	3,164056	-0,187989	0,813989	-1,631007	-0,941026	-0,235520	-0,290894	-0,082373	10,694146	-1,982919	0,200404	-0,391464	-2,720953	-1,275186	-8,104893	-0,406938	13,042427	-0,235520	-0,290894	-0,082373	-12,141026	16,505382	0,200404	-0,235520	-0,290894	-0,082373	-12,141026	16,505382	0,200404
13:03:18,04	-0,262033	3,163897	-0,187975	0,763985	-1,631010	-0,941011	-0,215635	-0,304518	-0,078056	10,283356	-1,662524	0,312991	-0,386036	-2,700153	-1,274038	-7,090326	-0,631959	13,023271	-0,215635	-0,304518	-0,078056	-13,621290	15,264799	0,312991	-0,215635	-0,304518	-0,078056	-13,621290	15,264799	0,312991
13:03:18,09	-0,262033	3,163897	-0,187975	0,763985	-1,631010	-0,941011	-0,237254	-0,297642	-0,078487	10,215602	-1,755357	0,254624	-0,386609	-2,698792	-1,275618	-7,066805	-0,671672	12,984061	-0,237254	-0,297642	-0,078487	-13,149309	16,869091	0,254624	-0,237254	-0,297642	-0,078487	-13,149309	16,869091	0,254624
13:03:18,14	-0,262033	3,163897	-0,187975	0,763985	-1,631010	-0,941011	-0,238695	-0,296169	-0,078038	10,123520	-1,771518	0,320568	-0,387164	-2,696808	-1,275169	-7,023654	-0,714445	13,050004	-0,238695	-0,296169	-0,078038	-13,125732	16,966027	0,320568	-0,238695	-0,296169	-0,078038	-13,125732	16,966027	0,320568
13:03:18,19	-0,262033	3,163897	-0,187975	0,763985	-1,631010	-0,941011	-0,238695	-0,296169	-0,078038	10,123520	-1,771518	0,320568	-0,387023	-2,698210	-1,277482	-6,956339	-0,724226	13,025997	-0,238695	-0,296169	-0,078038	-13,125732	16,966027	0,320568	-0,238695	-0,296169	-0,078038	-13,125732	16,966027	0,320568
13:03:18,24	-0,262033	3,163897	-0,187975	0,763985	-1,631010	-0,941011	-0,237551	-0,296992	-0,080351	10,191530	-1,648860	0,296561	-0,385876	-2,700662	-1,275934	-6,990311	-0,696891	13,021270	-0,237551	-0,296992	-0,080351	-13,122369	16,998906	0,296561	-0,237551	-0,296992	-0,080351	-13,122369	16,998906	0,296561
13:03:18,29	-0,262033	3,163897	-0,187975	0,763985	-1,631010	-0,941011	-0,236001	-0,299212	-0,078803	10,313651	-1,611359	0,291833	-0,385288	-2,698838	-1,272442	-6,975822	-0,748208	13,012879	-0,236001	-0,299212	-0,078803	-13,174509	16,914749	0,291833	-0,236001	-0,299212	-0,078803	-13,174509	16,914749	0,291833
13:03:18,34	-0,262033	3,163897	-0,187975	0,763985	-1,631010	-0,941011	-0,237875	-0,298809	-0,075311	10,255487	-1,670586	0,283443	-0,391932	-2,697140	-1,272814	-6,844175	-0,554569	12,978298	-0,237875	-0,298809	-0,075311	-13,201022	17,002609	0,283443	-0,237875	-0,298809	-0,075311	-13,201022	17,002609	0,283443
13:03:18,39	-0,262033	3,163897	-0,187975	0,763985	-1,631010	-0,941011	-0,236024	-0,292206	-0,075683	10,145672	-1,557122	0,248861	-0,451024	-2,650143	-1,270108	-4,608488	2,412599	12,507668	-0,236024	-0,292206	-0,075683	-12,792533	16,970737	0,248861	-0,236024	-0,292206	-0,075683	-12,792533	16,970737	0,248861
13:03:18,44	-0,262033	3,163897	-0,187975	0,763985	-1,631010	-0,941011	-0,247178	-0,217533	-0,072978	9,950131	-1,684562	-0,221769	-0,397787	-2,673406	-1,278089	-6,029299	-1,095708	12,846869	-0,247178	-0,217533	-0,072978	-7,126198	17,718899	-0,221769	-0,247178	-0,217533	-0,072978	-7,126198	17,718899	-0,221769
13:03:18,49	-0,262033	3,163897	-0,187975	0,763985	-1,631010	-0,941011	-0,253651	-0,275269	-0,080958	9,203715	-1,497450	0,117432	-0,391905	-2,701502	-1,272583	-7,265422	-1,697138	12,993696	-0,253651	-0,275269	-0,080958	-12,404889	18,414122	0,117432	-0,253651	-0,275269	-0,080958	-12,404889	18,414122	0,117432
13:03:18,54	-0,261995	3,163942	-0,187969	0,713944	-1,630990	-0,940983	-0,232259	-0,294411	-0,075453	9,060182	-1,154911	0,264260	-0,397392	-2,695003	-1,268962	-6,815933	-1,649185	12,930283	-0,232259	-0,294411	-0,075453	-14,051066	17,077460	0,264260	-0,232259	-0,294411	-0,075453	-14,051066	17,077460	0,264260
13:03:18,59	-0,261995	3,163942	-0,187969	0,713944	-1,630990	-0,940983	-0,235145	-0,286409	-0,071831	8,910346	-0,939640	0,200846	-0,394377	-2,690756	-1,267817	-6,773746	-1,662677	12,895956	-0,235145	-0,286409	-0,071831	-13,572738	17,519205	0,200846	-0,235145	-0,286409	-0,071831	-13,572738	17,519205	0,200846
13:03:18,64	-0,261995	3,163942	-0,187969	0,713944	-1,630990	-0,940983	-0,240330	-0,286897	-0,070686	8,945138	-1,165982	0,166519	-0,395515	-2,692683	-1,271238	-6,743207	-1,666999	12,969780	-0,240330	-0,286897	-0,070686	-13,576263	17,699890	0,166519	-0,240330	-0,286897	-0,070686	-13,576263	17,699890	0,166519
13:03:18,69	-0,261995	3,163942	-0,187969	0,713944	-1,630990	-0,940983	-0,238091	-0,286874	-0,074108	8,955496	-1,020982	0,240343	-0,396561	-2,692739	-1,269709	-6,697899	-1,648815	12,910635	-0,238091	-0,286874	-0,074108	-13,564142	17,669184	0,240343	-0,238091	-0,286874	-0,074108	-13,564142	17,669184	0,240343
13:03:18,74	-0,261995	3,163942	-0,187969	0,713944	-1,630990	-0,940983	-0,237521	-0,285997	-0,072578	8,948252	-0,961168	0,181198	-0,398314	-2,688100	-1,268957	-6,699621	-1,595731	12,907436	-0,240661	-0,282159	-0,071827	-13,355664	17,739405	0,177999	-0,240661	-0,282159	-0,071827	-13,355664	17,739405	0,177999
13:03:18,79	-0,261995	3,163942	-0,187969	0,713944	-1,630990	-0,940983	-0,240661	-0,282159	-0,071827	8,793797	-1,152516	0,177999	-0,395567	-2,686910	-1,271286	-6,744945	-1,696561	12,940657	-0,240661	-0,282159	-0,071827	-13,355664	17,739405	0,177999	-0,240661	-0,282159	-0,071827	-13,355664	17,739405	0,177999
13:03:18,84	-0,261995	3,163942	-0,187969	0,713944	-1,630990	-0,940983	-0,243066	-0,283943	-0,074155	8,776602	-1,266382	0,211220	-0,398354	-2,691603	-1,268900	-6,709954	-1,624615	12,969043	-0,243066	-0,283943	-0,074155	-13,512934	17,814285	0,211220	-0,243066	-0,283943	-0,074155	-13,512934	17,814285	0,211220
13:03:18,89	-0,261995	3,163942	-0,187969	0,713944	-1,630990	-0,940983	-0,237608	-0,283876	-0,071769	8,852894	-0,988237	0,239606	-0,394796	-2,689403	-1,266970	-6,705692	-1,604888	12,954862	-0,237608	-0,283876	-0,071769	-13,431343	17,663979	0,239606	-0,237608	-0,283876	-0,071769	-13,431343	17,663979	0,239606
13:03:18,94	-0,261995	3,163942	-0,187969	0,713944	-1,630990	-0,940983	-0,241292	-0,285857	-0,069839	8,975127	-1,185985	0,225425	-0,395436	-2,694042	-1,267746	-6,726578	-1,647419	12,943697	-0,241292	-0,285857	-0,069839	-13,464627	17,755436	0,225425	-0,241292	-0,285857	-0,069839	-13,464627	17,755436	0,225425
13:03:18,99	-0,261995	3,163942	-0,187969	0,713944	-1,630990	-0,940983	-0,241507	-0,284251	-0,072956	8,830977	-1,182882	0,235209	-0,396079	-2,688414	-1,270086	-6,723647	-1,664584	12,964646	-0,241507	-0,284251	-0,072956	-13,482763	17,775440	0,235209	-0,241507	-0,284251	-0,072956	-13,482763	17,775440	0,235209
13:03:19,04	-0,261995	3,163942	-0,187969	0,713944	-1,630990	-0,940983	-0,241507	-0,284251	-0,072956	8,830977	-1,182882	0,235209	-0,397168	-2,690388	-1,267362	-6,704240	-1,636448	12,948673	-0,239253	-0,284296	-0,070231	-13,449868	17,718432	0,219237	-0,239253	-0,284296	-0,070231	-13,449868	17,718432	0,219237
13:03:19,09	-0,261995	3,163942	-0,187969	0,713944	-1,630990	-0,940983	-0,239253	-0,284296	-0,070231	8,867352	-1,062904	0,219237	-0,393698	-2,693864	-1,265810	-6,736919	-1,668280	12,937439	-0,239253	-0,284296	-0,070231	-13,449868	17,718432	0,219237	-0,239253	-0,284296	-0,070231	-13,449868	17,718432	0,219237
13:03:19,14	-0,261995	3,163942	-0,187969	0,713944	-1,630990	-0,940983	-0,237978	-0,289038	-0,068679	9,070052	-1,008998	0,208003	-0,395498	-2,692374	-1,270477	-6,753325	-1,621609	12,956388	-0,237978	-0,289038	-0,068679	-13,619450	17,672265	0,208003	-0,237978	-0,289038	-0,068679	-13,619450	17,672265	0,208003
13:03:19,19	-0,261995	3,163942	-0,187969	0,713944	-1,630990	-0,940983	-0,238368	-0,286735	-0,073346	8,982492	-1,066817	0,226951	-0,394317	-2,691812	-1,269294	-6,745045	-1,636596	12,974771	-0,239445	-0,287477	-0,072163	-13,554704	17,688268	0,245334	-0,239445	-0,287477	-0,072163	-13,554704	17,688268	0,245334
13:03:19,24	-0,261995	3,163942	-0,187969	0,713944	-1,630990	-0,940983	-0,239445	-0,287477	-0,072163	9,012251	-1,108176	0,245334	-0,393697	-2,688289	-1,273570	-6,700616	-1,675259	12,966617	-0,239445	-0,287477	-0,072163	-13,554704	17,688268	0,245334	-0,239445	-0,287477	-0,072163	-13,554704	17,688268	0,245334
13:03:19,29	-0,261995	3,163942	-0,187969	0,713944	-1,630990	-0,940983	-0,242807	-0,286252	-0,076439	8,937270	-1,225162	0,237181	-0,394898	-2,689526	-1,269728	-6,740124	-1,637418	12,926745	-0,241134	-0,285831	-0,072597	-13,509322	17,737704	0,197309	-0,241134	-0,285831	-0,072597	-13,509322	17,737704	0,197309
13:03:19,34	-0,261995	3,163942	-0,187969	0,713944	-1,630990	-0,940983	-0,241134	-0,285831	-0,072597	8,928379	-1,191341	0,197309	-0,394327	-2,690455	-1,270868	-6,744525	-1,639988	12,956434	-0,241134	-0,285831	-0,072597	-13,509322	17,737704	0,197309	-0,241134	-0,285831	-0,072597	-13,509322	17,737704	0,197309
13:03:19,39	-0,261995	3,163942	-0,187969	0,713944	-1,630990	-0,940983	-0,240556	-0,284921	-0,072942	8,908228	-1,118379	0,225941	-0,393688	-2,690989	-1,269296	-6,718454	-1,658779	12,959484	-0,240556	-0,284921	-0,072942	-13,458070	17,765290	0,225941	-0,240556	-0,284921	-0,072942	-13,458070	17,765290	0,225941
13:03:19,44	-0,261995	3,163942	-0,187969	0,713944	-1,630990	-0,940983	-0,240631	-0,284030	-0,072182	8,842544	-1,193638	0,250994	-0,396709	-2,689062	-1,269312	-6,760897	-1,616439	12,980431	-0,240631	-0,284030	-0,072182	-13,453831	17,695881	0,250994	-0,240631	-0,284030	-0,072182	-13,453831	17,695881	0,250994
13:03:19,49	-0,261995	3,163942	-0,187969	0,713944	-1,630990	-0,940983	-0,240631	-0,284030	-0,072182	8,842544	-1,193638	0,250994	-0,392511	-2,691282	-1,269315	-6,737046	-1,615420	12,941855	-0,240631	-0,284030	-0,072182	-13,453831	17,695881	0,250994	-0,240631	-0,284030	-0,072182	-13,453831	17,695881	0,250994
13:03:19,54	-0,261995	3,163942	-0,187969	0,713944	-1,630990	-0,940983	-0,240807	-0,288776	-0,072184	9,102133	-1,182658	0,212418	-0,391946	-2,687690	-1,269712	-6,731961	-1,631242	12,947013	-0,240807	-0,288776	-0,072184	-13,566787	17,720699	0,212418	-0,240807	-0,288776	-0,072184	-13,566787	17,720699	0,212418
13:03:19,59	-0,261995	3,163942	-0,187969	0,713944	-1,630990	-0,940983	-0,244201	-0,287469	-0,072582	9,022997	-1,346816	0,217576	-0,396100	-2,692363	-1,270879	-6,747298	-1,661176	12,935820	-0,244201	-0,287469	-0,072582	-13,543305	17,822946	0,217576	-0,244201	-0,287469	-0,072582	-13,543305	17,822946	0,217576
13:03:19,64	-0,261995	3,163942	-0,187969	0,713944	-1,630990	-0,940983	-0,238076	-0,286208	-0,073749	8,923826	-1,026652	0,206384	-0,394223	-2,692629	-1,267346	-6,708896	-1,639790	12,953626	-0,238076	-0,286208	-0,073749	-13,543477	17,662330	0,206384	-0,238076	-0,286208	-0,073749	-13,543477	17,662330	0,206384
13:03:19,69	-0,261995	3,163942	-0,187969	0,713944	-1,630990	-0,940983	-0,238117	-0,285459	-0,071813	8,888002	-1,061180	0,215726	-0,396729	-2,691953	-1,268944	-6,773792	-1,642263	12,945163	-0,238117	-0,285459	-0,071813	-13,520493	17,631012	0,215726	-0,238117	-0,285459	-0,071813	-13,520493	17,631012	0,215726
13:03:19,74	-0,261995	3,163942	-0,187969	0,713944	-1,630990	-0,940983	-0,238117	-0,285459	-0,071813	8,888002	-1,061180	0,215726	-0,397812	-2,693018	-1,271252	-6,739276	-1,607797	12,951817	-0,238117	-0,285459	-0,071813	-13,520493	17,631012	0,215726	-0,238117	-0,285459	-0,071813	-13,520493	17,631012	0,215726
13:03:19,79	-0,261995	3,163942	-0,187969	0,713944	-1,630990	-0,940983	-0,236653	-0,285053	-0,074121	8,913998	-0,972390	0,222380	-0,394921	-2,694280	-1,270139	-6,757841	-1,642205	12,954001	-0,236653	-0,285053	-0,074121	-13,462628	17,604875	0,222380	-0,236653	-0,285053	-0,074121	-13,462628	17,604875	0,222380
13:03:19,85	-0,261995	3,163942	-0,187969	0,713944	-1,630990	-0,940983	-0,237005	-0,288187	-0,073008	9,037927	-0,989587	0,224565	-0,391408	-2,690881	-1,267357	-6,757710	-1,653044	12,973837	-0,237005	-0,288187	-0,073008	-13,584782	17,615338	0,224565	-0,237005	-0,288187	-0,073008	-13,584782	17,615338	0,224565
13:03:19,90	-0,261995	3,163942	-0,187969	0,713944	-1,630990	-0,940983	-0,241706	-0,289531	-0,070226	9,098462	-1,228488	0,244400	-0,393765	-2,692430	-1,266210	-6,764489	-1,661856	12,948063	-0,241706	-0,289531	-0,070226	-13,629701	17,745438	0,244400	-0,241706	-0,289531	-0,070226	-13,629701	17,745438	0,244400
13:03:19,95	-0,261995	3,163942	-0,187969	0,713944	-1,630990	-0,940983	-0,239023	-0,278001	-0,069851	8,737913	-1,058864	0,179545	-0,402734	-2,687439	-1,266982	-6,612114	-1,461106	12,908981	-0,239023	-0,278001	-0,069851	-13,085130	17,704466	0,179545	-0,239023	-0,278001	-0,069851	-13,085130	17,704466	0,179545
13:03:20,00	-0,261995	3,163942	-0,187969	0,713944	-1,630990	-0,940983	-0,239023	-0,278001	-0,069851	8,737913	-1,058864	0,179545	-0,481673	-2,673550	-1,277039	-6,132868	2,642185	12,419544	-0,239023	-0,278001	-0,069851	-13,085130	17,704466	0,179545	-0,239023	-0,278001	-0,069851	-13,085130	17,704466	0,179545
13:03:20,05	-0,261995	3,163942	-0,187969	0,713944	-1,630990	-0,940983	-0,256252	-0,262974	-0,069668	8,039705	-0,984083	0,019185	-0,407133	-2,665006	-1,266798	-5,729911	-1,874415	12,748622	-0,256252	-0,262974	-0,069668	-12,603765	19,131686	0,019185	-0,256252	-0,262974	-0,069668	-12,603765	19,131686	0,019185
13:03:20,10	-0,261995	3,163942	-0,187969	0,713944	-1,630990	-0,940983	-0,256252	-0,262974	-0,069668	8,039705	-0,984083	0,019185	-0,429723	-2,747281	-1,270388	-9,498569	-1,351676	12,954909	-0,256252	-0,262974	-0,069668	-12,603765	19,131686	0,019185	-0,256252	-0,262974	-0,069668	-12,603765	19,131686	0,019185
13:03:20,15	-0,262049	3,164018	-0,187993	0,663973	-1,630986	-0,940984	-0,183589	-0,275457	-0,072352	7,685840	-0,386429	0,164482	-0,432655	-2,734176	-1,269482	-8,986089	-1,152601	12,893918	-0,183589	-0,275457	-0,072352	-13,937545	14,025270	0,164482	-0,183589	-0,275457	-0,072352	-13,937545	14,025270	0,164482
13:03:20,20	-0,262049	3,164018	-0,187993	0,663973	-1,630986	-0,940984	-0,183589	-0,275457	-0,072352	7,685840	-0,386429	0,164482	-0,433192	-2,733056	-1,272570	-8,952866	-1,146851	12,910249	-0,183589	-0,275457	-0,072352	-13,937545	14,025270	0,164482	-0,183589	-0,275457	-0,072352	-13,937545	14,025270	0,164482
13:03:20,25	-0,262049	3,164018	-0,187993	0,663973	-1,630986	-0,940984	-0,184290	-0,274432	-0,075439	7,654132	-0,397002	0,180812	-0,433186	-2,731238	-1,270267	-8,949964	-1,156671	12,879703	-0,184290	-0,274432	-0,075439	-13,888791	14,069752	0,180812	-0,184290	-0,274432	-0,075439	-13,888791	14,069752	0,180812
13:03:20,30	-0,262049	3,164018	-0,187993	0,663973	-1,630986	-0,940984	-0,182913	-0,274603	-0,073118	7,657141	-0,302159	0,149333	-0,433731	-2,734333	-1,270249	-8,935670	-1,163592	12,878770	-0,182913	-0,274603	-0,073118	-13,899231	14,056536	0,149333	-0,182913	-0,274603	-0,073118	-13,899231	14,056536	0,149333
13:03:20,35	-0,262049	3,164018	-0,187993	0,663973	-1,630986	-0,940984	-0,182913	-0,274603	-0,073118	7,657141	-0,302159	0,149333	-0,431973	-2,729919	-1,273721	-8,910142	-1,181533	12,919765	-0,182913	-0,274603	-0,073118	-13,899231	14,056536	0,149333	-0,182913	-0,274603	-0,073118	-13,899231	14,056536	0,149333
13:03:20,40	-0,262049	3,164018	-0,187993	0,663973	-1,630986	-0,940984	-0,187616	-0,273919	-0,076590	7,618776	-0,515599	0,190329	-0,430239	-2,734113	-1,267935	-8,939864	-1,228082	12,851749	-0,187616	-0,273919	-0,076590	-13,883867	14,212226	0,190329	-0,187616	-0,273919	-0,076590	-13,883867	14,212226	0,190329
13:03:20,45	-0,262049	3,164018	-0,187993	0,663973	-1,630986	-0,940984	-0,184851	-0,277518	-0,070804	7,750725	-0,374294	0,122313	-0,438840	-2,733093	-1,272200	-8,919968	-0,932387	12,876812	-0,184851	-0,277518	-0,070804	-14,034400	14,136492	0,122313	-0,184851	-0,277518	-0,070804	-14,034400	14,136492	0,122313
13:03:20,50	-0,262049	3,164018	-0,187993	0,663973	-1,630986	-0,940984	-0,181434	-0,269559	-0,075069	7,602901	-0,327213	0,147376	-0,491403	-2,670188	-1,265322	-5,957819	1,701828	12,418071	-0,181434	-0,269559	-0,075069	-13,557469	13,915317	0,147376	-0,181434	-0,269559	-0,075069	-13,557469	13,915317	0,147376
13:03:20,55	-0,262049	3,164018	-0,187993	0,663973	-1,630986	-0,940984	-0,209629	-0,192586	-0,068191	7,362690	-0,545185	-0,311366	-0,466099	-2,728320	-1,278665	-8,945949	-0,296610	12,650273	-0,209629	-0,192586	-0,068191	-7,755321	15,910681	-0,311366	-0,209629	-0,192586	-0,068191	-7,755321	15,910681	-0,311366
13:03:20,60	-0,262049	3,164018	-0,187993	0,663973	-1,630986	-0,940984	-0,171937	-0,243566	-0,081534	6,788877	-0,173798	-0,079163	-0,432700	-2,724814	-1,260855	-8,775758	-2,563128	12,910538	-0,171937	-0,243566	-0,081534	-12,331048	13,323278	-0,079163	-0,171937	-0,243566	-0,081534	-12,331048	13,323278	-0,079163
13:03:20,65	-0,262004	3,163949	-0,187982	0,613944	-1,630990	-0,941015	-0,195915	-0,264255	-0,067446	6,359409	0,276484	0,113997	-0,436193	-2,717900	-1,264577	-8,228851	-2,448778	12,843434	-0,195915	-0,264255	-0,067446	-14,384582	15,655789	0,113997	-0,195915	-0,264255	-0,067446	-14,384582	15,655789	0,113997
13:03:20,70	-0,262004	3,163949	-0,187982	0,613944	-1,630990	-0,941015	-0,195915	-0,264255	-0,067446	6,359409	0,276484	0,113997	-0,433788	-2,713771	-1,261873	-8,210050	-2,427105	12,828782	-0,195915	-0,264255	-0,067446	-14,384582	15,655789	0,113997	-0,195915	-0,264255	-0,067446	-14,384582	15,655789	0,113997
13:03:20,75	-0,262004	3,163949	-0,187982	0,613944	-1,630990	-0,941015	-0,200692	-0,264273	-0,064742	6,388526	0,033499	0,099345	-0,433676	-2,712466	-1,261445	-8,153153	-2,423910	12,852478	-0,200692	-0,264273	-0,064742	-14,356895	15,787839	0,099345	-0,200692	-0,264273	-0,064742	-14,356895	15,787839	0,099345
13:03:20,80	-0,262004	3,163949	-0,187982	0,613944	-1,630990	-0,941015	-0,201879	-0,263718	-0,064315	6,390864	0,019476	0,123042	-0,434353	-2,718135	-1,260288	-8,212937	-2,420901	12,846682	-0,201879	-0,263718	-0,064315	-14,310962	15,866959	0,123042	-0,201879	-0,263718	-0,064315	-14,310962	15,866959	0,123042
13:03:20,85	-0,262004	3,163949	-0,187982	0,613944	-1,630990	-0,941015	-0,201931	-0,267024	-0,063544	6,542090	-0,005923	0,118085	-0,430786	-2,714074	-1,260675	-8,183178	-2,430516	12,847522	-0,201931	-0,267024	-0,063544	-14,419329	15,845635	0,118085	-0,201931	-0,267024	-0,063544	-14,419329	15,845635	0,118085
13:03:20,90	-0,262004	3,163949	-0,187982	0,613944	-1,630990	-0,941015	-0,201931	-0,267024	-0,063544	6,542090	-0,005923	0,118085	-0,431331	-2,712382	-1,258741	-8,169746	-2,411724	12,837276	-0,201931	-0,267024	-0,063544	-14,419329	15,845635	0,118085	-0,201931	-0,267024	-0,063544	-14,419329	15,845635	0,118085
13:03:20,95	-0,262004	3,163949	-0,187982	0,613944	-1,630990	-0,941015	-0,203124	-0,265706	-0,061610	6,496529	-0,065727	0,107839	-0,435416	-2,717973	-1,260282	-8,172636	-2,386479	12,832671	-0,203124	-0,265706	-0,061610	-14,361404	15,879489	0,107839	-0,203124	-0,265706	-0,061610	-14,361404	15,879489	0,107839
13:03:21,00	-0,262004	3,163949	-0,187982	0,613944	-1,630990	-0,941015	-0,196240	-0,264965	-0,063151	6,478385	0,277126	0,103235	-0,434284	-2,716964	-1,259126	-8,179065	-2,430713	12,826118	-0,196240	-0,264965	-0,063151	-14,321334	15,681931	0,103235	-0,196240	-0,264965	-0,063151	-14,321334	15,681931	0,103235
13:03:21,05	-0,262004	3,163949	-0,187982	0,613944	-1,630990	-0,941015	-0,197680	-0,265440	-0,061996	6,461593	0,218797	0,096681	-0,434289	-2,716003	-1,259895	-8,186325	-2,398319	12,847220	-0,197680	-0,265440	-0,061996	-14,375460	15,736641	0,096681	-0,197680	-0,265440	-0,061996	-14,375460	15,736641	0,096681
13:03:21,10	-0,262004	3,163949	-0,187982	0,613944	-1,630990	-0,941015	-0,198509	-0,264955	-0,062765	6,460795	0,153174	0,117783	-0,435471	-2,715784	-1,258760	-8,179158	-2,441735	12,806132	-0,198509	-0,264955	-0,062765	-14,338183	15,736140	0,117783	-0,198509	-0,264955	-0,062765	-14,338183	15,736140	0,117783
13:03:21,15	-0,262004	3,163949	-0,187982	0,613944	-1,630990	-0,941015	-0,198108	-0,263823	-0,061629	6,367895	0,201960	0,076695	-0,434875	-2,717858	-1,258339	-8,188909	-2,411756	12,840648	-0,198108	-0,263823	-0,061629	-14,342189	15,753419	0,076695	-0,198108	-0,263823	-0,061629	-14,342189	15,753419	0,076695
13:03:21,20	-0,262004	3,163949	-0,187982	0,613944	-1,630990	-0,941015	-0,201553	-0,266657	-0,063527	6,564306	0,021594	0,123549	-0,431293	-2,714217	-1,260658	-8,155674	-2,398680	12,852985	-0,201553	-0,266657	-0,063527	-14,368270	15,843541	0,123549	-0,201553	-0,266657	-0,063527	-14,368270	15,843541	0,123549
13:03:21,25	-0,262004	3,163949	-0,187982	0,613944	-1,630990	-0,941015	-0,199093	-0,266546	-0,063165	6,513344	0,092818	0,123183	-0,433130	-2,715299	-1,259120	-8,194477	-2,397124	12,852020	-0,199093	-0,266546	-0,063165	-14,410498	15,721652	0,123183	-0,199093	-0,266546	-0,063165	-14,410498	15,721652	0,123183
13:03:21,30	-0,262004	3,163949	-0,187982	0,613944	-1,630990	-0,941015	-0,199093	-0,266546	-0,063165	6,513344	0,092818	0,123183	-0,435440	-2,717259	-1,261462	-8,180750	-2,386562	12,823881	-0,199093	-0,266546	-0,063165	-14,410498	15,721652	0,123183	-0,199093	-0,266546	-0,063165	-14,410498	15,721652	0,123183
13:03:21,35	-0,262004	3,163949	-0,187982	0,613944	-1,630990	-0,941015	-0,200676	-0,263677	-0,065498	6,371838	0,066827	0,108960	-0,431362	-2,718207	-1,261812	-8,190928	-2,408177	12,867677	-0,200676	-0,263677	-0,065498	-14,326833	15,819910	0,108960	-0,200676	-0,263677	-0,065498	-14,326833	15,819910	0,108960
13:03:21,40	-0,262004	3,163949	-0,187982	0,613944	-1,630990	-0,941015	-0,200676	-0,263677	-0,065498	6,371838	0,066827	0,108960	-0,433748	-2,718121	-1,261073	-8,218821	-2,381414	12,838901	-0,200676	-0,263677	-0,065498	-14,326833	15,819910	0,108960	-0,200676	-0,263677	-0,065498	-14,326833	15,819910	0,108960
13:03:21,45	-0,262004	3,163949	-0,187982	0,613944	-1,630990	-0,941015	-0,196945	-0,266483	-0,063942	6,538652	0,197888	0,109465	-0,431980	-2,715598	-1,260660	-8,213244	-2,366706	12,878505	-0,196945	-0,266483	-0,063942	-14,380287	15,658109	0,109465	-0,196945	-0,266483	-0,063942	-14,380287	15,658109	0,109465
13:03:21,50	-0,262004	3,163949	-0,187982	0,613944	-1,630990	-0,941015	-0,197470	-0,266842	-0,062337	6,550070	0,176116	0,176159	-0,433175	-2,717846	-1,259467	-8,217669	-2,390406	12,905596	-0,197470	-0,266842	-0,062337	-14,396991	15,677497	0,176159	-0,197470	-0,266842	-0,062337	-14,396991	15,677497	0,176159
13:03:21,55	-0,262004	3,163949	-0,187982	0,613944	-1,630990	-0,941015	-0,197470	-0,266842	-0,062337	6,550070	0,176116	0,176159	-0,431954	-2,716527	-1,258712	-8,200212	-2,389320	12,871482	-0,197470	-0,266842	-0,062337	-14,396991	15,677497	0,176159	-0,197470	-0,266842	-0,062337	-14,396991	15,677497	0,176159
13:03:21,60	-0,262004	3,163949	-0,187982	0,613944	-1,630990	-0,941015	-0,199223	-0,267239	-0,061581	6,580414	0,099526	0,142046	-0,434347	-2,715228	-1,261871	-8,211184	-2,395199	12,824657	-0,199223	-0,267239	-0,061581	-14,397859	15,738532	0,142046	-0,199223	-0,267239	-0,061581	-14,397859	15,738532	0,142046
13:03:21,65	-0,262004	3,163949	-0,187982	0,613944	-1,630990	-0,941015	-0,199151	-0,264518	-0,064740	6,428335	0,096687	0,095220	-0,433173	-2,718167	-1,259484	-8,207462	-2,429360	12,875135	-0,199151	-0,264518	-0,064740	-14,336325	15,730073	0,095220	-0,199151	-0,264518	-0,064740	-14,336325	15,730073	0,095220
13:03:21,70	-0,262004	3,163949	-0,187982	0,613944	-1,630990	-0,941015	-0,197193	-0,267004	-0,062354	6,529891	0,218845	0,145699	-0,435549	-2,715809	-1,259907	-8,230950	-2,373543	12,862826	-0,198047	-0,263767	-0,062776	-14,307553	15,672848	0,133389	-0,198047	-0,263767	-0,062776	-14,307553	15,672848	0,133389
13:03:21,75	-0,262004	3,163949	-0,187982	0,613944	-1,630990	-0,941015	-0,198047	-0,263767	-0,062776	6,398156	0,126192	0,133389	-0,434380	-2,714028	-1,257192	-8,228260	-2,395074	12,860923	-0,200174	-0,263889	-0,060062	-14,328090	15,742312	0,131486	-0,200174	-0,263889	-0,060062	-14,328090	15,742312	0,131486
13:03:21,80	-0,262004	3,163949	-0,187982	0,613944	-1,630990	-0,941015	-0,200174	-0,263889	-0,060062	6,387205	0,028677	0,131486	-0,433689	-2,718233	-1,258731	-8,196529	-2,381357	12,837242	-0,196878	-0,266590	-0,061600	-14,371918	15,675587	0,107806	-0,196878	-0,266590	-0,061600	-14,371918	15,675587	0,107806
13:03:21,85	-0,262004	3,163949	-0,187982	0,613944	-1,630990	-0,941015	-0,196878	-0,266590	-0,061600	6,555396	0,220696	0,107806	-0,431423	-2,716128	-1,259152	-8,232318	-2,385574	12,823900	-0,196878	-0,266590	-0,061600	-14,371918	15,675587	0,107806	-0,196878	-0,266590	-0,061600	-14,371918	15,675587	0,107806
13:03:21,90	-0,262004	3,163949	-0,187982	0,613944	-1,630990	-0,941015	-0,199834	-0,267500	-0,062022	6,581180	0,038075	0,094463	-0,434324	-2,718480	-1,259127	-8,220401	-2,372206	12,842720	-0,199834	-0,267500	-0,062022	-14,417586	15,725046	0,094463	-0,199834	-0,267500	-0,062022	-14,417586	15,725046	0,094463
13:03:21,95	-0,262004	3,163949	-0,187982	0,613944	-1,630990	-0,941015	-0,196347	-0,266163	-0,061996	6,529201	0,223058	0,113284	-0,434276	-2,717062	-1,262642	-8,191337	-2,372446	12,810855	-0,196347	-0,266163	-0,061996	-14,364625	15,636267	0,113284	-0,196347	-0,266163	-0,061996	-14,364625	15,636267	0,113284
13:03:22,00	-0,262004	3,163949	-0,187982	0,613944	-1,630990	-0,941015	-0,197599	-0,265496	-0,065511	6,508812	0,183246	0,081419	-0,431333	-2,714752	-1,261095	-8,186423	-2,382511	12,805547	-0,197599	-0,265496	-0,065511	-14,332609	15,694734	0,081419	-0,197599	-0,265496	-0,065511	-14,332609	15,694734	0,081419
13:03:22,05	-0,262004	3,163949	-0,187982	0,613944	-1,630990	-0,941015	-0,201070	-0,266890	-0,063964	6,575044	0,012010	0,076111	-0,433171	-2,714241	-1,264201	-8,212685	-2,371400	12,832047	-0,201070	-0,266890	-0,063964	-14,375811	15,796019	0,076111	-0,201070	-0,266890	-0,063964	-14,375811	15,796019	0,076111
13:03:22,10	-0,262004	3,163949	-0,187982	0,613944	-1,630990	-0,941015	-0,198968	-0,267981	-0,061612	6,631857	0,043012	0,129560	-0,431439	-2,717118	-1,258743	-8,254190	-2,343279	12,858997	-0,198968	-0,267981	-0,061612	-14,404626	15,662012	0,129560	-0,198968	-0,267981	-0,061612	-14,404626	15,662012	0,129560
13:03:22,16	-0,262004	3,163949	-0,187982	0,613944	-1,630990	-0,941015	-0,198968	-0,267981	-0,061612	6,631857	0,043012	0,129560	-0,433150	-2,719673	-1,259895	-8,225993	-2,364459	12,848365	-0,198968	-0,267981	-0,061612	-14,404626	15,662012	0,129560	-0,198968	-0,267981	-0,061612	-14,404626	15,662012	0,129560
13:03:22,21	-0,262004	3,163949	-0,187982	0,613944	-1,630990	-0,941015	-0,195900	-0,267777	-0,062765	6,617017	0,237551	0,118928	-0,433797	-2,715385	-1,256822	-8,251636	-2,355488	12,842724	-0,199290	-0,265072	-0,059691	-14,336847	15,678864	0,113288	-0,199290	-0,265072	-0,059691	-14,336847	15,678864	0,113288
13:03:22,26	-0,262004	3,163949	-0,187982	0,613944	-1,630990	-0,941015	-0,199290	-0,265072	-0,059691	6,471319	0,034577	0,113288	-0,439901	-2,713174	-1,256795	-8,117284	-2,229352	12,820415	-0,199290	-0,265072	-0,059691	-14,336847	15,678864	0,113288	-0,199290	-0,265072	-0,059691	-14,336847	15,678864	0,113288
13:03:22,31	-0,262004	3,163949	-0,187982	0,613944	-1,630990	-0,941015	-0,209747	-0,181927	-0,060416	6,100324	0,037465	-0,362087	-0,500575	-2,664756	-1,257547	-5,801934	0,794208	12,367349	-0,209747	-0,181927	-0,060416	-8,180926	16,502632	-0,362087	-0,209747	-0,181927	-0,060416	-8,180926	16,502632	-0,362087
13:03:22,36	-0,262004	3,163949	-0,187982	0,613944	-1,630990	-0,941015	-0,209747	-0,181927	-0,060416	6,100324	0,037465	-0,362087	-0,448587	-2,690622	-1,270616	-7,309471	-2,556350	12,700454	-0,209747	-0,181927	-0,060416	-8,180926	16,502632	-0,362087	-0,209747	-0,181927	-0,060416	-8,180926	16,502632	-0,362087
13:03:22,41	-0,262004	3,163949	-0,187982	0,613944	-1,630990	-0,941015	-0,213341	-0,239882	-0,073485	5,458573	0,220320	-0,028982	-0,442228	-2,726002	-1,258628	-8,872687	-3,253161	12,837800	-0,213341	-0,239882	-0,073485	-13,372182	16,967573	-0,028982	-0,213341	-0,239882	-0,073485	-13,372182	16,967573	-0,028982
13:03:22,46	-0,261984	3,163963	-0,187985	0,563967	-1,631008	-0,940975	-0,188030	-0,256703	-0,064485	5,323210	0,699582	0,104751	-0,446676	-2,720952	-1,261616	-8,539272	-3,012609	12,834187	-0,188030	-0,256703	-0,064485	-14,827959	15,459923	0,104751	-0,188030	-0,256703	-0,064485	-14,827959	15,459923	0,104751
13:03:22,51	-0,261984	3,163963	-0,187985	0,563967	-1,631008	-0,940975	-0,188030	-0,256703	-0,064485	5,323210	0,699582	0,104751	-0,446033	-2,718052	-1,262834	-8,508813	-3,025307	12,762073	-0,188030	-0,256703	-0,064485	-14,827959	15,459923	0,104751	-0,188030	-0,256703	-0,064485	-14,827959	15,459923	0,104751
13:03:22,56	-0,261984	3,163963	-0,187985	0,563967	-1,631008	-0,940975	-0,190862	-0,255809	-0,065703	5,280969	0,585035	0,032636	-0,444872	-2,717138	-1,263202	-8,516284	-3,004647	12,797288	-0,190862	-0,255809	-0,065703	-14,800043	15,567704	0,032636	-0,190862	-0,255809	-0,065703	-14,800043	15,567704	0,032636
13:03:22,61	-0,261984	3,163963	-0,187985	0,563967	-1,631008	-0,940975	-0,192235	-0,256358	-0,066071	5,323678	0,496851	0,067851	-0,446562	-2,715854	-1,258928	-8,481659	-3,019417	12,784066	-0,192235	-0,256358	-0,066071	-14,800436	15,587281	0,067851	-0,192235	-0,256358	-0,066071	-14,800436	15,587281	0,067851
13:03:22,66	-0,261984	3,163963	-0,187985	0,563967	-1,631008	-0,940975	-0,192502	-0,254252	-0,061798	5,218683	0,520352	0,054630	-0,449499	-2,716497	-1,261289	-8,496171	-2,967355	12,757646	-0,192502	-0,254252	-0,061798	-14,740104	15,631721	0,054630	-0,192502	-0,254252	-0,061798	-14,740104	15,631721	0,054630
13:03:22,71	-0,261984	3,163963	-0,187985	0,563967	-1,631008	-0,940975	-0,190476	-0,252030	-0,064158	5,140990	0,587055	0,028209	-0,446018	-2,715083	-1,263206	-8,501290	-2,989755	12,797719	-0,190476	-0,252030	-0,064158	-14,643400	15,539459	0,028209	-0,190476	-0,252030	-0,064158	-14,643400	15,539459	0,028209
13:03:22,76	-0,261984	3,163963	-0,187985	0,563967	-1,631008	-0,940975	-0,193441	-0,254338	-0,066075	5,239008	0,439668	0,068283	-0,454750	-2,717431	-1,260904	-8,518010	-2,842948	12,770265	-0,193441	-0,254338	-0,066075	-14,726502	15,624784	0,068283	-0,193441	-0,254338	-0,066075	-14,726502	15,624784	0,068283
13:03:22,81	-0,261984	3,163963	-0,187985	0,563967	-1,631008	-0,940975	-0,187042	-0,247950	-0,063774	5,025603	0,684524	0,040829	-0,517597	-2,685631	-1,260383	-6,887642	0,657346	12,272908	-0,187042	-0,247950	-0,063774	-14,438437	15,367332	0,040829	-0,187042	-0,247950	-0,063774	-14,438437	15,367332	0,040829
13:03:22,86	-0,261984	3,163963	-0,187985	0,563967	-1,631008	-0,940975	-0,183158	-0,177622	-0,063252	5,215104	0,548270	-0,456528	-0,450759	-2,678025	-1,257718	-6,864853	-3,587562	12,593510	-0,183158	-0,177622	-0,063252	-8,728234	14,926206	-0,456528	-0,183158	-0,177622	-0,063252	-8,728234	14,926206	-0,456528
13:03:22,91	-0,261984	3,163963	-0,187985	0,563967	-1,631008	-0,940975	-0,223164	-0,231703	-0,060587	4,362495	0,610174	-0,135927	-0,448693	-2,708913	-1,261730	-8,592147	-3,903177	12,783485	-0,223164	-0,231703	-0,060587	-13,826173	18,128541	-0,135927	-0,223164	-0,231703	-0,060587	-13,826173	18,128541	-0,135927
13:03:22,96	-0,262003	3,163958	-0,187998	0,513952	-1,630991	-0,941008	-0,197447	-0,248936	-0,064599	4,121643	0,609364	0,054048	-0,452481	-2,699703	-1,256104	-7,943844	-3,727768	12,692516	-0,197447	-0,248936	-0,064599	-15,419830	16,108980	0,054048	-0,197447	-0,248936	-0,064599	-15,419830	16,108980	0,054048
13:03:23,01	-0,262003	3,163958	-0,187998	0,513952	-1,630991	-0,941008	-0,203530	-0,241051	-0,058973	4,187663	0,766825	-0,036921	-0,449615	-2,700708	-1,253775	-8,011309	-3,653220	12,718752	-0,203530	-0,241051	-0,058973	-14,734806	16,743904	-0,036921	-0,203530	-0,241051	-0,058973	-14,734806	16,743904	-0,036921
13:03:23,06	-0,262003	3,163958	-0,187998	0,513952	-1,630991	-0,941008	-0,203078	-0,240575	-0,056671	4,231765	0,670545	-0,033914	-0,454418	-2,698876	-1,256946	-8,042399	-3,668006	12,676363	-0,203078	-0,240575	-0,056671	-14,653370	16,612150	-0,033914	-0,203078	-0,240575	-0,056671	-14,653370	16,612150	-0,033914
13:03:23,11	-0,262003	3,163958	-0,187998	0,513952	-1,630991	-0,941008	-0,203078	-0,240575	-0,056671	4,231765	0,670545	-0,033914	-0,455538	-2,699134	-1,252656	-8,049536	-3,587957	12,700384	-0,203078	-0,240575	-0,056671	-14,653370	16,612150	-0,033914	-0,203078	-0,240575	-0,056671	-14,653370	16,612150	-0,033914
13:03:23,16	-0,262003	3,163958	-0,187998	0,513952	-1,630991	-0,941008	-0,202493	-0,238118	-0,055525	4,103427	0,659272	-0,029053	-0,453552	-2,702720	-1,252978	-8,088586	-3,601314	12,701980	-0,202493	-0,238118	-0,055525	-14,588872	16,555006	-0,029053	-0,202493	-0,238118	-0,055525	-14,588872	16,555006	-0,029053
13:03:23,21	-0,262003	3,163958	-0,187998	0,513952	-1,630991	-0,941008	-0,201049	-0,239604	-0,056724	4,196132	0,688562	-0,065791	-0,454974	-2,701128	-1,253855	-8,081488	-3,551647	12,663646	-0,201049	-0,239604	-0,056724	-14,612764	16,470899	-0,065791	-0,201049	-0,239604	-0,056724	-14,612764	16,470899	-0,065791
13:03:23,26	-0,262003	3,163958	-0,187998	0,513952	-1,630991	-0,941008	-0,201049	-0,239604	-0,056724	4,196132	0,688562	-0,065791	-0,454373	-2,703108	-1,255375	-8,085271	-3,518484	12,699398	-0,201049	-0,239604	-0,056724	-14,612764	16,470899	-0,065791	-0,201049	-0,239604	-0,056724	-14,612764	16,470899	-0,065791
13:03:23,31	-0,262003	3,163958	-0,187998	0,513952	-1,630991	-0,941008	-0,199635	-0,241115	-0,058245	4,301535	0,742234	-0,030039	-0,453783	-2,699070	-1,252282	-8,072204	-3,543988	12,692420	-0,199635	-0,241115	-0,058245	-14,625977	16,413569	-0,030039	-0,199635	-0,241115	-0,058245	-14,625977	16,413569	-0,030039
13:03:23,36	-0,262003	3,163958	-0,187998	0,513952	-1,630991	-0,941008	-0,200747	-0,240337	-0,056725	4,235809	0,634191	-0,034948	-0,454490	-2,701756	-1,253856	-8,141383	-3,515259	12,694489	-0,200747	-0,240337	-0,056725	-14,630621	16,392837	-0,034948	-0,200747	-0,240337	-0,056725	-14,630621	16,392837	-0,034948
13:03:23,41	-0,262003	3,163958	-0,187998	0,513952	-1,630991	-0,941008	-0,200747	-0,240337	-0,056725	4,235809	0,634191	-0,034948	-0,457960	-2,701596	-1,257345	-8,112523	-3,489792	12,696555	-0,200747	-0,240337	-0,056725	-14,630621	16,392837	-0,034948	-0,200747	-0,240337	-0,056725	-14,630621	16,392837	-0,034948
13:03:23,46	-0,262003	3,163958	-0,187998	0,513952	-1,630991	-0,941008	-0,196291	-0,241659	-0,055526	4,344120	0,864927	-0,025926	-0,455574	-2,706276	-1,252656	-8,122451	-3,480494	12,703510	-0,196291	-0,241659	-0,055526	-14,626076	16,273761	-0,025926	-0,196291	-0,241659	-0,055526	-14,626076	16,273761	-0,025926
13:03:23,51	-0,262003	3,163958	-0,187998	0,513952	-1,630991	-0,941008	-0,196291	-0,241659	-0,055526	4,344120	0,864927	-0,025926	-0,456236	-2,704705	-1,254235	-8,143539	-3,500691	12,694469	-0,196291	-0,241659	-0,055526	-14,626076	16,273761	-0,025926	-0,196291	-0,241659	-0,055526	-14,626076	16,273761	-0,025926
13:03:23,56	-0,262003	3,163958	-0,187998	0,513952	-1,630991	-0,941008	-0,197320	-0,240299	-0,057105	4,245409	0,803245	-0,034967	-0,456819	-2,700184	-1,255784	-8,128844	-3,482094	12,720652	-0,197320	-0,240299	-0,057105	-14,618095	16,292870	-0,034967	-0,197320	-0,240299	-0,057105	-14,618095	16,292870	-0,034967
13:03:23,61	-0,262003	3,163958	-0,187998	0,513952	-1,630991	-0,941008	-0,200944	-0,237534	-0,058654	4,125083	0,618215	-0,008784	-0,453273	-2,705265	-1,254631	-8,152107	-3,458762	12,682035	-0,200944	-0,237534	-0,058654	-14,521369	16,392338	-0,008784	-0,200944	-0,237534	-0,058654	-14,521369	16,392338	-0,008784
13:03:23,66	-0,262003	3,163958	-0,187998	0,513952	-1,630991	-0,941008	-0,203258	-0,240333	-0,057117	4,269610	0,521475	-0,048383	-0,453238	-2,699579	-1,254248	-8,108926	-3,494767	12,681054	-0,203258	-0,240333	-0,057117	-14,596556	16,477244	-0,048383	-0,203258	-0,240333	-0,057117	-14,596556	16,477244	-0,048383
13:03:23,71	-0,262003	3,163958	-0,187998	0,513952	-1,630991	-0,941008	-0,203258	-0,240333	-0,057117	4,269610	0,521475	-0,048383	-0,454549	-2,703513	-1,254631	-8,177973	-3,492438	12,710332	-0,203258	-0,240333	-0,057117	-14,596556	16,477244	-0,048383	-0,203258	-0,240333	-0,057117	-14,596556	16,477244	-0,048383
13:03:23,76	-0,262003	3,163958	-0,187998	0,513952	-1,630991	-0,941008	-0,199196	-0,241165	-0,057500	4,280334	0,671749	-0,019105	-0,453336	-2,704048	-1,251922	-8,180414	-3,465218	12,690331	-0,199196	-0,241165	-0,057500	-14,651093	16,308635	-0,019105	-0,199196	-0,241165	-0,057500	-14,651093	16,308635	-0,019105
13:03:23,81	-0,262003	3,163958	-0,187998	0,513952	-1,630991	-0,941008	-0,199339	-0,242483	-0,054792	4,371220	0,648589	-0,039106	-0,457461	-2,704134	-1,255823	-8,186712	-3,430619	12,683461	-0,199339	-0,242483	-0,054792	-14,663667	16,296700	-0,039106	-0,199339	-0,242483	-0,054792	-14,663667	16,296700	-0,039106
13:03:23,86	-0,262003	3,163958	-0,187998	0,513952	-1,630991	-0,941008	-0,197202	-0,238953	-0,058692	4,214509	0,736947	-0,045975	-0,455098	-2,702637	-1,253100	-8,191328	-3,408748	12,692873	-0,197202	-0,238953	-0,058692	-14,543325	16,217323	-0,045975	-0,197202	-0,238953	-0,058692	-14,543325	16,217323	-0,045975
13:03:23,91	-0,262003	3,163958	-0,187998	0,513952	-1,630991	-0,941008	-0,199681	-0,240251	-0,055970	4,298638	0,593142	-0,036563	-0,458021	-2,703284	-1,253079	-8,171396	-3,434400	12,710613	-0,199681	-0,240251	-0,055970	-14,561089	16,268064	-0,036563	-0,199681	-0,240251	-0,055970	-14,561089	16,268064	-0,036563
13:03:23,96	-0,262003	3,163958	-0,187998	0,513952	-1,630991	-0,941008	-0,197659	-0,238043	-0,055948	4,171580	0,728370	-0,018823	-0,458588	-2,702687	-1,253122	-8,180090	-3,392948	12,663595	-0,197659	-0,238043	-0,055948	-14,514830	16,244570	-0,018823	-0,197659	-0,238043	-0,055948	-14,514830	16,244570	-0,018823
13:03:24,01	-0,262003	3,163958	-0,187998	0,513952	-1,630991	-0,941008	-0,197891	-0,237254	-0,055992	4,162061	0,688024	-0,065841	-0,455121	-2,701678	-1,256601	-8,198619	-3,389422	12,700681	-0,197891	-0,237254	-0,055992	-14,462348	16,222477	-0,065841	-0,197891	-0,237254	-0,055992	-14,462348	16,222477	-0,065841
13:03:24,06	-0,262003	3,163958	-0,187998	0,513952	-1,630991	-0,941008	-0,200499	-0,239752	-0,059470	4,285767	0,534580	-0,028756	-0,451655	-2,703903	-1,255808	-8,219949	-3,437527	12,713681	-0,200499	-0,239752	-0,059470	-14,534767	16,273789	-0,028756	-0,200499	-0,239752	-0,059470	-14,534767	16,273789	-0,028756
13:03:24,11	-0,262003	3,163958	-0,187998	0,513952	-1,630991	-0,941008	-0,196700	-0,239853	-0,056352	4,256913	0,721550	-0,017433	-0,456933	-2,705019	-1,253482	-8,224856	-3,413626	12,712004	-0,196700	-0,239853	-0,056352	-14,571509	16,162475	-0,017433	-0,196700	-0,239853	-0,056352	-14,571509	16,162475	-0,017433
13:03:24,16	-0,262003	3,163958	-0,187998	0,513952	-1,630991	-0,941008	-0,196700	-0,239853	-0,056352	4,256913	0,721550	-0,017433	-0,456312	-2,703835	-1,254269	-8,213929	-3,393680	12,698757	-0,196700	-0,239853	-0,056352	-14,571509	16,162475	-0,017433	-0,196700	-0,239853	-0,056352	-14,571509	16,162475	-0,017433
13:03:24,21	-0,262003	3,163958	-0,187998	0,513952	-1,630991	-0,941008	-0,198035	-0,239799	-0,057138	4,276844	0,651593	-0,030680	-0,454561	-2,704286	-1,253121	-8,221473	-3,411316	12,673581	-0,198035	-0,239799	-0,057138	-14,547342	16,197356	-0,030680	-0,198035	-0,239799	-0,057138	-14,547342	16,197356	-0,030680
13:03:24,27	-0,262003	3,163958	-0,187998	0,513952	-1,630991	-0,941008	-0,198520	-0,241541	-0,055990	4,348421	0,628660	-0,055856	-0,455712	-2,706172	-1,253890	-8,218845	-3,392974	12,674131	-0,198520	-0,241541	-0,055990	-14,612570	16,212492	-0,055856	-0,198520	-0,241541	-0,055990	-14,612570	16,212492	-0,055856
13:03:24,32	-0,262003	3,163958	-0,187998	0,513952	-1,630991	-0,941008	-0,198469	-0,238830	-0,057147	4,208208	0,631145	-0,031120	-0,453350	-2,703501	-1,254264	-8,201083	-3,406921	12,693914	-0,198469	-0,238830	-0,057147	-14,539912	16,210976	-0,031120	-0,198469	-0,238830	-0,057147	-14,539912	16,210976	-0,031120
13:03:24,37	-0,262003	3,163958	-0,187998	0,513952	-1,630991	-0,941008	-0,199806	-0,242197	-0,057133	4,396526	0,577280	-0,035523	-0,458051	-2,700001	-1,255078	-8,202194	-3,363332	12,676143	-0,199806	-0,242197	-0,057133	-14,615948	16,262015	-0,035523	-0,199806	-0,242197	-0,057133	-14,615948	16,262015	-0,035523
13:03:24,42	-0,262003	3,163958	-0,187998	0,513952	-1,630991	-0,941008	-0,200487	-0,236376	-0,057947	4,131011	0,519106	-0,053294	-0,529056	-2,647427	-1,252243	-5,579738	-0,066114	12,196265	-0,200487	-0,236376	-0,057947	-14,424491	16,257309	-0,053294	-0,200487	-0,236376	-0,057947	-14,424491	16,257309	-0,053294
13:03:24,47	-0,262003	3,163958	-0,187998	0,513952	-1,630991	-0,941008	-0,210514	-0,148597	-0,055112	3,733218	0,620164	-0,533172	-0,474094	-2,680099	-1,258352	-7,158392	-3,283416	12,481186	-0,210514	-0,148597	-0,055112	-7,931653	17,145549	-0,533172	-0,210514	-0,148597	-0,055112	-7,931653	17,145549	-0,533172
13:03:24,52	-0,262003	3,163958	-0,187998	0,513952	-1,630991	-0,941008	-0,209700	-0,212531	-0,061221	3,482183	0,904005	-0,248250	-0,453838	-2,678381	-1,248622	-7,427090	-4,554664	12,625177	-0,209700	-0,212531	-0,061221	-13,201489	17,365467	-0,248250	-0,209700	-0,212531	-0,061221	-13,201489	17,365467	-0,248250
13:03:24,57	-0,261979	3,163959	-0,187964	0,463967	-1,631010	-0,940984	-0,221317	-0,229215	-0,051491	3,114460	0,702878	-0,104259	-0,462986	-2,675105	-1,241214	-7,244822	-3,952064	12,583708	-0,221317	-0,229215	-0,051491	-14,878892	18,076225	-0,104259	-0,221317	-0,229215	-0,051491	-14,878892	18,076225	-0,104259
13:03:24,62	-0,261979	3,163959	-0,187964	0,463967	-1,631010	-0,940984	-0,219580	-0,219654	-0,044083	3,230313	0,649728	-0,145729	-0,464824	-2,673622	-1,240869	-7,300711	-3,882588	12,571665	-0,219580	-0,219654	-0,044083	-14,012536	17,886754	-0,145729	-0,219580	-0,219654	-0,044083	-14,012536	17,886754	-0,145729
13:03:24,67	-0,261979	3,163959	-0,187964	0,463967	-1,631010	-0,940984	-0,219945	-0,217321	-0,043739	3,141192	0,547605	-0,157772	-0,465414	-2,676353	-1,242407	-7,313456	-3,853857	12,587680	-0,219945	-0,217321	-0,043739	-13,918474	17,813291	-0,157772	-0,219945	-0,217321	-0,043739	-13,918474	17,813291	-0,157772
13:03:24,72	-0,261979	3,163959	-0,187964	0,463967	-1,631010	-0,940984	-0,217284	-0,218176	-0,045276	3,204166	0,660555	-0,141757	-0,465458	-2,679484	-1,241254	-7,356163	-3,824458	12,578197	-0,217284	-0,218176	-0,045276	-13,922625	17,717381	-0,141757	-0,217284	-0,218176	-0,045276	-13,922625	17,717381	-0,141757
13:03:24,77	-0,261979	3,163959	-0,187964	0,463967	-1,631010	-0,940984	-0,214551	-0,219702	-0,044124	3,287666	0,750989	-0,151240	-0,465453	-2,674774	-1,239337	-7,351652	-3,808474	12,568505	-0,214551	-0,219702	-0,044124	-13,958978	17,593270	-0,151240	-0,214551	-0,219702	-0,044124	-13,958978	17,593270	-0,151240
13:03:24,82	-0,261979	3,163959	-0,187964	0,463967	-1,631010	-0,940984	-0,214957	-0,217997	-0,045695	3,222570	0,650068	-0,128422	-0,466733	-2,678280	-1,242826	-7,413507	-3,764090	12,601015	-0,214957	-0,217997	-0,045695	-13,890164	17,524165	-0,128422	-0,214957	-0,217997	-0,045695	-13,890164	17,524165	-0,128422
13:03:24,87	-0,261979	3,163959	-0,187964	0,463967	-1,631010	-0,940984	-0,214957	-0,217997	-0,045695	3,222570	0,650068	-0,128422	-0,474403	-2,677951	-1,245300	-7,555561	-3,389377	12,517804	-0,214957	-0,217997	-0,045695	-13,890164	17,524165	-0,128422	-0,214957	-0,217997	-0,045695	-13,890164	17,524165	-0,128422
13:03:24,92	-0,261979	3,163959	-0,187964	0,463967	-1,631010	-0,940984	-0,211406	-0,211190	-0,048170	3,122085	0,524303	-0,211633	-0,567505	-2,679562	-1,236448	-7,544332	1,022809	12,070424	-0,211406	-0,211190	-0,048170	-13,456292	17,119704	-0,211633	-0,211406	-0,211190	-0,048170	-13,456292	17,119704	-0,211633
13:03:24,97	-0,261979	3,163959	-0,187964	0,463967	-1,631010	-0,940984	-0,163460	-0,131366	-0,039318	2,797965	0,821140	-0,659012	-0,477219	-2,658447	-1,238121	-6,754139	-3,868553	12,385663	-0,163460	-0,131366	-0,039318	-7,514304	13,652760	-0,659012	-0,163460	-0,131366	-0,039318	-7,514304	13,652760	-0,659012
13:03:25,02	-0,261979	3,163959	-0,187964	0,463967	-1,631010	-0,940984	-0,226889	-0,198999	-0,040990	2,473902	0,652848	-0,343774	-0,508809	-2,737157	-1,243412	-10,601388	-2,558005	12,487184	-0,226889	-0,198999	-0,040990	-13,147507	18,463631	-0,343774	-0,226889	-0,198999	-0,040990	-13,147507	18,463631	-0,343774
13:03:25,07	-0,261962	3,163865	-0,187966	0,413955	-1,631011	-0,940991	-0,142930	-0,210996	-0,046282	2,309122	1,031650	-0,242253	-0,520327	-2,732081	-1,246413	-10,336994	-2,110529	12,523614	-0,142930	-0,210996	-0,046282	-14,254101	12,251620	-0,242253	-0,142930	-0,210996	-0,046282	-14,254101	12,251620	-0,242253
13:03:25,12	-0,261962	3,163865	-0,187966	0,413955	-1,631011	-0,940991	-0,141566	-0,198483	-0,049282	2,178127	1,107773	-0,205823	-0,517412	-2,732892	-1,243686	-10,363502	-2,091152	12,537767	-0,141566	-0,198483	-0,049282	-13,402763	12,220727	-0,205823	-0,141566	-0,198483	-0,049282	-13,402763	12,220727	-0,205823
13:03:25,17	-0,261962	3,163865	-0,187966	0,413955	-1,631011	-0,940991	-0,142321	-0,201413	-0,046555	2,334053	1,035881	-0,191670	-0,513842	-2,736484	-1,244815	-10,334405	-2,145755	12,541335	-0,142321	-0,201413	-0,046555	-13,476902	12,208083	-0,191670	-0,142321	-0,201413	-0,046555	-13,476902	12,208083	-0,191670
13:03:25,22	-0,261962	3,163865	-0,187966	0,413955	-1,631011	-0,940991	-0,140996	-0,206301	-0,047684	2,555473	1,157270	-0,188102	-0,518558	-2,733730	-1,243304	-10,350117	-2,102066	12,517344	-0,140996	-0,206301	-0,047684	-13,639164	12,225476	-0,188102	-0,140996	-0,206301	-0,047684	-13,639164	12,225476	-0,188102
13:03:25,27	-0,261962	3,163865	-0,187966	0,413955	-1,631011	-0,940991	-0,141023	-0,200840	-0,046173	2,301450	1,120435	-0,212092	-0,519621	-2,731553	-1,243281	-10,300722	-2,067712	12,532598	-0,141023	-0,200840	-0,046173	-13,464452	12,190729	-0,212092	-0,141023	-0,200840	-0,046173	-13,464452	12,190729	-0,212092
13:03:25,32	-0,261962	3,163865	-0,187966	0,413955	-1,631011	-0,940991	-0,142930	-0,203743	-0,049263	2,433257	1,013359	-0,180749	-0,515090	-2,733529	-1,246394	-10,366533	-2,114710	12,548688	-0,142930	-0,203743	-0,049263	-13,560543	12,233379	-0,180749	-0,142930	-0,203743	-0,049263	-13,560543	12,233379	-0,180749
13:03:25,37	-0,261962	3,163865	-0,187966	0,413955	-1,631011	-0,940991	-0,142055	-0,201724	-0,046583	2,411162	1,058217	-0,253507	-0,516174	-2,734534	-1,246012	-10,348642	-2,057514	12,525542	-0,142055	-0,201724	-0,046583	-13,424170	12,209510	-0,253507	-0,142055	-0,201724	-0,046583	-13,424170	12,209510	-0,253507
13:03:25,42	-0,261962	3,163865	-0,187966	0,413955	-1,631011	-0,940991	-0,142055	-0,201724	-0,046583	2,411162	1,058217	-0,253507	-0,516779	-2,732118	-1,246393	-10,349099	-2,048492	12,550547	-0,142055	-0,201724	-0,046583	-13,424170	12,209510	-0,253507	-0,142055	-0,201724	-0,046583	-13,424170	12,209510	-0,253507
13:03:25,47	-0,261962	3,163865	-0,187966	0,413955	-1,631011	-0,940991	-0,143308	-0,201575	-0,049262	2,386593	0,975710	-0,178890	-0,518511	-2,735107	-1,241761	-10,368163	-2,011151	12,504772	-0,143308	-0,201575	-0,049262	-13,437033	12,225376	-0,178890	-0,143308	-0,201575	-0,049262	-13,437033	12,225376	-0,178890
13:03:25,52	-0,261962	3,163865	-0,187966	0,413955	-1,631011	-0,940991	-0,139854	-0,201569	-0,044631	2,409096	1,120135	-0,224665	-0,514424	-2,736573	-1,241739	-10,386432	-2,010052	12,529696	-0,139854	-0,201569	-0,044631	-13,414072	12,098667	-0,224665	-0,139854	-0,201569	-0,044631	-13,414072	12,098667	-0,224665
13:03:25,57	-0,261962	3,163865	-0,187966	0,413955	-1,631011	-0,940991	-0,140628	-0,205842	-0,044608	2,623106	1,063535	-0,199741	-0,516320	-2,733260	-1,242463	-10,336051	-2,043132	12,506919	-0,140628	-0,205842	-0,044608	-13,535488	12,102798	-0,199741	-0,140628	-0,205842	-0,044608	-13,535488	12,102798	-0,199741
13:03:25,62	-0,261962	3,163865	-0,187966	0,413955	-1,631011	-0,940991	-0,142549	-0,202543	-0,045332	2,448092	1,023802	-0,222517	-0,515013	-2,736409	-1,239790	-10,385520	-2,020327	12,537784	-0,142549	-0,202543	-0,045332	-13,451518	12,213882	-0,222517	-0,142549	-0,202543	-0,045332	-13,451518	12,213882	-0,222517
13:03:25,67	-0,261962	3,163865	-0,187966	0,413955	-1,631011	-0,940991	-0,140475	-0,205249	-0,042660	2,583818	1,077386	-0,191652	-0,519042	-2,730867	-1,244862	-10,343762	-1,947184	12,528374	-0,140475	-0,205249	-0,042660	-13,528211	12,104686	-0,191652	-0,140475	-0,205249	-0,042660	-13,528211	12,104686	-0,191652
13:03:25,72	-0,261962	3,163865	-0,187966	0,413955	-1,631011	-0,940991	-0,143260	-0,198989	-0,047731	2,342523	0,932184	-0,201062	-0,515514	-2,731212	-1,238653	-10,350557	-1,979091	12,509667	-0,143260	-0,198989	-0,047731	-13,278100	12,178067	-0,201062	-0,143260	-0,198989	-0,047731	-13,278100	12,178067	-0,201062
13:03:25,77	-0,261962	3,163865	-0,187966	0,413955	-1,631011	-0,940991	-0,141788	-0,203210	-0,046161	2,509569	1,034620	-0,203847	-0,516647	-2,733131	-1,242909	-10,325473	-1,980308	12,511480	-0,141788	-0,203210	-0,046161	-13,442399	12,165008	-0,203847	-0,141788	-0,203210	-0,046161	-13,442399	12,165008	-0,203847
13:03:25,82	-0,261962	3,163865	-0,187966	0,413955	-1,631011	-0,940991	-0,141788	-0,203210	-0,046161	2,509569	1,034620	-0,203847	-0,513208	-2,736442	-1,244083	-10,368930	-2,005730	12,502239	-0,141788	-0,203210	-0,046161	-13,442399	12,165008	-0,203847	-0,141788	-0,203210	-0,046161	-13,442399	12,165008	-0,203847
13:03:25,88	-0,261962	3,163865	-0,187966	0,413955	-1,631011	-0,940991	-0,141349	-0,206829	-0,046952	2,686930	1,039005	-0,227197	-0,515446	-2,734873	-1,242864	-10,351482	-1,988448	12,510499	-0,141349	-0,206829	-0,046952	-13,549152	12,134918	-0,227197	-0,141349	-0,206829	-0,046952	-13,549152	12,134918	-0,227197
13:03:25,93	-0,261962	3,163865	-0,187966	0,413955	-1,631011	-0,940991	-0,141588	-0,204106	-0,045733	2,569035	1,033037	-0,218937	-0,517910	-2,731834	-1,242925	-10,359201	-1,984797	12,521356	-0,141588	-0,204106	-0,045733	-13,453308	12,147725	-0,218937	-0,141588	-0,204106	-0,045733	-13,453308	12,147725	-0,218937
13:03:25,98	-0,261962	3,163865	-0,187966	0,413955	-1,631011	-0,940991	-0,142988	-0,200453	-0,045794	2,378349	0,951721	-0,208080	-0,519039	-2,733562	-1,242552	-10,361544	-1,937290	12,493154	-0,140928	-0,200339	-0,045422	-13,314204	12,095925	-0,236283	-0,140928	-0,200339	-0,045422	-13,314204	12,095925	-0,236283
13:03:26,03	-0,261962	3,163865	-0,187966	0,413955	-1,631011	-0,940991	-0,139507	-0,204515	-0,047335	2,571503	1,142814	-0,222778	-0,516133	-2,736880	-1,244466	-10,359515	-2,005476	12,506658	-0,139507	-0,204515	-0,047335	-13,482891	12,094132	-0,222778	-0,139507	-0,204515	-0,047335	-13,482891	12,094132	-0,222778
13:03:26,08	-0,261962	3,163865	-0,187966	0,413955	-1,631011	-0,940991	-0,139507	-0,204515	-0,047335	2,571503	1,142814	-0,222778	-0,515018	-2,733479	-1,246032	-10,372457	-2,014213	12,517852	-0,139507	-0,204515	-0,047335	-13,482891	12,094132	-0,222778	-0,139507	-0,204515	-0,047335	-13,482891	12,094132	-0,222778
13:03:26,13	-0,261962	3,163865	-0,187966	0,413955	-1,631011	-0,940991	-0,143010	-0,203780	-0,048901	2,519266	0,953819	-0,211585	-0,517371	-2,735362	-1,243729	-10,397987	-1,974327	12,488234	-0,143010	-0,203780	-0,048901	-13,477461	12,180120	-0,211585	-0,143010	-0,203780	-0,048901	-13,477461	12,180120	-0,211585
13:03:26,18	-0,261962	3,163865	-0,187966	0,413955	-1,631011	-0,940991	-0,140695	-0,198358	-0,046190	2,278710	1,047547	-0,207697	-0,520871	-2,732773	-1,243320	-10,374852	-1,965053	12,521740	-0,140695	-0,198358	-0,046190	-13,292407	12,092118	-0,207697	-0,140695	-0,198358	-0,046190	-13,292407	12,092118	-0,207697
13:03:26,23	-0,261962	3,163865	-0,187966	0,413955	-1,631011	-0,940991	-0,139791	-0,204365	-0,048903	2,592307	1,106384	-0,235124	-0,516121	-2,736559	-1,246034	-10,363978	-1,969880	12,494313	-0,139791	-0,204365	-0,048903	-13,450324	12,079995	-0,235124	-0,139791	-0,204365	-0,048903	-13,450324	12,079995	-0,235124
13:03:26,28	-0,261962	3,163865	-0,187966	0,413955	-1,631011	-0,940991	-0,139791	-0,204365	-0,048903	2,592307	1,106384	-0,235124	-0,513193	-2,734255	-1,242538	-10,370406	-1,973378	12,502678	-0,139791	-0,204365	-0,048903	-13,450324	12,079995	-0,235124	-0,139791	-0,204365	-0,048903	-13,450324	12,079995	-0,235124
13:03:26,33	-0,261962	3,163865	-0,187966	0,413955	-1,631011	-0,940991	-0,143251	-0,205748	-0,045407	2,658018	0,922657	-0,226759	-0,516122	-2,732003	-1,244866	-10,348808	-1,979811	12,513184	-0,143736	-0,202086	-0,047736	-13,390957	12,202632	-0,216252	-0,143736	-0,202086	-0,047736	-13,390957	12,202632	-0,216252
13:03:26,38	-0,261962	3,163865	-0,187966	0,413955	-1,631011	-0,940991	-0,143736	-0,202086	-0,047736	2,472805	0,919360	-0,216252	-0,517321	-2,733486	-1,243302	-10,377970	-1,946355	12,507192	-0,143736	-0,202086	-0,047736	-13,390957	12,202632	-0,216252	-0,143736	-0,202086	-0,047736	-13,390957	12,202632	-0,216252
13:03:26,43	-0,261962	3,163865	-0,187966	0,413955	-1,631011	-0,940991	-0,141852	-0,201789	-0,046171	2,471759	0,975330	-0,222245	-0,516165	-2,734002	-1,242929	-10,380534	-1,973147	12,512241	-0,141852	-0,201789	-0,046171	-13,368696	12,110732	-0,222245	-0,141852	-0,201789	-0,046171	-13,368696	12,110732	-0,222245
13:03:26,48	-0,261962	3,163865	-0,187966	0,413955	-1,631011	-0,940991	-0,141984	-0,203048	-0,045799	2,512722	0,979677	-0,217195	-0,520723	-2,732904	-1,239848	-10,353024	-1,867744	12,474074	-0,141984	-0,203048	-0,045799	-13,426534	12,125387	-0,217195	-0,141984	-0,203048	-0,045799	-13,426534	12,125387	-0,217195
13:03:26,53	-0,261962	3,163865	-0,187966	0,413955	-1,631011	-0,940991	-0,140655	-0,198552	-0,042717	2,383953	1,019875	-0,255363	-0,585506	-2,681553	-1,242905	-8,013063	1,154684	12,065453	-0,140655	-0,198552	-0,042717	-13,202347	12,061308	-0,255363	-0,140655	-0,198552	-0,042717	-13,202347	12,061308	-0,255363
13:03:26,58	-0,261962	3,163865	-0,187966	0,413955	-1,631011	-0,940991	-0,152735	-0,116772	-0,045774	1,918905	0,906959	-0,663984	-0,531965	-2,710931	-1,234604	-9,468405	-2,012410	12,332500	-0,152735	-0,116772	-0,045774	-7,247714	12,896682	-0,663984	-0,152735	-0,116772	-0,045774	-7,247714	12,896682	-0,663984
13:03:26,63	-0,261962	3,163865	-0,187966	0,413955	-1,631011	-0,940991	-0,154064	-0,177829	-0,037474	1,623401	1,161072	-0,396936	-0,524204	-2,733139	-1,236532	-10,713575	-2,362883	12,454420	-0,154064	-0,177829	-0,037474	-12,336171	13,255067	-0,396936	-0,154064	-0,177829	-0,037474	-12,336171	13,255067	-0,396936
13:03:26,68	-0,262028	3,163926	-0,187971	0,363953	-1,630982	-0,941026	-0,135538	-0,183916	-0,034248	1,622232	1,316228	-0,336167	-0,535957	-2,730018	-1,231379	-10,327139	-1,883458	12,393270	-0,135538	-0,183916	-0,034248	-12,815167	11,955984	-0,336167	-0,135538	-0,183916	-0,034248	-12,815167	11,955984	-0,336167
13:03:26,73	-0,262028	3,163926	-0,187971	0,363953	-1,630982	-0,941026	-0,135538	-0,183916	-0,034248	1,622232	1,316228	-0,336167	-0,538924	-2,731300	-1,229045	-10,367283	-1,811679	12,418084	-0,135538	-0,183916	-0,034248	-12,815167	11,955984	-0,336167	-0,135538	-0,183916	-0,034248	-12,815167	11,955984	-0,336167
13:03:26,78	-0,262028	3,163926	-0,187971	0,363953	-1,630982	-0,941026	-0,135175	-0,180096	-0,035416	1,530268	1,254801	-0,312030	-0,539446	-2,728422	-1,232547	-10,343345	-1,750929	12,417406	-0,135175	-0,180096	-0,035416	-12,607270	11,866067	-0,312030	-0,135175	-0,180096	-0,035416	-12,607270	11,866067	-0,312030
13:03:26,83	-0,262028	3,163926	-0,187971	0,363953	-1,630982	-0,941026	-0,135036	-0,186852	-0,035432	1,811506	1,251543	-0,337089	-0,533665	-2,731920	-1,232562	-10,387449	-1,806360	12,392348	-0,135036	-0,186852	-0,035432	-12,856352	11,851907	-0,337089	-0,135036	-0,186852	-0,035432	-12,856352	11,851907	-0,337089
13:03:26,88	-0,262028	3,163926	-0,187971	0,363953	-1,630982	-0,941026	-0,135036	-0,186852	-0,035432	1,811506	1,251543	-0,337089	-0,537766	-2,729171	-1,227544	-10,414757	-1,706804	12,387618	-0,135036	-0,186852	-0,035432	-12,856352	11,851907	-0,337089	-0,135036	-0,186852	-0,035432	-12,856352	11,851907	-0,337089
13:03:26,93	-0,262028	3,163926	-0,187971	0,363953	-1,630982	-0,941026	-0,131410	-0,178758	-0,030399	1,488543	1,329094	-0,312336	-0,542488	-2,731014	-1,227529	-10,434669	-1,666050	12,417100	-0,131410	-0,178758	-0,030399	-12,543971	11,644745	-0,312336	-0,131410	-0,178758	-0,030399	-12,543971	11,644745	-0,312336
13:03:26,98	-0,262028	3,163926	-0,187971	0,363953	-1,630982	-0,941026	-0,131410	-0,178758	-0,030399	1,488543	1,329094	-0,312336	-0,542759	-2,729297	-1,226319	-10,325440	-1,546763	12,419271	-0,131410	-0,178758	-0,030399	-12,543971	11,644745	-0,312336	-0,131410	-0,178758	-0,030399	-12,543971	11,644745	-0,312336
13:03:27,03	-0,262028	3,163926	-0,187971	0,363953	-1,630982	-0,941026	-0,144745	-0,091711	-0,030333	1,024357	1,339056	-0,857127	-0,604520	-2,678252	-1,230908	-7,743861	1,636659	11,888758	-0,144745	-0,091711	-0,030333	-6,174962	12,701525	-0,857127	-0,144745	-0,091711	-0,030333	-6,174962	12,701525	-0,857127
13:03:27,08	-0,262028	3,163926	-0,187971	0,363953	-1,630982	-0,941026	-0,121272	-0,161660	-0,030150	0,866833	1,627556	-0,420499	-0,562364	-2,731245	-1,227280	-10,499048	-1,320151	12,308938	-0,121272	-0,161660	-0,030150	-11,823516	11,147391	-0,420499	-0,121272	-0,161660	-0,030150	-11,823516	11,147391	-0,420499
13:03:27,13	-0,262028	3,163926	-0,187971	0,363953	-1,630982	-0,941026	-0,121272	-0,161660	-0,030150	0,866833	1,627556	-0,420499	-0,565423	-2,756112	-1,223431	-11,740881	-1,260244	12,365511	-0,121272	-0,161660	-0,030150	-11,823516	11,147391	-0,420499	-0,121272	-0,161660	-0,030150	-11,823516	11,147391	-0,420499
13:03:27,18	-0,262051	3,163959	-0,187981	0,313962	-1,630990	-0,941034	-0,094093	-0,159529	-0,029065	0,718807	1,716228	-0,428911	-0,581916	-2,755503	-1,224637	-11,672835	-0,677891	12,308763	-0,094093	-0,159529	-0,029065	-11,804253	9,102504	-0,428911	-0,094093	-0,159529	-0,029065	-11,804253	9,102504	-0,428911
13:03:27,23	-0,262051	3,163959	-0,187981	0,313962	-1,630990	-0,941034	-0,095597	-0,160787	-0,029070	0,829314	1,634859	-0,446772	-0,575958	-2,753043	-1,226201	-11,645000	-0,649410	12,282665	-0,095597	-0,160787	-0,029070	-11,792465	9,139211	-0,446772	-0,095597	-0,160787	-0,029070	-11,792465	9,139211	-0,446772
13:03:27,28	-0,262051	3,163959	-0,187981	0,313962	-1,630990	-0,941034	-0,095597	-0,160787	-0,029070	0,829314	1,634859	-0,446772	-0,571783	-2,751999	-1,224622	-11,617646	-0,654935	12,296657	-0,095597	-0,160787	-0,029070	-11,792465	9,139211	-0,446772	-0,095597	-0,160787	-0,029070	-11,792465	9,139211	-0,446772
13:03:27,33	-0,262051	3,163959	-0,187981	0,313962	-1,630990	-0,941034	-0,098589	-0,163881	-0,027491	0,999070	1,505736	-0,432779	-0,574726	-2,752589	-1,225797	-11,637674	-0,593065	12,298964	-0,098589	-0,163881	-0,027491	-11,865551	9,244946	-0,432779	-0,098589	-0,163881	-0,027491	-11,865551	9,244946	-0,432779
13:03:27,38	-0,262051	3,163959	-0,187981	0,313962	-1,630990	-0,941034	-0,095398	-0,163020	-0,025568	0,997488	1,614645	-0,451685	-0,579506	-2,751258	-1,226217	-11,671225	-0,575253	12,294661	-0,095398	-0,163020	-0,025568	-11,799615	9,103391	-0,451685	-0,095398	-0,163020	-0,025568	-11,799615	9,103391	-0,451685
13:03:27,43	-0,262051	3,163959	-0,187981	0,313962	-1,630990	-0,941034	-0,092800	-0,160329	-0,028288	0,874395	1,675831	-0,414652	-0,577753	-2,755237	-1,225419	-11,701029	-0,537483	12,314785	-0,092800	-0,160329	-0,028288	-11,711400	8,960598	-0,414652	-0,092800	-0,160329	-0,028288	-11,711400	8,960598	-0,414652
13:03:27,48	-0,262051	3,163959	-0,187981	0,313962	-1,630990	-0,941034	-0,094637	-0,160662	-0,030217	0,901524	1,601557	-0,403677	-0,576546	-2,753812	-1,227348	-11,677692	-0,539647	12,325760	-0,094637	-0,160662	-0,030217	-11,710441	9,030592	-0,403677	-0,094637	-0,160662	-0,030217	-11,710441	9,030592	-0,403677
13:03:27,53	-0,262051	3,163959	-0,187981	0,313962	-1,630990	-0,941034	-0,094637	-0,160662	-0,030217	0,901524	1,601557	-0,403677	-0,580718	-2,755707	-1,224657	-11,714328	-0,537211	12,304194	-0,094637	-0,160662	-0,030217	-11,710441	9,030592	-0,403677	-0,094637	-0,160662	-0,030217	-11,710441	9,030592	-0,403677
13:03:27,58	-0,262051	3,163959	-0,187981	0,313962	-1,630990	-0,941034	-0,090910	-0,157996	-0,027527	0,746682	1,762461	-0,425242	-0,577141	-2,753468	-1,224252	-11,693040	-0,520729	12,319743	-0,090910	-0,157996	-0,027527	-11,655999	8,898857	-0,425242	-0,090910	-0,157996	-0,027527	-11,655999	8,898857	-0,425242
13:03:27,63	-0,262051	3,163959	-0,187981	0,313962	-1,630990	-0,941034	-0,093603	-0,159255	-0,026745	0,862894	1,621374	-0,428716	-0,578282	-2,754004	-1,223876	-11,689860	-0,492735	12,300720	-0,093603	-0,159255	-0,026745	-11,638608	8,969176	-0,428716	-0,093603	-0,159255	-0,026745	-11,638608	8,969176	-0,428716
13:03:27,68	-0,262051	3,163959	-0,187981	0,313962	-1,630990	-0,941034	-0,093603	-0,159255	-0,026745	0,862894	1,621374	-0,428716	-0,577783	-2,755856	-1,223888	-11,726461	-0,524455	12,295054	-0,093603	-0,159255	-0,026745	-11,638608	8,969176	-0,428716	-0,093603	-0,159255	-0,026745	-11,638608	8,969176	-0,428716
13:03:27,73	-0,262051	3,163959	-0,187981	0,313962	-1,630990	-0,941034	-0,092249	-0,160612	-0,026757	0,887724	1,675945	-0,434382	-0,581256	-2,755653	-1,226203	-11,703116	-0,489203	12,311318	-0,092249	-0,160612	-0,026757	-11,720357	8,917457	-0,434382	-0,092249	-0,160612	-0,026757	-11,720357	8,917457	-0,434382
13:03:27,78	-0,262051	3,163959	-0,187981	0,313962	-1,630990	-0,941034	-0,090688	-0,157503	-0,029072	0,768246	1,759692	-0,418119	-0,575345	-2,757643	-1,225816	-11,695152	-0,512306	12,281916	-0,090688	-0,157503	-0,029072	-11,595761	8,878691	-0,418119	-0,090688	-0,157503	-0,029072	-11,595761	8,878691	-0,418119
13:03:27,83	-0,262051	3,163959	-0,187981	0,313962	-1,630990	-0,941034	-0,093700	-0,159162	-0,030633	0,852553	1,613401	-0,426389	-0,578313	-2,753873	-1,227764	-11,695124	-0,496085	12,303047	-0,093700	-0,159162	-0,030633	-11,641690	8,968886	-0,426389	-0,093700	-0,159162	-0,030633	-11,641690	8,968886	-0,426389
13:03:27,88	-0,262051	3,163959	-0,187981	0,313962	-1,630990	-0,941034	-0,092562	-0,159824	-0,024806	0,901006	1,638037	-0,424107	-0,578929	-2,752673	-1,226978	-11,712532	-0,467488	12,332807	-0,092562	-0,159824	-0,024806	-11,645179	8,904190	-0,424107	-0,092562	-0,159824	-0,024806	-11,645179	8,904190	-0,424107
13:03:27,93	-0,262051	3,163959	-0,187981	0,313962	-1,630990	-0,941034	-0,093080	-0,158814	-0,026754	0,835972	1,616800	-0,423310	-0,578925	-2,754236	-1,223885	-11,719332	-0,480330	12,306126	-0,093080	-0,158814	-0,026754	-11,630915	8,923612	-0,423310	-0,093080	-0,158814	-0,026754	-11,630915	8,923612	-0,423310
13:03:27,98	-0,262051	3,163959	-0,187981	0,313962	-1,630990	-0,941034	-0,093080	-0,158814	-0,026754	0,835972	1,616800	-0,423310	-0,577737	-2,755596	-1,224660	-11,714178	-0,492062	12,296482	-0,093080	-0,158814	-0,026754	-11,630915	8,923612	-0,423310	-0,093080	-0,158814	-0,026754	-11,630915	8,923612	-0,423310
13:03:28,03	-0,262051	3,163959	-0,187981	0,313962	-1,630990	-0,941034	-0,093078	-0,158843	-0,026385	0,843100	1,620259	-0,452560	-0,575857	-2,755095	-1,222689	-11,672375	-0,464290	12,305833	-0,093078	-0,158843	-0,026385	-11,626066	8,926868	-0,452560	-0,093078	-0,158843	-0,026385	-11,626066	8,926868	-0,452560
13:03:28,08	-0,262051	3,163959	-0,187981	0,313962	-1,630990	-0,941034	-0,094327	-0,162970	-0,024818	1,067758	1,583619	-0,467948	-0,574702	-2,755235	-1,221949	-11,684097	-0,482586	12,261489	-0,094327	-0,162970	-0,024818	-11,725391	8,988289	-0,467948	-0,094327	-0,162970	-0,024818	-11,725391	8,988289	-0,467948
13:03:28,13	-0,262051	3,163959	-0,187981	0,313962	-1,630990	-0,941034	-0,094327	-0,162970	-0,024818	1,067758	1,583619	-0,467948	-0,577082	-2,757265	-1,220776	-11,704657	-0,471841	12,275154	-0,094327	-0,162970	-0,024818	-11,725391	8,988289	-0,467948	-0,094327	-0,162970	-0,024818	-11,725391	8,988289	-0,467948
13:03:28,18	-0,262051	3,163959	-0,187981	0,313962	-1,630990	-0,941034	-0,091863	-0,159570	-0,026371	0,877854	1,697421	-0,448348	-0,578878	-2,755668	-1,223501	-11,703048	-0,486773	12,281089	-0,091863	-0,159570	-0,026371	-11,648391	8,908679	-0,448348	-0,091863	-0,159570	-0,026371	-11,648391	8,908679	-0,448348
13:03:28,23	-0,262051	3,163959	-0,187981	0,313962	-1,630990	-0,941034	-0,091594	-0,159004	-0,027146	0,872980	1,664363	-0,426867	-0,579504	-2,755619	-1,224277	-11,731525	-0,441947	12,302569	-0,091594	-0,159004	-0,027146	-11,608798	8,854461	-0,426867	-0,091594	-0,159004	-0,027146	-11,608798	8,854461	-0,426867
13:03:28,28	-0,262051	3,163959	-0,187981	0,313962	-1,630990	-0,941034	-0,091594	-0,159004	-0,027146	0,872980	1,664363	-0,426867	-0,580143	-2,755855	-1,224661	-11,755398	-0,432773	12,322577	-0,091594	-0,159004	-0,027146	-11,608798	8,854461	-0,426867	-0,091594	-0,159004	-0,027146	-11,608798	8,854461	-0,426867
13:03:28,33	-0,262051	3,163959	-0,187981	0,313962	-1,630990	-0,941034	-0,091443	-0,161085	-0,026356	0,949337	1,677996	-0,413553	-0,577776	-2,756789	-1,223487	-11,742418	-0,472460	12,315883	-0,091443	-0,161085	-0,026356	-11,695825	8,856304	-0,413553	-0,091443	-0,161085	-0,026356	-11,695825	8,856304	-0,413553
13:03:28,38	-0,262051	3,163959	-0,187981	0,313962	-1,630990	-0,941034	-0,091443	-0,161085	-0,026356	0,949337	1,677996	-0,413553	-0,580677	-2,754996	-1,225075	-11,728595	-0,443247	12,278647	-0,091443	-0,161085	-0,026356	-11,695825	8,856304	-0,413553	-0,091443	-0,161085	-0,026356	-11,695825	8,856304	-0,413553
13:03:28,43	-0,262051	3,163959	-0,187981	0,313962	-1,630990	-0,941034	-0,089051	-0,159141	-0,027544	0,862951	1,821021	-0,457230	-0,580656	-2,757889	-1,224674	-11,718918	-0,469033	12,272207	-0,089051	-0,159141	-0,027544	-11,629581	8,811553	-0,457230	-0,089051	-0,159141	-0,027544	-11,629581	8,811553	-0,457230
13:03:28,49	-0,262051	3,163959	-0,187981	0,313962	-1,630990	-0,941034	-0,091567	-0,159722	-0,025231	0,912919	1,662486	-0,466606	-0,581820	-2,752314	-1,221196	-11,721966	-0,415304	12,282159	-0,091567	-0,159722	-0,025231	-11,625291	8,850469	-0,466606	-0,091567	-0,159722	-0,025231	-11,625291	8,850469	-0,466606
13:03:28,54	-0,262051	3,163959	-0,187981	0,313962	-1,630990	-0,941034	-0,091567	-0,159722	-0,025231	0,912919	1,662486	-0,466606	-0,579537	-2,753782	-1,223099	-11,734400	-0,461430	12,330595	-0,091567	-0,159722	-0,025231	-11,625291	8,850469	-0,466606	-0,091567	-0,159722	-0,025231	-11,625291	8,850469	-0,466606
13:03:28,59	-0,262051	3,163959	-0,187981	0,313962	-1,630990	-0,941034	-0,093167	-0,158056	-0,025968	0,805409	1,589799	-0,398841	-0,579411	-2,753046	-1,220769	-11,691332	-0,432280	12,305574	-0,093167	-0,158056	-0,025968	-11,602005	8,903408	-0,398841	-0,093167	-0,158056	-0,025968	-11,602005	8,903408	-0,398841
13:03:28,64	-0,262051	3,163959	-0,187981	0,313962	-1,630990	-0,941034	-0,093868	-0,157797	-0,023638	0,838725	1,576091	-0,423863	-0,663341	-2,732461	-1,227193	-10,818920	3,774796	11,803649	-0,093868	-0,157797	-0,023638	-11,548364	8,944697	-0,423863	-0,093868	-0,157797	-0,023638	-11,548364	8,944697	-0,423863
13:03:28,69	-0,262051	3,163959	-0,187981	0,313962	-1,630990	-0,941034	-0,069730	-0,074820	-0,030062	0,603524	1,483260	-0,925787	-0,595893	-2,744604	-1,223409	-11,112964	-0,474093	12,138411	-0,069730	-0,074820	-0,030062	-5,269817	6,957032	-0,925787	-0,069730	-0,074820	-0,030062	-5,269817	6,957032	-0,925787
13:03:28,74	-0,262051	3,163959	-0,187981	0,313962	-1,630990	-0,941034	-0,092938	-0,139303	-0,026279	0,129970	2,146232	-0,591026	-0,602207	-2,790477	-1,228168	-13,676684	-0,273645	12,296999	-0,092938	-0,139303	-0,026279	-10,805281	9,441843	-0,591026	-0,092938	-0,139303	-0,026279	-10,805281	9,441843	-0,591026
13:03:28,79	-0,262055	3,163958	-0,187985	0,263953	-1,631006	-0,941028	-0,050054	-0,156771	-0,031038	-0,069943	2,055737	-0,432437	-0,614794	-2,785994	-1,226981	-13,403299	0,224462	12,211009	-0,050054	-0,156771	-0,031038	-12,376459	5,984942	-0,432437	-0,050054	-0,156771	-0,031038	-12,376459	5,984942	-0,432437
13:03:28,84	-0,262055	3,163958	-0,187985	0,263953	-1,631006	-0,941028	-0,047642	-0,143629	-0,029850	-0,185265	2,168837	-0,518427	-0,615828	-2,784688	-1,229269	-13,352691	0,307485	12,248472	-0,047642	-0,143629	-0,029850	-11,460128	5,908744	-0,518427	-0,047642	-0,143629	-0,029850	-11,460128	5,908744	-0,518427
13:03:28,89	-0,262055	3,163958	-0,187985	0,263953	-1,631006	-0,941028	-0,048257	-0,142080	-0,032138	-0,168592	2,139204	-0,480965	-0,615346	-2,786510	-1,228509	-13,400493	0,282276	12,242661	-0,048257	-0,142080	-0,032138	-11,321885	5,927342	-0,480965	-0,048257	-0,142080	-0,032138	-11,321885	5,927342	-0,480965
13:03:28,94	-0,262055	3,163958	-0,187985	0,263953	-1,631006	-0,941028	-0,046920	-0,143409	-0,031378	-0,145215	2,179903	-0,486775	-0,616400	-2,788067	-1,228901	-13,373893	0,352443	12,215390	-0,046920	-0,143409	-0,031378	-11,402837	5,863135	-0,486775	-0,046920	-0,143409	-0,031378	-11,402837	5,863135	-0,486775
13:03:28,99	-0,262055	3,163958	-0,187985	0,263953	-1,631006	-0,941028	-0,045045	-0,143275	-0,031771	-0,078136	2,265378	-0,514046	-0,614551	-2,785281	-1,226958	-13,326956	0,331394	12,199248	-0,045045	-0,143275	-0,031771	-11,325209	5,801389	-0,514046	-0,045045	-0,143275	-0,031771	-11,325209	5,801389	-0,514046
13:03:29,04	-0,262055	3,163958	-0,187985	0,263953	-1,631006	-0,941028	-0,048382	-0,143482	-0,029827	-0,062100	2,143027	-0,530188	-0,615869	-2,784546	-1,227352	-13,386065	0,333465	12,233960	-0,048382	-0,143482	-0,029827	-11,325471	5,940992	-0,530188	-0,048382	-0,143482	-0,029827	-11,325471	5,940992	-0,530188
13:03:29,09	-0,262055	3,163958	-0,187985	0,263953	-1,631006	-0,941028	-0,045243	-0,139905	-0,033751	-0,075647	2,141210	-0,540115	-0,619219	-2,786210	-1,230882	-13,383611	0,563288	12,189322	-0,045243	-0,139905	-0,033751	-11,058163	5,692814	-0,540115	-0,045243	-0,139905	-0,033751	-11,058163	5,692814	-0,540115
13:03:29,14	-0,262055	3,163958	-0,187985	0,263953	-1,631006	-0,941028	-0,045243	-0,139905	-0,033751	-0,075647	2,141210	-0,540115	-0,687945	-2,745332	-1,222768	-11,312144	3,657670	11,757352	-0,045243	-0,139905	-0,033751	-11,058163	5,692814	-0,540115	-0,045243	-0,139905	-0,033751	-11,058163	5,692814	-0,540115
13:03:29,19	-0,262055	3,163958	-0,187985	0,263953	-1,631006	-0,941028	-0,046281	-0,059947	-0,025638	-0,517890	2,334009	-0,972085	-0,644757	-2,787354	-1,227238	-13,639004	0,942893	12,066486	-0,046281	-0,059947	-0,025638	-5,223743	5,967061	-0,972085	-0,046281	-0,059947	-0,025638	-5,223743	5,967061	-0,972085
13:03:29,24	-0,262055	3,163958	-0,187985	0,263953	-1,631006	-0,941028	-0,031484	-0,118360	-0,030107	-0,994915	2,445742	-0,662950	-0,627863	-2,795427	-1,226017	-13,873878	-0,227897	12,197111	-0,031484	-0,118360	-0,030107	-10,286178	4,917201	-0,662950	-0,031484	-0,118360	-0,030107	-10,286178	4,917201	-0,662950
13:03:29,29	-0,262024	3,163914	-0,187982	0,213947	-1,630997	-0,941009	-0,029140	-0,130624	-0,024626	-0,884673	2,760732	-0,619611	-0,638326	-2,793261	-1,218624	-13,764874	0,399574	12,176189	-0,029140	-0,130624	-0,024626	-11,138621	5,048245	-0,619611	-0,029140	-0,130624	-0,024626	-11,138621	5,048245	-0,619611
13:03:29,34	-0,262024	3,163914	-0,187982	0,213947	-1,630997	-0,941009	-0,027111	-0,128360	-0,025771	-0,970119	2,817678	-0,573975	-0,638283	-2,796141	-1,222902	-13,761413	0,441746	12,155461	-0,027111	-0,128360	-0,025771	-11,046393	4,945891	-0,573975	-0,027111	-0,128360	-0,025771	-11,046393	4,945891	-0,573975
13:03:29,39	-0,262024	3,163914	-0,187982	0,213947	-1,630997	-0,941009	-0,027111	-0,128360	-0,025771	-0,970119	2,817678	-0,573975	-0,637050	-2,795404	-1,219784	-13,746732	0,462450	12,159244	-0,027111	-0,128360	-0,025771	-11,046393	4,945891	-0,573975	-0,027111	-0,128360	-0,025771	-11,046393	4,945891	-0,573975
13:03:29,44	-0,262024	3,163914	-0,187982	0,213947	-1,630997	-0,941009	-0,029529	-0,124371	-0,020713	-1,114169	2,696498	-0,560980	-0,640529	-2,792052	-1,217843	-13,725763	0,494386	12,168457	-0,029529	-0,124371	-0,020713	-10,877254	5,014521	-0,560980	-0,029529	-0,124371	-0,020713	-10,877254	5,014521	-0,560980
13:03:29,49	-0,262024	3,163914	-0,187982	0,213947	-1,630997	-0,941009	-0,029529	-0,124371	-0,020713	-1,114169	2,696498	-0,560980	-0,638193	-2,792689	-1,222136	-13,723049	0,467470	12,136572	-0,029529	-0,124371	-0,020713	-10,877254	5,014521	-0,560980	-0,029529	-0,124371	-0,020713	-10,877254	5,014521	-0,560980
13:03:29,54	-0,262024	3,163914	-0,187982	0,213947	-1,630997	-0,941009	-0,030145	-0,126712	-0,025005	-1,014340	2,680276	-0,592864	-0,637601	-2,790947	-1,222513	-13,715234	0,471235	12,156583	-0,030145	-0,126712	-0,025005	-10,961269	5,046653	-0,592864	-0,030145	-0,126712	-0,025005	-10,961269	5,046653	-0,592864
13:03:29,59	-0,262024	3,163914	-0,187982	0,213947	-1,630997	-0,941009	-0,031950	-0,126354	-0,025382	-1,025804	2,591319	-0,572854	-0,640590	-2,792507	-1,219038	-13,761973	0,513825	12,150720	-0,031950	-0,126354	-0,025382	-10,944605	5,099361	-0,572854	-0,031950	-0,126354	-0,025382	-10,944605	5,099361	-0,572854
13:03:29,64	-0,262024	3,163914	-0,187982	0,213947	-1,630997	-0,941009	-0,029105	-0,124546	-0,021907	-1,106337	2,677483	-0,578716	-0,635844	-2,789155	-1,223314	-13,718459	0,476124	12,133604	-0,029105	-0,124546	-0,021907	-10,883164	4,962200	-0,578716	-0,029105	-0,124546	-0,021907	-10,883164	4,962200	-0,578716
13:03:29,69	-0,262024	3,163914	-0,187982	0,213947	-1,630997	-0,941009	-0,034380	-0,126979	-0,026184	-0,990679	2,459691	-0,595832	-0,638138	-2,791172	-1,220561	-13,704986	0,499890	12,160927	-0,034380	-0,126979	-0,026184	-10,958549	5,158536	-0,595832	-0,034380	-0,126979	-0,026184	-10,958549	5,158536	-0,595832
13:03:29,74	-0,262024	3,163914	-0,187982	0,213947	-1,630997	-0,941009	-0,031486	-0,126001	-0,023430	-1,014214	2,609975	-0,568510	-0,638855	-2,793345	-1,222144	-13,771673	0,509113	12,152735	-0,031486	-0,126001	-0,023430	-10,905314	5,081624	-0,568510	-0,031486	-0,126001	-0,023430	-10,905314	5,081624	-0,568510
13:03:29,79	-0,262024	3,163914	-0,187982	0,213947	-1,630997	-0,941009	-0,029246	-0,126467	-0,025014	-1,015367	2,664090	-0,576702	-0,637555	-2,794188	-1,217872	-13,729875	0,510401	12,115930	-0,029246	-0,126467	-0,025014	-10,943004	4,959899	-0,576702	-0,029246	-0,126467	-0,025014	-10,943004	4,959899	-0,576702
13:03:29,84	-0,262024	3,163914	-0,187982	0,213947	-1,630997	-0,941009	-0,029166	-0,128015	-0,020741	-0,912861	2,703800	-0,613507	-0,635807	-2,794350	-1,220210	-13,736456	0,512141	12,108064	-0,029166	-0,128015	-0,020741	-10,962010	4,993336	-0,613507	-0,029166	-0,128015	-0,020741	-10,962010	4,993336	-0,613507
13:03:29,89	-0,262024	3,163914	-0,187982	0,213947	-1,630997	-0,941009	-0,029900	-0,129609	-0,023079	-0,831726	2,659071	-0,621373	-0,639312	-2,792855	-1,219047	-13,735416	0,557143	12,118094	-0,029900	-0,129609	-0,023079	-11,006050	5,006214	-0,621373	-0,029900	-0,129609	-0,023079	-11,006050	5,006214	-0,621373
13:03:29,94	-0,262024	3,163914	-0,187982	0,213947	-1,630997	-0,941009	-0,029442	-0,125826	-0,021917	-0,988939	2,661262	-0,611343	-0,640487	-2,793167	-1,219419	-13,719628	0,520288	12,131263	-0,029442	-0,125826	-0,021917	-10,866313	4,972489	-0,611343	-0,029442	-0,125826	-0,021917	-10,866313	4,972489	-0,611343
13:03:29,99	-0,262024	3,163914	-0,187982	0,213947	-1,630997	-0,941009	-0,028584	-0,124965	-0,022288	-1,057781	2,737974	-0,598174	-0,636905	-2,791708	-1,217836	-13,696141	0,527129	12,155339	-0,028584	-0,124965	-0,022288	-10,867496	4,981854	-0,598174	-0,028584	-0,124965	-0,022288	-10,867496	4,981854	-0,598174
13:03:30,04	-0,262024	3,163914	-0,187982	0,213947	-1,630997	-0,941009	-0,031638	-0,127337	-0,020706	-0,916719	2,596095	-0,574098	-0,638139	-2,791025	-1,221316	-13,704533	0,512883	12,190890	-0,031638	-0,127337	-0,020706	-10,912711	5,079701	-0,574098	-0,031638	-0,127337	-0,020706	-10,912711	5,079701	-0,574098
13:03:30,09	-0,262024	3,163914	-0,187982	0,213947	-1,630997	-0,941009	-0,031613	-0,125927	-0,024186	-1,006599	2,597285	-0,538546	-0,638124	-2,791669	-1,216696	-13,724245	0,542159	12,140675	-0,031613	-0,125927	-0,024186	-10,891866	5,078876	-0,538546	-0,031613	-0,125927	-0,024186	-10,891866	5,078876	-0,538546
13:03:30,14	-0,262024	3,163914	-0,187982	0,213947	-1,630997	-0,941009	-0,030433	-0,126090	-0,022237	-0,964277	2,698943	-0,569283	-0,638588	-2,792129	-1,219368	-13,652707	0,522053	12,160154	-0,030433	-0,126090	-0,022237	-10,862327	5,087903	-0,569283	-0,030433	-0,126090	-0,022237	-10,862327	5,087903	-0,569283
13:03:30,19	-0,262024	3,163914	-0,187982	0,213947	-1,630997	-0,941009	-0,030433	-0,126090	-0,022237	-0,964277	2,698943	-0,569283	-0,638751	-2,794816	-1,219796	-13,732871	0,509224	12,141020	-0,030433	-0,126090	-0,022237	-10,862327	5,087903	-0,569283	-0,030433	-0,126090	-0,022237	-10,862327	5,087903	-0,569283
13:03:30,24	-0,262024	3,163914	-0,187982	0,213947	-1,630997	-0,941009	-0,028024	-0,127292	-0,022666	-0,952934	2,761174	-0,588416	-0,638107	-2,792264	-1,219400	-13,710108	0,538888	12,151675	-0,028024	-0,127292	-0,022666	-10,945388	4,961069	-0,588416	-0,028024	-0,127292	-0,022666	-10,945388	4,961069	-0,588416
13:03:30,29	-0,262024	3,163914	-0,187982	0,213947	-1,630997	-0,941009	-0,031436	-0,126045	-0,022286	-1,012035	2,612470	-0,598283	-0,638126	-2,791237	-1,219417	-13,705125	0,499876	12,131154	-0,031436	-0,126045	-0,022286	-10,906547	5,080181	-0,598283	-0,031436	-0,126045	-0,022286	-10,906547	5,080181	-0,598283
13:03:30,34	-0,262024	3,163914	-0,187982	0,213947	-1,630997	-0,941009	-0,031436	-0,126045	-0,022286	-1,012035	2,612470	-0,598283	-0,637497	-2,790599	-1,216304	-13,708087	0,552433	12,140867	-0,031436	-0,126045	-0,022286	-10,906547	5,080181	-0,598283	-0,031436	-0,126045	-0,022286	-10,906547	5,080181	-0,598283
13:03:30,39	-0,262024	3,163914	-0,187982	0,213947	-1,630997	-0,941009	-0,032304	-0,126270	-0,019173	-0,956285	2,538501	-0,588570	-0,638130	-2,794754	-1,217860	-13,715281	0,483886	12,119586	-0,032304	-0,126270	-0,019173	-10,868483	5,074333	-0,588570	-0,032304	-0,126270	-0,019173	-10,868483	5,074333	-0,588570
13:03:30,44	-0,262024	3,163914	-0,187982	0,213947	-1,630997	-0,941009	-0,028388	-0,127799	-0,020730	-0,939719	2,770166	-0,609851	-0,639839	-2,794180	-1,219014	-13,695907	0,520946	12,130756	-0,028388	-0,127799	-0,020730	-10,971971	4,998609	-0,609851	-0,028388	-0,127799	-0,020730	-10,971971	4,998609	-0,609851
13:03:30,49	-0,262024	3,163914	-0,187982	0,213947	-1,630997	-0,941009	-0,028031	-0,126032	-0,021883	-0,989839	2,786956	-0,598681	-0,632821	-2,791475	-1,219778	-13,695051	0,482619	12,150979	-0,028031	-0,126032	-0,021883	-10,883355	4,987407	-0,598681	-0,028031	-0,126032	-0,021883	-10,883355	4,987407	-0,598681
13:03:30,54	-0,262024	3,163914	-0,187982	0,213947	-1,630997	-0,941009	-0,030995	-0,126348	-0,023023	-0,974966	2,646199	-0,558934	-0,638084	-2,791771	-1,220153	-13,685131	0,512915	12,170503	-0,030995	-0,126348	-0,023023	-10,893300	5,079290	-0,558934	-0,030995	-0,126348	-0,023023	-10,893300	5,079290	-0,558934
13:03:30,59	-0,262024	3,163914	-0,187982	0,213947	-1,630997	-0,941009	-0,030995	-0,126348	-0,023023	-0,974966	2,646199	-0,558934	-0,640446	-2,791656	-1,220950	-13,695996	0,536409	12,156925	-0,029913	-0,124245	-0,023819	-10,822652	5,029465	-0,572511	-0,029913	-0,124245	-0,023819	-10,822652	5,029465	-0,572511
13:03:30,64	-0,262024	3,163914	-0,187982	0,213947	-1,630997	-0,941009	-0,029913	-0,124245	-0,023819	-1,069417	2,681298	-0,572511	-0,635738	-2,793691	-1,218194	-13,699622	0,518754	12,184303	-0,029913	-0,124245	-0,023819	-10,822652	5,029465	-0,572511	-0,029913	-0,124245	-0,023819	-10,822652	5,029465	-0,572511
13:03:30,69	-0,262024	3,163914	-0,187982	0,213947	-1,630997	-0,941009	-0,030505	-0,129339	-0,021064	-0,821632	2,656213	-0,545134	-0,639255	-2,792752	-1,217474	-13,718043	0,579898	12,132247	-0,030505	-0,129339	-0,021064	-10,974746	5,050835	-0,545134	-0,030505	-0,129339	-0,021064	-10,974746	5,050835	-0,545134
13:03:30,74	-0,262024	3,163914	-0,187982	0,213947	-1,630997	-0,941009	-0,029559	-0,125824	-0,020343	-0,960668	2,658843	-0,597189	-0,636996	-2,791810	-1,217841	-13,730544	0,507714	12,169578	-0,029559	-0,125824	-0,020343	-10,837858	4,979259	-0,597189	-0,029559	-0,125824	-0,020343	-10,837858	4,979259	-0,597189
13:03:30,79	-0,262024	3,163914	-0,187982	0,213947	-1,630997	-0,941009	-0,031505	-0,127309	-0,020710	-0,952224	2,582935	-0,559858	-0,639873	-2,789251	-1,220976	-13,702034	0,543332	12,138300	-0,031505	-0,127309	-0,020710	-10,945968	5,056084	-0,559858	-0,031505	-0,127309	-0,020710	-10,945968	5,056084	-0,559858
13:03:30,84	-0,262024	3,163914	-0,187982	0,213947	-1,630997	-0,941009	-0,032283	-0,123538	-0,023846	-1,103207	2,549382	-0,591136	-0,636334	-2,794486	-1,220573	-13,714639	0,540750	12,128247	-0,032283	-0,123538	-0,023846	-10,800938	5,083572	-0,591136	-0,032283	-0,123538	-0,023846	-10,800938	5,083572	-0,591136
13:03:30,89	-0,262024	3,163914	-0,187982	0,213947	-1,630997	-0,941009	-0,029518	-0,129221	-0,023443	-0,816222	2,683502	-0,601190	-0,639909	-2,793194	-1,220549	-13,725830	0,546890	12,181414	-0,029518	-0,129221	-0,023443	-10,960081	5,000692	-0,601190	-0,029518	-0,129221	-0,023443	-10,960081	5,000692	-0,601190
13:03:30,94	-0,262024	3,163914	-0,187982	0,213947	-1,630997	-0,941009	-0,028850	-0,125479	-0,023418	-1,011087	2,705507	-0,548023	-0,641008	-2,792573	-1,217829	-13,700208	0,565156	12,170293	-0,028850	-0,125479	-0,023418	-10,861195	4,970212	-0,548023	-0,028850	-0,125479	-0,023418	-10,861195	4,970212	-0,548023
13:03:30,99	-0,262024	3,163914	-0,187982	0,213947	-1,630997	-0,941009	-0,028838	-0,124217	-0,020698	-1,048099	2,719169	-0,559144	-0,640522	-2,797077	-1,217828	-13,748939	0,533606	12,174043	-0,028838	-0,124217	-0,020698	-10,799114	4,982960	-0,559144	-0,028838	-0,124217	-0,020698	-10,799114	4,982960	-0,559144
13:03:31,04	-0,262024	3,163914	-0,187982	0,213947	-1,630997	-0,941009	-0,025180	-0,126889	-0,020697	-0,960817	2,882943	-0,555393	-0,641578	-2,792951	-1,218244	-13,696130	0,564499	12,131567	-0,025180	-0,126889	-0,020697	-10,921622	4,859603	-0,555393	-0,025180	-0,126889	-0,020697	-10,921622	4,859603	-0,555393
13:03:31,09	-0,262024	3,163914	-0,187982	0,213947	-1,630997	-0,941009	-0,028226	-0,123912	-0,021114	-1,062495	2,754859	-0,597870	-0,637575	-2,793339	-1,217478	-13,743190	0,533105	12,136058	-0,029892	-0,127573	-0,020347	-10,937298	4,989681	-0,593379	-0,029892	-0,127573	-0,020347	-10,937298	4,989681	-0,593379
13:03:31,14	-0,262024	3,163914	-0,187982	0,213947	-1,630997	-0,941009	-0,030477	-0,127324	-0,023044	-0,923044	2,660996	-0,587700	-0,637498	-2,792707	-1,220175	-13,695042	0,520012	12,141737	-0,030477	-0,127324	-0,023044	-10,917963	5,053435	-0,587700	-0,030477	-0,127324	-0,023044	-10,917963	5,053435	-0,587700
13:03:31,19	-0,262024	3,163914	-0,187982	0,213947	-1,630997	-0,941009	-0,030477	-0,127324	-0,023044	-0,923044	2,660996	-0,587700	-0,638720	-2,795867	-1,220176	-13,732253	0,544957	12,147084	-0,030477	-0,127324	-0,023044	-10,917963	5,053435	-0,587700	-0,030477	-0,127324	-0,023044	-10,917963	5,053435	-0,587700
13:03:31,24	-0,262024	3,163914	-0,187982	0,213947	-1,630997	-0,941009	-0,027129	-0,127845	-0,023045	-0,892948	2,790378	-0,582353	-0,640450	-2,793521	-1,219008	-13,715893	0,562520	12,156507	-0,027129	-0,127845	-0,023045	-10,928775	4,920023	-0,582353	-0,027129	-0,127845	-0,023045	-10,928775	4,920023	-0,582353
13:03:31,29	-0,262024	3,163914	-0,187982	0,213947	-1,630997	-0,941009	-0,028296	-0,125174	-0,021877	-1,008460	2,735100	-0,572930	-0,639215	-2,789617	-1,218252	-13,680935	0,553730	12,127128	-0,028296	-0,125174	-0,021877	-10,834600	4,956325	-0,572930	-0,028296	-0,125174	-0,021877	-10,834600	4,956325	-0,572930
13:03:31,34	-0,262024	3,163914	-0,187982	0,213947	-1,630997	-0,941009	-0,032294	-0,124291	-0,021121	-1,044479	2,561844	-0,602309	-0,639281	-2,792164	-1,218616	-13,715413	0,560429	12,166290	-0,032294	-0,124291	-0,021121	-10,801348	5,096957	-0,602309	-0,032294	-0,124291	-0,021121	-10,801348	5,096957	-0,602309
13:03:31,39	-0,262024	3,163914	-0,187982	0,213947	-1,630997	-0,941009	-0,030056	-0,125507	-0,021485	-0,992684	2,645028	-0,563146	-0,635792	-2,795559	-1,220130	-13,725325	0,522087	12,200100	-0,030056	-0,125507	-0,021485	-10,845010	5,004433	-0,563146	-0,030056	-0,125507	-0,021485	-10,845010	5,004433	-0,563146
13:03:31,44	-0,262024	3,163914	-0,187982	0,213947	-1,630997	-0,941009	-0,028860	-0,130227	-0,022999	-0,785448	2,717837	-0,529336	-0,636287	-2,792671	-1,218238	-13,689164	0,530967	12,126528	-0,028860	-0,130227	-0,022999	-11,008230	4,983311	-0,529336	-0,028860	-0,130227	-0,022999	-11,008230	4,983311	-0,529336
13:03:31,49	-0,262024	3,163914	-0,187982	0,213947	-1,630997	-0,941009	-0,031116	-0,130996	-0,021896	-0,748735	2,611045	-0,612169	-0,633998	-2,793990	-1,219027	-13,717855	0,513964	12,117268	-0,031116	-0,130996	-0,021896	-11,031919	5,053631	-0,612169	-0,031116	-0,130996	-0,021896	-11,031919	5,053631	-0,612169
13:03:31,54	-0,262024	3,163914	-0,187982	0,213947	-1,630997	-0,941009	-0,029928	-0,127016	-0,021867	-0,920521	2,696781	-0,583474	-0,638039	-2,793029	-1,218998	-13,679506	0,532433	12,145963	-0,029928	-0,127016	-0,021867	-10,891283	5,046133	-0,583474	-0,029928	-0,127016	-0,021867	-10,891283	5,046133	-0,583474
13:03:31,59	-0,262024	3,163914	-0,187982	0,213947	-1,630997	-0,941009	-0,029928	-0,127016	-0,021867	-0,920521	2,696781	-0,583474	-0,635442	-2,795830	-1,217154	-13,714927	0,528871	12,142701	-0,029928	-0,127016	-0,021867	-10,891283	5,046133	-0,583474	-0,029928	-0,127016	-0,021867	-10,891283	5,046133	-0,583474
13:03:31,64	-0,262024	3,163914	-0,187982	0,213947	-1,630997	-0,941009	-0,028858	-0,126265	-0,023039	-0,950696	2,737769	-0,587327	-0,639224	-2,793581	-1,220170	-13,687787	0,547443	12,142110	-0,028858	-0,126265	-0,023039	-10,862533	5,003090	-0,587327	-0,028858	-0,126265	-0,023039	-10,862533	5,003090	-0,587327
13:03:31,69	-0,262024	3,163914	-0,187982	0,213947	-1,630997	-0,941009	-0,028858	-0,126265	-0,023039	-0,950696	2,737769	-0,587327	-0,639293	-2,792981	-1,218993	-13,713386	0,537777	12,175340	-0,028858	-0,126265	-0,023039	-10,862533	5,003090	-0,587327	-0,028858	-0,126265	-0,023039	-10,862533	5,003090	-0,587327
13:03:31,74	-0,262024	3,163914	-0,187982	0,213947	-1,630997	-0,941009	-0,029342	-0,125906	-0,021862	-0,990569	2,695246	-0,554096	-0,640508	-2,791283	-1,216675	-13,722331	0,513839	12,173297	-0,029342	-0,125906	-0,021862	-10,874173	4,998589	-0,554096	-0,029342	-0,125906	-0,021862	-10,874173	4,998589	-0,554096
13:03:31,79	-0,262024	3,163914	-0,187982	0,213947	-1,630997	-0,941009	-0,030205	-0,124005	-0,019545	-1,114625	2,654598	-0,556140	-0,639880	-2,791983	-1,218621	-13,714446	0,543592	12,160822	-0,030205	-0,124005	-0,019545	-10,848998	5,025678	-0,556140	-0,030205	-0,124005	-0,019545	-10,848998	5,025678	-0,556140
13:03:31,84	-0,262024	3,163914	-0,187982	0,213947	-1,630997	-0,941009	-0,030125	-0,124181	-0,023425	-1,038583	2,664589	-0,571797	-0,640395	-2,791441	-1,220556	-13,683854	0,568835	12,157640	-0,030125	-0,124181	-0,023425	-10,786809	5,029379	-0,571797	-0,030125	-0,124181	-0,023425	-10,786809	5,029379	-0,571797
13:03:31,89	-0,262024	3,163914	-0,187982	0,213947	-1,630997	-0,941009	-0,030462	-0,125351	-0,019948	-0,999581	2,658594	-0,603603	-0,635791	-2,792291	-1,221342	-13,715934	0,512058	12,152454	-0,030462	-0,125351	-0,019948	-10,839668	5,049829	-0,603603	-0,030462	-0,125351	-0,019948	-10,839668	5,049829	-0,603603
13:03:31,94	-0,262024	3,163914	-0,187982	0,213947	-1,630997	-0,941009	-0,030462	-0,125351	-0,019948	-0,999581	2,658594	-0,603603	-0,634547	-2,792823	-1,219827	-13,706944	0,539171	12,089457	-0,030462	-0,125351	-0,019948	-10,839668	5,049829	-0,603603	-0,030462	-0,125351	-0,019948	-10,839668	5,049829	-0,603603
13:03:31,99	-0,262024	3,163914	-0,187982	0,213947	-1,630997	-0,941009	-0,031826	-0,127255	-0,021469	-0,898168	2,580519	-0,558402	-0,636883	-2,791505	-1,218600	-13,689773	0,549822	12,171035	-0,031826	-0,127255	-0,021469	-10,887691	5,078835	-0,558402	-0,031826	-0,127255	-0,021469	-10,887691	5,078835	-0,558402
13:03:32,04	-0,262024	3,163914	-0,187982	0,213947	-1,630997	-0,941009	-0,031826	-0,127255	-0,021469	-0,898168	2,580519	-0,558402	-0,638736	-2,792656	-1,219779	-13,723235	0,528606	12,170925	-0,031826	-0,127255	-0,021469	-10,887691	5,078835	-0,558402	-0,031826	-0,127255	-0,021469	-10,887691	5,078835	-0,558402
13:03:32,09	-0,262024	3,163914	-0,187982	0,213947	-1,630997	-0,941009	-0,029902	-0,126226	-0,022648	-0,986794	2,662176	-0,558511	-0,638090	-2,792054	-1,222128	-13,703684	0,554995	12,139284	-0,029902	-0,126226	-0,022648	-10,895520	5,009488	-0,558511	-0,029902	-0,126226	-0,022648	-10,895520	5,009488	-0,558511
13:03:32,14	-0,262024	3,163914	-0,187982	0,213947	-1,630997	-0,941009	-0,030746	-0,126484	-0,024997	-0,940728	2,622003	-0,590153	-0,638650	-2,791103	-1,218234	-13,699254	0,570680	12,151951	-0,030746	-0,126484	-0,024997	-10,869738	5,035603	-0,590153	-0,030746	-0,126484	-0,024997	-10,869738	5,035603	-0,590153
13:03:32,19	-0,262024	3,163914	-0,187982	0,213947	-1,630997	-0,941009	-0,031290	-0,125523	-0,021104	-0,974901	2,589732	-0,577485	-0,637497	-2,793138	-1,219793	-13,708506	0,552477	12,137774	-0,031290	-0,125523	-0,021104	-10,828474	5,046000	-0,577485	-0,031290	-0,125523	-0,021104	-10,828474	5,046000	-0,577485
13:03:32,24	-0,262024	3,163914	-0,187982	0,213947	-1,630997	-0,941009	-0,030104	-0,127540	-0,022663	-0,890437	2,652471	-0,591663	-0,637482	-2,793909	-1,220190	-13,700563	0,539502	12,118026	-0,030104	-0,127540	-0,022663	-10,902299	5,015672	-0,591663	-0,030104	-0,127540	-0,022663	-10,902299	5,015672	-0,591663
13:03:32,29	-0,262024	3,163914	-0,187982	0,213947	-1,630997	-0,941009	-0,029444	-0,127938	-0,023059	-0,876970	2,700174	-0,611411	-0,638064	-2,795695	-1,219387	-13,697322	0,529330	12,141038	-0,029444	-0,127938	-0,023059	-10,920130	5,011540	-0,611411	-0,029444	-0,127938	-0,023059	-10,920130	5,011540	-0,611411
13:03:32,34	-0,262024	3,163914	-0,187982	0,213947	-1,630997	-0,941009	-0,027606	-0,128327	-0,022256	-0,863951	2,803640	-0,588399	-0,640375	-2,793067	-1,219398	-13,673939	0,539722	12,131438	-0,027606	-0,128327	-0,022256	-10,937617	4,970728	-0,588399	-0,027606	-0,128327	-0,022256	-10,937617	4,970728	-0,588399
13:03:32,39	-0,262024	3,163914	-0,187982	0,213947	-1,630997	-0,941009	-0,028727	-0,125011	-0,022267	-1,015667	2,760414	-0,597999	-0,638019	-2,790846	-1,217828	-13,675384	0,561553	12,161004	-0,028727	-0,125011	-0,022267	-10,829064	5,015482	-0,597999	-0,028727	-0,125011	-0,022267	-10,829064	5,015482	-0,597999
13:03:32,44	-0,262024	3,163914	-0,187982	0,213947	-1,630997	-0,941009	-0,031828	-0,125941	-0,020697	-0,949122	2,586998	-0,568433	-0,637478	-2,792714	-1,219794	-13,689354	0,523239	12,127017	-0,031828	-0,125941	-0,020697	-10,835526	5,085491	-0,568433	-0,031828	-0,125941	-0,020697	-10,835526	5,085491	-0,568433
13:03:32,49	-0,262024	3,163914	-0,187982	0,213947	-1,630997	-0,941009	-0,032901	-0,129929	-0,020699	-0,799623	2,506662	-0,554061	-0,634029	-2,791911	-1,217830	-13,725563	0,523707	12,175375	-0,032901	-0,129929	-0,020699	-10,999067	5,089395	-0,554061	-0,032901	-0,129929	-0,020699	-10,999067	5,089395	-0,554061
13:03:32,54	-0,262024	3,163914	-0,187982	0,213947	-1,630997	-0,941009	-0,032467	-0,126822	-0,026160	-0,936093	2,540373	-0,579847	-0,636937	-2,790733	-1,223290	-13,703376	0,539893	12,149590	-0,032467	-0,126822	-0,026160	-10,891612	5,089004	-0,579847	-0,032467	-0,126822	-0,026160	-10,891612	5,089004	-0,579847
13:03:32,59	-0,262024	3,163914	-0,187982	0,213947	-1,630997	-0,941009	-0,032989	-0,125145	-0,024632	-1,021451	2,499470	-0,599787	-0,638129	-2,789442	-1,221763	-13,714356	0,548361	12,129649	-0,032989	-0,125145	-0,024632	-10,845330	5,089103	-0,599787	-0,032989	-0,125145	-0,024632	-10,845330	5,089103	-0,599787
13:03:32,64	-0,262024	3,163914	-0,187982	0,213947	-1,630997	-0,941009	-0,030612	-0,126584	-0,023402	-0,941321	2,651174	-0,548221	-0,638071	-2,792221	-1,220533	-13,687395	0,538894	12,181215	-0,030612	-0,126584	-0,023402	-10,878192	5,054186	-0,548221	-0,030612	-0,126584	-0,023402	-10,878192	5,054186	-0,548221
13:03:32,69	-0,262024	3,163914	-0,187982	0,213947	-1,630997	-0,941009	-0,030612	-0,126584	-0,023402	-0,941321	2,651174	-0,548221	-0,639894	-2,793095	-1,218644	-13,736628	0,572814	12,137607	-0,030612	-0,126584	-0,023402	-10,878192	5,054186	-0,548221	-0,030612	-0,126584	-0,023402	-10,878192	5,054186	-0,548221
13:03:32,74	-0,262024	3,163914	-0,187982	0,213947	-1,630997	-0,941009	-0,028943	-0,125443	-0,021513	-0,995930	2,678336	-0,591829	-0,637483	-2,793400	-1,221313	-13,681274	0,510325	12,166103	-0,028943	-0,125443	-0,021513	-10,843177	4,950375	-0,591829	-0,028943	-0,125443	-0,021513	-10,843177	4,950375	-0,591829
13:03:32,79	-0,262024	3,163914	-0,187982	0,213947	-1,630997	-0,941009	-0,029885	-0,127683	-0,024182	-0,905874	2,708548	-0,563334	-0,636365	-2,795365	-1,221317	-13,712928	0,505166	12,166167	-0,029885	-0,127683	-0,024182	-10,928986	5,054513	-0,563334	-0,029885	-0,127683	-0,024182	-10,928986	5,054513	-0,563334
13:03:32,84	-0,262024	3,163914	-0,187982	0,213947	-1,630997	-0,941009	-0,028742	-0,129634	-0,024187	-0,824732	2,743170	-0,563269	-0,635728	-2,792141	-1,219804	-13,703931	0,544470	12,123395	-0,028742	-0,129634	-0,024187	-11,000975	4,999380	-0,563269	-0,028742	-0,129634	-0,024187	-11,000975	4,999380	-0,563269
13:03:32,89	-0,262024	3,163914	-0,187982	0,213947	-1,630997	-0,941009	-0,031852	-0,128573	-0,022673	-0,841329	2,569554	-0,606041	-0,636397	-2,790590	-1,219821	-13,730762	0,527584	12,128100	-0,031852	-0,128573	-0,022673	-10,934340	5,069952	-0,606041	-0,031852	-0,128573	-0,022673	-10,934340	5,069952	-0,606041
13:03:32,94	-0,262024	3,163914	-0,187982	0,213947	-1,630997	-0,941009	-0,032861	-0,127218	-0,022690	-0,939834	2,502317	-0,601337	-0,638118	-2,792675	-1,218257	-13,734772	0,577840	12,133038	-0,032861	-0,127218	-0,022690	-10,926468	5,081886	-0,601337	-0,032861	-0,127218	-0,022690	-10,926468	5,081886	-0,601337
13:03:32,99	-0,262024	3,163914	-0,187982	0,213947	-1,630997	-0,941009	-0,030195	-0,126770	-0,021127	-0,921622	2,612341	-0,596399	-0,639201	-2,790911	-1,217066	-13,681227	0,563596	12,145916	-0,030195	-0,126770	-0,021127	-10,873074	4,982639	-0,596399	-0,030195	-0,126770	-0,021127	-10,873074	4,982639	-0,596399
13:03:33,04	-0,262024	3,163914	-0,187982	0,213947	-1,630997	-0,941009	-0,031181	-0,124951	-0,019935	-1,001800	2,614569	-0,583520	-0,637495	-2,795222	-1,217458	-13,717884	0,552659	12,136146	-0,031181	-0,124951	-0,019935	-10,810421	5,062258	-0,583520	-0,031181	-0,124951	-0,019935	-10,810421	5,062258	-0,583520
13:03:33,09	-0,262024	3,163914	-0,187982	0,213947	-1,630997	-0,941009	-0,031109	-0,126886	-0,024185	-0,955507	2,611339	-0,538252	-0,637561	-2,791941	-1,221316	-13,714446	0,520027	12,191185	-0,031109	-0,126886	-0,024185	-10,916046	5,053362	-0,538252	-0,031109	-0,126886	-0,024185	-10,916046	5,053362	-0,538252
13:03:33,14	-0,262024	3,163914	-0,187982	0,213947	-1,630997	-0,941009	-0,030063	-0,129598	-0,022656	-0,798194	2,664180	-0,592093	-0,635735	-2,794203	-1,219786	-13,707656	0,534882	12,137344	-0,030063	-0,129598	-0,022656	-10,971669	5,024098	-0,592093	-0,030063	-0,129598	-0,022656	-10,971669	5,024098	-0,592093
13:03:33,19	-0,262024	3,163914	-0,187982	0,213947	-1,630997	-0,941009	-0,031114	-0,126217	-0,023049	-0,981607	2,601449	-0,572472	-0,638138	-2,791603	-1,220180	-13,718450	0,532356	12,156964	-0,031114	-0,126217	-0,023049	-10,889649	5,043861	-0,572472	-0,031114	-0,126217	-0,023049	-10,889649	5,043861	-0,572472
13:03:33,24	-0,262024	3,163914	-0,187982	0,213947	-1,630997	-0,941009	-0,031114	-0,126217	-0,023049	-0,981607	2,601449	-0,572472	-0,636882	-2,793488	-1,215114	-13,710038	0,569469	12,154922	-0,031114	-0,126217	-0,023049	-10,889649	5,043861	-0,572472	-0,031114	-0,126217	-0,023049	-10,889649	5,043861	-0,572472
13:03:33,29	-0,262024	3,163914	-0,187982	0,213947	-1,630997	-0,941009	-0,030109	-0,128248	-0,017984	-0,839670	2,642418	-0,574515	-0,635691	-2,791296	-1,218623	-13,694586	0,573671	12,143028	-0,030109	-0,128248	-0,017984	-10,907112	5,005967	-0,574515	-0,030109	-0,128248	-0,017984	-10,907112	5,005967	-0,574515
13:03:33,34	-0,262024	3,163914	-0,187982	0,213947	-1,630997	-0,941009	-0,032603	-0,128183	-0,021492	-0,831680	2,524024	-0,586409	-0,636896	-2,791451	-1,219015	-13,700831	0,556252	12,142542	-0,032603	-0,128183	-0,021492	-10,894028	5,083332	-0,586409	-0,032603	-0,128183	-0,021492	-10,894028	5,083332	-0,586409
13:03:33,39	-0,262024	3,163914	-0,187982	0,213947	-1,630997	-0,941009	-0,031866	-0,127216	-0,021885	-0,900138	2,565638	-0,586895	-0,638693	-2,794509	-1,219003	-13,720416	0,554652	12,156456	-0,031866	-0,127216	-0,021885	-10,886626	5,067108	-0,586895	-0,031866	-0,127216	-0,021885	-10,886626	5,067108	-0,586895
13:03:33,44	-0,262024	3,163914	-0,187982	0,213947	-1,630997	-0,941009	-0,030249	-0,123447	-0,023056	-1,056652	2,642382	-0,590584	-0,640969	-2,790966	-1,220186	-13,687404	0,594133	12,138853	-0,030249	-0,123447	-0,023056	-10,747207	5,016959	-0,590584	-0,030249	-0,123447	-0,023056	-10,747207	5,016959	-0,590584
13:03:33,49	-0,262024	3,163914	-0,187982	0,213947	-1,630997	-0,941009	-0,027889	-0,126188	-0,020706	-0,920516	2,764065	-0,587587	-0,639775	-2,794381	-1,217837	-13,691544	0,589112	12,141850	-0,027889	-0,126188	-0,020706	-10,826272	4,953326	-0,587587	-0,027889	-0,126188	-0,020706	-10,826272	4,953326	-0,587587
13:03:33,54	-0,262024	3,163914	-0,187982	0,213947	-1,630997	-0,941009	-0,027889	-0,126188	-0,020706	-0,920516	2,764065	-0,587587	-0,639926	-2,795954	-1,220582	-13,743870	0,537243	12,132447	-0,027889	-0,126188	-0,020706	-10,826272	4,953326	-0,587587	-0,027889	-0,126188	-0,020706	-10,826272	4,953326	-0,587587
13:03:33,59	-0,262024	3,163914	-0,187982	0,213947	-1,630997	-0,941009	-0,030001	-0,128923	-0,022266	-0,841631	2,660654	-0,582724	-0,636351	-2,793920	-1,219397	-13,717663	0,531052	12,146713	-0,030001	-0,128923	-0,022266	-10,962094	5,015703	-0,582724	-0,030001	-0,128923	-0,022266	-10,962094	5,015703	-0,582724
13:03:33,64	-0,262024	3,163914	-0,187982	0,213947	-1,630997	-0,941009	-0,030001	-0,128923	-0,022266	-0,841631	2,660654	-0,582724	-0,640428	-2,792654	-1,221745	-13,706436	0,578572	12,134496	-0,030001	-0,128923	-0,022266	-10,962094	5,015703	-0,582724	-0,030001	-0,128923	-0,022266	-10,962094	5,015703	-0,582724
13:03:33,69	-0,262024	3,163914	-0,187982	0,213947	-1,630997	-0,941009	-0,029058	-0,124759	-0,024614	-1,011402	2,695621	-0,594940	-0,638658	-2,793907	-1,217841	-13,706237	0,554626	12,146007	-0,029058	-0,124759	-0,024614	-10,804975	4,976692	-0,594940	-0,029058	-0,124759	-0,024614	-10,804975	4,976692	-0,594940
13:03:33,74	-0,262024	3,163914	-0,187982	0,213947	-1,630997	-0,941009	-0,028858	-0,126918	-0,020710	-0,919754	2,718189	-0,583430	-0,636332	-2,793389	-1,218613	-13,703799	0,518071	12,150605	-0,028858	-0,126918	-0,020710	-10,882837	4,983525	-0,583430	-0,028858	-0,126918	-0,020710	-10,882837	4,983525	-0,583430
13:03:33,79	-0,262024	3,163914	-0,187982	0,213947	-1,630997	-0,941009	-0,030470	-0,128674	-0,021482	-0,858874	2,654765	-0,578832	-0,636874	-2,791733	-1,220557	-13,673597	0,514053	12,141810	-0,030470	-0,128674	-0,021482	-10,959813	5,046627	-0,578832	-0,030470	-0,128674	-0,021482	-10,959813	5,046627	-0,578832
13:03:33,84	-0,262024	3,163914	-0,187982	0,213947	-1,630997	-0,941009	-0,031632	-0,127376	-0,023426	-0,914744	2,622458	-0,587626	-0,638686	-2,793619	-1,218264	-13,733414	0,590240	12,118652	-0,031632	-0,127376	-0,023426	-10,913797	5,105608	-0,587626	-0,031632	-0,127376	-0,023426	-10,913797	5,105608	-0,587626
13:03:33,89	-0,262024	3,163914	-0,187982	0,213947	-1,630997	-0,941009	-0,029094	-0,126750	-0,021134	-0,911235	2,664580	-0,610785	-0,636254	-2,791955	-1,218995	-13,669018	0,534173	12,146376	-0,031750	-0,128025	-0,021864	-10,911268	5,102636	-0,583060	-0,031750	-0,128025	-0,021864	-10,911268	5,102636	-0,583060
13:03:33,94	-0,262024	3,163914	-0,187982	0,213947	-1,630997	-0,941009	-0,031750	-0,128025	-0,021864	-0,861307	2,610236	-0,583060	-0,638024	-2,788899	-1,219397	-13,666459	0,548402	12,147199	-0,031750	-0,128025	-0,021864	-10,911268	5,102636	-0,583060	-0,031750	-0,128025	-0,021864	-10,911268	5,102636	-0,583060
13:03:33,99	-0,262024	3,163914	-0,187982	0,213947	-1,630997	-0,941009	-0,033512	-0,124964	-0,022267	-1,006894	2,513723	-0,582238	-0,635123	-2,792395	-1,220160	-13,693926	0,548371	12,157617	-0,033512	-0,124964	-0,022267	-10,816541	5,144428	-0,582238	-0,033512	-0,124964	-0,022267	-10,816541	5,144428	-0,582238
13:03:34,04	-0,262024	3,163914	-0,187982	0,213947	-1,630997	-0,941009	-0,031935	-0,129224	-0,023030	-0,799137	2,571966	-0,571820	-0,635142	-2,792456	-1,220527	-13,694242	0,535439	12,186488	-0,031935	-0,129224	-0,023030	-10,943190	5,078859	-0,571820	-0,031935	-0,129224	-0,023030	-10,943190	5,078859	-0,571820
13:03:34,09	-0,262024	3,163914	-0,187982	0,213947	-1,630997	-0,941009	-0,027282	-0,128561	-0,023019	-0,819059	2,812294	-0,577352	-0,638024	-2,796093	-1,220150	-13,688071	0,561777	12,152085	-0,027282	-0,128561	-0,023019	-10,911092	4,953920	-0,577352	-0,027282	-0,128561	-0,023019	-10,911092	4,953920	-0,577352
13:03:34,14	-0,262024	3,163914	-0,187982	0,213947	-1,630997	-0,941009	-0,027282	-0,128561	-0,023019	-0,819059	2,812294	-0,577352	-0,637490	-2,794597	-1,218630	-13,709338	0,542844	12,126860	-0,028844	-0,128275	-0,021499	-10,930550	4,986369	-0,602576	-0,028844	-0,128275	-0,021499	-10,930550	4,986369	-0,602576
13:03:34,19	-0,262024	3,163914	-0,187982	0,213947	-1,630997	-0,941009	-0,031823	-0,127193	-0,023756	-0,919284	2,568228	-0,571645	-0,636938	-2,791477	-1,220887	-13,709506	0,540557	12,157791	-0,031823	-0,127193	-0,023756	-10,903937	5,066295	-0,571645	-0,031823	-0,127193	-0,023756	-10,903937	5,066295	-0,571645
13:03:34,24	-0,262024	3,163914	-0,187982	0,213947	-1,630997	-0,941009	-0,031823	-0,127193	-0,023756	-0,919284	2,568228	-0,571645	-0,638671	-2,795187	-1,221340	-13,706505	0,544861	12,137944	-0,031823	-0,127193	-0,023756	-10,903937	5,066295	-0,571645	-0,031823	-0,127193	-0,023756	-10,903937	5,066295	-0,571645
13:03:34,29	-0,262024	3,163914	-0,187982	0,213947	-1,630997	-0,941009	-0,027743	-0,127547	-0,024209	-0,895652	2,780814	-0,591493	-0,640308	-2,790912	-1,217854	-13,652841	0,572042	12,117112	-0,027743	-0,127547	-0,024209	-10,908087	4,958631	-0,591493	-0,027743	-0,127547	-0,024209	-10,908087	4,958631	-0,591493
13:03:34,34	-0,262024	3,163914	-0,187982	0,213947	-1,630997	-0,941009	-0,030627	-0,123992	-0,020723	-1,030115	2,663741	-0,612324	-0,635141	-2,793351	-1,216692	-13,709208	0,529007	12,120983	-0,030627	-0,123992	-0,020723	-10,763522	5,067936	-0,612324	-0,030627	-0,123992	-0,020723	-10,763522	5,067936	-0,612324
13:03:34,39	-0,262024	3,163914	-0,187982	0,213947	-1,630997	-0,941009	-0,033645	-0,125522	-0,021908	-0,975047	2,471536	-0,605670	-0,637474	-2,789063	-1,219039	-13,695598	0,568455	12,123767	-0,033645	-0,125522	-0,021908	-10,828548	5,112694	-0,605670	-0,033645	-0,125522	-0,021908	-10,828548	5,112694	-0,605670
13:03:34,44	-0,262024	3,163914	-0,187982	0,213947	-1,630997	-0,941009	-0,033645	-0,125522	-0,021908	-0,975047	2,471536	-0,605670	-0,639800	-2,793236	-1,219398	-13,686193	0,556564	12,137022	-0,033645	-0,125522	-0,021908	-10,828548	5,112694	-0,605670	-0,033645	-0,125522	-0,021908	-10,828548	5,112694	-0,605670
13:03:34,49	-0,262024	3,163914	-0,187982	0,213947	-1,630997	-0,941009	-0,028868	-0,125594	-0,022267	-0,976900	2,734072	-0,592414	-0,637505	-2,793653	-1,222516	-13,711028	0,558915	12,134740	-0,028868	-0,125594	-0,022267	-10,836052	5,000174	-0,592414	-0,028868	-0,125594	-0,022267	-10,836052	5,000174	-0,592414
13:03:34,54	-0,262024	3,163914	-0,187982	0,213947	-1,630997	-0,941009	-0,029654	-0,127790	-0,025385	-0,873089	2,670479	-0,594697	-0,637402	-2,790569	-1,219000	-13,657057	0,549095	12,141897	-0,029654	-0,127790	-0,025385	-10,904627	4,998338	-0,594697	-0,029654	-0,127790	-0,025385	-10,904627	4,998338	-0,594697
13:03:34,59	-0,262024	3,163914	-0,187982	0,213947	-1,630997	-0,941009	-0,032377	-0,126337	-0,021870	-0,930157	2,580539	-0,587540	-0,636886	-2,791574	-1,217847	-13,695599	0,546557	12,141450	-0,032377	-0,126337	-0,021870	-10,847644	5,122145	-0,587540	-0,032377	-0,126337	-0,021870	-10,847644	5,122145	-0,587540
13:03:34,64	-0,262024	3,163914	-0,187982	0,213947	-1,630997	-0,941009	-0,031764	-0,127286	-0,020716	-0,902286	2,580300	-0,587986	-0,636873	-2,792940	-1,218624	-13,690462	0,540109	12,131773	-0,030588	-0,127981	-0,021493	-10,915676	5,050293	-0,597664	-0,030588	-0,127981	-0,021493	-10,915676	5,050293	-0,597664
13:03:34,69	-0,262024	3,163914	-0,187982	0,213947	-1,630997	-0,941009	-0,029905	-0,126959	-0,022279	-0,940451	2,675134	-0,597582	-0,638100	-2,793020	-1,219410	-13,707766	0,529168	12,131855	-0,029905	-0,126959	-0,022279	-10,906727	5,022684	-0,597582	-0,029905	-0,126959	-0,022279	-10,906727	5,022684	-0,597582
13:03:34,74	-0,262024	3,163914	-0,187982	0,213947	-1,630997	-0,941009	-0,029905	-0,126959	-0,022279	-0,940451	2,675134	-0,597582	-0,639859	-2,794324	-1,222510	-13,714095	0,569537	12,144292	-0,029905	-0,126959	-0,022279	-10,906727	5,022684	-0,597582	-0,029905	-0,126959	-0,022279	-10,906727	5,022684	-0,597582
13:03:34,79	-0,262024	3,163914	-0,187982	0,213947	-1,630997	-0,941009	-0,027896	-0,126087	-0,025380	-0,953972	2,753919	-0,585144	-0,637994	-2,789520	-1,220158	-13,652377	0,551670	12,157225	-0,027896	-0,126087	-0,025380	-10,851836	4,943789	-0,585144	-0,027896	-0,126087	-0,025380	-10,851836	4,943789	-0,585144
13:03:34,84	-0,262024	3,163914	-0,187982	0,213947	-1,630997	-0,941009	-0,030532	-0,126012	-0,019952	-0,956870	2,655184	-0,613045	-0,638606	-2,792004	-1,217082	-13,680392	0,551237	12,116392	-0,030532	-0,126012	-0,019952	-10,848845	5,051980	-0,613045	-0,030532	-0,126012	-0,019952	-10,848845	5,051980	-0,613045
13:03:34,89	-0,262024	3,163914	-0,187982	0,213947	-1,630997	-0,941009	-0,030532	-0,126012	-0,019952	-0,956870	2,655184	-0,613045	-0,638102	-2,792208	-1,217084	-13,721135	0,558386	12,136478	-0,030607	-0,126550	-0,019954	-10,877275	5,015109	-0,592959	-0,030607	-0,126550	-0,019954	-10,877275	5,015109	-0,592959
13:03:34,94	-0,262024	3,163914	-0,187982	0,213947	-1,630997	-0,941009	-0,030607	-0,126550	-0,019954	-0,943088	2,612425	-0,592959	-0,638670	-2,795652	-1,219782	-13,720111	0,577383	12,147799	-0,030607	-0,126550	-0,019954	-10,877275	5,015109	-0,592959	-0,030607	-0,126550	-0,019954	-10,877275	5,015109	-0,592959
13:03:34,99	-0,262024	3,163914	-0,187982	0,213947	-1,630997	-0,941009	-0,029830	-0,130524	-0,023015	-0,697685	2,681419	-0,576263	-0,635050	-2,794868	-1,220145	-13,677026	0,577685	12,153174	-0,029830	-0,130524	-0,023015	-10,943811	5,023049	-0,576263	-0,029830	-0,130524	-0,023015	-10,943811	5,023049	-0,576263
13:03:35,04	-0,262024	3,163914	-0,187982	0,213947	-1,630997	-0,941009	-0,029830	-0,130524	-0,023015	-0,697685	2,681419	-0,576263	-0,633952	-2,791325	-1,218622	-13,688753	0,517087	12,136606	-0,029830	-0,130524	-0,023015	-10,943811	5,023049	-0,576263	-0,029830	-0,130524	-0,023015	-10,943811	5,023049	-0,576263
13:03:35,09	-0,262024	3,163914	-0,187982	0,213947	-1,630997	-0,941009	-0,033447	-0,129703	-0,021491	-0,798696	2,513466	-0,592830	-0,638042	-2,792209	-1,219376	-13,681621	0,548627	12,166235	-0,030636	-0,126603	-0,022245	-10,867369	5,054965	-0,563202	-0,030636	-0,126603	-0,022245	-10,867369	5,054965	-0,563202
13:03:35,14	-0,262024	3,163914	-0,187982	0,213947	-1,630997	-0,941009	-0,030636	-0,126603	-0,022245	-0,929038	2,650041	-0,563202	-0,636302	-2,793166	-1,220939	-13,691689	0,537452	12,152555	-0,030636	-0,126603	-0,022245	-10,867369	5,054965	-0,563202	-0,030636	-0,126603	-0,022245	-10,867369	5,054965	-0,563202
13:03:35,19	-0,262024	3,163914	-0,187982	0,213947	-1,630997	-0,941009	-0,030678	-0,128588	-0,023808	-0,840528	2,644745	-0,576882	-0,639895	-2,792591	-1,219403	-13,722937	0,546845	12,156552	-0,030678	-0,128588	-0,023808	-10,934683	5,052937	-0,576882	-0,030678	-0,128588	-0,023808	-10,934683	5,052937	-0,576882
13:03:35,24	-0,262024	3,163914	-0,187982	0,213947	-1,630997	-0,941009	-0,029379	-0,125190	-0,022272	-1,024729	2,680516	-0,572885	-0,635713	-2,791494	-1,218223	-13,695355	0,547770	12,156465	-0,029379	-0,125190	-0,022272	-10,852118	4,986764	-0,572885	-0,029379	-0,125190	-0,022272	-10,852118	4,986764	-0,572885
13:03:35,29	-0,262024	3,163914	-0,187982	0,213947	-1,630997	-0,941009	-0,032420	-0,128263	-0,021092	-0,850335	2,545792	-0,572971	-0,636313	-2,790899	-1,219413	-13,709824	0,579512	12,138959	-0,032420	-0,128263	-0,021092	-10,918964	5,090783	-0,572971	-0,032420	-0,128263	-0,021092	-10,918964	5,090783	-0,572971
13:03:35,34	-0,262024	3,163914	-0,187982	0,213947	-1,630997	-0,941009	-0,032635	-0,127446	-0,022282	-0,872553	2,506208	-0,590478	-0,635791	-2,790957	-1,218258	-13,726724	0,528253	12,132024	-0,032635	-0,127446	-0,022282	-10,877064	5,068080	-0,590478	-0,032635	-0,127446	-0,022282	-10,877064	5,068080	-0,590478
13:03:35,39	-0,262024	3,163914	-0,187982	0,213947	-1,630997	-0,941009	-0,029845	-0,125692	-0,022244	-0,994695	2,707279	-0,564256	-0,639227	-2,792439	-1,219375	-13,676806	0,524731	12,165180	-0,029845	-0,125692	-0,022244	-10,861515	5,050127	-0,564256	-0,029845	-0,125692	-0,022244	-10,861515	5,050127	-0,564256
13:03:35,44	-0,262024	3,163914	-0,187982	0,213947	-1,630997	-0,941009	-0,031338	-0,128953	-0,020334	-0,794747	2,603682	-0,611970	-0,635656	-2,792777	-1,217464	-13,684130	0,564010	12,117467	-0,031338	-0,128953	-0,020334	-10,917587	5,063699	-0,611970	-0,031338	-0,128953	-0,020334	-10,917587	5,063699	-0,611970
13:03:35,49	-0,262024	3,163914	-0,187982	0,213947	-1,630997	-0,941009	-0,031143	-0,129058	-0,023410	-0,817829	2,655291	-0,582739	-0,635663	-2,792997	-1,220541	-13,662444	0,518574	12,146698	-0,031143	-0,129058	-0,023410	-10,948857	5,100045	-0,582739	-0,031143	-0,129058	-0,023410	-10,948857	5,100045	-0,582739
13:03:35,54	-0,262024	3,163914	-0,187982	0,213947	-1,630997	-0,941009	-0,031143	-0,129058	-0,023410	-0,817829	2,655291	-0,582739	-0,638695	-2,794434	-1,221721	-13,714534	0,551331	12,157953	-0,031143	-0,129058	-0,023410	-10,948857	5,100045	-0,582739	-0,031143	-0,129058	-0,023410	-10,948857	5,100045	-0,582739
13:03:35,59	-0,262024	3,163914	-0,187982	0,213947	-1,630997	-0,941009	-0,028383	-0,127150	-0,024590	-0,914689	2,737331	-0,571483	-0,636301	-2,793943	-1,217047	-13,700745	0,540860	12,159964	-0,028383	-0,127150	-0,024590	-10,895988	4,965411	-0,571483	-0,028383	-0,127150	-0,024590	-10,895988	4,965411	-0,571483
13:03:35,64	-0,262024	3,163914	-0,187982	0,213947	-1,630997	-0,941009	-0,030005	-0,128978	-0,019916	-0,821806	2,670181	-0,569473	-0,637430	-2,791256	-1,217456	-13,677117	0,552419	12,136318	-0,030005	-0,128978	-0,019916	-10,946604	5,025562	-0,569473	-0,030005	-0,128978	-0,019916	-10,946604	5,025562	-0,569473
13:03:35,69	-0,262024	3,163914	-0,187982	0,213947	-1,630997	-0,941009	-0,031768	-0,126656	-0,020325	-0,920739	2,593190	-0,593119	-0,635114	-2,793923	-1,216643	-13,695042	0,538851	12,174339	-0,031768	-0,126656	-0,020325	-10,863240	5,086963	-0,593119	-0,031768	-0,126656	-0,020325	-10,863240	5,086963	-0,593119
13:03:35,74	-0,262024	3,163914	-0,187982	0,213947	-1,630997	-0,941009	-0,029629	-0,126524	-0,021091	-0,910310	2,678214	-0,577542	-0,638615	-2,793042	-1,218222	-13,691150	0,580516	12,151894	-0,029629	-0,126524	-0,021091	-10,842414	5,004080	-0,577542	-0,029629	-0,126524	-0,021091	-10,842414	5,004080	-0,577542
13:03:35,79	-0,262024	3,163914	-0,187982	0,213947	-1,630997	-0,941009	-0,029629	-0,126524	-0,021091	-0,910310	2,678214	-0,577542	-0,635146	-2,795283	-1,217077	-13,718077	0,535596	12,121231	-0,029423	-0,130648	-0,019946	-11,004072	4,997753	-0,608205	-0,029423	-0,130648	-0,019946	-11,004072	4,997753	-0,608205
13:03:35,84	-0,262024	3,163914	-0,187982	0,213947	-1,630997	-0,941009	-0,029423	-0,130648	-0,019946	-0,748214	2,688083	-0,608205	-0,640406	-2,793042	-1,216677	-13,696482	0,552799	12,144966	-0,029423	-0,130648	-0,019946	-11,004072	4,997753	-0,608205	-0,029423	-0,130648	-0,019946	-11,004072	4,997753	-0,608205
13:03:35,89	-0,262024	3,163914	-0,187982	0,213947	-1,630997	-0,941009	-0,028733	-0,124972	-0,019547	-1,017642	2,734050	-0,584470	-0,638060	-2,792178	-1,220943	-13,687166	0,545320	12,152606	-0,028733	-0,124972	-0,019547	-10,827977	4,989574	-0,584470	-0,028733	-0,124972	-0,019547	-10,827977	4,989574	-0,584470
13:03:35,94	-0,262024	3,163914	-0,187982	0,213947	-1,630997	-0,941009	-0,030654	-0,126572	-0,023813	-0,936267	2,645944	-0,576831	-0,641609	-2,791508	-1,220941	-13,695473	0,561168	12,172064	-0,030654	-0,126572	-0,023813	-10,872193	5,052300	-0,576831	-0,030654	-0,126572	-0,023813	-10,872193	5,052300	-0,576831
13:03:35,99	-0,262024	3,163914	-0,187982	0,213947	-1,630997	-0,941009	-0,029460	-0,123163	-0,023810	-1,103960	2,692922	-0,557373	-0,641625	-2,792293	-1,219416	-13,710158	0,554716	12,137045	-0,029460	-0,123163	-0,023810	-10,772285	5,005537	-0,557373	-0,029460	-0,123163	-0,023810	-10,772285	5,005537	-0,557373
13:03:36,04	-0,262024	3,163914	-0,187982	0,213947	-1,630997	-0,941009	-0,028772	-0,123542	-0,022285	-1,097208	2,719226	-0,592392	-0,638066	-2,794777	-1,221330	-13,699067	0,551940	12,147943	-0,028772	-0,123542	-0,022285	-10,795246	4,977803	-0,592392	-0,028772	-0,123542	-0,022285	-10,795246	4,977803	-0,592392
13:03:36,09	-0,262024	3,163914	-0,187982	0,213947	-1,630997	-0,941009	-0,028400	-0,127867	-0,024199	-0,869177	2,749546	-0,581493	-0,639208	-2,790328	-1,220167	-13,667254	0,537537	12,151755	-0,028400	-0,127867	-0,024199	-10,906711	4,978947	-0,581493	-0,028400	-0,127867	-0,024199	-10,906711	4,978947	-0,581493
13:03:36,14	-0,262024	3,163914	-0,187982	0,213947	-1,630997	-0,941009	-0,031682	-0,124653	-0,023037	-1,032880	2,613616	-0,577681	-0,639238	-2,798174	-1,220552	-13,708785	0,554179	12,137245	-0,031682	-0,124653	-0,023037	-10,818103	5,100681	-0,577681	-0,031682	-0,124653	-0,023037	-10,818103	5,100681	-0,577681
13:03:36,19	-0,262024	3,163914	-0,187982	0,213947	-1,630997	-0,941009	-0,024872	-0,128550	-0,023421	-0,836559	2,923458	-0,592192	-0,640414	-2,794864	-1,220956	-13,699327	0,556011	12,132895	-0,024872	-0,128550	-0,023421	-10,927741	4,875923	-0,592192	-0,024872	-0,128550	-0,023421	-10,927741	4,875923	-0,592192
13:03:36,24	-0,262024	3,163914	-0,187982	0,213947	-1,630997	-0,941009	-0,030026	-0,129625	-0,021490	-0,796846	2,665932	-0,592805	-0,634589	-2,792126	-1,220938	-13,709690	0,529500	12,167470	-0,030026	-0,129625	-0,021490	-10,972419	5,022995	-0,592805	-0,030026	-0,129625	-0,021490	-10,972419	5,022995	-0,592805
13:03:36,29	-0,262024	3,163914	-0,187982	0,213947	-1,630997	-0,941009	-0,028602	-0,129104	-0,018758	-0,838105	2,756506	-0,585855	-0,639375	-2,792820	-1,218625	-13,720309	0,570616	12,152831	-0,028602	-0,129104	-0,018758	-10,972802	5,001726	-0,585855	-0,028602	-0,129104	-0,018758	-10,972802	5,001726	-0,585855
13:03:36,34	-0,262024	3,163914	-0,187982	0,213947	-1,630997	-0,941009	-0,028602	-0,129104	-0,018758	-0,838105	2,756506	-0,585855	-0,637445	-2,793873	-1,218620	-13,689104	0,552533	12,131917	-0,028602	-0,129104	-0,018758	-10,972802	5,001726	-0,585855	-0,028602	-0,129104	-0,018758	-10,972802	5,001726	-0,585855
13:03:36,39	-0,262024	3,163914	-0,187982	0,213947	-1,630997	-0,941009	-0,029494	-0,127952	-0,021489	-0,859220	2,701013	-0,597520	-0,639176	-2,792692	-1,219399	-13,678213	0,583070	12,133133	-0,029494	-0,127952	-0,021489	-10,903491	5,016257	-0,597520	-0,029494	-0,127952	-0,021489	-10,903491	5,016257	-0,597520
13:03:36,44	-0,262024	3,163914	-0,187982	0,213947	-1,630997	-0,941009	-0,028905	-0,128267	-0,021507	-0,850008	2,719219	-0,616844	-0,637467	-2,794540	-1,218638	-13,703423	0,552544	12,112592	-0,028905	-0,128267	-0,021507	-10,918977	4,988251	-0,616844	-0,028905	-0,128267	-0,021507	-10,918977	4,988251	-0,616844
13:03:36,49	-0,262024	3,163914	-0,187982	0,213947	-1,630997	-0,941009	-0,032933	-0,123933	-0,022247	-1,055869	2,541142	-0,553211	-0,639206	-2,788885	-1,219377	-13,666478	0,553733	12,176226	-0,032933	-0,123933	-0,022247	-10,784628	5,126406	-0,553211	-0,032933	-0,123933	-0,022247	-10,784628	5,126406	-0,553211
13:03:36,54	-0,262024	3,163914	-0,187982	0,213947	-1,630997	-0,941009	-0,028827	-0,128283	-0,020675	-0,860531	2,729307	-0,545095	-0,637492	-2,794616	-1,217806	-13,703882	0,539716	12,184341	-0,028827	-0,128283	-0,020675	-10,930733	4,992193	-0,545095	-0,028827	-0,128283	-0,020675	-10,930733	4,992193	-0,545095
