# Supplementary material for: Characterization of interfragmentary motion associated with common osteosynthesis devices for rat fracture healing studies
Source: PLoS One. 2017 Apr 28;12(4):e0176735. doi: 10.1371/journal.pone.0176735 (PMC5409164; doi:10.1371/journal.pone.0176735)
Supplement: S1 Dataset — (ZIP) [file pone.0176735.s001.zip › S1_Dataset/UlmExFix/Specimen04/ULM-Fix-Ex_04V.txt]

%Tester: Sukopp Matthias
%Projekt: 
%Zeit: 13.03.2015 13:07:34
%Dateipfad: D:\Messungen\Fixator\Measurements\Fixator_20150313.txt
%Kommentar: Ulm-Fix-Ex_04-V
%VI Version: D:\LVProjekte\Fixator\HauptVI\Fixator_v0.12.vi
%Virtueller Drehpunkt: 	0,0000	0,0000	0,0000
%Sensor zu Hexapod (Mitte): 	0,000000	0,000000	-26,500000
%Sensor zu Hexapod Trans (Mitte): 	-0,500000	-0,866025	0,000000	-0,866025	0,500000	0,000000	0,000000	0,000000	1,000000
%Hexapod zu Labor (Mitte): 	-0,330103	3,153934	-0,240987
%Hexapod zu Labor Trans (Mitte): 	0,999782	0,016377	-0,012989	-0,016421	0,999860	-0,003347	0,012933	0,003560	0,999910
%Labor zu CR (Mitte): 	0,000000	0,000000	78,500000
%Labor zu CR Trans (Mitte): 	1,000000	0,000000	0,000000	0,000000	1,000000	0,000000	0,000000	0,000000	1,000000
%Zentrum Sensormasse: 	0,000000	0,000000	2,000000
%Sensormasse: 	200,000000E-3
--------------------------------------------------
Time	X	Y	Z	U	V	W	Exp_ Fx	Exp_ Fy	Exp_ Fz	Exp_ Mx	Exp_ My	Exp_ Mz	Sen_ Fx	Sen_ Fy	Sen_ Fz	Sen_ Mx	Sen_ My	Sen_ Mz	Hex_ Fx	Hex_ Fy	Hex_ Fz	Hex_ Mx	Hex_ My	Hex_ Mz	Lab_ Fx	Lab_ Fy	Lab_ Fz	Lab_ Mx	Lab_ My	Lab_ Mz	Laser
13:07:34,82	-0,330103	3,153934	-0,240987	0,203989	-0,741003	-0,941003	-0,096296	-0,123079	0,010249	1,044058	2,890752	-0,762473	-0,609587	-2,731677	-1,188617	-9,396256	0,563732	11,972501	-0,096296	-0,123079	0,010249	-8,617673	10,449980	-0,762473	-0,096296	-0,123079	0,010249	-8,617673	10,449980	-0,762473
13:07:34,87	-0,330103	3,153934	-0,240987	0,203989	-0,741003	-0,941003	-0,100342	-0,119213	0,009683	0,867075	2,713526	-0,731955	-0,609589	-2,728147	-1,187448	-9,397356	0,592794	11,997481	-0,100342	-0,119213	0,009683	-8,491156	10,590370	-0,731955	-0,100342	-0,119213	0,009683	-8,491156	10,590370	-0,731955
13:07:34,92	-0,330103	3,153934	-0,240987	0,203989	-0,741003	-0,941003	-0,099829	-0,121494	0,008900	0,969536	2,721473	-0,736160	-0,607870	-2,729732	-1,188230	-9,421658	0,588184	11,993276	-0,099829	-0,121494	0,008900	-8,567742	10,558030	-0,736160	-0,099829	-0,121494	0,008900	-8,567742	10,558030	-0,736160
13:07:34,97	-0,330103	3,153934	-0,240987	0,203989	-0,741003	-0,941003	-0,098569	-0,118096	0,009276	0,791011	2,765144	-0,731567	-0,611443	-2,729124	-1,187855	-9,441478	0,597540	11,997869	-0,098569	-0,118096	0,009276	-8,479492	10,502800	-0,731567	-0,098569	-0,118096	0,009276	-8,479492	10,502800	-0,731567
13:07:35,02	-0,330103	3,153934	-0,240987	0,203989	-0,741003	-0,941003	-0,098569	-0,118096	0,009276	0,791011	2,765144	-0,731567	-0,606123	-2,731406	-1,189005	-9,429299	0,573842	11,988575	-0,098569	-0,118096	0,009276	-8,479492	10,502800	-0,731567	-0,098569	-0,118096	0,009276	-8,479492	10,502800	-0,731567
13:07:35,07	-0,330103	3,153934	-0,240987	0,203989	-0,741003	-0,941003	-0,097768	-0,123349	0,011985	1,029836	2,835770	-0,778097	-0,607294	-2,732444	-1,185145	-9,433537	0,553284	11,951339	-0,097768	-0,123349	0,011985	-8,653066	10,510594	-0,778097	-0,097768	-0,123349	0,011985	-8,653066	10,510594	-0,778097
13:07:35,12	-0,330103	3,153934	-0,240987	0,203989	-0,741003	-0,941003	-0,100200	-0,120650	0,009274	0,918580	2,736696	-0,766463	-0,608416	-2,728989	-1,187856	-9,395310	0,564788	11,962974	-0,100200	-0,120650	0,009274	-8,552474	10,602377	-0,766463	-0,100200	-0,120650	0,009274	-8,552474	10,602377	-0,766463
13:07:35,17	-0,330103	3,153934	-0,240987	0,203989	-0,741003	-0,941003	-0,098624	-0,120210	0,010453	0,920107	2,791765	-0,746949	-0,609585	-2,730133	-1,186677	-9,406366	0,599393	11,982487	-0,098624	-0,120210	0,010453	-8,516356	10,533739	-0,746949	-0,098624	-0,120210	0,010453	-8,516356	10,533739	-0,746949
13:07:35,22	-0,330103	3,153934	-0,240987	0,203989	-0,741003	-0,941003	-0,102724	-0,121938	0,008507	1,002194	2,610194	-0,755409	-0,606038	-2,727446	-1,188623	-9,382844	0,576828	11,974028	-0,102724	-0,121938	0,008507	-8,569934	10,674055	-0,755409	-0,102724	-0,121938	0,008507	-8,569934	10,674055	-0,755409
13:07:35,27	-0,330103	3,153934	-0,240987	0,203989	-0,741003	-0,941003	-0,102724	-0,121938	0,008507	1,002194	2,610194	-0,755409	-0,608416	-2,732437	-1,187052	-9,399640	0,552063	11,980990	-0,102724	-0,121938	0,008507	-8,569934	10,674055	-0,755409	-0,102724	-0,121938	0,008507	-8,569934	10,674055	-0,755409
13:07:35,32	-0,330103	3,153934	-0,240987	0,203989	-0,741003	-0,941003	-0,095932	-0,123753	0,011568	1,043584	2,939342	-0,827024	-0,607862	-2,734236	-1,185562	-9,430150	0,542961	11,902412	-0,095932	-0,123753	0,011568	-8,671011	10,470033	-0,827024	-0,095932	-0,123753	0,011568	-8,671011	10,470033	-0,827024
13:07:35,37	-0,330103	3,153934	-0,240987	0,203989	-0,741003	-0,941003	-0,100304	-0,123964	0,009651	1,081469	2,715347	-0,785615	-0,605494	-2,730556	-1,187480	-9,413820	0,564627	11,943822	-0,100304	-0,123964	0,009651	-8,649667	10,589179	-0,785615	-0,100304	-0,123964	0,009651	-8,649667	10,589179	-0,785615
13:07:35,42	-0,330103	3,153934	-0,240987	0,203989	-0,741003	-0,941003	-0,096820	-0,118550	0,006184	0,830057	2,910010	-0,750403	-0,611924	-2,730866	-1,190947	-9,387062	0,583927	11,979033	-0,096820	-0,118550	0,006184	-8,476114	10,510391	-0,750403	-0,096820	-0,118550	0,006184	-8,476114	10,510391	-0,750403
13:07:35,47	-0,330103	3,153934	-0,240987	0,203989	-0,741003	-0,941003	-0,098638	-0,118761	0,006558	0,828257	2,778074	-0,739891	-0,610833	-2,729396	-1,190573	-9,425816	0,591577	11,989546	-0,098638	-0,118761	0,006558	-8,494447	10,521188	-0,739891	-0,098638	-0,118761	0,006558	-8,494447	10,521188	-0,739891
13:07:35,52	-0,330103	3,153934	-0,240987	0,203989	-0,741003	-0,941003	-0,097297	-0,119597	0,009297	0,868507	2,874366	-0,737672	-0,610780	-2,730976	-1,187834	-9,404443	0,575519	11,991765	-0,097297	-0,119597	0,009297	-8,519820	10,512179	-0,737672	-0,097297	-0,119597	0,009297	-8,519820	10,512179	-0,737672
13:07:35,57	-0,330103	3,153934	-0,240987	0,203989	-0,741003	-0,941003	-0,101608	-0,123901	0,006394	1,135304	2,703696	-0,764086	-0,604897	-2,729395	-1,190736	-9,336637	0,586007	11,965351	-0,101608	-0,123901	0,006394	-8,590892	10,679885	-0,764086	-0,101608	-0,123901	0,006394	-8,590892	10,679885	-0,764086
13:07:35,62	-0,330103	3,153934	-0,240987	0,203989	-0,741003	-0,941003	-0,098027	-0,120481	0,007335	0,910117	2,813574	-0,750320	-0,607833	-2,731109	-1,189002	-9,405234	0,581732	11,983482	-0,098027	-0,120481	0,007335	-8,547647	10,508703	-0,750320	-0,098027	-0,120481	0,007335	-8,547647	10,508703	-0,750320
13:07:35,67	-0,330103	3,153934	-0,240987	0,203989	-0,741003	-0,941003	-0,099268	-0,119834	0,010453	0,907783	2,751369	-0,741659	-0,609588	-2,729387	-1,186678	-9,408707	0,609090	11,987777	-0,099268	-0,119834	0,010453	-8,499165	10,543946	-0,741659	-0,099268	-0,119834	0,010453	-8,499165	10,543946	-0,741659
13:07:35,72	-0,330103	3,153934	-0,240987	0,203989	-0,741003	-0,941003	-0,100583	-0,121779	0,007736	1,005599	2,685566	-0,739716	-0,607247	-2,729221	-1,189394	-9,408163	0,604929	11,989721	-0,100583	-0,121779	0,007736	-8,554042	10,581331	-0,739716	-0,100583	-0,121779	0,007736	-8,554042	10,581331	-0,739716
13:07:35,77	-0,330103	3,153934	-0,240987	0,203989	-0,741003	-0,941003	-0,097509	-0,120838	0,006954	0,944209	2,854390	-0,755013	-0,609598	-2,731413	-1,190176	-9,406633	0,589628	11,974424	-0,097509	-0,120838	0,006954	-8,541607	10,508845	-0,755013	-0,097509	-0,120838	0,006954	-8,541607	10,508845	-0,755013
13:07:35,82	-0,330103	3,153934	-0,240987	0,203989	-0,741003	-0,941003	-0,098769	-0,121445	0,007363	0,978471	2,778153	-0,720701	-0,608443	-2,730625	-1,189767	-9,414560	0,597343	12,008736	-0,098769	-0,121445	0,007363	-8,554963	10,531511	-0,720701	-0,098769	-0,121445	0,007363	-8,554963	10,531511	-0,720701
13:07:35,87	-0,330103	3,153934	-0,240987	0,203989	-0,741003	-0,941003	-0,098769	-0,121445	0,007363	0,978471	2,778153	-0,720701	-0,606644	-2,730284	-1,187466	-9,383941	0,521240	11,946803	-0,098769	-0,121445	0,007363	-8,554963	10,531511	-0,720701	-0,098769	-0,121445	0,007363	-8,554963	10,531511	-0,720701
13:07:35,92	-0,330103	3,153934	-0,240987	0,203989	-0,741003	-0,941003	-0,098110	-0,120498	0,008109	0,933648	2,816118	-0,764966	-0,609593	-2,730722	-1,189022	-9,409115	0,599335	11,964471	-0,098110	-0,120498	0,008109	-8,525407	10,517779	-0,764966	-0,098110	-0,120498	0,008109	-8,525407	10,517779	-0,764966
13:07:35,97	-0,330103	3,153934	-0,240987	0,203989	-0,741003	-0,941003	-0,097718	-0,119295	0,009256	0,825868	2,844858	-0,776760	-0,607796	-2,731213	-1,189380	-9,382973	0,568744	11,983058	-0,097718	-0,119295	0,009256	-8,538799	10,515717	-0,776760	-0,097718	-0,119295	0,009256	-8,538799	10,515717	-0,776760
13:07:36,02	-0,330103	3,153934	-0,240987	0,203989	-0,741003	-0,941003	-0,103221	-0,119647	0,009263	0,893539	2,593339	-0,780148	-0,607774	-2,725871	-1,187868	-9,369828	0,581396	11,949289	-0,103221	-0,119647	0,009263	-8,498766	10,696213	-0,780148	-0,103221	-0,119647	0,009263	-8,498766	10,696213	-0,780148
13:07:36,07	-0,330103	3,153934	-0,240987	0,203989	-0,741003	-0,941003	-0,102249	-0,122172	0,006968	1,013035	2,619561	-0,729978	-0,606073	-2,727975	-1,190163	-9,396796	0,583350	11,999458	-0,102249	-0,122172	0,006968	-8,577463	10,646118	-0,729978	-0,102249	-0,122172	0,006968	-8,577463	10,646118	-0,729978
13:07:36,12	-0,330103	3,153934	-0,240987	0,203989	-0,741003	-0,941003	-0,102723	-0,122595	0,008122	1,027671	2,606955	-0,750393	-0,605470	-2,727776	-1,189009	-9,390038	0,570963	11,979043	-0,102723	-0,122595	0,008122	-8,596016	10,670727	-0,750393	-0,102723	-0,122595	0,008122	-8,596016	10,670727	-0,750393
13:07:36,17	-0,330103	3,153934	-0,240987	0,203989	-0,741003	-0,941003	-0,102723	-0,122595	0,008122	1,027671	2,606955	-0,750393	-0,607828	-2,728409	-1,187466	-9,404218	0,594577	11,973660	-0,102723	-0,122595	0,008122	-8,596016	10,670727	-0,750393	-0,102723	-0,122595	0,008122	-8,596016	10,670727	-0,750393
13:07:36,22	-0,330103	3,153934	-0,240987	0,203989	-0,741003	-0,941003	-0,100371	-0,120591	0,008114	0,938273	2,728429	-0,765225	-0,607855	-2,733362	-1,187079	-9,420838	0,559164	11,952341	-0,100371	-0,120591	0,008114	-8,528094	10,607584	-0,765225	-0,100371	-0,120591	0,008114	-8,528094	10,607584	-0,765225
13:07:36,27	-0,330103	3,153934	-0,240987	0,203989	-0,741003	-0,941003	-0,100078	-0,122715	0,011228	0,999782	2,739172	-0,753482	-0,608355	-2,728120	-1,187846	-9,374536	0,593928	11,968672	-0,100078	-0,122715	0,011228	-8,633370	10,595330	-0,753482	-0,100078	-0,122715	0,011228	-8,633370	10,595330	-0,753482
13:07:36,32	-0,330103	3,153934	-0,240987	0,203989	-0,741003	-0,941003	-0,099821	-0,122194	0,010473	1,008540	2,725045	-0,717705	-0,607269	-2,730089	-1,186657	-9,417621	0,588877	12,011732	-0,099821	-0,122194	0,010473	-8,583667	10,560964	-0,717705	-0,099821	-0,122194	0,010473	-8,583667	10,560964	-0,717705
13:07:36,37	-0,330103	3,153934	-0,240987	0,203989	-0,741003	-0,941003	-0,099821	-0,122194	0,010473	1,008540	2,725045	-0,717705	-0,607206	-2,730145	-1,189395	-9,383788	0,575749	11,969025	-0,099821	-0,122194	0,010473	-8,583667	10,560964	-0,717705	-0,099821	-0,122194	0,010473	-8,583667	10,560964	-0,717705
13:07:36,42	-0,330103	3,153934	-0,240987	0,203989	-0,741003	-0,941003	-0,099803	-0,122276	0,007736	1,018370	2,761804	-0,760411	-0,611891	-2,730089	-1,189013	-9,383543	0,609863	11,969082	-0,099803	-0,122276	0,007736	-8,580302	10,596372	-0,760411	-0,099803	-0,122276	0,007736	-8,580302	10,596372	-0,760411
13:07:36,47	-0,330103	3,153934	-0,240987	0,203989	-0,741003	-0,941003	-0,100454	-0,121859	0,008116	0,998295	2,704820	-0,755077	-0,607241	-2,729373	-1,189014	-9,403017	0,588705	11,974360	-0,100454	-0,121859	0,008116	-8,567646	10,590493	-0,755077	-0,100454	-0,121859	0,008116	-8,567646	10,590493	-0,755077
13:07:36,52	-0,330103	3,153934	-0,240987	0,203989	-0,741003	-0,941003	-0,100454	-0,121859	0,008116	0,998295	2,704820	-0,755077	-0,609004	-2,729746	-1,187836	-9,404701	0,596714	11,992937	-0,100454	-0,121859	0,008116	-8,567646	10,590493	-0,755077	-0,100454	-0,121859	0,008116	-8,567646	10,590493	-0,755077
13:07:36,58	-0,330103	3,153934	-0,240987	0,203989	-0,741003	-0,941003	-0,099285	-0,122004	0,008820	0,981964	2,778580	-0,779341	-0,608957	-2,730543	-1,188613	-9,379871	0,580480	11,973144	-0,099285	-0,122004	0,008820	-8,595323	10,572419	-0,779341	-0,099285	-0,122004	0,008820	-8,595323	10,572419	-0,779341
13:07:36,63	-0,330103	3,153934	-0,240987	0,203989	-0,741003	-0,941003	-0,095407	-0,121340	0,008133	0,928883	2,983625	-0,747886	-0,610214	-2,733484	-1,188998	-9,410073	0,543784	11,981550	-0,095407	-0,121340	0,008133	-8,596327	10,473091	-0,747886	-0,095407	-0,121340	0,008133	-8,596327	10,473091	-0,747886
13:07:36,68	-0,330103	3,153934	-0,240987	0,203989	-0,741003	-0,941003	-0,095407	-0,121340	0,008133	0,928883	2,983625	-0,747886	-0,609500	-2,735532	-1,186427	-9,721101	0,775536	11,961355	-0,095407	-0,121340	0,008133	-8,596327	10,473091	-0,747886	-0,095407	-0,121340	0,008133	-8,596327	10,473091	-0,747886
13:07:36,73	-0,330103	3,153934	-0,240987	0,203989	-0,741003	-0,941003	-0,093991	-0,122983	0,010704	1,059491	2,672009	-0,768082	-0,661281	-2,830780	-1,407094	-15,315264	3,958426	12,013970	-0,093991	-0,122983	0,010704	-8,594669	10,050340	-0,768082	-0,093991	-0,122983	0,010704	-8,594669	10,050340	-0,768082
13:07:36,78	-0,330103	3,153934	-0,240987	0,203989	-0,741003	-0,941003	0,014386	-0,125763	-0,209964	1,163448	1,871521	-0,715467	-0,454704	-2,515637	-1,416293	-5,827282	-2,100511	11,912171	0,014386	-0,125763	-0,209964	-8,708966	0,742200	-0,715467	0,014386	-0,125763	-0,209964	-8,708966	0,742200	-0,715467
13:07:36,83	-0,330103	3,153934	-0,240987	0,203989	-0,741003	-0,941003	-0,361824	-0,147093	-0,219162	1,769372	-6,445094	-0,817266	-0,325958	-2,313781	-1,195602	0,538896	-6,158515	11,886609	-0,361824	-0,147093	-0,219162	-9,777393	21,958060	-0,817266	-0,361824	-0,147093	-0,219162	-9,777393	21,958060	-0,817266
13:07:36,88	-0,329995	3,153935	-0,240997	0,203975	-0,791012	-0,940971	-0,601009	-0,157662	0,001528	1,987734	-11,340451	-0,842827	-0,327124	-2,319492	-1,159893	0,440956	-6,116293	11,846810	-0,601009	-0,157662	0,001528	-10,388725	35,838739	-0,842827	-0,601009	-0,157662	0,001528	-10,388725	35,838739	-0,842827
13:07:36,93	-0,329995	3,153935	-0,240997	0,203975	-0,791012	-0,940971	-0,599465	-0,161162	0,037396	2,131071	-10,995535	-0,852808	-0,323699	-2,316868	-1,159734	0,748758	-6,324318	11,876629	-0,599465	-0,161162	0,037396	-10,520131	36,062480	-0,852808	-0,599465	-0,161162	0,037396	-10,520131	36,062480	-0,852808
13:07:36,98	-0,329995	3,153935	-0,240997	0,203975	-0,791012	-0,940971	-0,599465	-0,161162	0,037396	2,131071	-10,995535	-0,852808	-0,324710	-2,315635	-1,158577	0,845833	-6,397052	11,814464	-0,599465	-0,161162	0,037396	-10,520131	36,062480	-0,852808	-0,599465	-0,161162	0,037396	-10,520131	36,062480	-0,852808
13:07:37,03	-0,329995	3,153935	-0,240997	0,203975	-0,791012	-0,940971	-0,600028	-0,159669	0,038554	2,039016	-10,904342	-0,914973	-0,321033	-2,314102	-1,157361	0,938139	-6,461624	11,826105	-0,600028	-0,159669	0,038554	-10,495035	36,197818	-0,914973	-0,600028	-0,159669	0,038554	-10,495035	36,197818	-0,914973
13:07:37,08	-0,329995	3,153935	-0,240997	0,203975	-0,791012	-0,940971	-0,603193	-0,162087	0,039770	2,154974	-10,956733	-0,903332	-0,320968	-2,314601	-1,158101	0,992863	-6,526482	11,838388	-0,603193	-0,162087	0,039770	-10,568875	36,393935	-0,903332	-0,603193	-0,162087	0,039770	-10,568875	36,393935	-0,903332
13:07:37,13	-0,329995	3,153935	-0,240997	0,203975	-0,791012	-0,940971	-0,602794	-0,162393	0,039030	2,142059	-10,856126	-0,891049	-0,320414	-2,313585	-1,161942	1,002899	-6,551894	11,898196	-0,602794	-0,162393	0,039030	-10,605780	36,463165	-0,891049	-0,602794	-0,162393	0,039030	-10,605780	36,463165	-0,891049
13:07:37,18	-0,329995	3,153935	-0,240997	0,203975	-0,791012	-0,940971	-0,603950	-0,162365	0,035189	2,123613	-10,894892	-0,831241	-0,324003	-2,316458	-1,158889	0,927308	-6,461236	11,860211	-0,603950	-0,162365	0,035189	-10,622027	36,515221	-0,831241	-0,603950	-0,162365	0,035189	-10,622027	36,515221	-0,831241
13:07:37,23	-0,329995	3,153935	-0,240997	0,203975	-0,791012	-0,940971	-0,599668	-0,160693	0,038242	2,077391	-10,782983	-0,869225	-0,387363	-2,409084	-1,342460	-4,171864	-3,047766	11,871560	-0,599668	-0,160693	0,038242	-10,537005	36,290937	-0,869225	-0,599668	-0,160693	0,038242	-10,537005	36,290937	-0,869225
13:07:37,28	-0,329995	3,153935	-0,240997	0,203975	-0,791012	-0,940971	-0,487772	-0,152135	-0,145329	2,038929	-11,087125	-0,857877	-0,173125	-2,102312	-1,372985	5,210672	-9,506867	11,838917	-0,487772	-0,152135	-0,145329	-9,903649	27,202941	-0,857877	-0,487772	-0,152135	-0,145329	-9,903649	27,202941	-0,857877
13:07:37,33	-0,329995	3,153935	-0,240997	0,203975	-0,791012	-0,940971	-0,860563	-0,184285	-0,175854	2,808244	-19,117242	-0,890519	-0,135342	-2,020297	-1,142203	8,222657	-10,797358	11,790246	-0,860563	-0,184285	-0,175854	-11,658094	48,436987	-0,890519	-0,860563	-0,184285	-0,175854	-11,658094	48,436987	-0,890519
13:07:37,38	-0,330029	3,153943	-0,240952	0,203989	-0,841022	-0,941012	-0,950481	-0,175998	0,054928	2,765732	-20,539267	-0,939190	-0,173213	-2,083820	-1,105749	6,774711	-9,943531	11,755566	-0,950481	-0,175998	0,054928	-11,050102	54,073509	-0,939190	-0,950481	-0,175998	0,054928	-11,050102	54,073509	-0,939190
13:07:37,43	-0,330029	3,153943	-0,240952	0,203989	-0,841022	-0,941012	-0,876533	-0,174962	0,091381	2,727329	-18,374836	-0,973871	-0,190549	-2,111741	-1,103150	6,174992	-9,552948	11,833354	-0,876533	-0,174962	0,091381	-11,007189	50,433013	-0,973871	-0,876533	-0,174962	0,091381	-11,007189	50,433013	-0,973871
13:07:37,48	-0,330029	3,153943	-0,240952	0,203989	-0,841022	-0,941012	-0,843686	-0,173909	0,093980	2,710994	-17,381425	-0,896083	-0,209930	-2,128912	-1,102543	5,755298	-9,207843	11,803694	-0,843686	-0,173909	0,093980	-10,940901	48,847889	-0,896083	-0,843686	-0,173909	0,093980	-10,940901	48,847889	-0,896083
13:07:37,53	-0,330029	3,153943	-0,240952	0,203989	-0,841022	-0,941012	-0,819124	-0,165710	0,094588	2,373639	-16,640251	-0,925743	-0,218705	-2,146995	-1,102624	5,376699	-8,955571	11,840587	-0,819124	-0,165710	0,094588	-10,634592	47,660994	-0,925743	-0,819124	-0,165710	0,094588	-10,634592	47,660994	-0,925743
13:07:37,58	-0,330029	3,153943	-0,240952	0,203989	-0,841022	-0,941012	-0,799076	-0,167152	0,094507	2,477818	-16,051751	-0,888850	-0,230843	-2,157655	-1,101974	5,100625	-8,739903	11,802652	-0,799076	-0,167152	0,094507	-10,643640	46,675701	-0,888850	-0,799076	-0,167152	0,094507	-10,643640	46,675701	-0,888850
13:07:37,63	-0,330029	3,153943	-0,240952	0,203989	-0,841022	-0,941012	-0,783776	-0,161971	0,095157	2,257122	-15,603069	-0,926785	-0,237056	-2,167031	-1,101651	4,864246	-8,563637	11,817757	-0,783776	-0,161971	0,095157	-10,457596	45,923330	-0,926785	-0,783776	-0,161971	0,095157	-10,457596	45,923330	-0,926785
13:07:37,68	-0,330029	3,153943	-0,240952	0,203989	-0,841022	-0,941012	-0,772549	-0,161278	0,095479	2,255537	-15,312139	-0,911680	-0,241446	-2,174831	-1,100157	4,686721	-8,482982	11,809649	-0,772549	-0,161278	0,095479	-10,404766	45,332986	-0,911680	-0,772549	-0,161278	0,095479	-10,404766	45,332986	-0,911680
13:07:37,73	-0,330029	3,153943	-0,240952	0,203989	-0,841022	-0,941012	-0,763599	-0,161376	0,096974	2,241717	-15,040791	-0,919787	-0,242868	-2,182097	-1,099812	4,522724	-8,396125	11,812584	-0,763599	-0,161376	0,096974	-10,426273	44,901735	-0,919787	-0,763599	-0,161376	0,096974	-10,426273	44,901735	-0,919787
13:07:37,78	-0,330029	3,153943	-0,240952	0,203989	-0,841022	-0,941012	-0,756595	-0,163777	0,097318	2,359832	-14,862047	-0,916853	-0,247748	-2,190601	-1,099842	4,381327	-8,277144	11,820606	-0,756595	-0,163777	0,097318	-10,496700	44,530679	-0,916853	-0,756595	-0,163777	0,097318	-10,496700	44,530679	-0,916853
13:07:37,83	-0,330029	3,153943	-0,240952	0,203989	-0,841022	-0,941012	-0,746790	-0,163804	0,097289	2,393533	-14,534141	-0,908830	-0,254408	-2,191624	-1,100305	4,257261	-8,173420	11,804802	-0,746790	-0,163804	0,097289	-10,465051	44,088908	-0,908830	-0,746790	-0,163804	0,097289	-10,465051	44,088908	-0,908830
13:07:37,88	-0,330029	3,153943	-0,240952	0,203989	-0,841022	-0,941012	-0,742575	-0,158548	0,096826	2,148027	-14,474243	-0,924634	-0,255871	-2,200343	-1,103402	4,097823	-8,125390	11,871305	-0,742575	-0,158548	0,096826	-10,297977	43,817892	-0,924634	-0,742575	-0,158548	0,096826	-10,297977	43,817892	-0,924634
13:07:37,93	-0,330029	3,153943	-0,240952	0,203989	-0,841022	-0,941012	-0,734293	-0,161639	0,093729	2,270653	-14,205656	-0,858132	-0,257676	-2,200479	-1,098794	4,046281	-8,068728	11,831752	-0,734293	-0,161639	0,093729	-10,418023	43,436319	-0,858132	-0,734293	-0,161639	0,093729	-10,418023	43,436319	-0,858132
13:07:37,98	-0,330029	3,153943	-0,240952	0,203989	-0,841022	-0,941012	-0,727035	-0,158235	0,097141	2,186479	-14,037533	-0,903162	-0,262449	-2,204926	-1,099990	3,962994	-7,940325	11,826274	-0,727035	-0,158235	0,097141	-10,234948	43,034682	-0,903162	-0,727035	-0,158235	0,097141	-10,234948	43,034682	-0,903162
13:07:38,03	-0,330029	3,153943	-0,240952	0,203989	-0,841022	-0,941012	-0,727035	-0,158235	0,097141	2,186479	-14,037533	-0,903162	-0,260931	-2,207674	-1,101185	3,842558	-7,938319	11,842693	-0,727035	-0,158235	0,097141	-10,234948	43,034682	-0,903162	-0,727035	-0,158235	0,097141	-10,234948	43,034682	-0,903162
13:07:38,08	-0,330029	3,153943	-0,240952	0,203989	-0,841022	-0,941012	-0,725414	-0,160923	0,095945	2,267780	-14,058542	-0,886743	-0,265705	-2,212780	-1,098877	3,773885	-7,877904	11,832657	-0,725414	-0,160923	0,095945	-10,364664	42,886420	-0,886743	-0,725414	-0,160923	0,095945	-10,364664	42,886420	-0,886743
13:07:38,13	-0,330029	3,153943	-0,240952	0,203989	-0,841022	-0,941012	-0,718605	-0,159342	0,098254	2,203569	-13,794178	-0,896779	-0,266396	-2,218141	-1,098104	3,698208	-7,839215	11,842980	-0,718605	-0,159342	0,098254	-10,304792	42,616314	-0,896779	-0,718605	-0,159342	0,098254	-10,304792	42,616314	-0,896779
13:07:38,18	-0,330029	3,153943	-0,240952	0,203989	-0,841022	-0,941012	-0,713617	-0,161424	0,099026	2,307505	-13,619664	-0,886457	-0,271173	-2,219787	-1,098929	3,639520	-7,775869	11,815973	-0,713617	-0,161424	0,099026	-10,364300	42,399239	-0,886457	-0,713617	-0,161424	0,099026	-10,364300	42,399239	-0,886457
13:07:38,23	-0,330029	3,153943	-0,240952	0,203989	-0,841022	-0,941012	-0,709802	-0,158110	0,098202	2,160668	-13,503811	-0,913464	-0,269523	-2,221176	-1,096626	3,565043	-7,744711	11,811569	-0,709802	-0,158110	0,098202	-10,250951	42,215657	-0,913464	-0,709802	-0,158110	0,098202	-10,250951	42,215657	-0,913464
13:07:38,28	-0,330029	3,153943	-0,240952	0,203989	-0,841022	-0,941012	-0,709425	-0,160233	0,100504	2,260812	-13,564262	-0,917867	-0,272542	-2,222466	-1,100146	3,519150	-7,702319	11,809982	-0,706798	-0,158264	0,096985	-10,251524	41,995029	-0,919454	-0,706798	-0,158264	0,096985	-10,251524	41,995029	-0,919454
13:07:38,33	-0,330029	3,153943	-0,240952	0,203989	-0,841022	-0,941012	-0,701292	-0,159340	0,097400	2,245425	-13,273350	-0,879887	-0,274363	-2,227773	-1,099731	3,466256	-7,651835	11,849550	-0,701292	-0,159340	0,097400	-10,262768	41,778070	-0,879887	-0,701292	-0,159340	0,097400	-10,262768	41,778070	-0,879887
13:07:38,38	-0,330029	3,153943	-0,240952	0,203989	-0,841022	-0,941012	-0,701292	-0,159340	0,097400	2,245425	-13,273350	-0,879887	-0,276189	-2,225891	-1,097461	3,418178	-7,605078	11,811363	-0,702008	-0,156818	0,099670	-10,179473	41,732036	-0,918074	-0,702008	-0,156818	0,099670	-10,179473	41,732036	-0,918074
13:07:38,43	-0,330029	3,153943	-0,240952	0,203989	-0,841022	-0,941012	-0,702008	-0,156818	0,099670	2,130719	-13,375609	-0,918074	-0,276866	-2,230783	-1,097855	3,361794	-7,595660	11,811641	-0,702008	-0,156818	0,099670	-10,179473	41,732036	-0,918074	-0,702008	-0,156818	0,099670	-10,179473	41,732036	-0,918074
13:07:38,48	-0,330029	3,153943	-0,240952	0,203989	-0,841022	-0,941012	-0,697433	-0,158678	0,099276	2,207413	-13,191235	-0,917796	-0,277505	-2,231756	-1,098228	3,340262	-7,596160	11,840890	-0,697433	-0,158678	0,099276	-10,248804	41,557253	-0,917796	-0,697433	-0,158678	0,099276	-10,248804	41,557253	-0,917796
13:07:38,53	-0,330029	3,153943	-0,240952	0,203989	-0,841022	-0,941012	-0,692643	-0,159947	0,095002	2,277991	-13,029552	-0,894467	-0,278723	-2,232571	-1,099030	3,296484	-7,529225	11,833949	-0,692643	-0,159947	0,095002	-10,277839	41,342944	-0,894467	-0,692643	-0,159947	0,095002	-10,277839	41,342944	-0,894467
13:07:38,58	-0,330029	3,153943	-0,240952	0,203989	-0,841022	-0,941012	-0,692643	-0,159947	0,095002	2,277991	-13,029552	-0,894467	-0,278864	-2,235831	-1,098670	3,219288	-7,525771	11,824436	-0,692643	-0,159947	0,095002	-10,277839	41,342944	-0,894467	-0,692643	-0,159947	0,095002	-10,277839	41,342944	-0,894467
13:07:38,63	-0,330029	3,153943	-0,240952	0,203989	-0,841022	-0,941012	-0,692063	-0,159471	0,098461	2,237952	-13,070361	-0,905000	-0,281842	-2,237274	-1,095983	3,173004	-7,470259	11,804946	-0,692063	-0,159471	0,098461	-10,280561	41,256592	-0,905000	-0,692063	-0,159471	0,098461	-10,280561	41,256592	-0,905000
13:07:38,68	-0,330029	3,153943	-0,240952	0,203989	-0,841022	-0,941012	-0,687136	-0,152771	0,098038	1,947264	-12,898420	-0,912592	-0,287130	-2,236747	-1,099092	3,175180	-7,433606	11,816844	-0,687136	-0,152771	0,098038	-10,045222	41,041737	-0,912592	-0,687136	-0,152771	0,098038	-10,045222	41,041737	-0,912592
13:07:38,73	-0,330029	3,153943	-0,240952	0,203989	-0,841022	-0,941012	-0,687136	-0,152771	0,098038	1,947264	-12,898420	-0,912592	-0,282529	-2,240697	-1,097530	3,117451	-7,451184	11,830668	-0,687136	-0,152771	0,098038	-10,045222	41,041737	-0,912592	-0,687136	-0,152771	0,098038	-10,045222	41,041737	-0,912592
13:07:38,78	-0,330029	3,153943	-0,240952	0,203989	-0,841022	-0,941012	-0,686016	-0,158730	0,099601	2,213066	-12,881404	-0,898768	-0,283779	-2,242006	-1,097552	3,077509	-7,445826	11,821163	-0,686016	-0,158730	0,099601	-10,247234	40,970861	-0,898768	-0,686016	-0,158730	0,099601	-10,247234	40,970861	-0,898768
13:07:38,83	-0,330029	3,153943	-0,240952	0,203989	-0,841022	-0,941012	-0,684257	-0,158302	0,099579	2,175491	-12,827223	-0,908273	-0,283768	-2,241818	-1,096378	3,072536	-7,416590	11,836002	-0,684257	-0,158302	0,099579	-10,251228	40,886986	-0,908273	-0,684257	-0,158302	0,099579	-10,251228	40,886986	-0,908273
13:07:38,88	-0,330029	3,153943	-0,240952	0,203989	-0,841022	-0,941012	-0,684332	-0,158752	0,099572	2,167785	-12,899309	-0,873306	-0,283352	-2,242166	-1,097558	3,002904	-7,438640	11,856130	-0,684332	-0,158752	0,099572	-10,294220	40,820762	-0,873306	-0,684332	-0,158752	0,099572	-10,294220	40,820762	-0,873306
13:07:38,93	-0,330029	3,153943	-0,240952	0,203989	-0,841022	-0,941012	-0,684332	-0,158752	0,099572	2,167785	-12,899309	-0,873306	-0,285736	-2,246352	-1,099508	2,960749	-7,375985	11,853879	-0,684332	-0,158752	0,099572	-10,294220	40,820762	-0,873306	-0,684332	-0,158752	0,099572	-10,294220	40,820762	-0,873306
13:07:38,98	-0,330029	3,153943	-0,240952	0,203989	-0,841022	-0,941012	-0,679515	-0,158781	0,097622	2,202494	-12,716656	-0,875558	-0,291588	-2,248728	-1,100327	2,944161	-7,307364	11,806930	-0,679515	-0,158781	0,097622	-10,261814	40,625275	-0,875558	-0,679515	-0,158781	0,097622	-10,261814	40,625275	-0,875558
13:07:39,03	-0,330029	3,153943	-0,240952	0,203989	-0,841022	-0,941012	-0,674531	-0,154901	0,096804	2,051845	-12,506176	-0,922506	-0,289852	-2,246945	-1,094474	2,947095	-7,363825	11,840856	-0,676943	-0,155513	0,102656	-10,171502	40,539218	-0,888580	-0,676943	-0,155513	0,102656	-10,171502	40,539218	-0,888580
13:07:39,09	-0,330029	3,153943	-0,240952	0,203989	-0,841022	-0,941012	-0,673497	-0,158822	0,097578	2,237794	-12,489883	-0,922375	-0,288664	-2,247540	-1,097969	2,932348	-7,291312	11,850419	-0,673497	-0,158822	0,097578	-10,229716	40,379598	-0,922375	-0,673497	-0,158822	0,097578	-10,229716	40,379598	-0,922375
13:07:39,14	-0,330029	3,153943	-0,240952	0,203989	-0,841022	-0,941012	-0,675231	-0,157113	0,097961	2,150807	-12,588407	-0,912424	-0,289322	-2,249228	-1,099170	2,896414	-7,298376	11,817013	-0,675231	-0,157113	0,097961	-10,182570	40,417228	-0,912424	-0,675231	-0,157113	0,097961	-10,182570	40,417228	-0,912424
13:07:39,19	-0,330029	3,153943	-0,240952	0,203989	-0,841022	-0,941012	-0,675231	-0,157113	0,097961	2,150807	-12,588407	-0,912424	-0,294679	-2,259599	-1,095446	2,456526	-7,000693	11,821494	-0,675231	-0,157113	0,097961	-10,182570	40,417228	-0,912424	-0,675231	-0,157113	0,097961	-10,182570	40,417228	-0,912424
13:07:39,24	-0,330029	3,153943	-0,240952	0,203989	-0,841022	-0,941012	-0,663572	-0,157659	0,101685	2,217057	-12,511909	-0,907943	-0,345608	-2,342115	-1,298678	-2,328090	-4,198424	11,888630	-0,663572	-0,157659	0,101685	-10,159183	39,578455	-0,907943	-0,663572	-0,157659	0,101685	-10,159183	39,578455	-0,907943
13:07:39,29	-0,330029	3,153943	-0,240952	0,203989	-0,841022	-0,941012	-0,566646	-0,154811	-0,101548	2,103503	-13,016528	-0,840807	-0,156814	-2,066776	-1,327739	5,987847	-9,626069	11,744684	-0,566646	-0,154811	-0,101548	-10,049192	31,465205	-0,840807	-0,566646	-0,154811	-0,101548	-10,049192	31,465205	-0,840807
13:07:39,34	-0,330029	3,153943	-0,240952	0,203989	-0,841022	-0,941012	-0,899494	-0,180642	-0,130608	2,904168	-20,408963	-0,984753	-0,131650	-2,020497	-1,090235	7,964359	-10,924604	11,782037	-0,899494	-0,180642	-0,130608	-11,276202	50,201294	-0,984753	-0,899494	-0,180642	-0,130608	-11,276202	50,201294	-0,984753
13:07:39,39	-0,330046	3,153944	-0,240978	0,203975	-0,891032	-0,941024	-0,952154	-0,179296	0,106896	2,697870	-20,786325	-0,947400	-0,170606	-2,079398	-1,052837	6,878153	-10,154006	11,774813	-0,881666	-0,175009	0,144294	-11,138980	50,763863	-0,954624	-0,881666	-0,175009	0,144294	-11,138980	50,763863	-0,954624
13:07:39,44	-0,330046	3,153944	-0,240978	0,203975	-0,891032	-0,941024	-0,848279	-0,171551	0,144549	2,468474	-17,427824	-0,885097	-0,190295	-2,106584	-1,052582	6,281715	-9,752975	11,844339	-0,848279	-0,171551	0,144549	-10,998263	49,162043	-0,885097	-0,848279	-0,171551	0,144549	-10,998263	49,162043	-0,885097
13:07:39,49	-0,330046	3,153944	-0,240978	0,203975	-0,891032	-0,941024	-0,820733	-0,167749	0,144802	2,323200	-16,528953	-0,891515	-0,207360	-2,128538	-1,052328	5,845886	-9,440835	11,837921	-0,820733	-0,167749	0,144802	-10,845115	47,898571	-0,891515	-0,820733	-0,167749	0,144802	-10,845115	47,898571	-0,891515
13:07:39,54	-0,330046	3,153944	-0,240978	0,203975	-0,891032	-0,941024	-0,801764	-0,165993	0,146245	2,298603	-15,958794	-0,908949	-0,218365	-2,144088	-1,050886	5,518793	-9,174964	11,820488	-0,801764	-0,165993	0,146245	-10,731884	46,979697	-0,908949	-0,801764	-0,165993	0,146245	-10,731884	46,979697	-0,908949
13:07:39,59	-0,330046	3,153944	-0,240978	0,203975	-0,891032	-0,941024	-0,801764	-0,165993	0,146245	2,298603	-15,958794	-0,908949	-0,220666	-2,154516	-1,054073	5,209541	-9,056086	11,851694	-0,801764	-0,165993	0,146245	-10,731884	46,979697	-0,908949	-0,801764	-0,165993	0,146245	-10,731884	46,979697	-0,908949
13:07:39,64	-0,330046	3,153944	-0,240978	0,203975	-0,891032	-0,941024	-0,791582	-0,169214	0,143058	2,414409	-15,756593	-0,877743	-0,228080	-2,164404	-1,050644	4,971325	-8,926320	11,863154	-0,791582	-0,169214	0,143058	-10,868908	46,382618	-0,877743	-0,791582	-0,169214	0,143058	-10,868908	46,382618	-0,877743
13:07:39,69	-0,330046	3,153944	-0,240978	0,203975	-0,891032	-0,941024	-0,779312	-0,167738	0,146487	2,330896	-15,389716	-0,866282	-0,238055	-2,177214	-1,057409	4,582320	-8,617447	11,838778	-0,779312	-0,167738	0,146487	-10,836504	45,786268	-0,866282	-0,779312	-0,167738	0,146487	-10,836504	45,786268	-0,866282
13:07:39,74	-0,330046	3,153944	-0,240978	0,203975	-0,891032	-0,941024	-0,763231	-0,165504	0,139722	2,287763	-15,044854	-0,890659	-0,302389	-2,266039	-1,239605	-0,044307	-5,468840	11,860570	-0,763231	-0,165504	0,139722	-10,704336	44,868810	-0,890659	-0,763231	-0,165504	0,139722	-10,704336	44,868810	-0,890659
13:07:39,79	-0,330046	3,153944	-0,240978	0,203975	-0,891032	-0,941024	-0,654140	-0,154202	-0,042475	2,113494	-14,953167	-0,868867	-0,135532	-2,015143	-1,263485	7,455824	-10,523157	11,770003	-0,654140	-0,154202	-0,042475	-9,991363	36,396804	-0,868867	-0,654140	-0,154202	-0,042475	-9,991363	36,396804	-0,868867
13:07:39,84	-0,330046	3,153944	-0,240978	0,203975	-0,891032	-0,941024	-0,954850	-0,173256	-0,066355	2,477210	-21,567627	-0,959433	-0,153849	-2,032981	-1,032881	7,605853	-10,079192	11,743143	-0,954850	-0,173256	-0,066355	-11,123398	53,388078	-0,959433	-0,954850	-0,173256	-0,066355	-11,123398	53,388078	-0,959433
13:07:39,89	-0,330093	3,153978	-0,240974	0,203981	-0,941058	-0,941009	-0,930243	-0,166313	0,164250	2,575655	-20,380136	-0,986293	-0,183355	-2,082198	-1,002659	6,984823	-9,692886	11,765026	-0,930243	-0,166313	0,164250	-10,479899	52,643948	-0,986293	-0,930243	-0,166313	0,164250	-10,479899	52,643948	-0,986293
13:07:39,94	-0,330093	3,153978	-0,240974	0,203981	-0,941058	-0,941009	-0,872867	-0,165368	0,194471	2,550567	-18,127549	-0,964411	-0,204713	-2,111462	-0,998147	6,419138	-9,306499	11,782129	-0,872867	-0,165368	0,194471	-10,430830	50,392496	-0,964411	-0,872867	-0,165368	0,194471	-10,430830	50,392496	-0,964411
13:07:39,99	-0,330093	3,153978	-0,240974	0,203981	-0,941058	-0,941009	-0,813818	-0,158584	0,198117	2,298492	-16,194444	-0,920142	-0,218755	-2,129944	-0,999014	6,050148	-9,036956	11,809295	-0,813818	-0,158584	0,198117	-10,150328	47,690294	-0,920142	-0,813818	-0,158584	0,198117	-10,150328	47,690294	-0,920142
13:07:40,04	-0,330093	3,153978	-0,240974	0,203981	-0,941058	-0,941009	-0,813818	-0,158584	0,198117	2,298492	-16,194444	-0,920142	-0,225664	-2,141193	-0,999525	5,736964	-8,806100	11,788286	-0,800621	-0,158225	0,197606	-10,097483	46,953925	-0,941151	-0,800621	-0,158225	0,197606	-10,097483	46,953925	-0,941151
13:07:40,09	-0,330093	3,153978	-0,240974	0,203981	-0,941058	-0,941009	-0,789743	-0,158626	0,201792	2,345392	-15,636537	-0,943161	-0,230756	-2,150815	-0,995339	5,471464	-8,651231	11,786275	-0,789743	-0,158626	0,201792	-10,106741	46,358276	-0,943161	-0,789743	-0,158626	0,201792	-10,106741	46,358276	-0,943161
13:07:40,14	-0,330093	3,153978	-0,240974	0,203981	-0,941058	-0,941009	-0,789743	-0,158626	0,201792	2,345392	-15,636537	-0,943161	-0,235716	-2,157129	-0,997358	5,294612	-8,519483	11,767522	-0,789743	-0,158626	0,201792	-10,106741	46,358276	-0,943161	-0,789743	-0,158626	0,201792	-10,106741	46,358276	-0,943161
13:07:40,19	-0,330093	3,153978	-0,240974	0,203981	-0,941058	-0,941009	-0,781795	-0,157488	0,199773	2,311878	-15,442281	-0,961914	-0,241293	-2,162011	-0,998557	5,124333	-8,417486	11,810342	-0,781795	-0,157488	0,199773	-10,050908	45,928627	-0,961914	-0,781795	-0,157488	0,199773	-10,050908	45,928627	-0,961914
13:07:40,24	-0,330093	3,153978	-0,240974	0,203981	-0,941058	-0,941009	-0,774778	-0,155098	0,198574	2,190825	-15,275847	-0,919094	-0,248607	-2,172300	-0,993947	4,941330	-8,326634	11,804693	-0,774778	-0,155098	0,198574	-9,984398	45,544204	-0,919094	-0,774778	-0,155098	0,198574	-9,984398	45,544204	-0,919094
13:07:40,29	-0,330093	3,153978	-0,240974	0,203981	-0,941058	-0,941009	-0,762210	-0,153909	0,203184	2,116163	-14,826255	-0,924744	-0,252854	-2,174985	-0,998262	4,843254	-8,207525	11,806164	-0,762210	-0,153909	0,203184	-9,965705	45,007258	-0,924744	-0,762210	-0,153909	0,203184	-9,965705	45,007258	-0,924744
13:07:40,34	-0,330093	3,153978	-0,240974	0,203981	-0,941058	-0,941009	-0,757762	-0,151574	0,198869	2,048845	-14,739408	-0,923273	-0,251271	-2,180444	-0,994031	4,722042	-8,179334	11,785822	-0,753826	-0,155674	0,203099	-9,994548	44,521512	-0,943615	-0,753826	-0,155674	0,203099	-9,994548	44,521512	-0,943615
13:07:40,39	-0,330093	3,153978	-0,240974	0,203981	-0,941058	-0,941009	-0,753826	-0,155674	0,203099	2,225847	-14,653825	-0,943615	-0,257278	-2,186184	-0,997926	4,621352	-8,058555	11,815432	-0,753826	-0,155674	0,203099	-9,994548	44,521512	-0,943615	-0,753826	-0,155674	0,203099	-9,994548	44,521512	-0,943615
13:07:40,44	-0,330093	3,153978	-0,240974	0,203981	-0,941058	-0,941009	-0,745851	-0,153342	0,199204	2,158853	-14,386721	-0,914005	-0,257999	-2,189719	-0,995987	4,542802	-8,039373	11,839250	-0,745851	-0,153342	0,199204	-9,878505	44,162589	-0,914005	-0,745851	-0,153342	0,199204	-9,878505	44,162589	-0,914005
13:07:40,49	-0,330093	3,153978	-0,240974	0,203981	-0,941058	-0,941009	-0,742429	-0,154485	0,201144	2,195633	-14,286399	-0,890187	-0,259269	-2,189692	-0,997176	4,474335	-7,956236	11,852815	-0,741817	-0,153371	0,199954	-9,864175	43,877217	-0,876621	-0,741817	-0,153371	0,199954	-9,864175	43,877217	-0,876621
13:07:40,54	-0,330093	3,153978	-0,240974	0,203981	-0,941058	-0,941009	-0,736132	-0,157119	0,199499	2,324414	-14,167180	-0,933788	-0,258866	-2,196490	-0,997632	4,358354	-7,942335	11,795649	-0,736132	-0,157119	0,199499	-10,009449	43,619149	-0,933788	-0,736132	-0,157119	0,199499	-10,009449	43,619149	-0,933788
13:07:40,59	-0,330093	3,153978	-0,240974	0,203981	-0,941058	-0,941009	-0,735569	-0,154071	0,203409	2,196618	-14,156779	-0,891747	-0,261788	-2,195453	-0,993722	4,357375	-7,906308	11,837689	-0,735569	-0,154071	0,203409	-9,897961	43,585375	-0,891747	-0,735569	-0,154071	0,203409	-9,897961	43,585375	-0,891747
13:07:40,64	-0,330093	3,153978	-0,240974	0,203981	-0,941058	-0,941009	-0,735569	-0,154071	0,203409	2,196618	-14,156779	-0,891747	-0,265405	-2,198399	-0,994517	4,292637	-7,848113	11,844485	-0,735569	-0,154071	0,203409	-9,897961	43,585375	-0,891747	-0,735569	-0,154071	0,203409	-9,897961	43,585375	-0,891747
13:07:40,69	-0,330093	3,153978	-0,240974	0,203981	-0,941058	-0,941009	-0,731209	-0,152411	0,202614	2,128320	-14,015230	-0,884951	-0,266134	-2,201825	-0,995732	4,208913	-7,825869	11,812248	-0,731209	-0,152411	0,202614	-9,835937	43,384677	-0,884951	-0,731209	-0,152411	0,202614	-9,835937	43,384677	-0,884951
13:07:40,74	-0,330093	3,153978	-0,240974	0,203981	-0,941058	-0,941009	-0,727877	-0,153493	0,201399	2,161992	-13,925615	-0,917189	-0,270335	-2,204485	-0,994991	4,139943	-7,761794	11,798902	-0,727877	-0,153493	0,201399	-9,887211	43,212761	-0,917189	-0,727877	-0,153493	0,201399	-9,887211	43,212761	-0,917189
13:07:40,79	-0,330093	3,153978	-0,240974	0,203981	-0,941058	-0,941009	-0,723473	-0,151185	0,202140	2,062956	-13,788355	-0,930535	-0,272200	-2,205902	-0,993443	4,076614	-7,721248	11,823603	-0,723473	-0,151185	0,202140	-9,805032	43,004278	-0,930535	-0,723473	-0,151185	0,202140	-9,805032	43,004278	-0,930535
13:07:40,84	-0,330093	3,153978	-0,240974	0,203981	-0,941058	-0,941009	-0,721000	-0,151798	0,200949	2,108011	-13,759304	-0,927518	-0,271040	-2,206933	-0,996182	4,060331	-7,700631	11,801919	-0,721000	-0,151798	0,200949	-9,808121	42,839225	-0,927518	-0,721000	-0,151798	0,200949	-9,808121	42,839225	-0,927518
13:07:40,89	-0,330093	3,153978	-0,240974	0,203981	-0,941058	-0,941009	-0,720052	-0,152314	0,203673	2,154775	-13,760142	-0,908260	-0,271068	-2,208012	-0,993458	4,026891	-7,658290	11,821177	-0,720052	-0,152314	0,203673	-9,801838	42,763974	-0,908260	-0,720052	-0,152314	0,203673	-9,801838	42,763974	-0,908260
13:07:40,94	-0,330093	3,153978	-0,240974	0,203981	-0,941058	-0,941009	-0,711392	-0,153078	0,202896	2,167941	-13,394968	-0,893533	-0,274736	-2,215895	-0,994235	3,939845	-7,638711	11,835904	-0,711392	-0,153078	0,202896	-9,848655	42,449297	-0,893533	-0,711392	-0,153078	0,202896	-9,848655	42,449297	-0,893533
13:07:40,99	-0,330093	3,153978	-0,240974	0,203981	-0,941058	-0,941009	-0,711392	-0,153078	0,202896	2,167941	-13,394968	-0,893533	-0,275925	-2,215282	-0,992721	3,925835	-7,630237	11,796522	-0,711392	-0,153078	0,202896	-9,848655	42,449297	-0,893533	-0,711392	-0,153078	0,202896	-9,848655	42,449297	-0,893533
13:07:41,04	-0,330093	3,153978	-0,240974	0,203981	-0,941058	-0,941009	-0,711328	-0,151742	0,204410	2,098820	-13,408013	-0,932915	-0,277764	-2,213396	-0,994285	3,894523	-7,606196	11,817908	-0,712042	-0,149207	0,202846	-9,740573	42,411005	-0,911529	-0,712042	-0,149207	0,202846	-9,740573	42,411005	-0,911529
13:07:41,09	-0,330093	3,153978	-0,240974	0,203981	-0,941058	-0,941009	-0,712042	-0,149207	0,202846	1,972143	-13,484260	-0,911529	-0,276024	-2,219505	-0,995055	3,860824	-7,591096	11,808911	-0,712042	-0,149207	0,202846	-9,740573	42,411005	-0,911529	-0,712042	-0,149207	0,202846	-9,740573	42,411005	-0,911529
13:07:41,14	-0,330093	3,153978	-0,240974	0,203981	-0,941058	-0,941009	-0,707622	-0,153768	0,202075	2,205559	-13,291166	-0,920525	-0,276704	-2,218013	-0,995464	3,804865	-7,533363	11,826224	-0,708573	-0,152433	0,201666	-9,807836	42,205034	-0,903213	-0,708573	-0,152433	0,201666	-9,807836	42,205034	-0,903213
13:07:41,19	-0,330093	3,153978	-0,240974	0,203981	-0,941058	-0,941009	-0,708573	-0,152433	0,201666	2,158180	-13,417974	-0,903213	-0,281972	-2,219716	-0,992752	3,797240	-7,496453	11,819826	-0,708573	-0,152433	0,201666	-9,807836	42,205034	-0,903213	-0,708573	-0,152433	0,201666	-9,807836	42,205034	-0,903213
13:07:41,24	-0,330093	3,153978	-0,240974	0,203981	-0,941058	-0,941009	-0,704465	-0,148722	0,204379	1,993364	-13,229401	-0,909611	-0,278522	-2,220160	-0,994708	3,760993	-7,499347	11,816981	-0,704465	-0,148722	0,204379	-9,681344	42,071106	-0,909611	-0,704465	-0,148722	0,204379	-9,681344	42,071106	-0,909611
13:07:41,29	-0,330093	3,153978	-0,240974	0,203981	-0,941058	-0,941009	-0,701600	-0,150307	0,203192	2,057071	-13,113024	-0,933220	-0,282032	-2,222989	-0,993939	3,759647	-7,496323	11,796217	-0,701600	-0,150307	0,203192	-9,742015	41,962553	-0,933220	-0,701600	-0,150307	0,203192	-9,742015	41,962553	-0,933220
13:07:41,34	-0,330093	3,153978	-0,240974	0,203981	-0,941058	-0,941009	-0,701600	-0,150307	0,203192	2,057071	-13,113024	-0,933220	-0,282092	-2,223829	-0,996657	3,721312	-7,450891	11,818966	-0,701600	-0,150307	0,203192	-9,742015	41,962553	-0,933220	-0,701600	-0,150307	0,203192	-9,742015	41,962553	-0,933220
13:07:41,39	-0,330093	3,153978	-0,240974	0,203981	-0,941058	-0,941009	-0,700842	-0,150675	0,200473	2,096370	-13,129560	-0,910471	-0,281549	-2,225989	-0,993954	3,677420	-7,420904	11,808816	-0,699244	-0,152225	0,203177	-9,768657	41,791200	-0,920621	-0,699244	-0,152225	0,203177	-9,768657	41,791200	-0,920621
13:07:41,44	-0,330093	3,153978	-0,240974	0,203981	-0,941058	-0,941009	-0,700053	-0,148949	0,204310	1,974541	-13,147181	-0,931750	-0,283981	-2,223650	-0,992820	3,654431	-7,449364	11,797687	-0,700053	-0,148949	0,204310	-9,717983	41,806959	-0,931750	-0,700053	-0,148949	0,204310	-9,717983	41,806959	-0,931750
13:07:41,50	-0,330093	3,153978	-0,240974	0,203981	-0,941058	-0,941009	-0,698054	-0,152138	0,204725	2,159624	-13,078819	-0,906643	-0,282817	-2,226623	-0,994354	3,634822	-7,418804	11,818941	-0,698054	-0,152138	0,204725	-9,783200	41,718413	-0,906643	-0,698054	-0,152138	0,204725	-9,783200	41,718413	-0,906643
13:07:41,55	-0,330093	3,153978	-0,240974	0,203981	-0,941058	-0,941009	-0,698054	-0,152138	0,204725	2,159624	-13,078819	-0,906643	-0,285256	-2,227241	-0,993603	3,586694	-7,401683	11,814169	-0,698054	-0,152138	0,204725	-9,783200	41,718413	-0,906643	-0,698054	-0,152138	0,204725	-9,783200	41,718413	-0,906643
13:07:41,60	-0,330093	3,153978	-0,240974	0,203981	-0,941058	-0,941009	-0,696306	-0,149641	0,203528	2,017937	-13,034843	-0,915267	-0,289775	-2,235311	-0,991385	3,299482	-7,187984	11,801258	-0,696306	-0,149641	0,203528	-9,728888	41,625163	-0,915267	-0,696306	-0,149641	0,203528	-9,728888	41,625163	-0,915267
13:07:41,65	-0,330093	3,153978	-0,240974	0,203981	-0,941058	-0,941009	-0,687058	-0,149762	0,205746	2,065707	-12,909516	-0,928179	-0,339197	-2,317057	-1,201284	-1,566486	-4,468465	11,841939	-0,687058	-0,149762	0,205746	-9,690641	41,024502	-0,928179	-0,687058	-0,149762	0,205746	-9,690641	41,024502	-0,928179
13:07:41,70	-0,330093	3,153978	-0,240974	0,203981	-0,941058	-0,941009	-0,591552	-0,147834	-0,004153	1,887628	-13,517025	-0,887497	-0,158173	-2,041098	-1,222863	6,875873	-9,631880	11,767187	-0,591552	-0,147834	-0,004153	-9,717356	32,919789	-0,887497	-0,591552	-0,147834	-0,004153	-9,717356	32,919789	-0,887497
13:07:41,75	-0,330093	3,153978	-0,240974	0,203981	-0,941058	-0,941009	-0,921052	-0,166626	-0,025732	2,614358	-20,758040	-0,962250	-0,122667	-1,982360	-0,984421	9,369355	-11,113121	11,752833	-0,921052	-0,166626	-0,025732	-10,465818	51,544549	-0,962250	-0,921052	-0,166626	-0,025732	-10,465818	51,544549	-0,962250
13:07:41,80	-0,330010	3,154085	-0,240989	0,203979	-0,991018	-0,940994	-0,989673	-0,168006	0,212710	2,650062	-21,426286	-0,976604	-0,164424	-2,050991	-0,944884	7,704693	-10,139076	11,793603	-0,989673	-0,168006	0,212710	-10,538436	56,263041	-0,976604	-0,989673	-0,168006	0,212710	-10,538436	56,263041	-0,976604
13:07:41,85	-0,330010	3,154085	-0,240989	0,203979	-0,991018	-0,940994	-0,875602	-0,161786	0,252106	2,398006	-18,027546	-0,936606	-0,185089	-2,078038	-0,945025	7,211463	-9,784829	11,792831	-0,875602	-0,161786	0,252106	-10,302216	50,707233	-0,936606	-0,875602	-0,161786	0,252106	-10,302216	50,707233	-0,936606
13:07:41,90	-0,330010	3,154085	-0,240989	0,203979	-0,991018	-0,940994	-0,875602	-0,161786	0,252106	2,398006	-18,027546	-0,936606	-0,197502	-2,099503	-0,945171	6,737777	-9,438707	11,789011	-0,850807	-0,161768	0,251959	-10,238837	49,466884	-0,940426	-0,850807	-0,161768	0,251959	-10,238837	49,466884	-0,940426
13:07:41,95	-0,330010	3,154085	-0,240989	0,203979	-0,991018	-0,940994	-0,850807	-0,161768	0,251959	2,459989	-17,321495	-0,940426	-0,204510	-2,109940	-0,942924	6,405946	-9,272573	11,832377	-0,850807	-0,161768	0,251959	-10,238837	49,466884	-0,940426	-0,850807	-0,161768	0,251959	-10,238837	49,466884	-0,940426
13:07:42,00	-0,330010	3,154085	-0,240989	0,203979	-0,991018	-0,940994	-0,838264	-0,160918	0,254206	2,393733	-17,039697	-0,897060	-0,212478	-2,123952	-0,944947	6,148166	-9,049301	11,820573	-0,838264	-0,160918	0,254206	-10,238343	48,764052	-0,897060	-0,838264	-0,160918	0,254206	-10,238343	48,764052	-0,897060
13:07:42,05	-0,330010	3,154085	-0,240989	0,203979	-0,991018	-0,940994	-0,822145	-0,161024	0,252184	2,463717	-16,536398	-0,908864	-0,222823	-2,132826	-0,940360	5,908942	-8,896622	11,831717	-0,809288	-0,156502	0,256770	-10,044230	47,377782	-0,897719	-0,809288	-0,156502	0,256770	-10,044230	47,377782	-0,897719
13:07:42,10	-0,330010	3,154085	-0,240989	0,203979	-0,991018	-0,940994	-0,809288	-0,156502	0,256770	2,241165	-16,151316	-0,897719	-0,227807	-2,139486	-0,942381	5,707566	-8,725908	11,824100	-0,809288	-0,156502	0,256770	-10,044230	47,377782	-0,897719	-0,809288	-0,156502	0,256770	-10,044230	47,377782	-0,897719
13:07:42,15	-0,330010	3,154085	-0,240989	0,203979	-0,991018	-0,940994	-0,801028	-0,155516	0,254749	2,237042	-15,981581	-0,905336	-0,286862	-2,232908	-1,160442	0,836645	-5,542741	11,823112	-0,801028	-0,155516	0,254749	-9,970943	46,899154	-0,905336	-0,801028	-0,155516	0,254749	-9,970943	46,899154	-0,905336
13:07:42,20	-0,330010	3,154085	-0,240989	0,203979	-0,991018	-0,940994	-0,690595	-0,151083	0,036689	2,327783	-16,048981	-0,906325	-0,115739	-1,983252	-1,161668	8,435185	-10,796419	11,799130	-0,690595	-0,151083	0,036689	-9,532234	38,162754	-0,906325	-0,690595	-0,151083	0,036689	-9,532234	38,162754	-0,906325
13:07:42,25	-0,330010	3,154085	-0,240989	0,203979	-0,991018	-0,940994	-0,992365	-0,174452	0,035462	2,792439	-22,533650	-0,930307	-0,139316	-1,995431	-0,927460	8,929770	-10,482125	11,742932	-0,992365	-0,174452	0,035462	-10,902067	55,367020	-0,930307	-0,992365	-0,174452	0,035462	-10,902067	55,367020	-0,930307
13:07:42,30	-0,330012	3,153940	-0,240955	0,203986	-1,041023	-0,941009	-0,912770	-0,156919	0,295806	2,451208	-19,356698	-0,958848	-0,170721	-2,043416	-0,901325	7,887349	-9,821344	11,770589	-0,912770	-0,156919	0,295806	-9,866902	52,295781	-0,958848	-0,912770	-0,156919	0,295806	-9,866902	52,295781	-0,958848
13:07:42,35	-0,330012	3,153940	-0,240955	0,203986	-1,041023	-0,941009	-0,912770	-0,156919	0,295806	2,451208	-19,356698	-0,958848	-0,189179	-2,076169	-0,900279	7,305452	-9,448012	11,813758	-0,912770	-0,156919	0,295806	-9,866902	52,295781	-0,958848	-0,912770	-0,156919	0,295806	-9,866902	52,295781	-0,958848
13:07:42,40	-0,330012	3,153940	-0,240955	0,203986	-1,041023	-0,941009	-0,852477	-0,152773	0,300974	2,295957	-17,400329	-0,939680	-0,204458	-2,093559	-0,896157	6,896573	-9,179665	11,789757	-0,852477	-0,152773	0,300974	-9,696721	49,519135	-0,939680	-0,852477	-0,152773	0,300974	-9,696721	49,519135	-0,939680
13:07:42,45	-0,330012	3,153940	-0,240955	0,203986	-1,041023	-0,941009	-0,852477	-0,152773	0,300974	2,295957	-17,400329	-0,939680	-0,213071	-2,104378	-0,900145	6,619163	-8,940999	11,780206	-0,852477	-0,152773	0,300974	-9,696721	49,519135	-0,939680	-0,852477	-0,152773	0,300974	-9,696721	49,519135	-0,939680
13:07:42,50	-0,330012	3,153940	-0,240955	0,203986	-1,041023	-0,941009	-0,828230	-0,148213	0,299612	2,107563	-16,778655	-0,951604	-0,219258	-2,115425	-0,895159	6,386901	-8,783996	11,781880	-0,828230	-0,148213	0,299612	-9,527150	48,237392	-0,951604	-0,828230	-0,148213	0,299612	-9,527150	48,237392	-0,951604
13:07:42,55	-0,330012	3,153940	-0,240955	0,203986	-1,041023	-0,941009	-0,828230	-0,148213	0,299612	2,107563	-16,778655	-0,951604	-0,223824	-2,125562	-0,899098	6,135915	-8,700011	11,816325	-0,828230	-0,148213	0,299612	-9,527150	48,237392	-0,951604	-0,828230	-0,148213	0,299612	-9,527150	48,237392	-0,951604
13:07:42,60	-0,330012	3,153940	-0,240955	0,203986	-1,041023	-0,941009	-0,815078	-0,152003	0,298033	2,290995	-16,354151	-0,913112	-0,228008	-2,124212	-0,898370	6,056322	-8,548572	11,816183	-0,815078	-0,152003	0,298033	-9,641260	47,629483	-0,913112	-0,815078	-0,152003	0,298033	-9,641260	47,629483	-0,913112
13:07:42,65	-0,330012	3,153940	-0,240955	0,203986	-1,041023	-0,941009	-0,802225	-0,148887	0,299486	2,196860	-16,005466	-0,936564	-0,231837	-2,132161	-0,898454	5,861000	-8,454407	11,785501	-0,802225	-0,148887	0,299486	-9,490789	46,969183	-0,936564	-0,802225	-0,148887	0,299486	-9,490789	46,969183	-0,936564
13:07:42,70	-0,330012	3,153940	-0,240955	0,203986	-1,041023	-0,941009	-0,795112	-0,147978	0,299818	2,152190	-15,811565	-0,943611	-0,237292	-2,140841	-0,897313	5,741920	-8,391141	11,785826	-0,795112	-0,147978	0,299818	-9,464108	46,604741	-0,943611	-0,795112	-0,147978	0,299818	-9,464108	46,604741	-0,943611
13:07:42,75	-0,330012	3,153940	-0,240955	0,203986	-1,041023	-0,941009	-0,790165	-0,148691	0,299827	2,196696	-15,635784	-0,913357	-0,239149	-2,145482	-0,897303	5,675085	-8,343958	11,816080	-0,790165	-0,148691	0,299827	-9,475550	46,392168	-0,913357	-0,790165	-0,148691	0,299827	-9,475550	46,392168	-0,913357
13:07:42,80	-0,330012	3,153940	-0,240955	0,203986	-1,041023	-0,941009	-0,790165	-0,148691	0,299827	2,196696	-15,635784	-0,913357	-0,241020	-2,146584	-0,894636	5,584753	-8,254810	11,798373	-0,788275	-0,147621	0,302495	-9,415163	46,219274	-0,931063	-0,788275	-0,147621	0,302495	-9,415163	46,219274	-0,931063
13:07:42,85	-0,330012	3,153940	-0,240955	0,203986	-1,041023	-0,941009	-0,788275	-0,147621	0,302495	2,173105	-15,660297	-0,931063	-0,247092	-2,152228	-0,895439	5,468077	-8,195588	11,814607	-0,788275	-0,147621	0,302495	-9,415163	46,219274	-0,931063	-0,788275	-0,147621	0,302495	-9,415163	46,219274	-0,931063
13:07:42,90	-0,330012	3,153940	-0,240955	0,203986	-1,041023	-0,941009	-0,780351	-0,145185	0,301692	2,039377	-15,378917	-0,914830	-0,246065	-2,155897	-0,894310	5,371833	-8,161697	11,801093	-0,777687	-0,147909	0,302821	-9,448607	45,707742	-0,928344	-0,777687	-0,147909	0,302821	-9,448607	45,707742	-0,928344
13:07:42,95	-0,330012	3,153940	-0,240955	0,203986	-1,041023	-0,941009	-0,777687	-0,147909	0,302821	2,162241	-15,340674	-0,928344	-0,245618	-2,155824	-0,895893	5,298139	-8,128666	11,808804	-0,777973	-0,148260	0,301238	-9,466154	45,634998	-0,920632	-0,777973	-0,148260	0,301238	-9,466154	45,634998	-0,920632
13:07:43,00	-0,330012	3,153940	-0,240955	0,203986	-1,041023	-0,941009	-0,777973	-0,148260	0,301238	2,172258	-15,435909	-0,920632	-0,246871	-2,158792	-0,897092	5,239037	-8,084341	11,786679	-0,777973	-0,148260	0,301238	-9,466154	45,634998	-0,920632	-0,777973	-0,148260	0,301238	-9,466154	45,634998	-0,920632
13:07:43,05	-0,330012	3,153940	-0,240955	0,203986	-1,041023	-0,941009	-0,774776	-0,148658	0,300039	2,201806	-15,343006	-0,942758	-0,253385	-2,159347	-0,894780	5,185215	-7,987033	11,802269	-0,774776	-0,148658	0,300039	-9,467873	45,476929	-0,942758	-0,774776	-0,148658	0,300039	-9,467873	45,476929	-0,942758
13:07:43,10	-0,330012	3,153940	-0,240955	0,203986	-1,041023	-0,941009	-0,767821	-0,145793	0,304687	2,065391	-15,071575	-0,935074	-0,250570	-2,165708	-0,898280	5,127845	-8,029156	11,793492	-0,767821	-0,145793	0,304687	-9,379334	45,202368	-0,935074	-0,767821	-0,145793	0,304687	-9,379334	45,202368	-0,935074
13:07:43,15	-0,330012	3,153940	-0,240955	0,203986	-1,041023	-0,941009	-0,765518	-0,147061	0,304664	2,175545	-15,050696	-0,941686	-0,254743	-2,167072	-0,896716	5,081683	-7,968300	11,832802	-0,765518	-0,147061	0,304664	-9,368720	45,042469	-0,941686	-0,765518	-0,147061	0,304664	-9,368720	45,042469	-0,941686
13:07:43,20	-0,330012	3,153940	-0,240955	0,203986	-1,041023	-0,941009	-0,765518	-0,147061	0,304664	2,175545	-15,050696	-0,941686	-0,257742	-2,168367	-0,894801	5,024566	-7,899814	11,828862	-0,761049	-0,144031	0,302330	-9,292685	44,835145	-0,900575	-0,761049	-0,144031	0,302330	-9,292685	44,835145	-0,900575
13:07:43,25	-0,330012	3,153940	-0,240955	0,203986	-1,041023	-0,941009	-0,761049	-0,144031	0,302330	2,013765	-14,907167	-0,900575	-0,260052	-2,172192	-0,895940	5,029594	-7,869581	11,844040	-0,761049	-0,144031	0,302330	-9,292685	44,835145	-0,900575	-0,761049	-0,144031	0,302330	-9,292685	44,835145	-0,900575
13:07:43,30	-0,330012	3,153940	-0,240955	0,203986	-1,041023	-0,941009	-0,756582	-0,143943	0,301191	2,037871	-14,685654	-0,885396	-0,257915	-2,175274	-0,895994	4,913426	-7,860504	11,821245	-0,756582	-0,143943	0,301191	-9,261649	44,706012	-0,885396	-0,756582	-0,143943	0,301191	-9,261649	44,706012	-0,885396
13:07:43,35	-0,330012	3,153940	-0,240955	0,203986	-1,041023	-0,941009	-0,756991	-0,144207	0,300706	2,054778	-14,825657	-0,949795	-0,259619	-2,171969	-0,896425	4,928358	-7,807447	11,779642	-0,756991	-0,144207	0,300706	-9,265447	44,598107	-0,949795	-0,756991	-0,144207	0,300706	-9,265447	44,598107	-0,949795
13:07:43,40	-0,330012	3,153940	-0,240955	0,203986	-1,041023	-0,941009	-0,752715	-0,143168	0,303421	1,971451	-14,648709	-0,937441	-0,262657	-2,175153	-0,893710	4,874385	-7,810158	11,791996	-0,752715	-0,143168	0,303421	-9,267266	44,439416	-0,937441	-0,752715	-0,143168	0,303421	-9,267266	44,439416	-0,937441
13:07:43,45	-0,330012	3,153940	-0,240955	0,203986	-1,041023	-0,941009	-0,752715	-0,143168	0,303421	1,971451	-14,648709	-0,937441	-0,262129	-2,177841	-0,894870	4,833483	-7,783447	11,808206	-0,750651	-0,144970	0,302261	-9,312316	44,335943	-0,921231	-0,750651	-0,144970	0,302261	-9,312316	44,335943	-0,921231
13:07:43,50	-0,330012	3,153940	-0,240955	0,203986	-1,041023	-0,941009	-0,750651	-0,144970	0,302261	2,067795	-14,590161	-0,921231	-0,264496	-2,177536	-0,895248	4,817555	-7,737176	11,838789	-0,750651	-0,144970	0,302261	-9,312316	44,335943	-0,921231	-0,750651	-0,144970	0,302261	-9,312316	44,335943	-0,921231
13:07:43,55	-0,330012	3,153940	-0,240955	0,203986	-1,041023	-0,941009	-0,749087	-0,143729	0,302612	2,008206	-14,581120	-0,934497	-0,263985	-2,178575	-0,894519	4,773329	-7,743035	11,794940	-0,749087	-0,143729	0,302612	-9,274521	44,222190	-0,934497	-0,749087	-0,143729	0,302612	-9,274521	44,222190	-0,934497
13:07:43,60	-0,330012	3,153940	-0,240955	0,203986	-1,041023	-0,941009	-0,749087	-0,143729	0,302612	2,008206	-14,581120	-0,934497	-0,263489	-2,181237	-0,895298	4,715539	-7,713065	11,811194	-0,749087	-0,143729	0,302612	-9,274521	44,222190	-0,934497	-0,749087	-0,143729	0,302612	-9,274521	44,222190	-0,934497
13:07:43,65	-0,330012	3,153940	-0,240955	0,203986	-1,041023	-0,941009	-0,747029	-0,145489	0,301832	2,096798	-14,539160	-0,918242	-0,268188	-2,182640	-0,893769	4,703667	-7,688604	11,785923	-0,747029	-0,145489	0,301832	-9,324107	44,102632	-0,918242	-0,747029	-0,145489	0,301832	-9,324107	44,102632	-0,918242
13:07:43,70	-0,330012	3,153940	-0,240955	0,203986	-1,041023	-0,941009	-0,743465	-0,142121	0,303362	1,936900	-14,376349	-0,943514	-0,265260	-2,182842	-0,892600	4,691306	-7,682297	11,790862	-0,743465	-0,142121	0,303362	-9,219601	43,985676	-0,943514	-0,743465	-0,142121	0,303362	-9,219601	43,985676	-0,943514
13:07:43,75	-0,330012	3,153940	-0,240955	0,203986	-1,041023	-0,941009	-0,737970	-0,142524	0,302209	1,978152	-14,155007	-0,922518	-0,270587	-2,187601	-0,894922	4,658023	-7,638816	11,806919	-0,737970	-0,142524	0,302209	-9,209986	43,775624	-0,922518	-0,737970	-0,142524	0,302209	-9,209986	43,775624	-0,922518
13:07:43,80	-0,330012	3,153940	-0,240955	0,203986	-1,041023	-0,941009	-0,738904	-0,144043	0,299873	2,083824	-14,219160	-0,929480	-0,270023	-2,186692	-0,892999	4,645325	-7,644720	11,791387	-0,738904	-0,144043	0,299873	-9,223516	43,784818	-0,929480	-0,738904	-0,144043	0,299873	-9,223516	43,784818	-0,929480
13:07:43,85	-0,330012	3,153940	-0,240955	0,203986	-1,041023	-0,941009	-0,738904	-0,144043	0,299873	2,083824	-14,219160	-0,929480	-0,267833	-2,188249	-0,896522	4,564131	-7,626065	11,795110	-0,738904	-0,144043	0,299873	-9,223516	43,784818	-0,929480	-0,738904	-0,144043	0,299873	-9,223516	43,784818	-0,929480
13:07:43,90	-0,330012	3,153940	-0,240955	0,203986	-1,041023	-0,941009	-0,740682	-0,140745	0,302943	1,892248	-14,414190	-0,900043	-0,270771	-2,184363	-0,894188	4,558990	-7,574037	11,829394	-0,740682	-0,140745	0,302943	-9,156269	43,729339	-0,900043	-0,740682	-0,140745	0,302943	-9,156269	43,729339	-0,900043
13:07:43,95	-0,330012	3,153940	-0,240955	0,203986	-1,041023	-0,941009	-0,736461	-0,142474	0,301770	1,951941	-14,194308	-0,925024	-0,271385	-2,188882	-0,895361	4,544246	-7,600395	11,804413	-0,736461	-0,142474	0,301770	-9,232278	43,617904	-0,925024	-0,736461	-0,142474	0,301770	-9,232278	43,617904	-0,925024
13:07:44,00	-0,330012	3,153940	-0,240955	0,203986	-1,041023	-0,941009	-0,736461	-0,142474	0,301770	1,951941	-14,194308	-0,925024	-0,272594	-2,191995	-0,893797	4,507207	-7,562414	11,823768	-0,736461	-0,142474	0,301770	-9,232278	43,617904	-0,925024	-0,736461	-0,142474	0,301770	-9,232278	43,617904	-0,925024
13:07:44,05	-0,330012	3,153940	-0,240955	0,203986	-1,041023	-0,941009	-0,733471	-0,143510	0,299459	2,045759	-14,092008	-0,897728	-0,271982	-2,191989	-0,897672	4,518177	-7,539208	11,831708	-0,733471	-0,143510	0,299459	-9,219772	43,485504	-0,897728	-0,733471	-0,143510	0,299459	-9,219772	43,485504	-0,897728
13:07:44,10	-0,330012	3,153940	-0,240955	0,203986	-1,041023	-0,941009	-0,733471	-0,143510	0,299459	2,045759	-14,092008	-0,897728	-0,270866	-2,192687	-0,896919	4,486762	-7,547693	11,812010	-0,733471	-0,143510	0,299459	-9,219772	43,485504	-0,897728	-0,733471	-0,143510	0,299459	-9,219772	43,485504	-0,897728
13:07:44,15	-0,330012	3,153940	-0,240955	0,203986	-1,041023	-0,941009	-0,733425	-0,144826	0,300211	2,091141	-14,112579	-0,917426	-0,273858	-2,195079	-0,894208	4,447650	-7,531011	11,815270	-0,729858	-0,143430	0,302923	-9,245826	43,324558	-0,914167	-0,729858	-0,143430	0,302923	-9,245826	43,324558	-0,914167
13:07:44,21	-0,330012	3,153940	-0,240955	0,203986	-1,041023	-0,941009	-0,729858	-0,143430	0,302923	2,013450	-13,969261	-0,914167	-0,273266	-2,195889	-0,895006	4,438193	-7,510968	11,787406	-0,729858	-0,143430	0,302923	-9,245826	43,324558	-0,914167	-0,729858	-0,143430	0,302923	-9,245826	43,324558	-0,914167
13:07:44,26	-0,330012	3,153940	-0,240955	0,203986	-1,041023	-0,941009	-0,728642	-0,145367	0,299415	2,126932	-13,990236	-0,900070	-0,272789	-2,197100	-0,897716	4,381148	-7,477847	11,829366	-0,728642	-0,145367	0,299415	-9,284349	43,208177	-0,900070	-0,728642	-0,145367	0,299415	-9,284349	43,208177	-0,900070
13:07:44,31	-0,330012	3,153940	-0,240955	0,203986	-1,041023	-0,941009	-0,728642	-0,145367	0,299415	2,126932	-13,990236	-0,900070	-0,276886	-2,194947	-0,894635	4,385593	-7,462673	11,808163	-0,728642	-0,145367	0,299415	-9,284349	43,208177	-0,900070	-0,728642	-0,145367	0,299415	-9,284349	43,208177	-0,900070
13:07:44,36	-0,330012	3,153940	-0,240955	0,203986	-1,041023	-0,941009	-0,728458	-0,140742	0,302495	1,901840	-13,984400	-0,921273	-0,326777	-2,275639	-1,078779	-0,242529	-4,610860	11,844731	-0,728458	-0,140742	0,302495	-9,146445	43,199560	-0,921273	-0,728458	-0,140742	0,302495	-9,146445	43,199560	-0,921273
13:07:44,41	-0,330012	3,153940	-0,240955	0,203986	-1,041023	-0,941009	-0,633631	-0,137881	0,118352	1,908731	-14,487393	-0,884705	-0,140041	-2,004844	-1,123922	7,608078	-9,806066	11,770222	-0,633631	-0,137881	0,118352	-8,914939	35,252679	-0,884705	-0,633631	-0,137881	0,118352	-8,914939	35,252679	-0,884705
13:07:44,46	-0,330012	3,153940	-0,240955	0,203986	-1,041023	-0,941009	-0,961515	-0,164202	0,073208	2,703535	-22,140887	-0,959215	-0,104161	-1,940673	-0,877248	10,308782	-11,384783	11,751322	-0,961515	-0,164202	0,073208	-10,186315	53,338005	-0,959215	-0,961515	-0,164202	0,073208	-10,186315	53,338005	-0,959215
13:07:44,51	-0,330082	3,153911	-0,241004	0,203983	-1,091040	-0,941039	-1,035028	-0,163189	0,319882	2,634017	-22,835357	-0,978114	-0,138645	-2,000306	-0,844521	9,145455	-10,683975	11,770387	-1,035028	-0,163189	0,319882	-10,176333	58,414351	-0,978114	-1,035028	-0,163189	0,319882	-10,176333	58,414351	-0,978114
13:07:44,56	-0,330082	3,153911	-0,241004	0,203983	-1,091040	-0,941039	-0,966143	-0,163142	0,352610	2,656820	-20,611207	-0,959049	-0,162399	-2,026296	-0,845105	8,554507	-10,232229	11,768790	-0,966143	-0,163142	0,352610	-10,149831	55,231023	-0,959049	-0,966143	-0,163142	0,352610	-10,149831	55,231023	-0,959049
13:07:44,61	-0,330082	3,153911	-0,241004	0,203983	-1,091040	-0,941039	-0,908035	-0,154131	0,352636	2,263209	-18,879025	-0,972326	-0,175502	-2,046124	-0,844495	8,066233	-9,974352	11,757111	-0,908035	-0,154131	0,352636	-9,836109	52,401709	-0,972326	-0,908035	-0,154131	0,352636	-9,836109	52,401709	-0,972326
13:07:44,66	-0,330082	3,153911	-0,241004	0,203983	-1,091040	-0,941039	-0,889641	-0,158783	0,354920	2,531676	-18,330015	-0,922957	-0,180671	-2,064379	-0,842211	7,726636	-9,747582	11,806480	-0,889641	-0,158783	0,354920	-9,932784	51,506781	-0,922957	-0,889641	-0,158783	0,354920	-9,932784	51,506781	-0,922957
13:07:44,71	-0,330082	3,153911	-0,241004	0,203983	-1,091040	-0,941039	-0,889641	-0,158783	0,354920	2,531676	-18,330015	-0,922957	-0,191058	-2,072373	-0,838059	7,457354	-9,569067	11,780388	-0,889641	-0,158783	0,354920	-9,932784	51,506781	-0,922957	-0,889641	-0,158783	0,354920	-9,932784	51,506781	-0,922957
13:07:44,76	-0,330082	3,153911	-0,241004	0,203983	-1,091040	-0,941039	-0,877524	-0,153785	0,359071	2,291717	-18,022399	-0,949049	-0,193058	-2,078032	-0,840057	7,283142	-9,411606	11,787253	-0,877524	-0,153785	0,359071	-9,780369	50,863221	-0,949049	-0,877524	-0,153785	0,359071	-9,780369	50,863221	-0,949049
13:07:44,81	-0,330082	3,153911	-0,241004	0,203983	-1,091040	-0,941039	-0,871623	-0,154882	0,357074	2,398064	-17,945183	-0,942184	-0,202202	-2,086947	-0,839342	7,071991	-9,287024	11,799766	-0,871623	-0,154882	0,357074	-9,760202	50,477258	-0,942184	-0,871623	-0,154882	0,357074	-9,760202	50,477258	-0,942184
13:07:44,86	-0,330082	3,153911	-0,241004	0,203983	-1,091040	-0,941039	-0,859331	-0,151421	0,357789	2,220371	-17,551114	-0,929671	-0,263183	-2,181973	-1,049197	2,189703	-6,319302	11,854261	-0,859331	-0,151421	0,357789	-9,666152	49,906349	-0,929671	-0,859331	-0,151421	0,357789	-9,666152	49,906349	-0,929671
13:07:44,91	-0,330082	3,153911	-0,241004	0,203983	-1,091040	-0,941039	-0,746546	-0,146123	0,147934	2,073845	-17,398328	-0,875175	-0,107921	-1,946277	-1,070086	9,300875	-10,926629	11,780777	-0,746546	-0,146123	0,147934	-9,396773	41,205496	-0,875175	-0,746546	-0,146123	0,147934	-9,396773	41,205496	-0,875175
13:07:44,96	-0,330082	3,153911	-0,241004	0,203983	-1,091040	-0,941039	-1,028295	-0,162735	0,127045	2,503236	-23,587188	-0,948659	-0,100164	-1,931925	-0,831970	10,805719	-11,585599	11,738445	-1,028295	-0,162735	0,127045	-10,271487	57,133975	-0,948659	-1,028295	-0,162735	0,127045	-10,271487	57,133975	-0,948659
13:07:45,01	-0,330044	3,153989	-0,240977	0,203992	-1,141034	-0,940998	-1,044603	-0,162277	0,365161	2,661153	-22,802492	-0,990991	-0,139421	-1,986158	-0,798116	9,587103	-10,766575	11,780536	-1,044603	-0,162277	0,365161	-10,077610	59,198857	-0,990991	-1,044603	-0,162277	0,365161	-10,077610	59,198857	-0,990991
13:07:45,06	-0,330044	3,153989	-0,240977	0,203992	-1,141034	-0,940998	-0,978007	-0,155396	0,399015	2,403313	-20,804369	-0,948901	-0,158571	-2,014158	-0,801797	8,964205	-10,361839	11,794679	-0,978007	-0,155396	0,399015	-9,795269	55,969202	-0,948901	-0,978007	-0,155396	0,399015	-9,795269	55,969202	-0,948901
13:07:45,11	-0,330044	3,153989	-0,240977	0,203992	-1,141034	-0,940998	-0,944183	-0,152811	0,395334	2,307977	-19,787337	-0,934758	-0,169652	-2,031110	-0,796470	8,591161	-10,092493	11,794624	-0,944183	-0,152811	0,395334	-9,687714	54,331055	-0,934758	-0,944183	-0,152811	0,395334	-9,687714	54,331055	-0,934758
13:07:45,16	-0,330044	3,153989	-0,240977	0,203992	-1,141034	-0,940998	-0,923962	-0,151691	0,400661	2,296434	-19,193581	-0,934812	-0,177239	-2,046821	-0,797756	8,235057	-9,884686	11,777856	-0,923962	-0,151691	0,400661	-9,611276	53,337459	-0,934812	-0,923962	-0,151691	0,400661	-9,611276	53,337459	-0,934812
13:07:45,21	-0,330044	3,153989	-0,240977	0,203992	-1,141034	-0,940998	-0,906563	-0,152976	0,399375	2,365195	-18,701099	-0,951581	-0,189893	-2,054352	-0,799796	8,006990	-9,660109	11,770795	-0,906563	-0,152976	0,399375	-9,643426	52,464070	-0,951581	-0,906563	-0,152976	0,399375	-9,643426	52,464070	-0,951581
13:07:45,26	-0,330044	3,153989	-0,240977	0,203992	-1,141034	-0,940998	-0,893713	-0,145783	0,397335	2,071626	-18,342734	-0,958641	-0,191925	-2,064568	-0,794818	7,801371	-9,541164	11,742752	-0,893713	-0,145783	0,397335	-9,372363	51,813762	-0,958641	-0,893713	-0,145783	0,397335	-9,372363	51,813762	-0,958641
13:07:45,31	-0,330044	3,153989	-0,240977	0,203992	-1,141034	-0,940998	-0,873226	-0,146811	0,401139	2,122841	-17,700495	-0,930564	-0,199246	-2,072609	-0,795991	7,639453	-9,450503	11,798873	-0,873226	-0,146811	0,401139	-9,401851	50,847750	-0,930564	-0,873226	-0,146811	0,401139	-9,401851	50,847750	-0,930564
13:07:45,36	-0,330044	3,153989	-0,240977	0,203992	-1,141034	-0,940998	-0,873226	-0,146811	0,401139	2,122841	-17,700495	-0,930564	-0,201247	-2,078155	-0,795672	7,477656	-9,351413	11,778121	-0,867422	-0,147852	0,401459	-9,424510	50,504286	-0,951316	-0,867422	-0,147852	0,401459	-9,424510	50,504286	-0,951316
13:07:45,41	-0,330044	3,153989	-0,240977	0,203992	-1,141034	-0,940998	-0,867422	-0,147852	0,401459	2,181867	-17,588366	-0,951316	-0,201319	-2,080567	-0,795324	7,421236	-9,318865	11,745245	-0,865298	-0,148995	0,401807	-9,454822	50,382846	-0,984191	-0,865298	-0,148995	0,401807	-9,454822	50,382846	-0,984191
13:07:45,46	-0,330044	3,153989	-0,240977	0,203992	-1,141034	-0,940998	-0,865298	-0,148995	0,401807	2,241279	-17,543015	-0,984191	-0,202715	-2,088371	-0,796107	7,271546	-9,222221	11,787718	-0,865298	-0,148995	0,401807	-9,454822	50,382846	-0,984191	-0,865298	-0,148995	0,401807	-9,454822	50,382846	-0,984191
13:07:45,51	-0,330044	3,153989	-0,240977	0,203992	-1,141034	-0,940998	-0,857842	-0,151688	0,401024	2,390165	-17,333257	-0,941719	-0,208727	-2,092375	-0,798088	7,173446	-9,124242	11,786592	-0,857842	-0,151688	0,401024	-9,517335	50,007303	-0,941719	-0,857842	-0,151688	0,401024	-9,517335	50,007303	-0,941719
13:07:45,56	-0,330044	3,153989	-0,240977	0,203992	-1,141034	-0,940998	-0,849306	-0,146853	0,400172	2,192447	-17,110992	-0,951200	-0,211170	-2,093345	-0,796958	7,106481	-9,064927	11,778237	-0,849306	-0,146853	0,400172	-9,335526	49,559506	-0,951200	-0,849306	-0,146853	0,400172	-9,335526	49,559506	-0,951200
13:07:45,61	-0,330044	3,153989	-0,240977	0,203992	-1,141034	-0,940998	-0,849306	-0,146853	0,400172	2,192447	-17,110992	-0,951200	-0,216642	-2,095459	-0,795023	7,005978	-9,014912	11,826886	-0,849306	-0,146853	0,400172	-9,335526	49,559506	-0,951200	-0,849306	-0,146853	0,400172	-9,335526	49,559506	-0,951200
13:07:45,66	-0,330044	3,153989	-0,240977	0,203992	-1,141034	-0,940998	-0,841458	-0,144298	0,399753	2,047024	-16,869132	-0,919896	-0,217307	-2,098864	-0,797377	6,956256	-8,992690	11,809541	-0,841458	-0,144298	0,399753	-9,280368	49,185326	-0,919896	-0,841458	-0,144298	0,399753	-9,280368	49,185326	-0,919896
13:07:45,71	-0,330044	3,153989	-0,240977	0,203992	-1,141034	-0,940998	-0,841458	-0,144298	0,399753	2,047024	-16,869132	-0,919896	-0,216772	-2,103547	-0,792723	6,889434	-8,936538	11,808592	-0,841458	-0,144298	0,399753	-9,280368	49,185326	-0,919896	-0,841458	-0,144298	0,399753	-9,280368	49,185326	-0,919896
13:07:45,76	-0,330044	3,153989	-0,240977	0,203992	-1,141034	-0,940998	-0,837950	-0,148744	0,399332	2,256539	-16,853114	-0,901867	-0,215210	-2,104125	-0,797798	6,801319	-8,928283	11,827570	-0,837950	-0,148744	0,399332	-9,419884	48,925989	-0,901867	-0,837950	-0,148744	0,399332	-9,419884	48,925989	-0,901867
13:07:45,81	-0,330044	3,153989	-0,240977	0,203992	-1,141034	-0,940998	-0,837950	-0,148744	0,399332	2,256539	-16,853114	-0,901867	-0,218121	-2,107879	-0,794309	6,790091	-8,905070	11,805865	-0,837950	-0,148744	0,399332	-9,419884	48,925989	-0,901867	-0,837950	-0,148744	0,399332	-9,419884	48,925989	-0,901867
13:07:45,86	-0,330044	3,153989	-0,240977	0,203992	-1,141034	-0,940998	-0,831271	-0,147068	0,402750	2,198803	-16,633890	-0,969483	-0,220001	-2,109071	-0,794381	6,705102	-8,838741	11,759954	-0,831271	-0,147068	0,402750	-9,346021	48,620892	-0,969483	-0,831271	-0,147068	0,402750	-9,346021	48,620892	-0,969483
13:07:45,91	-0,330044	3,153989	-0,240977	0,203992	-1,141034	-0,940998	-0,827538	-0,145183	0,403157	2,154234	-16,483098	-0,944163	-0,223547	-2,112674	-0,794727	6,676877	-8,777183	11,819421	-0,827538	-0,145183	0,403157	-9,242644	48,478674	-0,944163	-0,827538	-0,145183	0,403157	-9,242644	48,478674	-0,944163
13:07:45,96	-0,330044	3,153989	-0,240977	0,203992	-1,141034	-0,940998	-0,822781	-0,144387	0,404322	2,082163	-16,296413	-0,920909	-0,226568	-2,115084	-0,792809	6,626392	-8,767026	11,808528	-0,822781	-0,144387	0,404322	-9,252234	48,291875	-0,920909	-0,822781	-0,144387	0,404322	-9,252234	48,291875	-0,920909
13:07:46,01	-0,330044	3,153989	-0,240977	0,203992	-1,141034	-0,940998	-0,822781	-0,144387	0,404322	2,082163	-16,296413	-0,920909	-0,221964	-2,118300	-0,793973	6,577579	-8,787980	11,814230	-0,822781	-0,144387	0,404322	-9,252234	48,291875	-0,920909	-0,822781	-0,144387	0,404322	-9,252234	48,291875	-0,920909
13:07:46,06	-0,330044	3,153989	-0,240977	0,203992	-1,141034	-0,940998	-0,819611	-0,147454	0,400037	2,227047	-16,191980	-0,922421	-0,225497	-2,119362	-0,797093	6,566828	-8,749459	11,807015	-0,819611	-0,147454	0,400037	-9,348062	48,147522	-0,922421	-0,819611	-0,147454	0,400037	-9,348062	48,147522	-0,922421
13:07:46,11	-0,330044	3,153989	-0,240977	0,203992	-1,141034	-0,940998	-0,816848	-0,146176	0,398466	2,148640	-16,122831	-0,906033	-0,227301	-2,116920	-0,795590	6,538356	-8,718971	11,773504	-0,816848	-0,146176	0,398466	-9,326209	47,999718	-0,906033	-0,816848	-0,146176	0,398466	-9,326209	47,999718	-0,906033
13:07:46,16	-0,330044	3,153989	-0,240977	0,203992	-1,141034	-0,940998	-0,815201	-0,147124	0,401585	2,210530	-16,067648	-0,892634	-0,227988	-2,123016	-0,795545	6,476217	-8,696396	11,836803	-0,815201	-0,147124	0,401585	-9,338665	47,925647	-0,892634	-0,815201	-0,147124	0,401585	-9,338665	47,925647	-0,892634
13:07:46,21	-0,330044	3,153989	-0,240977	0,203992	-1,141034	-0,940998	-0,816407	-0,144293	0,402703	2,064224	-16,183351	-0,911309	-0,229837	-2,120556	-0,794428	6,430770	-8,669131	11,818128	-0,816407	-0,144293	0,402703	-9,262764	47,904615	-0,911309	-0,816407	-0,144293	0,402703	-9,262764	47,904615	-0,911309
13:07:46,26	-0,330044	3,153989	-0,240977	0,203992	-1,141034	-0,940998	-0,810720	-0,150940	0,404658	2,391302	-15,926853	-0,922351	-0,226923	-2,128805	-0,792473	6,387483	-8,665605	11,807085	-0,810720	-0,150940	0,404658	-9,457512	47,714647	-0,922351	-0,810720	-0,150940	0,404658	-9,457512	47,714647	-0,922351
13:07:46,31	-0,330044	3,153989	-0,240977	0,203992	-1,141034	-0,940998	-0,810941	-0,146692	0,400339	2,194505	-15,973126	-0,947656	-0,230492	-2,126489	-0,796791	6,369461	-8,627334	11,781780	-0,810941	-0,146692	0,400339	-9,320789	47,685780	-0,947656	-0,810941	-0,146692	0,400339	-9,320789	47,685780	-0,947656
13:07:46,36	-0,330044	3,153989	-0,240977	0,203992	-1,141034	-0,940998	-0,811661	-0,145492	0,402699	2,136944	-16,066124	-0,874857	-0,231171	-2,125266	-0,794431	6,323734	-8,595370	11,854580	-0,811661	-0,145492	0,402699	-9,284183	47,649265	-0,874857	-0,811661	-0,145492	0,402699	-9,284183	47,649265	-0,874857
13:07:46,41	-0,330044	3,153989	-0,240977	0,203992	-1,141034	-0,940998	-0,808825	-0,144500	0,403844	2,118362	-15,921707	-0,919022	-0,233448	-2,127226	-0,793287	6,337581	-8,565281	11,810414	-0,808825	-0,144500	0,403844	-9,224924	47,571058	-0,919022	-0,808825	-0,144500	0,403844	-9,224924	47,571058	-0,919022
13:07:46,46	-0,330044	3,153989	-0,240977	0,203992	-1,141034	-0,940998	-0,808932	-0,146442	0,402278	2,210367	-15,939912	-0,932323	-0,231713	-2,128105	-0,794853	6,322140	-8,566728	11,797113	-0,808932	-0,146442	0,402278	-9,285357	47,561242	-0,932323	-0,808932	-0,146442	0,402278	-9,285357	47,561242	-0,932323
13:07:46,51	-0,330044	3,153989	-0,240977	0,203992	-1,141034	-0,940998	-0,808932	-0,146442	0,402278	2,210367	-15,939912	-0,932323	-0,237092	-2,130432	-0,795633	6,277502	-8,549277	11,816712	-0,808932	-0,146442	0,402278	-9,285357	47,561242	-0,932323	-0,808932	-0,146442	0,402278	-9,285357	47,561242	-0,932323
13:07:46,56	-0,330044	3,153989	-0,240977	0,203992	-1,141034	-0,940998	-0,805480	-0,145555	0,403458	2,145007	-15,834914	-0,879132	-0,234207	-2,130650	-0,793673	6,248024	-8,546137	11,850305	-0,805480	-0,145555	0,403458	-9,281073	47,395295	-0,879132	-0,805480	-0,145555	0,403458	-9,281073	47,395295	-0,879132
13:07:46,61	-0,330044	3,153989	-0,240977	0,203992	-1,141034	-0,940998	-0,806236	-0,144494	0,403435	2,122780	-15,880558	-0,907204	-0,235406	-2,129954	-0,794126	6,228697	-8,534520	11,783215	-0,806236	-0,144494	0,403435	-9,219986	47,408996	-0,907204	-0,806236	-0,144494	0,403435	-9,219986	47,408996	-0,907204
13:07:46,66	-0,330044	3,153989	-0,240977	0,203992	-1,141034	-0,940998	-0,804963	-0,142508	0,403397	2,017218	-15,819860	-0,951125	-0,237105	-2,129575	-0,793734	6,253076	-8,513652	11,778312	-0,804963	-0,142508	0,403397	-9,169665	47,369707	-0,951125	-0,804963	-0,142508	0,403397	-9,169665	47,369707	-0,951125
13:07:46,71	-0,330044	3,153989	-0,240977	0,203992	-1,141034	-0,940998	-0,802764	-0,143578	0,399153	2,033272	-15,761438	-0,880603	-0,237277	-2,132015	-0,797978	6,184844	-8,519971	11,848833	-0,802764	-0,143578	0,399153	-9,237610	47,255500	-0,880603	-0,802764	-0,143578	0,399153	-9,237610	47,255500	-0,880603
13:07:46,76	-0,330044	3,153989	-0,240977	0,203992	-1,141034	-0,940998	-0,800535	-0,145596	0,405342	2,163206	-15,681780	-0,926834	-0,236644	-2,134953	-0,791788	6,165987	-8,480186	11,802603	-0,800535	-0,145596	0,405342	-9,266047	47,160222	-0,926834	-0,800535	-0,145596	0,405342	-9,266047	47,160222	-0,926834
13:07:46,81	-0,330044	3,153989	-0,240977	0,203992	-1,141034	-0,940998	-0,802860	-0,140087	0,402603	1,878379	-15,824502	-0,905123	-0,240252	-2,130185	-0,794527	6,147895	-8,467878	11,824314	-0,802860	-0,140087	0,402603	-9,118460	47,200012	-0,905123	-0,802860	-0,140087	0,402603	-9,118460	47,200012	-0,905123
13:07:46,86	-0,330044	3,153989	-0,240977	0,203992	-1,141034	-0,940998	-0,801175	-0,142373	0,403776	1,986794	-15,764270	-0,895890	-0,239115	-2,132787	-0,793354	6,118981	-8,463226	11,833547	-0,801175	-0,142373	0,403776	-9,189453	47,128005	-0,895890	-0,801175	-0,142373	0,403776	-9,189453	47,128005	-0,895890
13:07:46,91	-0,330044	3,153989	-0,240977	0,203992	-1,141034	-0,940998	-0,796522	-0,145066	0,405326	2,120589	-15,540281	-0,921549	-0,239109	-2,138164	-0,791804	6,100271	-8,459672	11,807888	-0,796522	-0,145066	0,405326	-9,267113	46,986712	-0,921549	-0,796522	-0,145066	0,405326	-9,267113	46,986712	-0,921549
13:07:46,96	-0,330044	3,153989	-0,240977	0,203992	-1,141034	-0,940998	-0,799132	-0,144260	0,403398	2,110196	-15,680616	-0,894822	-0,240317	-2,133236	-0,794132	6,099726	-8,435210	11,844532	-0,799132	-0,144260	0,403398	-9,214210	47,051237	-0,894822	-0,799132	-0,144260	0,403398	-9,214210	47,051237	-0,894822
13:07:47,01	-0,330044	3,153989	-0,240977	0,203992	-1,141034	-0,940998	-0,799132	-0,144260	0,403398	2,110196	-15,680616	-0,894822	-0,242144	-2,135439	-0,794952	6,055684	-8,414253	11,806751	-0,799132	-0,144260	0,403398	-9,214210	47,051237	-0,894822	-0,799132	-0,144260	0,403398	-9,214210	47,051237	-0,894822
13:07:47,06	-0,330044	3,153989	-0,240977	0,203992	-1,141034	-0,940998	-0,798037	-0,144167	0,404141	2,105497	-15,661181	-0,923649	-0,242617	-2,136452	-0,793750	6,102047	-8,401790	11,820245	-0,798037	-0,144167	0,404141	-9,211580	46,984691	-0,923649	-0,798037	-0,144167	0,404141	-9,211580	46,984691	-0,923649
13:07:47,11	-0,330044	3,153989	-0,240977	0,203992	-1,141034	-0,940998	-0,798037	-0,144167	0,404141	2,105497	-15,661181	-0,923649	-0,239157	-2,137059	-0,792997	6,065292	-8,411115	11,800993	-0,798037	-0,144167	0,404141	-9,211580	46,984691	-0,923649	-0,798037	-0,144167	0,404141	-9,211580	46,984691	-0,923649
13:07:47,16	-0,330044	3,153989	-0,240977	0,203992	-1,141034	-0,940998	-0,792863	-0,141605	0,404535	1,972059	-15,461384	-0,889559	-0,243936	-2,139602	-0,792595	6,019546	-8,376772	11,839878	-0,792863	-0,141605	0,404535	-9,143970	46,778395	-0,889559	-0,792863	-0,141605	0,404535	-9,143970	46,778395	-0,889559
13:07:47,21	-0,330044	3,153989	-0,240977	0,203992	-1,141034	-0,940998	-0,792863	-0,141605	0,404535	1,972059	-15,461384	-0,889559	-0,239942	-2,144383	-0,795706	5,957825	-8,391805	11,841904	-0,792863	-0,141605	0,404535	-9,143970	46,778395	-0,889559	-0,792863	-0,141605	0,404535	-9,143970	46,778395	-0,889559
13:07:47,26	-0,330044	3,153989	-0,240977	0,203992	-1,141034	-0,940998	-0,792399	-0,145896	0,401831	2,169950	-15,442889	-0,878428	-0,241008	-2,140266	-0,794548	6,004891	-8,357578	11,827703	-0,792399	-0,145896	0,401831	-9,282851	46,760452	-0,878428	-0,792399	-0,145896	0,401831	-9,282851	46,760452	-0,878428
13:07:47,31	-0,330044	3,153989	-0,240977	0,203992	-1,141034	-0,940998	-0,794775	-0,145115	0,402555	2,121074	-15,607609	-0,911494	-0,239941	-2,139701	-0,794576	5,962251	-8,382350	11,817943	-0,794775	-0,145115	0,402555	-9,270450	46,782218	-0,911494	-0,794775	-0,145115	0,402555	-9,270450	46,782218	-0,911494
13:07:47,36	-0,330044	3,153989	-0,240977	0,203992	-1,141034	-0,940998	-0,793930	-0,142888	0,402190	2,048771	-15,600357	-0,866118	-0,242292	-2,139320	-0,794940	5,952237	-8,326332	11,863318	-0,793930	-0,142888	0,402190	-9,167927	46,723148	-0,866118	-0,793930	-0,142888	0,402190	-9,167927	46,723148	-0,866118
13:07:47,41	-0,330044	3,153989	-0,240977	0,203992	-1,141034	-0,940998	-0,790526	-0,145611	0,401434	2,201077	-15,406415	-0,876054	-0,241636	-2,143630	-0,795696	5,972225	-8,325533	11,853382	-0,790526	-0,145611	0,401434	-9,229411	46,649841	-0,876054	-0,790526	-0,145611	0,401434	-9,229411	46,649841	-0,876054
13:07:47,46	-0,330044	3,153989	-0,240977	0,203992	-1,141034	-0,940998	-0,792733	-0,144260	0,403710	2,114055	-15,549976	-0,915490	-0,241702	-2,141042	-0,793421	5,938926	-8,325667	11,813947	-0,792733	-0,144260	0,403710	-9,210374	46,679570	-0,915490	-0,792733	-0,144260	0,403710	-9,210374	46,679570	-0,915490
13:07:47,52	-0,330044	3,153989	-0,240977	0,203992	-1,141034	-0,940998	-0,792733	-0,144260	0,403710	2,114055	-15,549976	-0,915490	-0,242252	-2,142091	-0,791482	5,945603	-8,316456	11,798208	-0,792733	-0,144260	0,403710	-9,210374	46,679570	-0,915490	-0,792733	-0,144260	0,403710	-9,210374	46,679570	-0,915490
13:07:47,57	-0,330044	3,153989	-0,240977	0,203992	-1,141034	-0,940998	-0,790351	-0,139450	0,406033	1,873992	-15,475905	-0,892085	-0,242983	-2,145676	-0,793823	5,878136	-8,323358	11,809136	-0,790351	-0,139450	0,406033	-9,072844	46,566676	-0,892085	-0,790351	-0,139450	0,406033	-9,072844	46,566676	-0,892085
13:07:47,62	-0,330044	3,153989	-0,240977	0,203992	-1,141034	-0,940998	-0,790108	-0,143918	0,403785	2,104600	-15,317861	-0,879558	-0,243311	-2,143144	-0,793346	6,025905	-8,366248	11,849879	-0,790108	-0,143918	0,403785	-9,192956	46,705624	-0,879558	-0,790108	-0,143918	0,403785	-9,192956	46,705624	-0,879558
13:07:47,67	-0,330044	3,153989	-0,240977	0,203992	-1,141034	-0,940998	-0,790108	-0,143918	0,403785	2,104600	-15,317861	-0,879558	-0,154543	-1,987514	-0,661817	16,062086	-14,610042	11,755856	-0,790108	-0,143918	0,403785	-9,192956	46,705624	-0,879558	-0,790108	-0,143918	0,403785	-9,192956	46,705624	-0,879558
13:07:47,72	-0,330044	3,153989	-0,240977	0,203992	-1,141034	-0,940998	-0,969272	-0,142978	0,535314	1,666507	-12,820909	-0,973581	-0,358709	-2,297027	-0,667115	7,202581	-8,771253	11,865117	-0,969272	-0,142978	0,535314	-9,557227	63,266950	-0,973581	-0,969272	-0,142978	0,535314	-9,557227	63,266950	-0,973581
13:07:47,77	-0,330044	3,153989	-0,240977	0,203992	-1,141034	-0,940998	-0,599143	-0,120921	0,530016	1,146380	-4,166122	-0,864320	-0,476974	-2,481715	-0,884019	1,575676	-5,301542	11,895362	-0,599143	-0,120921	0,530016	-8,345958	42,866571	-0,864320	-0,599143	-0,120921	0,530016	-8,345958	42,866571	-0,864320
13:07:47,82	-0,330088	3,153956	-0,240986	0,203984	-1,091050	-0,941010	-0,410748	-0,110856	0,283802	0,852509	0,780412	-0,833205	-0,461624	-2,455149	-0,913329	3,117120	-6,147454	11,896232	-0,410748	-0,110856	0,283802	-7,849671	33,024091	-0,833205	-0,410748	-0,110856	0,283802	-7,849671	33,024091	-0,833205
13:07:47,87	-0,330088	3,153956	-0,240986	0,203984	-1,091050	-0,941010	-0,409512	-0,110135	0,285396	0,801184	0,822625	-0,766428	-0,462865	-2,455859	-0,911734	3,091124	-6,148453	11,963009	-0,409512	-0,110135	0,285396	-7,844445	32,969347	-0,766428	-0,409512	-0,110135	0,285396	-7,844445	32,969347	-0,766428
13:07:47,92	-0,330088	3,153956	-0,240986	0,203984	-1,091050	-0,941010	-0,407142	-0,112227	0,283805	0,900810	0,961278	-0,839078	-0,462239	-2,458957	-0,913326	3,099894	-6,164058	11,890359	-0,407142	-0,112227	0,283805	-7,908997	32,921931	-0,839078	-0,407142	-0,112227	0,283805	-7,908997	32,921931	-0,839078
13:07:47,97	-0,330088	3,153956	-0,240986	0,203984	-1,091050	-0,941010	-0,408969	-0,113854	0,286143	0,983526	0,845130	-0,820120	-0,461114	-2,458748	-0,912926	3,072276	-6,146580	11,920256	-0,408969	-0,113854	0,286143	-7,953979	32,949198	-0,820120	-0,408969	-0,113854	0,286143	-7,953979	32,949198	-0,820120
13:07:48,02	-0,330088	3,153956	-0,240986	0,203984	-1,091050	-0,941010	-0,407234	-0,109382	0,285375	0,765199	0,911210	-0,785525	-0,464657	-2,457455	-0,911756	3,066860	-6,130730	11,943912	-0,407234	-0,109382	0,285375	-7,821250	32,879101	-0,785525	-0,407234	-0,109382	0,285375	-7,821250	32,879101	-0,785525
13:07:48,07	-0,330088	3,153956	-0,240986	0,203984	-1,091050	-0,941010	-0,408680	-0,109309	0,287301	0,751132	0,888533	-0,826694	-0,463997	-2,456166	-0,909829	3,107175	-6,165908	11,902743	-0,408680	-0,109309	0,287301	-7,829642	32,969918	-0,826694	-0,408680	-0,109309	0,287301	-7,829642	32,969918	-0,826694
13:07:48,12	-0,330088	3,153956	-0,240986	0,203984	-1,091050	-0,941010	-0,408680	-0,109309	0,287301	0,751132	0,888533	-0,826694	-0,460643	-2,450804	-0,907775	3,376532	-6,357843	11,908487	-0,408680	-0,109309	0,287301	-7,829642	32,969918	-0,826694	-0,408680	-0,109309	0,287301	-7,829642	32,969918	-0,826694
13:07:48,17	-0,330088	3,153956	-0,240986	0,203984	-1,091050	-0,941010	-0,415001	-0,109532	0,289356	0,731194	0,889072	-0,820950	-0,410659	-2,366672	-0,730866	8,354553	-9,230248	11,877437	-0,415001	-0,109532	0,289356	-7,867098	33,466666	-0,820950	-0,415001	-0,109532	0,289356	-7,867098	33,466666	-0,820950
13:07:48,22	-0,330088	3,153956	-0,240986	0,203984	-1,091050	-0,941010	-0,512854	-0,110754	0,466264	0,796166	1,548011	-0,852000	-0,643013	-2,720020	-0,764496	-3,175780	-1,940498	11,939306	-0,512854	-0,110754	0,466264	-7,898040	41,807062	-0,852000	-0,512854	-0,110754	0,466264	-7,898040	41,807062	-0,852000
13:07:48,27	-0,330088	3,153956	-0,240986	0,203984	-1,091050	-0,941010	0,145330	-0,075315	0,216101	-0,199654	15,147384	-0,674189	-0,759733	-2,904661	-0,994353	-8,280933	1,396313	11,997158	0,145330	-0,075315	0,216101	-6,111890	3,738989	-0,674189	0,145330	-0,075315	0,216101	-6,111890	3,738989	-0,674189
13:07:48,32	-0,330049	3,153968	-0,240990	0,203976	-1,041018	-0,941038	0,145330	-0,075315	0,216101	-0,199654	15,147384	-0,674189	-0,751012	-2,882975	-1,012182	-7,181568	0,733292	12,014109	0,145330	-0,075315	0,216101	-6,111890	3,738989	-0,674189	0,145330	-0,075315	0,216101	-6,111890	3,738989	-0,674189
13:07:48,37	-0,330049	3,153968	-0,240990	0,203976	-1,041018	-0,941038	0,105309	-0,075507	0,184558	-0,175453	15,346896	-0,775562	-0,750266	-2,884393	-1,012572	-7,102576	0,688426	11,953875	0,105309	-0,075507	0,184558	-6,102724	7,080142	-0,775562	0,105309	-0,075507	0,184558	-6,102724	7,080142	-0,775562
13:07:48,42	-0,330049	3,153968	-0,240990	0,203976	-1,041018	-0,941038	0,101771	-0,075527	0,185755	-0,163185	15,178900	-0,732067	-0,748479	-2,881339	-1,011375	-7,083135	0,690153	11,997370	0,101771	-0,075527	0,185755	-6,092045	7,189868	-0,732067	0,101771	-0,075527	0,185755	-6,092045	7,189868	-0,732067
13:07:48,47	-0,330049	3,153968	-0,240990	0,203976	-1,041018	-0,941038	0,101467	-0,074080	0,183428	-0,248268	15,233177	-0,752043	-0,750177	-2,883144	-1,012137	-7,051593	0,681921	11,991839	0,101467	-0,074080	0,183428	-6,063511	7,267983	-0,752043	0,101467	-0,074080	0,183428	-6,063511	7,267983	-0,752043
13:07:48,52	-0,330049	3,153968	-0,240990	0,203976	-1,041018	-0,941038	0,098417	-0,075032	0,180343	-0,197602	15,091479	-0,720764	-0,747231	-2,878187	-1,016788	-7,012127	0,639129	12,008673	0,098417	-0,075032	0,180343	-6,087614	7,365766	-0,720764	0,098417	-0,075032	0,180343	-6,087614	7,365766	-0,720764
13:07:48,57	-0,330049	3,153968	-0,240990	0,203976	-1,041018	-0,941038	0,099731	-0,076476	0,184230	-0,134366	15,157159	-0,728349	-0,746637	-2,880047	-1,012901	-7,020349	0,630202	12,001088	0,099731	-0,076476	0,184230	-6,137717	7,328283	-0,728349	0,099731	-0,076476	0,184230	-6,137717	7,328283	-0,728349
13:07:48,62	-0,330049	3,153968	-0,240990	0,203976	-1,041018	-0,941038	0,101500	-0,076967	0,182331	-0,087779	15,312686	-0,718953	-0,747096	-2,881824	-1,014800	-6,954789	0,616664	12,010483	0,101500	-0,076967	0,182331	-6,129672	7,344954	-0,718953	0,101500	-0,076967	0,182331	-6,129672	7,344954	-0,718953
13:07:48,67	-0,330049	3,153968	-0,240990	0,203976	-1,041018	-0,941038	0,100328	-0,071578	0,182698	-0,332465	15,250814	-0,728196	-0,751177	-2,878115	-1,014433	-6,937856	0,647908	12,001241	0,100328	-0,071578	0,182698	-5,951350	7,375039	-0,728196	0,100328	-0,071578	0,182698	-5,951350	7,375039	-0,728196
13:07:48,72	-0,330049	3,153968	-0,240990	0,203976	-1,041018	-0,941038	0,098145	-0,075782	0,185068	-0,137992	15,176395	-0,701301	-0,746445	-2,878326	-1,012062	-6,916039	0,607425	12,028135	0,098145	-0,075782	0,185068	-6,086914	7,472043	-0,701301	0,098145	-0,075782	0,185068	-6,086914	7,472043	-0,701301
13:07:48,77	-0,330049	3,153968	-0,240990	0,203976	-1,041018	-0,941038	0,099275	-0,078483	0,183109	-0,009675	15,243032	-0,739378	-0,744671	-2,880655	-1,014022	-6,915282	0,593030	11,990058	0,099275	-0,078483	0,183109	-6,170555	7,449940	-0,739378	0,099275	-0,078483	0,183109	-6,170555	7,449940	-0,739378
13:07:48,82	-0,330049	3,153968	-0,240990	0,203976	-1,041018	-0,941038	0,099275	-0,078483	0,183109	-0,009675	15,243032	-0,739378	-0,747545	-2,876471	-1,009748	-6,884666	0,612603	11,997585	0,099275	-0,078483	0,183109	-6,170555	7,449940	-0,739378	0,099275	-0,078483	0,183109	-6,170555	7,449940	-0,739378
13:07:48,87	-0,330049	3,153968	-0,240990	0,203976	-1,041018	-0,941038	0,096560	-0,074250	0,184683	-0,216054	15,137237	-0,706728	-0,746979	-2,876188	-1,012447	-6,877801	0,587209	12,022709	0,096560	-0,074250	0,184683	-6,044700	7,557249	-0,706728	0,096560	-0,074250	0,184683	-6,044700	7,557249	-0,706728
13:07:48,92	-0,330049	3,153968	-0,240990	0,203976	-1,041018	-0,941038	0,096560	-0,074250	0,184683	-0,216054	15,137237	-0,706728	-0,747074	-2,877558	-1,012470	-6,923641	0,577560	12,012975	0,096560	-0,074250	0,184683	-6,044700	7,557249	-0,706728	0,096560	-0,074250	0,184683	-6,044700	7,557249	-0,706728
13:07:48,97	-0,330049	3,153968	-0,240990	0,203976	-1,041018	-0,941038	0,095085	-0,074071	0,185428	-0,252543	15,083853	-0,746834	-0,746397	-2,874821	-1,011702	-6,871206	0,552010	11,982602	0,095085	-0,074071	0,185428	-6,067144	7,619646	-0,746834	0,095085	-0,074071	0,185428	-6,067144	7,619646	-0,746834
13:07:49,02	-0,330049	3,153968	-0,240990	0,203976	-1,041018	-0,941038	0,095527	-0,077697	0,184262	-0,074869	15,094802	-0,755582	-0,743478	-2,877016	-1,012869	-6,887007	0,548616	11,973854	0,095527	-0,077697	0,184262	-6,174054	7,595970	-0,755582	0,095527	-0,077697	0,184262	-6,174054	7,595970	-0,755582
13:07:49,07	-0,330049	3,153968	-0,240990	0,203976	-1,041018	-0,941038	0,095059	-0,073408	0,183888	-0,278330	15,098840	-0,736462	-0,746958	-2,874467	-1,013243	-6,852670	0,551356	11,992974	0,095059	-0,073408	0,183888	-6,040867	7,636734	-0,736462	0,095059	-0,073408	0,183888	-6,040867	7,636734	-0,736462
13:07:49,12	-0,330049	3,153968	-0,240990	0,203976	-1,041018	-0,941038	0,095059	-0,073408	0,183888	-0,278330	15,098840	-0,736462	-0,744583	-2,874361	-1,015164	-6,835381	0,543993	12,008691	0,095059	-0,073408	0,183888	-6,040867	7,636734	-0,736462	0,095059	-0,073408	0,183888	-6,040867	7,636734	-0,736462
13:07:49,17	-0,330049	3,153968	-0,240990	0,203976	-1,041018	-0,941038	0,095004	-0,074092	0,183488	-0,234477	15,102738	-0,760362	-0,743363	-2,876310	-1,013196	-6,827316	0,555107	12,022224	0,095004	-0,074092	0,183488	-6,050683	7,644959	-0,760362	0,095004	-0,074092	0,183488	-6,050683	7,644959	-0,760362
13:07:49,22	-0,330049	3,153968	-0,240990	0,203976	-1,041018	-0,941038	0,097880	-0,077129	0,185457	-0,078713	15,245563	-0,747294	-0,745146	-2,878771	-1,011674	-6,849607	0,556670	11,982142	0,097880	-0,077129	0,185457	-6,133335	7,561957	-0,747294	0,097880	-0,077129	0,185457	-6,133335	7,561957	-0,747294
13:07:49,27	-0,330049	3,153968	-0,240990	0,203976	-1,041018	-0,941038	0,092090	-0,077255	0,183933	-0,066868	15,006590	-0,717471	-0,742142	-2,873819	-1,013197	-6,793136	0,530192	12,011966	0,092090	-0,077255	0,183933	-6,131363	7,777554	-0,717471	0,092090	-0,077255	0,183933	-6,131363	7,777554	-0,717471
13:07:49,32	-0,330049	3,153968	-0,240990	0,203976	-1,041018	-0,941038	0,093953	-0,073481	0,183905	-0,274668	15,065904	-0,722310	-0,746342	-2,873545	-1,013226	-6,831454	0,538947	12,007127	0,093953	-0,073481	0,183905	-6,042941	7,690622	-0,722310	0,093953	-0,073481	0,183905	-6,042941	7,690622	-0,722310
13:07:49,37	-0,330049	3,153968	-0,240990	0,203976	-1,041018	-0,941038	0,093953	-0,073481	0,183905	-0,274668	15,065904	-0,722310	-0,746232	-2,876401	-1,012431	-6,787601	0,526104	11,985996	0,096371	-0,075003	0,184699	-6,072475	7,670937	-0,743441	0,096371	-0,075003	0,184699	-6,072475	7,670937	-0,743441
13:07:49,42	-0,330049	3,153968	-0,240990	0,203976	-1,041018	-0,941038	0,096197	-0,073574	0,183936	-0,230124	15,221155	-0,722867	-0,746262	-2,873765	-1,011653	-6,792589	0,522767	12,005233	0,096197	-0,073574	0,183936	-6,005715	7,669704	-0,722867	0,096197	-0,073574	0,183936	-6,005715	7,669704	-0,722867
13:07:49,47	-0,330049	3,153968	-0,240990	0,203976	-1,041018	-0,941038	0,093530	-0,072678	0,185855	-0,300849	15,091617	-0,738838	-0,746825	-2,872778	-1,011276	-6,782361	0,528578	11,990599	0,093530	-0,072678	0,185855	-6,006100	7,749528	-0,738838	0,093530	-0,072678	0,185855	-6,006100	7,749528	-0,738838
13:07:49,52	-0,330049	3,153968	-0,240990	0,203976	-1,041018	-0,941038	0,091144	-0,075407	0,183940	-0,165523	15,001043	-0,718556	-0,743270	-2,872076	-1,013190	-6,756650	0,506172	12,010881	0,091144	-0,075407	0,183940	-6,084950	7,846212	-0,718556	0,091144	-0,075407	0,183940	-6,084950	7,846212	-0,718556
13:07:49,57	-0,330049	3,153968	-0,240990	0,203976	-1,041018	-0,941038	0,094456	-0,077299	0,184721	-0,058867	15,135180	-0,718464	-0,743287	-2,875890	-1,012410	-6,785503	0,532366	12,010972	0,094456	-0,077299	0,184721	-6,126837	7,720361	-0,718464	0,094456	-0,077299	0,184721	-6,126837	7,720361	-0,718464
13:07:49,62	-0,330049	3,153968	-0,240990	0,203976	-1,041018	-0,941038	0,095110	-0,075041	0,185499	-0,154437	15,192382	-0,729025	-0,745569	-2,875327	-1,011632	-6,754471	0,539648	12,000412	0,095110	-0,075041	0,185499	-6,045189	7,726284	-0,729025	0,095110	-0,075041	0,185499	-6,045189	7,726284	-0,729025
13:07:49,67	-0,330049	3,153968	-0,240990	0,203976	-1,041018	-0,941038	0,094097	-0,073744	0,182778	-0,244359	15,160788	-0,723435	-0,746187	-2,873802	-1,014352	-6,747472	0,509705	12,006001	0,094097	-0,073744	0,182778	-6,033227	7,774136	-0,723435	0,094097	-0,073744	0,182778	-6,033227	7,774136	-0,723435
13:07:49,73	-0,330049	3,153968	-0,240990	0,203976	-1,041018	-0,941038	0,097110	-0,076115	0,186612	-0,142967	15,277830	-0,788732	-0,744983	-2,871106	-1,012810	-6,735153	0,517263	11,996096	0,097110	-0,076115	0,186612	-6,117974	7,654687	-0,788732	0,097110	-0,076115	0,186612	-6,117974	7,654687	-0,788732
13:07:49,77	-0,330049	3,153968	-0,240990	0,203976	-1,041018	-0,941038	0,097257	-0,076319	0,183955	-0,071150	15,300625	-0,732829	-0,745536	-2,877826	-1,013176	-6,749030	0,555955	11,996608	0,097257	-0,076319	0,183955	-6,062208	7,665927	-0,732829	0,097257	-0,076319	0,183955	-6,062208	7,665927	-0,732829
13:07:49,83	-0,330049	3,153968	-0,240990	0,203976	-1,041018	-0,941038	0,094744	-0,076176	0,186680	-0,122874	15,194676	-0,716194	-0,740274	-2,874487	-1,010069	-6,744842	0,499646	11,999121	0,094744	-0,076176	0,186680	-6,102703	7,757239	-0,716194	0,094744	-0,076176	0,186680	-6,102703	7,757239	-0,716194
13:07:49,88	-0,330049	3,153968	-0,240990	0,203976	-1,041018	-0,941038	0,095134	-0,074282	0,182008	-0,219151	15,183769	-0,703060	-0,746239	-2,874969	-1,015122	-6,775657	0,522768	12,026376	0,095134	-0,074282	0,182008	-6,050269	7,715716	-0,703060	0,095134	-0,074282	0,182008	-6,050269	7,715716	-0,703060
13:07:49,93	-0,330049	3,153968	-0,240990	0,203976	-1,041018	-0,941038	0,095134	-0,074282	0,182008	-0,219151	15,183769	-0,703060	-0,749251	-2,877128	-1,011679	-6,842086	0,575074	11,987038	0,095134	-0,074282	0,182008	-6,050269	7,715716	-0,703060	0,095134	-0,074282	0,182008	-6,050269	7,715716	-0,703060
13:07:49,98	-0,330049	3,153968	-0,240990	0,203976	-1,041018	-0,941038	0,098510	-0,072753	0,185451	-0,286561	15,275602	-0,742399	-0,679967	-2,774467	-0,846795	-0,918402	-3,389561	11,992514	0,098510	-0,072753	0,185451	-5,997675	7,542589	-0,742399	0,098510	-0,072753	0,185451	-5,997675	7,542589	-0,742399
13:07:50,03	-0,330049	3,153968	-0,240990	0,203976	-1,041018	-0,941038	-0,025039	-0,081424	0,350336	-0,307321	15,963440	-0,736923	-0,885488	-3,083446	-0,837179	-10,266446	2,932257	12,082757	-0,025039	-0,081424	0,350336	-6,699077	17,929008	-0,736923	-0,025039	-0,081424	0,350336	-6,699077	17,929008	-0,736923
13:07:50,08	-0,330049	3,153968	-0,240990	0,203976	-1,041018	-0,941038	0,587975	-0,052456	0,129201	-1,024737	29,264620	-0,614144	-1,011561	-3,290869	-1,067930	-16,610860	6,581433	12,115293	0,587975	-0,052456	0,129201	-5,142534	-16,891426	-0,614144	0,587975	-0,052456	0,129201	-5,142534	-16,891426	-0,614144
13:07:50,13	-0,330035	3,154058	-0,240980	0,203989	-0,990991	-0,941009	0,587975	-0,052456	0,129201	-1,024737	29,264620	-0,614144	-0,999838	-3,264594	-1,100403	-15,127654	5,783709	12,085644	0,587975	-0,052456	0,129201	-5,142534	-16,891426	-0,614144	0,587975	-0,052456	0,129201	-5,142534	-16,891426	-0,614144
13:07:50,18	-0,330035	3,154058	-0,240980	0,203989	-0,990991	-0,941009	0,561192	-0,049129	0,100836	-1,151990	29,528936	-0,597719	-1,001051	-3,266011	-1,096294	-15,152954	5,792512	12,131717	0,561192	-0,049129	0,100836	-5,008651	-14,524627	-0,597719	0,561192	-0,049129	0,100836	-5,008651	-14,524627	-0,597719
13:07:50,23	-0,330035	3,154058	-0,240980	0,203989	-0,990991	-0,941009	0,561192	-0,049129	0,100836	-1,151990	29,528936	-0,597719	-0,999832	-3,264595	-1,098803	-15,122112	5,787086	12,142864	0,561192	-0,049129	0,100836	-5,008651	-14,524627	-0,597719	0,561192	-0,049129	0,100836	-5,008651	-14,524627	-0,597719
13:07:50,28	-0,330035	3,154058	-0,240980	0,203989	-0,990991	-0,941009	0,558783	-0,049114	0,099064	-1,146240	29,413020	-0,625281	-0,999859	-3,263916	-1,098067	-15,141565	5,793499	12,104156	0,558783	-0,049114	0,099064	-5,001695	-14,451410	-0,625281	0,558783	-0,049114	0,099064	-5,001695	-14,451410	-0,625281
13:07:50,33	-0,330035	3,154058	-0,240980	0,203989	-0,990991	-0,941009	0,557448	-0,048411	0,100628	-1,145698	29,343090	-0,615456	-1,002808	-3,263635	-1,099994	-15,134665	5,790462	12,128918	0,557448	-0,048411	0,100628	-4,945981	-14,416609	-0,615456	0,557448	-0,048411	0,100628	-4,945981	-14,416609	-0,615456
13:07:50,38	-0,330035	3,154058	-0,240980	0,203989	-0,990991	-0,941009	0,558409	-0,046227	0,099102	-1,294285	29,434521	-0,582808	-1,002173	-3,262150	-1,098028	-15,105099	5,774833	12,146629	0,558409	-0,046227	0,099102	-4,923128	-14,400604	-0,582808	0,558409	-0,046227	0,099102	-4,923128	-14,400604	-0,582808
13:07:50,43	-0,330035	3,154058	-0,240980	0,203989	-0,990991	-0,941009	0,558409	-0,046227	0,099102	-1,294285	29,434521	-0,582808	-0,995414	-3,254250	-1,091202	-14,585264	5,472268	12,149161	0,558409	-0,046227	0,099102	-4,923128	-14,400604	-0,582808	0,558409	-0,046227	0,099102	-4,923128	-14,400604	-0,582808
13:07:50,48	-0,330035	3,154058	-0,240980	0,203989	-0,990991	-0,941009	0,548189	-0,048130	0,105928	-1,197437	29,504560	-0,580276	-0,943306	-3,172431	-0,918738	-10,074151	2,567001	12,077749	0,548189	-0,048130	0,105928	-4,975671	-13,528304	-0,580276	0,548189	-0,048130	0,105928	-4,975671	-13,528304	-0,580276
13:07:50,53	-0,330035	3,154058	-0,240980	0,203989	-0,990991	-0,941009	0,451278	-0,052348	0,278393	-1,238619	29,824523	-0,651688	-1,151462	-3,485945	-0,916647	-19,648748	8,654024	12,184015	0,451278	-0,052348	0,278393	-5,347904	-5,600774	-0,651688	0,451278	-0,052348	0,278393	-5,347904	-5,600774	-0,651688
13:07:50,58	-0,330035	3,154058	-0,240980	0,203989	-0,990991	-0,941009	0,826866	-0,028837	0,280484	-1,976950	38,019781	-0,545421	-1,289400	-3,689278	-1,146704	-25,868237	12,919331	12,250902	0,826866	-0,028837	0,280484	-4,240659	-26,889225	-0,545421	0,826866	-0,028837	0,280484	-4,240659	-26,889225	-0,545421
13:07:50,63	-0,330022	3,154040	-0,240991	0,203992	-0,940998	-0,941009	1,071927	-0,011045	0,050427	-2,318024	43,244049	-0,478534	-1,270702	-3,660284	-1,181666	-24,169766	11,943261	12,227757	1,071927	-0,011045	0,050427	-3,185049	-40,902219	-0,478534	1,071927	-0,011045	0,050427	-3,185049	-40,902219	-0,478534
13:07:50,68	-0,330022	3,154040	-0,240991	0,203992	-0,940998	-0,941009	1,037329	-0,009271	0,018135	-2,368361	43,359066	-0,540323	-1,273637	-3,658428	-1,178996	-24,189599	11,998544	12,189113	1,037329	-0,009271	0,018135	-3,096153	-38,071225	-0,540323	1,037329	-0,009271	0,018135	-3,096153	-38,071225	-0,540323
13:07:50,73	-0,330022	3,154040	-0,240991	0,203992	-0,940998	-0,941009	1,035049	-0,011215	0,017385	-2,310350	43,224653	-0,481668	-1,270198	-3,657263	-1,180156	-24,235817	12,031323	12,226028	1,035049	-0,011215	0,017385	-3,190766	-38,026659	-0,481668	1,035049	-0,011215	0,017385	-3,190766	-38,026659	-0,481668
13:07:50,78	-0,330022	3,154040	-0,240991	0,203992	-0,940998	-0,941009	1,037229	-0,007204	0,019303	-2,388231	43,275715	-0,513014	-1,275378	-3,657308	-1,177828	-24,213493	12,113516	12,216422	1,037229	-0,007204	0,019303	-2,953751	-38,146768	-0,513014	1,037229	-0,007204	0,019303	-2,953751	-38,146768	-0,513014
13:07:50,83	-0,330022	3,154040	-0,240991	0,203992	-0,940998	-0,941009	1,039235	-0,008295	0,019291	-2,375827	43,380857	-0,528914	-1,275436	-3,659591	-1,177840	-24,234958	12,074710	12,200523	1,039235	-0,008295	0,019291	-3,027008	-38,199121	-0,528914	1,039235	-0,008295	0,019291	-3,027008	-38,199121	-0,528914
13:07:50,88	-0,330022	3,154040	-0,240991	0,203992	-0,940998	-0,941009	1,033216	-0,011562	0,018498	-2,215485	43,059197	-0,531737	-1,272468	-3,657082	-1,179771	-24,212421	12,074289	12,212028	1,033216	-0,011562	0,018498	-3,123113	-38,048236	-0,531737	1,033216	-0,011562	0,018498	-3,123113	-38,048236	-0,531737
13:07:50,93	-0,330022	3,154040	-0,240991	0,203992	-0,940998	-0,941009	1,035498	-0,012072	0,016955	-2,214357	43,134758	-0,496834	-1,270296	-3,658243	-1,180175	-24,297235	12,070333	12,232603	1,035498	-0,012072	0,016955	-3,162025	-38,151820	-0,496834	1,035498	-0,012072	0,016955	-3,162025	-38,151820	-0,496834
13:07:50,98	-0,330022	3,154040	-0,240991	0,203992	-0,940998	-0,941009	1,035521	-0,010800	0,014230	-2,268907	43,171820	-0,520132	-1,271410	-3,657627	-1,182901	-24,260388	12,062482	12,209304	1,035521	-0,010800	0,014230	-3,116678	-38,116610	-0,520132	1,035521	-0,010800	0,014230	-3,116678	-38,116610	-0,520132
13:07:51,03	-0,330022	3,154040	-0,240991	0,203992	-0,940998	-0,941009	1,034000	-0,009237	0,015781	-2,304116	43,044012	-0,499233	-1,272003	-3,655528	-1,181349	-24,279510	12,126709	12,230204	1,034000	-0,009237	0,015781	-3,029199	-38,124955	-0,499233	1,034000	-0,009237	0,015781	-3,029199	-38,124955	-0,499233
13:07:51,08	-0,330022	3,154040	-0,240991	0,203992	-0,940998	-0,941009	1,035333	-0,009317	0,016573	-2,317022	43,123621	-0,486102	-1,272599	-3,656723	-1,180557	-24,279149	12,106759	12,243334	1,035333	-0,009317	0,016573	-3,048432	-38,149995	-0,486102	1,035333	-0,009317	0,016573	-3,048432	-38,149995	-0,486102
13:07:51,13	-0,330022	3,154040	-0,240991	0,203992	-0,940998	-0,941009	1,035061	-0,008482	0,018116	-2,384591	43,133831	-0,502733	-1,273187	-3,656070	-1,179015	-24,270145	12,073700	12,226704	1,035061	-0,008482	0,018116	-3,050422	-38,118473	-0,502733	1,035061	-0,008482	0,018116	-3,050422	-38,118473	-0,502733
13:07:51,18	-0,330022	3,154040	-0,240991	0,203992	-0,940998	-0,941009	1,032239	-0,008318	0,016945	-2,324830	42,980094	-0,514244	-1,271416	-3,655332	-1,180587	-24,278439	12,111071	12,209978	1,032239	-0,008318	0,016945	-2,977818	-38,050679	-0,514244	1,032239	-0,008318	0,016945	-2,977818	-38,050679	-0,514244
13:07:51,23	-0,330022	3,154040	-0,240991	0,203992	-0,940998	-0,941009	1,031149	-0,008324	0,014221	-2,347291	42,934915	-0,513153	-1,271368	-3,652602	-1,182910	-24,243454	12,110850	12,216283	1,031149	-0,008324	0,014221	-3,000716	-38,010248	-0,513153	1,031149	-0,008324	0,014221	-3,000716	-38,010248	-0,513153
13:07:51,28	-0,330022	3,154040	-0,240991	0,203992	-0,940998	-0,941009	1,034764	-0,008338	0,017315	-2,357801	43,093553	-0,529870	-1,273163	-3,655741	-1,179816	-24,274520	12,115778	12,199566	1,034764	-0,008338	0,017315	-3,012365	-38,135427	-0,529870	1,034764	-0,008338	0,017315	-3,012365	-38,135427	-0,529870
13:07:51,33	-0,330022	3,154040	-0,240991	0,203992	-0,940998	-0,941009	1,032505	-0,008438	0,016945	-2,352864	43,012427	-0,515527	-1,271947	-3,653834	-1,180186	-24,243147	12,097415	12,213909	1,032505	-0,008438	0,016945	-3,015209	-38,039208	-0,515527	1,032505	-0,008438	0,016945	-3,015209	-38,039208	-0,515527
13:07:51,38	-0,330022	3,154040	-0,240991	0,203992	-0,940998	-0,941009	1,031219	-0,009712	0,016160	-2,286928	42,935028	-0,519267	-1,270201	-3,653357	-1,180970	-24,252438	12,102412	12,210169	1,031219	-0,009712	0,016160	-3,049290	-38,015682	-0,519267	1,031219	-0,009712	0,016160	-3,049290	-38,015682	-0,519267
13:07:51,43	-0,330022	3,154040	-0,240991	0,203992	-0,940998	-0,941009	1,031219	-0,009712	0,016160	-2,286928	42,935028	-0,519267	-1,271951	-3,653851	-1,181702	-24,232036	12,084469	12,257906	1,031219	-0,009712	0,016160	-3,049290	-38,015682	-0,519267	1,031219	-0,009712	0,016160	-3,049290	-38,015682	-0,519267
13:07:51,48	-0,330022	3,154040	-0,240991	0,203992	-0,940998	-0,941009	1,033659	-0,007726	0,015373	-2,392417	43,063980	-0,534101	-1,272033	-3,657720	-1,180946	-24,289376	12,100924	12,243439	1,033659	-0,007726	0,015373	-2,998914	-38,078230	-0,534101	1,033659	-0,007726	0,015373	-2,998914	-38,078230	-0,534101
13:07:51,53	-0,330022	3,154040	-0,240991	0,203992	-0,940998	-0,941009	1,033618	-0,011144	0,017727	-2,212888	43,071632	-0,525779	-1,270160	-3,656150	-1,179403	-24,242360	12,096110	12,203658	1,033618	-0,011144	0,017727	-3,087654	-38,067366	-0,525779	1,033618	-0,011144	0,017727	-3,087654	-38,067366	-0,525779
13:07:51,58	-0,330022	3,154040	-0,240991	0,203992	-0,940998	-0,941009	1,032352	-0,006980	0,018114	-2,405407	42,975756	-0,495695	-1,273133	-3,652972	-1,179017	-24,256393	12,131908	12,233742	1,032352	-0,006980	0,018114	-2,953335	-38,063873	-0,495695	1,032352	-0,006980	0,018114	-2,953335	-38,063873	-0,495695
13:07:51,63	-0,330022	3,154040	-0,240991	0,203992	-0,940998	-0,941009	1,032352	-0,006980	0,018114	-2,405407	42,975756	-0,495695	-1,272581	-3,655778	-1,180957	-24,280721	12,142357	12,235187	1,032352	-0,006980	0,018114	-2,953335	-38,063873	-0,495695	1,032352	-0,006980	0,018114	-2,953335	-38,063873	-0,495695
13:07:51,68	-0,330022	3,154040	-0,240991	0,203992	-0,940998	-0,941009	1,032904	-0,011997	0,017333	-2,178513	42,995260	-0,510034	-1,269064	-3,655959	-1,179798	-24,281351	12,107064	12,219403	1,032904	-0,011997	0,017333	-3,120283	-38,087689	-0,510034	1,032904	-0,011997	0,017333	-3,120283	-38,087689	-0,510034
13:07:51,73	-0,330022	3,154040	-0,240991	0,203992	-0,940998	-0,941009	1,034475	-0,010235	0,017319	-2,234028	43,060019	-0,528638	-1,271376	-3,656438	-1,179811	-24,277961	12,146814	12,200798	1,034475	-0,010235	0,017319	-3,037464	-38,146262	-0,528638	1,034475	-0,010235	0,017319	-3,037464	-38,146262	-0,528638
13:07:51,78	-0,330022	3,154040	-0,240991	0,203992	-0,940998	-0,941009	1,030463	-0,009991	0,015371	-2,251177	42,892558	-0,537425	-1,269582	-3,652842	-1,181759	-24,244543	12,122389	12,192011	1,030463	-0,009991	0,015371	-3,035433	-37,998796	-0,537425	1,030463	-0,009991	0,015371	-3,035433	-37,998796	-0,537425
13:07:51,83	-0,330022	3,154040	-0,240991	0,203992	-0,940998	-0,941009	1,035092	-0,010633	0,017738	-2,209212	43,112039	-0,505173	-1,271340	-3,657172	-1,179393	-24,258648	12,140410	12,224263	1,035092	-0,010633	0,017738	-3,043905	-38,142690	-0,505173	1,035092	-0,010633	0,017738	-3,043905	-38,142690	-0,505173
13:07:51,88	-0,330022	3,154040	-0,240991	0,203992	-0,940998	-0,941009	1,032838	-0,011389	0,015006	-2,184471	43,031257	-0,528433	-1,270204	-3,656637	-1,179030	-24,273026	12,118856	12,199550	1,032838	-0,011389	0,015006	-3,078537	-38,046560	-0,528433	1,032838	-0,011389	0,015006	-3,078537	-38,046560	-0,528433
13:07:51,93	-0,330022	3,154040	-0,240991	0,203992	-0,940998	-0,941009	1,031287	-0,007025	0,016947	-2,420223	42,935045	-0,495505	-1,272562	-3,652072	-1,180184	-24,252236	12,109723	12,233931	1,031287	-0,007025	0,016947	-2,971650	-38,020946	-0,495505	1,031287	-0,007025	0,016947	-2,971650	-38,020946	-0,495505
13:07:51,98	-0,330022	3,154040	-0,240991	0,203992	-0,940998	-0,941009	1,033937	-0,010528	0,013411	-2,248625	43,031295	-0,546159	-1,270853	-3,656119	-1,183719	-24,293527	12,121325	12,183277	1,033937	-0,010528	0,013411	-3,075099	-38,132735	-0,546159	1,033937	-0,010528	0,013411	-3,075099	-38,132735	-0,546159
13:07:52,03	-0,330022	3,154040	-0,240991	0,203992	-0,940998	-0,941009	1,031002	-0,007616	0,017713	-2,346989	42,908362	-0,518835	-1,271908	-3,652121	-1,179418	-24,241287	12,152466	12,210602	1,031002	-0,007616	0,017713	-2,944826	-38,025296	-0,518835	1,031002	-0,007616	0,017713	-2,944826	-38,025296	-0,518835
13:07:52,08	-0,330022	3,154040	-0,240991	0,203992	-0,940998	-0,941009	1,030938	-0,008829	0,014224	-2,312467	42,885640	-0,492542	-1,270825	-3,652673	-1,182907	-24,272369	12,137446	12,236894	1,030938	-0,008829	0,014224	-3,005516	-38,043015	-0,492542	1,030938	-0,008829	0,014224	-3,005516	-38,043015	-0,492542
13:07:52,13	-0,330022	3,154040	-0,240991	0,203992	-0,940998	-0,941009	1,032803	-0,007851	0,018091	-2,364452	42,957969	-0,509318	-1,272604	-3,653798	-1,179040	-24,294252	12,148765	12,220119	1,032803	-0,007851	0,018091	-2,980744	-38,117027	-0,509318	1,032803	-0,007851	0,018091	-2,980744	-38,117027	-0,509318
13:07:52,18	-0,330022	3,154040	-0,240991	0,203992	-0,940998	-0,941009	1,030422	-0,009218	0,016563	-2,293818	42,861135	-0,484230	-1,270230	-3,652420	-1,180568	-24,271127	12,134867	12,245206	1,030422	-0,009218	0,016563	-3,017455	-38,026956	-0,484230	1,030422	-0,009218	0,016563	-3,017455	-38,026956	-0,484230
13:07:52,23	-0,330022	3,154040	-0,240991	0,203992	-0,940998	-0,941009	1,028102	-0,007846	0,014977	-2,370523	42,738184	-0,507159	-1,270258	-3,649725	-1,182154	-24,275829	12,131393	12,222278	1,028102	-0,007846	0,014977	-2,986455	-37,967824	-0,507159	1,028102	-0,007846	0,014977	-2,986455	-37,967824	-0,507159
13:07:52,28	-0,330022	3,154040	-0,240991	0,203992	-0,940998	-0,941009	1,033684	-0,008967	0,016339	-2,306505	43,008272	-0,523006	-1,272079	-3,655119	-1,180791	-24,290410	12,146456	12,206431	1,033684	-0,008967	0,016339	-3,010393	-38,135897	-0,523006	1,033684	-0,008967	0,016339	-3,010393	-38,135897	-0,523006
13:07:52,34	-0,330022	3,154040	-0,240991	0,203992	-0,940998	-0,941009	1,033031	-0,009370	0,021217	-2,303126	42,994933	-0,502489	-1,271893	-3,655610	-1,178658	-24,245613	12,139647	12,170497	1,033031	-0,009370	0,021217	-3,038654	-38,097975	-0,502489	1,033031	-0,009370	0,021217	-3,038654	-38,097975	-0,502489
13:07:52,39	-0,330022	3,154040	-0,240991	0,203992	-0,940998	-0,941009	1,033229	-0,010858	0,017707	-2,198935	42,984525	-0,523387	-1,270181	-3,652527	-1,179452	-24,259976	12,134778	12,171725	1,033229	-0,010858	0,017707	-3,051304	-38,123938	-0,523387	1,033229	-0,010858	0,017707	-3,051304	-38,123938	-0,523387
13:07:52,44	-0,330022	3,154040	-0,240991	0,203992	-0,940998	-0,941009	1,033229	-0,010858	0,017707	-2,198935	42,984525	-0,523387	-1,266280	-3,649441	-1,177342	-24,122194	12,052446	12,189323	1,033229	-0,010858	0,017707	-3,051304	-38,123938	-0,523387	1,033229	-0,010858	0,017707	-3,051304	-38,123938	-0,523387
13:07:52,49	-0,330022	3,154040	-0,240991	0,203992	-0,940998	-0,941009	1,025867	-0,011149	0,019789	-2,190313	42,794507	-0,540114	-1,200659	-3,549184	-1,002081	-18,391796	8,376512	12,150279	1,025867	-0,011149	0,019789	-3,065542	-37,736080	-0,540114	1,025867	-0,011149	0,019789	-3,065542	-37,736080	-0,540114
13:07:52,54	-0,330022	3,154040	-0,240991	0,203992	-0,940998	-0,941009	0,906232	-0,017850	0,195050	-2,160131	43,374100	-0,579158	-1,411788	-3,856015	-0,992944	-27,750334	14,548378	12,276651	0,906232	-0,017850	0,195050	-3,561360	-27,765107	-0,579158	0,906232	-0,017850	0,195050	-3,561360	-27,765107	-0,579158
13:07:52,59	-0,330022	3,154040	-0,240991	0,203992	-0,940998	-0,941009	1,277519	0,011577	0,204186	-3,024621	51,490390	-0,452785	-1,530139	-4,038091	-1,218780	-33,371207	17,962602	12,330244	1,277519	0,011577	0,204186	-2,115821	-48,794886	-0,452785	1,277519	0,011577	0,204186	-2,115821	-48,794886	-0,452785
13:07:52,64	-0,330052	3,153870	-0,240993	0,203986	-0,890971	-0,941025	1,469140	0,020613	-0,053063	-3,252799	56,126009	-0,388835	-1,515424	-4,017445	-1,250194	-32,244230	17,422017	12,340601	1,469140	0,020613	-0,053063	-1,634670	-59,201474	-0,388835	1,469140	0,020613	-0,053063	-1,634670	-59,201474	-0,388835
13:07:52,69	-0,330052	3,153870	-0,240993	0,203986	-0,890971	-0,941025	1,469140	0,020613	-0,053063	-3,252799	56,126009	-0,388835	-1,516810	-4,022861	-1,246394	-32,428366	17,596383	12,310808	1,469140	0,020613	-0,053063	-1,634670	-59,201474	-0,388835	1,469140	0,020613	-0,053063	-1,634670	-59,201474	-0,388835
13:07:52,74	-0,330052	3,153870	-0,240993	0,203986	-0,890971	-0,941025	1,474523	0,019107	-0,049263	-3,115521	56,159273	-0,418629	-1,517649	-4,023285	-1,249158	-32,555490	17,644463	12,329664	1,474523	0,019107	-0,049263	-1,615657	-59,590772	-0,418629	1,474523	0,019107	-0,049263	-1,615657	-59,590772	-0,418629
13:07:52,79	-0,330052	3,153870	-0,240993	0,203986	-0,890971	-0,941025	1,475801	0,024161	-0,048573	-3,374668	56,021124	-0,409678	-1,519519	-4,023183	-1,251139	-32,617703	17,694506	12,323113	1,475801	0,024161	-0,048573	-1,478062	-59,829274	-0,409678	1,475801	0,024161	-0,048573	-1,478062	-59,829274	-0,409678
13:07:52,84	-0,330052	3,153870	-0,240993	0,203986	-0,890971	-0,941025	1,479146	0,021622	-0,049347	-3,254403	56,153527	-0,404121	-1,521300	-4,025606	-1,246478	-32,645565	17,712439	12,325316	1,479146	0,021622	-0,049347	-1,557096	-59,959403	-0,404121	1,479146	0,021622	-0,049347	-1,557096	-59,959403	-0,404121
13:07:52,89	-0,330052	3,153870	-0,240993	0,203986	-0,890971	-0,941025	1,474836	0,023429	-0,052448	-3,323710	55,932609	-0,376741	-1,520710	-4,020971	-1,249579	-32,630485	17,732192	12,352696	1,474836	0,023429	-0,052448	-1,484569	-59,842014	-0,376741	1,474836	0,023429	-0,052448	-1,484569	-59,842014	-0,376741
13:07:52,94	-0,330052	3,153870	-0,240993	0,203986	-0,890971	-0,941025	1,474836	0,023429	-0,052448	-3,323710	55,932609	-0,376741	-1,517052	-4,018241	-1,249365	-32,491738	17,633793	12,302996	1,474836	0,023429	-0,052448	-1,484569	-59,842014	-0,376741	1,474836	0,023429	-0,052448	-1,484569	-59,842014	-0,376741
13:07:52,99	-0,330052	3,153870	-0,240993	0,203986	-0,890971	-0,941025	1,470644	0,021626	-0,052234	-3,245800	55,883963	-0,426441	-1,469185	-3,934537	-1,054754	-27,504723	14,828797	12,289460	1,470644	0,021626	-0,052234	-1,548190	-59,561558	-0,426441	1,470644	0,021626	-0,052234	-1,548190	-59,561558	-0,426441
13:07:53,04	-0,330052	3,153870	-0,240993	0,203986	-0,890971	-0,941025	1,374220	0,022024	0,142377	-3,202184	56,591312	-0,439976	-1,667280	-4,220590	-1,050347	-36,155994	20,626863	12,378154	1,374220	0,022024	0,142377	-1,473332	-51,284955	-0,439976	1,374220	0,022024	0,142377	-1,473332	-51,284955	-0,439976
13:07:53,09	-0,330052	3,153870	-0,240993	0,203986	-0,890971	-0,941025	1,720997	0,050552	0,146784	-3,990030	64,232444	-0,351283	-1,762647	-4,367833	-1,284577	-41,004576	23,694167	12,325196	1,720997	0,050552	0,146784	-0,021692	-70,865783	-0,351283	1,720997	0,050552	0,146784	-0,021692	-70,865783	-0,351283
13:07:53,14	-0,330036	3,153926	-0,240994	0,203980	-0,840961	-0,941027	1,896196	0,059521	-0,087446	-4,224346	67,610184	-0,404241	-1,735047	-4,324987	-1,320123	-39,452033	22,827429	12,367528	1,896196	0,059521	-0,087446	0,448056	-81,241220	-0,404241	1,896196	0,059521	-0,087446	0,448056	-81,241220	-0,404241
13:07:53,19	-0,330036	3,153926	-0,240994	0,203980	-0,840961	-0,941027	1,845290	0,057042	-0,122993	-4,069756	66,740991	-0,361908	-1,725476	-4,313196	-1,315410	-39,312633	22,697046	12,396371	1,845290	0,057042	-0,122993	0,408004	-78,114306	-0,361908	1,845290	0,057042	-0,122993	0,408004	-78,114306	-0,361908
13:07:53,24	-0,330036	3,153926	-0,240994	0,203980	-0,840961	-0,941027	1,830294	0,054649	-0,118280	-3,988535	66,147079	-0,333066	-1,716220	-4,300047	-1,318443	-39,013875	22,513732	12,373444	1,830294	0,054649	-0,118280	0,301374	-77,530979	-0,333066	1,830294	0,054649	-0,118280	0,301374	-77,530979	-0,333066
13:07:53,29	-0,330036	3,153926	-0,240994	0,203980	-0,840961	-0,941027	1,814278	0,053207	-0,121312	-3,922941	65,664624	-0,355993	-1,708876	-4,289804	-1,318375	-38,802081	22,354890	12,378616	1,814278	0,053207	-0,121312	0,253793	-76,756160	-0,355993	1,814278	0,053207	-0,121312	0,253793	-76,756160	-0,355993
13:07:53,34	-0,330036	3,153926	-0,240994	0,203980	-0,840961	-0,941027	1,790233	0,054804	-0,121976	-4,022680	64,938626	-0,373675	-1,705580	-4,278425	-1,319107	-38,568140	22,237101	12,355761	1,790233	0,054804	-0,121976	0,279408	-75,594639	-0,373675	1,790233	0,054804	-0,121976	0,279408	-75,594639	-0,373675
13:07:53,39	-0,330036	3,153926	-0,240994	0,203980	-0,840961	-0,941027	1,790233	0,054804	-0,121976	-4,022680	64,938626	-0,373675	-1,699520	-4,270881	-1,319838	-38,437168	22,155070	12,368934	1,790233	0,054804	-0,121976	0,279408	-75,594639	-0,373675	1,790233	0,054804	-0,121976	0,279408	-75,594639	-0,373675
13:07:53,44	-0,330036	3,153926	-0,240994	0,203980	-0,840961	-0,941027	1,775591	0,051235	-0,122276	-3,816935	64,465605	-0,371961	-1,695168	-4,267529	-1,319407	-38,308329	22,110381	12,357475	1,775591	0,051235	-0,122276	0,204996	-74,918263	-0,371961	1,775591	0,051235	-0,122276	0,204996	-74,918263	-0,371961
13:07:53,49	-0,330036	3,153926	-0,240994	0,203980	-0,840961	-0,941027	1,767183	0,050577	-0,123807	-3,869137	64,200863	-0,375423	-1,690395	-4,260577	-1,320938	-38,202198	21,949307	12,354013	1,767183	0,050577	-0,123807	0,101125	-74,523015	-0,375423	1,767183	0,050577	-0,123807	0,101125	-74,523015	-0,375423
13:07:53,54	-0,330036	3,153926	-0,240994	0,203980	-0,840961	-0,941027	1,763989	0,050080	-0,122985	-3,815767	64,183048	-0,392808	-1,688367	-4,258059	-1,320116	-38,059992	21,899012	12,336629	1,763989	0,050080	-0,122985	0,115511	-74,290057	-0,392808	1,763989	0,050080	-0,122985	0,115511	-74,290057	-0,392808
13:07:53,59	-0,330036	3,153926	-0,240994	0,203980	-0,840961	-0,941027	1,759704	0,051749	-0,121404	-3,905514	64,051692	-0,380785	-1,687671	-4,253513	-1,318535	-37,982258	21,850739	12,348652	1,759704	0,051749	-0,121404	0,156811	-74,085053	-0,380785	1,759704	0,051749	-0,121404	0,156811	-74,085053	-0,380785
13:07:53,64	-0,330036	3,153926	-0,240994	0,203980	-0,840961	-0,941027	1,759704	0,051749	-0,121404	-3,905514	64,051692	-0,380785	-1,682234	-4,247479	-1,321628	-37,875251	21,781058	12,329656	1,759704	0,051749	-0,121404	0,156811	-74,085053	-0,380785	1,759704	0,051749	-0,121404	0,156811	-74,085053	-0,380785
13:07:53,69	-0,330036	3,153926	-0,240994	0,203980	-0,840961	-0,941027	1,751760	0,050058	-0,124497	-3,824422	63,766121	-0,399780	-1,681625	-4,247738	-1,318124	-37,853198	21,720125	12,320567	1,751760	0,050058	-0,124497	0,105156	-73,747029	-0,399780	1,751760	0,050058	-0,124497	0,105156	-73,747029	-0,399780
13:07:53,74	-0,330036	3,153926	-0,240994	0,203980	-0,840961	-0,941027	1,745929	0,049783	-0,120966	-3,815368	63,616910	-0,414302	-1,679080	-4,242567	-1,318097	-37,744524	21,699482	12,315135	1,745929	0,049783	-0,120966	0,092566	-73,438506	-0,414302	1,745929	0,049783	-0,120966	0,092566	-73,438506	-0,414302
13:07:53,79	-0,330036	3,153926	-0,240994	0,203980	-0,840961	-0,941027	1,739883	0,049002	-0,122851	-3,782836	63,450735	-0,391446	-1,675381	-4,237721	-1,319981	-37,620202	21,618428	12,337991	1,739883	0,049002	-0,122851	0,063860	-73,130106	-0,391446	1,739883	0,049002	-0,122851	0,063860	-73,130106	-0,391446
13:07:53,84	-0,330036	3,153926	-0,240994	0,203980	-0,840961	-0,941027	1,739883	0,049002	-0,122851	-3,782836	63,450735	-0,391446	-1,674754	-4,238270	-1,318811	-37,599817	21,596363	12,326699	1,739883	0,049002	-0,122851	0,063860	-73,130106	-0,391446	1,739883	0,049002	-0,122851	0,063860	-73,130106	-0,391446
13:07:53,89	-0,330036	3,153926	-0,240994	0,203980	-0,840961	-0,941027	1,740045	0,048185	-0,121680	-3,749267	63,487805	-0,402737	-1,677141	-4,235369	-1,321507	-37,575060	21,535396	12,364912	1,740045	0,048185	-0,121680	0,033292	-73,105692	-0,402737	1,740045	0,048185	-0,121680	0,033292	-73,105692	-0,402737
13:07:53,94	-0,330036	3,153926	-0,240994	0,203980	-0,840961	-0,941027	1,738726	0,051703	-0,124377	-3,972589	63,471166	-0,364525	-1,674099	-4,233822	-1,320752	-37,528113	21,518769	12,310895	1,738726	0,051703	-0,124377	0,086081	-73,018828	-0,364525	1,738726	0,051703	-0,124377	0,086081	-73,018828	-0,364525
13:07:53,99	-0,330036	3,153926	-0,240994	0,203980	-0,840961	-0,941027	1,735865	0,049842	-0,123621	-3,866764	63,371359	-0,418541	-1,672290	-4,231587	-1,321500	-37,489615	21,494504	12,335048	1,735865	0,049842	-0,123621	0,045849	-72,894038	-0,418541	1,735865	0,049842	-0,123621	0,045849	-72,894038	-0,418541
13:07:54,04	-0,330036	3,153926	-0,240994	0,203980	-0,840961	-0,941027	1,731443	0,044701	-0,120435	-3,598695	63,265673	-0,388305	-1,667437	-4,232563	-1,317565	-37,420135	21,457296	12,341132	1,731443	0,044701	-0,120435	-0,089628	-72,652613	-0,388305	1,731443	0,044701	-0,120435	-0,089628	-72,652613	-0,388305
13:07:54,09	-0,330036	3,153926	-0,240994	0,203980	-0,840961	-0,941027	1,731443	0,044701	-0,120435	-3,598695	63,265673	-0,388305	-1,670298	-4,228477	-1,320706	-37,361576	21,434412	12,293368	1,731443	0,044701	-0,120435	-0,089628	-72,652613	-0,388305	1,731443	0,044701	-0,120435	-0,089628	-72,652613	-0,388305
13:07:54,14	-0,330036	3,153926	-0,240994	0,203980	-0,840961	-0,941027	1,727706	0,048113	-0,123934	-3,782714	63,166930	-0,407542	-1,668473	-4,226058	-1,320655	-37,322453	21,436152	12,346962	1,727706	0,048113	-0,123934	-0,005845	-72,457980	-0,407542	1,727706	0,048113	-0,123934	-0,005845	-72,457980	-0,407542
13:07:54,19	-0,330036	3,153926	-0,240994	0,203980	-0,840961	-0,941027	1,727706	0,048113	-0,123934	-3,782714	63,166930	-0,407542	-1,668405	-4,219797	-1,322977	-37,248325	21,377335	12,351514	1,727706	0,048113	-0,123934	-0,005845	-72,457980	-0,407542	1,727706	0,048113	-0,123934	-0,005845	-72,457980	-0,407542
13:07:54,24	-0,330036	3,153926	-0,240994	0,203980	-0,840961	-0,941027	1,720470	0,047458	-0,124291	-3,773613	62,888930	-0,384506	-1,666042	-4,223770	-1,324158	-37,255053	21,366892	12,308181	1,720470	0,047458	-0,124291	-0,048129	-72,167990	-0,384506	1,720470	0,047458	-0,124291	-0,048129	-72,167990	-0,384506
13:07:54,29	-0,330036	3,153926	-0,240994	0,203980	-0,840961	-0,941027	1,723469	0,046342	-0,123493	-3,714489	63,067044	-0,386080	-1,664871	-4,224836	-1,320623	-37,248289	21,322901	12,343356	1,723469	0,046342	-0,123493	-0,076610	-72,225280	-0,386080	1,723469	0,046342	-0,123493	-0,076610	-72,225280	-0,386080
13:07:54,34	-0,330036	3,153926	-0,240994	0,203980	-0,840961	-0,941027	1,717822	0,048145	-0,125850	-3,805374	62,848258	-0,428976	-1,663608	-4,219044	-1,322981	-37,182004	21,287940	12,300461	1,717822	0,048145	-0,125850	-0,025968	-72,000736	-0,428976	1,717822	0,048145	-0,125850	-0,025968	-72,000736	-0,428976
13:07:54,39	-0,330036	3,153926	-0,240994	0,203980	-0,840961	-0,941027	1,715986	0,047660	-0,125435	-3,736516	62,813210	-0,434161	-1,662270	-4,217697	-1,322566	-37,107886	21,295524	12,295276	1,715986	0,047660	-0,125435	0,004801	-71,891700	-0,434161	1,715986	0,047660	-0,125435	0,004801	-71,891700	-0,434161
13:07:54,44	-0,330036	3,153926	-0,240994	0,203980	-0,840961	-0,941027	1,717014	0,048829	-0,129006	-3,827431	62,880753	-0,398203	-1,663796	-4,218003	-1,326136	-37,110748	21,262381	12,331234	1,717014	0,048829	-0,129006	0,005641	-71,904846	-0,398203	1,717014	0,048829	-0,129006	0,005641	-71,904846	-0,398203
13:07:54,49	-0,330036	3,153926	-0,240994	0,203980	-0,840961	-0,941027	1,714366	0,047243	-0,126544	-3,733511	62,765563	-0,366609	-1,661099	-4,216503	-1,323674	-37,085549	21,261056	12,362828	1,714366	0,047243	-0,126544	-0,024933	-71,812199	-0,366609	1,714366	0,047243	-0,126544	-0,024933	-71,812199	-0,366609
13:07:54,55	-0,330036	3,153926	-0,240994	0,203980	-0,840961	-0,941027	1,711579	0,047443	-0,124653	-3,742735	62,640125	-0,435467	-1,663466	-4,213208	-1,324107	-37,087394	21,268128	12,329500	1,711579	0,047443	-0,124653	-0,018470	-71,718841	-0,435467	1,711579	0,047443	-0,124653	-0,018470	-71,718841	-0,435467
13:07:54,60	-0,330036	3,153926	-0,240994	0,203980	-0,840961	-0,941027	1,711579	0,047443	-0,124653	-3,742735	62,640125	-0,435467	-1,659826	-4,214774	-1,324029	-37,020856	21,223228	12,376179	1,711579	0,047443	-0,124653	-0,018470	-71,718841	-0,435467	1,711579	0,047443	-0,124653	-0,018470	-71,718841	-0,435467
13:07:54,65	-0,330036	3,153926	-0,240994	0,203980	-0,840961	-0,941027	1,712233	0,047004	-0,126898	-3,721518	62,729559	-0,353258	-1,653971	-4,206233	-1,318479	-36,656847	20,942685	12,333282	1,712233	0,047004	-0,126898	-0,031669	-71,680720	-0,353258	1,712233	0,047004	-0,126898	-0,031669	-71,680720	-0,353258
13:07:54,70	-0,330036	3,153926	-0,240994	0,203980	-0,840961	-0,941027	1,701908	0,046204	-0,121348	-3,740868	62,648196	-0,396154	-1,583858	-4,109617	-1,120618	-31,113015	17,167252	12,321848	1,701908	0,046204	-0,121348	-0,113822	-70,951608	-0,396154	1,701908	0,046204	-0,121348	-0,113822	-70,951608	-0,396154
13:07:54,75	-0,330036	3,153926	-0,240994	0,203980	-0,840961	-0,941027	1,583180	0,033793	0,076513	-3,593180	63,163111	-0,407588	-1,786141	-4,408085	-1,108037	-40,444473	23,299011	12,392823	1,583180	0,033793	0,076513	-0,940428	-61,116482	-0,407588	1,583180	0,033793	0,076513	-0,940428	-61,116482	-0,407588
13:07:54,80	-0,330036	3,153926	-0,240994	0,203980	-0,840961	-0,941027	1,942802	0,059741	0,089094	-4,297958	70,716307	-0,336614	-1,811748	-4,455086	-1,347987	-42,527090	24,346893	12,436240	1,942802	0,059741	0,089094	0,391727	-81,793623	-0,336614	1,942802	0,059741	0,089094	0,391727	-81,793623	-0,336614
13:07:54,85	-0,329978	3,153890	-0,240997	0,203975	-0,790979	-0,941000	1,909121	0,052123	-0,188433	-4,167817	69,269361	-0,299500	-1,762703	-4,382726	-1,385564	-40,313825	22,916437	12,429937	1,909121	0,052123	-0,188433	-0,076145	-80,596662	-0,299500	1,909121	0,052123	-0,188433	-0,076145	-80,596662	-0,299500
13:07:54,90	-0,329978	3,153890	-0,240997	0,203975	-0,790979	-0,941000	1,909121	0,052123	-0,188433	-4,167817	69,269361	-0,299500	-1,745467	-4,353489	-1,386607	-39,782376	22,607012	12,403134	1,909121	0,052123	-0,188433	-0,076145	-80,596662	-0,299500	1,909121	0,052123	-0,188433	-0,076145	-80,596662	-0,299500
13:07:54,95	-0,329978	3,153890	-0,240997	0,203975	-0,790979	-0,941000	1,875184	0,051814	-0,189477	-4,154006	68,119589	-0,326303	-1,730194	-4,333398	-1,386453	-39,354923	22,277009	12,432457	1,875184	0,051814	-0,189477	-0,086572	-79,082367	-0,326303	1,875184	0,051814	-0,189477	-0,086572	-79,082367	-0,326303
13:07:55,00	-0,329978	3,153890	-0,240997	0,203975	-0,790979	-0,941000	1,850148	0,048634	-0,189322	-4,060676	67,352889	-0,296980	-1,722115	-4,319889	-1,387140	-39,048602	22,069858	12,426492	1,850148	0,048634	-0,189322	-0,242925	-77,883720	-0,296980	1,850148	0,048634	-0,189322	-0,242925	-77,883720	-0,296980
13:07:55,05	-0,329978	3,153890	-0,240997	0,203975	-0,790979	-0,941000	1,834409	0,048391	-0,190010	-4,074279	66,903318	-0,302945	-1,715836	-4,311419	-1,390166	-38,794121	21,938978	12,419022	1,834409	0,048391	-0,190010	-0,275601	-77,097778	-0,302945	1,834409	0,048391	-0,190010	-0,275601	-77,097778	-0,302945
13:07:55,10	-0,329978	3,153890	-0,240997	0,203975	-0,790979	-0,941000	1,823935	0,047188	-0,193035	-3,997860	66,644482	-0,310415	-1,708493	-4,301108	-1,390112	-38,587698	21,789841	12,410043	1,823935	0,047188	-0,193035	-0,293568	-76,534383	-0,310415	1,823935	0,047188	-0,193035	-0,293568	-76,534383	-0,310415
13:07:55,15	-0,329978	3,153890	-0,240997	0,203975	-0,790979	-0,941000	1,811334	0,045985	-0,192981	-3,961214	66,242587	-0,319393	-1,701007	-4,290540	-1,393533	-38,289146	21,582138	12,376194	1,811334	0,045985	-0,192981	-0,351411	-75,947132	-0,319393	1,811334	0,045985	-0,192981	-0,351411	-75,947132	-0,319393
13:07:55,20	-0,329978	3,153890	-0,240997	0,203975	-0,790979	-0,941000	1,798438	0,044786	-0,196402	-3,929458	65,934405	-0,353243	-1,635124	-4,183940	-1,175495	-32,367151	17,925586	12,366478	1,798438	0,044786	-0,196402	-0,413788	-75,242985	-0,353243	1,798438	0,044786	-0,196402	-0,413788	-75,242985	-0,353243
13:07:55,25	-0,329978	3,153890	-0,240997	0,203975	-0,790979	-0,941000	1,673179	0,041029	0,021636	-3,939778	66,377778	-0,362958	-1,806238	-4,431144	-1,167978	-40,022997	22,966205	12,446170	1,673179	0,041029	0,021636	-0,719008	-64,966734	-0,362958	1,673179	0,041029	0,021636	-0,719008	-64,966734	-0,362958
13:07:55,30	-0,329978	3,153890	-0,240997	0,203975	-0,790979	-0,941000	1,972820	0,065617	0,029153	-4,680959	72,808680	-0,283266	-1,771204	-4,396334	-1,417755	-39,398989	22,396518	12,415135	1,972820	0,065617	0,029153	0,469944	-82,057702	-0,283266	1,972820	0,065617	0,029153	0,469944	-82,057702	-0,283266
13:07:55,35	-0,330092	3,154024	-0,240996	0,203990	-0,740981	-0,940989	1,925157	0,052681	-0,220624	-4,189652	71,155430	-0,314302	-1,745633	-4,349955	-1,440943	-38,711009	22,009565	12,392007	1,925157	0,052681	-0,220624	-0,054216	-79,969369	-0,314302	1,925157	0,052681	-0,220624	-0,054216	-79,969369	-0,314302
13:07:55,40	-0,330092	3,154024	-0,240996	0,203990	-0,740981	-0,940989	1,837500	0,047046	-0,246731	-3,901694	68,027316	-0,310055	-1,722496	-4,323238	-1,443862	-38,163065	21,677139	12,419382	1,837500	0,047046	-0,246731	-0,208570	-76,216438	-0,310055	1,837500	0,047046	-0,246731	-0,208570	-76,216438	-0,310055
13:07:55,45	-0,330092	3,154024	-0,240996	0,203990	-0,740981	-0,940989	1,837500	0,047046	-0,246731	-3,901694	68,027316	-0,310055	-1,713776	-4,303667	-1,445319	-37,800610	21,431299	12,422769	1,837500	0,047046	-0,246731	-0,208570	-76,216438	-0,310055	1,837500	0,047046	-0,246731	-0,208570	-76,216438	-0,310055
13:07:55,50	-0,330092	3,154024	-0,240996	0,203990	-0,740981	-0,940989	1,816191	0,049280	-0,248188	-4,049518	67,356071	-0,306667	-1,705047	-4,291914	-1,442887	-37,479481	21,228158	12,409888	1,816191	0,049280	-0,248188	-0,181054	-75,214939	-0,306667	1,816191	0,049280	-0,248188	-0,181054	-75,214939	-0,306667
13:07:55,55	-0,330092	3,154024	-0,240996	0,203990	-0,740981	-0,940989	1,801649	0,047597	-0,245756	-3,977391	66,979537	-0,319548	-1,696500	-4,286321	-1,443249	-37,277376	21,070647	12,337461	1,801649	0,047597	-0,245756	-0,241000	-74,449887	-0,319548	1,801649	0,047597	-0,245756	-0,241000	-74,449887	-0,319548
13:07:55,60	-0,330092	3,154024	-0,240996	0,203990	-0,740981	-0,940989	1,792531	0,042992	-0,246118	-3,773275	66,759218	-0,391976	-1,693794	-4,275162	-1,443555	-37,044649	20,968576	12,363180	1,792531	0,042992	-0,246118	-0,398395	-73,954493	-0,391976	1,792531	0,042992	-0,246118	-0,398395	-73,954493	-0,391976
13:07:55,65	-0,330092	3,154024	-0,240996	0,203990	-0,740981	-0,940989	1,781514	0,046228	-0,246424	-3,913569	66,438907	-0,366257	-1,684132	-4,270564	-1,443079	-36,875917	20,841701	12,383670	1,772701	0,040160	-0,245948	-0,470993	-72,966847	-0,345767	1,772701	0,040160	-0,245948	-0,470993	-72,966847	-0,345767
13:07:55,70	-0,330092	3,154024	-0,240996	0,203990	-0,740981	-0,940989	1,763647	0,042531	-0,245941	-3,797000	65,888364	-0,363884	-1,681659	-4,261537	-1,443072	-36,754636	20,713790	12,365553	1,763647	0,042531	-0,245941	-0,458278	-72,557922	-0,363884	1,763647	0,042531	-0,245941	-0,458278	-72,557922	-0,363884
13:07:55,75	-0,330092	3,154024	-0,240996	0,203990	-0,740981	-0,940989	1,757683	0,041684	-0,245880	-3,761046	65,732629	-0,342380	-1,677943	-4,256796	-1,443011	-36,624995	20,629547	12,387056	1,757683	0,041684	-0,245880	-0,488883	-72,245482	-0,342380	1,757683	0,041684	-0,245880	-0,488883	-72,245482	-0,342380
13:07:55,80	-0,330092	3,154024	-0,240996	0,203990	-0,740981	-0,940989	1,757683	0,041684	-0,245880	-3,761046	65,732629	-0,342380	-1,674864	-4,252037	-1,440696	-36,551969	20,606298	12,341784	1,752022	0,041397	-0,243565	-0,480102	-72,020606	-0,387653	1,752022	0,041397	-0,243565	-0,480102	-72,020606	-0,387653
13:07:55,85	-0,330092	3,154024	-0,240996	0,203990	-0,740981	-0,940989	1,752022	0,041397	-0,243565	-3,729759	65,513138	-0,387653	-1,674771	-4,245887	-1,444162	-36,455667	20,528012	12,360705	1,752022	0,041397	-0,243565	-0,480102	-72,020606	-0,387653	1,752022	0,041397	-0,243565	-0,480102	-72,020606	-0,387653
13:07:55,90	-0,330092	3,154024	-0,240996	0,203990	-0,740981	-0,940989	1,743441	0,042642	-0,245839	-3,809564	65,301953	-0,390716	-1,671652	-4,243983	-1,442970	-36,355937	20,475731	12,338721	1,743441	0,042642	-0,245839	-0,462164	-71,558144	-0,390716	1,743441	0,042642	-0,245839	-0,462164	-71,558144	-0,390716
13:07:55,95	-0,330092	3,154024	-0,240996	0,203990	-0,740981	-0,940989	1,743441	0,042642	-0,245839	-3,809564	65,301953	-0,390716	-1,671482	-4,240584	-1,446003	-36,226845	20,391149	12,380670	1,743441	0,042642	-0,245839	-0,462164	-71,558144	-0,390716	1,743441	0,042642	-0,245839	-0,462164	-71,558144	-0,390716
13:07:56,00	-0,330092	3,154024	-0,240996	0,203990	-0,740981	-0,940989	1,740412	0,044194	-0,248872	-3,898995	65,298560	-0,348767	-1,666747	-4,238693	-1,444452	-36,206761	20,363430	12,365195	1,740412	0,044194	-0,248872	-0,429729	-71,323801	-0,348767	1,740412	0,044194	-0,248872	-0,429729	-71,323801	-0,348767
13:07:56,05	-0,330092	3,154024	-0,240996	0,203990	-0,740981	-0,940989	1,736408	0,041040	-0,247321	-3,748900	65,121571	-0,364241	-1,666048	-4,235289	-1,443666	-36,140008	20,337869	12,354148	1,736408	0,041040	-0,247321	-0,527299	-71,186425	-0,364241	1,736408	0,041040	-0,247321	-0,527299	-71,186425	-0,364241
13:07:56,10	-0,330092	3,154024	-0,240996	0,203990	-0,740981	-0,940989	1,733110	0,042135	-0,246535	-3,794648	65,020704	-0,375289	-1,665328	-4,232697	-1,442474	-36,059855	20,296157	12,351772	1,733110	0,042135	-0,246535	-0,487017	-71,028457	-0,375289	1,733110	0,042135	-0,246535	-0,487017	-71,028457	-0,375289
13:07:56,15	-0,330092	3,154024	-0,240996	0,203990	-0,740981	-0,940989	1,730505	0,042808	-0,245344	-3,825686	64,975486	-0,377665	-1,661221	-4,233103	-1,445954	-36,044770	20,248408	12,357699	1,730505	0,042808	-0,245344	-0,465232	-70,869140	-0,377665	1,730505	0,042808	-0,245344	-0,465232	-70,869140	-0,377665
13:07:56,20	-0,330092	3,154024	-0,240996	0,203990	-0,740981	-0,940989	1,728803	0,039049	-0,248823	-3,664011	64,923945	-0,371738	-1,658740	-4,229386	-1,443966	-35,965332	20,214993	12,384654	1,728803	0,039049	-0,248823	-0,598663	-70,787112	-0,371738	1,728803	0,039049	-0,248823	-0,598663	-70,787112	-0,371738
13:07:56,25	-0,330092	3,154024	-0,240996	0,203990	-0,740981	-0,940989	1,724344	0,038758	-0,246835	-3,638120	64,777566	-0,344783	-1,656943	-4,225062	-1,448276	-35,928597	20,190401	12,338612	1,719701	0,039364	-0,251145	-0,582465	-70,416284	-0,390825	1,719701	0,039364	-0,251145	-0,582465	-70,416284	-0,390825
13:07:56,30	-0,330092	3,154024	-0,240996	0,203990	-0,740981	-0,940989	1,719701	0,039364	-0,251145	-3,672539	64,580228	-0,390825	-1,657874	-4,224584	-1,442791	-35,829849	20,211981	12,339706	1,719701	0,039364	-0,251145	-0,582465	-70,416284	-0,390825	1,719701	0,039364	-0,251145	-0,582465	-70,416284	-0,390825
13:07:56,35	-0,330092	3,154024	-0,240996	0,203990	-0,740981	-0,940989	1,718452	0,038512	-0,249111	-3,636189	64,654692	-0,342086	-1,658514	-4,222197	-1,446290	-35,807208	20,117088	12,338806	1,718452	0,038512	-0,249111	-0,613007	-70,243816	-0,342086	1,718452	0,038512	-0,249111	-0,613007	-70,243816	-0,342086
13:07:56,40	-0,330092	3,154024	-0,240996	0,203990	-0,740981	-0,940989	1,717016	0,039309	-0,247565	-3,696184	64,619428	-0,358716	-1,655553	-4,222765	-1,444695	-35,787020	20,078052	12,370721	1,717016	0,039309	-0,247565	-0,610432	-70,166365	-0,358716	1,717016	0,039309	-0,247565	-0,610432	-70,166365	-0,358716
13:07:56,45	-0,330092	3,154024	-0,240996	0,203990	-0,740981	-0,940989	1,717016	0,039309	-0,247565	-3,696184	64,619428	-0,358716	-1,652020	-4,218718	-1,445501	-35,774233	20,065144	12,342806	1,717016	0,039309	-0,247565	-0,610432	-70,166365	-0,358716	1,717016	0,039309	-0,247565	-0,610432	-70,166365	-0,358716
13:07:56,50	-0,330092	3,154024	-0,240996	0,203990	-0,740981	-0,940989	1,711745	0,038273	-0,248370	-3,647088	64,362819	-0,386630	-1,650445	-4,215836	-1,446384	-35,697528	20,038186	12,425971	1,711745	0,038273	-0,248370	-0,642677	-70,009133	-0,386630	1,711745	0,038273	-0,248370	-0,642677	-70,009133	-0,386630
13:07:56,55	-0,330092	3,154024	-0,240996	0,203990	-0,740981	-0,940989	1,708462	0,038350	-0,249254	-3,636078	64,272017	-0,303466	-1,653066	-4,214725	-1,445472	-35,676179	19,992328	12,344706	1,708462	0,038350	-0,249254	-0,625633	-69,842231	-0,303466	1,708462	0,038350	-0,249254	-0,625633	-69,842231	-0,303466
13:07:56,60	-0,330092	3,154024	-0,240996	0,203990	-0,740981	-0,940989	1,707458	0,041164	-0,248727	-3,771766	64,283608	-0,398401	-1,652369	-4,215085	-1,447759	-35,615598	19,979922	12,364525	1,707458	0,041164	-0,248727	-0,540429	-69,751883	-0,398401	1,707458	0,041164	-0,248727	-0,540429	-69,751883	-0,398401
13:07:56,65	-0,330092	3,154024	-0,240996	0,203990	-0,740981	-0,940989	1,707458	0,041164	-0,248727	-3,771766	64,283608	-0,398401	-1,650255	-4,218938	-1,446385	-35,604769	19,977388	12,349966	1,711053	0,036634	-0,249254	-0,677368	-69,800166	-0,379471	1,711053	0,036634	-0,249254	-0,677368	-69,800166	-0,379471
13:07:56,70	-0,330092	3,154024	-0,240996	0,203990	-0,740981	-0,940989	1,711053	0,036634	-0,249254	-3,553144	64,517490	-0,379471	-1,650980	-4,210549	-1,445889	-35,559229	19,935676	12,385318	1,711053	0,036634	-0,249254	-0,677368	-69,800166	-0,379471	1,711053	0,036634	-0,249254	-0,677368	-69,800166	-0,379471
13:07:56,75	-0,330092	3,154024	-0,240996	0,203990	-0,740981	-0,940989	1,704150	0,041457	-0,248758	-3,817270	64,218838	-0,344119	-1,648054	-4,206558	-1,444661	-35,496869	19,928475	12,318176	1,699231	0,040918	-0,247530	-0,552259	-69,368980	-0,411261	1,699231	0,040918	-0,247530	-0,552259	-69,368980	-0,411261
13:07:56,80	-0,330092	3,154024	-0,240996	0,203990	-0,740981	-0,940989	1,704510	0,036562	-0,249058	-3,574259	64,287209	-0,402073	-1,646920	-4,213307	-1,446189	-35,521975	19,900854	12,327364	1,704510	0,036562	-0,249058	-0,704172	-69,516801	-0,402073	1,704510	0,036562	-0,249058	-0,704172	-69,516801	-0,402073
13:07:56,85	-0,330092	3,154024	-0,240996	0,203990	-0,740981	-0,940989	1,704510	0,036562	-0,249058	-3,574259	64,287209	-0,402073	-1,647457	-4,208839	-1,446176	-35,490447	19,922731	12,352528	1,704510	0,036562	-0,249058	-0,704172	-69,516801	-0,402073	1,704510	0,036562	-0,249058	-0,704172	-69,516801	-0,402073
13:07:56,90	-0,330092	3,154024	-0,240996	0,203990	-0,740981	-0,940989	1,700908	0,039261	-0,249045	-3,679916	64,116298	-0,376908	-1,646185	-4,207489	-1,446522	-35,410176	19,836267	12,364100	1,700908	0,039261	-0,249045	-0,597929	-69,404996	-0,376908	1,700908	0,039261	-0,249045	-0,597929	-69,404996	-0,376908
13:07:56,95	-0,330092	3,154024	-0,240996	0,203990	-0,740981	-0,940989	1,697054	0,039318	-0,249431	-3,681949	63,998798	-0,402119	-1,645580	-4,205472	-1,446562	-35,418162	19,882101	12,327317	1,697054	0,039318	-0,249431	-0,595449	-69,219946	-0,402119	1,697054	0,039318	-0,249431	-0,595449	-69,219946	-0,402119
13:07:57,00	-0,330092	3,154024	-0,240996	0,203990	-0,740981	-0,940989	1,697054	0,039318	-0,249431	-3,681949	63,998798	-0,402119	-1,647247	-4,202987	-1,444580	-35,349787	19,838062	12,353149	1,697054	0,039318	-0,249431	-0,595449	-69,219946	-0,402119	1,697054	0,039318	-0,249431	-0,595449	-69,219946	-0,402119
13:07:57,05	-0,330092	3,154024	-0,240996	0,203990	-0,740981	-0,940989	1,696080	0,041079	-0,249746	-3,753442	64,037307	-0,345478	-1,646618	-4,203749	-1,446877	-35,330932	19,854903	12,383959	1,696080	0,041079	-0,249746	-0,528732	-69,104999	-0,345478	1,696080	0,041079	-0,249746	-0,528732	-69,104999	-0,345478
13:07:57,10	-0,330092	3,154024	-0,240996	0,203990	-0,740981	-0,940989	1,696115	0,038322	-0,249364	-3,622296	64,051951	-0,370332	-1,644248	-4,205157	-1,446495	-35,325901	19,837896	12,359105	1,696115	0,038322	-0,249364	-0,614002	-69,093049	-0,370332	1,696115	0,038322	-0,249364	-0,614002	-69,093049	-0,370332
13:07:57,15	-0,330092	3,154024	-0,240996	0,203990	-0,740981	-0,940989	1,696115	0,038322	-0,249364	-3,622296	64,051951	-0,370332	-1,644329	-4,199594	-1,447285	-35,322896	19,772720	12,372814	1,696115	0,038322	-0,249364	-0,614002	-69,093049	-0,370332	1,696115	0,038322	-0,249364	-0,614002	-69,093049	-0,370332
13:07:57,20	-0,330092	3,154024	-0,240996	0,203990	-0,740981	-0,940989	1,691338	0,041174	-0,250154	-3,825520	63,838733	-0,356623	-1,641364	-4,201981	-1,448838	-35,311063	19,746586	12,348732	1,691922	0,037413	-0,251707	-0,709755	-68,923450	-0,380704	1,691922	0,037413	-0,251707	-0,709755	-68,923450	-0,380704
13:07:57,25	-0,330092	3,154024	-0,240996	0,203990	-0,740981	-0,940989	1,691922	0,037413	-0,251707	-3,646673	63,892460	-0,380704	-1,641831	-4,203649	-1,446497	-35,273243	19,768794	12,327922	1,691922	0,037413	-0,251707	-0,709755	-68,923450	-0,380704	1,691922	0,037413	-0,251707	-0,709755	-68,923450	-0,380704
13:07:57,30	-0,330092	3,154024	-0,240996	0,203990	-0,740981	-0,940989	1,693601	0,036983	-0,249366	-3,586177	64,001388	-0,401514	-1,642982	-4,197135	-1,446107	-35,237794	19,757521	12,347108	1,693601	0,036983	-0,249366	-0,683004	-68,946279	-0,401514	1,693601	0,036983	-0,249366	-0,683004	-68,946279	-0,401514
13:07:57,35	-0,330092	3,154024	-0,240996	0,203990	-0,740981	-0,940989	1,688535	0,041237	-0,248977	-3,799415	63,774310	-0,382329	-1,644152	-4,200289	-1,445310	-35,252346	19,788987	12,366491	1,688535	0,041237	-0,248977	-0,562315	-68,775703	-0,382329	1,688535	0,041237	-0,248977	-0,562315	-68,775703	-0,382329
13:07:57,40	-0,330092	3,154024	-0,240996	0,203990	-0,740981	-0,940989	1,691851	0,040673	-0,248179	-3,750115	63,918403	-0,362946	-1,640008	-4,197603	-1,444947	-35,222747	19,734593	12,321732	1,691851	0,040673	-0,248179	-0,557286	-68,891910	-0,362946	1,691851	0,040673	-0,248179	-0,557286	-68,891910	-0,362946
13:07:57,45	-0,330092	3,154024	-0,240996	0,203990	-0,740981	-0,940989	1,687453	0,038427	-0,247817	-3,665646	63,742518	-0,407705	-1,643510	-4,197964	-1,444129	-35,195849	19,708381	12,363065	1,689516	0,041280	-0,246999	-0,582761	-68,740803	-0,366371	1,689516	0,041280	-0,246999	-0,582761	-68,740803	-0,366371
13:07:57,50	-0,330092	3,154024	-0,240996	0,203990	-0,740981	-0,940989	1,689516	0,041280	-0,246999	-3,823235	63,886215	-0,366371	-1,641118	-4,198035	-1,446067	-35,167813	19,681515	12,348963	1,689516	0,041280	-0,246999	-0,582761	-68,740803	-0,366371	1,689516	0,041280	-0,246999	-0,582761	-68,740803	-0,366371
13:07:57,55	-0,330092	3,154024	-0,240996	0,203990	-0,740981	-0,940989	1,688382	0,039173	-0,248936	-3,722898	63,864943	-0,380474	-1,638794	-4,196425	-1,448010	-35,177779	19,693530	12,360963	1,688382	0,039173	-0,248936	-0,647856	-68,673029	-0,380474	1,688382	0,039173	-0,248936	-0,647856	-68,673029	-0,380474
13:07:57,60	-0,330092	3,154024	-0,240996	0,203990	-0,740981	-0,940989	1,685826	0,037965	-0,250879	-3,654680	63,717385	-0,368473	-1,638787	-4,195172	-1,447639	-35,171941	19,686949	12,341273	1,684737	0,038585	-0,250508	-0,660778	-68,582738	-0,388163	1,684737	0,038585	-0,250508	-0,660778	-68,582738	-0,388163
13:07:57,65	-0,330092	3,154024	-0,240996	0,203990	-0,740981	-0,940989	1,684737	0,038585	-0,250508	-3,689714	63,669129	-0,388163	-1,638720	-4,195294	-1,446047	-35,138450	19,680543	12,368820	1,684737	0,038585	-0,250508	-0,660778	-68,582738	-0,388163	1,684737	0,038585	-0,250508	-0,660778	-68,582738	-0,388163
13:07:57,70	-0,330092	3,154024	-0,240996	0,203990	-0,740981	-0,940989	1,684809	0,038467	-0,248916	-3,672347	63,705065	-0,360617	-1,639883	-4,196769	-1,444896	-35,139298	19,676170	12,343342	1,684809	0,038467	-0,248916	-0,652724	-68,552432	-0,360617	1,684809	0,038467	-0,248916	-0,652724	-68,552432	-0,360617
13:07:57,75	-0,330092	3,154024	-0,240996	0,203990	-0,740981	-0,940989	1,686669	0,038736	-0,247765	-3,690583	63,803234	-0,386095	-1,635792	-4,192732	-1,446044	-35,115099	19,608800	12,367166	1,686669	0,038736	-0,247765	-0,649788	-68,600268	-0,386095	1,686669	0,038736	-0,247765	-0,649788	-68,600268	-0,386095
13:07:57,80	-0,330092	3,154024	-0,240996	0,203990	-0,740981	-0,940989	1,681127	0,037212	-0,248913	-3,657583	63,569679	-0,362271	-1,636822	-4,191928	-1,446417	-35,054879	19,639933	12,358022	1,680945	0,038506	-0,249286	-0,645068	-68,357370	-0,371415	1,680945	0,038506	-0,249286	-0,645068	-68,357370	-0,371415
13:07:57,85	-0,330092	3,154024	-0,240996	0,203990	-0,740981	-0,940989	1,681721	0,040812	-0,247752	-3,799884	63,627386	-0,382410	-1,639207	-4,191447	-1,444883	-35,069450	19,634287	12,347026	1,681721	0,040812	-0,247752	-0,596121	-68,387722	-0,382410	1,681721	0,040812	-0,247752	-0,596121	-68,387722	-0,382410
13:07:57,90	-0,330092	3,154024	-0,240996	0,203990	-0,740981	-0,940989	1,680521	0,036722	-0,248500	-3,599795	63,593013	-0,367837	-1,635065	-4,192452	-1,445631	-35,051452	19,609361	12,361600	1,680521	0,036722	-0,248500	-0,717092	-68,327861	-0,367837	1,680521	0,036722	-0,248500	-0,717092	-68,327861	-0,367837
13:07:57,95	-0,330092	3,154024	-0,240996	0,203990	-0,740981	-0,940989	1,680521	0,036722	-0,248500	-3,599795	63,593013	-0,367837	-1,637992	-4,188837	-1,446427	-35,034903	19,615836	12,352462	1,680521	0,036722	-0,248500	-0,717092	-68,327861	-0,367837	1,680521	0,036722	-0,248500	-0,717092	-68,327861	-0,367837
13:07:58,00	-0,330092	3,154024	-0,240996	0,203990	-0,740981	-0,940989	1,678853	0,041064	-0,249296	-3,811700	63,517393	-0,376974	-1,636925	-4,192838	-1,447649	-35,023568	19,615492	12,375683	1,678853	0,041064	-0,249296	-0,588145	-68,272576	-0,376974	1,678853	0,041064	-0,249296	-0,588145	-68,272576	-0,376974
13:07:58,05	-0,330092	3,154024	-0,240996	0,203990	-0,740981	-0,940989	1,679050	0,040188	-0,247330	-3,769448	63,572432	-0,374493	-1,637331	-4,189446	-1,444461	-34,997772	19,590567	12,354944	1,679050	0,040188	-0,247330	-0,614686	-68,233009	-0,374493	1,679050	0,040188	-0,247330	-0,614686	-68,233009	-0,374493
13:07:58,10	-0,330092	3,154024	-0,240996	0,203990	-0,740981	-0,940989	1,679035	0,040864	-0,249262	-3,801532	63,584704	-0,363932	-1,637909	-4,189094	-1,446393	-34,984923	19,586663	12,365505	1,679035	0,040864	-0,249262	-0,593742	-68,219517	-0,363932	1,679035	0,040864	-0,249262	-0,593742	-68,219517	-0,363932
13:07:58,15	-0,330092	3,154024	-0,240996	0,203990	-0,740981	-0,940989	1,679035	0,040864	-0,249262	-3,801532	63,584704	-0,363932	-1,634385	-4,189149	-1,446010	-34,985099	19,564315	12,350623	1,679035	0,040864	-0,249262	-0,593742	-68,219517	-0,363932	1,679035	0,040864	-0,249262	-0,593742	-68,219517	-0,363932
13:07:58,20	-0,330092	3,154024	-0,240996	0,203990	-0,740981	-0,940989	1,678392	0,037011	-0,248844	-3,584040	63,606163	-0,374426	-1,634251	-4,190464	-1,445975	-34,928814	19,574103	12,355010	1,678392	0,037011	-0,248844	-0,678649	-68,147617	-0,374426	1,678392	0,037011	-0,248844	-0,678649	-68,147617	-0,374426
13:07:58,25	-0,330092	3,154024	-0,240996	0,203990	-0,740981	-0,940989	1,677125	0,035121	-0,247332	-3,500380	63,490624	-0,403096	-1,632580	-4,188076	-1,445991	-34,963325	19,566074	12,365451	1,677125	0,035121	-0,247332	-0,743385	-68,163679	-0,403096	1,677125	0,035121	-0,247332	-0,743385	-68,163679	-0,403096
13:07:58,30	-0,330092	3,154024	-0,240996	0,203990	-0,740981	-0,940989	1,677125	0,035121	-0,247332	-3,500380	63,490624	-0,403096	-1,636088	-4,185381	-1,445221	-34,946644	19,571249	12,367193	1,677125	0,035121	-0,247332	-0,743385	-68,163679	-0,403096	1,677125	0,035121	-0,247332	-0,743385	-68,163679	-0,403096
13:07:58,35	-0,330092	3,154024	-0,240996	0,203990	-0,740981	-0,940989	1,677218	0,039163	-0,249651	-3,709402	63,504942	-0,373150	-1,635527	-4,188372	-1,446782	-34,970342	19,582509	12,356287	1,677218	0,039163	-0,249651	-0,635117	-68,156672	-0,373150	1,677218	0,039163	-0,249651	-0,635117	-68,156672	-0,373150
13:07:58,40	-0,330092	3,154024	-0,240996	0,203990	-0,740981	-0,940989	1,671648	0,038195	-0,248876	-3,668418	63,296255	-0,398805	-1,631904	-4,184032	-1,446007	-34,904912	19,533934	12,330632	1,671648	0,038195	-0,248876	-0,670122	-67,928114	-0,398805	1,671648	0,038195	-0,248876	-0,670122	-67,928114	-0,398805
13:07:58,45	-0,330092	3,154024	-0,240996	0,203990	-0,740981	-0,940989	1,672422	0,035674	-0,248048	-3,559494	63,378494	-0,362071	-1,630108	-4,185962	-1,445179	-34,879604	19,493757	12,367366	1,672422	0,035674	-0,248048	-0,759054	-67,906613	-0,362071	1,672422	0,035674	-0,248048	-0,759054	-67,906613	-0,362071
13:07:58,50	-0,330092	3,154024	-0,240996	0,203990	-0,740981	-0,940989	1,672813	0,038162	-0,249995	-3,661008	63,380725	-0,355232	-1,633676	-4,186393	-1,447528	-34,904438	19,529034	12,364655	1,672813	0,038162	-0,249995	-0,665289	-67,935118	-0,355232	1,672813	0,038162	-0,249995	-0,665289	-67,935118	-0,355232
13:07:58,55	-0,330092	3,154024	-0,240996	0,203990	-0,740981	-0,940989	1,672813	0,038162	-0,249995	-3,661008	63,380725	-0,355232	-1,633044	-4,186661	-1,446628	-34,874308	19,497251	12,377384	1,672813	0,038162	-0,249995	-0,665289	-67,935118	-0,355232	1,672813	0,038162	-0,249995	-0,665289	-67,935118	-0,355232
13:07:58,60	-0,330092	3,154024	-0,240996	0,203990	-0,740981	-0,940989	1,674409	0,037285	-0,249209	-3,669758	63,492515	-0,353089	-1,630688	-4,183035	-1,447138	-34,860539	19,479935	12,353717	1,674409	0,037285	-0,249209	-0,742904	-67,948588	-0,353089	1,674409	0,037285	-0,249209	-0,742904	-67,948588	-0,353089
13:07:58,65	-0,330092	3,154024	-0,240996	0,203990	-0,740981	-0,940989	1,674409	0,037285	-0,249209	-3,669758	63,492515	-0,353089	-1,627167	-4,183923	-1,448130	-34,876105	19,494878	12,325154	1,674409	0,037285	-0,249209	-0,742904	-67,948588	-0,353089	1,674409	0,037285	-0,249209	-0,742904	-67,948588	-0,353089
13:07:58,70	-0,330092	3,154024	-0,240996	0,203990	-0,740981	-0,940989	1,669185	0,034147	-0,250999	-3,477348	63,212655	-0,404282	-1,630086	-4,184598	-1,445971	-34,867710	19,496866	12,348651	1,669185	0,034147	-0,250999	-0,796811	-67,818370	-0,404282	1,669185	0,034147	-0,250999	-0,796811	-67,818370	-0,404282
13:07:58,75	-0,330092	3,154024	-0,240996	0,203990	-0,740981	-0,940989	1,667030	0,037782	-0,250970	-3,621228	63,159337	-0,386386	-1,629237	-4,180239	-1,448101	-34,802647	19,504575	12,343051	1,667030	0,037782	-0,250970	-0,655363	-67,702481	-0,386386	1,667030	0,037782	-0,250970	-0,655363	-67,702481	-0,386386
13:07:58,80	-0,330092	3,154024	-0,240996	0,203990	-0,740981	-0,940989	1,667030	0,037782	-0,250970	-3,621228	63,159337	-0,386386	-1,630819	-4,182355	-1,445683	-34,847280	19,458687	12,346037	1,667030	0,037782	-0,250970	-0,655363	-67,702481	-0,386386	1,667030	0,037782	-0,250970	-0,655363	-67,702481	-0,386386
13:07:58,85	-0,330092	3,154024	-0,240996	0,203990	-0,740981	-0,940989	1,669653	0,038093	-0,248552	-3,699481	63,280067	-0,383399	-1,629986	-4,184653	-1,445961	-34,822561	19,496826	12,333653	1,669653	0,038093	-0,248552	-0,709166	-67,787722	-0,383399	1,669653	0,038093	-0,248552	-0,709166	-67,787722	-0,383399
