# Supplementary material for: Characterization of interfragmentary motion associated with common osteosynthesis devices for rat fracture healing studies
Source: PLoS One. 2017 Apr 28;12(4):e0176735. doi: 10.1371/journal.pone.0176735 (PMC5409164; doi:10.1371/journal.pone.0176735)
Supplement: S1 Dataset — (ZIP) [file pone.0176735.s001.zip › S1_Dataset/UlmExFix/Specimen04/ULM-Fix-Ex_04W.txt]

%Tester: Sukopp Matthias
%Projekt: 
%Zeit: 13.03.2015 13:10:37
%Dateipfad: D:\Messungen\Fixator\Measurements\Fixator_20150313.txt
%Kommentar: Ulm-Fix-Ex_04-W
%VI Version: D:\LVProjekte\Fixator\HauptVI\Fixator_v0.12.vi
%Virtueller Drehpunkt: 	0,0000	0,0000	0,0000
%Sensor zu Hexapod (Mitte): 	0,000000	0,000000	-26,500000
%Sensor zu Hexapod Trans (Mitte): 	-0,500000	-0,866025	0,000000	-0,866025	0,500000	0,000000	0,000000	0,000000	1,000000
%Hexapod zu Labor (Mitte): 	-0,345049	3,144183	-0,239006
%Hexapod zu Labor Trans (Mitte): 	0,999815	0,007634	-0,017671	-0,007695	0,999965	-0,003424	0,017644	0,003560	0,999838
%Labor zu CR (Mitte): 	0,000000	0,000000	78,500000
%Labor zu CR Trans (Mitte): 	1,000000	0,000000	0,000000	0,000000	1,000000	0,000000	0,000000	0,000000	1,000000
%Zentrum Sensormasse: 	0,000000	0,000000	2,000000
%Sensormasse: 	200,000000E-3
--------------------------------------------------
Time	X	Y	Z	U	V	W	Exp_ Fx	Exp_ Fy	Exp_ Fz	Exp_ Mx	Exp_ My	Exp_ Mz	Sen_ Fx	Sen_ Fy	Sen_ Fz	Sen_ Mx	Sen_ My	Sen_ Mz	Hex_ Fx	Hex_ Fy	Hex_ Fz	Hex_ Mx	Hex_ My	Hex_ Mz	Lab_ Fx	Lab_ Fy	Lab_ Fz	Lab_ Mx	Lab_ My	Lab_ Mz	Laser
13:10:37,21	-0,345049	3,144183	-0,239006	0,203988	-1,010989	-0,440986	-0,013992	-0,062526	0,056046	0,755613	2,196405	-0,419703	-0,701857	-2,774585	-1,141084	-12,315681	5,552757	12,309734	-0,013992	-0,062526	0,056046	-4,152647	3,294770	-0,419703	-0,013992	-0,062526	0,056046	-4,152647	3,294770	-0,419703
13:10:37,26	-0,345049	3,144183	-0,239006	0,203988	-1,010989	-0,440986	-0,013992	-0,062526	0,056046	0,755613	2,196405	-0,419703	-0,699495	-2,768598	-1,139520	-12,294101	5,545176	12,338685	-0,013992	-0,062526	0,056046	-4,152647	3,294770	-0,419703	-0,013992	-0,062526	0,056046	-4,152647	3,294770	-0,419703
13:10:37,31	-0,345049	3,144183	-0,239006	0,203988	-1,010989	-0,440986	-0,020357	-0,061578	0,057610	0,710552	1,887889	-0,390752	-0,703641	-2,769620	-1,140671	-12,304483	5,554018	12,367977	-0,020357	-0,061578	0,057610	-4,123306	3,485931	-0,390752	-0,020357	-0,061578	0,057610	-4,123306	3,485931	-0,390752
13:10:37,36	-0,345049	3,144183	-0,239006	0,203988	-1,010989	-0,440986	-0,017400	-0,058498	0,056460	0,552872	2,028264	-0,361459	-0,704591	-2,769202	-1,138677	-12,294808	5,554087	12,346377	-0,017400	-0,058498	0,056460	-4,039227	3,394146	-0,361459	-0,017400	-0,058498	0,056460	-4,039227	3,394146	-0,361459
13:10:37,41	-0,345049	3,144183	-0,239006	0,203988	-1,010989	-0,440986	-0,017287	-0,057467	0,058453	0,504149	2,042491	-0,383060	-0,705419	-2,771952	-1,142265	-12,320664	5,558709	12,315314	-0,014491	-0,058125	0,054866	-4,033356	3,300700	-0,414123	-0,014491	-0,058125	0,054866	-4,033356	3,300700	-0,414123
13:10:37,46	-0,345049	3,144183	-0,239006	0,203988	-1,010989	-0,440986	-0,014491	-0,058125	0,054866	0,529421	2,163172	-0,414123	-0,704169	-2,770464	-1,139496	-12,291439	5,585921	12,367934	-0,016404	-0,058464	0,057635	-4,004163	3,363114	-0,361503	-0,016404	-0,058464	0,057635	-4,004163	3,363114	-0,361503
13:10:37,51	-0,345049	3,144183	-0,239006	0,203988	-1,010989	-0,440986	-0,016404	-0,058464	0,057635	0,585232	2,075368	-0,361503	-0,705091	-2,769853	-1,140276	-12,288342	5,534691	12,366667	-0,016473	-0,057359	0,056854	-4,017716	3,393235	-0,362769	-0,016473	-0,057359	0,056854	-4,017716	3,393235	-0,362769
13:10:37,56	-0,345049	3,144183	-0,239006	0,203988	-1,010989	-0,440986	-0,016473	-0,057359	0,056854	0,484988	2,100084	-0,362769	-0,700144	-2,770754	-1,142618	-12,321187	5,551145	12,359988	-0,016473	-0,057359	0,056854	-4,017716	3,393235	-0,362769	-0,016473	-0,057359	0,056854	-4,017716	3,393235	-0,362769
13:10:37,61	-0,345049	3,144183	-0,239006	0,203988	-1,010989	-0,440986	-0,018166	-0,062094	0,054513	0,729019	1,975399	-0,369449	-0,701809	-2,771949	-1,139867	-12,281123	5,552728	12,372023	-0,018166	-0,062094	0,054513	-4,145358	3,401416	-0,369449	-0,018166	-0,062094	0,054513	-4,145358	3,401416	-0,369449
13:10:37,66	-0,345049	3,144183	-0,239006	0,203988	-1,010989	-0,440986	-0,016299	-0,061249	0,057264	0,706480	2,106399	-0,357414	-0,702417	-2,772852	-1,139107	-12,302253	5,571643	12,357609	-0,016299	-0,061249	0,057264	-4,101562	3,385840	-0,357414	-0,016299	-0,061249	0,057264	-4,101562	3,385840	-0,357414
13:10:37,71	-0,345049	3,144183	-0,239006	0,203988	-1,010989	-0,440986	-0,015277	-0,061697	0,055291	0,710099	2,099416	-0,365037	-0,701932	-2,773058	-1,141840	-12,343027	5,565724	12,364400	-0,015277	-0,061697	0,055291	-4,133140	3,298659	-0,365037	-0,015277	-0,061697	0,055291	-4,133140	3,298659	-0,365037
13:10:37,76	-0,345049	3,144183	-0,239006	0,203988	-1,010989	-0,440986	-0,015277	-0,061697	0,055291	0,710099	2,099416	-0,365037	-0,702458	-2,771683	-1,139532	-12,313701	5,548812	12,323504	-0,015277	-0,061697	0,055291	-4,133140	3,298659	-0,365037	-0,015277	-0,061697	0,055291	-4,133140	3,298659	-0,365037
13:10:37,81	-0,345049	3,144183	-0,239006	0,203988	-1,010989	-0,440986	-0,016204	-0,060554	0,057599	0,650656	2,085056	-0,405932	-0,703651	-2,767105	-1,142232	-12,297315	5,548157	12,369037	-0,016204	-0,060554	0,057599	-4,102822	3,357081	-0,405932	-0,016204	-0,060554	0,057599	-4,102822	3,357081	-0,405932
13:10:37,86	-0,345049	3,144183	-0,239006	0,203988	-1,010989	-0,440986	-0,019573	-0,057232	0,054898	0,485544	1,924413	-0,360399	-0,703655	-2,771038	-1,141064	-12,310861	5,541101	12,357965	-0,019573	-0,057232	0,054898	-4,007168	3,460866	-0,360399	-0,019573	-0,057232	0,054898	-4,007168	3,460866	-0,360399
13:10:37,91	-0,345049	3,144183	-0,239006	0,203988	-1,010989	-0,440986	-0,016165	-0,059195	0,056067	0,574719	2,093430	-0,371472	-0,701833	-2,770844	-1,139887	-12,281513	5,523444	12,351880	-0,016165	-0,059195	0,056067	-4,072062	3,362348	-0,371472	-0,016165	-0,059195	0,056067	-4,072062	3,362348	-0,371472
13:10:37,96	-0,345049	3,144183	-0,239006	0,203988	-1,010989	-0,440986	-0,017243	-0,060676	0,057244	0,651133	2,071594	-0,377556	-0,701267	-2,770992	-1,142205	-12,288113	5,530515	12,373041	-0,017243	-0,060676	0,057244	-4,111934	3,425172	-0,377556	-0,017243	-0,060676	0,057244	-4,111934	3,425172	-0,377556
13:10:38,01	-0,345049	3,144183	-0,239006	0,203988	-1,010989	-0,440986	-0,016860	-0,060968	0,057239	0,698930	2,089679	-0,396211	-0,703602	-2,772305	-1,140658	-12,294038	5,554156	12,362630	-0,016860	-0,060968	0,057239	-4,087042	3,413165	-0,396211	-0,016860	-0,060968	0,057239	-4,087042	3,413165	-0,396211
13:10:38,06	-0,345049	3,144183	-0,239006	0,203988	-1,010989	-0,440986	-0,016860	-0,060968	0,057239	0,698930	2,089679	-0,396211	-0,704777	-2,772589	-1,139502	-12,289363	5,530270	12,346333	-0,014260	-0,058999	0,057628	-4,065497	3,335909	-0,383104	-0,014260	-0,058999	0,057628	-4,065497	3,335909	-0,383104
13:10:38,11	-0,345049	3,144183	-0,239006	0,203988	-1,010989	-0,440986	-0,014260	-0,058999	0,057628	0,565893	2,216504	-0,383104	-0,701914	-2,770829	-1,140679	-12,315460	5,516951	12,352492	-0,014260	-0,058999	0,057628	-4,065497	3,335909	-0,383104	-0,014260	-0,058999	0,057628	-4,065497	3,335909	-0,383104
13:10:38,16	-0,345049	3,144183	-0,239006	0,203988	-1,010989	-0,440986	-0,017216	-0,060598	0,056451	0,624489	2,046860	-0,376945	-0,703627	-2,772928	-1,139502	-12,313871	5,563952	12,357502	-0,017216	-0,060598	0,056451	-4,132469	3,398296	-0,376945	-0,017216	-0,060598	0,056451	-4,132469	3,398296	-0,376945
13:10:38,21	-0,345049	3,144183	-0,239006	0,203988	-1,010989	-0,440986	-0,014541	-0,060164	0,057628	0,643428	2,163820	-0,371934	-0,702436	-2,771117	-1,140663	-12,288497	5,529335	12,357313	-0,014541	-0,060164	0,057628	-4,079473	3,305294	-0,371934	-0,014541	-0,060164	0,057628	-4,079473	3,305294	-0,371934
13:10:38,27	-0,345049	3,144183	-0,239006	0,203988	-1,010989	-0,440986	-0,016706	-0,060290	0,056468	0,632689	2,090544	-0,372123	-0,702405	-2,770225	-1,142987	-12,273355	5,548686	12,364175	-0,016706	-0,060290	0,056468	-4,100105	3,401937	-0,372123	-0,016706	-0,060290	0,056468	-4,100105	3,401937	-0,372123
13:10:38,32	-0,345049	3,144183	-0,239006	0,203988	-1,010989	-0,440986	-0,017493	-0,059871	0,054144	0,635214	2,053038	-0,365262	-0,704039	-2,769911	-1,143071	-12,288750	5,541443	12,341075	-0,017493	-0,059871	0,054144	-4,064664	3,426242	-0,365262	-0,017493	-0,059871	0,054144	-4,064664	3,426242	-0,365262
13:10:38,37	-0,345049	3,144183	-0,239006	0,203988	-1,010989	-0,440986	-0,016949	-0,058299	0,054060	0,539500	2,071624	-0,388362	-0,701249	-2,771739	-1,143789	-12,280027	5,517460	12,324945	-0,016949	-0,058299	0,054060	-4,036977	3,402109	-0,388362	-0,016949	-0,058299	0,054060	-4,036977	3,402109	-0,388362
13:10:38,42	-0,345049	3,144183	-0,239006	0,203988	-1,010989	-0,440986	-0,016760	-0,061629	0,053342	0,696242	2,100979	-0,404492	-0,703624	-2,772582	-1,139517	-12,300632	5,524967	12,331953	-0,016760	-0,061629	0,053342	-4,141626	3,416656	-0,404492	-0,016760	-0,061629	0,053342	-4,141626	3,416656	-0,404492
13:10:38,47	-0,345049	3,144183	-0,239006	0,203988	-1,010989	-0,440986	-0,014843	-0,059994	0,057614	0,607428	2,179061	-0,397484	-0,703561	-2,769600	-1,141054	-12,270394	5,560454	12,353548	-0,014843	-0,059994	0,057614	-4,102103	3,344260	-0,397484	-0,014843	-0,059994	0,057614	-4,102103	3,344260	-0,397484
13:10:38,52	-0,345049	3,144183	-0,239006	0,203988	-1,010989	-0,440986	-0,017457	-0,058558	0,056076	0,578583	2,051617	-0,375889	-0,703650	-2,771208	-1,143200	-12,308981	5,552401	12,357161	-0,017457	-0,058558	0,056076	-4,018184	3,421954	-0,375889	-0,017457	-0,058558	0,056076	-4,018184	3,421954	-0,375889
13:10:38,57	-0,345049	3,144183	-0,239006	0,203988	-1,010989	-0,440986	-0,016020	-0,059284	0,053930	0,590091	2,096943	-0,372276	-0,703570	-2,770897	-1,140944	-12,274181	5,538861	12,322756	-0,016020	-0,059284	0,053930	-4,063702	3,354486	-0,372276	-0,016020	-0,059284	0,053930	-4,063702	3,354486	-0,372276
13:10:38,62	-0,345049	3,144183	-0,239006	0,203988	-1,010989	-0,440986	-0,016329	-0,059199	0,056186	0,591320	2,117752	-0,406681	-0,702430	-2,772435	-1,139890	-12,294474	5,535903	12,347230	-0,016329	-0,059199	0,056186	-4,055764	3,399598	-0,406681	-0,016329	-0,059199	0,056186	-4,055764	3,399598	-0,406681
13:10:38,67	-0,345049	3,144183	-0,239006	0,203988	-1,010989	-0,440986	-0,015567	-0,060954	0,057241	0,669901	2,141297	-0,382206	-0,701435	-2,769262	-1,141268	-12,299933	5,534304	12,343871	-0,015567	-0,060954	0,057241	-4,114994	3,363301	-0,382206	-0,015567	-0,060954	0,057241	-4,114994	3,363301	-0,382206
13:10:38,72	-0,345049	3,144183	-0,239006	0,203988	-1,010989	-0,440986	-0,018813	-0,060229	0,055863	0,628107	1,968597	-0,385565	-0,699492	-2,771280	-1,140279	-12,295029	5,538836	12,348246	-0,018813	-0,060229	0,055863	-4,099906	3,445382	-0,385565	-0,018813	-0,060229	0,055863	-4,099906	3,445382	-0,385565
13:10:38,77	-0,345049	3,144183	-0,239006	0,203988	-1,010989	-0,440986	-0,018036	-0,062921	0,056851	0,774457	2,010964	-0,381191	-0,704055	-2,771971	-1,138654	-12,269450	5,519597	12,344679	-0,018036	-0,062921	0,056851	-4,164862	3,426781	-0,381191	-0,018036	-0,062921	0,056851	-4,164862	3,426781	-0,381191
13:10:38,82	-0,345049	3,144183	-0,239006	0,203988	-1,010989	-0,440986	-0,015156	-0,059315	0,058477	0,583070	2,192483	-0,384758	-0,701272	-2,769012	-1,142611	-12,284702	5,527125	12,358903	-0,015156	-0,059315	0,058477	-4,073173	3,382240	-0,384758	-0,015156	-0,059315	0,058477	-4,073173	3,382240	-0,384758
13:10:38,87	-0,345049	3,144183	-0,239006	0,203988	-1,010989	-0,440986	-0,019111	-0,060246	0,054520	0,630364	1,969853	-0,370534	-0,704761	-2,772301	-1,142972	-12,277113	5,549665	12,378056	-0,019111	-0,060246	0,054520	-4,098946	3,470074	-0,370534	-0,019111	-0,060246	0,054520	-4,098946	3,470074	-0,370534
13:10:38,92	-0,345049	3,144183	-0,239006	0,203988	-1,010989	-0,440986	-0,018190	-0,060871	0,059563	0,655240	2,056187	-0,408800	-0,701191	-2,770121	-1,137568	-12,255203	5,501303	12,320637	-0,018190	-0,060871	0,059563	-4,123115	3,484133	-0,408800	-0,018190	-0,060871	0,059563	-4,123115	3,484133	-0,408800
13:10:38,97	-0,345049	3,144183	-0,239006	0,203988	-1,010989	-0,440986	-0,016411	-0,059693	0,054579	0,614601	2,108305	-0,389423	-0,703101	-2,771073	-1,142552	-12,279871	5,539359	12,340014	-0,016411	-0,059693	0,054579	-4,071271	3,396598	-0,389423	-0,016411	-0,059693	0,054579	-4,071271	3,396598	-0,389423
13:10:39,02	-0,345049	3,144183	-0,239006	0,203988	-1,010989	-0,440986	-0,013586	-0,058262	0,057808	0,549416	2,257489	-0,412139	-0,705752	-2,772804	-1,139323	-12,273290	5,546206	12,317298	-0,013586	-0,058262	0,057808	-4,024133	3,324006	-0,412139	-0,013586	-0,058262	0,057808	-4,024133	3,324006	-0,412139
13:10:39,07	-0,345049	3,144183	-0,239006	0,203988	-1,010989	-0,440986	-0,013586	-0,058262	0,057808	0,549416	2,257489	-0,412139	-0,703611	-2,772288	-1,142612	-12,293982	5,547594	12,349073	-0,013586	-0,058262	0,057808	-4,024133	3,324006	-0,412139	-0,013586	-0,058262	0,057808	-4,024133	3,324006	-0,412139
13:10:39,12	-0,345049	3,144183	-0,239006	0,203988	-1,010989	-0,440986	-0,015103	-0,059858	0,054519	0,623284	2,159981	-0,380363	-0,698303	-2,767524	-1,138330	-12,272043	5,510703	12,361220	-0,015103	-0,059858	0,054519	-4,075582	3,345599	-0,380363	-0,015103	-0,059858	0,054519	-4,075582	3,345599	-0,380363
13:10:39,17	-0,345049	3,144183	-0,239006	0,203988	-1,010989	-0,440986	-0,019649	-0,061340	0,057999	0,693903	1,944433	-0,401437	-0,700055	-2,769093	-1,139131	-12,279192	5,531617	12,328000	-0,019649	-0,061340	0,057999	-4,121295	3,486841	-0,401437	-0,019649	-0,061340	0,057999	-4,121295	3,486841	-0,401437
13:10:39,22	-0,345049	3,144183	-0,239006	0,203988	-1,010989	-0,440986	-0,019649	-0,061340	0,057999	0,693903	1,944433	-0,401437	-0,701776	-2,771419	-1,140667	-12,261515	5,536389	12,333108	-0,016774	-0,061013	0,056464	-4,099654	3,423600	-0,396329	-0,016774	-0,061013	0,056464	-4,099654	3,423600	-0,396329
13:10:39,27	-0,345049	3,144183	-0,239006	0,203988	-1,010989	-0,440986	-0,017477	-0,059896	0,056087	0,642132	2,050569	-0,366236	-0,702392	-2,770252	-1,141044	-12,273410	5,555225	12,363201	-0,017477	-0,059896	0,056087	-4,059683	3,422492	-0,366236	-0,017477	-0,059896	0,056087	-4,059683	3,422492	-0,366236
13:10:39,32	-0,345049	3,144183	-0,239006	0,203988	-1,010989	-0,440986	-0,017477	-0,059896	0,056087	0,642132	2,050569	-0,366236	-0,701776	-2,772517	-1,140288	-12,278011	5,568885	12,324234	-0,015823	-0,061562	0,056843	-4,094300	3,367842	-0,405202	-0,015823	-0,061562	0,056843	-4,094300	3,367842	-0,405202
13:10:39,37	-0,345049	3,144183	-0,239006	0,203988	-1,010989	-0,440986	-0,015823	-0,061562	0,056843	0,738291	2,125770	-0,405202	-0,705913	-2,767807	-1,142236	-12,256357	5,541670	12,338845	-0,017834	-0,055624	0,054894	-3,949702	3,453499	-0,390591	-0,017834	-0,055624	0,054894	-3,949702	3,453499	-0,390591
13:10:39,42	-0,345049	3,144183	-0,239006	0,203988	-1,010989	-0,440986	-0,017834	-0,055624	0,054894	0,416803	2,053549	-0,390591	-0,700619	-2,770879	-1,140652	-12,259008	5,511646	12,351941	-0,017834	-0,055624	0,054894	-3,949702	3,453499	-0,390591	-0,017834	-0,055624	0,054894	-3,949702	3,453499	-0,390591
13:10:39,47	-0,345049	3,144183	-0,239006	0,203988	-1,010989	-0,440986	-0,017761	-0,062404	0,056476	0,721984	2,060037	-0,372815	-0,700078	-2,771260	-1,140654	-12,277717	5,499312	12,356622	-0,017761	-0,062404	0,056476	-4,176726	3,454239	-0,372815	-0,017761	-0,062404	0,056476	-4,176726	3,454239	-0,372815
13:10:39,52	-0,345049	3,144183	-0,239006	0,203988	-1,010989	-0,440986	-0,017761	-0,062404	0,056476	0,721984	2,060037	-0,372815	-0,705332	-2,767806	-1,140683	-12,250369	5,503381	12,331867	-0,017761	-0,062404	0,056476	-4,176726	3,454239	-0,372815	-0,017761	-0,062404	0,056476	-4,176726	3,454239	-0,372815
13:10:39,57	-0,345049	3,144183	-0,239006	0,203988	-1,010989	-0,440986	-0,018125	-0,056127	0,056448	0,412784	2,062712	-0,397569	-0,701592	-2,769947	-1,142537	-12,246217	5,500250	12,342872	-0,018141	-0,060436	0,054594	-4,108003	3,491132	-0,386565	-0,018141	-0,060436	0,054594	-4,108003	3,491132	-0,386565
13:10:39,62	-0,345049	3,144183	-0,239006	0,203988	-1,010989	-0,440986	-0,018141	-0,060436	0,054594	0,636194	2,067066	-0,386565	-0,703028	-2,770107	-1,142620	-12,283902	5,525357	12,343842	-0,018141	-0,060436	0,054594	-4,108003	3,491132	-0,386565	-0,018141	-0,060436	0,054594	-4,108003	3,491132	-0,386565
13:10:39,67	-0,345049	3,144183	-0,239006	0,203988	-1,010989	-0,440986	-0,017284	-0,059272	0,054511	0,578590	2,066421	-0,385595	-0,700663	-2,771605	-1,141551	-12,272714	5,496017	12,366549	-0,017284	-0,059272	0,054511	-4,074268	3,423241	-0,385595	-0,017284	-0,059272	0,054511	-4,074268	3,423241	-0,385595
13:10:39,72	-0,345049	3,144183	-0,239006	0,203988	-1,010989	-0,440986	-0,017169	-0,062070	0,055580	0,704243	2,096759	-0,362888	-0,702425	-2,767475	-1,138762	-12,271438	5,496668	12,311871	-0,017169	-0,062070	0,055580	-4,168216	3,444553	-0,362888	-0,017169	-0,062070	0,055580	-4,168216	3,444553	-0,362888
13:10:39,77	-0,345049	3,144183	-0,239006	0,203988	-1,010989	-0,440986	-0,016994	-0,058211	0,056469	0,529047	2,145592	-0,398089	-0,704093	-2,769827	-1,140661	-12,225587	5,498201	12,331348	-0,016994	-0,058211	0,056469	-4,040507	3,479631	-0,398089	-0,016994	-0,058211	0,056469	-4,040507	3,479631	-0,398089
13:10:39,82	-0,345049	3,144183	-0,239006	0,203988	-1,010989	-0,440986	-0,016994	-0,058211	0,056469	0,529047	2,145592	-0,398089	-0,704417	-2,768658	-1,142226	-12,207345	5,548467	12,315267	-0,016994	-0,058211	0,056469	-4,040507	3,479631	-0,398089	-0,016994	-0,058211	0,056469	-4,040507	3,479631	-0,398089
13:10:39,87	-0,345049	3,144183	-0,239006	0,203988	-1,010989	-0,440986	-0,017844	-0,057345	0,054905	0,536674	2,092038	-0,414170	-0,742115	-2,758427	-1,157979	-11,671459	7,425605	11,857662	-0,017844	-0,057345	0,054905	-3,964909	3,492831	-0,414170	-0,017844	-0,057345	0,054905	-3,964909	3,492831	-0,414170
13:10:39,92	-0,345049	3,144183	-0,239006	0,203988	-1,010989	-0,440986	-0,007856	-0,019582	0,039151	0,466612	2,136956	-0,871775	-0,768814	-2,781350	-1,158002	-12,679186	9,093402	11,513717	-0,007856	-0,019582	0,039151	-1,070608	2,753660	-0,871775	-0,007856	-0,019582	0,039151	-1,070608	2,753660	-0,871775
13:10:39,97	-0,345102	3,143941	-0,238983	0,204004	-1,011016	-0,391076	0,024063	-0,007588	0,039336	0,627624	2,442189	-1,247269	-0,768462	-2,780072	-1,157795	-12,452174	8,782484	11,482168	0,024063	-0,007588	0,039336	0,031983	0,553246	-1,247269	0,024063	-0,007588	0,039336	0,031983	0,553246	-1,247269
13:10:40,02	-0,345102	3,143941	-0,238983	0,204004	-1,011016	-0,391076	0,021269	-0,010251	0,038667	0,660544	2,548022	-1,206253	-0,764758	-2,778984	-1,158464	-12,287476	8,565475	11,523184	0,021269	-0,010251	0,038667	-0,144188	0,878433	-1,206253	0,021269	-0,010251	0,038667	-0,144188	0,878433	-1,206253
13:10:40,07	-0,345102	3,143941	-0,238983	0,204004	-1,011016	-0,391076	0,019745	-0,012249	0,037161	0,700606	2,639053	-1,215389	-0,762266	-2,778663	-1,159970	-12,171926	8,425059	11,514048	0,019745	-0,012249	0,037161	-0,260962	1,089096	-1,215389	0,019745	-0,012249	0,037161	-0,260962	1,089096	-1,215389
13:10:40,12	-0,345102	3,143941	-0,238983	0,204004	-1,011016	-0,391076	0,014182	-0,009906	0,033300	0,590160	2,479633	-1,219843	-0,761514	-2,772674	-1,163831	-12,053787	8,370027	11,509593	0,014182	-0,009906	0,033300	-0,187452	1,366328	-1,219843	0,014182	-0,009906	0,033300	-0,187452	1,366328	-1,219843
13:10:40,17	-0,345102	3,143941	-0,238983	0,204004	-1,011016	-0,391076	0,013798	-0,009136	0,036041	0,565638	2,513663	-1,222481	-0,761989	-2,771956	-1,161090	-11,999235	8,356458	11,506955	0,013798	-0,009136	0,036041	-0,151517	1,430546	-1,222481	0,013798	-0,009136	0,036041	-0,151517	1,430546	-1,222481
13:10:40,22	-0,345102	3,143941	-0,238983	0,204004	-1,011016	-0,391076	0,012521	-0,012462	0,034129	0,667742	2,524894	-1,209793	-0,758470	-2,772514	-1,163002	-11,967434	8,256273	11,519643	0,012521	-0,012462	0,034129	-0,310526	1,542019	-1,209793	0,012521	-0,012462	0,034129	-0,310526	1,542019	-1,209793
13:10:40,27	-0,345102	3,143941	-0,238983	0,204004	-1,011016	-0,391076	0,011095	-0,011773	0,034919	0,630273	2,532457	-1,226629	-0,758353	-2,770935	-1,162211	-11,897524	8,213987	11,502808	0,011095	-0,011773	0,034919	-0,293946	1,661481	-1,226629	0,011095	-0,011773	0,034919	-0,293946	1,661481	-1,226629
13:10:40,32	-0,345102	3,143941	-0,238983	0,204004	-1,011016	-0,391076	0,011095	-0,011773	0,034919	0,630273	2,532457	-1,226629	-0,758625	-2,767710	-1,161758	-11,729519	8,180716	11,505016	0,011095	-0,011773	0,034919	-0,293946	1,661481	-1,226629	0,011095	-0,011773	0,034919	-0,293946	1,661481	-1,226629
13:10:40,37	-0,345102	3,143941	-0,238983	0,204004	-1,011016	-0,391076	0,008439	-0,009926	0,035373	0,589390	2,556439	-1,224420	-0,771932	-2,734529	-1,176936	-9,874942	8,895103	11,084634	0,008439	-0,009926	0,035373	-0,189797	1,894016	-1,224420	0,008439	-0,009926	0,035373	-0,189797	1,894016	-1,224420
13:10:40,42	-0,345102	3,143941	-0,238983	0,204004	-1,011016	-0,391076	-0,013643	0,018189	0,020195	0,673390	2,657091	-1,644803	-0,790844	-2,738343	-1,173837	-10,049290	9,906295	10,681879	-0,013643	0,018189	0,020195	2,101209	3,728105	-1,644803	-0,013643	0,018189	0,020195	2,101209	3,728105	-1,644803
13:10:40,47	-0,345056	3,143987	-0,238987	0,203987	-1,011009	-0,340995	0,001587	0,033795	0,032922	0,501883	2,628731	-2,038774	-0,793062	-2,739916	-1,164208	-10,265384	9,859543	10,690662	0,001587	0,033795	0,032922	3,154777	2,504142	-2,038774	0,001587	0,033795	0,032922	3,154777	2,504142	-2,038774
13:10:40,52	-0,345056	3,143987	-0,238987	0,203987	-1,011009	-0,340995	0,000345	0,033082	0,029886	0,491455	2,680682	-1,987287	-0,791824	-2,739197	-1,167244	-10,188179	9,760136	10,742149	0,000345	0,033082	0,029886	3,088405	2,653635	-1,987287	0,000345	0,033082	0,029886	3,088405	2,653635	-1,987287
13:10:40,57	-0,345056	3,143987	-0,238987	0,203987	-1,011009	-0,340995	-0,003595	0,029751	0,029141	0,606063	2,644028	-2,015477	-0,786969	-2,737450	-1,167990	-10,071816	9,625277	10,713959	-0,003595	0,029751	0,029141	2,941521	2,926236	-2,015477	-0,003595	0,029751	0,029141	2,941521	2,926236	-2,015477
13:10:40,62	-0,345056	3,143987	-0,238987	0,203987	-1,011009	-0,340995	-0,004549	0,024799	0,028789	0,830655	2,663856	-2,012313	-0,782204	-2,739100	-1,168342	-10,028146	9,562052	10,717124	-0,004549	0,024799	0,028789	2,777370	3,020946	-2,012313	-0,004549	0,024799	0,028789	2,777370	3,020946	-2,012313
13:10:40,67	-0,345056	3,143987	-0,238987	0,203987	-1,011009	-0,340995	-0,004549	0,024799	0,028789	0,830655	2,663856	-2,012313	-0,785124	-2,739053	-1,171845	-9,999383	9,526473	10,697942	-0,003130	0,027352	0,025285	2,828585	3,026031	-2,031495	-0,003130	0,027352	0,025285	2,828585	3,026031	-2,031495
13:10:40,72	-0,345056	3,143987	-0,238987	0,203987	-1,011009	-0,340995	-0,003799	0,032273	0,030765	0,454774	2,843536	-2,017458	-0,789051	-2,736013	-1,166366	-9,899944	9,502761	10,711979	-0,003799	0,032273	0,030765	2,988177	3,141739	-2,017458	-0,003799	0,032273	0,030765	2,988177	3,141739	-2,017458
13:10:40,77	-0,345056	3,143987	-0,238987	0,203987	-1,011009	-0,340995	-0,005182	0,026982	0,028577	0,696659	2,791809	-2,017492	-0,783778	-2,737461	-1,168554	-9,899067	9,463872	10,711945	-0,005182	0,026982	0,028577	2,814729	3,198599	-2,017492	-0,005182	0,026982	0,028577	2,814729	3,198599	-2,017492
13:10:40,82	-0,345056	3,143987	-0,238987	0,203987	-1,011009	-0,340995	-0,005182	0,026982	0,028577	0,696659	2,791809	-2,017492	-0,784925	-2,738435	-1,169846	-9,882668	9,455101	10,703056	-0,005182	0,026982	0,028577	2,814729	3,198599	-2,017492	-0,005182	0,026982	0,028577	2,814729	3,198599	-2,017492
13:10:40,87	-0,345056	3,143987	-0,238987	0,203987	-1,011009	-0,340995	-0,008588	0,028866	0,030012	0,577833	2,697909	-2,019513	-0,781950	-2,735252	-1,168643	-9,833853	9,383398	10,734428	-0,008588	0,028866	0,030012	2,843815	3,372097	-2,019513	-0,008588	0,028866	0,030012	2,843815	3,372097	-2,019513
13:10:40,92	-0,345056	3,143987	-0,238987	0,203987	-1,011009	-0,340995	-0,008588	0,028179	0,026917	0,604869	2,720661	-2,013496	-0,783111	-2,733912	-1,170214	-9,822063	9,385285	10,715941	-0,008588	0,028179	0,026917	2,816888	3,394847	-2,013496	-0,008588	0,028179	0,026917	2,816888	3,394847	-2,013496
13:10:40,97	-0,345056	3,143987	-0,238987	0,203987	-1,011009	-0,340995	-0,011831	0,029396	0,028087	0,518946	2,576767	-1,995350	-0,782544	-2,730496	-1,169044	-9,811975	9,353320	10,734086	-0,011831	0,029396	0,028087	2,826500	3,505495	-1,995350	-0,011831	0,029396	0,028087	2,826500	3,505495	-1,995350
13:10:41,02	-0,345056	3,143987	-0,238987	0,203987	-1,011009	-0,340995	-0,010129	0,026993	0,028493	0,650303	2,680197	-2,000853	-0,781314	-2,733171	-1,168638	-9,795826	9,351425	10,728583	-0,010129	0,026993	0,028493	2,769271	3,475328	-2,000853	-0,010129	0,026993	0,028493	2,769271	3,475328	-2,000853
13:10:41,07	-0,345056	3,143987	-0,238987	0,203987	-1,011009	-0,340995	-0,007665	0,025641	0,028087	0,686247	2,793943	-2,020833	-0,781375	-2,735981	-1,169043	-9,825468	9,328851	10,708603	-0,007665	0,025641	0,028087	2,699066	3,395647	-2,020833	-0,007665	0,025641	0,028087	2,699066	3,395647	-2,020833
13:10:41,12	-0,345056	3,143987	-0,238987	0,203987	-1,011009	-0,340995	-0,010710	0,026067	0,027659	0,685086	2,676564	-2,001116	-0,783629	-2,731428	-1,168857	-9,776389	9,355344	10,698219	-0,010710	0,026067	0,027659	2,731335	3,517278	-2,001116	-0,010710	0,026067	0,027659	2,731335	3,517278	-2,001116
13:10:41,17	-0,345056	3,143987	-0,238987	0,203987	-1,011009	-0,340995	-0,010710	0,026067	0,027659	0,685086	2,676564	-2,001116	-0,781856	-2,733100	-1,168641	-9,766911	9,324828	10,707972	-0,010710	0,026067	0,027659	2,731335	3,517278	-2,001116	-0,010710	0,026067	0,027659	2,731335	3,517278	-2,001116
13:10:41,22	-0,345056	3,143987	-0,238987	0,203987	-1,011009	-0,340995	-0,007073	0,027208	0,026987	0,634944	2,880558	-1,967822	-0,783028	-2,735710	-1,170144	-9,762032	9,327061	10,761615	-0,007073	0,027208	0,026987	2,770753	3,435793	-1,967822	-0,007073	0,027208	0,026987	2,770753	3,435793	-1,967822
13:10:41,27	-0,345056	3,143987	-0,238987	0,203987	-1,011009	-0,340995	-0,008810	0,026221	0,024615	0,664643	2,788486	-2,009982	-0,781305	-2,734699	-1,172515	-9,774374	9,309222	10,719455	-0,008810	0,026221	0,024615	2,722979	3,480043	-2,009982	-0,008810	0,026221	0,024615	2,722979	3,480043	-2,009982
13:10:41,33	-0,345056	3,143987	-0,238987	0,203987	-1,011009	-0,340995	-0,008810	0,026221	0,024615	0,664643	2,788486	-2,009982	-0,783613	-2,732683	-1,171374	-9,734795	9,285167	10,763512	-0,008810	0,026221	0,024615	2,722979	3,480043	-2,009982	-0,008810	0,026221	0,024615	2,722979	3,480043	-2,009982
13:10:41,38	-0,345056	3,143987	-0,238987	0,203987	-1,011009	-0,340995	-0,009402	0,029228	0,025756	0,507237	2,803998	-1,965924	-0,778896	-2,733948	-1,170944	-9,725119	9,233757	10,711257	-0,009402	0,029228	0,025756	2,801623	3,542040	-1,965924	-0,009402	0,029228	0,025756	2,801623	3,542040	-1,965924
13:10:41,43	-0,345056	3,143987	-0,238987	0,203987	-1,011009	-0,340995	-0,010665	0,024510	0,026187	0,712877	2,772392	-2,018179	-0,782422	-2,729939	-1,170174	-9,718178	9,255910	10,725948	-0,010665	0,024510	0,026187	2,636917	3,609601	-2,018179	-0,010665	0,024510	0,026187	2,636917	3,609601	-2,018179
13:10:41,48	-0,345056	3,143987	-0,238987	0,203987	-1,011009	-0,340995	-0,011597	0,027680	0,025043	0,612942	2,718193	-1,986841	-0,781175	-2,731556	-1,172087	-9,697634	9,292845	10,742595	-0,011597	0,027680	0,025043	2,785841	3,628555	-1,986841	-0,011597	0,027680	0,025043	2,785841	3,628555	-1,986841
13:10:41,53	-0,345056	3,143987	-0,238987	0,203987	-1,011009	-0,340995	-0,009998	0,026862	0,026194	0,589832	2,804116	-1,999067	-0,781266	-2,733349	-1,170936	-9,728036	9,234594	10,730370	-0,009998	0,026862	0,026194	2,698515	3,588989	-1,999067	-0,009998	0,026862	0,026194	2,698515	3,588989	-1,999067
13:10:41,58	-0,345056	3,143987	-0,238987	0,203987	-1,011009	-0,340995	-0,009998	0,026862	0,026194	0,589832	2,804116	-1,999067	-0,779968	-2,734780	-1,169747	-9,677788	9,229383	10,719284	-0,009998	0,026862	0,026194	2,698515	3,588989	-1,999067	-0,009998	0,026862	0,026194	2,698515	3,588989	-1,999067
13:10:41,63	-0,345056	3,143987	-0,238987	0,203987	-1,011009	-0,340995	-0,011679	0,029823	0,027367	0,455003	2,734260	-1,985112	-0,782990	-2,730413	-1,169764	-9,703271	9,242397	10,744324	-0,011679	0,029823	0,027367	2,796120	3,651075	-1,985112	-0,011679	0,029823	0,027367	2,796120	3,651075	-1,985112
13:10:41,68	-0,345056	3,143987	-0,238987	0,203987	-1,011009	-0,340995	-0,011670	0,027017	0,026197	0,599992	2,773763	-2,023945	-0,780564	-2,731824	-1,170934	-9,669924	9,222071	10,705492	-0,011670	0,027017	0,026197	2,720829	3,689883	-2,023945	-0,011670	0,027017	0,026197	2,720829	3,689883	-2,023945
13:10:41,73	-0,345056	3,143987	-0,238987	0,203987	-1,011009	-0,340995	-0,013444	0,026733	0,026980	0,607601	2,666732	-1,999587	-0,779431	-2,730430	-1,170150	-9,686332	9,223263	10,729850	-0,013444	0,026733	0,026980	2,706124	3,722077	-1,999587	-0,013444	0,026733	0,026980	2,706124	3,722077	-1,999587
13:10:41,78	-0,345056	3,143987	-0,238987	0,203987	-1,011009	-0,340995	-0,014179	0,026450	0,027754	0,643558	2,618706	-2,003999	-0,778818	-2,729935	-1,169377	-9,684180	9,246551	10,725437	-0,014179	0,026450	0,027754	2,719871	3,731787	-2,003999	-0,014179	0,026450	0,027754	2,719871	3,731787	-2,003999
13:10:41,83	-0,345056	3,143987	-0,238987	0,203987	-1,011009	-0,340995	-0,014179	0,026450	0,027754	0,643558	2,618706	-2,003999	-0,780079	-2,737460	-1,171717	-9,729637	9,213257	10,700702	-0,014179	0,026450	0,027754	2,719871	3,731787	-2,003999	-0,014179	0,026450	0,027754	2,719871	3,731787	-2,003999
13:10:41,88	-0,345056	3,143987	-0,238987	0,203987	-1,011009	-0,340995	-0,007032	0,023779	0,025413	0,730857	2,967654	-2,028734	-0,779402	-2,733802	-1,170917	-9,679005	9,216927	10,719853	-0,007032	0,023779	0,025413	2,597544	3,519659	-2,028734	-0,007032	0,023779	0,025413	2,597544	3,519659	-2,028734
13:10:41,93	-0,345056	3,143987	-0,238987	0,203987	-1,011009	-0,340995	-0,011929	0,029222	0,026996	0,461642	2,787755	-1,991846	-0,782344	-2,730497	-1,170135	-9,657994	9,187829	10,737591	-0,011929	0,029222	0,026996	2,755572	3,724195	-1,991846	-0,011929	0,029222	0,026996	2,755572	3,724195	-1,991846
13:10:41,98	-0,345056	3,143987	-0,238987	0,203987	-1,011009	-0,340995	-0,011929	0,029222	0,026996	0,461642	2,787755	-1,991846	-0,778334	-2,731921	-1,169745	-9,657648	9,214659	10,724156	-0,012702	0,025037	0,027386	2,668079	3,731550	-2,005281	-0,012702	0,025037	0,027386	2,668079	3,731550	-2,005281
13:10:42,03	-0,345056	3,143987	-0,238987	0,203987	-1,011009	-0,340995	-0,012702	0,025037	0,027386	0,702670	2,734472	-2,005281	-0,781490	-2,729985	-1,172971	-9,622825	9,197698	10,737072	-0,012702	0,025037	0,027386	2,668079	3,731550	-2,005281	-0,012702	0,025037	0,027386	2,668079	3,731550	-2,005281
13:10:42,08	-0,345056	3,143987	-0,238987	0,203987	-1,011009	-0,340995	-0,012800	0,028739	0,024160	0,512893	2,768000	-1,992364	-0,776535	-2,676464	-1,190374	-6,768553	9,046016	10,269243	-0,012800	0,028739	0,024160	2,768902	3,772792	-1,992364	-0,012800	0,028739	0,024160	2,768902	3,772792	-1,992364
13:10:42,13	-0,345056	3,143987	-0,238987	0,203987	-1,011009	-0,340995	-0,061628	0,051208	0,006756	0,640265	2,776647	-2,460194	-0,804790	-2,685500	-1,180459	-7,417719	10,671623	9,908738	-0,061628	0,051208	0,006756	4,660114	7,614452	-2,460194	-0,061628	0,051208	0,006756	4,660114	7,614452	-2,460194
13:10:42,18	-0,345012	3,143979	-0,238996	0,203988	-1,011004	-0,290987	-0,039675	0,071159	0,016672	0,686040	2,543231	-2,820699	-0,807770	-2,688899	-1,174773	-7,756440	10,750789	9,910276	-0,039675	0,071159	0,016672	6,272052	5,657686	-2,820699	-0,039675	0,071159	0,016672	6,272052	5,657686	-2,820699
13:10:42,23	-0,345012	3,143979	-0,238996	0,203988	-1,011004	-0,290987	-0,030224	0,066508	0,020834	0,746116	2,724488	-2,811601	-0,805487	-2,696011	-1,176297	-7,777237	10,669254	9,917835	-0,030224	0,066508	0,020834	5,966972	5,097081	-2,811601	-0,030224	0,066508	0,020834	5,966972	5,097081	-2,811601
13:10:42,28	-0,345012	3,143979	-0,238996	0,203988	-1,011004	-0,290987	-0,031092	0,070879	0,021245	0,550845	2,774896	-2,818497	-0,807742	-2,689495	-1,179774	-7,696547	10,650171	9,938468	-0,031092	0,070879	0,021245	6,114814	5,215582	-2,818497	-0,031092	0,070879	0,021245	6,114814	5,215582	-2,818497
13:10:42,33	-0,345012	3,143979	-0,238996	0,203988	-1,011004	-0,290987	-0,031092	0,070879	0,021245	0,550845	2,774896	-2,818497	-0,805297	-2,691391	-1,176652	-7,647960	10,587837	9,909987	-0,034320	0,068653	0,020479	6,017960	5,358283	-2,819449	-0,034320	0,068653	0,020479	6,017960	5,358283	-2,819449
13:10:42,38	-0,345012	3,143979	-0,238996	0,203988	-1,011004	-0,290987	-0,035163	0,069686	0,021273	0,574837	2,699380	-2,831491	-0,805771	-2,690144	-1,175858	-7,579574	10,548220	9,897945	-0,035163	0,069686	0,021273	6,045220	5,459651	-2,831491	-0,035163	0,069686	0,021273	6,045220	5,459651	-2,831491
13:10:42,43	-0,345012	3,143979	-0,238996	0,203988	-1,011004	-0,290987	-0,034409	0,070647	0,019364	0,501015	2,757972	-2,787980	-0,806980	-2,690317	-1,177767	-7,574708	10,517856	9,941456	-0,034409	0,070647	0,019364	6,046818	5,459074	-2,787980	-0,034409	0,070647	0,019364	6,046818	5,459074	-2,787980
13:10:42,48	-0,345012	3,143979	-0,238996	0,203988	-1,011004	-0,290987	-0,034295	0,068593	0,018988	0,576024	2,769852	-2,773954	-0,805809	-2,685998	-1,176617	-7,554688	10,473415	9,930280	-0,034295	0,068593	0,018988	5,960541	5,462020	-2,773954	-0,034295	0,068593	0,018988	5,960541	5,462020	-2,773954
13:10:42,53	-0,345012	3,143979	-0,238996	0,203988	-1,011004	-0,290987	-0,034295	0,068593	0,018988	0,576024	2,769852	-2,773954	-0,803531	-2,693410	-1,178579	-7,628595	10,524822	9,904103	-0,034295	0,068593	0,018988	5,960541	5,462020	-2,773954	-0,034295	0,068593	0,018988	5,960541	5,462020	-2,773954
13:10:42,58	-0,345012	3,143979	-0,238996	0,203988	-1,011004	-0,290987	-0,033454	0,066114	0,018552	0,715835	2,757479	-2,825333	-0,807184	-2,647218	-1,208003	-5,352285	10,904234	9,462754	-0,033454	0,066114	0,018552	5,905775	5,383617	-2,825333	-0,033454	0,066114	0,018552	5,905775	5,383617	-2,825333
13:10:42,63	-0,345012	3,143979	-0,238996	0,203988	-1,011004	-0,290987	-0,071632	0,092374	-0,010872	0,817063	2,553882	-3,266682	-0,828408	-2,657157	-1,184483	-5,827401	11,787591	9,143376	-0,071632	0,092374	-0,010872	8,068394	8,176957	-3,266682	-0,071632	0,092374	-0,010872	8,068394	8,176957	-3,266682
13:10:42,68	-0,345096	3,143896	-0,238980	0,204000	-1,011016	-0,240978	-0,052411	0,105784	0,012647	0,647166	2,700185	-3,586061	-0,826195	-2,662458	-1,179338	-5,977481	11,696660	9,150583	-0,052411	0,105784	0,012647	8,951224	6,814485	-3,586061	-0,052411	0,105784	0,012647	8,951224	6,814485	-3,586061
13:10:42,73	-0,345096	3,143896	-0,238980	0,204000	-1,011016	-0,240978	-0,050002	0,099197	0,016677	0,681232	2,883351	-3,546074	-0,823908	-2,662538	-1,180453	-5,931506	11,491512	9,183363	-0,050002	0,099197	0,016677	8,468201	6,808519	-3,546074	-0,050002	0,099197	0,016677	8,468201	6,808519	-3,546074
13:10:42,78	-0,345096	3,143896	-0,238980	0,204000	-1,011016	-0,240978	-0,050721	0,102854	0,013222	0,485971	2,966876	-3,532685	-0,826715	-2,660087	-1,183909	-5,829350	11,426631	9,196751	-0,050721	0,102854	0,013222	8,559995	6,948482	-3,532685	-0,050721	0,102854	0,013222	8,559995	6,948482	-3,532685
13:10:42,83	-0,345096	3,143896	-0,238980	0,204000	-1,011016	-0,240978	-0,054310	0,098063	0,013239	0,674935	2,884758	-3,554907	-0,820772	-2,659374	-1,183892	-5,768928	11,322276	9,174530	-0,054310	0,098063	0,013239	8,372873	7,148091	-3,554907	-0,054310	0,098063	0,013239	8,372873	7,148091	-3,554907
13:10:42,88	-0,345096	3,143896	-0,238980	0,204000	-1,011016	-0,240978	-0,055844	0,098265	0,015196	0,648653	2,828383	-3,537342	-0,820180	-2,657945	-1,181935	-5,756563	11,296928	9,192095	-0,055844	0,098265	0,015196	8,362460	7,212120	-3,537342	-0,055844	0,098265	0,015196	8,362460	7,212120	-3,537342
13:10:42,93	-0,345096	3,143896	-0,238980	0,204000	-1,011016	-0,240978	-0,056835	0,098670	0,014036	0,641543	2,859757	-3,572120	-0,820035	-2,656884	-1,183095	-5,677801	11,267558	9,157317	-0,056835	0,098670	0,014036	8,387136	7,321270	-3,572120	-0,056835	0,098670	0,014036	8,387136	7,321270	-3,572120
13:10:42,98	-0,345096	3,143896	-0,238980	0,204000	-1,011016	-0,240978	-0,055367	0,098524	0,014453	0,614931	2,962097	-3,545028	-0,820643	-2,658228	-1,182678	-5,672382	11,224925	9,184408	-0,055367	0,098524	0,014453	8,349051	7,308380	-3,545028	-0,055367	0,098524	0,014453	8,349051	7,308380	-3,545028
13:10:43,03	-0,345096	3,143896	-0,238980	0,204000	-1,011016	-0,240978	-0,055367	0,098524	0,014453	0,614931	2,962097	-3,545028	-0,822454	-2,658618	-1,182309	-5,696725	11,226390	9,174419	-0,055367	0,098524	0,014453	8,349051	7,308380	-3,545028	-0,055367	0,098524	0,014453	8,349051	7,308380	-3,545028
13:10:43,08	-0,345096	3,143896	-0,238980	0,204000	-1,011016	-0,240978	-0,056268	0,096944	0,014069	0,673626	2,974892	-3,565880	-0,818824	-2,658238	-1,183061	-5,632460	11,174777	9,163557	-0,056268	0,096944	0,014069	8,283712	7,391904	-3,565880	-0,056268	0,096944	0,014069	8,283712	7,391904	-3,565880
13:10:43,13	-0,345096	3,143896	-0,238980	0,204000	-1,011016	-0,240978	-0,055656	0,094590	0,013716	0,774146	3,010258	-3,527441	-0,817091	-2,659945	-1,183415	-5,640331	11,154033	9,201996	-0,055656	0,094590	0,013716	8,199423	7,379249	-3,527441	-0,055656	0,094590	0,013716	8,199423	7,379249	-3,527441
13:10:43,18	-0,345096	3,143896	-0,238980	0,204000	-1,011016	-0,240978	-0,055492	0,096556	0,010241	0,652523	3,047442	-3,497591	-0,818876	-2,659103	-1,186890	-5,625182	11,122941	9,231846	-0,055492	0,096556	0,010241	8,232190	7,403573	-3,497591	-0,055492	0,096556	0,010241	8,232190	7,403573	-3,497591
13:10:43,23	-0,345096	3,143896	-0,238980	0,204000	-1,011016	-0,240978	-0,055492	0,096556	0,010241	0,652523	3,047442	-3,497591	-0,816462	-2,655986	-1,181887	-5,604861	11,115461	9,166246	-0,059399	0,096024	0,015244	8,221765	7,528437	-3,563191	-0,059399	0,096024	0,015244	8,221765	7,528437	-3,563191
13:10:43,28	-0,345096	3,143896	-0,238980	0,204000	-1,011016	-0,240978	-0,059399	0,096024	0,015244	0,683889	2,865639	-3,563191	-0,818347	-2,657530	-1,183040	-5,589158	11,104640	9,168307	-0,057119	0,096885	0,014091	8,243064	7,487028	-3,561129	-0,057119	0,096885	0,014091	8,243064	7,487028	-3,561129
13:10:43,33	-0,345096	3,143896	-0,238980	0,204000	-1,011016	-0,240978	-0,057119	0,096885	0,014091	0,637594	3,003205	-3,561129	-0,815315	-2,653620	-1,183029	-5,588285	11,061413	9,199504	-0,057119	0,096885	0,014091	8,243064	7,487028	-3,561129	-0,057119	0,096885	0,014091	8,243064	7,487028	-3,561129
13:10:43,38	-0,345096	3,143896	-0,238980	0,204000	-1,011016	-0,240978	-0,062021	0,096215	0,014102	0,635458	2,770649	-3,529932	-0,817040	-2,658666	-1,180328	-5,599731	11,082599	9,154004	-0,062021	0,096215	0,014102	8,188298	7,639311	-3,529932	-0,062021	0,096215	0,014102	8,188298	7,639311	-3,529932
13:10:43,43	-0,345096	3,143896	-0,238980	0,204000	-1,011016	-0,240978	-0,057033	0,093975	0,011425	0,770088	3,023262	-3,504401	-0,815870	-2,659060	-1,185706	-5,585071	11,080545	9,225036	-0,057033	0,093975	0,011425	8,147127	7,500336	-3,504401	-0,057033	0,093975	0,011425	8,147127	7,500336	-3,504401
13:10:43,48	-0,345096	3,143896	-0,238980	0,204000	-1,011016	-0,240978	-0,057708	0,094430	0,014484	0,692276	2,998256	-3,556078	-0,815927	-2,658248	-1,182647	-5,603397	11,028615	9,173359	-0,057708	0,094430	0,014484	8,105057	7,528318	-3,556078	-0,057708	0,094430	0,014484	8,105057	7,528318	-3,556078
13:10:43,54	-0,345096	3,143896	-0,238980	0,204000	-1,011016	-0,240978	-0,057708	0,094430	0,014484	0,692276	2,998256	-3,556078	-0,815841	-2,653697	-1,185756	-5,566184	11,089885	9,177521	-0,057708	0,094430	0,014484	8,105057	7,528318	-3,556078	-0,057708	0,094430	0,014484	8,105057	7,528318	-3,556078
13:10:43,59	-0,345096	3,143896	-0,238980	0,204000	-1,011016	-0,240978	-0,061692	0,096631	0,011374	0,649512	2,792690	-3,551916	-0,817084	-2,658352	-1,183407	-5,586841	11,017684	9,187621	-0,061692	0,096631	0,011374	8,235041	7,635483	-3,551916	-0,061692	0,096631	0,011374	8,235041	7,635483	-3,551916
13:10:43,64	-0,345096	3,143896	-0,238980	0,204000	-1,011016	-0,240978	-0,057039	0,095381	0,013723	0,641673	3,052828	-3,541815	-0,817035	-2,654880	-1,186106	-5,548598	11,023928	9,213819	-0,057039	0,095381	0,013723	8,129051	7,530402	-3,541815	-0,057039	0,095381	0,013723	8,129051	7,530402	-3,541815
13:10:43,69	-0,345096	3,143896	-0,238980	0,204000	-1,011016	-0,240978	-0,059313	0,094592	0,013739	0,685098	2,974266	-3,537366	-0,815234	-2,653240	-1,181440	-5,541016	11,035497	9,216673	-0,059313	0,094592	0,013739	8,110549	7,630318	-3,537366	-0,059313	0,094592	0,013739	8,110549	7,630318	-3,537366
13:10:43,74	-0,345096	3,143896	-0,238980	0,204000	-1,011016	-0,240978	-0,059313	0,094592	0,013739	0,685098	2,974266	-3,537366	-0,818786	-2,657288	-1,185706	-5,548177	11,025520	9,217808	-0,059313	0,094592	0,013739	8,110549	7,630318	-3,537366	-0,059313	0,094592	0,013739	8,110549	7,630318	-3,537366
13:10:43,79	-0,345096	3,143896	-0,238980	0,204000	-1,011016	-0,240978	-0,057110	0,097387	0,011425	0,563480	3,078735	-3,511629	-0,818078	-2,655659	-1,184631	-5,542551	11,033133	9,187018	-0,057110	0,097387	0,011425	8,208327	7,561834	-3,511629	-0,057110	0,097387	0,011425	8,208327	7,561834	-3,511629
13:10:43,84	-0,345096	3,143896	-0,238980	0,204000	-1,011016	-0,240978	-0,058874	0,097588	0,012499	0,562432	2,988030	-3,542418	-0,815209	-2,654557	-1,182991	-5,530051	11,032266	9,207519	-0,061263	0,095654	0,014139	8,177324	7,684216	-3,521918	-0,061263	0,095654	0,014139	8,177324	7,684216	-3,521918
13:10:43,89	-0,345096	3,143896	-0,238980	0,204000	-1,011016	-0,240978	-0,060381	0,095175	0,015303	0,657606	2,936670	-3,528824	-0,815235	-2,655560	-1,181828	-5,534306	10,993427	9,200612	-0,060381	0,095175	0,015303	8,128872	7,676591	-3,528824	-0,060381	0,095175	0,015303	8,128872	7,676591	-3,528824
13:10:43,94	-0,345096	3,143896	-0,238980	0,204000	-1,011016	-0,240978	-0,060381	0,095175	0,015303	0,657606	2,936670	-3,528824	-0,815213	-2,654291	-1,184134	-5,505928	10,973863	9,225515	-0,060381	0,095175	0,015303	8,128872	7,676591	-3,528824	-0,060381	0,095175	0,015303	8,128872	7,676591	-3,528824
13:10:43,99	-0,345096	3,143896	-0,238980	0,204000	-1,011016	-0,240978	-0,061491	0,095790	0,012997	0,622885	2,913291	-3,503922	-0,817052	-2,655966	-1,185315	-5,541881	10,972129	9,221136	-0,061491	0,095790	0,012997	8,142409	7,740373	-3,503922	-0,061491	0,095790	0,012997	8,142409	7,740373	-3,503922
13:10:44,04	-0,345096	3,143896	-0,238980	0,204000	-1,011016	-0,240978	-0,059121	0,096546	0,011816	0,564096	3,006267	-3,508301	-0,817328	-2,655925	-1,181407	-5,410949	10,977976	9,169107	-0,059121	0,096546	0,011816	8,142965	7,647296	-3,508301	-0,059121	0,096546	0,011816	8,142965	7,647296	-3,508301
13:10:44,09	-0,345096	3,143896	-0,238980	0,204000	-1,011016	-0,240978	-0,090699	0,122351	-0,002540	0,659208	2,937601	-3,981123	-0,823611	-2,615716	-1,199671	-3,460800	11,429878	8,748314	-0,090699	0,122351	-0,002540	10,263755	10,057508	-3,981123	-0,090699	0,122351	-0,002540	10,263755	10,057508	-3,981123
13:10:44,14	-0,345096	3,143896	-0,238980	0,204000	-1,011016	-0,240978	-0,090699	0,122351	-0,002540	0,659208	2,937601	-3,981123	-0,868169	-2,653990	-1,190237	-5,391280	13,607561	8,397265	-0,090699	0,122351	-0,002540	10,263755	10,057508	-3,981123	-0,090699	0,122351	-0,002540	10,263755	10,057508	-3,981123
13:10:44,19	-0,345013	3,144050	-0,239032	0,203992	-1,011008	-0,190999	-0,035274	0,141802	0,006894	0,568429	3,059028	-4,332172	-0,860527	-2,653857	-1,192025	-5,206837	13,099708	8,473588	-0,035274	0,141802	0,006894	11,699902	5,828054	-4,332172	-0,035274	0,141802	0,006894	11,699902	5,828054	-4,332172
13:10:44,24	-0,345013	3,144050	-0,239032	0,203992	-1,011008	-0,190999	-0,039210	0,135250	0,005105	0,561550	3,268018	-4,255849	-0,857811	-2,650686	-1,192737	-4,970163	12,916880	8,427910	-0,039210	0,135250	0,005105	11,178678	6,346015	-4,255849	-0,039210	0,135250	0,005105	11,178678	6,346015	-4,255849
13:10:44,29	-0,345013	3,144050	-0,239032	0,203992	-1,011008	-0,190999	-0,043755	0,136103	0,005188	0,411863	3,405517	-4,290908	-0,858993	-2,649495	-1,191942	-4,935756	12,821582	8,438528	-0,043755	0,136103	0,005188	11,095963	6,840276	-4,290908	-0,043755	0,136103	0,005188	11,095963	6,840276	-4,290908
13:10:44,34	-0,345013	3,144050	-0,239032	0,203992	-1,011008	-0,190999	-0,045760	0,131741	0,003658	0,597305	3,395181	-4,307029	-0,854213	-2,649940	-1,193473	-4,875134	12,738760	8,422408	-0,045760	0,131741	0,003658	10,938938	6,987315	-4,307029	-0,045760	0,131741	0,003658	10,938938	6,987315	-4,307029
13:10:44,39	-0,345013	3,144050	-0,239032	0,203992	-1,011008	-0,190999	-0,045760	0,131741	0,003658	0,597305	3,395181	-4,307029	-0,857699	-2,647160	-1,193073	-4,828013	12,689593	8,429606	-0,045760	0,131741	0,003658	10,938938	6,987315	-4,307029	-0,045760	0,131741	0,003658	10,938938	6,987315	-4,307029
13:10:44,44	-0,345013	3,144050	-0,239032	0,203992	-1,011008	-0,190999	-0,046424	0,136150	0,004057	0,348984	3,426035	-4,299831	-0,853526	-2,648050	-1,194593	-4,798274	12,677609	8,444966	-0,046424	0,136150	0,004057	11,036773	7,070305	-4,299831	-0,046424	0,136150	0,004057	11,036773	7,070305	-4,299831
13:10:44,49	-0,345013	3,144050	-0,239032	0,203992	-1,011008	-0,190999	-0,047739	0,132091	0,002538	0,564544	3,389368	-4,284471	-0,851189	-2,647439	-1,193809	-4,772220	12,576195	8,436622	-0,047739	0,132091	0,002538	10,933700	7,136918	-4,284471	-0,047739	0,132091	0,002538	10,933700	7,136918	-4,284471
13:10:44,54	-0,345013	3,144050	-0,239032	0,203992	-1,011008	-0,190999	-0,049437	0,130372	0,003322	0,579142	3,374358	-4,292815	-0,852189	-2,645558	-1,194567	-4,684216	12,574804	8,421704	-0,049437	0,130372	0,003322	10,813343	7,255177	-4,292815	-0,049437	0,130372	0,003322	10,813343	7,255177	-4,292815
13:10:44,59	-0,345013	3,144050	-0,239032	0,203992	-1,011008	-0,190999	-0,050566	0,132179	0,002564	0,527966	3,392586	-4,307732	-0,849272	-2,594707	-1,205536	-2,046722	12,385821	8,015654	-0,050566	0,132179	0,002564	10,904029	7,361991	-4,307732	-0,050566	0,132179	0,002564	10,904029	7,361991	-4,307732
13:10:44,64	-0,345013	3,144050	-0,239032	0,203992	-1,011008	-0,190999	-0,096063	0,155078	-0,008405	0,492313	3,405356	-4,713782	-0,863190	-2,586890	-1,199898	-1,736504	13,261029	7,648213	-0,096063	0,155078	-0,008405	12,665930	10,946296	-4,713782	-0,096063	0,155078	-0,008405	12,665930	10,946296	-4,713782
13:10:44,69	-0,345014	3,143934	-0,238987	0,203985	-1,011012	-0,141021	-0,095874	0,171041	-0,002767	0,575318	3,246232	-5,081223	-0,862762	-2,595227	-1,193050	-2,131483	13,285750	7,642890	-0,095874	0,171041	-0,002767	14,002000	10,772342	-5,081223	-0,095874	0,171041	-0,002767	14,002000	10,772342	-5,081223
13:10:44,74	-0,345014	3,143934	-0,238987	0,203985	-1,011012	-0,141021	-0,090476	0,165379	-0,001329	0,604752	3,300753	-5,083185	-0,860986	-2,594395	-1,198460	-2,064838	13,144639	7,646252	-0,090476	0,165379	-0,001329	13,587008	10,403157	-5,083185	-0,090476	0,165379	-0,001329	13,587008	10,403157	-5,083185
13:10:44,79	-0,345014	3,143934	-0,238987	0,203985	-1,011012	-0,141021	-0,087529	0,164986	0,002203	0,579312	3,519162	-5,074062	-0,862119	-2,597144	-1,194928	-2,031392	13,072338	7,655375	-0,087529	0,164986	0,002203	13,530694	10,390152	-5,074062	-0,087529	0,164986	0,002203	13,530694	10,390152	-5,074062
13:10:44,84	-0,345014	3,143934	-0,238987	0,203985	-1,011012	-0,141021	-0,092745	0,165276	0,002590	0,504040	3,334003	-5,081549	-0,859762	-2,592482	-1,194541	-1,986918	12,977166	7,647888	-0,092745	0,165276	0,002590	13,478198	10,614493	-5,081549	-0,092745	0,165276	0,002590	13,478198	10,614493	-5,081549
13:10:44,89	-0,345014	3,143934	-0,238987	0,203985	-1,011012	-0,141021	-0,092745	0,165276	0,002590	0,504040	3,334003	-5,081549	-0,861491	-2,590945	-1,195017	-1,960003	12,968777	7,656040	-0,092745	0,165276	0,002590	13,478198	10,614493	-5,081549	-0,092745	0,165276	0,002590	13,478198	10,614493	-5,081549
13:10:44,94	-0,345014	3,143934	-0,238987	0,203985	-1,011012	-0,141021	-0,091889	0,165984	0,001483	0,471357	3,472473	-5,054289	-0,860804	-2,592869	-1,195648	-1,903495	12,933802	7,675148	-0,091889	0,165984	0,001483	13,501130	10,685721	-5,054289	-0,091889	0,165984	0,001483	13,501130	10,685721	-5,054289
13:10:44,99	-0,345014	3,143934	-0,238987	0,203985	-1,011012	-0,141021	-0,093149	0,160761	0,003442	0,640476	3,419287	-5,028369	-0,859039	-2,594681	-1,195640	-1,900304	12,906510	7,669427	-0,093149	0,160761	0,003442	13,260230	10,731458	-5,028369	-0,093149	0,160761	0,003442	13,260230	10,731458	-5,028369
13:10:45,04	-0,345014	3,143934	-0,238987	0,203985	-1,011012	-0,141021	-0,093149	0,160761	0,003442	0,640476	3,419287	-5,028369	-0,857360	-2,595472	-1,194864	-1,920533	12,837043	7,671956	-0,093149	0,160761	0,003442	13,260230	10,731458	-5,028369	-0,093149	0,160761	0,003442	13,260230	10,731458	-5,028369
13:10:45,09	-0,345014	3,143934	-0,238987	0,203985	-1,011012	-0,141021	-0,091356	0,161700	0,002267	0,601819	3,533778	-5,057481	-0,856171	-2,593010	-1,197539	-1,881016	12,789450	7,720675	-0,091356	0,161700	0,002267	13,295285	10,705239	-5,057481	-0,091356	0,161700	0,002267	13,295285	10,705239	-5,057481
13:10:45,14	-0,345014	3,143934	-0,238987	0,203985	-1,011012	-0,141021	-0,093087	0,162654	-0,000822	0,556643	3,484246	-5,041674	-0,857321	-2,593497	-1,197953	-1,883294	12,820642	7,687762	-0,093087	0,162654	-0,000822	13,324973	10,791545	-5,041674	-0,093087	0,162654	-0,000822	13,324973	10,791545	-5,041674
13:10:45,19	-0,345014	3,143934	-0,238987	0,203985	-1,011012	-0,141021	-0,093087	0,162654	-0,000822	0,556643	3,484246	-5,041674	-0,853109	-2,592943	-1,194040	-1,829357	12,766521	7,683904	-0,093087	0,162654	-0,000822	13,324973	10,791545	-5,041674	-0,093087	0,162654	-0,000822	13,324973	10,791545	-5,041674
13:10:45,24	-0,345014	3,143934	-0,238987	0,203985	-1,011012	-0,141021	-0,095581	0,163365	-0,000823	0,489583	3,424860	-5,058159	-0,856690	-2,590980	-1,197954	-1,837402	12,759435	7,671278	-0,095581	0,163365	-0,000823	13,313768	10,928007	-5,058159	-0,095581	0,163365	-0,000823	13,313768	10,928007	-5,058159
13:10:45,29	-0,345014	3,143934	-0,238987	0,203985	-1,011012	-0,141021	-0,097338	0,162457	-0,001197	0,509659	3,308787	-5,013877	-0,855025	-2,589913	-1,198328	-1,872379	12,748284	7,715560	-0,097338	0,162457	-0,001197	13,262557	10,949848	-5,013877	-0,097338	0,162457	-0,001197	13,262557	10,949848	-5,013877
13:10:45,34	-0,345014	3,143934	-0,238987	0,203985	-1,011012	-0,141021	-0,096318	0,161581	0,001234	0,564685	3,402131	-5,044158	-0,854776	-2,591235	-1,195897	-1,832764	12,736346	7,685278	-0,096318	0,161581	0,001234	13,248810	10,963081	-5,044158	-0,096318	0,161581	0,001234	13,248810	10,963081	-5,044158
13:10:45,39	-0,345014	3,143934	-0,238987	0,203985	-1,011012	-0,141021	-0,096318	0,161581	0,001234	0,564685	3,402131	-5,044158	-0,859029	-2,589374	-1,195978	-1,812819	12,727861	7,712252	-0,096318	0,161581	0,001234	13,248810	10,963081	-5,044158	-0,096318	0,161581	0,001234	13,248810	10,963081	-5,044158
13:10:45,44	-0,345014	3,143934	-0,238987	0,203985	-1,011012	-0,141021	-0,095803	0,166195	0,001152	0,327415	3,450408	-5,017185	-0,851458	-2,589058	-1,195996	-1,839680	12,683750	7,693100	-0,095803	0,166195	0,001152	13,373687	10,970959	-5,017185	-0,095803	0,166195	0,001152	13,373687	10,970959	-5,017185
13:10:45,49	-0,345014	3,143934	-0,238987	0,203985	-1,011012	-0,141021	-0,093998	0,163874	-0,001594	0,409223	3,532858	-5,050236	-0,857922	-2,592098	-1,198724	-1,842162	12,699913	7,679200	-0,093998	0,163874	-0,001594	13,273311	10,911675	-5,050236	-0,093998	0,163874	-0,001594	13,273311	10,911675	-5,050236
13:10:45,55	-0,345014	3,143934	-0,238987	0,203985	-1,011012	-0,141021	-0,093998	0,163874	-0,001594	0,409223	3,532858	-5,050236	-0,848740	-2,593467	-1,197009	-1,847408	12,638683	7,697821	-0,093998	0,163874	-0,001594	13,273311	10,911675	-5,050236	-0,093998	0,163874	-0,001594	13,273311	10,911675	-5,050236
13:10:45,60	-0,345014	3,143934	-0,238987	0,203985	-1,011012	-0,141021	-0,096929	0,159434	-0,003112	0,620245	3,419571	-5,025546	-0,852611	-2,591779	-1,200243	-1,818169	12,663136	7,703891	-0,096929	0,159434	-0,003112	13,135799	11,028534	-5,025546	-0,096929	0,159434	-0,003112	13,135799	11,028534	-5,025546
13:10:45,65	-0,345014	3,143934	-0,238987	0,203985	-1,011012	-0,141021	-0,098102	0,159352	-8,321461E-6	0,647020	3,370495	-5,041499	-0,851954	-2,590804	-1,197139	-1,796606	12,676703	7,687938	-0,098102	0,159352	-8,321461E-6	13,156168	11,071494	-5,041499	-0,098102	0,159352	-8,321461E-6	13,156168	11,071494	-5,041499
13:10:45,70	-0,345014	3,143934	-0,238987	0,203985	-1,011012	-0,141021	-0,096597	0,160642	0,000366	0,529177	3,435648	-5,038124	-0,853823	-2,591462	-1,196764	-1,833319	12,639293	7,691313	-0,096597	0,160642	0,000366	13,139602	11,018532	-5,038124	-0,096597	0,160642	0,000366	13,139602	11,018532	-5,038124
13:10:45,75	-0,345014	3,143934	-0,238987	0,203985	-1,011012	-0,141021	-0,094822	0,162282	0,001570	0,462860	3,539400	-5,000457	-0,856131	-2,592180	-1,195561	-1,813954	12,649986	7,728980	-0,094822	0,162282	0,001570	13,201995	10,982903	-5,000457	-0,094822	0,162282	0,001570	13,201995	10,982903	-5,000457
13:10:45,80	-0,345014	3,143934	-0,238987	0,203985	-1,011012	-0,141021	-0,097776	0,159192	-0,000370	0,615386	3,421930	-5,014028	-0,851978	-2,591167	-1,197501	-1,786717	12,624864	7,715408	-0,097776	0,159192	-0,000370	13,111981	11,097339	-5,014028	-0,097776	0,159192	-0,000370	13,111981	11,097339	-5,014028
13:10:45,85	-0,345014	3,143934	-0,238987	0,203985	-1,011012	-0,141021	-0,097776	0,159192	-0,000370	0,615386	3,421930	-5,014028	-0,853196	-2,593004	-1,199484	-1,817806	12,643115	7,673430	-0,097776	0,159192	-0,000370	13,111981	11,097339	-5,014028	-0,097776	0,159192	-0,000370	13,111981	11,097339	-5,014028
13:10:45,90	-0,345014	3,143934	-0,238987	0,203985	-1,011012	-0,141021	-0,097436	0,157010	-0,001568	0,729894	3,398829	-5,046084	-0,850258	-2,592552	-1,198699	-1,821535	12,646136	7,683352	-0,097436	0,157010	-0,001568	13,055155	11,047536	-5,046084	-0,097436	0,157010	-0,001568	13,055155	11,047536	-5,046084
13:10:45,95	-0,345014	3,143934	-0,238987	0,203985	-1,011012	-0,141021	-0,101127	0,164510	-0,000396	0,351484	3,263259	-5,023487	-0,854908	-2,585605	-1,197527	-1,766899	12,628005	7,705950	-0,101127	0,164510	-0,000396	13,265534	11,201739	-5,023487	-0,101127	0,164510	-0,000396	13,265534	11,201739	-5,023487
13:10:46,00	-0,345014	3,143934	-0,238987	0,203985	-1,011012	-0,141021	-0,096139	0,160058	-0,001149	0,564975	3,512716	-5,020695	-0,853546	-2,592151	-1,198280	-1,784510	12,617337	7,708742	-0,096139	0,160058	-0,001149	13,129497	11,059640	-5,020695	-0,096139	0,160058	-0,001149	13,129497	11,059640	-5,020695
13:10:46,05	-0,345014	3,143934	-0,238987	0,203985	-1,011012	-0,141021	-0,097651	0,157152	-0,003476	0,678322	3,440871	-5,013297	-0,851027	-2,590885	-1,196986	-1,750245	12,600839	7,687509	-0,097651	0,157152	-0,003476	13,014749	11,106511	-5,013297	-0,097651	0,157152	-0,003476	13,014749	11,106511	-5,013297
13:10:46,10	-0,345014	3,143934	-0,238987	0,203985	-1,011012	-0,141021	-0,093739	0,160295	-0,000746	0,501459	3,669237	-5,012116	-0,854952	-2,594112	-1,197877	-1,782649	12,557151	7,717321	-0,093739	0,160295	-0,000746	13,084585	11,027736	-5,012116	-0,093739	0,160295	-0,000746	13,084585	11,027736	-5,012116
13:10:46,15	-0,345014	3,143934	-0,238987	0,203985	-1,011012	-0,141021	-0,093739	0,160295	-0,000746	0,501459	3,669237	-5,012116	-0,857384	-2,591733	-1,198727	-1,863212	12,697276	7,689171	-0,093739	0,160295	-0,000746	13,084585	11,027736	-5,012116	-0,093739	0,160295	-0,000746	13,084585	11,027736	-5,012116
13:10:46,20	-0,345014	3,143934	-0,238987	0,203985	-1,011012	-0,141021	-0,094582	0,163591	-0,001597	0,411128	3,485545	-5,040265	-0,875265	-2,558456	-1,205820	-0,094914	13,654700	7,229774	-0,094582	0,163591	-0,001597	13,253003	10,910256	-5,040265	-0,094582	0,163591	-0,001597	13,253003	10,910256	-5,040265
13:10:46,25	-0,345014	3,143934	-0,238987	0,203985	-1,011012	-0,141021	-0,114461	0,195714	-0,008689	0,454014	3,504524	-5,499663	-0,891142	-2,569930	-1,207026	-0,660124	14,478300	6,975619	-0,114461	0,195714	-0,008689	15,817575	12,489724	-5,499663	-0,114461	0,195714	-0,008689	15,817575	12,489724	-5,499663
13:10:46,30	-0,344973	3,144012	-0,239008	0,203990	-1,011011	-0,090957	-0,096585	0,203727	-0,009895	0,467995	3,532773	-5,753817	-0,889164	-2,580664	-1,204478	-1,081900	14,284267	6,937022	-0,096585	0,203727	-0,009895	16,460571	11,114732	-5,753817	-0,096585	0,203727	-0,009895	16,460571	11,114732	-5,753817
13:10:46,35	-0,344973	3,144012	-0,239008	0,203990	-1,011011	-0,090957	-0,094023	0,192468	-0,006494	0,533145	3,587364	-5,746008	-0,882672	-2,577779	-1,203625	-0,988416	14,067001	6,983429	-0,094023	0,192468	-0,006494	15,641855	10,968166	-5,746008	-0,094023	0,192468	-0,006494	15,641855	10,968166	-5,746008
13:10:46,40	-0,344973	3,144012	-0,239008	0,203990	-1,011011	-0,090957	-0,094023	0,192468	-0,006494	0,533145	3,587364	-5,746008	-0,881984	-2,575881	-1,206293	-0,876999	13,914965	6,993973	-0,094023	0,192468	-0,006494	15,641855	10,968166	-5,746008	-0,094023	0,192468	-0,006494	15,641855	10,968166	-5,746008
13:10:46,45	-0,344973	3,144012	-0,239008	0,203990	-1,011011	-0,090957	-0,096824	0,195354	-0,008774	0,279206	3,641033	-5,727325	-0,883771	-2,573910	-1,205905	-0,867722	13,877395	7,002112	-0,096824	0,195354	-0,008774	15,614482	11,241723	-5,727325	-0,096824	0,195354	-0,008774	15,614482	11,241723	-5,727325
13:10:46,50	-0,344973	3,144012	-0,239008	0,203990	-1,011011	-0,090957	-0,096824	0,195354	-0,008774	0,279206	3,641033	-5,727325	-0,881320	-2,575735	-1,206614	-0,796455	13,802069	7,033467	-0,096824	0,195354	-0,008774	15,614482	11,241723	-5,727325	-0,096824	0,195354	-0,008774	15,614482	11,241723	-5,727325
13:10:46,55	-0,344973	3,144012	-0,239008	0,203990	-1,011011	-0,090957	-0,098454	0,192832	-0,007963	0,282235	3,737127	-5,744370	-0,880772	-2,573759	-1,205093	-0,775126	13,676029	6,985066	-0,098454	0,192832	-0,007963	15,419572	11,465800	-5,744370	-0,098454	0,192832	-0,007963	15,419572	11,465800	-5,744370
13:10:46,60	-0,344973	3,144012	-0,239008	0,203990	-1,011011	-0,090957	-0,100968	0,187513	-0,010677	0,540304	3,614323	-5,747237	-0,874909	-2,574242	-1,207807	-0,777564	13,656048	6,982199	-0,100968	0,187513	-0,010677	15,260094	11,540278	-5,747237	-0,100968	0,187513	-0,010677	15,260094	11,540278	-5,747237
13:10:46,65	-0,344973	3,144012	-0,239008	0,203990	-1,011011	-0,090957	-0,100968	0,187513	-0,010677	0,540304	3,614323	-5,747237	-0,879578	-2,573759	-1,204711	-0,769422	13,673973	6,970381	-0,100968	0,187513	-0,010677	15,260094	11,540278	-5,747237	-0,100968	0,187513	-0,010677	15,260094	11,540278	-5,747237
13:10:46,70	-0,344973	3,144012	-0,239008	0,203990	-1,011011	-0,090957	-0,099051	0,191798	-0,007581	0,337092	3,712052	-5,759056	-0,872345	-2,524409	-1,217922	1,991771	13,398406	6,591244	-0,099051	0,191798	-0,007581	15,393233	11,487589	-5,759056	-0,099051	0,191798	-0,007581	15,393233	11,487589	-5,759056
13:10:46,75	-0,344973	3,144012	-0,239008	0,203990	-1,011011	-0,090957	-0,131009	0,230322	-0,010137	0,276659	3,628872	-6,487042	-0,896962	-2,526820	-1,207268	1,569135	14,567203	6,242395	-0,131009	0,230322	-0,010137	18,356969	13,913108	-6,487042	-0,131009	0,230322	-0,010137	18,356969	13,913108	-6,487042
13:10:46,80	-0,345080	3,143968	-0,238986	0,203976	-1,010989	-0,040979	-0,131009	0,230322	-0,010137	0,276659	3,628872	-6,487042	-0,892544	-2,538939	-1,204872	1,225324	14,281156	6,284340	-0,131009	0,230322	-0,010137	18,356969	13,913108	-6,487042	-0,131009	0,230322	-0,010137	18,356969	13,913108	-6,487042
13:10:46,85	-0,345080	3,143968	-0,238986	0,203976	-1,010989	-0,040979	-0,122723	0,220437	-0,007742	0,371089	3,905023	-6,445096	-0,888445	-2,536999	-1,205968	1,314715	14,029047	6,325460	-0,122723	0,220437	-0,007742	17,675367	13,538802	-6,445096	-0,122723	0,220437	-0,007742	17,675367	13,538802	-6,445096
13:10:46,90	-0,345080	3,143968	-0,238986	0,203976	-1,010989	-0,040979	-0,126453	0,217857	-0,008837	0,331578	3,914531	-6,403976	-0,884983	-2,534762	-1,205966	1,342800	13,867101	6,316068	-0,126453	0,217857	-0,008837	17,433377	13,841117	-6,403976	-0,126453	0,217857	-0,008837	17,433377	13,841117	-6,403976
13:10:46,95	-0,345080	3,143968	-0,238986	0,203976	-1,010989	-0,040979	-0,130121	0,215977	-0,008835	0,303148	3,829082	-6,413368	-0,882052	-2,534487	-1,205927	1,378544	13,756610	6,341756	-0,130121	0,215977	-0,008835	17,257341	14,043618	-6,413368	-0,130121	0,215977	-0,008835	17,257341	14,043618	-6,413368
13:10:47,00	-0,345080	3,143968	-0,238986	0,203976	-1,010989	-0,040979	-0,131825	0,213577	-0,008796	0,350144	3,826677	-6,387681	-0,881554	-2,538726	-1,206313	1,354025	13,673116	6,334180	-0,131825	0,213577	-0,008796	17,115920	14,174974	-6,387681	-0,131825	0,213577	-0,008796	17,115920	14,174974	-6,387681
13:10:47,05	-0,345080	3,143968	-0,238986	0,203976	-1,010989	-0,040979	-0,127912	0,212776	-0,007841	0,284425	4,074878	-6,420443	-0,883315	-2,538276	-1,204971	1,363576	13,641278	6,308994	-0,127912	0,212776	-0,007841	16,987333	14,115971	-6,420443	-0,127912	0,212776	-0,007841	16,987333	14,115971	-6,420443
13:10:47,10	-0,345080	3,143968	-0,238986	0,203976	-1,010989	-0,040979	-0,127912	0,212776	-0,007841	0,284425	4,074878	-6,420443	-0,879632	-2,534800	-1,206364	1,407722	13,575985	6,381125	-0,127912	0,212776	-0,007841	16,987333	14,115971	-6,420443	-0,127912	0,212776	-0,007841	16,987333	14,115971	-6,420443
13:10:47,15	-0,345080	3,143968	-0,238986	0,203976	-1,010989	-0,040979	-0,132764	0,211325	-0,009233	0,325420	3,893452	-6,348311	-0,878104	-2,534309	-1,206288	1,380457	13,530581	6,369340	-0,132764	0,211325	-0,009233	16,914401	14,315427	-6,348311	-0,132764	0,211325	-0,009233	16,914401	14,315427	-6,348311
13:10:47,20	-0,345080	3,143968	-0,238986	0,203976	-1,010989	-0,040979	-0,132475	0,209406	-0,008768	0,334920	3,933627	-6,371770	-0,876358	-2,534279	-1,207051	1,392117	13,477238	6,377972	-0,132475	0,209406	-0,008768	16,773325	14,332904	-6,371770	-0,132475	0,209406	-0,008768	16,773325	14,332904	-6,371770
13:10:47,25	-0,345080	3,143968	-0,238986	0,203976	-1,010989	-0,040979	-0,132475	0,209406	-0,008768	0,334920	3,933627	-6,371770	-0,875792	-2,535945	-1,207441	1,378858	13,471434	6,373166	-0,133692	0,207426	-0,010310	16,706124	14,367304	-6,356271	-0,133692	0,207426	-0,010310	16,706124	14,367304	-6,356271
13:10:47,30	-0,345080	3,143968	-0,238986	0,203976	-1,010989	-0,040979	-0,134567	0,210623	-0,007205	0,254746	3,847572	-6,353931	-0,878123	-2,533590	-1,204335	1,395589	13,459247	6,375505	-0,134567	0,210623	-0,007205	16,788640	14,411061	-6,353931	-0,134567	0,210623	-0,007205	16,788640	14,411061	-6,353931
13:10:47,35	-0,345080	3,143968	-0,238986	0,203976	-1,010989	-0,040979	-0,134567	0,210623	-0,007205	0,254746	3,847572	-6,353931	-0,878103	-2,540067	-1,205879	1,353815	13,434829	6,378364	-0,134567	0,210623	-0,007205	16,788640	14,411061	-6,353931	-0,134567	0,210623	-0,007205	16,788640	14,411061	-6,353931
13:10:47,40	-0,345080	3,143968	-0,238986	0,203976	-1,010989	-0,040979	-0,134412	0,207729	-0,007172	0,392844	3,913531	-6,350644	-0,875694	-2,535171	-1,204302	1,439538	13,419568	6,378793	-0,134412	0,207729	-0,007172	16,699562	14,464855	-6,350644	-0,134412	0,207729	-0,007172	16,699562	14,464855	-6,350644
13:10:47,45	-0,345080	3,143968	-0,238986	0,203976	-1,010989	-0,040979	-0,134412	0,207729	-0,007172	0,392844	3,913531	-6,350644	-0,876161	-2,539063	-1,207812	1,375165	13,365102	6,381610	-0,134412	0,207729	-0,007172	16,699562	14,464855	-6,350644	-0,134412	0,207729	-0,007172	16,699562	14,464855	-6,350644
13:10:47,50	-0,345080	3,143968	-0,238986	0,203976	-1,010989	-0,040979	-0,130808	0,206187	-0,010681	0,393674	4,072414	-6,347827	-0,874067	-2,535830	-1,207431	1,402759	13,346733	6,369234	-0,130808	0,206187	-0,010681	16,579342	14,340838	-6,347827	-0,130808	0,206187	-0,010681	16,579342	14,340838	-6,347827
13:10:47,55	-0,345080	3,143968	-0,238986	0,203976	-1,010989	-0,040979	-0,134654	0,205990	-0,010300	0,401789	3,905478	-6,360202	-0,872882	-2,537153	-1,204327	1,391144	13,357810	6,358139	-0,134654	0,205990	-0,010300	16,572020	14,475852	-6,360202	-0,134654	0,205990	-0,010300	16,572020	14,475852	-6,360202
13:10:47,60	-0,345080	3,143968	-0,238986	0,203976	-1,010989	-0,040979	-0,135051	0,207581	-0,006792	0,315111	3,886810	-6,338283	-0,875247	-2,534691	-1,203922	1,402468	13,342353	6,391153	-0,135051	0,207581	-0,006792	16,610247	14,488290	-6,338283	-0,135051	0,207581	-0,006792	16,610247	14,488290	-6,338283
13:10:47,65	-0,345080	3,143968	-0,238986	0,203976	-1,010989	-0,040979	-0,135051	0,207581	-0,006792	0,315111	3,886810	-6,338283	-0,874084	-2,537239	-1,205473	1,390725	13,343657	6,387237	-0,135051	0,207581	-0,006792	16,610247	14,488290	-6,338283	-0,135051	0,207581	-0,006792	16,610247	14,488290	-6,338283
13:10:47,70	-0,345080	3,143968	-0,238986	0,203976	-1,010989	-0,040979	-0,133426	0,205300	-0,008342	0,428997	3,960497	-6,342200	-0,875276	-2,536644	-1,205475	1,387826	13,339186	6,391852	-0,133426	0,205300	-0,008342	16,545049	14,434402	-6,342200	-0,133426	0,205300	-0,008342	16,545049	14,434402	-6,342200
13:10:47,75	-0,345080	3,143968	-0,238986	0,203976	-1,010989	-0,040979	-0,134380	0,203864	-0,009124	0,463403	3,928341	-6,347602	-0,872916	-2,536690	-1,207032	1,398975	13,315579	6,377794	-0,134380	0,203864	-0,009124	16,466696	14,477188	-6,347602	-0,134380	0,203864	-0,009124	16,466696	14,477188	-6,347602
13:10:47,80	-0,345080	3,143968	-0,238986	0,203976	-1,010989	-0,040979	-0,134485	0,204564	-0,009901	0,447098	3,926570	-6,351642	-0,874136	-2,536220	-1,206273	1,384335	13,298143	6,367093	-0,134282	0,205854	-0,009142	16,517129	14,474328	-6,362344	-0,134282	0,205854	-0,009142	16,517129	14,474328	-6,362344
13:10:47,85	-0,345080	3,143968	-0,238986	0,203976	-1,010989	-0,040979	-0,134282	0,205854	-0,009142	0,357558	3,933170	-6,362344	-0,874724	-2,537457	-1,207394	1,401408	13,261969	6,409762	-0,134282	0,205854	-0,009142	16,517129	14,474328	-6,362344	-0,134282	0,205854	-0,009142	16,517129	14,474328	-6,362344
13:10:47,90	-0,345080	3,143968	-0,238986	0,203976	-1,010989	-0,040979	-0,136933	0,205351	-0,011472	0,347824	3,846670	-6,367254	-0,871685	-2,534195	-1,208426	1,456844	13,254447	6,395246	-0,136933	0,205351	-0,011472	16,467872	14,595904	-6,367254	-0,136933	0,205351	-0,011472	16,467872	14,595904	-6,367254
13:10:47,95	-0,345080	3,143968	-0,238986	0,203976	-1,010989	-0,040979	-0,136933	0,205351	-0,011472	0,347824	3,846670	-6,367254	-0,874190	-2,540304	-1,205470	1,354398	13,285481	6,394962	-0,136933	0,205351	-0,011472	16,467872	14,595904	-6,367254	-0,136933	0,205351	-0,011472	16,467872	14,595904	-6,367254
13:10:48,00	-0,345080	3,143968	-0,238986	0,203976	-1,010989	-0,040979	-0,130718	0,203860	-0,008340	0,435350	4,098897	-6,334474	-0,870357	-2,539804	-1,206801	1,379366	13,237456	6,414095	-0,130718	0,203860	-0,008340	16,438335	14,360290	-6,334474	-0,130718	0,203860	-0,008340	16,438335	14,360290	-6,334474
13:10:48,05	-0,345080	3,143968	-0,238986	0,203976	-1,010989	-0,040979	-0,137545	0,206351	-0,008320	0,317354	3,814247	-6,310472	-0,874067	-2,535184	-1,208765	1,379118	13,249612	6,421782	-0,137545	0,206351	-0,008320	16,515945	14,611512	-6,310472	-0,137545	0,206351	-0,008320	16,515945	14,611512	-6,310472
13:10:48,10	-0,345080	3,143968	-0,238986	0,203976	-1,010989	-0,040979	-0,137545	0,206351	-0,008320	0,317354	3,814247	-6,310472	-0,872952	-2,534774	-1,204700	1,414030	13,227964	6,378537	-0,136127	0,205552	-0,007569	16,463181	14,584007	-6,350899	-0,136127	0,205552	-0,007569	16,463181	14,584007	-6,350899
13:10:48,15	-0,345080	3,143968	-0,238986	0,203976	-1,010989	-0,040979	-0,136127	0,205552	-0,007569	0,327363	3,898077	-6,350899	-0,873890	-2,535269	-1,207802	1,449774	13,257630	6,366237	-0,136127	0,205552	-0,007569	16,463181	14,584007	-6,350899	-0,136127	0,205552	-0,007569	16,463181	14,584007	-6,350899
13:10:48,20	-0,345080	3,143968	-0,238986	0,203976	-1,010989	-0,040979	-0,135980	0,204068	-0,006758	0,392603	3,940816	-6,328232	-0,871740	-2,535643	-1,203888	1,438506	13,200076	6,401205	-0,135980	0,204068	-0,006758	16,411948	14,615275	-6,328232	-0,135980	0,204068	-0,006758	16,411948	14,615275	-6,328232
13:10:48,25	-0,345080	3,143968	-0,238986	0,203976	-1,010989	-0,040979	-0,135980	0,204068	-0,006758	0,392603	3,940816	-6,328232	-0,873259	-2,534535	-1,206835	1,427569	13,185421	6,375894	-0,135980	0,204068	-0,006758	16,411948	14,615275	-6,328232	-0,135980	0,204068	-0,006758	16,411948	14,615275	-6,328232
13:10:48,30	-0,345080	3,143968	-0,238986	0,203976	-1,010989	-0,040979	-0,136180	0,205937	-0,009704	0,277236	3,928275	-6,353542	-0,872963	-2,533410	-1,208978	1,425805	13,211546	6,375849	-0,136180	0,205937	-0,009704	16,443327	14,618429	-6,353542	-0,136180	0,205937	-0,009704	16,443327	14,618429	-6,353542
13:10:48,35	-0,345080	3,143968	-0,238986	0,203976	-1,010989	-0,040979	-0,137302	0,206244	-0,011848	0,283027	3,855348	-6,353588	-0,874168	-2,535535	-1,208954	1,416148	13,197541	6,404032	-0,134859	0,206225	-0,011823	16,455726	14,567469	-6,325405	-0,134859	0,206225	-0,011823	16,455726	14,567469	-6,325405
13:10:48,40	-0,345080	3,143968	-0,238986	0,203976	-1,010989	-0,040979	-0,134859	0,206225	-0,011823	0,267082	3,981022	-6,325405	-0,872997	-2,537675	-1,208567	1,412215	13,176149	6,388502	-0,133592	0,204141	-0,011437	16,380002	14,541180	-6,340935	-0,133592	0,204141	-0,011437	16,380002	14,541180	-6,340935
13:10:48,45	-0,345080	3,143968	-0,238986	0,203976	-1,010989	-0,040979	-0,133592	0,204141	-0,011437	0,354969	4,054201	-6,340935	-0,876255	-2,534485	-1,208439	1,408758	13,193247	6,413143	-0,133592	0,204141	-0,011437	16,380002	14,541180	-6,340935	-0,133592	0,204141	-0,011437	16,380002	14,541180	-6,340935
13:10:48,50	-0,345080	3,143968	-0,238986	0,203976	-1,010989	-0,040979	-0,137844	0,204551	-0,009492	0,357786	3,819771	-6,320975	-0,871227	-2,533787	-1,206623	1,412743	13,203765	6,408461	-0,137844	0,204551	-0,009492	16,415068	14,640495	-6,320975	-0,137844	0,204551	-0,009492	16,415068	14,640495	-6,320975
13:10:48,55	-0,345080	3,143968	-0,238986	0,203976	-1,010989	-0,040979	-0,137844	0,204551	-0,009492	0,357786	3,819771	-6,320975	-0,871864	-2,536028	-1,207306	1,389835	13,191117	6,407053	-0,137844	0,204551	-0,009492	16,415068	14,640495	-6,320975	-0,137844	0,204551	-0,009492	16,415068	14,640495	-6,320975
13:10:48,60	-0,345080	3,143968	-0,238986	0,203976	-1,010989	-0,040979	-0,137728	0,208530	-0,012589	0,157658	3,857985	-6,305531	-0,874729	-2,531898	-1,209720	1,444016	13,193491	6,423905	-0,137728	0,208530	-0,012589	16,527231	14,669661	-6,305531	-0,137728	0,208530	-0,012589	16,527231	14,669661	-6,305531
13:10:48,65	-0,345080	3,143968	-0,238986	0,203976	-1,010989	-0,040979	-0,136888	0,207268	-0,011158	0,194891	3,878391	-6,328352	-0,870089	-2,538578	-1,206240	1,385394	13,182524	6,387934	-0,136888	0,207268	-0,011158	16,465422	14,624136	-6,328352	-0,136888	0,207268	-0,011158	16,465422	14,624136	-6,328352
13:10:48,70	-0,345080	3,143968	-0,238986	0,203976	-1,010989	-0,040979	-0,137627	0,207669	-0,010666	0,182987	3,847427	-6,322450	-0,874035	-2,532417	-1,207797	1,420576	13,184577	6,406987	-0,137627	0,207669	-0,010666	16,484977	14,651126	-6,322450	-0,137627	0,207669	-0,010666	16,484977	14,651126	-6,322450
13:10:48,75	-0,345080	3,143968	-0,238986	0,203976	-1,010989	-0,040979	-0,137627	0,207669	-0,010666	0,182987	3,847427	-6,322450	-0,870578	-2,534975	-1,206991	1,447123	13,178461	6,407457	-0,137627	0,207669	-0,010666	16,484977	14,651126	-6,322450	-0,137627	0,207669	-0,010666	16,484977	14,651126	-6,322450
13:10:48,80	-0,345080	3,143968	-0,238986	0,203976	-1,010989	-0,040979	-0,137140	0,203396	-0,009860	0,413164	3,898792	-6,321980	-0,872482	-2,534654	-1,209355	1,391920	13,166864	6,403965	-0,136465	0,205205	-0,012224	16,390029	14,604376	-6,325472	-0,136465	0,205205	-0,012224	16,390029	14,604376	-6,325472
13:10:48,85	-0,345080	3,143968	-0,238986	0,203976	-1,010989	-0,040979	-0,136465	0,205205	-0,012224	0,281412	3,891882	-6,325472	-0,874783	-2,532595	-1,206345	1,398345	13,224434	6,413509	-0,136465	0,205205	-0,012224	16,390029	14,604376	-6,325472	-0,136465	0,205205	-0,012224	16,390029	14,604376	-6,325472
13:10:48,90	-0,345080	3,143968	-0,238986	0,203976	-1,010989	-0,040979	-0,137098	0,208228	-0,009214	0,177321	3,835756	-6,315928	-0,872406	-2,534904	-1,206231	1,425044	13,153971	6,401286	-0,137098	0,208228	-0,009214	16,523192	14,597924	-6,315928	-0,137098	0,208228	-0,009214	16,523192	14,597924	-6,315928
13:10:48,95	-0,345080	3,143968	-0,238986	0,203976	-1,010989	-0,040979	-0,136287	0,205014	-0,009100	0,296734	3,936288	-6,328150	-0,872410	-2,534688	-1,209339	1,425781	13,166851	6,403614	-0,136287	0,205014	-0,009100	16,390368	14,634783	-6,328150	-0,136287	0,205014	-0,009100	16,390368	14,634783	-6,328150
13:10:49,00	-0,345080	3,143968	-0,238986	0,203976	-1,010989	-0,040979	-0,136472	0,205125	-0,012209	0,302485	3,920837	-6,325822	-0,873859	-2,537904	-1,207443	1,393424	13,133848	6,430886	-0,136472	0,205125	-0,012209	16,404832	14,633899	-6,325822	-0,136472	0,205125	-0,012209	16,404832	14,633899	-6,325822
13:10:49,06	-0,345080	3,143968	-0,238986	0,203976	-1,010989	-0,040979	-0,135852	0,202495	-0,009202	0,379512	3,943877	-6,325074	-0,868877	-2,535145	-1,204291	1,429873	13,115456	6,384862	-0,135852	0,202495	-0,009202	16,275370	14,608268	-6,325074	-0,135852	0,202495	-0,009202	16,275370	14,608268	-6,325074
13:10:49,11	-0,345080	3,143968	-0,238986	0,203976	-1,010989	-0,040979	-0,135852	0,202495	-0,009202	0,379512	3,943877	-6,325074	-0,871870	-2,539049	-1,208759	1,404831	13,118237	6,386830	-0,135852	0,202495	-0,009202	16,275370	14,608268	-6,325074	-0,135852	0,202495	-0,009202	16,275370	14,608268	-6,325074
13:10:49,16	-0,345080	3,143968	-0,238986	0,203976	-1,010989	-0,040979	-0,132965	0,202478	-0,011628	0,387571	4,109369	-6,342607	-0,872759	-2,530765	-1,207473	1,463914	13,128939	6,386858	-0,132965	0,202478	-0,011628	16,282102	14,547124	-6,342607	-0,132965	0,202478	-0,011628	16,282102	14,547124	-6,342607
13:10:49,21	-0,345080	3,143968	-0,238986	0,203976	-1,010989	-0,040979	-0,154468	0,237509	-0,029523	0,197046	3,886003	-6,823912	-0,891457	-2,502911	-1,226654	2,995304	14,083405	5,905525	-0,154468	0,237509	-0,029523	18,841524	16,011767	-6,823912	-0,154468	0,237509	-0,029523	18,841524	16,011767	-6,823912
13:10:49,26	-0,345080	3,143968	-0,238986	0,203976	-1,010989	-0,040979	-0,134149	0,241455	-0,020154	0,423450	4,077717	-7,148188	-0,905033	-2,518536	-1,217285	2,462049	14,889602	5,581248	-0,134149	0,241455	-0,020154	19,377634	14,608384	-7,148188	-0,134149	0,241455	-0,020154	19,377634	14,608384	-7,148188
13:10:49,31	-0,345097	3,143974	-0,238997	0,203990	-1,011019	0,008999	-0,132104	0,237965	-0,015231	0,319715	4,062952	-7,066365	-0,903033	-2,522051	-1,212362	2,214614	14,703156	5,663072	-0,132104	0,237965	-0,015231	18,999980	14,433153	-7,066365	-0,132104	0,237965	-0,015231	18,999980	14,433153	-7,066365
13:10:49,36	-0,345097	3,143974	-0,238997	0,203990	-1,011019	0,008999	-0,134632	0,236935	-0,015971	0,104873	4,123528	-7,032539	-0,900877	-2,520377	-1,213102	2,246668	14,374687	5,696898	-0,134632	0,236935	-0,015971	18,704233	14,692120	-7,032539	-0,134632	0,236935	-0,015971	18,704233	14,692120	-7,032539
13:10:49,41	-0,345097	3,143974	-0,238997	0,203990	-1,011019	0,008999	-0,134632	0,236935	-0,015971	0,104873	4,123528	-7,032539	-0,895764	-2,523950	-1,213191	2,228523	14,160367	5,730196	-0,134632	0,236935	-0,015971	18,704233	14,692120	-7,032539	-0,134632	0,236935	-0,015971	18,704233	14,692120	-7,032539
13:10:49,46	-0,345097	3,143974	-0,238997	0,203990	-1,011019	0,008999	-0,139979	0,229483	-0,012436	0,172322	4,017583	-6,991204	-0,892310	-2,521307	-1,211897	2,255780	13,984918	5,718844	-0,139979	0,229483	-0,012436	18,186701	15,005908	-6,991204	-0,139979	0,229483	-0,012436	18,186701	15,005908	-6,991204
13:10:49,51	-0,345097	3,143974	-0,238997	0,203990	-1,011019	0,008999	-0,139979	0,229483	-0,012436	0,172322	4,017583	-6,991204	-0,891814	-2,524048	-1,213387	2,243375	13,911170	5,794718	-0,135985	0,227250	-0,016257	18,044531	14,956875	-6,934719	-0,135985	0,227250	-0,016257	18,044531	14,956875	-6,934719
13:10:49,56	-0,345097	3,143974	-0,238997	0,203990	-1,011019	0,008999	-0,135985	0,227250	-0,016257	0,205401	4,282088	-6,934719	-0,887571	-2,519420	-1,209249	2,288811	13,814741	5,774721	-0,135985	0,227250	-0,016257	18,044531	14,956875	-6,934719	-0,135985	0,227250	-0,016257	18,044531	14,956875	-6,934719
13:10:49,61	-0,345097	3,143974	-0,238997	0,203990	-1,011019	0,008999	-0,142114	0,225890	-0,012118	0,215340	4,050939	-6,954716	-0,887750	-2,523234	-1,210270	2,253486	13,792174	5,794574	-0,142114	0,225890	-0,012118	17,947693	15,206859	-6,954716	-0,142114	0,225890	-0,012118	17,947693	15,206859	-6,954716
13:10:49,66	-0,345097	3,143974	-0,238997	0,203990	-1,011019	0,008999	-0,138722	0,224138	-0,013140	0,269248	4,208016	-6,934863	-0,886769	-2,525151	-1,214115	2,220240	13,753799	5,771685	-0,138722	0,224138	-0,013140	17,864054	15,097662	-6,934863	-0,138722	0,224138	-0,013140	17,864054	15,097662	-6,934863
13:10:49,71	-0,345097	3,143974	-0,238997	0,203990	-1,011019	0,008999	-0,137552	0,222329	-0,016985	0,313421	4,259254	-6,957751	-0,872193	-2,455609	-1,220479	5,834349	13,156641	5,374791	-0,137552	0,222329	-0,016985	17,766278	15,057050	-6,957751	-0,137552	0,222329	-0,016985	17,766278	15,057050	-6,957751
13:10:49,76	-0,345097	3,143974	-0,238997	0,203990	-1,011019	0,008999	-0,205065	0,244477	-0,023349	0,451627	4,177024	-7,354646	-0,894096	-2,497168	-1,216065	3,579781	14,132883	5,197355	-0,205065	0,244477	-0,023349	19,643100	20,274654	-7,354646	-0,205065	0,244477	-0,023349	19,643100	20,274654	-7,354646
13:10:49,81	-0,344970	3,144007	-0,239009	0,203996	-1,010999	0,058990	-0,161675	0,225537	-0,008339	0,219302	4,048993	-7,339775	-0,877485	-2,502656	-1,205470	3,160827	13,294653	5,389662	-0,161675	0,225537	-0,008339	17,923934	16,740461	-7,339775	-0,161675	0,225537	-0,008339	17,923934	16,740461	-7,339775
13:10:49,86	-0,344970	3,144007	-0,239009	0,203996	-1,010999	0,058990	-0,161675	0,225537	-0,008339	0,219302	4,048993	-7,339775	-0,877777	-2,504958	-1,210669	3,039488	13,066196	5,385151	-0,161675	0,225537	-0,008339	17,923934	16,740461	-7,339775	-0,161675	0,225537	-0,008339	17,923934	16,740461	-7,339775
13:10:49,91	-0,344970	3,144007	-0,239009	0,203996	-1,010999	0,058990	-0,159536	0,224639	-0,013538	0,007488	4,169364	-7,344285	-0,874046	-2,507816	-1,210267	2,925281	12,866410	5,447734	-0,159536	0,224639	-0,013538	17,641612	16,692924	-7,344285	-0,159536	0,224639	-0,013538	17,641612	16,692924	-7,344285
13:10:49,96	-0,344970	3,144007	-0,239009	0,203996	-1,010999	0,058990	-0,158926	0,219979	-0,013136	0,019667	4,202077	-7,281703	-0,872588	-2,507215	-1,210681	2,843861	12,699586	5,463201	-0,160175	0,219017	-0,013550	17,077324	16,723762	-7,266236	-0,160175	0,219017	-0,013550	17,077324	16,723762	-7,266236
13:10:50,01	-0,344970	3,144007	-0,239009	0,203996	-1,010999	0,058990	-0,160175	0,219017	-0,013550	-0,115478	4,149989	-7,266236	-0,869244	-2,507858	-1,210208	2,783443	12,629302	5,515062	-0,160175	0,219017	-0,013550	17,077324	16,723762	-7,266236	-0,160175	0,219017	-0,013550	17,077324	16,723762	-7,266236
13:10:50,06	-0,344970	3,144007	-0,239009	0,203996	-1,010999	0,058990	-0,158564	0,215746	-0,011962	-0,135319	4,230112	-7,184289	-0,870562	-2,510246	-1,209093	2,745712	12,536981	5,545147	-0,158564	0,215746	-0,011962	16,800768	16,677350	-7,184289	-0,158564	0,215746	-0,011962	16,800768	16,677350	-7,184289
13:10:50,11	-0,344970	3,144007	-0,239009	0,203996	-1,010999	0,058990	-0,158564	0,215746	-0,011962	-0,135319	4,230112	-7,184289	-0,867517	-2,510019	-1,209871	2,727138	12,469363	5,550666	-0,158564	0,215746	-0,011962	16,800768	16,677350	-7,184289	-0,158564	0,215746	-0,011962	16,800768	16,677350	-7,184289
13:10:50,16	-0,344970	3,144007	-0,239009	0,203996	-1,010999	0,058990	-0,160008	0,212150	-0,012764	-0,092070	4,130930	-7,171333	-0,866725	-2,510794	-1,209895	2,652953	12,424507	5,558103	-0,160008	0,212150	-0,012764	16,561668	16,691520	-7,171333	-0,160008	0,212150	-0,012764	16,561668	16,691520	-7,171333
13:10:50,21	-0,344970	3,144007	-0,239009	0,203996	-1,010999	0,058990	-0,160909	0,209341	-0,010018	-0,023127	4,125842	-7,146311	-0,863842	-2,511417	-1,207149	2,650590	12,336857	5,583126	-0,160909	0,209341	-0,010018	16,410160	16,757183	-7,146311	-0,160909	0,209341	-0,010018	16,410160	16,757183	-7,146311
13:10:50,26	-0,344970	3,144007	-0,239009	0,203996	-1,010999	0,058990	-0,160909	0,209341	-0,010018	-0,023127	4,125842	-7,146311	-0,863388	-2,511574	-1,210196	2,640266	12,333508	5,584227	-0,160909	0,209341	-0,010018	16,410160	16,757183	-7,146311	-0,160909	0,209341	-0,010018	16,410160	16,757183	-7,146311
13:10:50,31	-0,344970	3,144007	-0,239009	0,203996	-1,010999	0,058990	-0,160246	0,209080	-0,011169	-0,044990	4,137673	-7,107210	-0,863948	-2,512121	-1,208300	2,613294	12,317487	5,622227	-0,160246	0,209080	-0,011169	16,367826	16,717015	-7,107210	-0,160246	0,209080	-0,011169	16,367826	16,717015	-7,107210
13:10:50,36	-0,344970	3,144007	-0,239009	0,203996	-1,010999	0,058990	-0,160246	0,209080	-0,011169	-0,044990	4,137673	-7,107210	-0,861139	-2,516673	-1,210263	2,558740	12,259061	5,597695	-0,160246	0,209080	-0,011169	16,367826	16,717015	-7,107210	-0,160246	0,209080	-0,011169	16,367826	16,717015	-7,107210
13:10:50,41	-0,344970	3,144007	-0,239009	0,203996	-1,010999	0,058990	-0,156149	0,206881	-0,010803	-0,053040	4,371712	-7,138892	-0,864091	-2,516770	-1,207934	2,570245	12,200972	5,590545	-0,156149	0,206881	-0,010803	16,187108	16,629411	-7,138892	-0,156149	0,206881	-0,010803	16,187108	16,629411	-7,138892
13:10:50,46	-0,344970	3,144007	-0,239009	0,203996	-1,010999	0,058990	-0,156149	0,206881	-0,010803	-0,053040	4,371712	-7,138892	-0,860485	-2,518580	-1,206440	2,540630	12,180644	5,640113	-0,156149	0,206881	-0,010803	16,187108	16,629411	-7,138892	-0,156149	0,206881	-0,010803	16,187108	16,629411	-7,138892
13:10:50,51	-0,344970	3,144007	-0,239009	0,203996	-1,010999	0,058990	-0,159209	0,202772	-0,012234	0,113816	4,234526	-7,106357	-0,859003	-2,516175	-1,209364	2,565809	12,149462	5,623079	-0,159209	0,202772	-0,012234	16,031385	16,732403	-7,106357	-0,159209	0,202772	-0,012234	16,031385	16,732403	-7,106357
13:10:50,56	-0,344970	3,144007	-0,239009	0,203996	-1,010999	0,058990	-0,159209	0,202772	-0,012234	0,113816	4,234526	-7,106357	-0,860776	-2,513725	-1,209220	2,541494	12,166517	5,631920	-0,159209	0,202772	-0,012234	16,031385	16,732403	-7,106357	-0,159209	0,202772	-0,012234	16,031385	16,732403	-7,106357
13:10:50,61	-0,344970	3,144007	-0,239009	0,203996	-1,010999	0,058990	-0,160557	0,204756	-0,012712	0,019372	4,159150	-7,081372	-0,860047	-2,514015	-1,209842	2,565608	12,159667	5,648065	-0,160557	0,204756	-0,012712	16,092705	16,762851	-7,081372	-0,160557	0,204756	-0,012712	16,092705	16,762851	-7,081372
13:10:50,66	-0,344970	3,144007	-0,239009	0,203996	-1,010999	0,058990	-0,160557	0,204756	-0,012712	0,019372	4,159150	-7,081372	-0,862523	-2,513781	-1,207557	2,516181	12,121613	5,621344	-0,160557	0,204756	-0,012712	16,092705	16,762851	-7,081372	-0,160557	0,204756	-0,012712	16,092705	16,762851	-7,081372
13:10:50,71	-0,344970	3,144007	-0,239009	0,203996	-1,010999	0,058990	-0,159521	0,207017	-0,010427	-0,155862	4,189221	-7,108092	-0,860238	-2,515547	-1,211821	2,490794	12,114313	5,638634	-0,159521	0,207017	-0,010427	16,094949	16,711631	-7,108092	-0,159521	0,207017	-0,010427	16,094949	16,711631	-7,108092
13:10:50,76	-0,344970	3,144007	-0,239009	0,203996	-1,010999	0,058990	-0,159134	0,204155	-0,014690	-0,026085	4,191015	-7,090803	-0,859036	-2,517461	-1,207550	2,505363	12,057309	5,609758	-0,159134	0,204155	-0,014690	16,000106	16,683037	-7,090803	-0,159134	0,204155	-0,014690	16,000106	16,683037	-7,090803
13:10:50,81	-0,344970	3,144007	-0,239009	0,203996	-1,010999	0,058990	-0,158471	0,203749	-0,013122	-0,006531	4,235507	-7,082464	-0,860218	-2,516325	-1,210253	2,498680	12,107923	5,646973	-0,158471	0,203749	-0,013122	15,987739	16,675496	-7,082464	-0,158471	0,203749	-0,013122	15,987739	16,675496	-7,082464
13:10:50,86	-0,344970	3,144007	-0,239009	0,203996	-1,010999	0,058990	-0,158471	0,203749	-0,013122	-0,006531	4,235507	-7,082464	-0,859236	-2,514469	-1,208404	2,503359	12,035963	5,656052	-0,158471	0,203749	-0,013122	15,987739	16,675496	-7,082464	-0,158471	0,203749	-0,013122	15,987739	16,675496	-7,082464
13:10:50,91	-0,344970	3,144007	-0,239009	0,203996	-1,010999	0,058990	-0,160569	0,203827	-0,011273	-0,070573	4,166431	-7,073384	-0,859706	-2,516534	-1,207134	2,481183	12,043798	5,667484	-0,160569	0,203827	-0,011273	15,929829	16,771131	-7,073384	-0,160569	0,203827	-0,011273	15,929829	16,771131	-7,073384
13:10:50,96	-0,344970	3,144007	-0,239009	0,203996	-1,010999	0,058990	-0,158546	0,203201	-0,010003	-0,042321	4,248516	-7,061953	-0,856123	-2,512503	-1,208293	2,522142	12,027673	5,668468	-0,158546	0,203201	-0,010003	15,908937	16,694393	-7,061953	-0,158546	0,203201	-0,010003	15,908937	16,694393	-7,061953
13:10:51,01	-0,344970	3,144007	-0,239009	0,203996	-1,010999	0,058990	-0,163828	0,202114	-0,011162	0,020720	4,017403	-7,060968	-0,858039	-2,516323	-1,210268	2,453892	12,000084	5,649210	-0,163828	0,202114	-0,011162	15,886646	16,877892	-7,060968	-0,163828	0,202114	-0,011162	15,886646	16,877892	-7,060968
13:10:51,06	-0,344970	3,144007	-0,239009	0,203996	-1,010999	0,058990	-0,159562	0,201863	-0,013138	-0,024244	4,193923	-7,080227	-0,859201	-2,515746	-1,208300	2,462224	12,002194	5,681795	-0,159481	0,203158	-0,011170	15,862299	16,723544	-7,047641	-0,159481	0,203158	-0,011170	15,862299	16,723544	-7,047641
13:10:51,11	-0,344970	3,144007	-0,239009	0,203996	-1,010999	0,058990	-0,159310	0,200962	-0,008068	0,019251	4,238594	-7,079315	-0,855712	-2,515592	-1,208557	2,448687	11,985803	5,687844	-0,159310	0,200962	-0,008068	15,794730	16,744406	-7,079315	-0,159310	0,200962	-0,008068	15,794730	16,744406	-7,079315
13:10:51,17	-0,344970	3,144007	-0,239009	0,203996	-1,010999	0,058990	-0,160318	0,203550	-0,011086	-0,111810	4,163438	-7,017862	-0,858668	-2,517731	-1,206961	2,432139	11,984273	5,659921	-0,160318	0,203550	-0,011086	15,866859	16,748427	-7,017862	-0,160318	0,203550	-0,011086	15,866859	16,748427	-7,017862
13:10:51,22	-0,344970	3,144007	-0,239009	0,203996	-1,010999	0,058990	-0,160318	0,203550	-0,011086	-0,111810	4,163438	-7,017862	-0,860906	-2,515443	-1,210357	2,428109	12,002112	5,686779	-0,160318	0,203550	-0,011086	15,866859	16,748427	-7,017862	-0,160318	0,203550	-0,011086	15,866859	16,748427	-7,017862
13:10:51,27	-0,344970	3,144007	-0,239009	0,203996	-1,010999	0,058990	-0,158890	0,204785	-0,013226	-0,187366	4,205501	-7,042658	-0,857322	-2,516179	-1,210405	2,360680	12,046425	5,653092	-0,158890	0,204785	-0,013226	15,888294	16,678391	-7,042658	-0,158890	0,204785	-0,013226	15,888294	16,678391	-7,042658
13:10:51,32	-0,344970	3,144007	-0,239009	0,203996	-1,010999	0,058990	-0,160045	0,201314	-0,013275	-0,002182	4,064916	-7,076344	-0,871494	-2,494175	-1,218700	3,651962	12,700554	5,234207	-0,160045	0,201314	-0,013275	15,800958	16,628434	-7,076344	-0,160045	0,201314	-0,013275	15,800958	16,628434	-7,076344
13:10:51,37	-0,344970	3,144007	-0,239009	0,203996	-1,010999	0,058990	-0,172015	0,224589	-0,021569	-0,000360	4,233694	-7,495229	-0,888902	-2,500955	-1,210477	3,385053	13,620057	4,961832	-0,172015	0,224589	-0,021569	17,629886	17,736857	-7,495229	-0,172015	0,224589	-0,021569	17,629886	17,736857	-7,495229
13:10:51,42	-0,345000	3,143950	-0,238996	0,204004	-1,010980	0,109010	-0,146083	0,221718	-0,010862	-0,078387	4,459535	-7,611047	-0,881974	-2,518069	-1,207993	2,566070	13,064989	5,118389	-0,146083	0,221718	-0,010862	17,326458	15,927030	-7,611047	-0,146083	0,221718	-0,010862	17,326458	15,927030	-7,611047
13:10:51,47	-0,345000	3,143950	-0,238996	0,204004	-1,010980	0,109010	-0,146083	0,221718	-0,010862	-0,078387	4,459535	-7,611047	-0,874036	-2,517970	-1,207937	2,399462	12,631305	5,190737	-0,146083	0,221718	-0,010862	17,326458	15,927030	-7,611047	-0,146083	0,221718	-0,010862	17,326458	15,927030	-7,611047
13:10:51,52	-0,345000	3,143950	-0,238996	0,204004	-1,010980	0,109010	-0,150148	0,208772	-0,011938	-0,202647	4,331204	-7,424332	-0,868730	-2,521021	-1,209069	2,239308	12,332860	5,305105	-0,150148	0,208772	-0,011938	16,185981	16,117849	-7,424332	-0,150148	0,208772	-0,011938	16,185981	16,117849	-7,424332
13:10:51,57	-0,345000	3,143950	-0,238996	0,204004	-1,010980	0,109010	-0,150148	0,208772	-0,011938	-0,202647	4,331204	-7,424332	-0,862496	-2,525289	-1,209398	2,197994	12,116057	5,371906	-0,150148	0,208772	-0,011938	16,185981	16,117849	-7,424332	-0,150148	0,208772	-0,011938	16,185981	16,117849	-7,424332
13:10:51,62	-0,345000	3,143950	-0,238996	0,204004	-1,010980	0,109010	-0,149569	0,201240	-0,012267	-0,019355	4,433975	-7,357530	-0,861813	-2,523538	-1,208266	2,059113	12,007502	5,419612	-0,149569	0,201240	-0,012267	15,777948	16,175107	-7,357530	-0,149569	0,201240	-0,012267	15,777948	16,175107	-7,357530
13:10:51,67	-0,345000	3,143950	-0,238996	0,204004	-1,010980	0,109010	-0,145476	0,198201	-0,013068	-0,130329	4,553776	-7,288778	-0,861911	-2,530352	-1,210198	1,982976	11,929625	5,440659	-0,145476	0,198201	-0,013068	15,428471	15,973668	-7,288778	-0,145476	0,198201	-0,013068	15,428471	15,973668	-7,288778
13:10:51,72	-0,345000	3,143950	-0,238996	0,204004	-1,010980	0,109010	-0,145476	0,198201	-0,013068	-0,130329	4,553776	-7,288778	-0,857745	-2,531162	-1,210186	1,959097	11,793585	5,458942	-0,145476	0,198201	-0,013068	15,428471	15,973668	-7,288778	-0,145476	0,198201	-0,013068	15,428471	15,973668	-7,288778
13:10:51,77	-0,345000	3,143950	-0,238996	0,204004	-1,010980	0,109010	-0,146858	0,194188	-0,013055	-0,051402	4,529262	-7,270495	-0,856449	-2,531372	-1,204385	1,831832	11,767360	5,492412	-0,146858	0,194188	-0,013055	15,192371	16,057627	-7,270495	-0,146858	0,194188	-0,013055	15,192371	16,057627	-7,270495
13:10:51,82	-0,345000	3,143950	-0,238996	0,204004	-1,010980	0,109010	-0,178786	0,228598	-0,010733	-0,254126	4,240150	-7,689898	-0,871581	-2,486307	-1,207864	3,939832	12,482069	5,039538	-0,178786	0,228598	-0,010733	17,690855	18,274831	-7,689898	-0,178786	0,228598	-0,010733	17,690855	18,274831	-7,689898
13:10:51,87	-0,345000	3,143950	-0,238996	0,204004	-1,010980	0,109010	-0,178786	0,228598	-0,010733	-0,254126	4,240150	-7,689898	-0,885377	-2,530036	-1,210588	1,860711	13,058920	5,052790	-0,178786	0,228598	-0,010733	17,690855	18,274831	-7,689898	-0,178786	0,228598	-0,010733	17,690855	18,274831	-7,689898
13:10:51,92	-0,345018	3,143940	-0,238987	0,203964	-1,011012	0,159043	-0,131386	0,203475	-0,010087	-0,310711	4,602904	-7,543769	-0,869734	-2,540419	-1,209015	1,454136	12,276396	5,230760	-0,131386	0,203475	-0,010087	15,662110	14,916701	-7,543769	-0,131386	0,203475	-0,010087	15,662110	14,916701	-7,543769
13:10:51,97	-0,345018	3,143940	-0,238987	0,203964	-1,011012	0,159043	-0,133704	0,191706	-0,013400	-0,161270	4,555578	-7,370952	-0,862173	-2,543795	-1,210531	1,270044	11,915534	5,358485	-0,133704	0,191706	-0,013400	14,887690	15,051324	-7,370952	-0,133704	0,191706	-0,013400	14,887690	15,051324	-7,370952
13:10:52,02	-0,345018	3,143940	-0,238987	0,203964	-1,011012	0,159043	-0,132315	0,187172	-0,010643	-0,148685	4,674208	-7,306110	-0,858940	-2,547265	-1,207773	1,198638	11,699015	5,423326	-0,132315	0,187172	-0,010643	14,544309	15,060945	-7,306110	-0,132315	0,187172	-0,010643	14,544309	15,060945	-7,306110
13:10:52,07	-0,345018	3,143940	-0,238987	0,203964	-1,011012	0,159043	-0,132315	0,187172	-0,010643	-0,148685	4,674208	-7,306110	-0,856311	-2,549460	-1,208532	1,121449	11,504413	5,476618	-0,131728	0,183797	-0,011401	14,247758	15,075850	-7,252819	-0,131728	0,183797	-0,011401	14,247758	15,075850	-7,252819
13:10:52,12	-0,345018	3,143940	-0,238987	0,203964	-1,011012	0,159043	-0,131728	0,183797	-0,011401	-0,180330	4,735171	-7,252819	-0,851580	-2,546314	-1,213830	1,072079	11,364258	5,576470	-0,136819	0,181274	-0,016700	14,034827	15,238065	-7,152967	-0,136819	0,181274	-0,016700	14,034827	15,238065	-7,152967
13:10:52,17	-0,345018	3,143940	-0,238987	0,203964	-1,011012	0,159043	-0,135265	0,180120	-0,010093	-0,269914	4,529993	-7,142918	-0,851358	-2,548237	-1,207223	0,962598	11,271869	5,586519	-0,135265	0,180120	-0,010093	13,869488	15,148261	-7,142918	-0,135265	0,180120	-0,010093	13,869488	15,148261	-7,142918
13:10:52,22	-0,345018	3,143940	-0,238987	0,203964	-1,011012	0,159043	-0,135265	0,180120	-0,010093	-0,269914	4,529993	-7,142918	-0,853993	-2,548707	-1,210464	0,944523	11,231931	5,597370	-0,135265	0,180120	-0,010093	13,869488	15,148261	-7,142918	-0,135265	0,180120	-0,010093	13,869488	15,148261	-7,142918
13:10:52,27	-0,345018	3,143940	-0,238987	0,203964	-1,011012	0,159043	-0,133540	0,182167	-0,013334	-0,419982	4,623986	-7,132066	-0,846831	-2,549177	-1,206046	0,947016	11,138973	5,638875	-0,133540	0,182167	-0,013334	13,880109	15,106876	-7,132066	-0,133540	0,182167	-0,013334	13,880109	15,106876	-7,132066
13:10:52,32	-0,345018	3,143940	-0,238987	0,203964	-1,011012	0,159043	-0,136713	0,175729	-0,008916	-0,164489	4,507605	-7,090561	-0,847195	-2,549605	-1,208874	0,878656	11,067494	5,665531	-0,136713	0,175729	-0,008916	13,630258	15,239610	-7,090561	-0,136713	0,175729	-0,008916	13,630258	15,239610	-7,090561
13:10:52,37	-0,345018	3,143940	-0,238987	0,203964	-1,011012	0,159043	-0,136874	0,174408	-0,011847	-0,222183	4,488068	-7,073053	-0,845606	-2,549699	-1,208977	0,874139	11,035084	5,656384	-0,136874	0,174408	-0,011847	13,468831	15,232705	-7,073053	-0,136874	0,174408	-0,011847	13,468831	15,232705	-7,073053
13:10:52,42	-0,345018	3,143940	-0,238987	0,203964	-1,011012	0,159043	-0,136874	0,174408	-0,011847	-0,222183	4,488068	-7,073053	-0,846911	-2,551584	-1,207824	0,849257	10,993493	5,688420	-0,134589	0,174595	-0,010694	13,425332	15,171391	-7,041016	-0,134589	0,174595	-0,010694	13,425332	15,171391	-7,041016
13:10:52,47	-0,345018	3,143940	-0,238987	0,203964	-1,011012	0,159043	-0,134589	0,174595	-0,010694	-0,280378	4,606155	-7,041016	-0,844388	-2,554522	-1,208843	0,839621	10,967066	5,696368	-0,134589	0,174595	-0,010694	13,425332	15,171391	-7,041016	-0,134589	0,174595	-0,010694	13,425332	15,171391	-7,041016
13:10:52,52	-0,345018	3,143940	-0,238987	0,203964	-1,011012	0,159043	-0,131043	0,172505	-0,010923	-0,271382	4,791924	-6,996933	-0,846873	-2,555700	-1,208054	0,800613	10,906447	5,732504	-0,131043	0,172505	-0,010923	13,270230	15,078827	-6,996933	-0,131043	0,172505	-0,010923	13,270230	15,078827	-6,996933
13:10:52,57	-0,345018	3,143940	-0,238987	0,203964	-1,011012	0,159043	-0,131043	0,172505	-0,010923	-0,271382	4,791924	-6,996933	-0,844530	-2,550581	-1,210434	0,795292	10,944119	5,697617	-0,136649	0,173035	-0,013304	13,314238	15,203925	-7,031819	-0,136649	0,173035	-0,013304	13,314238	15,203925	-7,031819
13:10:52,62	-0,345018	3,143940	-0,238987	0,203964	-1,011012	0,159043	-0,135858	0,171230	-0,012866	-0,205563	4,547025	-6,985075	-0,843363	-2,552167	-1,209997	0,805133	10,903335	5,744361	-0,135858	0,171230	-0,012866	13,236030	15,211890	-6,985075	-0,135858	0,171230	-0,012866	13,236030	15,211890	-6,985075
13:10:52,67	-0,345018	3,143940	-0,238987	0,203964	-1,011012	0,159043	-0,135858	0,171230	-0,012866	-0,205563	4,547025	-6,985075	-0,842949	-2,552989	-1,210386	0,795771	10,888420	5,744166	-0,135858	0,171230	-0,012866	13,236030	15,211890	-6,985075	-0,135858	0,171230	-0,012866	13,236030	15,211890	-6,985075
13:10:52,72	-0,345018	3,143940	-0,238987	0,203964	-1,011012	0,159043	-0,130063	0,170080	-0,014798	-0,241109	4,854859	-6,972840	-0,845264	-2,557761	-1,211929	0,763054	10,817510	5,756597	-0,130063	0,170080	-0,014798	13,110179	15,064782	-6,972840	-0,130063	0,170080	-0,014798	13,110179	15,064782	-6,972840
13:10:52,77	-0,345018	3,143940	-0,238987	0,203964	-1,011012	0,159043	-0,130063	0,170080	-0,014798	-0,241109	4,854859	-6,972840	-0,845839	-2,554633	-1,209987	0,765889	10,845995	5,771199	-0,130063	0,170080	-0,014798	13,110179	15,064782	-6,972840	-0,130063	0,170080	-0,014798	13,110179	15,064782	-6,972840
13:10:52,82	-0,345018	3,143940	-0,238987	0,203964	-1,011012	0,159043	-0,132075	0,168513	-0,014229	-0,198936	4,736607	-6,971570	-0,843589	-2,554853	-1,208847	0,725466	10,806275	5,755469	-0,132075	0,168513	-0,014229	13,029344	15,104523	-6,971570	-0,132075	0,168513	-0,014229	13,029344	15,104523	-6,971570
13:10:52,87	-0,345018	3,143940	-0,238987	0,203964	-1,011012	0,159043	-0,132075	0,168513	-0,014229	-0,198936	4,736607	-6,971570	-0,841201	-2,555305	-1,211934	0,745778	10,808633	5,767250	-0,134222	0,167789	-0,014803	13,033152	15,164476	-6,962187	-0,134222	0,167789	-0,014803	13,033152	15,164476	-6,962187
13:10:52,92	-0,345018	3,143940	-0,238987	0,203964	-1,011012	0,159043	-0,134384	0,169238	-0,010316	-0,228376	4,635217	-6,937449	-0,842374	-2,554440	-1,207447	0,751938	10,788082	5,791987	-0,134384	0,169238	-0,010316	13,056826	15,184394	-6,937449	-0,134384	0,169238	-0,010316	13,056826	15,184394	-6,937449
13:10:52,97	-0,345018	3,143940	-0,238987	0,203964	-1,011012	0,159043	-0,134384	0,169238	-0,010316	-0,228376	4,635217	-6,937449	-0,840094	-2,556929	-1,210004	0,716020	10,771055	5,755438	-0,133369	0,166019	-0,012873	12,938823	15,134890	-6,973999	-0,133369	0,166019	-0,012873	12,938823	15,134890	-6,973999
13:10:53,02	-0,345018	3,143940	-0,238987	0,203964	-1,011012	0,159043	-0,133369	0,166019	-0,012873	-0,093700	4,665433	-6,973999	-0,844242	-2,555269	-1,208055	0,700911	10,796054	5,788654	-0,132732	0,170441	-0,010925	13,070079	15,092433	-6,940783	-0,132732	0,170441	-0,010925	13,070079	15,092433	-6,940783
13:10:53,07	-0,345018	3,143940	-0,238987	0,203964	-1,011012	0,159043	-0,132732	0,170441	-0,010925	-0,309509	4,672957	-6,940783	-0,842046	-2,557728	-1,208792	0,680569	10,742752	5,751279	-0,132732	0,170441	-0,010925	13,070079	15,092433	-6,940783	-0,132732	0,170441	-0,010925	13,070079	15,092433	-6,940783
13:10:53,12	-0,345018	3,143940	-0,238987	0,203964	-1,011012	0,159043	-0,131700	0,167310	-0,011661	-0,203053	4,735649	-6,978157	-0,840067	-2,553204	-1,208453	0,744591	10,744927	5,753921	-0,131700	0,167310	-0,011661	12,930788	15,074123	-6,978157	-0,131700	0,167310	-0,011661	12,930788	15,074123	-6,978157
13:10:53,17	-0,345018	3,143940	-0,238987	0,203964	-1,011012	0,159043	-0,136608	0,167858	-0,011322	-0,197660	4,534801	-6,975516	-0,841036	-2,557968	-1,207416	0,712514	10,708792	5,833955	-0,136608	0,167858	-0,011322	12,979210	15,258537	-6,975516	-0,136608	0,167858	-0,011322	12,979210	15,258537	-6,975516
13:10:53,22	-0,345018	3,143940	-0,238987	0,203964	-1,011012	0,159043	-0,131998	0,166316	-0,010285	-0,164785	4,764809	-6,895481	-0,841036	-2,556944	-1,210347	0,714645	10,720790	5,818084	-0,131998	0,166316	-0,010285	12,891002	15,126660	-6,895481	-0,131998	0,166316	-0,010285	12,891002	15,126660	-6,895481
13:10:53,27	-0,345018	3,143940	-0,238987	0,203964	-1,011012	0,159043	-0,132884	0,166828	-0,013216	-0,179941	4,714574	-6,911353	-0,843548	-2,556559	-1,210404	0,686007	10,711433	5,767265	-0,132884	0,166828	-0,013216	12,916019	15,145990	-6,911353	-0,132884	0,166828	-0,013216	12,916019	15,145990	-6,911353
13:10:53,32	-0,345018	3,143940	-0,238987	0,203964	-1,011012	0,159043	-0,131962	0,169195	-0,013273	-0,325492	4,742435	-6,962171	-0,844076	-2,555215	-1,212794	0,679924	10,725765	5,831933	-0,131962	0,169195	-0,013273	12,956346	15,101414	-6,962171	-0,131962	0,169195	-0,013273	12,956346	15,101414	-6,962171
13:10:53,37	-0,345018	3,143940	-0,238987	0,203964	-1,011012	0,159043	-0,132862	0,170325	-0,015663	-0,374842	4,683156	-6,897504	-0,838467	-2,555740	-1,209196	0,687683	10,691847	5,816145	-0,132862	0,170325	-0,015663	12,995640	15,112854	-6,897504	-0,132862	0,170325	-0,015663	12,995640	15,112854	-6,897504
13:10:53,42	-0,345018	3,143940	-0,238987	0,203964	-1,011012	0,159043	-0,136805	0,170850	-0,010883	-0,407753	4,519046	-6,875314	-0,842559	-2,551537	-1,208014	0,712562	10,700456	5,854123	-0,136805	0,170850	-0,010883	13,003960	15,258259	-6,875314	-0,136805	0,170850	-0,010883	13,003960	15,258259	-6,875314
13:10:53,47	-0,345018	3,143940	-0,238987	0,203964	-1,011012	0,159043	-0,136805	0,170850	-0,010883	-0,407753	4,519046	-6,875314	-0,839663	-2,557058	-1,209862	0,678771	10,693979	5,835688	-0,136805	0,170850	-0,010883	13,003960	15,258259	-6,875314	-0,136805	0,170850	-0,010883	13,003960	15,258259	-6,875314
13:10:53,52	-0,345018	3,143940	-0,238987	0,203964	-1,011012	0,159043	-0,133473	0,165581	-0,012731	-0,156270	4,666316	-6,893748	-0,842161	-2,558247	-1,208098	0,659569	10,667249	5,821235	-0,133473	0,165581	-0,012731	12,841827	15,143919	-6,893748	-0,133473	0,165581	-0,012731	12,841827	15,143919	-6,893748
13:10:53,57	-0,345018	3,143940	-0,238987	0,203964	-1,011012	0,159043	-0,131194	0,167150	-0,010967	-0,270598	4,781549	-6,908202	-0,841456	-2,552214	-1,208840	0,675603	10,688640	5,806266	-0,131194	0,167150	-0,010967	12,850651	15,080267	-6,908202	-0,131194	0,167150	-0,010967	12,850651	15,080267	-6,908202
13:10:53,63	-0,345018	3,143940	-0,238987	0,203964	-1,011012	0,159043	-0,136771	0,169556	-0,011709	-0,369185	4,494751	-6,923171	-0,837392	-2,558565	-1,209183	0,646540	10,657591	5,839455	-0,136771	0,169556	-0,011709	12,940960	15,231240	-6,923171	-0,136771	0,169556	-0,011709	12,940960	15,231240	-6,923171
13:10:53,68	-0,345018	3,143940	-0,238987	0,203964	-1,011012	0,159043	-0,133302	0,162861	-0,012053	-0,062464	4,665454	-6,889982	-0,837417	-2,558045	-1,210312	0,654542	10,628418	5,887649	-0,133302	0,162861	-0,012053	12,722120	15,129688	-6,889982	-0,133302	0,162861	-0,012053	12,722120	15,129688	-6,889982
13:10:53,73	-0,345018	3,143940	-0,238987	0,203964	-1,011012	0,159043	-0,133741	0,163143	-0,013181	-0,098391	4,664176	-6,841788	-0,841412	-2,557791	-1,209182	0,695637	10,656534	5,823800	-0,133741	0,163143	-0,013181	12,708330	15,162820	-6,841788	-0,133741	0,163143	-0,013181	12,708330	15,162820	-6,841788
13:10:53,78	-0,345018	3,143940	-0,238987	0,203964	-1,011012	0,159043	-0,131963	0,166730	-0,012051	-0,239996	4,778124	-6,905636	-0,838617	-2,557308	-1,212306	0,640955	10,636770	5,835875	-0,131963	0,166730	-0,012051	12,848270	15,137255	-6,905636	-0,131963	0,166730	-0,012051	12,848270	15,137255	-6,905636
13:10:53,83	-0,345018	3,143940	-0,238987	0,203964	-1,011012	0,159043	-0,134675	0,163621	-0,010128	-0,126266	4,636535	-6,921593	-0,837364	-2,556997	-1,207259	0,671162	10,615331	5,807844	-0,134675	0,163621	-0,010128	12,717971	15,208512	-6,921593	-0,134675	0,163621	-0,010128	12,717971	15,208512	-6,921593
13:10:53,88	-0,345018	3,143940	-0,238987	0,203964	-1,011012	0,159043	-0,134675	0,163621	-0,010128	-0,126266	4,636535	-6,921593	-0,839725	-2,558428	-1,209551	0,652646	10,684402	5,869163	-0,134675	0,163621	-0,010128	12,717971	15,208512	-6,921593	-0,134675	0,163621	-0,010128	12,717971	15,208512	-6,921593
13:10:53,93	-0,345018	3,143940	-0,238987	0,203964	-1,011012	0,159043	-0,132255	0,164950	-0,012420	-0,144839	4,711805	-6,860274	-0,841915	-2,558704	-1,207909	0,664523	10,659469	5,851077	-0,132255	0,164950	-0,012420	12,803761	15,093812	-6,860274	-0,132255	0,164950	-0,012420	12,803761	15,093812	-6,860274
13:10:53,98	-0,345018	3,143940	-0,238987	0,203964	-1,011012	0,159043	-0,133028	0,164035	-0,012042	-0,140413	4,717767	-6,886621	-0,838546	-2,558216	-1,209173	0,671047	10,623932	5,842816	-0,133028	0,164035	-0,012042	12,736339	15,160474	-6,886621	-0,133028	0,164035	-0,012042	12,736339	15,160474	-6,886621
13:10:54,03	-0,345018	3,143940	-0,238987	0,203964	-1,011012	0,159043	-0,133028	0,164035	-0,012042	-0,140413	4,717767	-6,886621	-0,838004	-2,556384	-1,209573	0,650916	10,637410	5,848909	-0,133028	0,164035	-0,012042	12,736339	15,160474	-6,886621	-0,133028	0,164035	-0,012042	12,736339	15,160474	-6,886621
13:10:54,08	-0,345018	3,143940	-0,238987	0,203964	-1,011012	0,159043	-0,134886	0,164481	-0,012443	-0,162014	4,596970	-6,880527	-0,839826	-2,555852	-1,208911	0,627994	10,629112	5,845817	-0,134436	0,166325	-0,011780	12,779988	15,157902	-6,883619	-0,134436	0,166325	-0,011780	12,779988	15,157902	-6,883619
13:10:54,13	-0,345018	3,143940	-0,238987	0,203964	-1,011012	0,159043	-0,134892	0,165141	-0,012421	-0,187596	4,606402	-6,856410	-0,838571	-2,556049	-1,209551	0,663709	10,640068	5,873027	-0,134892	0,165141	-0,012421	12,775940	15,195454	-6,856410	-0,134892	0,165141	-0,012421	12,775940	15,195454	-6,856410
13:10:54,18	-0,345018	3,143940	-0,238987	0,203964	-1,011012	0,159043	-0,134892	0,165141	-0,012421	-0,187596	4,606402	-6,856410	-0,837477	-2,556978	-1,209562	0,637038	10,595920	5,867100	-0,134892	0,165141	-0,012421	12,775940	15,195454	-6,856410	-0,134892	0,165141	-0,012421	12,775940	15,195454	-6,856410
13:10:54,23	-0,345018	3,143940	-0,238987	0,203964	-1,011012	0,159043	-0,134635	0,163728	-0,012432	-0,165713	4,618756	-6,862337	-0,837953	-2,554996	-1,209936	0,679780	10,643836	5,873479	-0,134635	0,163728	-0,012432	12,686940	15,187612	-6,862337	-0,134635	0,163728	-0,012432	12,686940	15,187612	-6,862337
13:10:54,28	-0,345018	3,143940	-0,238987	0,203964	-1,011012	0,159043	-0,136113	0,165131	-0,012805	-0,175800	4,554955	-6,855957	-0,841808	-2,556517	-1,209403	0,620344	10,621723	5,841480	-0,136113	0,165131	-0,012805	12,786986	15,239839	-6,855957	-0,136113	0,165131	-0,012805	12,786986	15,239839	-6,855957
13:10:54,33	-0,345018	3,143940	-0,238987	0,203964	-1,011012	0,159043	-0,133118	0,163015	-0,011749	-0,105205	4,666907	-6,859307	-0,837618	-2,558648	-1,208880	0,622151	10,631568	5,870130	-0,133118	0,163015	-0,011749	12,691472	15,116703	-6,859307	-0,133118	0,163015	-0,011749	12,691472	15,116703	-6,859307
13:10:54,38	-0,345018	3,143940	-0,238987	0,203964	-1,011012	0,159043	-0,131701	0,164084	-0,010874	-0,182559	4,751462	-6,858565	-0,836896	-2,557694	-1,208707	0,633791	10,589042	5,880922	-0,131701	0,164084	-0,010874	12,698009	15,089996	-6,858565	-0,131701	0,164084	-0,010874	12,698009	15,089996	-6,858565
13:10:54,43	-0,345018	3,143940	-0,238987	0,203964	-1,011012	0,159043	-0,131701	0,164084	-0,010874	-0,182559	4,751462	-6,858565	-0,838657	-2,556871	-1,210743	0,631790	10,610875	5,853628	-0,131701	0,164084	-0,010874	12,698009	15,089996	-6,858565	-0,131701	0,164084	-0,010874	12,698009	15,089996	-6,858565
13:10:54,48	-0,345018	3,143940	-0,238987	0,203964	-1,011012	0,159043	-0,134137	0,164803	-0,013613	-0,211293	4,632629	-6,875809	-0,840969	-2,558830	-1,208031	0,628606	10,644304	5,837855	-0,134137	0,164803	-0,013613	12,725759	15,162393	-6,875809	-0,134137	0,164803	-0,013613	12,725759	15,162393	-6,875809
13:10:54,53	-0,345018	3,143940	-0,238987	0,203964	-1,011012	0,159043	-0,131285	0,165826	-0,010900	-0,237110	4,761467	-6,891582	-0,841253	-2,557471	-1,208718	0,653804	10,608806	5,864485	-0,131285	0,165826	-0,010900	12,780215	15,067340	-6,891582	-0,131285	0,165826	-0,010900	12,780215	15,067340	-6,891582
13:10:54,58	-0,345018	3,143940	-0,238987	0,203964	-1,011012	0,159043	-0,132320	0,166752	-0,011587	-0,303422	4,747231	-6,864952	-0,840637	-2,558715	-1,208693	0,641474	10,605233	5,835564	-0,132320	0,166752	-0,011587	12,786620	15,134331	-6,864952	-0,132320	0,166752	-0,011587	12,786620	15,134331	-6,864952
13:10:54,63	-0,345018	3,143940	-0,238987	0,203964	-1,011012	0,159043	-0,130521	0,163466	-0,012405	-0,170330	4,804110	-6,824157	-0,839307	-2,560672	-1,209536	0,603131	10,594402	5,905280	-0,130521	0,163466	-0,012405	12,661715	15,049971	-6,824157	-0,130521	0,163466	-0,012405	12,661715	15,049971	-6,824157
13:10:54,68	-0,345018	3,143940	-0,238987	0,203964	-1,011012	0,159043	-0,130521	0,163466	-0,012405	-0,170330	4,804110	-6,824157	-0,839258	-2,559647	-1,207635	0,625264	10,571578	5,840339	-0,130521	0,163466	-0,012405	12,661715	15,049971	-6,824157	-0,130521	0,163466	-0,012405	12,661715	15,049971	-6,824157
13:10:54,73	-0,345018	3,143940	-0,238987	0,203964	-1,011012	0,159043	-0,131433	0,163935	-0,010505	-0,203464	4,787254	-6,889098	-0,788285	-2,546711	-1,188240	1,363352	8,004452	6,329250	-0,131433	0,163935	-0,010505	12,665467	15,104724	-6,889098	-0,131433	0,163935	-0,010505	12,665467	15,104724	-6,889098
13:10:54,78	-0,345018	3,143940	-0,238987	0,203964	-1,011012	0,159043	-0,168122	0,126261	0,008891	-0,098519	4,802168	-6,400186	-0,758289	-2,534302	-1,196841	1,828729	6,356621	6,671553	-0,168122	0,126261	0,008891	9,812930	17,999761	-6,400186	-0,168122	0,126261	0,008891	9,812930	17,999761	-6,400186
13:10:54,83	-0,345083	3,144004	-0,239004	0,203986	-1,010990	0,109081	-0,193867	0,106488	0,000290	-0,264704	4,690397	-6,057884	-0,755305	-2,525712	-1,199631	2,241260	6,112959	6,713063	-0,193867	0,106488	0,000290	8,094575	19,908933	-6,057884	-0,193867	0,106488	0,000290	8,094575	19,908933	-6,057884
13:10:54,88	-0,345083	3,144004	-0,239004	0,203986	-1,010990	0,109081	-0,202798	0,108198	-0,002501	-0,358385	4,705067	-6,016374	-0,755370	-2,525498	-1,200187	2,290517	6,089260	6,720635	-0,202798	0,108198	-0,002501	8,135143	20,624703	-6,016374	-0,202798	0,108198	-0,002501	8,135143	20,624703	-6,016374
13:10:54,93	-0,345083	3,144004	-0,239004	0,203986	-1,010990	0,109081	-0,204304	0,106692	-0,003410	-0,265523	4,611122	-6,016280	-0,753248	-2,525160	-1,200541	2,235024	6,133389	6,713157	-0,204304	0,106692	-0,003410	8,109821	20,649006	-6,016280	-0,204304	0,106692	-0,003410	8,109821	20,649006	-6,016280
13:10:54,98	-0,345083	3,144004	-0,239004	0,203986	-1,010990	0,109081	-0,204304	0,106692	-0,003410	-0,265523	4,611122	-6,016280	-0,754684	-2,527174	-1,197299	2,234488	6,149375	6,707925	-0,204304	0,106692	-0,003410	8,109821	20,649006	-6,016280	-0,204304	0,106692	-0,003410	8,109821	20,649006	-6,016280
13:10:55,03	-0,345083	3,144004	-0,239004	0,203986	-1,010990	0,109081	-0,201842	0,106929	-0,000168	-0,264240	4,730688	-6,021512	-0,751777	-2,529118	-1,201662	2,209454	6,182403	6,719377	-0,201842	0,106929	-0,000168	8,129663	20,575306	-6,021512	-0,201842	0,106929	-0,000168	8,129663	20,575306	-6,021512
13:10:55,08	-0,345083	3,144004	-0,239004	0,203986	-1,010990	0,109081	-0,201612	0,103439	-0,004532	-0,066702	4,704468	-6,010060	-0,751710	-2,527215	-1,200391	2,250952	6,158792	6,715292	-0,201612	0,103439	-0,004532	8,053277	20,531010	-6,010060	-0,201612	0,103439	-0,004532	8,053277	20,531010	-6,010060
13:10:55,13	-0,345083	3,144004	-0,239004	0,203986	-1,010990	0,109081	-0,203293	0,104333	-0,003260	-0,112882	4,664782	-6,014145	-0,752999	-2,526230	-1,201585	2,192841	6,193213	6,722487	-0,203293	0,104333	-0,003260	8,077267	20,623309	-6,014145	-0,203293	0,104333	-0,003260	8,077267	20,623309	-6,014145
13:10:55,18	-0,345083	3,144004	-0,239004	0,203986	-1,010990	0,109081	-0,204592	0,101238	-0,004065	-0,000792	4,518251	-6,002588	-0,748380	-2,527638	-1,201196	2,158128	6,155975	6,726849	-0,204592	0,101238	-0,004065	7,946397	20,578755	-6,002588	-0,204592	0,101238	-0,004065	7,946397	20,578755	-6,002588
13:10:55,23	-0,345083	3,144004	-0,239004	0,203986	-1,010990	0,109081	-0,204592	0,101238	-0,004065	-0,000792	4,518251	-6,002588	-0,769964	-2,595808	-1,191737	-1,387795	6,714837	7,168588	-0,204592	0,101238	-0,004065	7,946397	20,578755	-6,002588	-0,204592	0,101238	-0,004065	7,946397	20,578755	-6,002588
13:10:55,28	-0,345083	3,144004	-0,239004	0,203986	-1,010990	0,109081	-0,134763	0,085845	0,005393	-0,489344	4,799086	-5,560849	-0,718639	-2,551957	-1,197473	1,051671	4,267020	7,490964	-0,134763	0,085845	0,005393	6,249516	15,377990	-5,560849	-0,134763	0,085845	0,005393	6,249516	15,377990	-5,560849
13:10:55,33	-0,345096	3,143989	-0,239008	0,203987	-1,011015	0,059019	-0,210605	0,061067	-0,003188	-0,076305	4,877039	-5,221392	-0,710585	-2,542516	-1,200319	1,657412	3,945837	7,508045	-0,210605	0,061067	-0,003188	4,717478	21,409522	-5,221392	-0,210605	0,061067	-0,003188	4,717478	21,409522	-5,221392
13:10:55,38	-0,345096	3,143989	-0,239008	0,203987	-1,011015	0,059019	-0,210605	0,061067	-0,003188	-0,076305	4,877039	-5,221392	-0,712897	-2,533820	-1,200726	1,697023	3,962381	7,514151	-0,210605	0,061067	-0,003188	4,717478	21,409522	-5,221392	-0,210605	0,061067	-0,003188	4,717478	21,409522	-5,221392
13:10:55,43	-0,345096	3,143989	-0,239008	0,203987	-1,011015	0,059019	-0,216980	0,067417	-0,003595	-0,372377	4,571552	-5,215285	-0,711133	-2,538477	-1,197184	1,693033	3,925677	7,544391	-0,216980	0,067417	-0,003595	4,919890	21,604502	-5,215285	-0,216980	0,067417	-0,003595	4,919890	21,604502	-5,215285
13:10:55,48	-0,345096	3,143989	-0,239008	0,203987	-1,011015	0,059019	-0,213830	0,063561	-5,300138E-5	-0,205641	4,750283	-5,185046	-0,709915	-2,536098	-1,198762	1,703599	3,965574	7,518014	-0,213830	0,063561	-5,300138E-5	4,783921	21,535905	-5,185046	-0,213830	0,063561	-5,300138E-5	4,783921	21,535905	-5,185046
13:10:55,53	-0,345096	3,143989	-0,239008	0,203987	-1,011015	0,059019	-0,216498	0,063696	-0,001632	-0,172804	4,600717	-5,211423	-0,710553	-2,534472	-1,198010	1,682770	3,964894	7,508189	-0,216498	0,063696	-0,001632	4,827321	21,595826	-5,211423	-0,216498	0,063696	-0,001632	4,827321	21,595826	-5,211423
13:10:55,58	-0,345096	3,143989	-0,239008	0,203987	-1,011015	0,059019	-0,217588	0,065061	-0,000879	-0,254803	4,526373	-5,221248	-0,713410	-2,536447	-1,198783	1,717839	3,964360	7,486903	-0,217588	0,065061	-0,000879	4,852498	21,606995	-5,221248	-0,217588	0,065061	-0,000879	4,852498	21,606995	-5,221248
13:10:55,63	-0,345096	3,143989	-0,239008	0,203987	-1,011015	0,059019	-0,214449	0,066548	-0,001652	-0,315057	4,720236	-5,242534	-0,709308	-2,534524	-1,196805	1,716505	3,959677	7,536220	-0,214449	0,066548	-0,001652	4,908976	21,554450	-5,242534	-0,214449	0,066548	-0,001652	4,908976	21,554450	-5,242534
13:10:55,68	-0,345096	3,143989	-0,239008	0,203987	-1,011015	0,059019	-0,217248	0,063975	0,000299	-0,134850	4,581408	-5,250524	-0,709782	-2,535309	-1,196832	1,746896	4,001173	7,478913	-0,217248	0,063975	0,000299	4,887202	21,635400	-5,250524	-0,217248	0,063975	0,000299	4,887202	21,635400	-5,250524
13:10:55,73	-0,345096	3,143989	-0,239008	0,203987	-1,011015	0,059019	-0,216337	0,064195	-0,003057	-0,154117	4,617893	-5,185613	-0,710427	-2,535989	-1,200188	1,733515	3,999821	7,543824	-0,216337	0,064195	-0,003057	4,885152	21,600334	-5,185613	-0,216337	0,064195	-0,003057	4,885152	21,600334	-5,185613
13:10:55,78	-0,345096	3,143989	-0,239008	0,203987	-1,011015	0,059019	-0,216337	0,064195	-0,003057	-0,154117	4,617893	-5,185613	-0,712446	-2,537776	-1,198760	1,709295	3,964133	7,513183	-0,216337	0,064195	-0,003057	4,885152	21,600334	-5,185613	-0,216337	0,064195	-0,003057	4,885152	21,600334	-5,185613
13:10:55,83	-0,345096	3,143989	-0,239008	0,203987	-1,011015	0,059019	-0,216552	0,065654	-0,001243	-0,237262	4,621049	-5,226063	-0,711584	-2,535073	-1,198374	1,742298	3,986384	7,503374	-0,216552	0,065654	-0,001243	4,916586	21,620351	-5,226063	-0,216552	0,065654	-0,001243	4,916586	21,620351	-5,226063
13:10:55,88	-0,345096	3,143989	-0,239008	0,203987	-1,011015	0,059019	-0,213156	0,065174	-0,000844	-0,226267	4,736358	-5,191872	-0,712866	-2,538253	-1,197975	1,682283	4,004911	7,537564	-0,213156	0,065174	-0,000844	4,889906	21,469141	-5,191872	-0,213156	0,065174	-0,000844	4,889906	21,469141	-5,191872
13:10:55,93	-0,345096	3,143989	-0,239008	0,203987	-1,011015	0,059019	-0,216238	0,066218	-0,000494	-0,247708	4,573899	-5,234311	-0,712731	-2,534771	-1,202170	1,696628	3,993377	7,526816	-0,216238	0,066218	-0,000494	4,950411	21,548604	-5,234311	-0,216238	0,066218	-0,000494	4,950411	21,548604	-5,234311
13:10:55,98	-0,345096	3,143989	-0,239008	0,203987	-1,011015	0,059019	-0,216238	0,066218	-0,000494	-0,247708	4,573899	-5,234311	-0,710509	-2,537736	-1,200715	1,680618	4,020147	7,512765	-0,216238	0,066218	-0,000494	4,950411	21,548604	-5,234311	-0,216238	0,066218	-0,000494	4,950411	21,548604	-5,234311
13:10:56,03	-0,345096	3,143989	-0,239008	0,203987	-1,011015	0,059019	-0,214782	0,063392	-0,003584	-0,121219	4,642753	-5,216672	-0,713335	-2,533819	-1,197207	1,736474	4,033215	7,518643	-0,214782	0,063392	-0,003584	4,855033	21,503167	-5,216672	-0,214782	0,063392	-0,003584	4,855033	21,503167	-5,216672
13:10:56,08	-0,345096	3,143989	-0,239008	0,203987	-1,011015	0,059019	-0,217949	0,065121	-0,002424	-0,195382	4,525292	-5,233798	-0,710424	-2,534129	-1,199554	1,729370	4,010196	7,495638	-0,217949	0,065121	-0,002424	4,916617	21,634274	-5,233798	-0,217949	0,065121	-0,002424	4,916617	21,634274	-5,233798
13:10:56,13	-0,345096	3,143989	-0,239008	0,203987	-1,011015	0,059019	-0,216148	0,066067	-0,002389	-0,234353	4,640049	-5,205502	-0,712143	-2,535216	-1,199520	1,752741	4,008490	7,523935	-0,216148	0,066067	-0,002389	4,951889	21,607635	-5,205502	-0,216148	0,066067	-0,002389	4,951889	21,607635	-5,205502
13:10:56,18	-0,345096	3,143989	-0,239008	0,203987	-1,011015	0,059019	-0,216148	0,066067	-0,002389	-0,234353	4,640049	-5,205502	-0,709299	-2,534228	-1,197185	1,711900	3,995353	7,552222	-0,216148	0,066067	-0,002389	4,951889	21,607635	-5,205502	-0,216148	0,066067	-0,002389	4,951889	21,607635	-5,205502
13:10:56,23	-0,345096	3,143989	-0,239008	0,203987	-1,011015	0,059019	-0,218426	0,064097	-5,468296E-5	-0,163748	4,492754	-5,177214	-0,711015	-2,535766	-1,196052	1,710611	4,032505	7,503760	-0,218426	0,064097	-5,468296E-5	4,867904	21,639220	-5,177214	-0,218426	0,064097	-5,468296E-5	4,867904	21,639220	-5,177214
13:10:56,28	-0,345096	3,143989	-0,239008	0,203987	-1,011015	0,059019	-0,216236	0,064814	0,001078	-0,169489	4,586971	-5,225677	-0,711048	-2,537200	-1,198717	1,715257	4,000184	7,567067	-0,216236	0,064814	0,001078	4,918429	21,561478	-5,225677	-0,216236	0,064814	0,001078	4,918429	21,561478	-5,225677
13:10:56,33	-0,345096	3,143989	-0,239008	0,203987	-1,011015	0,059019	-0,215146	0,065530	-0,001241	-0,197900	4,648395	-5,214782	-0,711669	-2,536220	-1,198399	1,691627	4,005914	7,494661	-0,215146	0,065530	-0,001241	4,946225	21,537337	-5,214782	-0,215146	0,065530	-0,001241	4,946225	21,537337	-5,214782
13:10:56,38	-0,345096	3,143989	-0,239008	0,203987	-1,011015	0,059019	-0,215146	0,065530	-0,001241	-0,197900	4,648395	-5,214782	-0,709286	-2,534120	-1,200324	1,718013	3,998434	7,510580	-0,215146	0,065530	-0,001241	4,946225	21,537337	-5,214782	-0,215146	0,065530	-0,001241	4,946225	21,537337	-5,214782
13:10:56,43	-0,345096	3,143989	-0,239008	0,203987	-1,011015	0,059019	-0,215016	0,064793	-0,001247	-0,179726	4,664410	-5,225128	-0,711606	-2,536833	-1,198377	1,717082	4,015683	7,504309	-0,215016	0,064793	-0,001247	4,906538	21,543172	-5,225128	-0,215016	0,064793	-0,001247	4,906538	21,543172	-5,225128
13:10:56,48	-0,345096	3,143989	-0,239008	0,203987	-1,011015	0,059019	-0,217824	0,064365	0,003005	-0,159254	4,518277	-5,246497	-0,709832	-2,534615	-1,194125	1,716098	4,014200	7,482939	-0,217824	0,064365	0,003005	4,893422	21,617476	-5,246497	-0,217824	0,064365	0,003005	4,893422	21,617476	-5,246497
13:10:56,53	-0,345096	3,143989	-0,239008	0,203987	-1,011015	0,059019	-0,217824	0,064365	0,003005	-0,159254	4,518277	-5,246497	-0,711694	-2,537541	-1,196433	1,674219	4,012589	7,527573	-0,217824	0,064365	0,003005	4,893422	21,617476	-5,246497	-0,217824	0,064365	0,003005	4,893422	21,617476	-5,246497
13:10:56,58	-0,345096	3,143989	-0,239008	0,203987	-1,011015	0,059019	-0,214359	0,064516	0,000698	-0,189411	4,662988	-5,201864	-0,711054	-2,534002	-1,200333	1,695520	4,064750	7,517498	-0,214359	0,064516	0,000698	4,875074	21,490193	-5,201864	-0,214359	0,064516	0,000698	4,875074	21,490193	-5,201864
13:10:56,63	-0,345096	3,143989	-0,239008	0,203987	-1,011015	0,059019	-0,218638	0,063901	-0,001612	-0,140623	4,459763	-5,172944	-0,709022	-2,534143	-1,198743	1,699290	4,017510	7,556492	-0,218638	0,063901	-0,001612	4,875569	21,622823	-5,172944	-0,218638	0,063901	-0,001612	4,875569	21,622823	-5,172944
13:10:56,69	-0,345096	3,143989	-0,239008	0,203987	-1,011015	0,059019	-0,218638	0,063901	-0,001612	-0,140623	4,459763	-5,172944	-0,710942	-2,535812	-1,197813	1,698960	4,038498	7,495459	-0,218638	0,063901	-0,001612	4,875569	21,622823	-5,172944	-0,218638	0,063901	-0,001612	4,875569	21,622823	-5,172944
13:10:56,74	-0,345096	3,143989	-0,239008	0,203987	-1,011015	0,059019	-0,216233	0,064728	-0,000682	-0,165653	4,574044	-5,233978	-0,710483	-2,535890	-1,197307	1,691514	4,024204	7,525119	-0,216233	0,064728	-0,000682	4,915514	21,548311	-5,233978	-0,216233	0,064728	-0,000682	4,915514	21,548311	-5,233978
13:10:56,79	-0,345096	3,143989	-0,239008	0,203987	-1,011015	0,059019	-0,216394	0,064292	-0,000176	-0,159048	4,566337	-5,204317	-0,711709	-2,538299	-1,195276	1,636316	4,090526	7,534485	-0,216394	0,064292	-0,000176	4,887840	21,553292	-5,204317	-0,216394	0,064292	-0,000176	4,887840	21,553292	-5,204317
13:10:56,84	-0,345096	3,143989	-0,239008	0,203987	-1,011015	0,059019	-0,213695	0,064150	0,001855	-0,121843	4,625720	-5,194952	-0,696795	-2,563831	-1,189672	0,048112	3,292728	7,938122	-0,213695	0,064150	0,001855	4,913924	21,400805	-5,194952	-0,213695	0,064150	0,001855	4,913924	21,400805	-5,194952
13:10:56,89	-0,345096	3,143989	-0,239008	0,203987	-1,011015	0,059019	-0,189607	0,011499	-0,006125	-0,194262	4,739776	-4,354320	-0,678157	-2,585485	-1,203255	-0,754810	2,226052	8,375117	-0,189607	0,011499	-0,006125	0,708442	19,623927	-4,354320	-0,189607	0,011499	-0,006125	0,708442	19,623927	-4,354320
13:10:56,94	-0,345049	3,144003	-0,238997	0,203980	-1,011003	0,008970	-0,189607	0,011499	-0,006125	-0,194262	4,739776	-4,354320	-0,672476	-2,573422	-1,202273	-0,199759	2,015907	8,364854	-0,189607	0,011499	-0,006125	0,708442	19,623927	-4,354320	-0,189607	0,011499	-0,006125	0,708442	19,623927	-4,354320
13:10:56,99	-0,345049	3,144003	-0,238997	0,203980	-1,011003	0,008970	-0,200922	0,015215	-0,006804	-0,284266	4,797353	-4,363903	-0,675717	-2,573828	-1,203934	-0,143800	1,992454	8,365533	-0,200922	0,015215	-0,006804	0,910107	20,569719	-4,363903	-0,200922	0,015215	-0,006804	0,910107	20,569719	-4,363903
13:10:57,04	-0,345049	3,144003	-0,238997	0,203980	-1,011003	0,008970	-0,200922	0,015215	-0,006804	-0,284266	4,797353	-4,363903	-0,675321	-2,573842	-1,200701	-0,161910	2,032414	8,368328	-0,200922	0,015215	-0,006804	0,910107	20,569719	-4,363903	-0,200922	0,015215	-0,006804	0,910107	20,569719	-4,363903
13:10:57,09	-0,345049	3,144003	-0,238997	0,203980	-1,011003	0,008970	-0,201108	0,014864	-0,003570	-0,240481	4,752011	-4,361108	-0,673212	-2,574460	-1,196312	-0,141758	2,008721	8,369810	-0,201108	0,014864	-0,003570	0,926365	20,538987	-4,361108	-0,201108	0,014864	-0,003570	0,926365	20,538987	-4,361108
13:10:57,14	-0,345049	3,144003	-0,238997	0,203980	-1,011003	0,008970	-0,201628	0,012730	0,000819	-0,139936	4,754284	-4,359627	-0,673002	-2,572891	-1,202635	-0,174910	2,044484	8,389948	-0,201628	0,012730	0,000819	0,859362	20,582059	-4,359627	-0,201628	0,012730	0,000819	0,859362	20,582059	-4,359627
13:10:57,19	-0,345049	3,144003	-0,238997	0,203980	-1,011003	0,008970	-0,200206	0,012297	-0,006227	-0,096105	4,800842	-4,296307	-0,673548	-2,575907	-1,203358	-0,154791	2,040852	8,433129	-0,200206	0,012297	-0,006227	0,869194	20,517040	-4,296307	-0,200206	0,012297	-0,006227	0,869194	20,517040	-4,296307
13:10:57,24	-0,345049	3,144003	-0,238997	0,203980	-1,011003	0,008970	-0,200206	0,012297	-0,006227	-0,096105	4,800842	-4,296307	-0,674708	-2,574040	-1,200379	-0,159123	2,050320	8,361486	-0,200206	0,012297	-0,006227	0,869194	20,517040	-4,296307	-0,200206	0,012297	-0,006227	0,869194	20,517040	-4,296307
13:10:57,29	-0,345049	3,144003	-0,238997	0,203980	-1,011003	0,008970	-0,201243	0,014235	-0,003248	-0,190849	4,738436	-4,367950	-0,673348	-2,572658	-1,198763	-0,204790	2,041044	8,389379	-0,203120	0,013748	-0,001633	0,882825	20,550850	-4,340058	-0,203120	0,013748	-0,001633	0,882825	20,550850	-4,340058
13:10:57,34	-0,345049	3,144003	-0,238997	0,203980	-1,011003	0,008970	-0,156012	-0,014859	0,008070	-0,233448	4,512374	-3,900258	-0,672128	-2,627758	-1,189060	-3,169541	1,992303	8,829179	-0,156012	-0,014859	0,008070	-1,399841	16,759315	-3,900258	-0,156012	-0,014859	0,008070	-1,399841	16,759315	-3,900258
13:10:57,39	-0,345049	3,144003	-0,238997	0,203980	-1,011003	0,008970	-0,156012	-0,014859	0,008070	-0,233448	4,512374	-3,900258	-0,640620	-2,600155	-1,191938	-1,413194	0,074671	9,182520	-0,156012	-0,014859	0,008070	-1,399841	16,759315	-3,900258	-0,156012	-0,014859	0,008070	-1,399841	16,759315	-3,900258
13:10:57,44	-0,345050	3,143985	-0,238988	0,203985	-1,011006	-0,041008	-0,195671	-0,028344	0,005193	-0,314765	4,929970	-3,546917	-0,635574	-2,585710	-1,195273	-0,893216	-0,061750	9,153625	-0,195671	-0,028344	0,005193	-2,539741	20,290132	-3,546917	-0,195671	-0,028344	0,005193	-2,539741	20,290132	-3,546917
13:10:57,49	-0,345050	3,143985	-0,238988	0,203985	-1,011006	-0,041008	-0,210703	-0,025491	0,001857	-0,321273	4,666803	-3,575812	-0,637336	-2,586481	-1,192550	-0,913878	-0,011514	9,167906	-0,210703	-0,025491	0,001857	-2,322293	21,207018	-3,575812	-0,210703	-0,025491	0,001857	-2,322293	21,207018	-3,575812
13:10:57,54	-0,345050	3,143985	-0,238988	0,203985	-1,011006	-0,041008	-0,209155	-0,024350	0,004580	-0,347403	4,704303	-3,561531	-0,636757	-2,585434	-1,194028	-0,935056	0,048983	9,160314	-0,209155	-0,024350	0,004580	-2,258896	21,122977	-3,561531	-0,209155	-0,024350	0,004580	-2,258896	21,122977	-3,561531
13:10:57,59	-0,345050	3,143985	-0,238988	0,203985	-1,011006	-0,041008	-0,210351	-0,024329	0,003103	-0,306716	4,593530	-3,569123	-0,635195	-2,586588	-1,191582	-0,926546	0,123596	9,167284	-0,210351	-0,024329	0,003103	-2,216524	21,106077	-3,569123	-0,210351	-0,024329	0,003103	-2,216524	21,106077	-3,569123
13:10:57,64	-0,345050	3,143985	-0,238988	0,203985	-1,011006	-0,041008	-0,210133	-0,026258	0,005549	-0,137512	4,574932	-3,562153	-0,636046	-2,588734	-1,192557	-0,919319	0,129241	9,148137	-0,210133	-0,026258	0,005549	-2,198783	21,070362	-3,562153	-0,210133	-0,026258	0,005549	-2,198783	21,070362	-3,562153
13:10:57,69	-0,345050	3,143985	-0,238988	0,203985	-1,011006	-0,041008	-0,207849	-0,026595	0,004574	-0,111518	4,697148	-3,581299	-0,640217	-2,586551	-1,195703	-0,955126	0,199422	9,142581	-0,207849	-0,026595	0,004574	-2,199195	21,013267	-3,581299	-0,207849	-0,026595	0,004574	-2,199195	21,013267	-3,581299
13:10:57,74	-0,345050	3,143985	-0,238988	0,203985	-1,011006	-0,041008	-0,207654	-0,021890	0,001428	-0,313264	4,641167	-3,586856	-0,639101	-2,584697	-1,194528	-0,969271	0,174659	9,170757	-0,207654	-0,021890	0,001428	-2,031658	20,942009	-3,586856	-0,207654	-0,021890	0,001428	-2,031658	20,942009	-3,586856
13:10:57,79	-0,345050	3,143985	-0,238988	0,203985	-1,011006	-0,041008	-0,209818	-0,021930	0,002602	-0,339715	4,528789	-3,558680	-0,643781	-2,588318	-1,196456	-0,980482	0,238137	9,187267	-0,209818	-0,021930	0,002602	-2,061230	20,999478	-3,558680	-0,209818	-0,021930	0,002602	-2,061230	20,999478	-3,558680
13:10:57,84	-0,345050	3,143985	-0,238988	0,203985	-1,011006	-0,041008	-0,205526	-0,026039	0,003903	-0,085378	4,702108	-3,574073	-0,637688	-2,590468	-1,193228	-0,992111	0,234784	9,155364	-0,205526	-0,026039	0,003903	-2,129478	20,835908	-3,574073	-0,205526	-0,026039	0,003903	-2,129478	20,835908	-3,574073
13:10:57,89	-0,345050	3,143985	-0,238988	0,203985	-1,011006	-0,041008	-0,205526	-0,026039	0,003903	-0,085378	4,702108	-3,574073	-0,640227	-2,587175	-1,198027	-0,981320	0,277279	9,166044	-0,205526	-0,026039	0,003903	-2,129478	20,835908	-3,574073	-0,205526	-0,026039	0,003903	-2,129478	20,835908	-3,574073
13:10:57,94	-0,345050	3,143985	-0,238988	0,203985	-1,011006	-0,041008	-0,207109	-0,022194	-0,000897	-0,243130	4,607922	-3,563392	-0,640177	-2,590447	-1,197628	-0,973592	0,290427	9,155976	-0,207109	-0,022194	-0,000897	-1,985382	20,865939	-3,563392	-0,207109	-0,022194	-0,000897	-1,985382	20,865939	-3,563392
13:10:57,99	-0,345050	3,143985	-0,238988	0,203985	-1,011006	-0,041008	-0,209469	-0,023640	0,002972	-0,145855	4,499196	-3,598897	-0,639709	-2,589455	-1,194927	-1,031354	0,291093	9,169711	-0,209469	-0,023640	0,002972	-2,001634	20,942538	-3,598897	-0,209469	-0,023640	0,002972	-2,001634	20,942538	-3,598897
13:10:58,04	-0,345050	3,143985	-0,238988	0,203985	-1,011006	-0,041008	-0,209469	-0,023640	0,002972	-0,145855	4,499196	-3,598897	-0,641825	-2,584511	-1,198912	-0,982281	0,335460	9,172209	-0,209469	-0,023640	0,002972	-2,001634	20,942538	-3,598897	-0,209469	-0,023640	0,002972	-2,001634	20,942538	-3,598897
13:10:58,09	-0,345050	3,143985	-0,238988	0,203985	-1,011006	-0,041008	-0,206200	-0,022740	-0,002042	-0,189130	4,640975	-3,542537	-0,640208	-2,588235	-1,199173	-0,980789	0,306530	9,186900	-0,206200	-0,022740	-0,002042	-1,974259	20,827710	-3,542537	-0,206200	-0,022740	-0,002042	-1,974259	20,827710	-3,542537
13:10:58,14	-0,345050	3,143985	-0,238988	0,203985	-1,011006	-0,041008	-0,207760	-0,020435	0,005305	-0,309943	4,521649	-3,555606	-0,641424	-2,585731	-1,191825	-1,014357	0,324837	9,173831	-0,207760	-0,020435	0,005305	-1,914096	20,830816	-3,555606	-0,207760	-0,020435	0,005305	-1,914096	20,830816	-3,555606
13:10:58,19	-0,345050	3,143985	-0,238988	0,203985	-1,011006	-0,041008	-0,207760	-0,020435	0,005305	-0,309943	4,521649	-3,555606	-0,638950	-2,589107	-1,191041	-0,972960	0,320885	9,133967	-0,207760	-0,020435	0,005305	-1,914096	20,830816	-3,555606	-0,207760	-0,020435	0,005305	-1,914096	20,830816	-3,555606
13:10:58,24	-0,345050	3,143985	-0,238988	0,203985	-1,011006	-0,041008	-0,207098	-0,019029	0,002584	-0,334139	4,583965	-3,582051	-0,642973	-2,585602	-1,194547	-0,965747	0,353257	9,147386	-0,207098	-0,019029	0,002584	-1,827917	20,841159	-3,582051	-0,207098	-0,019029	0,002584	-1,827917	20,841159	-3,582051
13:10:58,29	-0,345050	3,143985	-0,238988	0,203985	-1,011006	-0,041008	-0,207098	-0,019029	0,002584	-0,334139	4,583965	-3,582051	-0,637832	-2,587259	-1,198792	-0,982240	0,338067	9,178558	-0,207098	-0,019029	0,002584	-1,827917	20,841159	-3,582051	-0,207098	-0,019029	0,002584	-1,827917	20,841159	-3,582051
13:10:58,34	-0,345050	3,143985	-0,238988	0,203985	-1,011006	-0,041008	-0,208312	-0,022896	0,002954	-0,131307	4,465778	-3,590809	-0,642019	-2,588418	-1,194529	-1,026961	0,353535	9,190559	-0,208312	-0,022896	0,002954	-1,928658	20,818260	-3,590809	-0,208312	-0,022896	0,002954	-1,928658	20,818260	-3,590809
13:10:58,39	-0,345050	3,143985	-0,238988	0,203985	-1,011006	-0,041008	-0,208312	-0,022896	0,002954	-0,131307	4,465778	-3,590809	-0,642496	-2,587313	-1,193569	-0,987909	0,383637	9,157915	-0,208312	-0,022896	0,002954	-1,928658	20,818260	-3,590809	-0,208312	-0,022896	0,002954	-1,928658	20,818260	-3,590809
13:10:58,44	-0,345050	3,143985	-0,238988	0,203985	-1,011006	-0,041008	-0,205855	-0,020298	0,003561	-0,252924	4,614232	-3,571522	-0,643091	-2,584658	-1,194968	-0,998675	0,423347	9,130158	-0,205855	-0,020298	0,003561	-1,846317	20,773830	-3,571522	-0,205855	-0,020298	0,003561	-1,846317	20,773830	-3,571522
13:10:58,49	-0,345050	3,143985	-0,238988	0,203985	-1,011006	-0,041008	-0,207856	-0,018455	0,002162	-0,319773	4,480984	-3,599279	-0,640194	-2,586548	-1,194154	-1,007212	0,377899	9,167276	-0,207856	-0,018455	0,002162	-1,768460	20,797686	-3,599279	-0,207856	-0,018455	0,002162	-1,768460	20,797686	-3,599279
13:10:58,54	-0,345050	3,143985	-0,238988	0,203985	-1,011006	-0,041008	-0,207668	-0,021909	0,002976	-0,183778	4,506106	-3,562161	-0,640188	-2,585752	-1,197269	-0,998069	0,380997	9,159605	-0,208361	-0,021516	-0,000138	-1,885973	20,832755	-3,569831	-0,208361	-0,021516	-0,000138	-1,885973	20,832755	-3,569831
13:10:58,59	-0,345050	3,143985	-0,238988	0,203985	-1,011006	-0,041008	-0,208361	-0,021516	-0,000138	-0,196929	4,476449	-3,569831	-0,644433	-2,588278	-1,192621	-1,071656	0,390086	9,176096	-0,208361	-0,021516	-0,000138	-1,885973	20,832755	-3,569831	-0,208361	-0,021516	-0,000138	-1,885973	20,832755	-3,569831
13:10:58,64	-0,345050	3,143985	-0,238988	0,203985	-1,011006	-0,041008	-0,204050	-0,019103	0,004510	-0,351351	4,632301	-3,553340	-0,641961	-2,584814	-1,195760	-1,010572	0,392086	9,115397	-0,208287	-0,019512	0,001371	-1,829494	20,814420	-3,614040	-0,208287	-0,019512	0,001371	-1,829494	20,814420	-3,614040
13:10:58,69	-0,345050	3,143985	-0,238988	0,203985	-1,011006	-0,041008	-0,208459	-0,023436	0,000995	-0,106067	4,432624	-3,598664	-0,640783	-2,587451	-1,195718	-1,011399	0,387016	9,153791	-0,208459	-0,023436	0,000995	-1,945804	20,796690	-3,598664	-0,208459	-0,023436	0,000995	-1,945804	20,796690	-3,598664
13:10:58,74	-0,345050	3,143985	-0,238988	0,203985	-1,011006	-0,041008	-0,207817	-0,020575	0,004145	-0,207394	4,508785	-3,571856	-0,641275	-2,585752	-1,192986	-0,975307	0,412328	9,157581	-0,207817	-0,020575	0,004145	-1,822498	20,822385	-3,571856	-0,207817	-0,020575	0,004145	-1,822498	20,822385	-3,571856
13:10:58,80	-0,345050	3,143985	-0,238988	0,203985	-1,011006	-0,041008	-0,204881	-0,020988	0,003548	-0,199548	4,604566	-3,569100	-0,643845	-2,589043	-1,194585	-1,080971	0,410096	9,148946	-0,204881	-0,020988	0,003548	-1,847130	20,687688	-3,569100	-0,204881	-0,020988	0,003548	-1,847130	20,687688	-3,569100
13:10:58,85	-0,345050	3,143985	-0,238988	0,203985	-1,011006	-0,041008	-0,204881	-0,020988	0,003548	-0,199548	4,604566	-3,569100	-0,643736	-2,589470	-1,194958	-1,043459	0,445763	9,145040	-0,204881	-0,020988	0,003548	-1,847130	20,687688	-3,569100	-0,204881	-0,020988	0,003548	-1,847130	20,687688	-3,569100
13:10:58,90	-0,345050	3,143985	-0,238988	0,203985	-1,011006	-0,041008	-0,203367	-0,020302	0,002173	-0,226677	4,664444	-3,584397	-0,640034	-2,588345	-1,192192	-0,958844	0,423413	9,152268	-0,203367	-0,020302	0,002173	-1,820402	20,628723	-3,584397	-0,203367	-0,020302	0,002173	-1,820402	20,628723	-3,584397
13:10:58,95	-0,345050	3,143985	-0,238988	0,203985	-1,011006	-0,041008	-0,206191	-0,022946	0,004939	-0,066243	4,602022	-3,577169	-0,637546	-2,642925	-1,179421	-3,985554	0,259474	9,574524	-0,206191	-0,022946	0,004939	-1,867513	20,788027	-3,577169	-0,206191	-0,022946	0,004939	-1,867513	20,788027	-3,577169
13:10:59,00	-0,345050	3,143985	-0,238988	0,203985	-1,011006	-0,041008	-0,160168	-0,052391	0,017710	-0,190452	4,456011	-3,154913	-0,613549	-2,636080	-1,193723	-3,553145	-0,925959	9,919049	-0,160168	-0,052391	0,017710	-4,303125	17,029165	-3,154913	-0,160168	-0,052391	0,017710	-4,303125	17,029165	-3,154913
13:10:59,05	-0,344975	3,143924	-0,238982	0,203988	-1,011012	-0,091057	-0,178094	-0,069751	0,003408	-0,098145	4,491012	-2,810388	-0,614955	-2,628639	-1,198530	-3,060232	-0,958200	9,989413	-0,178094	-0,069751	0,003408	-5,573574	18,471419	-2,810388	-0,178094	-0,069751	0,003408	-5,573574	18,471419	-2,810388
13:10:59,10	-0,344975	3,143924	-0,238982	0,203988	-1,011012	-0,091057	-0,183836	-0,064812	-0,001399	-0,136424	4,635449	-2,740024	-0,617221	-2,626402	-1,198955	-3,062012	-0,824578	9,959994	-0,183836	-0,064812	-0,001399	-5,224162	19,066564	-2,740024	-0,183836	-0,064812	-0,001399	-5,224162	19,066564	-2,740024
13:10:59,15	-0,344975	3,143924	-0,238982	0,203988	-1,011012	-0,091057	-0,182082	-0,059142	0,000474	-0,259990	4,587915	-2,792783	-0,620742	-2,627322	-1,196657	-3,094732	-0,740531	9,936654	-0,182082	-0,059142	0,000474	-4,902660	18,881387	-2,792783	-0,182082	-0,059142	0,000474	-4,902660	18,881387	-2,792783
13:10:59,20	-0,344975	3,143924	-0,238982	0,203988	-1,011012	-0,091057	-0,182082	-0,059142	0,000474	-0,259990	4,587915	-2,792783	-0,620704	-2,629721	-1,195451	-3,094635	-0,701382	9,975585	-0,182082	-0,059142	0,000474	-4,902660	18,881387	-2,792783	-0,182082	-0,059142	0,000474	-4,902660	18,881387	-2,792783
13:10:59,25	-0,344975	3,143924	-0,238982	0,203988	-1,011012	-0,091057	-0,182327	-0,056371	0,002419	-0,285023	4,494352	-2,770037	-0,623019	-2,625725	-1,194712	-3,105203	-0,596991	9,959400	-0,182327	-0,056371	0,002419	-4,710147	18,807033	-2,770037	-0,182327	-0,056371	0,002419	-4,710147	18,807033	-2,770037
13:10:59,30	-0,344975	3,143924	-0,238982	0,203988	-1,011012	-0,091057	-0,179228	-0,059513	0,001638	-0,158015	4,674057	-2,800346	-0,621848	-2,629980	-1,195493	-3,107344	-0,637779	9,929091	-0,179228	-0,059513	0,001638	-4,829813	18,743439	-2,800346	-0,179228	-0,059513	0,001638	-4,829813	18,743439	-2,800346
13:10:59,35	-0,344975	3,143924	-0,238982	0,203988	-1,011012	-0,091057	-0,179228	-0,059513	0,001638	-0,158015	4,674057	-2,800346	-0,623607	-2,629632	-1,198207	-3,123415	-0,555309	9,952678	-0,179228	-0,059513	0,001638	-4,829813	18,743439	-2,800346	-0,179228	-0,059513	0,001638	-4,829813	18,743439	-2,800346
13:10:59,40	-0,344975	3,143924	-0,238982	0,203988	-1,011012	-0,091057	-0,181426	-0,058902	-0,004548	-0,159535	4,546519	-2,746690	-0,621278	-2,627771	-1,201679	-3,103658	-0,604952	9,982746	-0,181426	-0,058902	-0,004548	-4,783339	18,788476	-2,746690	-0,181426	-0,058902	-0,004548	-4,783339	18,788476	-2,746690
13:10:59,45	-0,344975	3,143924	-0,238982	0,203988	-1,011012	-0,091057	-0,181426	-0,058902	-0,004548	-0,159535	4,546519	-2,746690	-0,596230	-2,650001	-1,183472	-4,271498	-1,685507	10,429758	-0,181426	-0,058902	-0,004548	-4,783339	18,788476	-2,746690	-0,181426	-0,058902	-0,004548	-4,783339	18,788476	-2,746690
13:10:59,50	-0,344975	3,143924	-0,238982	0,203988	-1,011012	-0,091057	-0,190440	-0,101735	0,004340	0,023347	4,370859	-2,000990	-0,579676	-2,641381	-1,192790	-3,872080	-2,522038	10,728446	-0,190440	-0,101735	0,004340	-7,962880	19,320418	-2,000990	-0,190440	-0,101735	0,004340	-7,962880	19,320418	-2,000990
13:10:59,55	-0,345021	3,143979	-0,238997	0,203985	-1,011024	-0,141035	-0,190440	-0,101735	0,004340	0,023347	4,370859	-2,000990	-0,583488	-2,635833	-1,188745	-3,609584	-2,311831	10,731800	-0,190440	-0,101735	0,004340	-7,962880	19,320418	-2,000990	-0,190440	-0,101735	0,004340	-7,962880	19,320418	-2,000990
13:10:59,60	-0,345021	3,143979	-0,238997	0,203985	-1,011024	-0,141035	-0,193339	-0,095660	0,008385	0,020716	4,342342	-1,997637	-0,587786	-2,631373	-1,189258	-3,629356	-2,200877	10,700257	-0,195052	-0,089708	0,007873	-7,244659	19,492265	-2,029180	-0,195052	-0,089708	0,007873	-7,244659	19,492265	-2,029180
13:10:59,65	-0,345021	3,143979	-0,238997	0,203985	-1,011024	-0,141035	-0,192883	-0,091567	0,007838	-0,053244	4,175561	-2,044738	-0,594300	-2,636268	-1,188882	-3,703267	-2,070942	10,712788	-0,192883	-0,091567	0,007838	-7,241275	19,316888	-2,044738	-0,192883	-0,091567	0,007838	-7,241275	19,316888	-2,044738
13:10:59,70	-0,345021	3,143979	-0,238997	0,203985	-1,011024	-0,141035	-0,192046	-0,086793	0,007058	-0,212054	4,228307	-2,062392	-0,591814	-2,632519	-1,190073	-3,652443	-2,023472	10,667045	-0,192046	-0,086793	0,007058	-7,025325	19,303890	-2,062392	-0,192046	-0,086793	0,007058	-7,025325	19,303890	-2,062392
13:10:59,75	-0,345021	3,143979	-0,238997	0,203985	-1,011024	-0,141035	-0,192046	-0,086793	0,007058	-0,212054	4,228307	-2,062392	-0,588915	-2,635276	-1,188132	-3,693506	-2,000781	10,667105	-0,191107	-0,090682	0,008999	-7,129246	19,232120	-2,062332	-0,191107	-0,090682	0,008999	-7,129246	19,232120	-2,062332
13:10:59,80	-0,345021	3,143979	-0,238997	0,203985	-1,011024	-0,141035	-0,189720	-0,088312	0,007340	-0,066814	4,301200	-2,042489	-0,591661	-2,635293	-1,189790	-3,660915	-1,942093	10,686948	-0,189720	-0,088312	0,007340	-6,999344	19,194240	-2,042489	-0,189720	-0,088312	0,007340	-6,999344	19,194240	-2,042489
13:10:59,85	-0,345021	3,143979	-0,238997	0,203985	-1,011024	-0,141035	-0,189720	-0,088312	0,007340	-0,066814	4,301200	-2,042489	-0,591844	-2,635251	-1,188890	-3,699444	-1,945372	10,702815	-0,189720	-0,088312	0,007340	-6,999344	19,194240	-2,042489	-0,189720	-0,088312	0,007340	-6,999344	19,194240	-2,042489
13:10:59,90	-0,345021	3,143979	-0,238997	0,203985	-1,011024	-0,141035	-0,189664	-0,088133	0,008241	-0,098271	4,272384	-2,026621	-0,592373	-2,636525	-1,189673	-3,694208	-1,890820	10,685325	-0,189664	-0,088133	0,008241	-7,016682	19,161029	-2,026621	-0,189664	-0,088133	0,008241	-7,016682	19,161029	-2,026621
13:10:59,95	-0,345021	3,143979	-0,238997	0,203985	-1,011024	-0,141035	-0,186119	-0,084069	0,007808	-0,235527	4,368795	-2,057477	-0,597136	-2,636290	-1,189323	-3,738568	-1,837261	10,671960	-0,186119	-0,084069	0,007808	-6,834925	18,979144	-2,057477	-0,186119	-0,084069	0,007808	-6,834925	18,979144	-2,057477
13:11:00,00	-0,345021	3,143979	-0,238997	0,203985	-1,011024	-0,141035	-0,186119	-0,084069	0,007808	-0,235527	4,368795	-2,057477	-0,596014	-2,637128	-1,188918	-3,753641	-1,868387	10,695167	-0,186119	-0,084069	0,007808	-6,834925	18,979144	-2,057477	-0,186119	-0,084069	0,007808	-6,834925	18,979144	-2,057477
13:11:00,05	-0,345021	3,143979	-0,238997	0,203985	-1,011024	-0,141035	-0,186719	-0,086273	0,007195	-0,115381	4,344021	-1,980533	-0,594928	-2,636873	-1,189936	-3,730268	-1,835678	10,748904	-0,186719	-0,086273	0,007195	-6,887818	19,001427	-1,980533	-0,186719	-0,086273	0,007195	-6,887818	19,001427	-1,980533
13:11:00,10	-0,345021	3,143979	-0,238997	0,203985	-1,011024	-0,141035	-0,186719	-0,086273	0,007195	-0,115381	4,344021	-1,980533	-0,595367	-2,636314	-1,187357	-3,750321	-1,799667	10,706306	-0,186719	-0,086273	0,007195	-6,887818	19,001427	-1,980533	-0,186719	-0,086273	0,007195	-6,887818	19,001427	-1,980533
13:11:00,15	-0,345021	3,143979	-0,238997	0,203985	-1,011024	-0,141035	-0,186983	-0,085614	0,009774	-0,128511	4,294912	-2,023130	-0,593032	-2,638284	-1,189678	-3,753728	-1,819912	10,707217	-0,186983	-0,085614	0,009774	-6,849183	18,973055	-2,023130	-0,186983	-0,085614	0,009774	-6,849183	18,973055	-2,023130
13:11:00,20	-0,345021	3,143979	-0,238997	0,203985	-1,011024	-0,141035	-0,191594	-0,086363	0,006613	-0,104227	4,089370	-2,089176	-0,592412	-2,632696	-1,190517	-3,728028	-1,829498	10,640260	-0,191594	-0,086363	0,006613	-6,883732	19,129464	-2,089176	-0,191594	-0,086363	0,006613	-6,883732	19,129464	-2,089176
13:11:00,25	-0,345021	3,143979	-0,238997	0,203985	-1,011024	-0,141035	-0,191594	-0,086363	0,006613	-0,104227	4,089370	-2,089176	-0,592388	-2,636507	-1,190069	-3,728710	-1,806474	10,698312	-0,191594	-0,086363	0,006613	-6,883732	19,129464	-2,089176	-0,191594	-0,086363	0,006613	-6,883732	19,129464	-2,089176
13:11:00,30	-0,345021	3,143979	-0,238997	0,203985	-1,011024	-0,141035	-0,188305	-0,088289	0,007062	0,015543	4,248260	-2,031124	-0,594076	-2,635622	-1,189305	-3,696152	-1,801884	10,668429	-0,188305	-0,088289	0,007062	-6,915183	19,030220	-2,031124	-0,188305	-0,088289	0,007062	-6,915183	19,030220	-2,031124
13:11:00,35	-0,345021	3,143979	-0,238997	0,203985	-1,011024	-0,141035	-0,188228	-0,086385	0,007826	-0,063243	4,278195	-2,061008	-0,591128	-2,633747	-1,187752	-3,699102	-1,782715	10,673761	-0,188228	-0,086385	0,007826	-6,844456	19,054066	-2,061008	-0,188228	-0,086385	0,007826	-6,844456	19,054066	-2,061008
13:11:00,40	-0,345021	3,143979	-0,238997	0,203985	-1,011024	-0,141035	-0,191325	-0,088001	0,009379	0,035908	4,104998	-2,055676	-0,596447	-2,631573	-1,185047	-3,711650	-1,765456	10,681890	-0,191325	-0,088001	0,009379	-6,872151	19,124003	-2,055676	-0,191325	-0,088001	0,009379	-6,872151	19,124003	-2,055676
13:11:00,45	-0,345021	3,143979	-0,238997	0,203985	-1,011024	-0,141035	-0,187696	-0,084532	0,010532	-0,163128	4,238282	-2,037079	-0,595947	-2,635156	-1,186598	-3,756439	-1,771145	10,692358	-0,187696	-0,084532	0,010532	-6,798871	18,972386	-2,037079	-0,187696	-0,084532	0,010532	-6,798871	18,972386	-2,037079
13:11:00,50	-0,345021	3,143979	-0,238997	0,203985	-1,011024	-0,141035	-0,185602	-0,085101	0,006265	-0,113584	4,350480	-2,044212	-0,596501	-2,637254	-1,190865	-3,743608	-1,755544	10,685225	-0,185602	-0,085101	0,006265	-6,794039	18,920209	-2,044212	-0,185602	-0,085101	0,006265	-6,794039	18,920209	-2,044212
13:11:00,55	-0,345021	3,143979	-0,238997	0,203985	-1,011024	-0,141035	-0,185602	-0,085101	0,006265	-0,113584	4,350480	-2,044212	-0,594733	-2,635581	-1,188523	-3,741658	-1,753742	10,703772	-0,185602	-0,085101	0,006265	-6,794039	18,920209	-2,044212	-0,185602	-0,085101	0,006265	-6,794039	18,920209	-2,044212
13:11:00,60	-0,345021	3,143979	-0,238997	0,203985	-1,011024	-0,141035	-0,187935	-0,085796	0,008608	-0,074936	4,229929	-2,025665	-0,595938	-2,637712	-1,188134	-3,756913	-1,764538	10,702822	-0,187935	-0,085796	0,008608	-6,809907	18,982831	-2,025665	-0,187935	-0,085796	0,008608	-6,809907	18,982831	-2,025665
13:11:00,65	-0,345021	3,143979	-0,238997	0,203985	-1,011024	-0,141035	-0,185487	-0,085818	0,008996	-0,090777	4,349411	-2,026615	-0,595335	-2,637093	-1,188529	-3,759993	-1,731555	10,699501	-0,186324	-0,086031	0,008602	-6,806086	18,913172	-2,029936	-0,186324	-0,086031	0,008602	-6,806086	18,913172	-2,029936
13:11:00,70	-0,345021	3,143979	-0,238997	0,203985	-1,011024	-0,141035	-0,185332	-0,086077	0,007816	-0,004910	4,366366	-2,072947	-0,595791	-2,637976	-1,189314	-3,713030	-1,706273	10,656490	-0,185332	-0,086077	0,007816	-6,761925	18,914900	-2,072947	-0,185332	-0,086077	0,007816	-6,761925	18,914900	-2,072947
13:11:00,75	-0,345021	3,143979	-0,238997	0,203985	-1,011024	-0,141035	-0,185332	-0,086077	0,007816	-0,004910	4,366366	-2,072947	-0,597038	-2,634627	-1,187758	-3,737491	-1,697820	10,695107	-0,187608	-0,083323	0,009373	-6,693855	18,949812	-2,034329	-0,187608	-0,083323	0,009373	-6,693855	18,949812	-2,034329
13:11:00,81	-0,345021	3,143979	-0,238997	0,203985	-1,011024	-0,141035	-0,187068	-0,089091	0,008977	0,126821	4,264328	-2,073326	-0,597067	-2,635487	-1,189325	-3,741236	-1,730275	10,675547	-0,187068	-0,089091	0,008977	-6,866834	18,949203	-2,073326	-0,187068	-0,089091	0,008977	-6,866834	18,949203	-2,073326
13:11:00,85	-0,345021	3,143979	-0,238997	0,203985	-1,011024	-0,141035	-0,184834	-0,084168	0,007012	-0,118944	4,324825	-2,061673	-0,597693	-2,637452	-1,190119	-3,778807	-1,685380	10,667764	-0,184834	-0,084168	0,007012	-6,726146	18,834303	-2,061673	-0,184834	-0,084168	0,007012	-6,726146	18,834303	-2,061673
13:11:00,91	-0,345021	3,143979	-0,238997	0,203985	-1,011024	-0,141035	-0,184834	-0,084168	0,007012	-0,118944	4,324825	-2,061673	-0,594663	-2,636504	-1,188533	-3,734811	-1,695353	10,681227	-0,184834	-0,084168	0,007012	-6,726146	18,834303	-2,061673	-0,184834	-0,084168	0,007012	-6,726146	18,834303	-2,061673
13:11:00,96	-0,345021	3,143979	-0,238997	0,203985	-1,011024	-0,141035	-0,184822	-0,084158	0,008961	-0,119465	4,312333	-2,048000	-0,597708	-2,637457	-1,188170	-3,790150	-1,678814	10,681437	-0,184822	-0,084158	0,008961	-6,725857	18,820884	-2,048000	-0,184822	-0,084158	0,008961	-6,725857	18,820884	-2,048000
13:11:01,01	-0,345021	3,143979	-0,238997	0,203985	-1,011024	-0,141035	-0,184822	-0,084158	0,008961	-0,119465	4,312333	-2,048000	-0,595490	-2,637717	-1,193211	-3,842881	-1,673194	10,724332	-0,184822	-0,084158	0,008961	-6,725857	18,820884	-2,048000	-0,184822	-0,084158	0,008961	-6,725857	18,820884	-2,048000
13:11:01,06	-0,345021	3,143979	-0,238997	0,203985	-1,011024	-0,141035	-0,121634	-0,113050	0,024231	-0,119195	4,268515	-1,612683	-0,604281	-2,706626	-1,172900	-7,424728	-1,314879	11,116753	-0,121634	-0,113050	0,024231	-8,993608	13,816795	-1,612683	-0,121634	-0,113050	0,024231	-8,993608	13,816795	-1,612683
13:11:01,11	-0,345021	3,143979	-0,238997	0,203985	-1,011024	-0,141035	-0,121634	-0,113050	0,024231	-0,119195	4,268515	-1,612683	-0,587292	-2,697225	-1,188366	-7,015750	-2,313032	11,506156	-0,121634	-0,113050	0,024231	-8,993608	13,816795	-1,612683	-0,121634	-0,113050	0,024231	-8,993608	13,816795	-1,612683
13:11:01,16	-0,345002	3,143962	-0,239014	0,203991	-1,010987	-0,191057	-0,138270	-0,123062	0,008764	-0,258511	4,256733	-1,223281	-0,582785	-2,689049	-1,191255	-6,461599	-2,521020	11,497548	-0,138270	-0,123062	0,008764	-9,918861	15,110896	-1,223281	-0,138270	-0,123062	0,008764	-9,918861	15,110896	-1,223281
13:11:01,21	-0,345002	3,143962	-0,239014	0,203991	-1,010987	-0,191057	-0,149428	-0,126697	0,004318	0,094716	4,245381	-1,257437	-0,584406	-2,694520	-1,194763	-6,447523	-2,405943	11,448835	-0,149428	-0,126697	0,004318	-9,850978	15,975476	-1,257437	-0,149428	-0,126697	0,004318	-9,850978	15,975476	-1,257437
13:11:01,26	-0,345002	3,143962	-0,239014	0,203991	-1,010987	-0,191057	-0,149428	-0,126697	0,004318	0,094716	4,245381	-1,257437	-0,580863	-2,693944	-1,190107	-6,450376	-2,411989	11,436845	-0,149428	-0,126697	0,004318	-9,850978	15,975476	-1,257437	-0,149428	-0,126697	0,004318	-9,850978	15,975476	-1,257437
13:11:01,31	-0,345002	3,143962	-0,239014	0,203991	-1,010987	-0,191057	-0,144326	-0,126989	0,007024	0,142702	4,480908	-1,292592	-0,584275	-2,688548	-1,191278	-6,415068	-2,299180	11,445865	-0,147293	-0,121337	0,005852	-9,560806	15,863295	-1,283572	-0,147293	-0,121337	0,005852	-9,560806	15,863295	-1,283572
13:11:01,36	-0,345002	3,143962	-0,239014	0,203991	-1,010987	-0,191057	-0,147966	-0,120291	0,004686	-0,074306	4,268825	-1,282512	-0,584843	-2,687442	-1,192445	-6,404473	-2,286906	11,446924	-0,147966	-0,120291	0,004686	-9,517181	15,884176	-1,282512	-0,147966	-0,120291	0,004686	-9,517181	15,884176	-1,282512
13:11:01,41	-0,345002	3,143962	-0,239014	0,203991	-1,010987	-0,191057	-0,147966	-0,120291	0,004686	-0,074306	4,268825	-1,282512	-0,591308	-2,688466	-1,190101	-6,414772	-2,247946	11,474654	-0,147966	-0,120291	0,004686	-9,517181	15,884176	-1,282512	-0,147966	-0,120291	0,004686	-9,517181	15,884176	-1,282512
13:11:01,46	-0,345002	3,143962	-0,239014	0,203991	-1,010987	-0,191057	-0,145232	-0,116438	0,005447	-0,235002	4,366014	-1,286681	-0,589547	-2,687884	-1,191684	-6,423606	-2,230050	11,442756	-0,145232	-0,116438	0,005447	-9,375398	15,766719	-1,286681	-0,145232	-0,116438	0,005447	-9,375398	15,766719	-1,286681
13:11:01,51	-0,345002	3,143962	-0,239014	0,203991	-1,010987	-0,191057	-0,145360	-0,117666	0,004670	-0,177055	4,333717	-1,275892	-0,588420	-2,688386	-1,192461	-6,448741	-2,222325	11,453545	-0,145360	-0,117666	0,004670	-9,413802	15,744486	-1,275892	-0,145360	-0,117666	0,004670	-9,413802	15,744486	-1,275892
13:11:01,56	-0,345002	3,143962	-0,239014	0,203991	-1,010987	-0,191057	-0,145360	-0,117666	0,004670	-0,177055	4,333717	-1,275892	-0,563055	-2,697876	-1,177228	-7,132859	-3,375907	11,858239	-0,145360	-0,117666	0,004670	-9,413802	15,744486	-1,275892	-0,145360	-0,117666	0,004670	-9,413802	15,744486	-1,275892
13:11:01,61	-0,345002	3,143962	-0,239014	0,203991	-1,010987	-0,191057	-0,178066	-0,160427	0,013246	0,026085	4,182738	-0,492699	-0,535035	-2,681443	-1,183885	-6,116884	-4,746966	12,236737	-0,178066	-0,160427	0,013246	-12,567462	18,160903	-0,492699	-0,178066	-0,160427	0,013246	-12,567462	18,160903	-0,492699
13:11:01,66	-0,345019	3,144034	-0,238984	0,203998	-1,011018	-0,241064	-0,178066	-0,160427	0,013246	0,026085	4,182738	-0,492699	-0,538289	-2,677579	-1,184680	-6,072400	-4,475198	12,216409	-0,178066	-0,160427	0,013246	-12,567462	18,160903	-0,492699	-0,178066	-0,160427	0,013246	-12,567462	18,160903	-0,492699
13:11:01,71	-0,345019	3,144034	-0,238984	0,203998	-1,011018	-0,241064	-0,175789	-0,154037	0,015546	0,060195	4,133092	-0,535899	-0,541707	-2,680220	-1,181585	-6,079186	-4,345639	12,193538	-0,175789	-0,154037	0,015546	-12,031711	17,932564	-0,535899	-0,175789	-0,154037	0,015546	-12,031711	17,932564	-0,535899
13:11:01,76	-0,345019	3,144034	-0,238984	0,203998	-1,011018	-0,241064	-0,175789	-0,154037	0,015546	0,060195	4,133092	-0,535899	-0,545242	-2,678148	-1,181992	-6,110016	-4,235830	12,207006	-0,175789	-0,154037	0,015546	-12,031711	17,932564	-0,535899	-0,175789	-0,154037	0,015546	-12,031711	17,932564	-0,535899
13:11:01,81	-0,345019	3,144034	-0,238984	0,203998	-1,011018	-0,241064	-0,176757	-0,151508	0,015529	0,052021	3,988912	-0,530744	-0,543414	-2,678117	-1,181602	-6,098823	-4,191874	12,198692	-0,176757	-0,151508	0,015529	-11,841340	17,864305	-0,530744	-0,176757	-0,151508	0,015529	-11,841340	17,864305	-0,530744
13:11:01,86	-0,345019	3,144034	-0,238984	0,203998	-1,011018	-0,241064	-0,175637	-0,153434	0,013930	0,187684	3,950417	-0,560571	-0,542305	-2,680050	-1,183200	-6,164835	-4,112790	12,168865	-0,175637	-0,153434	0,013930	-11,856911	17,737927	-0,560571	-0,175637	-0,153434	0,013930	-11,856911	17,737927	-0,560571
13:11:01,91	-0,345019	3,144034	-0,238984	0,203998	-1,011018	-0,241064	-0,176130	-0,149230	0,013974	0,011179	3,985753	-0,527460	-0,545700	-2,677521	-1,183157	-6,090951	-4,106789	12,201977	-0,176130	-0,149230	0,013974	-11,703347	17,811983	-0,527460	-0,176130	-0,149230	0,013974	-11,703347	17,811983	-0,527460
13:11:01,96	-0,345019	3,144034	-0,238984	0,203998	-1,011018	-0,241064	-0,176130	-0,149230	0,013974	0,011179	3,985753	-0,527460	-0,542799	-2,677429	-1,182775	-6,124890	-4,068076	12,208693	-0,177661	-0,151696	0,014355	-11,752154	17,803791	-0,520743	-0,177661	-0,151696	0,014355	-11,752154	17,803791	-0,520743
13:11:02,01	-0,345019	3,144034	-0,238984	0,203998	-1,011018	-0,241064	-0,177661	-0,151696	0,014355	0,155997	3,857423	-0,520743	-0,550379	-2,678510	-1,182795	-6,106973	-4,033729	12,179080	-0,177661	-0,151696	0,014355	-11,752154	17,803791	-0,520743	-0,177661	-0,151696	0,014355	-11,752154	17,803791	-0,520743
13:11:02,06	-0,345019	3,144034	-0,238984	0,203998	-1,011018	-0,241064	-0,172934	-0,145672	0,014335	-0,118538	4,101569	-0,550356	-0,547507	-2,676493	-1,185152	-6,137760	-4,017924	12,172442	-0,172934	-0,145672	0,014335	-11,553819	17,676869	-0,550356	-0,172934	-0,145672	0,014335	-11,553819	17,676869	-0,550356
13:11:02,11	-0,345019	3,144034	-0,238984	0,203998	-1,011018	-0,241064	-0,173091	-0,148224	0,013954	0,002232	4,061289	-0,529987	-0,548091	-2,679650	-1,183176	-6,140724	-4,027979	12,199450	-0,173091	-0,148224	0,013954	-11,633323	17,648930	-0,529987	-0,173091	-0,148224	0,013954	-11,633323	17,648930	-0,529987
13:11:02,16	-0,345019	3,144034	-0,238984	0,203998	-1,011018	-0,241064	-0,173091	-0,148224	0,013954	0,002232	4,061289	-0,529987	-0,547491	-2,680261	-1,182790	-6,155155	-3,978676	12,200956	-0,173091	-0,148224	0,013954	-11,633323	17,648930	-0,529987	-0,173091	-0,148224	0,013954	-11,633323	17,648930	-0,529987
13:11:02,21	-0,345019	3,144034	-0,238984	0,203998	-1,011018	-0,241064	-0,175043	-0,145848	0,015127	-0,065350	3,968599	-0,524569	-0,549172	-2,676771	-1,182004	-6,105097	-3,983914	12,204867	-0,175043	-0,145848	0,015127	-11,514383	17,709484	-0,524569	-0,175043	-0,145848	0,015127	-11,514383	17,709484	-0,524569
13:11:02,26	-0,345019	3,144034	-0,238984	0,203998	-1,011018	-0,241064	-0,175043	-0,145848	0,015127	-0,065350	3,968599	-0,524569	-0,549776	-2,680231	-1,182041	-6,137899	-3,951954	12,157182	-0,171746	-0,147055	0,015090	-11,535097	17,577711	-0,572255	-0,171746	-0,147055	0,015090	-11,535097	17,577711	-0,572255
13:11:02,31	-0,345019	3,144034	-0,238984	0,203998	-1,011018	-0,241064	-0,171746	-0,147055	0,015090	0,008704	4,095686	-0,572255	-0,548044	-2,677080	-1,182832	-6,146348	-3,947100	12,158672	-0,171746	-0,147055	0,015090	-11,535097	17,577711	-0,572255	-0,171746	-0,147055	0,015090	-11,535097	17,577711	-0,572255
13:11:02,36	-0,345019	3,144034	-0,238984	0,203998	-1,011018	-0,241064	-0,168653	-0,149382	0,015885	0,135304	4,160502	-0,522258	-0,549307	-2,684073	-1,181246	-6,218243	-3,899108	12,207179	-0,168653	-0,149382	0,015885	-11,591169	17,399752	-0,522258	-0,168653	-0,149382	0,015885	-11,591169	17,399752	-0,522258
13:11:02,41	-0,345019	3,144034	-0,238984	0,203998	-1,011018	-0,241064	-0,168653	-0,149382	0,015885	0,135304	4,160502	-0,522258	-0,548026	-2,678736	-1,182018	-6,154279	-3,901504	12,203083	-0,168653	-0,149382	0,015885	-11,591169	17,399752	-0,522258	-0,168653	-0,149382	0,015885	-11,591169	17,399752	-0,522258
13:11:02,46	-0,345019	3,144034	-0,238984	0,203998	-1,011018	-0,241064	-0,172752	-0,148489	0,013132	0,110121	4,002036	-0,578793	-0,548030	-2,680077	-1,183998	-6,160285	-3,908051	12,150643	-0,172752	-0,148489	0,013132	-11,546281	17,563031	-0,578793	-0,172752	-0,148489	0,013132	-11,546281	17,563031	-0,578793
13:11:02,51	-0,345019	3,144034	-0,238984	0,203998	-1,011018	-0,241064	-0,172752	-0,148489	0,013132	0,110121	4,002036	-0,578793	-0,543353	-2,678002	-1,182827	-6,167923	-3,919514	12,165294	-0,172752	-0,148489	0,013132	-11,546281	17,563031	-0,578793	-0,172752	-0,148489	0,013132	-11,546281	17,563031	-0,578793
13:11:02,56	-0,345019	3,144034	-0,238984	0,203998	-1,011018	-0,241064	-0,176887	-0,151502	0,014304	0,253056	3,786118	-0,564143	-0,549795	-2,681431	-1,180488	-6,160451	-3,929125	12,161864	-0,176887	-0,151502	0,014304	-11,639874	17,671734	-0,564143	-0,176887	-0,151502	0,014304	-11,639874	17,671734	-0,564143
13:11:02,61	-0,345019	3,144034	-0,238984	0,203998	-1,011018	-0,241064	-0,173897	-0,146423	0,015103	0,006139	3,924853	-0,521243	-0,548036	-2,680210	-1,180517	-6,171994	-3,907972	12,134092	-0,173897	-0,146423	0,015103	-11,488082	17,575733	-0,521243	-0,173897	-0,146423	0,015103	-11,488082	17,575733	-0,521243
13:11:02,66	-0,345019	3,144034	-0,238984	0,203998	-1,011018	-0,241064	-0,173897	-0,146423	0,015103	0,006139	3,924853	-0,521243	-0,548064	-2,678676	-1,182075	-6,182222	-3,891862	12,145574	-0,173947	-0,147760	0,015056	-11,523908	17,567631	-0,583863	-0,173947	-0,147760	0,015056	-11,523908	17,567631	-0,583863
13:11:02,71	-0,345019	3,144034	-0,238984	0,203998	-1,011018	-0,241064	-0,174124	-0,143677	0,015832	-0,079085	3,901160	-0,583234	-0,551512	-2,676482	-1,181299	-6,155348	-3,840450	12,146202	-0,174124	-0,143677	0,015832	-11,357752	17,569868	-0,583234	-0,174124	-0,143677	0,015832	-11,357752	17,569868	-0,583234
13:11:02,76	-0,345019	3,144034	-0,238984	0,203998	-1,011018	-0,241064	-0,174124	-0,143677	0,015832	-0,079085	3,901160	-0,583234	-0,549241	-2,679874	-1,180496	-6,193506	-3,863706	12,179166	-0,174124	-0,143677	0,015832	-11,357752	17,569868	-0,583234	-0,174124	-0,143677	0,015832	-11,357752	17,569868	-0,583234
13:11:02,82	-0,345019	3,144034	-0,238984	0,203998	-1,011018	-0,241064	-0,172322	-0,147340	0,016634	0,072150	3,973424	-0,550270	-0,549771	-2,676964	-1,182809	-6,146268	-3,880745	12,194417	-0,172322	-0,147340	0,016634	-11,494031	17,500708	-0,550270	-0,172322	-0,147340	0,016634	-11,494031	17,500708	-0,550270
13:11:02,87	-0,345019	3,144034	-0,238984	0,203998	-1,011018	-0,241064	-0,174577	-0,145425	0,014322	-0,018546	3,905619	-0,535019	-0,550394	-2,678442	-1,181668	-6,181403	-3,848817	12,175400	-0,174577	-0,145425	0,014322	-11,434431	17,609881	-0,535019	-0,174577	-0,145425	0,014322	-11,434431	17,609881	-0,535019
13:11:02,92	-0,345019	3,144034	-0,238984	0,203998	-1,011018	-0,241064	-0,172985	-0,145626	0,015463	0,001953	3,941975	-0,554037	-0,552717	-2,679316	-1,179736	-6,173777	-3,851159	12,154159	-0,172985	-0,145626	0,015463	-11,429656	17,521320	-0,554037	-0,172985	-0,145626	0,015463	-11,429656	17,521320	-0,554037
13:11:02,97	-0,345019	3,144034	-0,238984	0,203998	-1,011018	-0,241064	-0,171067	-0,144050	0,017395	-0,078173	4,049509	-0,575278	-0,556951	-2,734658	-1,168435	-8,957551	-3,468478	12,552286	-0,171067	-0,144050	0,017395	-11,386128	17,478257	-0,575278	-0,171067	-0,144050	0,017395	-11,386128	17,478257	-0,575278
13:11:03,02	-0,345019	3,144034	-0,238984	0,203998	-1,011018	-0,241064	-0,121022	-0,168055	0,028696	0,109568	4,049676	-0,177151	-0,524794	-2,714240	-1,182486	-8,052419	-5,194980	12,999021	-0,121022	-0,168055	0,028696	-13,082714	13,549914	-0,177151	-0,121022	-0,168055	0,028696	-13,082714	13,549914	-0,177151
13:11:03,07	-0,345007	3,143991	-0,238987	0,203968	-1,010993	-0,291030	-0,154783	-0,185694	0,014644	-0,015790	3,941204	0,269584	-0,521740	-2,704673	-1,181443	-7,361290	-5,391852	12,977233	-0,154783	-0,185694	0,014644	-14,592797	16,091707	0,269584	-0,154783	-0,185694	0,014644	-14,592797	16,091707	0,269584
13:11:03,12	-0,345007	3,143991	-0,238987	0,203968	-1,010993	-0,291030	-0,164596	-0,183555	0,015687	0,048050	4,127947	0,247796	-0,518755	-2,701407	-1,182635	-7,369820	-5,288543	12,962975	-0,164596	-0,183555	0,015687	-14,361045	17,048697	0,247796	-0,164596	-0,183555	0,015687	-14,361045	17,048697	0,247796
13:11:03,17	-0,345007	3,143991	-0,238987	0,203968	-1,010993	-0,291030	-0,168917	-0,184508	0,014496	0,182781	3,844211	0,233538	-0,523481	-2,707594	-1,181478	-7,426675	-5,198905	12,959147	-0,168917	-0,184508	0,014496	-14,301083	17,104164	0,233538	-0,168917	-0,184508	0,014496	-14,301083	17,104164	0,233538
13:11:03,22	-0,345007	3,143991	-0,238987	0,203968	-1,010993	-0,291030	-0,161195	-0,183508	0,015653	0,180011	4,151651	0,229710	-0,524022	-2,704863	-1,181900	-7,420132	-5,141349	12,927576	-0,161195	-0,183508	0,015653	-14,225395	16,805498	0,229710	-0,161195	-0,183508	0,015653	-14,225395	16,805498	0,229710
13:11:03,27	-0,345007	3,143991	-0,238987	0,203968	-1,010993	-0,291030	-0,163290	-0,181675	0,015231	0,137773	4,019615	0,198139	-0,523880	-2,701259	-1,181091	-7,358656	-5,096112	12,952686	-0,163290	-0,181675	0,015231	-14,123685	16,837897	0,198139	-0,163290	-0,181675	0,015231	-14,123685	16,837897	0,198139
13:11:03,32	-0,345007	3,143991	-0,238987	0,203968	-1,010993	-0,291030	-0,162599	-0,178785	0,016404	0,073734	4,022829	0,209513	-0,526870	-2,704017	-1,180727	-7,405348	-5,050309	12,938950	-0,162599	-0,178785	0,016404	-13,960868	16,786868	0,209513	-0,162599	-0,178785	0,016404	-13,960868	16,786868	0,209513
13:11:03,37	-0,345007	3,143991	-0,238987	0,203968	-1,010993	-0,291030	-0,162599	-0,178785	0,016404	0,073734	4,022829	0,209513	-0,522702	-2,702685	-1,179555	-7,393885	-5,020200	12,940001	-0,162599	-0,178785	0,016404	-13,960868	16,786868	0,209513	-0,162599	-0,178785	0,016404	-13,960868	16,786868	0,209513
13:11:03,42	-0,345007	3,143991	-0,238987	0,203968	-1,010993	-0,291030	-0,165836	-0,181729	0,017576	0,258617	3,849377	0,210564	-0,527441	-2,701189	-1,183861	-7,404211	-4,996046	12,923524	-0,165836	-0,181729	0,017576	-14,007072	16,867522	0,210564	-0,165836	-0,181729	0,017576	-14,007072	16,867522	0,210564
13:11:03,47	-0,345007	3,143991	-0,238987	0,203968	-1,010993	-0,291030	-0,164762	-0,176877	0,013270	0,022088	3,884200	0,194087	-0,521232	-2,745869	-1,162216	-9,721289	-5,323534	13,388101	-0,164762	-0,176877	0,013270	-13,862749	16,818045	0,194087	-0,164762	-0,176877	0,013270	-13,862749	16,818045	0,194087
13:11:03,52	-0,345007	3,143991	-0,238987	0,203968	-1,010993	-0,291030	-0,129173	-0,204594	0,034914	0,021231	3,891956	0,658664	-0,507570	-2,741084	-1,169896	-9,299730	-6,162691	13,766779	-0,129173	-0,204594	0,034914	-16,039407	14,032016	0,658664	-0,129173	-0,204594	0,034914	-16,039407	14,032016	0,658664
13:11:03,57	-0,345068	3,143988	-0,238980	0,203986	-1,011032	-0,341038	-0,152645	-0,212294	0,021111	0,107102	4,019410	0,948541	-0,502827	-2,729392	-1,176020	-8,711169	-6,269931	13,677978	-0,152645	-0,212294	0,021111	-16,558007	16,002008	0,948541	-0,152645	-0,212294	0,021111	-16,558007	16,002008	0,948541
13:11:03,62	-0,345068	3,143988	-0,238980	0,203986	-1,011032	-0,341038	-0,152488	-0,212338	0,023140	0,180405	3,982949	0,977448	-0,506935	-2,729216	-1,174781	-8,695693	-6,164482	13,687834	-0,152488	-0,212338	0,023140	-16,488153	15,953291	0,977448	-0,152488	-0,212338	0,023140	-16,488153	15,953291	0,977448
13:11:03,67	-0,345068	3,143988	-0,238980	0,203986	-1,011032	-0,341038	-0,152488	-0,212338	0,023140	0,180405	3,982949	0,977448	-0,506931	-2,728288	-1,174400	-8,731909	-6,044481	13,706492	-0,152488	-0,212338	0,023140	-16,488153	15,953291	0,977448	-0,152488	-0,212338	0,023140	-16,488153	15,953291	0,977448
13:11:03,72	-0,345068	3,143988	-0,238980	0,203986	-1,011032	-0,341038	-0,151549	-0,208189	0,022731	0,078473	3,945684	0,977056	-0,506778	-2,727678	-1,175201	-8,666609	-6,041433	13,638691	-0,151549	-0,208189	0,022731	-16,264328	15,842293	0,977056	-0,151549	-0,208189	0,022731	-16,264328	15,842293	0,977056
13:11:03,77	-0,345068	3,143988	-0,238980	0,203986	-1,011032	-0,341038	-0,152154	-0,208016	0,021930	0,104801	3,969276	0,909254	-0,506221	-2,730706	-1,175564	-8,709377	-5,969236	13,680073	-0,152154	-0,208016	0,021930	-16,224470	15,913340	0,909254	-0,152154	-0,208016	0,021930	-16,224470	15,913340	0,909254
13:11:03,82	-0,345068	3,143988	-0,238980	0,203986	-1,011032	-0,341038	-0,149810	-0,210012	0,021566	0,249738	4,018013	0,950636	-0,506761	-2,730431	-1,176347	-8,685380	-5,973159	13,660743	-0,149810	-0,210012	0,021566	-16,236225	15,778094	0,950636	-0,149810	-0,210012	0,021566	-16,236225	15,778094	0,950636
13:11:03,87	-0,345068	3,143988	-0,238980	0,203986	-1,011032	-0,341038	-0,149341	-0,207613	0,021945	0,158359	4,033772	0,941402	-0,508533	-2,729913	-1,175185	-8,700150	-5,936020	13,670839	-0,149341	-0,207613	0,021945	-16,139268	15,757055	0,941402	-0,149341	-0,207613	0,021945	-16,139268	15,757055	0,941402
13:11:03,92	-0,345068	3,143988	-0,238980	0,203986	-1,011032	-0,341038	-0,149341	-0,207613	0,021945	0,158359	4,033772	0,941402	-0,505563	-2,729910	-1,177103	-8,689201	-5,916819	13,692403	-0,149341	-0,207613	0,021945	-16,139268	15,757055	0,941402	-0,149341	-0,207613	0,021945	-16,139268	15,757055	0,941402
13:11:03,97	-0,345068	3,143988	-0,238980	0,203986	-1,011032	-0,341038	-0,149668	-0,208826	0,021170	0,255307	4,001726	0,938331	-0,507319	-2,728120	-1,174793	-8,698046	-5,879756	13,682547	-0,149668	-0,208826	0,021170	-16,137534	15,750650	0,938331	-0,149668	-0,208826	0,021170	-16,137534	15,750650	0,938331
13:11:04,02	-0,345068	3,143988	-0,238980	0,203986	-1,011032	-0,341038	-0,149668	-0,208826	0,021170	0,255307	4,001726	0,938331	-0,507892	-2,729052	-1,177129	-8,691033	-5,877150	13,669207	-0,149668	-0,208826	0,021170	-16,137534	15,750650	0,938331	-0,149668	-0,208826	0,021170	-16,137534	15,750650	0,938331
13:11:04,07	-0,345068	3,143988	-0,238980	0,203986	-1,011032	-0,341038	-0,149008	-0,208660	0,025844	0,276337	4,062443	0,925655	-0,507793	-2,730725	-1,171286	-8,658568	-5,886664	13,655092	-0,149008	-0,208660	0,025844	-16,103478	15,759553	0,925655	-0,149008	-0,208660	0,025844	-16,103478	15,759553	0,925655
13:11:04,12	-0,345068	3,143988	-0,238980	0,203986	-1,011032	-0,341038	-0,146295	-0,206738	0,023890	0,184427	4,145446	0,937435	-0,510813	-2,732113	-1,173241	-8,704830	-5,850688	13,666871	-0,146295	-0,206738	0,023890	-16,044526	15,629617	0,937435	-0,146295	-0,206738	0,023890	-16,044526	15,629617	0,937435
13:11:04,17	-0,345068	3,143988	-0,238980	0,203986	-1,011032	-0,341038	-0,146295	-0,206738	0,023890	0,184427	4,145446	0,937435	-0,507795	-2,728148	-1,175548	-8,658800	-5,834979	13,688796	-0,146295	-0,206738	0,023890	-16,044526	15,629617	0,937435	-0,146295	-0,206738	0,023890	-16,044526	15,629617	0,937435
13:11:04,22	-0,345068	3,143988	-0,238980	0,203986	-1,011032	-0,341038	-0,151238	-0,207370	0,021582	0,253872	3,920423	0,959360	-0,510181	-2,729709	-1,175559	-8,671353	-5,853525	13,678003	-0,151238	-0,207370	0,021582	-16,024634	15,792612	0,959360	-0,151238	-0,207370	0,021582	-16,024634	15,792612	0,959360
13:11:04,27	-0,345068	3,143988	-0,238980	0,203986	-1,011032	-0,341038	-0,148693	-0,206084	0,021572	0,164688	4,051145	0,948567	-0,510781	-2,730627	-1,175185	-8,686882	-5,837865	13,663662	-0,148693	-0,206084	0,021572	-16,012905	15,723581	0,948567	-0,148693	-0,206084	0,021572	-16,012905	15,723581	0,948567
13:11:04,32	-0,345068	3,143988	-0,238980	0,203986	-1,011032	-0,341038	-0,147599	-0,206023	0,021946	0,167324	4,086797	0,934225	-0,510786	-2,728930	-1,175965	-8,696483	-5,795797	13,675524	-0,147599	-0,206023	0,021946	-16,005498	15,673290	0,934225	-0,147599	-0,206023	0,021946	-16,005498	15,673290	0,934225
13:11:04,37	-0,345068	3,143988	-0,238980	0,203986	-1,011032	-0,341038	-0,149066	-0,205171	0,021165	0,154617	3,981150	0,946087	-0,509578	-2,725948	-1,177127	-8,654298	-5,849955	13,669869	-0,149066	-0,205171	0,021165	-15,951271	15,682825	0,946087	-0,149066	-0,205171	0,021165	-15,951271	15,682825	0,946087
13:11:04,42	-0,345068	3,143988	-0,238980	0,203986	-1,011032	-0,341038	-0,152252	-0,204725	0,020003	0,105660	3,879092	0,940432	-0,507832	-2,729210	-1,174778	-8,692185	-5,799200	13,694498	-0,152252	-0,204725	0,020003	-15,965285	15,830865	0,940432	-0,152252	-0,204725	0,020003	-15,965285	15,830865	0,940432
13:11:04,47	-0,345068	3,143988	-0,238980	0,203986	-1,011032	-0,341038	-0,150300	-0,207869	0,022353	0,294133	3,922425	0,965061	-0,515378	-2,730997	-1,175192	-8,660411	-5,768105	13,645398	-0,144980	-0,202227	0,021939	-15,831255	15,591938	0,915962	-0,144980	-0,202227	0,021939	-15,831255	15,591938	0,915962
13:11:04,52	-0,345068	3,143988	-0,238980	0,203986	-1,011032	-0,341038	-0,144980	-0,202227	0,021939	0,043586	4,211017	0,915962	-0,511892	-2,730371	-1,173228	-8,674586	-5,787120	13,678351	-0,144980	-0,202227	0,021939	-15,831255	15,591938	0,915962	-0,144980	-0,202227	0,021939	-15,831255	15,591938	0,915962
13:11:04,57	-0,345068	3,143988	-0,238980	0,203986	-1,011032	-0,341038	-0,147265	-0,204933	0,023903	0,160741	4,089438	0,948915	-0,510127	-2,728978	-1,175939	-8,674335	-5,759494	13,695930	-0,147265	-0,204933	0,023903	-15,926519	15,649718	0,948915	-0,147265	-0,204933	0,023903	-15,926519	15,649718	0,948915
13:11:04,62	-0,345068	3,143988	-0,238980	0,203986	-1,011032	-0,341038	-0,149354	-0,205765	0,021192	0,228059	3,967225	0,966494	-0,511839	-2,728076	-1,175545	-8,647466	-5,758108	13,695297	-0,149279	-0,203832	0,021586	-15,858643	15,712065	0,965860	-0,149279	-0,203832	0,021586	-15,858643	15,712065	0,965860
13:11:04,67	-0,345068	3,143988	-0,238980	0,203986	-1,011032	-0,341038	-0,146310	-0,201414	0,020778	0,010150	4,118450	0,941902	-0,515417	-2,729438	-1,176352	-8,676240	-5,748716	13,671339	-0,146310	-0,201414	0,020778	-15,800816	15,603782	0,941902	-0,146310	-0,201414	0,020778	-15,800816	15,603782	0,941902
13:11:04,73	-0,345068	3,143988	-0,238980	0,203986	-1,011032	-0,341038	-0,146310	-0,201414	0,020778	0,010150	4,118450	0,941902	-0,511191	-2,729061	-1,173613	-8,634857	-5,744481	13,665323	-0,146310	-0,201414	0,020778	-15,800816	15,603782	0,941902	-0,146310	-0,201414	0,020778	-15,800816	15,603782	0,941902
13:11:04,78	-0,345068	3,143988	-0,238980	0,203986	-1,011032	-0,341038	-0,148749	-0,204885	0,023518	0,215034	4,025332	0,935886	-0,507714	-2,727757	-1,173236	-8,651543	-5,766881	13,660497	-0,148749	-0,204885	0,023518	-15,868455	15,702142	0,935886	-0,148749	-0,204885	0,023518	-15,868455	15,702142	0,935886
13:11:04,83	-0,345068	3,143988	-0,238980	0,203986	-1,011032	-0,341038	-0,147492	-0,205523	0,020373	0,211175	4,078628	0,898282	-0,511268	-2,730469	-1,176758	-8,663838	-5,770480	13,627719	-0,147492	-0,205523	0,020373	-15,922355	15,656718	0,898282	-0,147492	-0,205523	0,020373	-15,922355	15,656718	0,898282
13:11:04,88	-0,345068	3,143988	-0,238980	0,203986	-1,011032	-0,341038	-0,096652	-0,227841	0,031338	0,217725	4,182073	1,365335	-0,517359	-2,785657	-1,165793	-11,440740	-5,499779	14,094772	-0,096652	-0,227841	0,031338	-17,667814	11,769249	1,365335	-0,096652	-0,227841	0,031338	-17,667814	11,769249	1,365335
13:11:04,93	-0,345068	3,143988	-0,238980	0,203986	-1,011032	-0,341038	-0,132138	-0,244096	0,027480	0,178042	4,331195	1,708987	-0,485540	-2,763053	-1,169651	-10,156023	-7,263338	14,438423	-0,132138	-0,244096	0,027480	-18,983491	14,703996	1,708987	-0,132138	-0,244096	0,027480	-18,983491	14,703996	1,708987
13:11:04,98	-0,345083	3,143986	-0,238982	0,204005	-1,010982	-0,391048	-0,132138	-0,244096	0,027480	0,178042	4,331195	1,708987	-0,482557	-2,747715	-1,174438	-9,502070	-7,353560	14,473277	-0,132138	-0,244096	0,027480	-18,983491	14,703996	1,708987	-0,132138	-0,244096	0,027480	-18,983491	14,703996	1,708987
13:11:05,03	-0,345083	3,143986	-0,238982	0,204005	-1,010982	-0,391048	-0,146912	-0,239011	0,022692	0,162443	4,174398	1,743841	-0,484896	-2,746985	-1,174843	-9,527659	-7,248977	14,476841	-0,146912	-0,239011	0,022692	-18,599886	15,706958	1,743841	-0,146912	-0,239011	0,022692	-18,599886	15,706958	1,743841
13:11:05,08	-0,345083	3,143986	-0,238982	0,204005	-1,010982	-0,391048	-0,143853	-0,238793	0,021483	0,264080	4,221243	1,700801	-0,484274	-2,750256	-1,175648	-9,542788	-7,199635	14,430237	-0,143853	-0,238793	0,021483	-18,481181	15,513668	1,700801	-0,143853	-0,238793	0,021483	-18,481181	15,513668	1,700801
13:11:05,13	-0,345083	3,143986	-0,238982	0,204005	-1,010982	-0,391048	-0,147294	-0,236962	0,025756	0,211610	4,084172	1,684189	-0,484139	-2,746360	-1,171375	-9,485155	-7,183576	14,413625	-0,147294	-0,236962	0,025756	-18,389944	15,646747	1,684189	-0,147294	-0,236962	0,025756	-18,389944	15,646747	1,684189
13:11:05,18	-0,345083	3,143986	-0,238982	0,204005	-1,010982	-0,391048	-0,147294	-0,236962	0,025756	0,211610	4,084172	1,684189	-0,484695	-2,746904	-1,173691	-9,482434	-7,132291	14,431008	-0,147294	-0,236962	0,025756	-18,389944	15,646747	1,684189	-0,147294	-0,236962	0,025756	-18,389944	15,646747	1,684189
13:11:05,23	-0,345083	3,143986	-0,238982	0,204005	-1,010982	-0,391048	-0,145026	-0,235594	0,024985	0,219442	4,135949	1,702035	-0,486458	-2,747640	-1,172145	-9,502954	-7,082112	14,431472	-0,145026	-0,235594	0,024985	-18,274720	15,520505	1,702035	-0,145026	-0,235594	0,024985	-18,274720	15,520505	1,702035
13:11:05,28	-0,345083	3,143986	-0,238982	0,204005	-1,010982	-0,391048	-0,145026	-0,235594	0,024985	0,219442	4,135949	1,702035	-0,484559	-2,747574	-1,174093	-9,457616	-7,038282	14,395172	-0,145026	-0,235594	0,024985	-18,274720	15,520505	1,702035	-0,145026	-0,235594	0,024985	-18,274720	15,520505	1,702035
13:11:05,33	-0,345083	3,143986	-0,238982	0,204005	-1,010982	-0,391048	-0,146033	-0,237205	0,023038	0,363836	4,100952	1,665735	-0,488705	-2,745883	-1,176036	-9,461329	-7,026389	14,415688	-0,146033	-0,237205	0,023038	-18,256782	15,564531	1,665735	-0,146033	-0,237205	0,023038	-18,256782	15,564531	1,665735
13:11:05,38	-0,345083	3,143986	-0,238982	0,204005	-1,010982	-0,391048	-0,145424	-0,232770	0,021095	0,141629	4,123435	1,686252	-0,474953	-2,771319	-1,155606	-10,797963	-7,813261	14,826455	-0,145424	-0,232770	0,021095	-18,130796	15,539242	1,686252	-0,145424	-0,232770	0,021095	-18,130796	15,539242	1,686252
13:11:05,43	-0,345083	3,143986	-0,238982	0,204005	-1,010982	-0,391048	-0,130272	-0,257397	0,041525	0,072487	4,147226	2,097018	-0,458635	-2,774458	-1,162273	-10,646493	-8,363564	15,118926	-0,130272	-0,257397	0,041525	-20,133190	14,373586	2,097018	-0,130272	-0,257397	0,041525	-20,133190	14,373586	2,097018
13:11:05,48	-0,344977	3,143970	-0,238987	0,203967	-1,011000	-0,441043	-0,135712	-0,273099	0,034858	0,488135	4,270666	2,389489	-0,460345	-2,757645	-1,168641	-9,991547	-8,416592	15,135950	-0,135712	-0,273099	0,034858	-20,950126	14,924078	2,389489	-0,135712	-0,273099	0,034858	-20,950126	14,924078	2,389489
13:11:05,53	-0,344977	3,143970	-0,238987	0,203967	-1,011000	-0,441043	-0,149419	-0,263211	0,028489	0,255520	4,151654	2,406514	-0,461984	-2,757027	-1,167442	-9,949341	-8,360000	15,160634	-0,149419	-0,263211	0,028489	-20,406551	15,881009	2,406514	-0,149419	-0,263211	0,028489	-20,406551	15,881009	2,406514
13:11:05,58	-0,344977	3,143970	-0,238987	0,203967	-1,011000	-0,441043	-0,148615	-0,261941	0,026936	0,347716	4,185982	2,367346	-0,461846	-2,757705	-1,170195	-9,918866	-8,275831	15,096783	-0,148615	-0,261941	0,026936	-20,214650	15,852287	2,367346	-0,148615	-0,261941	0,026936	-20,214650	15,852287	2,367346
13:11:05,63	-0,344977	3,143970	-0,238987	0,203967	-1,011000	-0,441043	-0,148615	-0,261941	0,026936	0,347716	4,185982	2,367346	-0,461240	-2,756488	-1,168234	-9,919198	-8,242766	15,126009	-0,148615	-0,261941	0,026936	-20,214650	15,852287	2,367346	-0,148615	-0,261941	0,026936	-20,214650	15,852287	2,367346
13:11:05,68	-0,344977	3,143970	-0,238987	0,203967	-1,011000	-0,441043	-0,149973	-0,261858	0,028897	0,371865	4,098569	2,396572	-0,462926	-2,757971	-1,165508	-9,909029	-8,192536	15,120498	-0,149973	-0,261858	0,028897	-20,183979	15,871443	2,396572	-0,149973	-0,261858	0,028897	-20,183979	15,871443	2,396572
13:11:05,73	-0,344977	3,143970	-0,238987	0,203967	-1,011000	-0,441043	-0,149228	-0,256251	0,027313	0,161629	4,101288	2,375462	-0,466468	-2,754329	-1,169817	-9,909700	-8,154330	15,104898	-0,149228	-0,256251	0,027313	-19,954053	15,815722	2,375462	-0,149228	-0,256251	0,027313	-19,954053	15,815722	2,375462
13:11:05,78	-0,344977	3,143970	-0,238987	0,203967	-1,011000	-0,441043	-0,149837	-0,258760	0,029294	0,315363	4,117867	2,383590	-0,465760	-2,754892	-1,167854	-9,855368	-8,169903	15,092995	-0,149837	-0,258760	0,029294	-19,997329	15,880079	2,383590	-0,149837	-0,258760	0,029294	-19,997329	15,880079	2,383590
13:11:05,83	-0,344977	3,143970	-0,238987	0,203967	-1,011000	-0,441043	-0,149837	-0,258760	0,029294	0,315363	4,117867	2,383590	-0,466332	-2,758264	-1,162796	-9,887882	-8,105287	15,101412	-0,149837	-0,258760	0,029294	-19,997329	15,880079	2,383590	-0,149837	-0,258760	0,029294	-19,997329	15,880079	2,383590
13:11:05,88	-0,344977	3,143970	-0,238987	0,203967	-1,011000	-0,441043	-0,148180	-0,255052	0,029284	0,167636	4,206386	2,364541	-0,468030	-2,754638	-1,167847	-9,831745	-8,120441	15,093978	-0,148180	-0,255052	0,029284	-19,853967	15,838498	2,364541	-0,148180	-0,255052	0,029284	-19,853967	15,838498	2,364541
13:11:05,93	-0,344977	3,143970	-0,238987	0,203967	-1,011000	-0,441043	-0,148180	-0,255052	0,029284	0,167636	4,206386	2,364541	-0,468094	-2,757449	-1,169409	-9,884690	-8,065155	15,101660	-0,148180	-0,255052	0,029284	-19,853967	15,838498	2,364541	-0,148180	-0,255052	0,029284	-19,853967	15,838498	2,364541
13:11:05,98	-0,344977	3,143970	-0,238987	0,203967	-1,011000	-0,441043	-0,145713	-0,256402	0,027722	0,259241	4,261153	2,372223	-0,466259	-2,757488	-1,163169	-9,856135	-8,089130	15,106804	-0,145713	-0,256402	0,027722	-19,868335	15,699640	2,372223	-0,145713	-0,256402	0,027722	-19,868335	15,699640	2,372223
13:11:06,03	-0,344977	3,143970	-0,238987	0,203967	-1,011000	-0,441043	-0,146597	-0,258011	0,033961	0,336407	4,251928	2,377367	-0,464521	-2,754843	-1,168996	-9,850165	-8,087612	15,120720	-0,146597	-0,258011	0,033961	-19,917449	15,759770	2,377367	-0,146597	-0,258011	0,033961	-19,917449	15,759770	2,377367
13:11:06,08	-0,344977	3,143970	-0,238987	0,203967	-1,011000	-0,441043	-0,149757	-0,258194	0,028135	0,350216	4,091995	2,391283	-0,467339	-2,755042	-1,166670	-9,817060	-8,035466	15,095892	-0,149757	-0,258194	0,028135	-19,917996	15,847933	2,391283	-0,149757	-0,258194	0,028135	-19,917996	15,847933	2,391283
13:11:06,13	-0,344977	3,143970	-0,238987	0,203967	-1,011000	-0,441043	-0,148176	-0,255853	0,030460	0,290191	4,176828	2,366456	-0,467458	-2,757131	-1,167051	-9,866248	-8,057992	15,124648	-0,148176	-0,255853	0,030460	-19,794246	15,808620	2,366456	-0,148176	-0,255853	0,030460	-19,794246	15,808620	2,366456
13:11:06,18	-0,344977	3,143970	-0,238987	0,203967	-1,011000	-0,441043	-0,146307	-0,256794	0,030080	0,295020	4,242670	2,395212	-0,464486	-2,751495	-1,167463	-9,834830	-8,074825	15,101161	-0,146307	-0,256794	0,030080	-19,863284	15,727763	2,395212	-0,146307	-0,256794	0,030080	-19,863284	15,727763	2,395212
13:11:06,23	-0,344977	3,143970	-0,238987	0,203967	-1,011000	-0,441043	-0,152673	-0,256550	0,029667	0,283501	3,947236	2,371724	-0,467429	-2,755641	-1,166280	-9,859556	-8,032120	15,120320	-0,152673	-0,256550	0,029667	-19,855705	15,932101	2,371724	-0,152673	-0,256550	0,029667	-19,855705	15,932101	2,371724
13:11:06,28	-0,344977	3,143970	-0,238987	0,203967	-1,011000	-0,441043	-0,147612	-0,256075	0,030850	0,283381	4,167681	2,390884	-0,467347	-2,754245	-1,168201	-9,813662	-8,029010	15,131028	-0,148862	-0,255448	0,028930	-19,776220	15,826513	2,401592	-0,148862	-0,255448	0,028930	-19,776220	15,826513	2,401592
13:11:06,33	-0,344977	3,143970	-0,238987	0,203967	-1,011000	-0,441043	-0,148862	-0,255448	0,028930	0,276415	4,140873	2,401592	-0,467354	-2,757095	-1,165903	-9,831984	-8,038591	15,080636	-0,148862	-0,255448	0,028930	-19,776220	15,826513	2,401592	-0,148862	-0,255448	0,028930	-19,776220	15,826513	2,401592
13:11:06,38	-0,344977	3,143970	-0,238987	0,203967	-1,011000	-0,441043	-0,148369	-0,255785	0,030452	0,315144	4,157776	2,352829	-0,467301	-2,754840	-1,166679	-9,810604	-8,006314	15,082266	-0,148369	-0,255785	0,030452	-19,763977	15,804766	2,352829	-0,148369	-0,255785	0,030452	-19,763977	15,804766	2,352829
13:11:06,43	-0,344977	3,143970	-0,238987	0,203967	-1,011000	-0,441043	-0,147371	-0,257719	0,028129	0,418159	4,204939	2,354348	-0,466125	-2,756672	-1,169002	-9,813488	-8,001824	15,083784	-0,147371	-0,257719	0,028129	-19,812781	15,773572	2,354348	-0,147371	-0,257719	0,028129	-19,812781	15,773572	2,354348
13:11:06,48	-0,344977	3,143970	-0,238987	0,203967	-1,011000	-0,441043	-0,147371	-0,257719	0,028129	0,418159	4,204939	2,354348	-0,466720	-2,753292	-1,167866	-9,803414	-8,028576	15,058305	-0,147371	-0,257719	0,028129	-19,812781	15,773572	2,354348	-0,147371	-0,257719	0,028129	-19,812781	15,773572	2,354348
13:11:06,53	-0,344977	3,143970	-0,238987	0,203967	-1,011000	-0,441043	-0,145969	-0,253834	0,030474	0,228443	4,301067	2,366562	-0,470191	-2,755944	-1,166657	-9,787249	-8,002760	15,095999	-0,145969	-0,253834	0,030474	-19,697517	15,759594	2,366562	-0,145969	-0,253834	0,030474	-19,697517	15,759594	2,366562
13:11:06,58	-0,344977	3,143970	-0,238987	0,203967	-1,011000	-0,441043	-0,145969	-0,253834	0,030474	0,228443	4,301067	2,366562	-0,469637	-2,752970	-1,167847	-9,790655	-8,015352	15,082356	-0,148821	-0,252827	0,029284	-19,683438	15,838534	2,352919	-0,148821	-0,252827	0,029284	-19,683438	15,838534	2,352919
13:11:06,63	-0,344977	3,143970	-0,238987	0,203967	-1,011000	-0,441043	-0,148821	-0,252827	0,029284	0,163469	4,156079	2,352919	-0,468372	-2,753001	-1,164735	-9,762344	-8,004372	15,066201	-0,148821	-0,252827	0,029284	-19,683438	15,838534	2,352919	-0,148821	-0,252827	0,029284	-19,683438	15,838534	2,352919
13:11:06,68	-0,344977	3,143970	-0,238987	0,203967	-1,011000	-0,441043	-0,149427	-0,253937	0,032396	0,244864	4,143617	2,336765	-0,469604	-2,754659	-1,169780	-9,787327	-7,982875	15,084293	-0,149427	-0,253937	0,032396	-19,689195	15,873609	2,336765	-0,149427	-0,253937	0,032396	-19,689195	15,873609	2,336765
13:11:06,73	-0,344977	3,143970	-0,238987	0,203967	-1,011000	-0,441043	-0,147374	-0,253700	0,027350	0,238655	4,217953	2,354857	-0,468398	-2,752563	-1,168992	-9,772214	-7,972022	15,099061	-0,149793	-0,253696	0,028138	-19,659736	15,858591	2,369625	-0,149793	-0,253696	0,028138	-19,659736	15,858591	2,369625
13:11:06,78	-0,344977	3,143970	-0,238987	0,203967	-1,011000	-0,441043	-0,149793	-0,253696	0,028138	0,255428	4,099852	2,369625	-0,466653	-2,755467	-1,168986	-9,791207	-7,970046	15,099186	-0,149793	-0,253696	0,028138	-19,659736	15,858591	2,369625	-0,149793	-0,253696	0,028138	-19,659736	15,858591	2,369625
13:11:06,83	-0,344977	3,143970	-0,238987	0,203967	-1,011000	-0,441043	-0,149000	-0,254030	0,030822	0,231519	4,101840	2,348511	-0,469585	-2,754068	-1,166305	-9,790090	-7,973126	15,058385	-0,149000	-0,254030	0,030822	-19,709823	15,798349	2,348511	-0,149000	-0,254030	0,030822	-19,709823	15,798349	2,348511
13:11:06,88	-0,344977	3,143970	-0,238987	0,203967	-1,011000	-0,441043	-0,149000	-0,254030	0,030822	0,231519	4,101840	2,348511	-0,469061	-2,752867	-1,168640	-9,813199	-7,966132	15,075071	-0,149000	-0,254030	0,030822	-19,709823	15,798349	2,348511	-0,149000	-0,254030	0,030822	-19,709823	15,798349	2,348511
13:11:06,93	-0,344977	3,143970	-0,238987	0,203967	-1,011000	-0,441043	-0,149198	-0,253274	0,028490	0,218090	4,092344	2,345635	-0,465498	-2,758743	-1,167435	-9,817464	-7,962136	15,088789	-0,149198	-0,253274	0,028490	-19,663943	15,804390	2,345635	-0,149198	-0,253274	0,028490	-19,663943	15,804390	2,345635
13:11:06,98	-0,344977	3,143970	-0,238987	0,203967	-1,011000	-0,441043	-0,149298	-0,260079	0,031631	0,569918	4,103550	2,348650	-0,463118	-2,756183	-1,165499	-9,799983	-7,976063	15,078087	-0,149298	-0,260079	0,031631	-19,846247	15,823453	2,348650	-0,149298	-0,260079	0,031631	-19,846247	15,823453	2,348650
13:11:07,03	-0,344977	3,143970	-0,238987	0,203967	-1,011000	-0,441043	-0,148149	-0,254668	0,028923	0,318566	4,174462	2,369423	-0,468378	-2,754472	-1,168208	-9,775310	-7,955677	15,098860	-0,148149	-0,254668	0,028923	-19,672879	15,804183	2,369423	-0,148149	-0,254668	0,028923	-19,672879	15,804183	2,369423
13:11:07,08	-0,344977	3,143970	-0,238987	0,203967	-1,011000	-0,441043	-0,148149	-0,254668	0,028923	0,318566	4,174462	2,369423	-0,467758	-2,750788	-1,166304	-9,764050	-7,942327	15,059906	-0,151650	-0,253363	0,030827	-19,621111	15,900030	2,330469	-0,151650	-0,253363	0,030827	-19,621111	15,900030	2,330469
13:11:07,13	-0,344977	3,143970	-0,238987	0,203967	-1,011000	-0,441043	-0,149692	-0,253109	0,029693	0,227803	4,117753	2,363517	-0,468956	-2,752357	-1,167438	-9,759788	-7,975852	15,092954	-0,149692	-0,253109	0,029693	-19,641284	15,868605	2,363517	-0,149692	-0,253109	0,029693	-19,641284	15,868605	2,363517
13:11:07,18	-0,344977	3,143970	-0,238987	0,203967	-1,011000	-0,441043	-0,148642	-0,255713	0,030837	0,356915	4,138181	2,339276	-0,467227	-2,754568	-1,166293	-9,792547	-7,964188	15,068713	-0,148642	-0,255713	0,030837	-19,716560	15,806562	2,339276	-0,148642	-0,255713	0,030837	-19,716560	15,806562	2,339276
13:11:07,23	-0,344977	3,143970	-0,238987	0,203967	-1,011000	-0,441043	-0,148642	-0,255713	0,030837	0,356915	4,138181	2,339276	-0,468988	-2,752404	-1,166680	-9,776901	-7,979089	15,078017	-0,148642	-0,255713	0,030837	-19,716560	15,806562	2,339276	-0,148642	-0,255713	0,030837	-19,716560	15,806562	2,339276
13:11:07,28	-0,344977	3,143970	-0,238987	0,203967	-1,011000	-0,441043	-0,149635	-0,253106	0,030451	0,216244	4,107510	2,348580	-0,470102	-2,754048	-1,168998	-9,762077	-7,934860	15,080255	-0,149635	-0,253106	0,030451	-19,652543	15,853894	2,348580	-0,149635	-0,253106	0,030451	-19,652543	15,853894	2,348580
13:11:07,33	-0,344977	3,143970	-0,238987	0,203967	-1,011000	-0,441043	-0,152175	-0,252377	0,028519	0,209795	3,990107	2,360281	-0,468349	-2,749840	-1,168612	-9,748484	-7,959218	15,089718	-0,152175	-0,252377	0,028519	-19,601829	15,935878	2,360281	-0,152175	-0,252377	0,028519	-19,601829	15,935878	2,360281
13:11:07,38	-0,344977	3,143970	-0,238987	0,203967	-1,011000	-0,441043	-0,146477	-0,254281	0,027340	0,305769	4,250616	2,331671	-0,468929	-2,755140	-1,168617	-9,778556	-7,907648	15,071415	-0,146477	-0,254281	0,027340	-19,655321	15,749048	2,331671	-0,146477	-0,254281	0,027340	-19,655321	15,749048	2,331671
13:11:07,43	-0,344977	3,143970	-0,238987	0,203967	-1,011000	-0,441043	-0,150588	-0,256024	0,028126	0,399929	4,061985	2,336507	-0,465985	-2,753038	-1,169005	-9,757468	-7,953435	15,065943	-0,150588	-0,256024	0,028126	-19,697945	15,883138	2,336507	-0,150588	-0,256024	0,028126	-19,697945	15,883138	2,336507
13:11:07,48	-0,344977	3,143970	-0,238987	0,203967	-1,011000	-0,441043	-0,150588	-0,256024	0,028126	0,399929	4,061985	2,336507	-0,470684	-2,752218	-1,165523	-9,776419	-7,893320	15,070099	-0,148948	-0,251544	0,031608	-19,536643	15,793222	2,340663	-0,148948	-0,251544	0,031608	-19,536643	15,793222	2,340663
13:11:07,53	-0,344977	3,143970	-0,238987	0,203967	-1,011000	-0,441043	-0,148948	-0,251544	0,031608	0,209561	4,100768	2,340663	-0,471862	-2,759118	-1,168596	-9,773784	-7,933121	15,079130	-0,142384	-0,253973	0,028535	-19,634171	15,641441	2,349694	-0,142384	-0,253973	0,028535	-19,634171	15,641441	2,349694
13:11:07,58	-0,344977	3,143970	-0,238987	0,203967	-1,011000	-0,441043	-0,146346	-0,253029	0,030452	0,246574	4,263485	2,334483	-0,470699	-2,755215	-1,166679	-9,772829	-7,941842	15,063919	-0,146346	-0,253029	0,030452	-19,616230	15,751617	2,334483	-0,146346	-0,253029	0,030452	-19,616230	15,751617	2,334483
13:11:07,63	-0,344977	3,143970	-0,238987	0,203967	-1,011000	-0,441043	-0,147217	-0,253277	0,028891	0,297796	4,218720	2,317111	-0,470711	-2,754447	-1,168997	-9,769516	-7,941915	15,084786	-0,147217	-0,253277	0,028891	-19,584475	15,775255	2,317111	-0,147217	-0,253277	0,028891	-19,584475	15,775255	2,317111
13:11:07,68	-0,344977	3,143970	-0,238987	0,203967	-1,011000	-0,441043	-0,147217	-0,253277	0,028891	0,297796	4,218720	2,317111	-0,471279	-2,754084	-1,167448	-9,767835	-7,926289	15,079437	-0,147217	-0,253277	0,028891	-19,584475	15,775255	2,317111	-0,147217	-0,253277	0,028891	-19,584475	15,775255	2,317111
13:11:07,73	-0,344977	3,143970	-0,238987	0,203967	-1,011000	-0,441043	-0,147035	-0,251961	0,029683	0,207010	4,224204	2,350000	-0,471885	-2,753577	-1,167061	-9,782674	-7,900940	15,089827	-0,147035	-0,251961	0,029683	-19,571965	15,766424	2,350000	-0,147035	-0,251961	0,029683	-19,571965	15,766424	2,350000
13:11:07,78	-0,344977	3,143970	-0,238987	0,203967	-1,011000	-0,441043	-0,147171	-0,251183	0,030069	0,181085	4,191602	2,360391	-0,468957	-2,758719	-1,166688	-9,800225	-7,930130	15,044982	-0,147171	-0,251183	0,030069	-19,536814	15,744505	2,360391	-0,147171	-0,251183	0,030069	-19,536814	15,744505	2,360391
13:11:07,83	-0,344977	3,143970	-0,238987	0,203967	-1,011000	-0,441043	-0,150157	-0,257615	0,027754	0,486603	4,069170	2,356610	-0,464822	-2,754207	-1,169377	-9,768662	-7,942409	15,086046	-0,150157	-0,257615	0,027754	-19,736150	15,856519	2,356610	-0,150157	-0,257615	0,027754	-19,736150	15,856519	2,356610
13:11:07,88	-0,344977	3,143970	-0,238987	0,203967	-1,011000	-0,441043	-0,150157	-0,257615	0,027754	0,486603	4,069170	2,356610	-0,467705	-2,753355	-1,170159	-9,736295	-7,945524	15,071182	-0,150157	-0,257615	0,027754	-19,736150	15,856519	2,356610	-0,150157	-0,257615	0,027754	-19,736150	15,856519	2,356610
13:11:07,93	-0,344977	3,143970	-0,238987	0,203967	-1,011000	-0,441043	-0,147729	-0,256294	0,029686	0,418354	4,181257	2,345484	-0,467180	-2,755649	-1,167445	-9,780729	-7,934965	15,074921	-0,147729	-0,256294	0,029686	-19,700744	15,778003	2,345484	-0,147729	-0,256294	0,029686	-19,700744	15,778003	2,345484
13:11:07,98	-0,344977	3,143970	-0,238987	0,203967	-1,011000	-0,441043	-0,147729	-0,256294	0,029686	0,418354	4,181257	2,345484	-0,470090	-2,753202	-1,167093	-9,775215	-7,899239	15,041739	-0,147729	-0,256294	0,029686	-19,700744	15,778003	2,345484	-0,147729	-0,256294	0,029686	-19,700744	15,778003	2,345484
13:11:08,03	-0,344977	3,143970	-0,238987	0,203967	-1,011000	-0,441043	-0,148393	-0,252550	0,030037	0,257366	4,133658	2,312302	-0,466533	-2,755711	-1,167820	-9,764267	-7,901936	15,080986	-0,148393	-0,252550	0,030037	-19,567834	15,782502	2,312302	-0,148393	-0,252550	0,030037	-19,567834	15,782502	2,312302
13:11:08,08	-0,344977	3,143970	-0,238987	0,203967	-1,011000	-0,441043	-0,147999	-0,256885	0,029311	0,485913	4,164988	2,351549	-0,464721	-2,754341	-1,168626	-9,729338	-7,945738	15,026934	-0,150092	-0,257769	0,028505	-19,723462	15,890501	2,297497	-0,150092	-0,257769	0,028505	-19,723462	15,890501	2,297497
13:11:08,13	-0,344977	3,143970	-0,238987	0,203967	-1,011000	-0,441043	-0,148959	-0,254241	0,027751	0,326350	4,126171	2,361420	-0,468343	-2,753558	-1,169380	-9,765681	-7,926589	15,090857	-0,148959	-0,254241	0,027751	-19,631549	15,819426	2,361420	-0,148959	-0,254241	0,027751	-19,631549	15,819426	2,361420
13:11:08,18	-0,344977	3,143970	-0,238987	0,203967	-1,011000	-0,441043	-0,148959	-0,254241	0,027751	0,326350	4,126171	2,361420	-0,467109	-2,750707	-1,170150	-9,735880	-7,909355	15,097052	-0,152045	-0,253884	0,026981	-19,592266	15,918401	2,367616	-0,152045	-0,253884	0,026981	-19,592266	15,918401	2,367616
13:11:08,23	-0,344977	3,143970	-0,238987	0,203967	-1,011000	-0,441043	-0,152045	-0,253884	0,026981	0,337618	3,982881	2,367616	-0,471801	-2,753529	-1,166657	-9,748499	-7,887974	15,089667	-0,152045	-0,253884	0,026981	-19,592266	15,918401	2,367616	-0,152045	-0,253884	0,026981	-19,592266	15,918401	2,367616
13:11:08,28	-0,344977	3,143970	-0,238987	0,203967	-1,011000	-0,441043	-0,147254	-0,251232	0,030474	0,211952	4,210363	2,360230	-0,467126	-2,753858	-1,169003	-9,767299	-7,879983	15,072922	-0,149307	-0,255446	0,028128	-19,623927	15,803960	2,343486	-0,149307	-0,255446	0,028128	-19,623927	15,803960	2,343486
13:11:08,33	-0,344977	3,143970	-0,238987	0,203967	-1,011000	-0,441043	-0,149307	-0,255446	0,028128	0,428558	4,083339	2,343486	-0,465908	-2,749342	-1,168975	-9,724026	-7,904944	15,106458	-0,149307	-0,255446	0,028128	-19,623927	15,803960	2,343486	-0,149307	-0,255446	0,028128	-19,623927	15,803960	2,343486
13:11:08,38	-0,344977	3,143970	-0,238987	0,203967	-1,011000	-0,441043	-0,153828	-0,254242	0,028155	0,365989	3,898240	2,377021	-0,468212	-2,753396	-1,168992	-9,719676	-7,894223	15,062161	-0,149164	-0,254274	0,028138	-19,581386	15,848522	2,332724	-0,149164	-0,254274	0,028138	-19,581386	15,848522	2,332724
13:11:08,43	-0,344977	3,143970	-0,238987	0,203967	-1,011000	-0,441043	-0,149164	-0,254274	0,028138	0,379089	4,139160	2,332724	-0,468258	-2,752920	-1,168232	-9,734299	-7,916942	15,051493	-0,149164	-0,254274	0,028138	-19,581386	15,848522	2,332724	-0,149164	-0,254274	0,028138	-19,581386	15,848522	2,332724
13:11:08,48	-0,344977	3,143970	-0,238987	0,203967	-1,011000	-0,441043	-0,149553	-0,253996	0,028899	0,337693	4,117597	2,322056	-0,472406	-2,756524	-1,168252	-9,767695	-7,888535	15,032126	-0,149553	-0,253996	0,028899	-19,601030	15,857542	2,322056	-0,149553	-0,253996	0,028899	-19,601030	15,857542	2,322056
13:11:08,53	-0,344977	3,143970	-0,238987	0,203967	-1,011000	-0,441043	-0,144359	-0,252206	0,028879	0,252466	4,344595	2,302690	-0,468834	-2,752424	-1,168579	-9,726654	-7,898037	15,105502	-0,144359	-0,252206	0,028879	-19,545666	15,676758	2,302690	-0,144359	-0,252206	0,028879	-19,545666	15,676758	2,302690
13:11:08,58	-0,344977	3,143970	-0,238987	0,203967	-1,011000	-0,441043	-0,149695	-0,253249	0,028551	0,319000	4,107403	2,376065	-0,464137	-2,752438	-1,167032	-9,732326	-7,915908	15,090320	-0,149695	-0,253249	0,028551	-19,561018	15,858462	2,376065	-0,149695	-0,253249	0,028551	-19,561018	15,858462	2,376065
13:11:08,63	-0,344977	3,143970	-0,238987	0,203967	-1,011000	-0,441043	-0,152031	-0,257324	0,030099	0,512613	3,989941	2,360884	-0,468222	-2,753507	-1,168568	-9,714533	-7,910353	15,104921	-0,152031	-0,257324	0,030099	-19,687331	15,924395	2,360884	-0,152031	-0,257324	0,030099	-19,687331	15,924395	2,360884
13:11:08,68	-0,344977	3,143970	-0,238987	0,203967	-1,011000	-0,441043	-0,149063	-0,254320	0,028562	0,370123	4,156927	2,375485	-0,468274	-2,754821	-1,168583	-9,743171	-7,910283	15,095333	-0,149063	-0,254320	0,028562	-19,594024	15,858366	2,375485	-0,149063	-0,254320	0,028562	-19,594024	15,858366	2,375485
13:11:08,73	-0,344977	3,143970	-0,238987	0,203967	-1,011000	-0,441043	-0,147899	-0,254933	0,028547	0,387716	4,192597	2,365896	-0,472969	-2,750769	-1,170191	-9,735962	-7,883006	15,053294	-0,147899	-0,254933	0,028547	-19,624514	15,802695	2,365896	-0,147899	-0,254933	0,028547	-19,624514	15,802695	2,365896
13:11:08,78	-0,344977	3,143970	-0,238987	0,203967	-1,011000	-0,441043	-0,148384	-0,250606	0,030059	0,182284	4,163441	2,326534	-0,468812	-2,753175	-1,170538	-9,712969	-7,914324	15,072008	-0,148384	-0,250606	0,030059	-19,490300	15,811558	2,326534	-0,148384	-0,250606	0,030059	-19,490300	15,811558	2,326534
13:11:08,83	-0,344977	3,143970	-0,238987	0,203967	-1,011000	-0,441043	-0,148384	-0,250606	0,030059	0,182284	4,163441	2,326534	-0,467109	-2,751562	-1,167856	-9,745105	-7,919052	15,046863	-0,148384	-0,250606	0,030059	-19,490300	15,811558	2,326534	-0,148384	-0,250606	0,030059	-19,490300	15,811558	2,326534
13:11:08,88	-0,344977	3,143970	-0,238987	0,203967	-1,011000	-0,441043	-0,146448	-0,255121	0,030074	0,435969	4,225526	2,332684	-0,468837	-2,756172	-1,167057	-9,760790	-7,855680	15,062120	-0,146448	-0,255121	0,030074	-19,591017	15,721665	2,332684	-0,146448	-0,255121	0,030074	-19,591017	15,721665	2,332684
13:11:08,93	-0,344977	3,143970	-0,238987	0,203967	-1,011000	-0,441043	-0,146448	-0,255121	0,030074	0,435969	4,225526	2,332684	-0,469505	-2,755532	-1,167834	-9,774621	-7,908201	15,075568	-0,146448	-0,255121	0,030074	-19,591017	15,721665	2,332684	-0,146448	-0,255121	0,030074	-19,591017	15,721665	2,332684
13:11:08,98	-0,344977	3,143970	-0,238987	0,203967	-1,011000	-0,441043	-0,149190	-0,253545	0,027337	0,338631	4,121715	2,314124	-0,468830	-2,753010	-1,169794	-9,734914	-7,888405	15,043561	-0,149190	-0,253545	0,027337	-19,564664	15,833100	2,314124	-0,149190	-0,253545	0,027337	-19,564664	15,833100	2,314124
13:11:09,03	-0,344977	3,143970	-0,238987	0,203967	-1,011000	-0,441043	-0,149190	-0,253545	0,027337	0,338631	4,121715	2,314124	-0,469417	-2,751509	-1,167840	-9,727939	-7,898741	15,061472	-0,149190	-0,253545	0,027337	-19,564664	15,833100	2,314124	-0,149190	-0,253545	0,027337	-19,564664	15,833100	2,314124
13:11:09,08	-0,344977	3,143970	-0,238987	0,203967	-1,011000	-0,441043	-0,150196	-0,252286	0,029290	0,267701	4,080592	2,332035	-0,467050	-2,751422	-1,170538	-9,710736	-7,912611	15,077450	-0,150196	-0,252286	0,029290	-19,536766	15,870977	2,332035	-0,150196	-0,252286	0,029290	-19,536766	15,870977	2,332035
13:11:09,13	-0,344977	3,143970	-0,238987	0,203967	-1,011000	-0,441043	-0,151455	-0,254293	0,026592	0,368629	4,036979	2,348013	-0,469416	-2,753486	-1,164719	-9,742605	-7,882302	15,074492	-0,151455	-0,254293	0,026592	-19,593348	15,926162	2,348013	-0,151455	-0,254293	0,026592	-19,593348	15,926162	2,348013
13:11:09,18	-0,344977	3,143970	-0,238987	0,203967	-1,011000	-0,441043	-0,148484	-0,253276	0,032411	0,326095	4,148684	2,345055	-0,468253	-2,752546	-1,168615	-9,744278	-7,871538	15,067875	-0,148484	-0,253276	0,032411	-19,556102	15,804694	2,345055	-0,148484	-0,253276	0,032411	-19,556102	15,804694	2,345055
13:11:09,23	-0,344977	3,143970	-0,238987	0,203967	-1,011000	-0,441043	-0,149880	-0,253813	0,028516	0,362510	4,069267	2,338438	-0,469411	-2,750540	-1,167843	-9,735112	-7,859865	15,067783	-0,149880	-0,253813	0,028516	-19,561850	15,834855	2,338438	-0,149880	-0,253813	0,028516	-19,561850	15,834855	2,338438
13:11:09,28	-0,344977	3,143970	-0,238987	0,203967	-1,011000	-0,441043	-0,151039	-0,251807	0,029287	0,272890	4,011121	2,338346	-0,469431	-2,751376	-1,168998	-9,733172	-7,889023	15,077094	-0,151039	-0,251807	0,029287	-19,493999	15,867659	2,338346	-0,151039	-0,251807	0,029287	-19,493999	15,867659	2,338346
13:11:09,33	-0,344977	3,143970	-0,238987	0,203967	-1,011000	-0,441043	-0,149815	-0,253947	0,030863	0,386278	4,101727	2,336662	-0,468170	-2,752669	-1,166268	-9,710699	-7,871485	15,066099	-0,149815	-0,253947	0,030863	-19,548548	15,862173	2,336662	-0,149815	-0,253947	0,030863	-19,548548	15,862173	2,336662
13:11:09,38	-0,344977	3,143970	-0,238987	0,203967	-1,011000	-0,441043	-0,146723	-0,253598	0,029294	0,330019	4,245292	2,326803	-0,470018	-2,755172	-1,167837	-9,744624	-7,895894	15,056240	-0,146723	-0,253598	0,029294	-19,577396	15,763081	2,326803	-0,146723	-0,253598	0,029294	-19,577396	15,763081	2,326803
13:11:09,43	-0,344977	3,143970	-0,238987	0,203967	-1,011000	-0,441043	-0,146723	-0,253598	0,029294	0,330019	4,245292	2,326803	-0,470025	-2,752406	-1,167445	-9,743470	-7,883035	15,076191	-0,146723	-0,253598	0,029294	-19,577396	15,763081	2,326803	-0,146723	-0,253598	0,029294	-19,577396	15,763081	2,326803
13:11:09,48	-0,344977	3,143970	-0,238987	0,203967	-1,011000	-0,441043	-0,148239	-0,252739	0,028520	0,266913	4,206152	2,326130	-0,470004	-2,753430	-1,168611	-9,719495	-7,931700	15,055566	-0,148239	-0,252739	0,028520	-19,573080	15,842907	2,326130	-0,148239	-0,252739	0,028520	-19,573080	15,842907	2,326130
13:11:09,53	-0,344977	3,143970	-0,238987	0,203967	-1,011000	-0,441043	-0,148239	-0,252739	0,028520	0,266913	4,206152	2,326130	-0,468773	-2,754561	-1,166266	-9,713455	-7,897934	15,060049	-0,148239	-0,252739	0,028520	-19,573080	15,842907	2,326130	-0,148239	-0,252739	0,028520	-19,573080	15,842907	2,326130
13:11:09,58	-0,344977	3,143970	-0,238987	0,203967	-1,011000	-0,441043	-0,147875	-0,254371	0,030865	0,384036	4,213414	2,330613	-0,470022	-2,751740	-1,165103	-9,746094	-7,873249	15,094586	-0,147875	-0,254371	0,030865	-19,584064	15,821615	2,330613	-0,147875	-0,254371	0,030865	-19,584064	15,821615	2,330613
13:11:09,63	-0,344977	3,143970	-0,238987	0,203967	-1,011000	-0,441043	-0,149694	-0,251878	0,032028	0,259462	4,078238	2,365150	-0,470012	-2,750959	-1,167864	-9,742549	-7,866966	15,043252	-0,149694	-0,251878	0,032028	-19,512943	15,829199	2,365150	-0,149694	-0,251878	0,032028	-19,512943	15,829199	2,365150
13:11:09,68	-0,344977	3,143970	-0,238987	0,203967	-1,011000	-0,441043	-0,150435	-0,252156	0,030098	0,289539	4,046181	2,376386	-0,469410	-2,751237	-1,167033	-9,732687	-7,862986	15,105822	-0,150435	-0,252156	0,030098	-19,504733	15,855317	2,376386	-0,150435	-0,252156	0,030098	-19,504733	15,855317	2,376386
13:11:09,73	-0,344977	3,143970	-0,238987	0,203967	-1,011000	-0,441043	-0,150435	-0,252156	0,030098	0,289539	4,046181	2,376386	-0,472879	-2,754015	-1,168232	-9,716775	-7,856851	15,042587	-0,150435	-0,252156	0,030098	-19,504733	15,855317	2,376386	-0,150435	-0,252156	0,030098	-19,504733	15,855317	2,376386
13:11:09,78	-0,344977	3,143970	-0,238987	0,203967	-1,011000	-0,441043	-0,151610	-0,250147	0,027330	0,194041	3,997173	2,319931	-0,470563	-2,749215	-1,169800	-9,717721	-7,861233	15,049368	-0,151610	-0,250147	0,027330	-19,442478	15,898535	2,319931	-0,151610	-0,250147	0,027330	-19,442478	15,898535	2,319931
13:11:09,83	-0,344977	3,143970	-0,238987	0,203967	-1,011000	-0,441043	-0,148490	-0,252652	0,027009	0,296607	4,200448	2,371293	-0,469954	-2,753169	-1,170122	-9,696014	-7,905747	15,100729	-0,148490	-0,252652	0,027009	-19,536558	15,856922	2,371293	-0,148490	-0,252652	0,027009	-19,536558	15,856922	2,371293
13:11:09,88	-0,344977	3,143970	-0,238987	0,203967	-1,011000	-0,441043	-0,151185	-0,255775	0,027753	0,466828	4,000624	2,353938	-0,465901	-2,752397	-1,169377	-9,743790	-7,869137	15,083375	-0,151185	-0,255775	0,027753	-19,611505	15,868661	2,353938	-0,151185	-0,255775	0,027753	-19,611505	15,868661	2,353938
13:11:09,93	-0,344977	3,143970	-0,238987	0,203967	-1,011000	-0,441043	-0,151185	-0,255775	0,027753	0,466828	4,000624	2,353938	-0,469369	-2,751392	-1,165881	-9,716166	-7,872732	15,075553	-0,151185	-0,255775	0,027753	-19,611505	15,868661	2,353938	-0,151185	-0,255775	0,027753	-19,611505	15,868661	2,353938
13:11:09,98	-0,344977	3,143970	-0,238987	0,203967	-1,011000	-0,441043	-0,150984	-0,254545	0,030487	0,397425	4,023316	2,371090	-0,467067	-2,751956	-1,166643	-9,735912	-7,879995	15,100527	-0,150984	-0,254545	0,030487	-19,584385	15,875592	2,371090	-0,150984	-0,254545	0,030487	-19,584385	15,875592	2,371090
13:11:10,03	-0,344977	3,143970	-0,238987	0,203967	-1,011000	-0,441043	-0,150984	-0,254545	0,030487	0,397425	4,023316	2,371090	-0,469962	-2,755633	-1,170535	-9,718659	-7,879718	15,067765	-0,150984	-0,254545	0,030487	-19,584385	15,875592	2,371090	-0,150984	-0,254545	0,030487	-19,584385	15,875592	2,371090
13:11:10,08	-0,344977	3,143970	-0,238987	0,203967	-1,011000	-0,441043	-0,149705	-0,256022	0,030868	0,468000	4,116694	2,335970	-0,468257	-2,755287	-1,168610	-9,751033	-7,881119	15,062382	-0,149705	-0,256022	0,030868	-19,629733	15,868546	2,335970	-0,149705	-0,256022	0,030868	-19,629733	15,868546	2,335970
13:11:10,13	-0,344977	3,143970	-0,238987	0,203967	-1,011000	-0,441043	-0,149705	-0,256022	0,030868	0,468000	4,116694	2,335970	-0,470533	-2,751282	-1,166671	-9,715727	-7,854526	15,061892	-0,149835	-0,251207	0,030459	-19,463761	15,849882	2,332455	-0,149835	-0,251207	0,030459	-19,463761	15,849882	2,332455
13:11:10,18	-0,344977	3,143970	-0,238987	0,203967	-1,011000	-0,441043	-0,149835	-0,251207	0,030459	0,255963	4,087825	2,332455	-0,469870	-2,753695	-1,165866	-9,687011	-7,860259	15,065525	-0,149835	-0,251207	0,030459	-19,463761	15,849882	2,332455	-0,149835	-0,251207	0,030459	-19,463761	15,849882	2,332455
13:11:10,23	-0,344977	3,143970	-0,238987	0,203967	-1,011000	-0,441043	-0,145814	-0,250690	0,027718	0,208296	4,246037	2,324328	-0,472991	-2,754506	-1,169413	-9,770188	-7,847084	15,053765	-0,145814	-0,250690	0,027718	-19,470847	15,692438	2,324328	-0,145814	-0,250690	0,027718	-19,470847	15,692438	2,324328
13:11:10,28	-0,344977	3,143970	-0,238987	0,203967	-1,011000	-0,441043	-0,149450	-0,249986	0,028497	0,197340	4,060426	2,334767	-0,471783	-2,751005	-1,168634	-9,754383	-7,826589	15,064203	-0,149450	-0,249986	0,028497	-19,426539	15,792221	2,334767	-0,149450	-0,249986	0,028497	-19,426539	15,792221	2,334767
13:11:10,33	-0,344977	3,143970	-0,238987	0,203967	-1,011000	-0,441043	-0,149751	-0,251970	0,031274	0,292509	4,117808	2,365206	-0,469914	-2,751736	-1,165857	-9,695118	-7,870048	15,094643	-0,149751	-0,251970	0,031274	-19,487122	15,873263	2,365206	-0,149751	-0,251970	0,031274	-19,487122	15,873263	2,365206
13:11:10,38	-0,344977	3,143970	-0,238987	0,203967	-1,011000	-0,441043	-0,145333	-0,253136	0,029709	0,364561	4,304461	2,347248	-0,471113	-2,756145	-1,167422	-9,726737	-7,838629	15,076685	-0,145333	-0,253136	0,029709	-19,506631	15,713089	2,347248	-0,145333	-0,253136	0,029709	-19,506631	15,713089	2,347248
13:11:10,43	-0,344977	3,143970	-0,238987	0,203967	-1,011000	-0,441043	-0,145333	-0,253136	0,029709	0,364561	4,304461	2,347248	-0,471694	-2,752152	-1,165868	-9,702573	-7,871842	15,084609	-0,145333	-0,253136	0,029709	-19,506631	15,713089	2,347248	-0,145333	-0,253136	0,029709	-19,506631	15,713089	2,347248
13:11:10,48	-0,344977	3,143970	-0,238987	0,203967	-1,011000	-0,441043	-0,149907	-0,251843	0,027372	0,286080	4,097297	2,353382	-0,469946	-2,751537	-1,169758	-9,705754	-7,863693	15,082818	-0,149907	-0,251843	0,027372	-19,483565	15,865014	2,353382	-0,149907	-0,251843	0,027372	-19,483565	15,865014	2,353382
13:11:10,53	-0,344977	3,143970	-0,238987	0,203967	-1,011000	-0,441043	-0,149907	-0,251843	0,027372	0,286080	4,097297	2,353382	-0,468788	-2,752311	-1,168596	-9,714824	-7,878637	15,076966	-0,149907	-0,251843	0,027372	-19,483565	15,865014	2,353382	-0,149907	-0,251843	0,027372	-19,483565	15,865014	2,353382
13:11:10,58	-0,344977	3,143970	-0,238987	0,203967	-1,011000	-0,441043	-0,149816	-0,253232	0,028535	0,340872	4,101631	2,347529	-0,468768	-2,752323	-1,167852	-9,714734	-7,872201	15,033113	-0,149816	-0,253255	0,029279	-19,532864	15,859068	2,303677	-0,149816	-0,253255	0,029279	-19,532864	15,859068	2,303677
13:11:10,63	-0,344977	3,143970	-0,238987	0,203967	-1,011000	-0,441043	-0,151441	-0,255052	0,031244	0,427667	4,037693	2,321453	-0,466399	-2,751814	-1,165887	-9,700978	-7,895693	15,050890	-0,151441	-0,255052	0,031244	-19,593952	15,925786	2,321453	-0,151441	-0,255052	0,031244	-19,593952	15,925786	2,321453
13:11:10,68	-0,344977	3,143970	-0,238987	0,203967	-1,011000	-0,441043	-0,151441	-0,255052	0,031244	0,427667	4,037693	2,321453	-0,467650	-2,753367	-1,167823	-9,748191	-7,848141	15,082701	-0,151441	-0,255052	0,031244	-19,593952	15,925786	2,321453	-0,151441	-0,255052	0,031244	-19,593952	15,925786	2,321453
13:11:10,73	-0,344977	3,143970	-0,238987	0,203967	-1,011000	-0,441043	-0,149471	-0,254745	0,029307	0,429277	4,075471	2,353264	-0,468195	-2,752651	-1,168977	-9,710731	-7,884506	15,081864	-0,149471	-0,254745	0,029307	-19,568241	15,808917	2,353264	-0,149471	-0,254745	0,029307	-19,568241	15,808917	2,353264
13:11:10,78	-0,344977	3,143970	-0,238987	0,203967	-1,011000	-0,441043	-0,151119	-0,255223	0,028141	0,452319	4,036448	2,333780	-0,466413	-2,752178	-1,168989	-9,708647	-7,873031	15,063216	-0,151119	-0,255223	0,028141	-19,582676	15,899289	2,333780	-0,151119	-0,255223	0,028141	-19,582676	15,899289	2,333780
13:11:10,83	-0,344977	3,143970	-0,238987	0,203967	-1,011000	-0,441043	-0,151119	-0,255223	0,028141	0,452319	4,036448	2,333780	-0,469345	-2,754617	-1,166664	-9,719584	-7,859636	15,051784	-0,151119	-0,255223	0,028141	-19,582676	15,899289	2,333780	-0,151119	-0,255223	0,028141	-19,582676	15,899289	2,333780
13:11:10,88	-0,344977	3,143970	-0,238987	0,203967	-1,011000	-0,441043	-0,148731	-0,249889	0,027760	0,210553	4,176013	2,338362	-0,470477	-2,752033	-1,165144	-9,701924	-7,851286	15,012371	-0,148731	-0,249889	0,027760	-19,405745	15,851397	2,338362	-0,148731	-0,249889	0,027760	-19,405745	15,851397	2,338362
13:11:10,93	-0,344977	3,143970	-0,238987	0,203967	-1,011000	-0,441043	-0,147026	-0,253452	0,028128	0,356705	4,211207	2,328799	-0,469993	-2,754837	-1,169003	-9,743401	-7,857024	15,058236	-0,147026	-0,253452	0,028128	-19,539255	15,752711	2,328799	-0,147026	-0,253452	0,028128	-19,539255	15,752711	2,328799
13:11:10,98	-0,344977	3,143970	-0,238987	0,203967	-1,011000	-0,441043	-0,147026	-0,253452	0,028128	0,356705	4,211207	2,328799	-0,471102	-2,751977	-1,166284	-9,724802	-7,809668	15,062985	-0,148948	-0,251061	0,030847	-19,425601	15,796078	2,333548	-0,148948	-0,251061	0,030847	-19,425601	15,796078	2,333548
13:11:11,03	-0,344977	3,143970	-0,238987	0,203967	-1,011000	-0,441043	-0,148948	-0,251061	0,030847	0,282721	4,103681	2,333548	-0,469851	-2,757150	-1,164682	-9,685654	-7,869757	15,068822	-0,148948	-0,251061	0,030847	-19,425601	15,796078	2,333548	-0,148948	-0,251061	0,030847	-19,425601	15,796078	2,333548
13:11:11,08	-0,344977	3,143970	-0,238987	0,203967	-1,011000	-0,441043	-0,145094	-0,254731	0,032449	0,441079	4,368036	2,339385	-0,469381	-2,753566	-1,169781	-9,737848	-7,827327	15,059898	-0,145094	-0,254731	0,032449	-19,555312	15,757896	2,339385	-0,145094	-0,254731	0,032449	-19,555312	15,757896	2,339385
13:11:11,13	-0,344977	3,143970	-0,238987	0,203967	-1,011000	-0,441043	-0,148433	-0,253346	0,027350	0,379717	4,127968	2,330461	-0,469943	-2,753065	-1,167842	-9,712411	-7,876591	15,042320	-0,148433	-0,253346	0,027350	-19,507966	15,779974	2,330461	-0,148433	-0,253346	0,027350	-19,507966	15,779974	2,330461
13:11:11,18	-0,344977	3,143970	-0,238987	0,203967	-1,011000	-0,441043	-0,148585	-0,252609	0,029289	0,311453	4,166712	2,312884	-0,470494	-2,751260	-1,167087	-9,704210	-7,848128	15,018635	-0,149873	-0,251230	0,030043	-19,453069	15,857667	2,289199	-0,149873	-0,251230	0,030043	-19,453069	15,857667	2,289199
13:11:11,23	-0,344977	3,143970	-0,238987	0,203967	-1,011000	-0,441043	-0,149873	-0,251230	0,030043	0,268456	4,092619	2,289199	-0,471077	-2,751666	-1,165106	-9,700420	-7,848577	15,065666	-0,149873	-0,251230	0,030043	-19,453069	15,857667	2,289199	-0,149873	-0,251230	0,030043	-19,453069	15,857667	2,289199
13:11:11,28	-0,344977	3,143970	-0,238987	0,203967	-1,011000	-0,441043	-0,149230	-0,250928	0,032025	0,254263	4,129584	2,336230	-0,469938	-2,752803	-1,168646	-9,722701	-7,844236	15,014921	-0,149230	-0,250928	0,032025	-19,443563	15,844124	2,336230	-0,149230	-0,250928	0,032025	-19,443563	15,844124	2,336230
13:11:11,33	-0,344977	3,143970	-0,238987	0,203967	-1,011000	-0,441043	-0,148815	-0,252482	0,028485	0,327723	4,129691	2,285484	-0,470519	-2,751878	-1,166296	-9,718445	-7,841540	15,042641	-0,148815	-0,252482	0,028485	-19,492142	15,811663	2,285484	-0,148815	-0,252482	0,028485	-19,492142	15,811663	2,285484
13:11:11,38	-0,344977	3,143970	-0,238987	0,203967	-1,011000	-0,441043	-0,149325	-0,251517	0,030835	0,281992	4,105490	2,313204	-0,466382	-2,752765	-1,168587	-9,700079	-7,860002	15,072909	-0,149325	-0,251517	0,030835	-19,462099	15,827525	2,313204	-0,149325	-0,251517	0,030835	-19,462099	15,827525	2,313204
13:11:11,43	-0,344977	3,143970	-0,238987	0,203967	-1,011000	-0,441043	-0,150625	-0,255543	0,028544	0,484542	4,063020	2,343472	-0,470549	-2,752875	-1,168992	-9,734748	-7,815545	15,079045	-0,150625	-0,255543	0,028544	-19,575597	15,887114	2,343472	-0,150625	-0,255543	0,028544	-19,575597	15,887114	2,343472
13:11:11,48	-0,344977	3,143970	-0,238987	0,203967	-1,011000	-0,441043	-0,148447	-0,251989	0,028138	0,320907	4,124052	2,349608	-0,471726	-2,753438	-1,166679	-9,725381	-7,868601	15,046484	-0,148447	-0,251989	0,028138	-19,460252	15,777130	2,349608	-0,148447	-0,251989	0,028138	-19,460252	15,777130	2,349608
13:11:11,53	-0,344977	3,143970	-0,238987	0,203967	-1,011000	-0,441043	-0,148259	-0,254192	0,029724	0,420412	4,175328	2,361931	-0,466383	-2,748712	-1,169000	-9,692945	-7,853781	15,059352	-0,148259	-0,254192	0,029724	-19,533625	15,813639	2,361931	-0,148259	-0,254192	0,029724	-19,533625	15,813639	2,361931
13:11:11,58	-0,344977	3,143970	-0,238987	0,203967	-1,011000	-0,441043	-0,148259	-0,254192	0,029724	0,420412	4,175328	2,361931	-0,468760	-2,754235	-1,168198	-9,712319	-7,865546	15,076837	-0,148164	-0,254218	0,028933	-19,551413	15,814062	2,347400	-0,148164	-0,254218	0,028933	-19,551413	15,814062	2,347400
13:11:11,63	-0,344977	3,143970	-0,238987	0,203967	-1,011000	-0,441043	-0,148164	-0,254218	0,028933	0,404736	4,183177	2,347400	-0,472888	-2,754663	-1,168213	-9,719808	-7,856773	15,066736	-0,148164	-0,254218	0,028933	-19,551413	15,814062	2,347400	-0,148164	-0,254218	0,028933	-19,551413	15,814062	2,347400
13:11:11,68	-0,344977	3,143970	-0,238987	0,203967	-1,011000	-0,441043	-0,150030	-0,253163	0,029304	0,371395	4,078358	2,333642	-0,468741	-2,752091	-1,167827	-9,708281	-7,842979	15,063078	-0,150030	-0,253163	0,029304	-19,501871	15,855726	2,333642	-0,150030	-0,253163	0,029304	-19,501871	15,855726	2,333642
13:11:11,73	-0,344977	3,143970	-0,238987	0,203967	-1,011000	-0,441043	-0,150030	-0,253163	0,029304	0,371395	4,078358	2,333642	-0,470493	-2,752454	-1,168222	-9,704222	-7,838305	15,053380	-0,150030	-0,253163	0,029304	-19,501871	15,855726	2,333642	-0,150030	-0,253163	0,029304	-19,501871	15,855726	2,333642
13:11:11,78	-0,344977	3,143970	-0,238987	0,203967	-1,011000	-0,441043	-0,148839	-0,251827	0,028909	0,308024	4,141467	2,323943	-0,472851	-2,751994	-1,166693	-9,707504	-7,843979	15,027736	-0,148059	-0,249556	0,030437	-19,406760	15,804662	2,298300	-0,148059	-0,249556	0,030437	-19,406760	15,804662	2,298300
13:11:11,83	-0,344977	3,143970	-0,238987	0,203967	-1,011000	-0,441043	-0,147922	-0,252355	0,027747	0,355415	4,165240	2,330385	-0,470495	-2,753513	-1,169384	-9,714977	-7,809073	15,059821	-0,147922	-0,252355	0,027747	-19,454453	15,777102	2,330385	-0,147922	-0,252355	0,027747	-19,454453	15,777102	2,330385
13:11:11,88	-0,344977	3,143970	-0,238987	0,203967	-1,011000	-0,441043	-0,147922	-0,252355	0,027747	0,355415	4,165240	2,330385	-0,469917	-2,755897	-1,165490	-9,708163	-7,886087	15,049816	-0,147922	-0,252355	0,027747	-19,454453	15,777102	2,330385	-0,147922	-0,252355	0,027747	-19,454453	15,777102	2,330385
13:11:11,93	-0,344977	3,143970	-0,238987	0,203967	-1,011000	-0,441043	-0,148243	-0,252839	0,028123	0,350464	4,173022	2,309589	-0,469915	-2,753477	-1,169007	-9,708847	-7,847418	15,039026	-0,148243	-0,252839	0,028123	-19,497434	15,810094	2,309589	-0,148243	-0,252839	0,028123	-19,497434	15,810094	2,309589
13:11:11,98	-0,344977	3,143970	-0,238987	0,203967	-1,011000	-0,441043	-0,148243	-0,252839	0,028123	0,350464	4,173022	2,309589	-0,471075	-2,752835	-1,169768	-9,694632	-7,848652	15,058578	-0,148243	-0,252839	0,028123	-19,497434	15,810094	2,309589	-0,148243	-0,252839	0,028123	-19,497434	15,810094	2,309589
13:11:12,03	-0,344977	3,143970	-0,238987	0,203967	-1,011000	-0,441043	-0,148219	-0,251513	0,027363	0,287537	4,187199	2,329142	-0,469958	-2,752401	-1,168231	-9,715066	-7,879873	15,047420	-0,148219	-0,251513	0,027363	-19,456249	15,822385	2,329142	-0,148219	-0,251513	0,027363	-19,456249	15,822385	2,329142
13:11:12,08	-0,344977	3,143970	-0,238987	0,203967	-1,011000	-0,441043	-0,149154	-0,252264	0,028900	0,289335	4,136510	2,317984	-0,471034	-2,750868	-1,167813	-9,674304	-7,842210	15,072221	-0,149943	-0,250566	0,029318	-19,415401	15,882461	2,342784	-0,149943	-0,250566	0,029318	-19,415401	15,882461	2,342784
13:11:12,13	-0,344977	3,143970	-0,238987	0,203967	-1,011000	-0,441043	-0,149943	-0,250566	0,029318	0,254018	4,111922	2,342784	-0,471001	-2,754851	-1,166267	-9,681036	-7,829017	15,042115	-0,149943	-0,250566	0,029318	-19,415401	15,882461	2,342784	-0,149943	-0,250566	0,029318	-19,415401	15,882461	2,342784
13:11:12,18	-0,344977	3,143970	-0,238987	0,203967	-1,011000	-0,441043	-0,146509	-0,252586	0,030864	0,367107	4,278052	2,312679	-0,468116	-2,751258	-1,167818	-9,681691	-7,865139	15,062321	-0,146509	-0,252586	0,030864	-19,460867	15,779040	2,312679	-0,146509	-0,252586	0,030864	-19,460867	15,779040	2,312679
13:11:12,23	-0,344977	3,143970	-0,238987	0,203967	-1,011000	-0,441043	-0,151064	-0,253287	0,029313	0,371976	4,058703	2,332884	-0,470435	-2,750278	-1,168996	-9,677469	-7,815756	15,054631	-0,151064	-0,253287	0,029313	-19,511067	15,917232	2,332884	-0,151064	-0,253287	0,029313	-19,511067	15,917232	2,332884
13:11:12,28	-0,344977	3,143970	-0,238987	0,203967	-1,011000	-0,441043	-0,150601	-0,254240	0,028528	0,428432	4,074091	2,319172	-0,469893	-2,752313	-1,167044	-9,692093	-7,860373	15,061646	-0,150601	-0,254240	0,028528	-19,529405	15,896247	2,319172	-0,150601	-0,254240	0,028528	-19,529405	15,896247	2,319172
13:11:12,33	-0,344977	3,143970	-0,238987	0,203967	-1,011000	-0,441043	-0,150601	-0,254240	0,028528	0,428432	4,074091	2,319172	-0,469882	-2,753431	-1,167426	-9,697389	-7,834364	15,067447	-0,150601	-0,254240	0,028528	-19,529405	15,896247	2,319172	-0,150601	-0,254240	0,028528	-19,529405	15,896247	2,319172
13:11:12,38	-0,344977	3,143970	-0,238987	0,203967	-1,011000	-0,441043	-0,148299	-0,252845	0,029705	0,367799	4,173489	2,338011	-0,471026	-2,751558	-1,165497	-9,682990	-7,832409	15,051733	-0,148299	-0,252845	0,029705	-19,480553	15,814982	2,338011	-0,148299	-0,252845	0,029705	-19,480553	15,814982	2,338011
13:11:12,43	-0,344977	3,143970	-0,238987	0,203967	-1,011000	-0,441043	-0,149349	-0,250917	0,031633	0,276446	4,130376	2,322296	-0,468731	-2,750808	-1,169008	-9,696701	-7,852849	15,044173	-0,149349	-0,250917	0,031633	-19,420574	15,854303	2,322296	-0,149349	-0,250917	0,031633	-19,420574	15,854303	2,322296
13:11:12,48	-0,344977	3,143970	-0,238987	0,203967	-1,011000	-0,441043	-0,150646	-0,249414	0,026970	0,193175	4,049242	2,344907	-0,471680	-2,749683	-1,170160	-9,697429	-7,829955	15,074343	-0,150646	-0,249414	0,026970	-19,385829	15,874920	2,344907	-0,150646	-0,249414	0,026970	-19,385829	15,874920	2,344907
13:11:12,53	-0,344977	3,143970	-0,238987	0,203967	-1,011000	-0,441043	-0,150646	-0,249414	0,026970	0,193175	4,049242	2,344907	-0,469407	-2,752526	-1,167073	-9,744121	-7,853266	15,052788	-0,150646	-0,249414	0,026970	-19,385829	15,874920	2,344907	-0,150646	-0,249414	0,026970	-19,385829	15,874920	2,344907
13:11:12,58	-0,344977	3,143970	-0,238987	0,203967	-1,011000	-0,441043	-0,149321	-0,252804	0,030058	0,325922	4,089360	2,323352	-0,468182	-2,751634	-1,169015	-9,723274	-7,835972	15,044963	-0,150705	-0,253419	0,028116	-19,510096	15,857122	2,315527	-0,150705	-0,253419	0,028116	-19,510096	15,857122	2,315527
13:11:12,63	-0,344977	3,143970	-0,238987	0,203967	-1,011000	-0,441043	-0,150705	-0,253419	0,028116	0,383304	4,026778	2,315527	-0,471049	-2,751614	-1,165489	-9,688905	-7,842109	15,066001	-0,149289	-0,250926	0,031642	-19,432147	15,852420	2,336564	-0,149289	-0,250926	0,031642	-19,432147	15,852420	2,336564
13:11:12,68	-0,344977	3,143970	-0,238987	0,203967	-1,011000	-0,441043	-0,149289	-0,250926	0,031642	0,265510	4,133262	2,336564	-0,471615	-2,753163	-1,165887	-9,690351	-7,823205	15,047155	-0,149289	-0,250926	0,031642	-19,432147	15,852420	2,336564	-0,149289	-0,250926	0,031642	-19,432147	15,852420	2,336564
13:11:12,73	-0,344977	3,143970	-0,238987	0,203967	-1,011000	-0,441043	-0,147120	-0,251466	0,029327	0,296572	4,226203	2,357490	-0,471666	-2,753763	-1,167804	-9,704618	-7,829638	15,086926	-0,147120	-0,251466	0,029327	-19,443533	15,775100	2,357490	-0,147120	-0,251466	0,029327	-19,443533	15,775100	2,357490
13:11:12,78	-0,344977	3,143970	-0,238987	0,203967	-1,011000	-0,441043	-0,147120	-0,251466	0,029327	0,296572	4,226203	2,357490	-0,469291	-2,754339	-1,166659	-9,707214	-7,820737	15,052950	-0,147120	-0,251466	0,029327	-19,443533	15,775100	2,357490	-0,147120	-0,251466	0,029327	-19,443533	15,775100	2,357490
13:11:12,83	-0,344977	3,143970	-0,238987	0,203967	-1,011000	-0,441043	-0,147808	-0,253810	0,030472	0,424876	4,183694	2,323514	-0,469899	-2,751497	-1,169397	-9,694150	-7,850789	15,039301	-0,147808	-0,253810	0,030472	-19,499242	15,786651	2,323514	-0,147808	-0,253810	0,030472	-19,499242	15,786651	2,323514
13:11:12,88	-0,344977	3,143970	-0,238987	0,203967	-1,011000	-0,441043	-0,150256	-0,250309	0,026569	0,252401	4,044785	2,331501	-0,471099	-2,750468	-1,170562	-9,712487	-7,806634	15,060938	-0,150256	-0,250309	0,026569	-19,396888	15,839903	2,331501	-0,150256	-0,250309	0,026569	-19,396888	15,839903	2,331501
13:11:12,93	-0,344977	3,143970	-0,238987	0,203967	-1,011000	-0,441043	-0,150565	-0,252901	0,027376	0,359208	4,085552	2,338914	-0,468700	-2,751497	-1,169755	-9,677247	-7,859285	15,068350	-0,150565	-0,252901	0,027376	-19,493553	15,904940	2,338914	-0,150565	-0,252901	0,027376	-19,493553	15,904940	2,338914
13:11:12,98	-0,344977	3,143970	-0,238987	0,203967	-1,011000	-0,441043	-0,142506	-0,252165	0,033209	0,358364	4,448381	2,330981	-0,473368	-2,758108	-1,163922	-9,707260	-7,798703	15,060417	-0,142506	-0,252165	0,033209	-19,436574	15,635071	2,330981	-0,142506	-0,252165	0,033209	-19,436574	15,635071	2,330981
13:11:13,03	-0,344977	3,143970	-0,238987	0,203967	-1,011000	-0,441043	-0,148898	-0,252422	0,030480	0,336061	4,112456	2,357541	-0,469949	-2,752701	-1,166651	-9,728133	-7,827852	15,086978	-0,148898	-0,252422	0,030480	-19,479072	15,800978	2,357541	-0,148898	-0,252422	0,030480	-19,479072	15,800978	2,357541
13:11:13,08	-0,344977	3,143970	-0,238987	0,203967	-1,011000	-0,441043	-0,149422	-0,250899	0,031272	0,286862	4,133311	2,351692	-0,471006	-2,751485	-1,165859	-9,671477	-7,825893	15,081128	-0,149422	-0,250899	0,031272	-19,408674	15,862940	2,351692	-0,149422	-0,250899	0,031272	-19,408674	15,862940	2,351692
13:11:13,13	-0,344977	3,143970	-0,238987	0,203967	-1,011000	-0,441043	-0,151164	-0,251883	0,028536	0,316457	4,047433	2,338665	-0,469283	-2,750469	-1,168595	-9,678222	-7,846941	15,068101	-0,151164	-0,251883	0,028536	-19,456363	15,913775	2,338665	-0,151164	-0,251883	0,028536	-19,456363	15,913775	2,338665
13:11:13,18	-0,344977	3,143970	-0,238987	0,203967	-1,011000	-0,441043	-0,148975	-0,255127	0,029709	0,475964	4,121718	2,348193	-0,468076	-2,750991	-1,170555	-9,669352	-7,839332	15,035662	-0,148975	-0,255127	0,029709	-19,551535	15,816254	2,348193	-0,148975	-0,255127	0,029709	-19,551535	15,816254	2,348193
13:11:13,23	-0,344977	3,143970	-0,238987	0,203967	-1,011000	-0,441043	-0,148340	-0,249469	0,031209	0,224394	4,155501	2,284675	-0,472785	-2,751707	-1,165922	-9,695048	-7,798598	15,014111	-0,148340	-0,249469	0,031209	-19,358945	15,800214	2,284675	-0,148340	-0,249469	0,031209	-19,358945	15,800214	2,284675
13:11:13,28	-0,344977	3,143970	-0,238987	0,203967	-1,011000	-0,441043	-0,148340	-0,249469	0,031209	0,224394	4,155501	2,284675	-0,471549	-2,752727	-1,167054	-9,648483	-7,852508	15,022347	-0,148340	-0,249469	0,031209	-19,358945	15,800214	2,284675	-0,148340	-0,249469	0,031209	-19,358945	15,800214	2,284675
13:11:13,33	-0,344977	3,143970	-0,238987	0,203967	-1,011000	-0,441043	-0,148839	-0,250577	0,032020	0,277310	4,157844	2,312632	-0,471576	-2,751830	-1,165111	-9,672913	-7,816789	15,042069	-0,148839	-0,250577	0,032020	-19,392987	15,841688	2,312632	-0,148839	-0,250577	0,032020	-19,392987	15,841688	2,312632
13:11:13,38	-0,344977	3,143970	-0,238987	0,203967	-1,011000	-0,441043	-0,148869	-0,252460	0,027721	0,332257	4,130283	2,300538	-0,469931	-2,752744	-1,169410	-9,716874	-7,840995	15,029975	-0,148869	-0,252460	0,027721	-19,485817	15,816533	2,300538	-0,148869	-0,252460	0,027721	-19,485817	15,816533	2,300538
13:11:13,43	-0,344977	3,143970	-0,238987	0,203967	-1,011000	-0,441043	-0,149541	-0,250147	0,028547	0,256615	4,124357	2,348742	-0,471597	-2,751007	-1,168584	-9,669460	-7,816871	15,078179	-0,149541	-0,250147	0,028547	-19,379942	15,863331	2,348742	-0,149541	-0,250147	0,028547	-19,379942	15,863331	2,348742
13:11:13,48	-0,344977	3,143970	-0,238987	0,203967	-1,011000	-0,441043	-0,149600	-0,249335	0,029284	0,206226	4,069517	2,329970	-0,472271	-2,750550	-1,167846	-9,718386	-7,798029	15,059407	-0,149600	-0,249335	0,029284	-19,366559	15,813092	2,329970	-0,149600	-0,249335	0,029284	-19,366559	15,813092	2,329970
13:11:13,53	-0,344977	3,143970	-0,238987	0,203967	-1,011000	-0,441043	-0,146554	-0,250463	0,028517	0,254624	4,256444	2,314389	-0,472817	-2,753752	-1,168613	-9,698805	-7,821207	15,043825	-0,146554	-0,250463	0,028517	-19,406745	15,760926	2,314389	-0,146554	-0,250463	0,028517	-19,406745	15,760926	2,314389
13:11:13,58	-0,344977	3,143970	-0,238987	0,203967	-1,011000	-0,441043	-0,146554	-0,250463	0,028517	0,254624	4,256444	2,314389	-0,469893	-2,754122	-1,170181	-9,700450	-7,847448	15,020180	-0,146554	-0,250463	0,028517	-19,406745	15,760926	2,314389	-0,146554	-0,250463	0,028517	-19,406745	15,760926	2,314389
13:11:13,63	-0,344977	3,143970	-0,238987	0,203967	-1,011000	-0,441043	-0,149241	-0,252970	0,030894	0,351351	4,148449	2,365456	-0,470420	-2,751255	-1,166273	-9,670264	-7,841588	15,047085	-0,149241	-0,252970	0,030894	-19,506766	15,863833	2,365456	-0,149241	-0,252970	0,030894	-19,506766	15,863833	2,365456
13:11:13,68	-0,344977	3,143970	-0,238987	0,203967	-1,011000	-0,441043	-0,149241	-0,252970	0,030894	0,351351	4,148449	2,365456	-0,471528	-2,754559	-1,164672	-9,651411	-7,823057	15,079745	-0,149241	-0,252970	0,030894	-19,506766	15,863833	2,365456	-0,149241	-0,252970	0,030894	-19,506766	15,863833	2,365456
13:11:13,73	-0,344977	3,143970	-0,238987	0,203967	-1,011000	-0,441043	-0,146500	-0,251984	0,032459	0,355780	4,301232	2,350308	-0,472848	-2,753337	-1,164733	-9,713625	-7,837331	15,046001	-0,146500	-0,251984	0,032459	-19,424941	15,801459	2,350308	-0,146500	-0,251984	0,032459	-19,424941	15,801459	2,350308
13:11:13,78	-0,344977	3,143970	-0,238987	0,203967	-1,011000	-0,441043	-0,146898	-0,250229	0,032398	0,221079	4,233793	2,316565	-0,471050	-2,752853	-1,167059	-9,694600	-7,835631	15,042813	-0,146898	-0,250229	0,032398	-19,421917	15,765264	2,316565	-0,146898	-0,250229	0,032398	-19,421917	15,765264	2,316565
13:11:13,83	-0,344977	3,143970	-0,238987	0,203967	-1,011000	-0,441043	-0,148216	-0,251544	0,030072	0,300442	4,180881	2,313376	-0,469853	-2,750702	-1,167425	-9,679346	-7,824787	15,072823	-0,148216	-0,251544	0,030072	-19,445777	15,815818	2,313376	-0,148216	-0,251544	0,030072	-19,445777	15,815818	2,313376
13:11:13,88	-0,344977	3,143970	-0,238987	0,203967	-1,011000	-0,441043	-0,150678	-0,251506	0,029705	0,315452	4,060657	2,343387	-0,469349	-2,752258	-1,167079	-9,731751	-7,814391	15,039424	-0,150678	-0,251506	0,029705	-19,427737	15,888843	2,343387	-0,150678	-0,251506	0,029705	-19,427737	15,888843	2,343387
13:11:13,93	-0,344977	3,143970	-0,238987	0,203967	-1,011000	-0,441043	-0,149582	-0,252720	0,030052	0,361396	4,067050	2,309988	-0,470457	-2,749169	-1,167040	-9,677916	-7,838431	15,077105	-0,149582	-0,252720	0,030052	-19,477115	15,809227	2,309988	-0,149582	-0,252720	0,030052	-19,477115	15,809227	2,309988
13:11:13,98	-0,344977	3,143970	-0,238987	0,203967	-1,011000	-0,441043	-0,150568	-0,252241	0,030477	0,339196	4,072451	2,332780	-0,469271	-2,751164	-1,166654	-9,681308	-7,840371	15,062217	-0,150568	-0,252241	0,030477	-19,461692	15,892031	2,332780	-0,150568	-0,252241	0,030477	-19,461692	15,892031	2,332780
13:11:14,03	-0,344977	3,143970	-0,238987	0,203967	-1,011000	-0,441043	-0,150568	-0,252241	0,030477	0,339196	4,072451	2,332780	-0,471054	-2,750024	-1,167055	-9,693218	-7,816298	15,063215	-0,150568	-0,252241	0,030477	-19,461692	15,892031	2,332780	-0,150568	-0,252241	0,030477	-19,461692	15,892031	2,332780
13:11:14,08	-0,344977	3,143970	-0,238987	0,203967	-1,011000	-0,441043	-0,150664	-0,250126	0,030076	0,244152	4,045117	2,333778	-0,472822	-2,751162	-1,166653	-9,692647	-7,824492	15,076763	-0,150664	-0,250126	0,030076	-19,390774	15,872220	2,333778	-0,150664	-0,250126	0,030076	-19,390774	15,872220	2,333778
13:11:14,13	-0,344977	3,143970	-0,238987	0,203967	-1,011000	-0,441043	-0,148794	-0,249165	0,030478	0,187324	4,146915	2,347327	-0,469229	-2,750331	-1,170538	-9,655051	-7,834060	15,054953	-0,148794	-0,249165	0,030478	-19,372095	15,827273	2,347327	-0,148794	-0,249165	0,030478	-19,372095	15,827273	2,347327
13:11:14,18	-0,344977	3,143970	-0,238987	0,203967	-1,011000	-0,441043	-0,151311	-0,251860	0,026593	0,338019	4,053409	2,325516	-0,468683	-2,752030	-1,169768	-9,679737	-7,839826	15,049550	-0,150112	-0,253183	0,027363	-19,485410	15,881039	2,320114	-0,150112	-0,253183	0,027363	-19,485410	15,881039	2,320114
13:11:14,23	-0,344977	3,143970	-0,238987	0,203967	-1,011000	-0,441043	-0,150112	-0,253183	0,027363	0,389461	4,097244	2,320114	-0,470394	-2,754344	-1,167822	-9,673228	-7,815523	15,038749	-0,150112	-0,253183	0,027363	-19,485410	15,881039	2,320114	-0,150112	-0,253183	0,027363	-19,485410	15,881039	2,320114
13:11:14,28	-0,344977	3,143970	-0,238987	0,203967	-1,011000	-0,441043	-0,147252	-0,252858	0,029309	0,396873	4,239430	2,309312	-0,471093	-2,754143	-1,166660	-9,717553	-7,832263	15,062096	-0,147252	-0,252858	0,029309	-19,452500	15,798743	2,309312	-0,147252	-0,252858	0,029309	-19,452500	15,798743	2,309312
13:11:14,33	-0,344977	3,143970	-0,238987	0,203967	-1,011000	-0,441043	-0,150145	-0,252391	0,026198	0,334435	4,066317	2,345411	-0,469353	-2,751605	-1,170932	-9,711951	-7,837185	15,074848	-0,150145	-0,252391	0,026198	-19,478230	15,852690	2,345411	-0,150145	-0,252391	0,026198	-19,478230	15,852690	2,345411
13:11:14,38	-0,344977	3,143970	-0,238987	0,203967	-1,011000	-0,441043	-0,149428	-0,248774	0,027746	0,162926	4,113580	2,339322	-0,472843	-2,750418	-1,169385	-9,695019	-7,827863	15,068758	-0,149428	-0,248774	0,027746	-19,365859	15,843705	2,339322	-0,149428	-0,248774	0,027746	-19,365859	15,843705	2,339322
13:11:14,43	-0,344977	3,143970	-0,238987	0,203967	-1,011000	-0,441043	-0,149428	-0,248774	0,027746	0,162926	4,113580	2,339322	-0,469878	-2,752665	-1,168989	-9,693988	-7,827978	15,058992	-0,149428	-0,248774	0,027746	-19,365859	15,843705	2,339322	-0,149428	-0,248774	0,027746	-19,365859	15,843705	2,339322
