# Supplementary material for: Characterization of interfragmentary motion associated with common osteosynthesis devices for rat fracture healing studies
Source: PLoS One. 2017 Apr 28;12(4):e0176735. doi: 10.1371/journal.pone.0176735 (PMC5409164; doi:10.1371/journal.pone.0176735)
Supplement: S1 Dataset — (ZIP) [file pone.0176735.s001.zip › S1_Dataset/UlmExFix/Specimen04/ULM-Fix-Ex_04X.txt]

%Tester: Sukopp Matthias
%Projekt: 
%Zeit: 13.03.2015 12:57:19
%Dateipfad: D:\Messungen\Fixator\Measurements\Fixator_20150313.txt
%Kommentar: Ulm-Fix-Ex_04-X
%VI Version: D:\LVProjekte\Fixator\HauptVI\Fixator_v0.12.vi
%Virtueller Drehpunkt: 	0,0000	0,0000	0,0000
%Sensor zu Hexapod (Mitte): 	0,000000	0,000000	-26,500000
%Sensor zu Hexapod Trans (Mitte): 	-0,500000	-0,866025	0,000000	-0,866025	0,500000	0,000000	0,000000	0,000000	1,000000
%Hexapod zu Labor (Mitte): 	-0,262064	3,215068	-0,227000
%Hexapod zu Labor Trans (Mitte): 	0,999553	0,016374	-0,025002	-0,016418	0,999864	-0,001579	0,024973	0,001989	0,999686
%Labor zu CR (Mitte): 	0,000000	0,000000	78,500000
%Labor zu CR Trans (Mitte): 	1,000000	0,000000	0,000000	0,000000	1,000000	0,000000	0,000000	0,000000	1,000000
%Zentrum Sensormasse: 	0,000000	0,000000	2,000000
%Sensormasse: 	200,000000E-3
--------------------------------------------------
Time	X	Y	Z	U	V	W	Exp_ Fx	Exp_ Fy	Exp_ Fz	Exp_ Mx	Exp_ My	Exp_ Mz	Sen_ Fx	Sen_ Fy	Sen_ Fz	Sen_ Mx	Sen_ My	Sen_ Mz	Hex_ Fx	Hex_ Fy	Hex_ Fz	Hex_ Mx	Hex_ My	Hex_ Mz	Lab_ Fx	Lab_ Fy	Lab_ Fz	Lab_ Mx	Lab_ My	Lab_ Mz	Laser
12:57:19,83	-0,262064	3,215068	-0,227000	0,113974	-1,430996	-0,941040	-0,112866	-0,101190	-0,062596	-0,707017	2,934557	-1,871072	-0,618936	-2,708290	-1,259727	-8,960397	-0,394894	10,858364	-0,112866	-0,101190	-0,062596	-8,650424	11,794509	-1,871072	-0,112866	-0,101190	-0,062596	-8,650424	11,794509	-1,871072
12:57:19,88	-0,262064	3,215068	-0,227000	0,113974	-1,430996	-0,941040	-0,111118	-0,101552	-0,062977	-0,683994	3,033756	-1,876146	-0,617751	-2,710283	-1,261680	-8,958133	-0,406652	10,829991	-0,111118	-0,101552	-0,062977	-8,655829	11,756511	-1,876146	-0,111118	-0,101552	-0,062977	-8,655829	11,756511	-1,876146
12:57:19,93	-0,262064	3,215068	-0,227000	0,113974	-1,430996	-0,941040	-0,111463	-0,101967	-0,061448	-0,698150	3,011078	-1,897041	-0,618964	-2,709893	-1,258579	-8,973057	-0,423998	10,832395	-0,111463	-0,101967	-0,061448	-8,702547	11,760930	-1,897041	-0,111463	-0,101967	-0,061448	-8,702547	11,760930	-1,897041
12:57:19,98	-0,262064	3,215068	-0,227000	0,113974	-1,430996	-0,941040	-0,109837	-0,100829	-0,061459	-0,746874	3,058896	-1,896318	-0,620763	-2,710732	-1,258589	-8,999663	-0,396554	10,833119	-0,109837	-0,100829	-0,061459	-8,661921	11,681062	-1,896318	-0,109837	-0,100829	-0,061459	-8,661921	11,681062	-1,896318
12:57:20,03	-0,262064	3,215068	-0,227000	0,113974	-1,430996	-0,941040	-0,112148	-0,104355	-0,061423	-0,561887	2,997914	-1,887326	-0,618315	-2,708964	-1,257779	-8,940467	-0,429905	10,846170	-0,112148	-0,104355	-0,061423	-8,753793	11,801566	-1,887326	-0,112148	-0,104355	-0,061423	-8,753793	11,801566	-1,887326
12:57:20,08	-0,262064	3,215068	-0,227000	0,113974	-1,430996	-0,941040	-0,112485	-0,097352	-0,059894	-0,917121	2,975882	-1,888398	-0,622450	-2,706701	-1,257024	-8,947028	-0,414769	10,841039	-0,112485	-0,097352	-0,059894	-8,559244	11,805929	-1,888398	-0,112485	-0,097352	-0,059894	-8,559244	11,805929	-1,888398
12:57:20,13	-0,262064	3,215068	-0,227000	0,113974	-1,430996	-0,941040	-0,112601	-0,099965	-0,059114	-0,787564	2,947377	-1,883388	-0,620129	-2,707906	-1,256245	-8,969633	-0,409013	10,846049	-0,112601	-0,099965	-0,059114	-8,634806	11,786559	-1,883388	-0,112601	-0,099965	-0,059114	-8,634806	11,786559	-1,883388
12:57:20,18	-0,262064	3,215068	-0,227000	0,113974	-1,430996	-0,941040	-0,110098	-0,102085	-0,062231	-0,653422	3,039759	-1,899768	-0,619545	-2,711134	-1,259362	-8,990395	-0,369414	10,829669	-0,110098	-0,102085	-0,062231	-8,667067	11,682446	-1,899768	-0,110098	-0,102085	-0,062231	-8,667067	11,682446	-1,899768
12:57:20,23	-0,262064	3,215068	-0,227000	0,113974	-1,430996	-0,941040	-0,110098	-0,102085	-0,062231	-0,653422	3,039759	-1,899768	-0,621273	-2,713362	-1,257382	-8,960447	-0,422909	10,850039	-0,110098	-0,102085	-0,062231	-8,667067	11,682446	-1,899768	-0,110098	-0,102085	-0,062231	-8,667067	11,682446	-1,899768
12:57:20,28	-0,262064	3,215068	-0,227000	0,113974	-1,430996	-0,941040	-0,107305	-0,101702	-0,060251	-0,704681	3,237686	-1,879398	-0,620641	-2,710935	-1,257808	-8,943681	-0,409568	10,802571	-0,107305	-0,101702	-0,060251	-8,688277	11,661112	-1,879398	-0,107305	-0,101702	-0,060251	-8,688277	11,661112	-1,879398
12:57:20,33	-0,262064	3,215068	-0,227000	0,113974	-1,430996	-0,941040	-0,109800	-0,101631	-0,063384	-0,697002	3,112728	-1,905894	-0,620086	-2,711165	-1,260515	-8,950594	-0,415476	10,823542	-0,109800	-0,101631	-0,063384	-8,675036	11,732062	-1,905894	-0,109800	-0,101631	-0,063384	-8,675036	11,732062	-1,905894
12:57:20,38	-0,262064	3,215068	-0,227000	0,113974	-1,430996	-0,941040	-0,109800	-0,101631	-0,063384	-0,697002	3,112728	-1,905894	-0,616002	-2,710726	-1,258181	-8,971335	-0,414447	10,832830	-0,109800	-0,101631	-0,063384	-8,675036	11,732062	-1,905894	-0,109800	-0,101631	-0,063384	-8,675036	11,732062	-1,905894
12:57:20,43	-0,262064	3,215068	-0,227000	0,113974	-1,430996	-0,941040	-0,112223	-0,104949	-0,061051	-0,533952	2,968265	-1,896607	-0,620142	-2,711089	-1,259340	-8,978684	-0,405660	10,852503	-0,112223	-0,104949	-0,061051	-8,772439	11,777791	-1,896607	-0,112223	-0,104949	-0,061051	-8,772439	11,777791	-1,896607
12:57:20,48	-0,262064	3,215068	-0,227000	0,113974	-1,430996	-0,941040	-0,111054	-0,101501	-0,062605	-0,709290	3,010775	-1,876247	-0,618920	-2,708816	-1,262444	-8,951633	-0,388461	10,855213	-0,111054	-0,101501	-0,062605	-8,677114	11,728533	-1,876247	-0,111054	-0,101501	-0,062605	-8,677114	11,728533	-1,876247
12:57:20,53	-0,262064	3,215068	-0,227000	0,113974	-1,430996	-0,941040	-0,108878	-0,102108	-0,062216	-0,657883	3,107422	-1,885735	-0,620135	-2,712202	-1,259347	-8,989580	-0,376419	10,843702	-0,108878	-0,102108	-0,062216	-8,673336	11,654317	-1,885735	-0,108878	-0,102108	-0,062216	-8,673336	11,654317	-1,885735
12:57:20,58	-0,262064	3,215068	-0,227000	0,113974	-1,430996	-0,941040	-0,108878	-0,102108	-0,062216	-0,657883	3,107422	-1,885735	-0,620019	-2,703713	-1,258178	-8,911069	-0,386622	10,847982	-0,108878	-0,102108	-0,062216	-8,673336	11,654317	-1,885735	-0,108878	-0,102108	-0,062216	-8,673336	11,654317	-1,885735
12:57:20,63	-0,262064	3,215068	-0,227000	0,113974	-1,430996	-0,941040	-0,112599	-0,102707	-0,060648	-0,657143	2,973398	-1,878324	-0,617755	-2,709279	-1,257779	-8,953262	-0,432516	10,851113	-0,112599	-0,102707	-0,060648	-8,719640	11,812441	-1,878324	-0,112599	-0,102707	-0,060648	-8,719640	11,812441	-1,878324
12:57:20,68	-0,262064	3,215068	-0,227000	0,113974	-1,430996	-0,941040	-0,108831	-0,099472	-0,062618	-0,777231	3,126105	-1,905085	-0,622441	-2,710925	-1,259749	-8,966661	-0,369219	10,824352	-0,108831	-0,099472	-0,062618	-8,585803	11,669325	-1,905085	-0,108831	-0,099472	-0,062618	-8,585803	11,669325	-1,905085
12:57:20,74	-0,262064	3,215068	-0,227000	0,113974	-1,430996	-0,941040	-0,112879	-0,102536	-0,062596	-0,643052	2,933881	-1,875950	-0,620284	-2,710118	-1,262475	-8,996180	-0,413319	10,835085	-0,112879	-0,102536	-0,062596	-8,692165	11,794877	-1,875950	-0,112879	-0,102536	-0,062596	-8,692165	11,794877	-1,875950
12:57:20,78	-0,262064	3,215068	-0,227000	0,113974	-1,430996	-0,941040	-0,114615	-0,100259	-0,061824	-0,734028	2,867923	-1,885895	-0,618867	-2,706309	-1,258954	-8,928639	-0,388537	10,843542	-0,114615	-0,100259	-0,061824	-8,604375	11,865188	-1,885895	-0,114615	-0,100259	-0,061824	-8,604375	11,865188	-1,885895
12:57:20,83	-0,262064	3,215068	-0,227000	0,113974	-1,430996	-0,941040	-0,114615	-0,100259	-0,061824	-0,734028	2,867923	-1,885895	-0,616719	-2,699170	-1,260405	-8,674305	-0,536437	10,862729	-0,114615	-0,100259	-0,061824	-8,604375	11,865188	-1,885895	-0,114615	-0,100259	-0,061824	-8,604375	11,865188	-1,885895
12:57:20,88	-0,262064	3,215068	-0,227000	0,113974	-1,430996	-0,941040	-0,121872	-0,098550	-0,063274	-0,823809	2,784757	-1,866708	0,165151	-1,588774	-1,112028	32,970948	-29,850945	10,659755	-0,121872	-0,098550	-0,063274	-8,560008	12,351715	-1,866708	-0,121872	-0,098550	-0,063274	-8,560008	12,351715	-1,866708
12:57:20,94	-0,212138	3,214893	-0,226995	0,113987	-1,431018	-0,941025	-1,662718	-0,240688	0,132210	1,193879	-21,815156	-2,063452	0,275903	-1,441090	-1,064596	36,523754	-32,828988	10,675699	-1,662718	-0,240688	0,132210	-17,700096	108,708188	-2,063452	-1,662718	-0,240688	0,132210	-17,700096	108,708188	-2,063452
12:57:20,98	-0,212138	3,214893	-0,226995	0,113987	-1,431018	-0,941025	-1,662718	-0,240688	0,132210	1,193879	-21,815156	-2,063452	0,248708	-1,481616	-1,062681	35,275153	-32,060596	10,706113	-1,662718	-0,240688	0,132210	-17,700096	108,708188	-2,063452	-1,662718	-0,240688	0,132210	-17,700096	108,708188	-2,063452
12:57:21,03	-0,212138	3,214893	-0,226995	0,113987	-1,431018	-0,941025	-1,583666	-0,237727	0,136535	1,131857	-20,245330	-2,013061	0,234710	-1,502808	-1,060596	34,569726	-31,601999	10,716376	-1,583666	-0,237727	0,136535	-17,529736	104,072445	-2,013061	-1,583666	-0,237727	0,136535	-17,529736	104,072445	-2,013061
12:57:21,08	-0,212138	3,214893	-0,226995	0,113987	-1,431018	-0,941025	-1,564077	-0,236619	0,141408	1,124560	-19,861118	-2,003374	0,223955	-1,519218	-1,055722	34,045461	-31,241206	10,726063	-1,564077	-0,236619	0,141408	-17,450048	102,918909	-2,003374	-1,564077	-0,236619	0,141408	-17,450048	102,918909	-2,003374
12:57:21,13	-0,212138	3,214893	-0,226995	0,113987	-1,431018	-0,941025	-1,548302	-0,236843	0,141271	1,108589	-19,484692	-2,005917	0,216262	-1,532992	-1,055859	33,647250	-31,043164	10,723519	-1,548302	-0,236843	0,141271	-17,483570	102,056986	-2,005917	-1,548302	-0,236843	0,141271	-17,483570	102,056986	-2,005917
12:57:21,18	-0,212138	3,214893	-0,226995	0,113987	-1,431018	-0,941025	-1,536140	-0,234556	0,141548	1,036234	-19,217808	-2,013247	0,208200	-1,542381	-1,055583	33,353977	-30,820068	10,716190	-1,536140	-0,234556	0,141548	-17,376393	101,369168	-2,013247	-1,536140	-0,234556	0,141548	-17,376393	101,369168	-2,013247
12:57:21,23	-0,212138	3,214893	-0,226995	0,113987	-1,431018	-0,941025	-1,536140	-0,234556	0,141548	1,036234	-19,217808	-2,013247	0,204285	-1,551083	-1,053713	33,092347	-30,651104	10,735722	-1,536140	-0,234556	0,141548	-17,376393	101,369168	-2,013247	-1,536140	-0,234556	0,141548	-17,376393	101,369168	-2,013247
12:57:21,28	-0,212138	3,214893	-0,226995	0,113987	-1,431018	-0,941025	-1,519142	-0,237435	0,142935	1,185031	-18,878231	-2,028209	0,202194	-1,558541	-1,054196	32,882135	-30,548686	10,701228	-1,519142	-0,237435	0,142935	-17,453577	100,374403	-2,028209	-1,519142	-0,237435	0,142935	-17,453577	100,374403	-2,028209
12:57:21,33	-0,212138	3,214893	-0,226995	0,113987	-1,431018	-0,941025	-1,519142	-0,237435	0,142935	1,185031	-18,878231	-2,028209	0,225817	-1,512543	-1,056388	35,197190	-31,991279	10,716141	-1,519142	-0,237435	0,142935	-17,453577	100,374403	-2,028209	-1,519142	-0,237435	0,142935	-17,453577	100,374403	-2,028209
12:57:21,38	-0,212138	3,214893	-0,226995	0,113987	-1,431018	-0,941025	-1,570788	-0,234894	0,140743	0,961118	-18,837644	-2,013295	0,598868	-0,990000	-0,896748	57,239287	-47,573679	10,650640	-1,570788	-0,234894	0,140743	-17,478042	104,469222	-2,013295	-1,570788	-0,234894	0,140743	-17,478042	104,469222	-2,013295
12:57:21,43	-0,162038	3,214855	-0,227001	0,114000	-1,431008	-0,941011	-2,209849	-0,296693	0,300383	1,700990	-25,188621	-2,078797	0,529620	-1,093849	-0,843225	56,928385	-47,384122	10,725939	-2,209849	-0,296693	0,300383	-21,589427	148,284551	-2,078797	-2,209849	-0,296693	0,300383	-21,589427	148,284551	-2,078797
12:57:21,48	-0,162038	3,214855	-0,227001	0,114000	-1,431008	-0,941011	-2,010551	-0,282842	0,359036	1,123936	-17,576428	-1,979975	0,483501	-1,162611	-0,838111	54,805565	-46,018741	10,770210	-2,010551	-0,282842	0,359036	-21,079142	140,251829	-1,979975	-2,010551	-0,282842	0,359036	-21,079142	140,251829	-1,979975
12:57:21,53	-0,162038	3,214855	-0,227001	0,114000	-1,431008	-0,941011	-2,010551	-0,282842	0,359036	1,123936	-17,576428	-1,979975	0,466235	-1,188042	-0,835711	53,904612	-45,465519	10,784128	-2,010551	-0,282842	0,359036	-21,079142	140,251829	-1,979975	-2,010551	-0,282842	0,359036	-21,079142	140,251829	-1,979975
12:57:21,58	-0,162038	3,214855	-0,227001	0,114000	-1,431008	-0,941011	-1,972024	-0,280851	0,361420	1,035560	-16,763684	-1,945309	0,456069	-1,207300	-0,832805	53,367309	-45,094350	10,751552	-1,950263	-0,281676	0,364325	-20,980290	136,812609	-1,977885	-1,950263	-0,281676	0,364325	-20,980290	136,812609	-1,977885
12:57:21,63	-0,162038	3,214855	-0,227001	0,114000	-1,431008	-0,941011	-1,934756	-0,281760	0,364157	1,198038	-16,017584	-1,995291	0,448388	-1,220771	-0,832974	52,930079	-44,769852	10,734146	-1,934756	-0,281760	0,364157	-20,920112	135,860793	-1,995291	-1,934756	-0,281760	0,364157	-20,920112	135,860793	-1,995291
12:57:21,68	-0,162038	3,214855	-0,227001	0,114000	-1,431008	-0,941011	-1,921581	-0,276544	0,363308	0,918780	-15,682843	-1,931308	0,436645	-1,233031	-0,832291	52,572792	-44,566294	10,778836	-1,921581	-0,276544	0,363308	-20,789893	135,161246	-1,931308	-1,921581	-0,276544	0,363308	-20,789893	135,161246	-1,931308
12:57:21,73	-0,162038	3,214855	-0,227001	0,114000	-1,431008	-0,941011	-1,909982	-0,281349	0,365514	1,171993	-15,455840	-1,968938	0,435645	-1,242021	-0,831617	52,298546	-44,410611	10,760499	-1,909982	-0,281349	0,365514	-20,913867	134,477718	-1,968938	-1,909982	-0,281349	0,365514	-20,913867	134,477718	-1,968938
12:57:21,78	-0,162038	3,214855	-0,227001	0,114000	-1,431008	-0,941011	-1,909982	-0,281349	0,365514	1,171993	-15,455840	-1,968938	0,428934	-1,245914	-0,832862	52,126994	-44,254824	10,751737	-1,903254	-0,277484	0,364269	-20,762311	134,072986	-1,977700	-1,903254	-0,277484	0,364269	-20,762311	134,072986	-1,977700
12:57:21,83	-0,162038	3,214855	-0,227001	0,114000	-1,431008	-0,941011	-1,892605	-0,279290	0,365404	1,160446	-15,023472	-1,954016	0,425174	-1,256040	-0,831727	51,938223	-44,092310	10,775421	-1,892605	-0,279290	0,365404	-20,763822	133,546048	-1,954016	-1,892605	-0,279290	0,365404	-20,763822	133,546048	-1,954016
12:57:21,88	-0,162038	3,214855	-0,227001	0,114000	-1,431008	-0,941011	-1,892605	-0,279290	0,365404	1,160446	-15,023472	-1,954016	0,418925	-1,257250	-0,830244	51,757025	-44,062431	10,795459	-1,888433	-0,274484	0,366887	-20,701176	133,263626	-1,933978	-1,888433	-0,274484	0,366887	-20,701176	133,263626	-1,933978
12:57:21,93	-0,162038	3,214855	-0,227001	0,114000	-1,431008	-0,941011	-1,888433	-0,274484	0,366887	0,845793	-14,978387	-1,933978	0,417560	-1,263683	-0,827973	51,602462	-43,939938	10,774174	-1,888433	-0,274484	0,366887	-20,701176	133,263626	-1,933978	-1,888433	-0,274484	0,366887	-20,701176	133,263626	-1,933978
12:57:21,98	-0,162038	3,214855	-0,227001	0,114000	-1,431008	-0,941011	-1,882179	-0,276518	0,369157	0,980374	-14,848278	-1,955263	0,417417	-1,273078	-0,830700	51,496762	-43,884298	10,777283	-1,873971	-0,281092	0,366430	-20,852151	132,565919	-1,952154	-1,873971	-0,281092	0,366430	-20,852151	132,565919	-1,952154
12:57:22,03	-0,162038	3,214855	-0,227001	0,114000	-1,431008	-0,941011	-1,874497	-0,275205	0,366764	0,960742	-14,699466	-1,943366	0,412582	-1,269679	-0,830367	51,409717	-43,772487	10,786070	-1,874497	-0,275205	0,366764	-20,642844	132,448574	-1,943366	-1,874497	-0,275205	0,366764	-20,642844	132,448574	-1,943366
12:57:22,08	-0,162038	3,214855	-0,227001	0,114000	-1,431008	-0,941011	-1,874497	-0,275205	0,366764	0,960742	-14,699466	-1,943366	0,411220	-1,274163	-0,829249	51,298580	-43,747445	10,767053	-1,874497	-0,275205	0,366764	-20,642844	132,448574	-1,943366	-1,874497	-0,275205	0,366764	-20,642844	132,448574	-1,943366
12:57:22,13	-0,162038	3,214855	-0,227001	0,114000	-1,431008	-0,941011	-1,869933	-0,276267	0,367882	0,982097	-14,570896	-1,962383	0,405765	-1,276224	-0,832794	51,186403	-43,626296	10,772995	-1,869933	-0,276267	0,367882	-20,704875	132,218853	-1,962383	-1,869933	-0,276267	0,367882	-20,704875	132,218853	-1,962383
12:57:22,18	-0,162038	3,214855	-0,227001	0,114000	-1,431008	-0,941011	-1,865421	-0,272573	0,364337	0,838841	-14,493987	-1,956441	0,406809	-1,280733	-0,829708	51,097818	-43,605268	10,767368	-1,862038	-0,275732	0,367422	-20,667955	131,764668	-1,962068	-1,862038	-0,275732	0,367422	-20,667955	131,764668	-1,962068
12:57:22,23	-0,162038	3,214855	-0,227001	0,114000	-1,431008	-0,941011	-1,862038	-0,275732	0,367422	0,977036	-14,405279	-1,962068	0,408430	-1,279320	-0,828206	51,013351	-43,561326	10,754684	-1,862038	-0,275732	0,367422	-20,667955	131,764668	-1,962068	-1,862038	-0,275732	0,367422	-20,667955	131,764668	-1,962068
12:57:22,28	-0,162038	3,214855	-0,227001	0,114000	-1,431008	-0,941011	-1,864072	-0,276430	0,368925	1,009126	-14,606183	-1,974752	0,401835	-1,285071	-0,830925	50,924233	-43,476784	10,791886	-1,864072	-0,276430	0,368925	-20,690617	131,723454	-1,974752	-1,864072	-0,276430	0,368925	-20,690617	131,723454	-1,974752
12:57:22,34	-0,162038	3,214855	-0,227001	0,114000	-1,431008	-0,941011	-1,855794	-0,273593	0,366206	0,890280	-14,295189	-1,937551	0,406516	-1,287131	-0,831313	50,914891	-43,510805	10,777096	-1,855794	-0,273593	0,366206	-20,586791	131,384644	-1,937551	-1,855794	-0,273593	0,366206	-20,586791	131,384644	-1,937551
12:57:22,39	-0,162038	3,214855	-0,227001	0,114000	-1,431008	-0,941011	-1,856350	-0,278677	0,365818	1,120524	-14,315185	-1,952341	0,403371	-1,288856	-0,831374	50,787616	-43,429350	10,770561	-1,856350	-0,278677	0,365818	-20,755656	131,408301	-1,952341	-1,856350	-0,278677	0,365818	-20,755656	131,408301	-1,952341
12:57:22,44	-0,162038	3,214855	-0,227001	0,114000	-1,431008	-0,941011	-1,853284	-0,276816	0,365757	1,030633	-14,306687	-1,958876	0,400925	-1,290353	-0,830638	50,712474	-43,353804	10,758125	-1,853284	-0,276816	0,365757	-20,699423	131,176092	-1,958876	-1,853284	-0,276816	0,365757	-20,699423	131,176092	-1,958876
12:57:22,49	-0,162038	3,214855	-0,227001	0,114000	-1,431008	-0,941011	-1,850765	-0,275447	0,366493	0,987282	-14,278533	-1,971312	0,397965	-1,291822	-0,826747	50,677334	-43,298193	10,781396	-1,850765	-0,275447	0,366493	-20,635283	131,006483	-1,971312	-1,850765	-0,275447	0,366493	-20,635283	131,006483	-1,971312
12:57:22,54	-0,162038	3,214855	-0,227001	0,114000	-1,431008	-0,941011	-1,848012	-0,273617	0,370383	0,922736	-14,193655	-1,948040	0,397161	-1,295797	-0,831426	50,573796	-43,285642	10,804361	-1,848012	-0,273617	0,370383	-20,556210	130,875312	-1,948040	-1,848012	-0,273617	0,370383	-20,556210	130,875312	-1,948040
12:57:22,59	-0,162038	3,214855	-0,227001	0,114000	-1,431008	-0,941011	-1,846554	-0,272182	0,367228	0,830592	-14,228848	-1,944171	0,395992	-1,292367	-0,829903	50,572454	-43,257839	10,785265	-1,846554	-0,272182	0,367228	-20,535659	130,725672	-1,944171	-1,846554	-0,272182	0,367228	-20,535659	130,725672	-1,944171
12:57:22,64	-0,162038	3,214855	-0,227001	0,114000	-1,431008	-0,941011	-1,842631	-0,275053	0,366452	0,966678	-14,068959	-1,943525	0,396517	-1,297201	-0,830679	50,527602	-43,247237	10,785912	-1,842631	-0,275053	0,366452	-20,625003	130,577548	-1,943525	-1,842631	-0,275053	0,366452	-20,625003	130,577548	-1,943525
12:57:22,69	-0,162038	3,214855	-0,227001	0,114000	-1,431008	-0,941011	-1,838872	-0,274450	0,368759	0,965726	-13,959174	-1,952650	0,394115	-1,300155	-0,828372	50,468600	-43,178054	10,776786	-1,838872	-0,274450	0,368759	-20,578606	130,392244	-1,952650	-1,838872	-0,274450	0,368759	-20,578606	130,392244	-1,952650
12:57:22,74	-0,162038	3,214855	-0,227001	0,114000	-1,431008	-0,941011	-1,838872	-0,274450	0,368759	0,965726	-13,959174	-1,952650	0,392259	-1,300493	-0,827225	50,421769	-43,170051	10,781300	-1,838872	-0,274450	0,368759	-20,578606	130,392244	-1,952650	-1,838872	-0,274450	0,368759	-20,578606	130,392244	-1,952650
12:57:22,79	-0,162038	3,214855	-0,227001	0,114000	-1,431008	-0,941011	-1,837650	-0,273012	0,369906	0,874463	-13,940227	-1,948136	0,392861	-1,303645	-0,827988	50,401264	-43,110887	10,793198	-1,837650	-0,273012	0,369906	-20,556983	130,315322	-1,948136	-1,837650	-0,273012	0,369906	-20,556983	130,315322	-1,948136
12:57:22,84	-0,162038	3,214855	-0,227001	0,114000	-1,431008	-0,941011	-1,833447	-0,272586	0,370242	0,875773	-13,845237	-1,974737	0,389789	-1,303920	-0,826889	50,326471	-43,087935	10,754700	-1,833447	-0,272586	0,370242	-20,522226	130,080343	-1,974737	-1,833447	-0,272586	0,370242	-20,522226	130,080343	-1,974737
12:57:22,89	-0,162038	3,214855	-0,227001	0,114000	-1,431008	-0,941011	-1,833447	-0,272586	0,370242	0,875773	-13,845237	-1,974737	0,392127	-1,303321	-0,827272	50,329223	-43,111512	10,759487	-1,835135	-0,274311	0,369859	-20,586989	130,139254	-1,969949	-1,835135	-0,274311	0,369859	-20,586989	130,139254	-1,969949
12:57:22,95	-0,162038	3,214855	-0,227001	0,114000	-1,431008	-0,941011	-1,836059	-0,273677	0,367906	0,926726	-14,028094	-1,947404	0,389690	-1,304861	-0,828449	50,270794	-43,052190	10,776590	-1,836059	-0,273677	0,367906	-20,556884	130,102544	-1,947404	-1,836059	-0,273677	0,367906	-20,556884	130,102544	-1,947404
12:57:22,99	-0,162038	3,214855	-0,227001	0,114000	-1,431008	-0,941011	-1,830017	-0,274328	0,368289	0,973867	-13,816662	-1,931492	0,389583	-1,307762	-0,828842	50,200506	-43,006567	10,797945	-1,830017	-0,274328	0,368289	-20,560919	129,839681	-1,931492	-1,830017	-0,274328	0,368289	-20,560919	129,839681	-1,931492
12:57:23,04	-0,162038	3,214855	-0,227001	0,114000	-1,431008	-0,941011	-1,830017	-0,274328	0,368289	0,973867	-13,816662	-1,931492	0,398068	-1,297188	-0,830969	50,755324	-43,401831	10,774220	-1,830017	-0,274328	0,368289	-20,560919	129,839681	-1,931492	-1,830017	-0,274328	0,368289	-20,560919	129,839681	-1,931492
12:57:23,09	-0,162038	3,214855	-0,227001	0,114000	-1,431008	-0,941011	-1,843417	-0,276390	0,366162	1,016170	-13,835330	-1,955217	1,070516	-0,313521	-0,695760	98,321694	-75,352046	10,585220	-1,843417	-0,276390	0,366162	-20,680449	130,872892	-1,955217	-1,843417	-0,276390	0,366162	-20,680449	130,872892	-1,955217
12:57:23,14	-0,112017	3,215008	-0,226991	0,113993	-1,430999	-0,941010	-3,031521	-0,366914	0,501371	1,836891	-18,447985	-2,144217	1,011980	-0,392835	-0,633643	99,985175	-76,583669	10,653105	-3,031521	-0,366914	0,501371	-26,965822	219,526432	-2,144217	-3,031521	-0,366914	0,501371	-26,965822	219,526432	-2,144217
12:57:23,19	-0,112017	3,215008	-0,226991	0,113993	-1,430999	-0,941010	-2,933565	-0,355876	0,563487	1,028065	-11,297849	-2,076331	0,970969	-0,466471	-0,633396	97,384335	-74,913573	10,686100	-2,849289	-0,357178	0,563735	-26,796781	213,666256	-2,043336	-2,849289	-0,357178	0,563735	-26,796781	213,666256	-2,043336
12:57:23,24	-0,112017	3,215008	-0,226991	0,113993	-1,430999	-0,941010	-2,806583	-0,351163	0,569111	1,016048	-9,259499	-2,031996	0,944407	-0,500448	-0,628019	96,148549	-74,099489	10,697441	-2,806583	-0,351163	0,569111	-26,550265	211,057305	-2,031996	-2,806583	-0,351163	0,569111	-26,550265	211,057305	-2,031996
12:57:23,29	-0,112017	3,215008	-0,226991	0,113993	-1,430999	-0,941010	-2,780271	-0,349210	0,569962	0,919848	-8,862939	-2,033363	0,929560	-0,522259	-0,627169	95,309719	-73,609022	10,696073	-2,780271	-0,349210	0,569962	-26,493176	209,388346	-2,033363	-2,780271	-0,349210	0,569962	-26,493176	209,388346	-2,033363
12:57:23,34	-0,112017	3,215008	-0,226991	0,113993	-1,430999	-0,941010	-2,780271	-0,349210	0,569962	0,919848	-8,862939	-2,033363	0,919321	-0,538339	-0,629689	94,752240	-73,205652	10,716947	-2,761225	-0,348383	0,567442	-26,400667	208,199154	-2,012490	-2,761225	-0,348383	0,567442	-26,400667	208,199154	-2,012490
12:57:23,39	-0,112017	3,215008	-0,226991	0,113993	-1,430999	-0,941010	-2,761225	-0,348383	0,567442	0,947423	-8,557026	-2,012490	0,911010	-0,550002	-0,628279	94,323620	-72,943378	10,735420	-2,761225	-0,348383	0,567442	-26,400667	208,199154	-2,012490	-2,761225	-0,348383	0,567442	-26,400667	208,199154	-2,012490
12:57:23,44	-0,112017	3,215008	-0,226991	0,113993	-1,430999	-0,941010	-2,746969	-0,347017	0,568851	0,889219	-8,318059	-1,994017	0,903397	-0,555587	-0,630016	93,973995	-72,719985	10,691785	-2,746969	-0,347017	0,568851	-26,351644	207,319045	-1,994017	-2,746969	-0,347017	0,568851	-26,351644	207,319045	-1,994017
12:57:23,49	-0,112017	3,215008	-0,226991	0,113993	-1,430999	-0,941010	-2,724485	-0,344465	0,567428	0,782672	-7,975956	-1,981820	0,897557	-0,568198	-0,629702	93,620442	-72,507144	10,747617	-2,724485	-0,344465	0,567428	-26,257792	205,896120	-1,981820	-2,724485	-0,344465	0,567428	-26,257792	205,896120	-1,981820
12:57:23,54	-0,112017	3,215008	-0,226991	0,113993	-1,430999	-0,941010	-2,724485	-0,344465	0,567428	0,782672	-7,975956	-1,981820	0,908600	-0,553455	-0,628708	94,392340	-72,981005	10,711037	-2,724485	-0,344465	0,567428	-26,257792	205,896120	-1,981820	-2,724485	-0,344465	0,567428	-26,257792	205,896120	-1,981820
12:57:23,59	-0,112017	3,215008	-0,226991	0,113993	-1,430999	-0,941010	-3,898563	-0,435732	0,712261	1,441205	-8,171943	-2,200953	1,563636	0,402950	-0,484870	144,279676	-106,474951	10,528484	-3,898563	-0,435732	0,712261	-32,763723	297,865252	-2,200953	-3,898563	-0,435732	0,712261	-32,763723	297,865252	-2,200953
12:57:23,64	-0,062042	3,214952	-0,226988	0,113997	-1,431007	-0,941010	-3,800735	-0,431341	0,750493	0,972124	-2,477952	-2,132895	1,510920	0,320424	-0,446637	144,684905	-106,986947	10,596542	-3,800735	-0,431341	0,750493	-32,888167	295,879748	-2,132895	-3,800735	-0,431341	0,750493	-32,888167	295,879748	-2,132895
12:57:23,69	-0,062042	3,214952	-0,226988	0,113997	-1,431007	-0,941010	-3,718162	-0,431585	0,753065	1,062487	-1,234062	-2,098661	1,469845	0,248792	-0,444066	142,082460	-105,394734	10,630776	-3,718162	-0,431585	0,753065	-32,816960	290,641683	-2,098661	-3,718162	-0,431585	0,753065	-32,816960	290,641683	-2,098661
12:57:23,74	-0,062042	3,214952	-0,226988	0,113997	-1,431007	-0,941010	-3,718162	-0,431585	0,753065	1,062487	-1,234062	-2,098661	1,443846	0,216317	-0,444937	140,836047	-104,547905	10,618326	-3,718162	-0,431585	0,753065	-32,816960	290,641683	-2,098661	-3,718162	-0,431585	0,753065	-32,816960	290,641683	-2,098661
12:57:23,79	-0,062042	3,214952	-0,226988	0,113997	-1,431007	-0,941010	-3,677039	-0,425307	0,752193	0,846197	-0,598501	-2,111111	1,431623	0,197255	-0,442818	140,157375	-104,126490	10,666486	-3,677039	-0,425307	0,752193	-32,540422	288,049081	-2,111111	-3,677039	-0,425307	0,752193	-32,540422	288,049081	-2,111111
12:57:23,84	-0,062042	3,214952	-0,226988	0,113997	-1,431007	-0,941010	-3,654419	-0,424252	0,754313	0,816963	-0,220719	-2,062951	1,421314	0,177191	-0,444960	139,582345	-103,807244	10,659787	-3,631889	-0,425357	0,752171	-32,527155	285,396522	-2,069650	-3,631889	-0,425357	0,752171	-32,527155	285,396522	-2,069650
12:57:23,89	-0,062042	3,214952	-0,226988	0,113997	-1,431007	-0,941010	-3,631889	-0,425357	0,752171	0,863351	0,293267	-2,069650	1,414840	0,169872	-0,438543	139,173754	-103,520665	10,628296	-3,622314	-0,423410	0,758588	-32,431680	284,645648	-2,101141	-3,622314	-0,423410	0,758588	-32,431680	284,645648	-2,101141
12:57:23,94	-0,062042	3,214952	-0,226988	0,113997	-1,431007	-0,941010	-3,622314	-0,423410	0,758588	0,806016	0,294020	-2,101141	1,406682	0,155389	-0,440562	138,828555	-103,287510	10,670898	-3,605691	-0,423586	0,756568	-32,407025	283,789630	-2,058538	-3,605691	-0,423586	0,756568	-32,407025	283,789630	-2,058538
12:57:23,99	-0,062042	3,214952	-0,226988	0,113997	-1,431007	-0,941010	-3,605691	-0,423586	0,756568	0,844486	0,742849	-2,058538	1,403367	0,152325	-0,439478	138,592622	-103,128015	10,696126	-3,605691	-0,423586	0,756568	-32,407025	283,789630	-2,058538	-3,605691	-0,423586	0,756568	-32,407025	283,789630	-2,058538
12:57:24,04	-0,062042	3,214952	-0,226988	0,113997	-1,431007	-0,941010	-3,601381	-0,422247	0,757653	0,795007	0,682914	-2,033311	1,400586	0,142039	-0,440389	138,318463	-103,006610	10,633548	-3,591082	-0,424982	0,756742	-32,455798	282,820282	-2,095889	-3,591082	-0,424982	0,756742	-32,455798	282,820282	-2,095889
12:57:24,09	-0,062042	3,214952	-0,226988	0,113997	-1,431007	-0,941010	-3,591082	-0,424982	0,756742	0,905298	0,920327	-2,095889	1,395165	0,141929	-0,440543	138,074485	-102,833916	10,717039	-3,591082	-0,424982	0,756742	-32,455798	282,820282	-2,095889	-3,591082	-0,424982	0,756742	-32,455798	282,820282	-2,095889
12:57:24,14	-0,062042	3,214952	-0,226988	0,113997	-1,431007	-0,941010	-3,579610	-0,422100	0,761284	0,786810	1,053358	-2,055160	1,392258	0,133371	-0,438970	137,880478	-102,705525	10,687712	-3,579610	-0,422100	0,761284	-32,348004	282,052765	-2,055160	-3,579610	-0,422100	0,761284	-32,348004	282,052765	-2,055160
12:57:24,19	-0,062042	3,214952	-0,226988	0,113997	-1,431007	-0,941010	-3,579610	-0,422100	0,761284	0,786810	1,053358	-2,055160	1,390265	0,130958	-0,440575	137,750015	-102,642311	10,691352	-3,579610	-0,422100	0,761284	-32,348004	282,052765	-2,055160	-3,579610	-0,422100	0,761284	-32,348004	282,052765	-2,055160
12:57:24,24	-0,062042	3,214952	-0,226988	0,113997	-1,431007	-0,941010	-3,576326	-0,421585	0,756556	0,759898	1,013232	-2,038085	1,386555	0,125668	-0,438712	137,606543	-102,532066	10,650192	-3,576326	-0,421585	0,756556	-32,334499	281,754792	-2,038085	-3,576326	-0,421585	0,756556	-32,334499	281,754792	-2,038085
12:57:24,29	-0,062042	3,214952	-0,226988	0,113997	-1,431007	-0,941010	-3,569889	-0,421016	0,758419	0,754091	1,168538	-2,079245	1,385671	0,123561	-0,439159	137,431888	-102,435160	10,669433	-3,567623	-0,421304	0,757972	-32,306717	281,145080	-2,060004	-3,567623	-0,421304	0,757972	-32,306717	281,145080	-2,060004
12:57:24,34	-0,062042	3,214952	-0,226988	0,113997	-1,431007	-0,941010	-3,567623	-0,421304	0,757972	0,765620	1,086709	-2,060004	1,382528	0,117145	-0,440360	137,300188	-102,363184	10,672328	-3,567623	-0,421304	0,757972	-32,306717	281,145080	-2,060004	-3,567623	-0,421304	0,757972	-32,306717	281,145080	-2,060004
12:57:24,39	-0,062042	3,214952	-0,226988	0,113997	-1,431007	-0,941010	-3,560495	-0,421790	0,756770	0,787406	1,307306	-2,057108	1,380101	0,113495	-0,440755	137,214679	-102,229098	10,701007	-3,560495	-0,421790	0,756770	-32,323129	280,806152	-2,057108	-3,560495	-0,421790	0,756770	-32,323129	280,806152	-2,057108
12:57:24,44	-0,062042	3,214952	-0,226988	0,113997	-1,431007	-0,941010	-3,556121	-0,421513	0,756376	0,846379	1,393668	-2,028429	1,383455	0,109126	-0,439739	137,125886	-102,257078	10,695492	-3,556121	-0,421513	0,756376	-32,242427	280,549140	-2,028429	-3,556121	-0,421513	0,756376	-32,242427	280,549140	-2,028429
12:57:24,49	-0,062042	3,214952	-0,226988	0,113997	-1,431007	-0,941010	-3,554013	-0,426603	0,757391	1,042396	1,440335	-2,033945	1,379145	0,111671	-0,439667	137,019032	-102,177581	10,708416	-3,554013	-0,426603	0,757391	-32,445920	280,430393	-2,033945	-3,554013	-0,426603	0,757391	-32,445920	280,430393	-2,033945
12:57:24,55	-0,062042	3,214952	-0,226988	0,113997	-1,431007	-0,941010	-3,554063	-0,421598	0,757464	0,797546	1,305479	-2,021021	1,378399	0,111001	-0,438916	136,930719	-102,139143	10,724405	-3,554063	-0,421598	0,757464	-32,297864	280,299415	-2,021021	-3,554063	-0,421598	0,757464	-32,297864	280,299415	-2,021021
12:57:24,60	-0,062042	3,214952	-0,226988	0,113997	-1,431007	-0,941010	-3,544939	-0,419071	0,758156	0,697959	1,529545	-2,036016	1,372395	0,105033	-0,438975	136,818096	-102,024827	10,693421	-3,544939	-0,419071	0,758156	-32,199076	279,807232	-2,036016	-3,544939	-0,419071	0,758156	-32,199076	279,807232	-2,036016
12:57:24,65	-0,062042	3,214952	-0,226988	0,113997	-1,431007	-0,941010	-3,545731	-0,419887	0,758526	0,741817	1,436416	-2,034684	1,373498	0,105311	-0,438605	136,773820	-101,997664	10,694753	-3,545731	-0,419887	0,758526	-32,219334	279,776303	-2,034684	-3,545731	-0,419887	0,758526	-32,219334	279,776303	-2,034684
12:57:24,70	-0,062042	3,214952	-0,226988	0,113997	-1,431007	-0,941010	-3,543713	-0,420180	0,758092	0,748972	1,430995	-2,041955	1,372743	0,103417	-0,439038	136,674212	-101,949492	10,687482	-3,543713	-0,420180	0,758092	-32,235187	279,612481	-2,041955	-3,543713	-0,420180	0,758092	-32,235187	279,612481	-2,041955
12:57:24,75	-0,062042	3,214952	-0,226988	0,113997	-1,431007	-0,941010	-3,543713	-0,420180	0,758092	0,748972	1,430995	-2,041955	1,372073	0,099957	-0,438653	136,618605	-101,923902	10,697700	-3,543713	-0,420180	0,758092	-32,235187	279,612481	-2,041955	-3,543713	-0,420180	0,758092	-32,235187	279,612481	-2,041955
12:57:24,80	-0,062042	3,214952	-0,226988	0,113997	-1,431007	-0,941010	-3,536188	-0,416824	0,754956	0,604864	1,654128	-2,012813	1,369523	0,099088	-0,441039	136,512288	-101,874397	10,691570	-3,536188	-0,416824	0,754956	-32,115851	279,244851	-2,012813	-3,536188	-0,416824	0,754956	-32,115851	279,244851	-2,012813
12:57:24,85	-0,062042	3,214952	-0,226988	0,113997	-1,431007	-0,941010	-3,534678	-0,422306	0,757253	0,864578	1,647298	-2,036794	1,370067	0,094529	-0,439878	136,457176	-101,818348	10,692643	-3,534678	-0,422306	0,757253	-32,286469	279,119517	-2,036794	-3,534678	-0,422306	0,757253	-32,286469	279,119517	-2,036794
12:57:24,90	-0,062042	3,214952	-0,226988	0,113997	-1,431007	-0,941010	-3,534355	-0,422358	0,756856	0,866183	1,590735	-2,010588	1,369950	0,094223	-0,440275	136,393103	-101,782597	10,718848	-3,534355	-0,422358	0,756856	-32,288910	279,037589	-2,010588	-3,534355	-0,422358	0,756856	-32,288910	279,037589	-2,010588
12:57:24,96	-0,062042	3,214952	-0,226988	0,113997	-1,431007	-0,941010	-3,531940	-0,421643	0,756454	0,809468	1,692399	-2,015607	1,367501	0,092807	-0,440725	136,341546	-101,784999	10,665645	-3,531940	-0,421643	0,756454	-32,289503	278,949653	-2,015607	-3,531940	-0,421643	0,756454	-32,289503	278,949653	-2,015607
12:57:25,00	-0,062042	3,214952	-0,226988	0,113997	-1,431007	-0,941010	-3,529079	-0,420411	0,758735	0,789105	1,681197	-2,017575	1,365626	0,090627	-0,438395	136,245913	-101,669748	10,711861	-3,529079	-0,420411	0,758735	-32,213195	278,713879	-2,017575	-3,529079	-0,420411	0,758735	-32,213195	278,713879	-2,017575
12:57:25,05	-0,062042	3,214952	-0,226988	0,113997	-1,431007	-0,941010	-3,529079	-0,420411	0,758735	0,789105	1,681197	-2,017575	1,378282	0,112254	-0,438430	137,215523	-102,328089	10,686224	-3,529079	-0,420411	0,758735	-32,213195	278,713879	-2,017575	-3,529079	-0,420411	0,758735	-32,213195	278,713879	-2,017575
12:57:25,10	-0,062042	3,214952	-0,226988	0,113997	-1,431007	-0,941010	-3,554136	-0,420558	0,758701	0,711396	1,547089	-2,043212	2,153975	1,232712	-0,304533	195,491670	-141,567472	10,488144	-3,554136	-0,420558	0,758701	-32,302417	280,546777	-2,043212	-3,554136	-0,420558	0,758701	-32,302417	280,546777	-2,043212
12:57:25,15	-0,011983	3,214954	-0,226987	0,113980	-1,431004	-0,941025	-4,912327	-0,532099	0,892598	1,667308	1,009467	-2,241293	2,096813	1,136259	-0,268323	195,596755	-142,005853	10,562464	-4,912327	-0,532099	0,892598	-40,102463	386,627121	-2,241293	-4,912327	-0,532099	0,892598	-40,102463	386,627121	-2,241293
12:57:25,20	-0,011983	3,214954	-0,226987	0,113980	-1,431004	-0,941025	-4,709800	-0,524488	0,932896	1,044713	8,631873	-2,102042	2,046120	1,061124	-0,264235	192,858990	-140,309406	10,627394	-4,709800	-0,524488	0,932896	-40,127594	378,351154	-2,102042	-4,709800	-0,524488	0,932896	-40,127594	378,351154	-2,102042
12:57:25,25	-0,011983	3,214954	-0,226987	0,113980	-1,431004	-0,941025	-4,670725	-0,520993	0,933519	0,971131	9,085377	-2,156522	2,023556	1,029032	-0,263611	191,546163	-139,426557	10,572915	-4,670725	-0,520993	0,933519	-39,926823	375,737317	-2,156522	-4,670725	-0,520993	0,933519	-39,926823	375,737317	-2,156522
12:57:25,30	-0,011983	3,214954	-0,226987	0,113980	-1,431004	-0,941025	-4,644793	-0,523568	0,930911	1,117848	9,453589	-2,121063	2,012820	1,005287	-0,266219	190,703655	-138,925316	10,608374	-4,644793	-0,523568	0,930911	-39,982219	374,069865	-2,121063	-4,644793	-0,523568	0,930911	-39,982219	374,069865	-2,121063
12:57:25,35	-0,011983	3,214954	-0,226987	0,113980	-1,431004	-0,941025	-4,630123	-0,520952	0,931498	1,049656	9,578212	-2,102489	2,003220	0,993890	-0,265633	190,184850	-138,547490	10,626947	-4,630123	-0,520952	0,931498	-39,845110	373,042902	-2,102489	-4,630123	-0,520952	0,931498	-39,845110	373,042902	-2,102489
12:57:25,40	-0,011983	3,214954	-0,226987	0,113980	-1,431004	-0,941025	-4,611331	-0,521312	0,935547	1,049946	9,928246	-2,142204	1,994135	0,977435	-0,261584	189,632472	-138,249844	10,587233	-4,611331	-0,521312	0,935547	-39,873063	371,917695	-2,142204	-4,611331	-0,521312	0,935547	-39,873063	371,917695	-2,142204
12:57:25,45	-0,011983	3,214954	-0,226987	0,113980	-1,431004	-0,941025	-4,602387	-0,518398	0,933074	0,946788	9,970581	-2,140905	1,987139	0,971147	-0,264056	189,290587	-137,996571	10,588532	-4,602387	-0,518398	0,933074	-39,747429	371,257979	-2,140905	-4,602387	-0,518398	0,933074	-39,747429	371,257979	-2,140905
12:57:25,50	-0,011983	3,214954	-0,226987	0,113980	-1,431004	-0,941025	-4,602387	-0,518398	0,933074	0,946788	9,970581	-2,140905	1,979005	0,961424	-0,264516	188,990228	-137,828513	10,638040	-4,602387	-0,518398	0,933074	-39,747429	371,257979	-2,140905	-4,602387	-0,518398	0,933074	-39,747429	371,257979	-2,140905
12:57:25,55	-0,011983	3,214954	-0,226987	0,113980	-1,431004	-0,941025	-4,589900	-0,516215	0,932615	0,828646	10,275789	-2,091397	2,002366	0,984177	-0,262763	190,264717	-138,640441	10,590744	-4,589900	-0,516215	0,932615	-39,694224	370,582910	-2,091397	-4,589900	-0,516215	0,932615	-39,694224	370,582910	-2,091397
12:57:25,60	-0,011983	3,214954	-0,226987	0,113980	-1,431004	-0,941025	-4,621285	-0,525069	0,934367	1,223166	10,153436	-2,138693	2,730003	2,050661	-0,131313	247,192555	-177,020018	10,457999	-4,621285	-0,525069	0,934367	-39,994769	372,924334	-2,138693	-4,621285	-0,525069	0,934367	-39,994769	372,924334	-2,138693
12:57:25,65	0,037997	3,214977	-0,226994	0,114003	-1,431002	-0,941010	-5,701511	-0,618325	1,084166	1,275173	16,107131	-2,174175	2,623241	1,873052	-0,112964	241,668260	-173,857771	10,555262	-5,701511	-0,618325	1,084166	-47,263376	463,675727	-2,174175	-5,701511	-0,618325	1,084166	-47,263376	463,675727	-2,174175
12:57:25,70	0,037997	3,214977	-0,226994	0,114003	-1,431002	-0,941010	-5,572823	-0,605054	1,081113	0,909955	16,953474	-2,125498	2,547404	1,768241	-0,116018	236,768432	-170,653666	10,603938	-5,572823	-0,605054	1,081113	-46,586749	454,420073	-2,125498	-5,572823	-0,605054	1,081113	-46,586749	454,420073	-2,125498
12:57:25,75	0,037997	3,214977	-0,226994	0,114003	-1,431002	-0,941010	-5,510999	-0,602912	1,082241	0,947045	17,552296	-2,100164	2,514637	1,715771	-0,114890	234,577113	-169,217102	10,629273	-5,510999	-0,602912	1,082241	-46,381562	450,165721	-2,100164	-5,510999	-0,602912	1,082241	-46,381562	450,165721	-2,100164
12:57:25,80	0,037997	3,214977	-0,226994	0,114003	-1,431002	-0,941010	-5,474639	-0,604347	1,077763	1,133531	17,697044	-2,141477	2,497699	1,683564	-0,119368	233,120984	-168,247209	10,587959	-5,474639	-0,604347	1,077763	-46,307690	447,456181	-2,141477	-5,474639	-0,604347	1,077763	-46,307690	447,456181	-2,141477
12:57:25,85	0,037997	3,214977	-0,226994	0,114003	-1,431002	-0,941010	-5,474639	-0,604347	1,077763	1,133531	17,697044	-2,141477	2,483192	1,664775	-0,118937	232,130362	-167,606957	10,656699	-5,451113	-0,601178	1,078194	-46,164544	445,654729	-2,072738	-5,451113	-0,601178	1,078194	-46,164544	445,654729	-2,072738
12:57:25,90	0,037997	3,214977	-0,226994	0,114003	-1,431002	-0,941010	-5,451113	-0,601178	1,078194	1,027895	17,742333	-2,072738	2,467215	1,646819	-0,118888	231,326283	-167,127723	10,626408	-5,451113	-0,601178	1,078194	-46,164544	445,654729	-2,072738	-5,451113	-0,601178	1,078194	-46,164544	445,654729	-2,072738
12:57:25,95	0,037997	3,214977	-0,226994	0,114003	-1,431002	-0,941010	-5,417196	-0,599944	1,075298	1,004500	17,912035	-2,115241	2,465165	1,636019	-0,121832	230,770295	-166,774673	10,614196	-5,417196	-0,599944	1,075298	-46,091112	443,161929	-2,115241	-5,417196	-0,599944	1,075298	-46,091112	443,161929	-2,115241
12:57:26,00	0,037997	3,214977	-0,226994	0,114003	-1,431002	-0,941010	-5,417196	-0,599944	1,075298	1,004500	17,912035	-2,115241	2,453116	1,619730	-0,122419	230,206715	-166,424944	10,627049	-5,417196	-0,599944	1,075298	-46,091112	443,161929	-2,115241	-5,417196	-0,599944	1,075298	-46,091112	443,161929	-2,115241
12:57:26,05	0,037997	3,214977	-0,226994	0,114003	-1,431002	-0,941010	-5,397065	-0,597654	1,074712	0,906503	18,295923	-2,102388	2,451856	1,613156	-0,119889	229,767046	-166,136307	10,609010	-5,397065	-0,597654	1,074712	-46,009343	441,965511	-2,102388	-5,397065	-0,597654	1,074712	-46,009343	441,965511	-2,102388
12:57:26,10	0,037997	3,214977	-0,226994	0,114003	-1,431002	-0,941010	-5,390741	-0,599850	1,077242	1,050823	18,099664	-2,120426	2,444168	1,604562	-0,121926	229,380446	-165,886591	10,687451	-5,379455	-0,597488	1,075205	-45,951853	440,514105	-2,041986	-5,379455	-0,597488	1,075205	-45,951853	440,514105	-2,041986
12:57:26,15	0,037997	3,214977	-0,226994	0,114003	-1,431002	-0,941010	-5,371932	-0,597910	1,073927	0,990158	18,270334	-2,043428	2,440772	1,597836	-0,123204	229,087910	-165,697784	10,686008	-5,371932	-0,597910	1,073927	-45,945793	439,966999	-2,043428	-5,371932	-0,597910	1,073927	-45,945793	439,966999	-2,043428
12:57:26,20	0,037997	3,214977	-0,226994	0,114003	-1,431002	-0,941010	-5,366706	-0,595620	1,069895	0,944753	18,132899	-2,049790	2,436175	1,594455	-0,127235	228,770385	-165,429361	10,679647	-5,366706	-0,595620	1,069895	-45,811398	439,419309	-2,049790	-5,366706	-0,595620	1,069895	-45,811398	439,419309	-2,049790
12:57:26,25	0,037997	3,214977	-0,226994	0,114003	-1,431002	-0,941010	-5,356521	-0,596167	1,072102	0,894821	18,371764	-2,081722	2,432173	1,585188	-0,122657	228,484048	-165,325150	10,695610	-5,356521	-0,596167	1,072102	-45,904261	438,858630	-2,081722	-5,356521	-0,596167	1,072102	-45,904261	438,858630	-2,081722
12:57:26,30	0,037997	3,214977	-0,226994	0,114003	-1,431002	-0,941010	-5,356521	-0,596167	1,072102	0,894821	18,371764	-2,081722	2,428877	1,582850	-0,123179	228,251519	-165,159363	10,654261	-5,356521	-0,596167	1,072102	-45,904261	438,858630	-2,081722	-5,356521	-0,596167	1,072102	-45,904261	438,858630	-2,081722
12:57:26,35	0,037997	3,214977	-0,226994	0,114003	-1,431002	-0,941010	-5,353006	-0,595102	1,073952	0,892235	18,260917	-2,075176	2,424443	1,576959	-0,123641	228,042503	-165,017212	10,659604	-5,345688	-0,594208	1,073489	-45,780995	438,025895	-2,069833	-5,345688	-0,594208	1,073489	-45,780995	438,025895	-2,069833
12:57:26,40	0,037997	3,214977	-0,226994	0,114003	-1,431002	-0,941010	-5,345688	-0,594208	1,073489	0,864328	18,389395	-2,069833	2,425308	1,572708	-0,122941	227,841002	-164,898919	10,654866	-5,342438	-0,597082	1,074189	-45,855470	437,706123	-2,074570	-5,342438	-0,597082	1,074189	-45,855470	437,706123	-2,074570
12:57:26,45	0,037997	3,214977	-0,226994	0,114003	-1,431002	-0,941010	-5,342438	-0,597082	1,074189	1,015490	18,324735	-2,074570	2,422049	1,569406	-0,126871	227,660671	-164,791435	10,695417	-5,337950	-0,595911	1,070259	-45,821512	437,377275	-2,034019	-5,337950	-0,595911	1,070259	-45,821512	437,377275	-2,034019
12:57:26,50	0,037997	3,214977	-0,226994	0,114003	-1,431002	-0,941010	-5,337950	-0,595911	1,070259	0,957498	18,348204	-2,034019	2,417172	1,567764	-0,127333	227,527792	-164,646947	10,681225	-5,337950	-0,595911	1,070259	-45,821512	437,377275	-2,034019	-5,337950	-0,595911	1,070259	-45,821512	437,377275	-2,034019
12:57:26,56	0,037997	3,214977	-0,226994	0,114003	-1,431002	-0,941010	-5,334089	-0,592509	1,069798	0,839261	18,361659	-2,048212	2,417506	1,561571	-0,126975	227,391810	-164,645920	10,686422	-5,334089	-0,592509	1,069798	-45,672656	437,087635	-2,048212	-5,334089	-0,592509	1,069798	-45,672656	437,087635	-2,048212
12:57:26,61	0,037997	3,214977	-0,226994	0,114003	-1,431002	-0,941010	-5,328892	-0,595894	1,070156	0,948230	18,513599	-2,043015	2,415987	1,557972	-0,126684	227,176334	-164,520359	10,672304	-5,328892	-0,595894	1,070156	-45,829486	436,831651	-2,043015	-5,328892	-0,595894	1,070156	-45,829486	436,831651	-2,043015
12:57:26,66	0,037997	3,214977	-0,226994	0,114003	-1,431002	-0,941010	-5,320175	-0,595657	1,072739	1,023244	18,528716	-2,052965	2,412941	1,554140	-0,124392	227,056014	-164,351143	10,676472	-5,320175	-0,595657	1,072739	-45,735794	436,162439	-2,052965	-5,320175	-0,595657	1,072739	-45,735794	436,162439	-2,052965
12:57:26,71	0,037997	3,214977	-0,226994	0,114003	-1,431002	-0,941010	-5,320175	-0,595657	1,072739	1,023244	18,528716	-2,052965	2,411451	1,552656	-0,127555	226,901445	-164,313332	10,695254	-5,320175	-0,595657	1,072739	-45,735794	436,162439	-2,052965	-5,320175	-0,595657	1,072739	-45,735794	436,162439	-2,052965
12:57:26,76	0,037997	3,214977	-0,226994	0,114003	-1,431002	-0,941010	-5,318145	-0,595108	1,069576	0,950183	18,481506	-2,034183	2,409463	1,551002	-0,128019	226,763128	-164,230708	10,674790	-5,318145	-0,595108	1,069576	-45,765799	435,955881	-2,034183	-5,318145	-0,595108	1,069576	-45,765799	435,955881	-2,034183
12:57:26,81	0,037997	3,214977	-0,226994	0,114003	-1,431002	-0,941010	-5,312026	-0,594195	1,070662	0,926943	18,536767	-2,029127	2,407601	1,547814	-0,126469	226,685871	-164,160866	10,700309	-5,312026	-0,594195	1,070662	-45,717344	435,530802	-2,029127	-5,312026	-0,594195	1,070662	-45,717344	435,530802	-2,029127
12:57:26,86	0,037997	3,214977	-0,226994	0,114003	-1,431002	-0,941010	-5,312026	-0,594195	1,070662	0,926943	18,536767	-2,029127	2,404429	1,542966	-0,130405	226,544085	-164,072836	10,700869	-5,306242	-0,593872	1,066726	-45,703448	435,210724	-2,028568	-5,306242	-0,593872	1,066726	-45,703448	435,210724	-2,028568
12:57:26,91	0,037997	3,214977	-0,226994	0,114003	-1,431002	-0,941010	-5,306242	-0,593872	1,066726	0,915503	18,670724	-2,028568	2,403145	1,543371	-0,125782	226,460744	-163,999308	10,701106	-5,305951	-0,592557	1,071348	-45,646592	435,094069	-2,028330	-5,305951	-0,592557	1,071348	-45,646592	435,094069	-2,028330
12:57:26,96	0,037997	3,214977	-0,226994	0,114003	-1,431002	-0,941010	-5,303136	-0,594716	1,069376	0,948485	18,664788	-2,046239	2,401823	1,539902	-0,130480	226,376459	-163,955018	10,690971	-5,303136	-0,594716	1,069376	-45,736732	434,960962	-2,046239	-5,303136	-0,594716	1,069376	-45,736732	434,960962	-2,046239
12:57:27,01	0,037997	3,214977	-0,226994	0,114003	-1,431002	-0,941010	-5,303136	-0,594716	1,069376	0,948485	18,664788	-2,046239	2,402292	1,537260	-0,128915	226,301725	-163,915203	10,735357	-5,303136	-0,594716	1,069376	-45,736732	434,960962	-2,046239	-5,303136	-0,594716	1,069376	-45,736732	434,960962	-2,046239
12:57:27,06	0,037997	3,214977	-0,226994	0,114003	-1,431002	-0,941010	-5,300232	-0,594874	1,068216	0,982917	18,694545	-1,994079	2,419021	1,566085	-0,126131	227,588686	-164,732613	10,677194	-5,300232	-0,594874	1,068216	-45,714654	434,762750	-1,994079	-5,300232	-0,594874	1,068216	-45,714654	434,762750	-1,994079
12:57:27,11	0,037997	3,214977	-0,226994	0,114003	-1,431002	-0,941010	-5,333559	-0,594949	1,071000	0,922427	18,484788	-2,052242	3,189584	2,696806	-0,008413	286,296852	-204,024654	10,473774	-5,333559	-0,594949	1,071000	-45,781072	437,169159	-2,052242	-5,333559	-0,594949	1,071000	-45,781072	437,169159	-2,052242
12:57:27,16	0,088021	3,214916	-0,226993	0,113977	-1,430994	-0,941025	-6,255658	-0,670671	1,162596	0,798955	20,600858	-2,109624	2,945648	2,326785	-0,034535	268,915965	-193,282189	10,619812	-6,255658	-0,670671	1,162596	-51,848707	511,670042	-2,109624	-6,255658	-0,670671	1,162596	-51,848707	511,670042	-2,109624
12:57:27,21	0,088021	3,214916	-0,226993	0,113977	-1,430994	-0,941025	-6,124648	-0,668050	1,154827	1,005506	21,399973	-2,101634	2,877873	2,214638	-0,042304	263,879609	-189,978576	10,627802	-6,124648	-0,668050	1,154827	-51,436423	502,184853	-2,101634	-6,124648	-0,668050	1,154827	-51,436423	502,184853	-2,101634
12:57:27,26	0,088021	3,214916	-0,226993	0,113977	-1,430994	-0,941025	-6,124648	-0,668050	1,154827	1,005506	21,399973	-2,101634	2,845099	2,162029	-0,044022	261,340158	-188,314233	10,699638	-6,062701	-0,665972	1,153108	-51,209708	497,511844	-2,029799	-6,062701	-0,665972	1,153108	-51,209708	497,511844	-2,029799
12:57:27,31	0,088021	3,214916	-0,226993	0,113977	-1,430994	-0,941025	-6,025394	-0,661780	1,149041	0,943213	21,792849	-2,019366	2,822816	2,131816	-0,048090	259,881966	-187,365984	10,710071	-6,025394	-0,661780	1,149041	-51,006518	494,786256	-2,019366	-6,025394	-0,661780	1,149041	-51,006518	494,786256	-2,019366
12:57:27,36	0,088021	3,214916	-0,226993	0,113977	-1,430994	-0,941025	-6,025394	-0,661780	1,149041	0,943213	21,792849	-2,019366	2,808893	2,110808	-0,049685	258,870055	-186,715501	10,668923	-6,025394	-0,661780	1,149041	-51,006518	494,786256	-2,019366	-6,025394	-0,661780	1,149041	-51,006518	494,786256	-2,019366
12:57:27,41	0,088021	3,214916	-0,226993	0,113977	-1,430994	-0,941025	-5,977042	-0,659239	1,145583	0,891910	22,154388	-2,059589	2,796439	2,091213	-0,051548	258,058065	-186,219590	10,669848	-5,977042	-0,659239	1,145583	-50,858313	491,352200	-2,059589	-5,977042	-0,659239	1,145583	-50,858313	491,352200	-2,059589
12:57:27,46	0,088021	3,214916	-0,226993	0,113977	-1,430994	-0,941025	-5,977042	-0,659239	1,145583	0,891910	22,154388	-2,059589	2,785962	2,077349	-0,050623	257,380269	-185,786987	10,705622	-5,977042	-0,659239	1,145583	-50,858313	491,352200	-2,059589	-5,977042	-0,659239	1,145583	-50,858313	491,352200	-2,059589
12:57:27,51	0,088021	3,214916	-0,226993	0,113977	-1,430994	-0,941025	-5,947302	-0,657979	1,142810	0,886155	22,311694	-2,038112	2,780478	2,066087	-0,054321	256,884870	-185,473245	10,691325	-5,947302	-0,657979	1,142810	-50,765171	489,174894	-2,038112	-5,947302	-0,657979	1,142810	-50,765171	489,174894	-2,038112
12:57:27,56	0,088021	3,214916	-0,226993	0,113977	-1,430994	-0,941025	-5,947302	-0,657979	1,142810	0,886155	22,311694	-2,038112	2,802137	2,098166	-0,053515	258,470277	-186,539854	10,671486	-5,947302	-0,657979	1,142810	-50,765171	489,174894	-2,038112	-5,947302	-0,657979	1,142810	-50,765171	489,174894	-2,038112
12:57:27,61	0,088021	3,214916	-0,226993	0,113977	-1,430994	-0,941025	-5,985913	-0,660697	1,143616	0,896501	22,210235	-2,057950	3,509050	3,116421	0,044936	312,707638	-223,513461	10,588470	-5,985913	-0,660697	1,143616	-50,968213	492,104388	-2,057950	-5,985913	-0,660697	1,143616	-50,968213	492,104388	-2,057950
12:57:27,66	0,137959	3,215012	-0,226984	0,113990	-1,430999	-0,941010	-7,221204	-0,763774	1,242067	1,355095	23,432819	-2,140966	3,301184	2,791643	0,014701	297,770168	-214,499523	10,669475	-7,221204	-0,763774	1,242067	-58,601130	590,297313	-2,140966	-7,221204	-0,763774	1,242067	-58,601130	590,297313	-2,140966
12:57:27,71	0,137959	3,215012	-0,226984	0,113990	-1,430999	-0,941010	-6,836004	-0,746145	1,211832	0,775995	26,019988	-2,059962	3,237356	2,689634	0,008990	293,030748	-211,419933	10,697242	-6,715749	-0,741873	1,206121	-57,385922	553,815309	-2,032195	-6,715749	-0,741873	1,206121	-57,385922	553,815309	-2,032195
12:57:27,76	0,137959	3,215012	-0,226984	0,113990	-1,430999	-0,941010	-6,715749	-0,741873	1,206121	0,851136	26,629044	-2,032195	3,202519	2,642582	0,001090	290,698785	-209,894845	10,727953	-6,715749	-0,741873	1,206121	-57,385922	553,815309	-2,032195	-6,715749	-0,741873	1,206121	-57,385922	553,815309	-2,032195
12:57:27,81	0,137959	3,215012	-0,226984	0,113990	-1,430999	-0,941010	-6,621353	-0,734684	1,201243	0,692587	27,150703	-1,940722	3,183932	2,611480	0,004113	289,339213	-209,039999	10,788714	-6,621353	-0,734684	1,201243	-56,980081	546,926888	-1,940722	-6,621353	-0,734684	1,201243	-56,980081	546,926888	-1,940722
12:57:27,86	0,137959	3,215012	-0,226984	0,113990	-1,430999	-0,941010	-6,593997	-0,735711	1,200441	0,797213	27,338553	-1,962566	3,171144	2,587275	0,003311	288,295582	-208,378337	10,766871	-6,593997	-0,735711	1,200441	-56,956107	544,967323	-1,962566	-6,593997	-0,735711	1,200441	-56,956107	544,967323	-1,962566
12:57:27,91	0,137959	3,215012	-0,226984	0,113990	-1,430999	-0,941010	-6,574136	-0,732289	1,201310	0,677054	27,487699	-1,968522	3,158107	2,569841	0,001052	287,499256	-207,902635	10,762603	-6,574136	-0,732289	1,201310	-56,807637	543,557359	-1,968522	-6,574136	-0,732289	1,201310	-56,807637	543,557359	-1,968522
12:57:27,96	0,137959	3,215012	-0,226984	0,113990	-1,430999	-0,941010	-6,574136	-0,732289	1,201310	0,677054	27,487699	-1,968522	3,148453	2,554622	0,002376	286,929026	-207,498676	10,737910	-6,574136	-0,732289	1,201310	-56,807637	543,557359	-1,968522	-6,574136	-0,732289	1,201310	-56,807637	543,557359	-1,968522
12:57:28,01	0,137959	3,215012	-0,226984	0,113990	-1,430999	-0,941010	-6,554373	-0,732387	1,199507	0,702879	27,775725	-1,991526	3,142325	2,545430	-0,000120	286,402901	-207,133587	10,802560	-6,554373	-0,732387	1,199507	-56,789482	542,293973	-1,991526	-6,554373	-0,732387	1,199507	-56,789482	542,293973	-1,991526
12:57:28,06	0,137959	3,215012	-0,226984	0,113990	-1,430999	-0,941010	-6,543348	-0,731676	1,197010	0,719033	27,710812	-1,926876	3,136299	2,536331	-0,000310	285,957786	-206,904825	10,783116	-6,543348	-0,731676	1,197010	-56,717532	541,363644	-1,926876	-6,543348	-0,731676	1,197010	-56,717532	541,363644	-1,926876
12:57:28,11	0,137959	3,215012	-0,226984	0,113990	-1,430999	-0,941010	-6,532455	-0,731007	1,196821	0,659786	27,777389	-1,946320	3,130400	2,527482	-0,000843	285,564499	-206,640385	10,793621	-6,532455	-0,731007	1,196821	-56,724240	540,575115	-1,946320	-6,532455	-0,731007	1,196821	-56,724240	540,575115	-1,946320
12:57:28,16	0,137959	3,215012	-0,226984	0,113990	-1,430999	-0,941010	-6,521842	-0,730322	1,196287	0,656566	27,856432	-1,935815	3,126483	2,523000	-0,003306	285,310657	-206,458895	10,758594	-6,521842	-0,730322	1,196287	-56,673736	539,821063	-1,935815	-6,521842	-0,730322	1,196287	-56,673736	539,821063	-1,935815
12:57:28,21	0,137959	3,215012	-0,226984	0,113990	-1,430999	-0,941010	-6,516003	-0,729171	1,193825	0,626969	27,849518	-1,970842	3,122468	2,517343	-0,003397	285,005857	-206,257669	10,800611	-6,516003	-0,729171	1,193825	-56,612981	539,355733	-1,970842	-6,516003	-0,729171	1,193825	-56,612981	539,355733	-1,970842
12:57:28,26	0,137959	3,215012	-0,226984	0,113990	-1,430999	-0,941010	-6,509096	-0,728523	1,193734	0,615136	27,844081	-1,928826	3,116740	2,508286	-0,002335	284,720027	-206,087296	10,796336	-6,498388	-0,728091	1,194796	-56,557853	538,191647	-1,933100	-6,498388	-0,728091	1,194796	-56,557853	538,191647	-1,933100
12:57:28,31	0,137959	3,215012	-0,226984	0,113990	-1,430999	-0,941010	-6,498388	-0,728091	1,194796	0,597290	28,068174	-1,933100	3,115719	2,505264	-0,003222	284,461609	-205,944945	10,793777	-6,498388	-0,728091	1,194796	-56,557853	538,191647	-1,933100	-6,498388	-0,728091	1,194796	-56,557853	538,191647	-1,933100
12:57:28,36	0,137959	3,215012	-0,226984	0,113990	-1,430999	-0,941010	-6,495261	-0,728718	1,193908	0,623963	27,935822	-1,935660	3,112522	2,500039	-0,003268	284,283901	-205,804844	10,818172	-6,495261	-0,728718	1,193908	-56,580397	537,813803	-1,935660	-6,495261	-0,728718	1,193908	-56,580397	537,813803	-1,935660
12:57:28,41	0,137959	3,215012	-0,226984	0,113990	-1,430999	-0,941010	-6,485813	-0,730065	1,194941	0,717236	27,952984	-1,911342	3,112162	2,496408	-0,002189	284,062614	-205,687762	10,818095	-6,485813	-0,730065	1,194941	-56,592862	537,089300	-1,911342	-6,485813	-0,730065	1,194941	-56,592862	537,089300	-1,911342
12:57:28,46	0,137959	3,215012	-0,226984	0,113990	-1,430999	-0,941010	-6,485813	-0,730065	1,194941	0,717236	27,952984	-1,911342	3,108405	2,493969	-0,006126	283,926059	-205,587481	10,828940	-6,481822	-0,728031	1,191004	-56,520404	536,815148	-1,900497	-6,481822	-0,728031	1,191004	-56,520404	536,815148	-1,900497
12:57:28,51	0,137959	3,215012	-0,226984	0,113990	-1,430999	-0,941010	-6,473722	-0,726300	1,190933	0,557254	28,200203	-1,911161	3,102856	2,487820	-0,006197	283,750118	-205,466008	10,818276	-6,473722	-0,726300	1,190933	-56,457294	536,387387	-1,911161	-6,473722	-0,726300	1,190933	-56,457294	536,387387	-1,911161
12:57:28,57	0,137959	3,215012	-0,226984	0,113990	-1,430999	-0,941010	-6,473722	-0,726300	1,190933	0,557254	28,200203	-1,911161	3,099642	2,486402	-0,005911	283,601994	-205,430022	10,771559	-6,473722	-0,726300	1,190933	-56,457294	536,387387	-1,911161	-6,473722	-0,726300	1,190933	-56,457294	536,387387	-1,911161
12:57:28,62	0,137959	3,215012	-0,226984	0,113990	-1,430999	-0,941010	-6,470887	-0,724225	1,191220	0,406483	28,201333	-1,957877	3,101023	2,480223	-0,005985	283,351650	-205,272065	10,788250	-6,470887	-0,724225	1,191220	-56,445218	536,165996	-1,957877	-6,470887	-0,724225	1,191220	-56,445218	536,165996	-1,957877
12:57:28,67	0,137959	3,215012	-0,226984	0,113990	-1,430999	-0,941010	-6,466227	-0,728511	1,191145	0,640937	28,147889	-1,941187	3,102320	2,479799	-0,006202	283,283894	-205,182497	10,795339	-6,466227	-0,728511	1,191145	-56,547154	535,746714	-1,941187	-6,466227	-0,728511	1,191145	-56,547154	535,746714	-1,941187
12:57:28,72	0,137959	3,215012	-0,226984	0,113990	-1,430999	-0,941010	-6,466508	-0,729846	1,190928	0,754065	28,029840	-1,934098	3,095435	2,474393	-0,006447	283,148530	-205,114908	10,793822	-6,466508	-0,729846	1,190928	-56,538851	535,650685	-1,934098	-6,466508	-0,729846	1,190928	-56,538851	535,650685	-1,934098
12:57:28,77	0,137959	3,215012	-0,226984	0,113990	-1,430999	-0,941010	-6,457053	-0,727899	1,190673	0,653718	28,276055	-1,913836	3,098307	2,472565	-0,006455	283,094435	-205,069602	10,800904	-6,457053	-0,727899	1,190673	-56,486329	535,154744	-1,913836	-6,457053	-0,727899	1,190673	-56,486329	535,154744	-1,913836
12:57:28,82	0,137959	3,215012	-0,226984	0,113990	-1,430999	-0,941010	-6,457053	-0,727899	1,190673	0,653718	28,276055	-1,913836	3,094395	2,466018	-0,008857	282,876968	-204,985232	10,810501	-6,457053	-0,727899	1,190673	-56,486329	535,154744	-1,913836	-6,457053	-0,727899	1,190673	-56,486329	535,154744	-1,913836
12:57:28,87	0,137959	3,215012	-0,226984	0,113990	-1,430999	-0,941010	-6,450611	-0,729873	1,188274	0,722865	28,405419	-1,918935	3,104369	2,487505	-0,008184	283,617742	-205,412261	10,837317	-6,450611	-0,729873	1,188274	-56,572203	534,778386	-1,918935	-6,450611	-0,729873	1,188274	-56,572203	534,778386	-1,918935
12:57:28,92	0,137959	3,215012	-0,226984	0,113990	-1,430999	-0,941010	-6,474206	-0,727768	1,188946	0,613940	28,033523	-1,892119	3,928692	3,691269	0,096967	347,566710	-248,601303	10,647707	-6,474206	-0,727768	1,188946	-56,515835	536,258696	-1,892119	-6,474206	-0,727768	1,188946	-56,515835	536,258696	-1,892119
12:57:28,97	0,188020	3,214957	-0,226993	0,113993	-1,430998	-0,941011	-7,928857	-0,839770	1,294098	1,009739	29,367595	-2,081729	3,746171	3,400589	0,079710	335,596582	-241,531158	10,797381	-7,928857	-0,839770	1,294098	-64,912194	651,782876	-2,081729	-7,928857	-0,839770	1,294098	-64,912194	651,782876	-2,081729
12:57:29,02	0,188020	3,214957	-0,226993	0,113993	-1,430998	-0,941011	-7,429344	-0,818634	1,265456	0,476533	34,002237	-1,938800	3,660631	3,269246	0,068325	329,368626	-237,441247	10,790636	-7,429344	-0,818634	1,265456	-63,786255	617,205762	-1,938800	-7,429344	-0,818634	1,265456	-63,786255	617,205762	-1,938800
12:57:29,07	0,188020	3,214957	-0,226993	0,113993	-1,430998	-0,941011	-7,429344	-0,818634	1,265456	0,476533	34,002237	-1,938800	3,619152	3,212322	0,062774	326,189486	-235,382250	10,804354	-7,429344	-0,818634	1,265456	-63,786255	617,205762	-1,938800	-7,429344	-0,818634	1,265456	-63,786255	617,205762	-1,938800
12:57:29,12	0,188020	3,214957	-0,226993	0,113993	-1,430998	-0,941011	-7,310322	-0,808766	1,255267	0,302740	34,056696	-1,900140	3,592574	3,171104	0,058136	324,225508	-234,080015	10,829297	-7,310322	-0,808766	1,255267	-63,185395	607,916994	-1,900140	-7,310322	-0,808766	1,255267	-63,185395	607,916994	-1,900140
12:57:29,17	0,188020	3,214957	-0,226993	0,113993	-1,430998	-0,941011	-7,310322	-0,808766	1,255267	0,302740	34,056696	-1,900140	3,576290	3,139514	0,056053	322,817716	-233,151580	10,843047	-7,310322	-0,808766	1,255267	-63,185395	607,916994	-1,900140	-7,310322	-0,808766	1,255267	-63,185395	607,916994	-1,900140
12:57:29,22	0,188020	3,214957	-0,226993	0,113993	-1,430998	-0,941011	-7,274823	-0,810458	1,253183	0,490872	34,219275	-1,886389	3,562169	3,118595	0,053260	321,692205	-232,423203	10,830497	-7,249646	-0,808689	1,250390	-63,015164	603,286761	-1,898940	-7,249646	-0,808689	1,250390	-63,015164	603,286761	-1,898940
12:57:29,27	0,188020	3,214957	-0,226993	0,113993	-1,430998	-0,941011	-7,249646	-0,808689	1,250390	0,466921	34,189559	-1,898940	3,546060	3,099921	0,052897	320,776086	-231,791405	10,835437	-7,249646	-0,808689	1,250390	-63,015164	603,286761	-1,898940	-7,249646	-0,808689	1,250390	-63,015164	603,286761	-1,898940
12:57:29,32	0,188020	3,214957	-0,226993	0,113993	-1,430998	-0,941011	-7,225419	-0,804075	1,250027	0,316106	34,340059	-1,894000	3,538626	3,088252	0,050348	320,170636	-231,401454	10,867221	-7,225419	-0,804075	1,250027	-62,803810	601,535475	-1,894000	-7,225419	-0,804075	1,250027	-62,803810	601,535475	-1,894000
12:57:29,38	0,188020	3,214957	-0,226993	0,113993	-1,430998	-0,941011	-7,211596	-0,803471	1,247479	0,319685	34,339550	-1,862216	3,556387	3,115165	0,042243	321,397001	-232,188605	10,826861	-7,211596	-0,803471	1,247479	-62,752825	600,449852	-1,862216	-7,211596	-0,803471	1,247479	-62,752825	600,449852	-1,862216
12:57:29,43	0,188020	3,214957	-0,226993	0,113993	-1,430998	-0,941011	-7,243784	-0,805397	1,239373	0,351300	34,121408	-1,902576	4,286285	4,177250	0,134935	378,301743	-270,645934	10,695799	-7,243784	-0,805397	1,239373	-62,872359	602,758475	-1,902576	-7,243784	-0,805397	1,239373	-62,872359	602,758475	-1,902576
12:57:29,48	0,238002	3,215002	-0,226985	0,113978	-1,430997	-0,940997	-8,528526	-0,906464	1,332066	0,754165	35,824439	-2,033637	3,991318	3,720933	0,081141	355,067274	-255,989333	10,853018	-8,528526	-0,906464	1,332066	-70,403282	705,313722	-2,033637	-8,528526	-0,906464	1,332066	-70,403282	705,313722	-2,033637
12:57:29,53	0,238002	3,215002	-0,226985	0,113978	-1,430997	-0,940997	-7,985860	-0,879174	1,278272	0,410816	36,593127	-1,876419	3,895919	3,579629	0,061601	347,871653	-251,303775	10,896461	-7,985860	-0,879174	1,278272	-68,604340	663,483146	-1,876419	-7,985860	-0,879174	1,278272	-68,604340	663,483146	-1,876419
12:57:29,58	0,238002	3,215002	-0,226985	0,113978	-1,430997	-0,940997	-7,815787	-0,867208	1,258731	0,248563	36,862549	-1,832976	3,848457	3,514817	0,054307	344,252420	-248,951251	10,898734	-7,815787	-0,867208	1,258731	-67,827230	650,401849	-1,832976	-7,815787	-0,867208	1,258731	-67,827230	650,401849	-1,832976
12:57:29,63	0,238002	3,215002	-0,226985	0,113978	-1,430997	-0,940997	-7,684821	-0,854425	1,247563	-0,047351	36,909197	-1,770481	3,816686	3,466985	0,048756	341,985342	-247,478253	10,901868	-7,684821	-0,854425	1,247563	-67,119717	640,167635	-1,770481	-7,684821	-0,854425	1,247563	-67,119717	640,167635	-1,770481
12:57:29,68	0,238002	3,215002	-0,226985	0,113978	-1,430997	-0,940997	-7,684821	-0,854425	1,247563	-0,047351	36,909197	-1,770481	3,798045	3,444076	0,044717	340,605701	-246,546257	10,936895	-7,649459	-0,850223	1,241848	-66,889991	637,322889	-1,792542	-7,649459	-0,850223	1,241848	-66,889991	637,322889	-1,792542
12:57:29,73	0,238002	3,215002	-0,226985	0,113978	-1,430997	-0,940997	-7,649459	-0,850223	1,241848	-0,147470	36,840375	-1,792542	3,782724	3,419525	0,043861	339,435060	-245,757185	10,924827	-7,649459	-0,850223	1,241848	-66,889991	637,322889	-1,792542	-7,649459	-0,850223	1,241848	-66,889991	637,322889	-1,792542
12:57:29,78	0,238002	3,215002	-0,226985	0,113978	-1,430997	-0,940997	-7,597383	-0,850810	1,239114	0,031378	37,080949	-1,785644	3,772516	3,398684	0,041983	338,543075	-245,184142	10,943792	-7,597383	-0,850810	1,239114	-66,757240	633,475550	-1,785644	-7,597383	-0,850810	1,239114	-66,757240	633,475550	-1,785644
12:57:29,83	0,238002	3,215002	-0,226985	0,113978	-1,430997	-0,940997	-7,579412	-0,850161	1,237232	0,008009	37,068568	-1,788807	3,762968	3,383445	0,040101	337,728262	-244,701691	10,940630	-7,579412	-0,850161	1,237232	-66,729618	632,052445	-1,788807	-7,579412	-0,850161	1,237232	-66,729618	632,052445	-1,788807
12:57:29,88	0,238002	3,215002	-0,226985	0,113978	-1,430997	-0,940997	-7,579412	-0,850161	1,237232	0,008009	37,068568	-1,788807	3,755561	3,370651	0,038290	337,112006	-244,276064	10,919761	-7,579412	-0,850161	1,237232	-66,729618	632,052445	-1,788807	-7,579412	-0,850161	1,237232	-66,729618	632,052445	-1,788807
12:57:29,93	0,238002	3,215002	-0,226985	0,113978	-1,430997	-0,940997	-7,564628	-0,850143	1,235420	0,067559	37,090849	-1,809676	3,748783	3,362952	0,038426	336,547800	-243,914952	10,900815	-7,564628	-0,850143	1,235420	-66,668671	630,914151	-1,809676	-7,564628	-0,850143	1,235420	-66,668671	630,914151	-1,809676
12:57:29,98	0,238002	3,215002	-0,226985	0,113978	-1,430997	-0,940997	-7,554572	-0,848123	1,235557	-0,006834	36,944588	-1,828622	3,739194	3,351303	0,037504	336,056225	-243,579254	10,962247	-7,539690	-0,845643	1,234635	-66,473856	628,990543	-1,767189	-7,539690	-0,845643	1,234635	-66,473856	628,990543	-1,767189
12:57:30,03	0,238002	3,215002	-0,226985	0,113978	-1,430997	-0,940997	-7,534079	-0,848188	1,232106	0,087050	36,930641	-1,816509	3,738592	3,345172	0,034975	335,658108	-243,296732	10,912927	-7,534079	-0,848188	1,232106	-66,495673	628,355814	-1,816509	-7,534079	-0,848188	1,232106	-66,495673	628,355814	-1,816509
12:57:30,08	0,238002	3,215002	-0,226985	0,113978	-1,430997	-0,940997	-7,534079	-0,848188	1,232106	0,087050	36,930641	-1,816509	3,733175	3,337717	0,033650	335,237380	-243,080419	10,927790	-7,534079	-0,848188	1,232106	-66,495673	628,355814	-1,816509	-7,534079	-0,848188	1,232106	-66,495673	628,355814	-1,816509
12:57:30,13	0,238002	3,215002	-0,226985	0,113978	-1,430997	-0,940997	-7,514249	-0,840532	1,227551	-0,268805	37,052213	-1,761043	3,722048	3,331826	0,030421	334,891489	-242,805386	10,968394	-7,514249	-0,840532	1,227551	-66,250605	626,920737	-1,761043	-7,514249	-0,840532	1,227551	-66,250605	626,920737	-1,761043
12:57:30,18	0,238002	3,215002	-0,226985	0,113978	-1,430997	-0,940997	-7,514249	-0,840532	1,227551	-0,268805	37,052213	-1,761043	3,720973	3,323503	0,032997	334,575073	-242,643225	10,925401	-7,514249	-0,840532	1,227551	-66,250605	626,920737	-1,761043	-7,514249	-0,840532	1,227551	-66,250605	626,920737	-1,761043
12:57:30,23	0,238002	3,215002	-0,226985	0,113978	-1,430997	-0,940997	-7,498889	-0,844248	1,226950	-0,087525	37,180160	-1,761788	3,717586	3,316666	0,029819	334,304622	-242,480346	10,967648	-7,498889	-0,844248	1,226950	-66,361015	625,842941	-1,761788	-7,498889	-0,844248	1,226950	-66,361015	625,842941	-1,761788
12:57:30,28	0,238002	3,215002	-0,226985	0,113978	-1,430997	-0,940997	-7,498889	-0,844248	1,226950	-0,087525	37,180160	-1,761788	3,711961	3,315834	0,032436	334,073092	-242,268232	10,978979	-7,495356	-0,839793	1,229567	-66,175018	625,442745	-1,750457	-7,495356	-0,839793	1,229567	-66,175018	625,442745	-1,750457
12:57:30,33	0,238002	3,215002	-0,226985	0,113978	-1,430997	-0,940997	-7,495356	-0,839793	1,229567	-0,251268	37,057315	-1,750457	3,713926	3,311267	0,030786	333,830166	-242,126064	10,972161	-7,492383	-0,843778	1,227917	-66,278960	625,082498	-1,757276	-7,492383	-0,843778	1,227917	-66,278960	625,082498	-1,757276
12:57:30,38	0,238002	3,215002	-0,226985	0,113978	-1,430997	-0,940997	-7,492383	-0,843778	1,227917	-0,042397	36,930444	-1,757276	3,705997	3,304040	0,029924	333,655365	-242,049153	10,940587	-7,492383	-0,843778	1,227917	-66,278960	625,082498	-1,757276	-7,492383	-0,843778	1,227917	-66,278960	625,082498	-1,757276
12:57:30,43	0,238002	3,215002	-0,226985	0,113978	-1,430997	-0,940997	-7,480052	-0,842627	1,226947	-0,085164	37,048785	-1,784769	3,706763	3,301163	0,029816	333,385879	-241,849835	10,944668	-7,480052	-0,842627	1,226947	-66,231385	624,232845	-1,784769	-7,480052	-0,842627	1,226947	-66,231385	624,232845	-1,784769
12:57:30,48	0,238002	3,215002	-0,226985	0,113978	-1,430997	-0,940997	-7,480052	-0,842627	1,226947	-0,085164	37,048785	-1,784769	3,704082	3,294050	0,031690	333,171516	-241,734938	10,947893	-7,472551	-0,843861	1,228820	-66,271774	623,790981	-1,781544	-7,472551	-0,843861	1,228820	-66,271774	623,790981	-1,781544
12:57:30,53	0,238002	3,215002	-0,226985	0,113978	-1,430997	-0,940997	-7,472551	-0,843861	1,228820	-0,028652	37,195735	-1,781544	3,702017	3,294802	0,027728	333,004024	-241,623289	10,960201	-7,472551	-0,843861	1,228820	-66,271774	623,790981	-1,781544	-7,472551	-0,843861	1,228820	-66,271774	623,790981	-1,781544
12:57:30,58	0,238002	3,215002	-0,226985	0,113978	-1,430997	-0,940997	-7,466936	-0,841676	1,227515	-0,125522	37,070414	-1,761654	3,699382	3,290281	0,030385	332,818536	-241,511766	10,967782	-7,466936	-0,841676	1,227515	-66,197072	623,224920	-1,761654	-7,466936	-0,841676	1,227515	-66,197072	623,224920	-1,761654
12:57:30,63	0,238002	3,215002	-0,226985	0,113978	-1,430997	-0,940997	-7,466936	-0,841676	1,227515	-0,125522	37,070414	-1,761654	3,696868	3,289019	0,027611	332,715869	-241,426581	10,958097	-7,466936	-0,841676	1,227515	-66,197072	623,224920	-1,761654	-7,466936	-0,841676	1,227515	-66,197072	623,224920	-1,761654
12:57:30,68	0,238002	3,215002	-0,226985	0,113978	-1,430997	-0,940997	-7,464587	-0,840130	1,224741	-0,183468	37,061098	-1,771339	3,695508	3,287308	0,028731	332,582670	-241,304338	10,971902	-7,464587	-0,840130	1,224741	-66,133669	623,031147	-1,771339	-7,464587	-0,840130	1,224741	-66,133669	623,031147	-1,771339
12:57:30,73	0,238002	3,215002	-0,226985	0,113978	-1,430997	-0,940997	-7,456682	-0,843342	1,222290	-0,023812	37,063761	-1,756449	3,695697	3,280567	0,025159	332,358516	-241,228762	10,972988	-7,456682	-0,843342	1,222290	-66,226143	622,413284	-1,756449	-7,456682	-0,843342	1,222290	-66,226143	622,413284	-1,756449
12:57:30,78	0,238002	3,215002	-0,226985	0,113978	-1,430997	-0,940997	-7,456682	-0,843342	1,222290	-0,023812	37,063761	-1,756449	3,693725	3,273743	0,025883	332,231070	-241,204209	10,944219	-7,449786	-0,845046	1,223013	-66,313758	622,107889	-1,785217	-7,449786	-0,845046	1,223013	-66,313758	622,107889	-1,785217
12:57:30,83	0,238002	3,215002	-0,226985	0,113978	-1,430997	-0,940997	-7,449786	-0,845046	1,223013	0,022338	37,299713	-1,785217	3,686544	3,276557	0,026985	332,135673	-241,065565	10,948147	-7,449786	-0,845046	1,223013	-66,313758	622,107889	-1,785217	-7,449786	-0,845046	1,223013	-66,313758	622,107889	-1,785217
12:57:30,88	0,238002	3,215002	-0,226985	0,113978	-1,430997	-0,940997	-7,448632	-0,837419	1,224115	-0,301863	37,207745	-1,781290	3,689882	3,270332	0,030087	332,010617	-241,025753	10,972699	-7,448632	-0,837419	1,224115	-66,039289	621,925388	-1,781290	-7,448632	-0,837419	1,224115	-66,039289	621,925388	-1,781290
12:57:30,93	0,238002	3,215002	-0,226985	0,113978	-1,430997	-0,940997	-7,444910	-0,843424	1,227218	-0,017700	37,273094	-1,756738	3,690347	3,271490	0,027713	331,930206	-240,940924	10,973094	-7,444910	-0,843424	1,227218	-66,226448	621,698541	-1,756738	-7,444910	-0,843424	1,227218	-66,226448	621,698541	-1,756738
12:57:30,98	0,238002	3,215002	-0,226985	0,113978	-1,430997	-0,940997	-7,438177	-0,838676	1,223624	-0,257494	37,338071	-1,739402	3,682405	3,266874	0,026493	331,767217	-240,877068	10,990035	-7,438177	-0,838676	1,223624	-66,093579	621,234987	-1,739402	-7,438177	-0,838676	1,223624	-66,093579	621,234987	-1,739402
12:57:31,03	0,238002	3,215002	-0,226985	0,113978	-1,430997	-0,940997	-7,438177	-0,838676	1,223624	-0,257494	37,338071	-1,739402	3,685182	3,265535	0,023729	331,658279	-240,786454	10,986331	-7,438177	-0,838676	1,223624	-66,093579	621,234987	-1,739402	-7,438177	-0,838676	1,223624	-66,093579	621,234987	-1,739402
12:57:31,08	0,238002	3,215002	-0,226985	0,113978	-1,430997	-0,940997	-7,438406	-0,841752	1,220859	-0,073576	37,186506	-1,743106	3,681526	3,262522	0,025255	331,570685	-240,728185	10,991935	-7,438406	-0,841752	1,220859	-66,151069	621,101408	-1,743106	-7,438406	-0,841752	1,220859	-66,151069	621,101408	-1,743106
12:57:31,13	0,238002	3,215002	-0,226985	0,113978	-1,430997	-0,940997	-7,436174	-0,841949	1,222326	-0,072289	37,060715	-1,738639	3,684237	3,263503	0,025195	331,444336	-240,673291	10,990797	-7,436174	-0,841949	1,222326	-66,165266	620,800396	-1,738639	-7,436174	-0,841949	1,222326	-66,165266	620,800396	-1,738639
12:57:31,18	0,238002	3,215002	-0,226985	0,113978	-1,430997	-0,940997	-7,436174	-0,841949	1,222326	-0,072289	37,060715	-1,738639	3,680652	3,258946	0,025961	331,395199	-240,640935	10,985732	-7,436174	-0,841949	1,222326	-66,165266	620,800396	-1,738639	-7,436174	-0,841949	1,222326	-66,165266	620,800396	-1,738639
12:57:31,23	0,238002	3,215002	-0,226985	0,113978	-1,430997	-0,940997	-7,430435	-0,841123	1,223091	-0,111790	37,300433	-1,743704	3,682817	3,260633	0,021241	331,288664	-240,554387	10,983406	-7,430435	-0,841123	1,223091	-66,139922	620,589569	-1,743704	-7,430435	-0,841123	1,223091	-66,139922	620,589569	-1,743704
12:57:31,28	0,238002	3,215002	-0,226985	0,113978	-1,430997	-0,940997	-7,428518	-0,838511	1,219523	-0,204511	37,175799	-1,725889	3,677432	3,258592	0,022393	331,222480	-240,491486	11,003547	-7,428518	-0,838511	1,219523	-66,027656	620,314473	-1,725889	-7,428518	-0,838511	1,219523	-66,027656	620,314473	-1,725889
12:57:31,33	0,238002	3,215002	-0,226985	0,113978	-1,430997	-0,940997	-7,428518	-0,838511	1,219523	-0,204511	37,175799	-1,725889	3,680195	3,254506	0,025077	331,113090	-240,471929	10,993845	-7,428518	-0,838511	1,219523	-66,027656	620,314473	-1,725889	-7,428518	-0,838511	1,219523	-66,027656	620,314473	-1,725889
12:57:31,39	0,238002	3,215002	-0,226985	0,113978	-1,430997	-0,940997	-7,424205	-0,840725	1,222188	-0,112024	37,236850	-1,734405	3,675388	3,256874	0,021155	331,066874	-240,425064	10,997729	-7,424205	-0,840725	1,222188	-66,108950	620,036949	-1,734405	-7,424205	-0,840725	1,222188	-66,108950	620,036949	-1,734405
12:57:31,44	0,238002	3,215002	-0,226985	0,113978	-1,430997	-0,940997	-7,424205	-0,840725	1,222188	-0,112024	37,236850	-1,734405	3,675873	3,253291	0,022640	330,965132	-240,326964	10,947269	-7,424205	-0,840725	1,222188	-66,108950	620,036949	-1,734405	-7,424205	-0,840725	1,222188	-66,108950	620,036949	-1,734405
12:57:31,49	0,238002	3,215002	-0,226985	0,113978	-1,430997	-0,940997	-7,423148	-0,839811	1,219771	-0,123111	37,149897	-1,782168	3,690065	3,270129	0,024937	331,810698	-240,973316	10,965033	-7,423148	-0,839811	1,219771	-66,048297	619,867042	-1,782168	-7,423148	-0,839811	1,219771	-66,048297	619,867042	-1,782168
12:57:31,54	0,238002	3,215002	-0,226985	0,113978	-1,430997	-0,940997	-7,444826	-0,843683	1,222067	-0,058739	37,078126	-1,764403	4,558677	4,540335	0,130895	399,613581	-286,642085	10,804218	-7,444826	-0,843683	1,222067	-66,287879	621,496953	-1,764403	-7,444826	-0,843683	1,222067	-66,287879	621,496953	-1,764403
12:57:31,59	0,287984	3,214992	-0,226986	0,113981	-1,430998	-0,941011	-8,979162	-0,960820	1,328026	0,383502	38,845997	-1,925218	4,325036	4,183223	0,093758	382,825568	-276,260926	10,981749	-8,979162	-0,960820	1,328026	-75,040849	743,710250	-1,925218	-8,979162	-0,960820	1,328026	-75,040849	743,710250	-1,925218
12:57:31,64	0,287984	3,214992	-0,226986	0,113981	-1,430998	-0,941011	-8,553074	-0,937036	1,290889	-0,256896	41,273172	-1,747688	4,215936	4,020485	0,074432	374,330823	-270,609501	10,981438	-8,357588	-0,923922	1,271563	-72,819826	697,326743	-1,747999	-8,357588	-0,923922	1,271563	-72,819826	697,326743	-1,747999
12:57:31,69	0,287984	3,214992	-0,226986	0,113981	-1,430998	-0,941011	-8,357588	-0,923922	1,271563	-0,291927	41,256060	-1,747999	4,166870	3,945844	0,066732	370,467649	-268,176335	11,055146	-8,268414	-0,918751	1,263862	-72,507186	690,401444	-1,674291	-8,268414	-0,918751	1,263862	-72,507186	690,401444	-1,674291
12:57:31,74	0,287984	3,214992	-0,226986	0,113981	-1,430998	-0,941011	-8,224142	-0,921666	1,257633	-0,134921	41,269895	-1,681664	4,147258	3,906045	0,060503	368,470433	-266,909204	11,047772	-8,224142	-0,921666	1,257633	-72,485670	686,865013	-1,681664	-8,224142	-0,921666	1,257633	-72,485670	686,865013	-1,681664
12:57:31,79	0,287984	3,214992	-0,226986	0,113981	-1,430998	-0,941011	-8,224142	-0,921666	1,257633	-0,134921	41,269895	-1,681664	4,123607	3,877834	0,056348	366,896295	-265,877948	11,028253	-8,224142	-0,921666	1,257633	-72,485670	686,865013	-1,681664	-8,224142	-0,921666	1,257633	-72,485670	686,865013	-1,681664
12:57:31,84	0,287984	3,214992	-0,226986	0,113981	-1,430998	-0,941011	-8,160679	-0,918347	1,254271	-0,125269	41,469873	-1,694510	4,110156	3,849515	0,055175	365,776408	-265,109530	11,053721	-8,160679	-0,918347	1,254271	-72,215532	682,083197	-1,694510	-8,160679	-0,918347	1,254271	-72,215532	682,083197	-1,694510
12:57:31,89	0,287984	3,214992	-0,226986	0,113981	-1,430998	-0,941011	-8,160679	-0,918347	1,254271	-0,125269	41,469873	-1,694510	4,101860	3,833345	0,052898	364,974061	-264,577229	11,028120	-8,138483	-0,918700	1,250029	-72,135717	680,401121	-1,701317	-8,138483	-0,918700	1,250029	-72,135717	680,401121	-1,701317
12:57:31,94	0,287984	3,214992	-0,226986	0,113981	-1,430998	-0,941011	-8,123107	-0,914043	1,255900	-0,185695	41,532703	-1,673682	4,090139	3,822357	0,058769	364,320876	-264,114410	11,055755	-8,123107	-0,914043	1,255900	-71,938097	679,196565	-1,673682	-8,123107	-0,914043	1,255900	-71,938097	679,196565	-1,673682
12:57:31,99	0,287984	3,214992	-0,226986	0,113981	-1,430998	-0,941011	-8,123107	-0,914043	1,255900	-0,185695	41,532703	-1,673682	4,115222	3,858274	0,054101	366,026852	-265,277221	11,063139	-8,123107	-0,914043	1,255900	-71,938097	679,196565	-1,673682	-8,123107	-0,914043	1,255900	-71,938097	679,196565	-1,673682
12:57:32,04	0,287984	3,214992	-0,226986	0,113981	-1,430998	-0,941011	-8,166753	-0,917807	1,251232	-0,144001	41,321925	-1,666297	4,893467	4,992709	0,152121	427,682896	-306,902267	10,888465	-8,166753	-0,917807	1,251232	-72,191879	682,412014	-1,666297	-8,166753	-0,917807	1,251232	-72,191879	682,412014	-1,666297
12:57:32,09	0,338015	3,214921	-0,226995	0,113975	-1,430982	-0,941026	-9,538324	-1,024569	1,349252	0,187300	44,208423	-1,840971	4,678675	4,669518	0,128443	413,213519	-297,858346	11,024867	-9,538324	-1,024569	1,349252	-80,241373	792,966848	-1,840971	-9,538324	-1,024569	1,349252	-80,241373	792,966848	-1,840971
12:57:32,14	0,338015	3,214921	-0,226995	0,113975	-1,430982	-0,941026	-9,011301	-0,987864	1,312322	-0,682077	47,397895	-1,674661	4,598168	4,554646	0,115192	407,231115	-293,894370	11,054775	-9,011301	-0,987864	1,312322	-78,229422	754,785048	-1,674661	-9,011301	-0,987864	1,312322	-78,229422	754,785048	-1,674661
12:57:32,19	0,338015	3,214921	-0,226995	0,113975	-1,430982	-0,941026	-8,930849	-0,984829	1,303645	-0,650705	47,636643	-1,657006	4,555313	4,486490	0,106514	403,909439	-291,758120	11,072431	-8,930849	-0,984829	1,303645	-77,959778	748,708278	-1,657006	-8,930849	-0,984829	1,303645	-77,959778	748,708278	-1,657006
12:57:32,24	0,338015	3,214921	-0,226995	0,113975	-1,430982	-0,941026	-8,930849	-0,984829	1,303645	-0,650705	47,636643	-1,657006	4,531592	4,445393	0,103040	401,917847	-290,498230	11,105795	-8,930849	-0,984829	1,303645	-77,959778	748,708278	-1,657006	-8,930849	-0,984829	1,303645	-77,959778	748,708278	-1,657006
12:57:32,29	0,338015	3,214921	-0,226995	0,113975	-1,430982	-0,941026	-8,883397	-0,984834	1,300170	-0,555125	47,749411	-1,623642	4,516084	4,422074	0,097856	400,655987	-289,667151	11,089104	-8,855448	-0,983063	1,294987	-77,728884	742,847111	-1,640333	-8,855448	-0,983063	1,294987	-77,728884	742,847111	-1,640333
12:57:32,34	0,338015	3,214921	-0,226995	0,113975	-1,430982	-0,941026	-8,855448	-0,983063	1,294987	-0,558410	47,694410	-1,640333	4,502656	4,403594	0,095488	399,610000	-289,006418	11,088328	-8,832731	-0,980675	1,292619	-77,616368	741,008886	-1,641109	-8,832731	-0,980675	1,292619	-77,616368	741,008886	-1,641109
12:57:32,39	0,338015	3,214921	-0,226995	0,113975	-1,430982	-0,941026	-8,832731	-0,980675	1,292619	-0,633402	47,639490	-1,641109	4,490434	4,389169	0,096407	398,917966	-288,507471	11,125992	-8,832731	-0,980675	1,292619	-77,616368	741,008886	-1,641109	-8,832731	-0,980675	1,292619	-77,616368	741,008886	-1,641109
12:57:32,44	0,338015	3,214921	-0,226995	0,113975	-1,430982	-0,941026	-8,814127	-0,977303	1,293538	-0,722666	47,758091	-1,603445	4,479907	4,376232	0,091051	398,221564	-288,068699	11,098274	-8,814127	-0,977303	1,293538	-77,440925	739,667095	-1,603445	-8,814127	-0,977303	1,293538	-77,440925	739,667095	-1,603445
12:57:32,49	0,338015	3,214921	-0,226995	0,113975	-1,430982	-0,941026	-8,797660	-0,974655	1,288182	-0,828571	47,791889	-1,631163	4,476306	4,367796	0,093582	397,773305	-287,749925	11,080607	-8,797660	-0,974655	1,288182	-77,338968	738,408231	-1,631163	-8,797660	-0,974655	1,288182	-77,338968	738,408231	-1,631163
12:57:32,54	0,338015	3,214921	-0,226995	0,113975	-1,430982	-0,941026	-8,788553	-0,975754	1,290713	-0,719477	47,717875	-1,648830	4,467209	4,353627	0,093385	397,230898	-287,439477	11,087727	-8,788553	-0,975754	1,290713	-77,316160	737,619299	-1,648830	-8,788553	-0,975754	1,290713	-77,316160	737,619299	-1,648830
12:57:32,59	0,338015	3,214921	-0,226995	0,113975	-1,430982	-0,941026	-8,771734	-0,974961	1,290516	-0,763077	47,967502	-1,641709	4,464243	4,344638	0,088578	396,842389	-287,185123	11,091257	-8,771734	-0,974961	1,290516	-77,297484	736,548634	-1,641709	-8,771734	-0,974961	1,290516	-77,297484	736,548634	-1,641709
12:57:32,64	0,338015	3,214921	-0,226995	0,113975	-1,430982	-0,941026	-8,762467	-0,976886	1,285709	-0,636913	47,985772	-1,638180	4,456126	4,337301	0,089248	396,530036	-286,958831	11,113352	-8,762467	-0,976886	1,285709	-77,322496	735,839411	-1,638180	-8,762467	-0,976886	1,285709	-77,322496	735,839411	-1,638180
12:57:32,69	0,338015	3,214921	-0,226995	0,113975	-1,430982	-0,941026	-8,746970	-0,971025	1,283135	-0,895026	48,006153	-1,590689	4,451419	4,334148	0,086004	396,185515	-286,751956	11,138748	-8,746970	-0,971025	1,283135	-77,120464	734,643293	-1,590689	-8,746970	-0,971025	1,283135	-77,120464	734,643293	-1,590689
12:57:32,74	0,338015	3,214921	-0,226995	0,113975	-1,430982	-0,941026	-8,746970	-0,971025	1,283135	-0,895026	48,006153	-1,590689	4,449769	4,325140	0,086639	395,865679	-286,554730	11,097893	-8,746970	-0,971025	1,283135	-77,120464	734,643293	-1,590689	-8,746970	-0,971025	1,283135	-77,120464	734,643293	-1,590689
12:57:32,79	0,338015	3,214921	-0,226995	0,113975	-1,430982	-0,941026	-8,738768	-0,975240	1,285450	-0,662864	48,067841	-1,604750	4,452360	4,322577	0,086582	395,660408	-286,450905	11,127657	-8,738768	-0,975240	1,285450	-77,219166	734,061120	-1,604750	-8,738768	-0,975240	1,285450	-77,219166	734,061120	-1,604750
12:57:32,84	0,338015	3,214921	-0,226995	0,113975	-1,430982	-0,941026	-8,737420	-0,977625	1,283712	-0,553626	47,897479	-1,601779	4,444308	4,316419	0,083369	395,398838	-286,257269	11,131353	-8,737420	-0,977625	1,283712	-77,297218	733,784934	-1,601779	-8,737420	-0,977625	1,283712	-77,297218	733,784934	-1,601779
12:57:32,89	0,338015	3,214921	-0,226995	0,113975	-1,430982	-0,941026	-8,723510	-0,970570	1,280809	-0,866015	48,064657	-1,588445	4,439294	4,314059	0,083678	395,206034	-286,125627	11,140992	-8,723510	-0,970570	1,280809	-77,055728	732,860182	-1,588445	-8,723510	-0,970570	1,280809	-77,055728	732,860182	-1,588445
12:57:32,94	0,338015	3,214921	-0,226995	0,113975	-1,430982	-0,941026	-8,723510	-0,970570	1,280809	-0,866015	48,064657	-1,588445	4,437755	4,311276	0,083201	394,982757	-285,987124	11,147335	-8,720330	-0,970628	1,280331	-77,048960	732,513306	-1,582102	-8,720330	-0,970628	1,280331	-77,048960	732,513306	-1,582102
12:57:32,99	0,338015	3,214921	-0,226995	0,113975	-1,430982	-0,941026	-8,720330	-0,970628	1,280331	-0,854683	47,967384	-1,582102	4,436445	4,309764	0,084355	394,896114	-285,923259	11,178189	-8,720330	-0,970628	1,280331	-77,048960	732,513306	-1,582102	-8,720330	-0,970628	1,280331	-77,048960	732,513306	-1,582102
12:57:33,04	0,338015	3,214921	-0,226995	0,113975	-1,430982	-0,941026	-8,710655	-0,970865	1,281719	-0,813440	48,047826	-1,627119	4,430693	4,304059	0,083822	394,608614	-285,756414	11,141366	-8,710655	-0,970865	1,281719	-77,026333	731,834227	-1,627119	-8,710655	-0,970865	1,281719	-77,026333	731,834227	-1,627119
12:57:33,09	0,338015	3,214921	-0,226995	0,113975	-1,430982	-0,941026	-8,710655	-0,970865	1,281719	-0,813440	48,047826	-1,627119	4,429888	4,297344	0,087255	394,435742	-285,626771	11,124691	-8,704332	-0,970781	1,284386	-77,014444	731,435448	-1,604746	-8,704332	-0,970781	1,284386	-77,014444	731,435448	-1,604746
12:57:33,14	0,338015	3,214921	-0,226995	0,113975	-1,430982	-0,941026	-8,701585	-0,970684	1,280064	-0,809297	48,102525	-1,578618	4,428431	4,295014	0,082933	394,276873	-285,530553	11,150819	-8,701585	-0,970684	1,280064	-77,007991	731,176965	-1,578618	-8,701585	-0,970684	1,280064	-77,007991	731,176965	-1,578618
12:57:33,19	0,338015	3,214921	-0,226995	0,113975	-1,430982	-0,941026	-8,701585	-0,970684	1,280064	-0,809297	48,102525	-1,578618	4,426992	4,290145	0,082088	394,124065	-285,482826	11,129236	-8,696649	-0,971872	1,279219	-77,074541	730,889951	-1,600201	-8,696649	-0,971872	1,279219	-77,074541	730,889951	-1,600201
12:57:33,24	0,338015	3,214921	-0,226995	0,113975	-1,430982	-0,941026	-8,696649	-0,971872	1,279219	-0,782599	48,203019	-1,600201	4,426163	4,291517	0,080448	393,976542	-285,366753	11,116148	-8,696649	-0,971872	1,279219	-77,074541	730,889951	-1,600201	-8,696649	-0,971872	1,279219	-77,074541	730,889951	-1,600201
12:57:33,29	0,338015	3,214921	-0,226995	0,113975	-1,430982	-0,941026	-8,697423	-0,970468	1,277578	-0,828818	47,976975	-1,613289	4,419573	4,288127	0,080072	393,904101	-285,311448	11,170547	-8,697423	-0,970468	1,277578	-77,010589	730,724668	-1,613289	-8,697423	-0,970468	1,277578	-77,010589	730,724668	-1,613289
12:57:33,34	0,338015	3,214921	-0,226995	0,113975	-1,430982	-0,941026	-8,691839	-0,969949	1,281405	-0,827526	48,010073	-1,585580	4,422921	4,286941	0,084274	393,767895	-285,213592	11,143857	-8,691839	-0,969949	1,281405	-76,968499	730,319416	-1,585580	-8,691839	-0,969949	1,281405	-76,968499	730,319416	-1,585580
12:57:33,39	0,338015	3,214921	-0,226995	0,113975	-1,430982	-0,941026	-8,691839	-0,969949	1,281405	-0,827526	48,010073	-1,585580	4,422037	4,279839	0,079977	393,610275	-285,178121	11,172247	-8,685246	-0,972734	1,277107	-77,090393	729,990464	-1,557190	-8,685246	-0,972734	1,277107	-77,090393	729,990464	-1,557190
12:57:33,44	0,338015	3,214921	-0,226995	0,113975	-1,430982	-0,941026	-8,685246	-0,972734	1,277107	-0,730794	48,198668	-1,557190	4,418425	4,282339	0,081088	393,547709	-285,094268	11,160111	-8,685605	-0,968356	1,278219	-76,933044	729,903875	-1,569326	-8,685605	-0,968356	1,278219	-76,933044	729,903875	-1,569326
12:57:33,49	0,338015	3,214921	-0,226995	0,113975	-1,430982	-0,941026	-8,679648	-0,970856	1,279709	-0,799762	48,222896	-1,596426	4,417611	4,275930	0,082578	393,393502	-285,019853	11,133011	-8,679648	-0,970856	1,279709	-77,011954	729,575253	-1,596426	-8,679648	-0,970856	1,279709	-77,011954	729,575253	-1,596426
12:57:33,54	0,338015	3,214921	-0,226995	0,113975	-1,430982	-0,941026	-8,680747	-0,970816	1,275845	-0,774417	48,108343	-1,538495	4,415763	4,274757	0,080221	393,336739	-284,963256	11,131503	-8,680747	-0,970816	1,275845	-76,983467	729,547007	-1,538495	-8,680747	-0,970816	1,275845	-76,983467	729,547007	-1,538495
12:57:33,59	0,338015	3,214921	-0,226995	0,113975	-1,430982	-0,941026	-8,676439	-0,968354	1,278117	-0,886913	48,185646	-1,551517	4,413840	4,274402	0,080986	393,238203	-284,880579	11,177920	-8,676439	-0,968354	1,278117	-76,902680	729,286078	-1,551517	-8,676439	-0,968354	1,278117	-76,902680	729,286078	-1,551517
12:57:33,64	0,338015	3,214921	-0,226995	0,113975	-1,430982	-0,941026	-8,675799	-0,968615	1,278457	-0,841661	48,111478	-1,572675	4,413746	4,273717	0,081326	393,160981	-284,799453	11,156762	-8,675799	-0,968615	1,278457	-76,877968	729,161685	-1,572675	-8,675799	-0,968615	1,278457	-76,877968	729,161685	-1,572675
12:57:33,69	0,338015	3,214921	-0,226995	0,113975	-1,430982	-0,941026	-8,668596	-0,968386	1,274908	-0,882410	48,325958	-1,573589	4,409946	4,267594	0,077777	393,007956	-284,744371	11,155848	-8,668596	-0,968386	1,274908	-76,900694	728,810746	-1,573589	-8,668596	-0,968386	1,274908	-76,900694	728,810746	-1,573589
12:57:33,74	0,338015	3,214921	-0,226995	0,113975	-1,430982	-0,941026	-8,668596	-0,968386	1,274908	-0,882410	48,325958	-1,573589	4,410977	4,270305	0,079672	392,941038	-284,743257	11,146308	-8,668596	-0,968386	1,274908	-76,900694	728,810746	-1,573589	-8,668596	-0,968386	1,274908	-76,900694	728,810746	-1,573589
12:57:33,79	0,338015	3,214921	-0,226995	0,113975	-1,430982	-0,941026	-8,665916	-0,969638	1,272906	-0,802450	48,270131	-1,567653	4,409690	4,264646	0,075776	392,846331	-284,633912	11,161784	-8,665916	-0,969638	1,272906	-76,919028	728,544520	-1,567653	-8,665916	-0,969638	1,272906	-76,919028	728,544520	-1,567653
12:57:33,84	0,338015	3,214921	-0,226995	0,113975	-1,430982	-0,941026	-8,665916	-0,969638	1,272906	-0,802450	48,270131	-1,567653	4,410189	4,268957	0,079221	392,803819	-284,626989	11,141691	-8,665916	-0,969638	1,272906	-76,919028	728,544520	-1,567653	-8,665916	-0,969638	1,272906	-76,919028	728,544520	-1,567653
12:57:33,89	0,338015	3,214921	-0,226995	0,113975	-1,430982	-0,941026	-8,663915	-0,969814	1,273240	-0,818237	48,221511	-1,560188	4,408843	4,262826	0,076110	392,701661	-284,579194	11,169249	-8,663915	-0,969814	1,273240	-76,948645	728,338858	-1,560188	-8,663915	-0,969814	1,273240	-76,948645	728,338858	-1,560188
12:57:33,94	0,338015	3,214921	-0,226995	0,113975	-1,430982	-0,941026	-8,660242	-0,970471	1,273586	-0,765255	48,310899	-1,587251	4,407575	4,259316	0,076455	392,623040	-284,512094	11,142186	-8,660242	-0,970471	1,273586	-76,947264	728,139870	-1,587251	-8,660242	-0,970471	1,273586	-76,947264	728,139870	-1,587251
12:57:33,99	0,338015	3,214921	-0,226995	0,113975	-1,430982	-0,941026	-8,660054	-0,973846	1,274733	-0,588893	48,231480	-1,580647	4,410404	4,257465	0,077602	392,546229	-284,466746	11,148789	-8,660054	-0,973846	1,274733	-77,035833	728,045695	-1,580647	-8,660054	-0,973846	1,274733	-77,035833	728,045695	-1,580647
12:57:34,04	0,338015	3,214921	-0,226995	0,113975	-1,430982	-0,941026	-8,660054	-0,973846	1,274733	-0,588893	48,231480	-1,580647	4,407316	4,258745	0,074842	392,478149	-284,437434	11,151763	-8,660054	-0,973846	1,274733	-77,035833	728,045695	-1,580647	-8,660054	-0,973846	1,274733	-77,035833	728,045695	-1,580647
12:57:34,09	0,338015	3,214921	-0,226995	0,113975	-1,430982	-0,941026	-8,659618	-0,970532	1,271973	-0,769898	48,180546	-1,577673	4,399925	4,259118	0,078370	392,436480	-284,372978	11,146850	-8,656246	-0,963945	1,275501	-76,747110	727,802849	-1,582586	-8,656246	-0,963945	1,275501	-76,747110	727,802849	-1,582586
12:57:34,14	0,338015	3,214921	-0,226995	0,113975	-1,430982	-0,941026	-8,656246	-0,963945	1,275501	-1,077443	48,287574	-1,582586	4,404200	4,256221	0,078668	392,353105	-284,352599	11,137990	-8,656246	-0,963945	1,275501	-76,747110	727,802849	-1,582586	-8,656246	-0,963945	1,275501	-76,747110	727,802849	-1,582586
12:57:34,19	0,338015	3,214921	-0,226995	0,113975	-1,430982	-0,941026	-8,655874	-0,969096	1,275798	-0,833628	48,224503	-1,591446	4,406455	4,256655	0,075928	392,303668	-284,327563	11,141422	-8,657377	-0,970832	1,273058	-76,956690	727,695105	-1,588015	-8,657377	-0,970832	1,273058	-76,956690	727,695105	-1,588015
12:57:34,24	0,338015	3,214921	-0,226995	0,113975	-1,430982	-0,941026	-8,654233	-0,971810	1,272675	-0,695214	48,158387	-1,547220	4,405730	4,253442	0,075544	392,220567	-284,279244	11,182216	-8,654233	-0,971810	1,272675	-76,982328	727,515657	-1,547220	-8,654233	-0,971810	1,272675	-76,982328	727,515657	-1,547220
12:57:34,29	0,338015	3,214921	-0,226995	0,113975	-1,430982	-0,941026	-8,654233	-0,971810	1,272675	-0,695214	48,158387	-1,547220	4,402888	4,253198	0,074079	392,162580	-284,236670	11,168390	-8,654233	-0,971810	1,272675	-76,982328	727,515657	-1,547220	-8,654233	-0,971810	1,272675	-76,982328	727,515657	-1,547220
12:57:34,34	0,338015	3,214921	-0,226995	0,113975	-1,430982	-0,941026	-8,652600	-0,969471	1,271209	-0,808984	48,171766	-1,561047	4,403239	4,251685	0,077052	392,133142	-284,236091	11,168353	-8,652600	-0,969471	1,271209	-76,912458	727,400894	-1,561047	-8,652600	-0,969471	1,271209	-76,912458	727,400894	-1,561047
12:57:34,39	0,338015	3,214921	-0,226995	0,113975	-1,430982	-0,941026	-8,651465	-0,970532	1,274183	-0,768051	48,205002	-1,561084	4,397758	4,247109	0,076234	392,015650	-284,169864	11,170553	-8,651465	-0,970532	1,274183	-76,954781	727,345032	-1,561084	-8,651465	-0,970532	1,274183	-76,954781	727,345032	-1,561084
12:57:34,44	0,338015	3,214921	-0,226995	0,113975	-1,430982	-0,941026	-8,644762	-0,968072	1,273365	-0,897319	48,418719	-1,558883	4,401788	4,249660	0,076596	391,976115	-284,165777	11,167100	-8,648986	-0,970287	1,273727	-76,965929	727,108176	-1,562337	-8,648986	-0,970287	1,273727	-76,965929	727,108176	-1,562337
12:57:34,49	0,338015	3,214921	-0,226995	0,113975	-1,430982	-0,941026	-8,648986	-0,970287	1,273727	-0,798370	48,162796	-1,562337	4,400584	4,249347	0,075792	391,946115	-284,118351	11,149782	-8,648113	-0,969401	1,272922	-76,916380	727,035353	-1,579655	-8,648113	-0,969401	1,272922	-76,916380	727,035353	-1,579655
12:57:34,54	0,338015	3,214921	-0,226995	0,113975	-1,430982	-0,941026	-8,648113	-0,969401	1,272922	-0,818368	48,158491	-1,579655	4,395208	4,248669	0,072681	391,902991	-284,071849	11,181649	-8,648113	-0,969401	1,272922	-76,916380	727,035353	-1,579655	-8,648113	-0,969401	1,272922	-76,916380	727,035353	-1,579655
12:57:34,59	0,338015	3,214921	-0,226995	0,113975	-1,430982	-0,941026	-8,644838	-0,965084	1,269812	-1,024150	48,268208	-1,547788	4,399739	4,246463	0,074589	391,796288	-284,037633	11,178291	-8,644838	-0,965084	1,269812	-76,783265	726,887960	-1,547788	-8,644838	-0,965084	1,269812	-76,783265	726,887960	-1,547788
12:57:34,64	0,338015	3,214921	-0,226995	0,113975	-1,430982	-0,941026	-8,645193	-0,970112	1,271720	-0,786452	48,140209	-1,551145	4,397878	4,251104	0,073887	391,787978	-283,981495	11,143015	-8,645193	-0,970112	1,271720	-76,940207	726,787864	-1,551145	-8,645193	-0,970112	1,271720	-76,940207	726,787864	-1,551145
12:57:34,69	0,338015	3,214921	-0,226995	0,113975	-1,430982	-0,941026	-8,648282	-0,966179	1,271018	-0,946464	47,944318	-1,586421	4,398424	4,243405	0,076882	391,702902	-283,993172	11,168909	-8,648282	-0,966179	1,271018	-76,791542	726,834456	-1,586421	-8,648282	-0,966179	1,271018	-76,791542	726,834456	-1,586421
12:57:34,74	0,338015	3,214921	-0,226995	0,113975	-1,430982	-0,941026	-8,641887	-0,970502	1,274013	-0,774349	48,209043	-1,560528	4,397310	4,243306	0,074164	391,713273	-283,923100	11,167649	-8,641887	-0,970502	1,274013	-76,958737	726,597135	-1,560528	-8,641887	-0,970502	1,274013	-76,958737	726,597135	-1,560528
12:57:34,79	0,338015	3,214921	-0,226995	0,113975	-1,430982	-0,941026	-8,641245	-0,969587	1,271294	-0,756070	48,216365	-1,561788	4,393675	4,241279	0,074906	391,653150	-283,910357	11,152759	-8,641245	-0,969587	1,271294	-76,868614	726,554072	-1,561788	-8,641245	-0,969587	1,271294	-76,868614	726,554072	-1,561788
12:57:34,84	0,338015	3,214921	-0,226995	0,113975	-1,430982	-0,941026	-8,637671	-0,967452	1,272036	-0,886088	48,343743	-1,576678	4,395260	4,241122	0,074510	391,572875	-283,911705	11,187948	-8,637671	-0,967452	1,272036	-76,831076	726,400937	-1,576678	-8,637671	-0,967452	1,272036	-76,831076	726,400937	-1,576678
12:57:34,89	0,338015	3,214921	-0,226995	0,113975	-1,430982	-0,941026	-8,637864	-0,970418	1,270840	-0,791812	48,217037	-1,549907	4,396341	4,239963	0,073709	391,522134	-283,903965	11,179530	-8,637864	-0,970418	1,270840	-76,969656	726,289398	-1,549907	-8,637864	-0,970418	1,270840	-76,969656	726,289398	-1,549907
12:57:34,94	0,338015	3,214921	-0,226995	0,113975	-1,430982	-0,941026	-8,637864	-0,970418	1,270840	-0,791812	48,217037	-1,549907	4,394613	4,239835	0,076053	391,521391	-283,857019	11,198677	-8,637864	-0,970418	1,270840	-76,969656	726,289398	-1,549907	-8,637864	-0,970418	1,270840	-76,969656	726,289398	-1,549907
12:57:34,99	0,338015	3,214921	-0,226995	0,113975	-1,430982	-0,941026	-8,636889	-0,968986	1,273184	-0,826012	48,243638	-1,530759	4,393217	4,240385	0,070940	391,415751	-283,816200	11,189487	-8,636668	-0,967503	1,268070	-76,869574	726,121674	-1,539949	-8,636668	-0,967503	1,268070	-76,869574	726,121674	-1,539949
12:57:35,04	0,338015	3,214921	-0,226995	0,113975	-1,430982	-0,941026	-8,636668	-0,967503	1,268070	-0,920614	48,143249	-1,539949	4,392057	4,236823	0,076767	391,399869	-283,810573	11,175866	-8,633003	-0,968279	1,273897	-76,893206	726,007998	-1,553571	-8,633003	-0,968279	1,273897	-76,893206	726,007998	-1,553571
12:57:35,09	0,338015	3,214921	-0,226995	0,113975	-1,430982	-0,941026	-8,633003	-0,968279	1,273897	-0,883332	48,317235	-1,553571	4,390232	4,239731	0,074800	391,361612	-283,741206	11,189484	-8,633003	-0,968279	1,273897	-76,893206	726,007998	-1,553571	-8,633003	-0,968279	1,273897	-76,893206	726,007998	-1,553571
12:57:35,14	0,338015	3,214921	-0,226995	0,113975	-1,430982	-0,941026	-8,634609	-0,965244	1,271931	-1,000181	48,165914	-1,539953	4,391973	4,238271	0,073996	391,337854	-283,726412	11,156860	-8,634609	-0,965244	1,271931	-76,771847	725,982739	-1,539953	-8,634609	-0,965244	1,271931	-76,771847	725,982739	-1,539953
12:57:35,19	0,338015	3,214921	-0,226995	0,113975	-1,430982	-0,941026	-8,633344	-0,965139	1,270714	-0,989465	48,118174	-1,555678	4,387126	4,235148	0,071640	391,261098	-283,695392	11,163620	-8,633344	-0,965139	1,270714	-76,752852	725,835705	-1,555678	-8,633344	-0,965139	1,270714	-76,752852	725,835705	-1,555678
12:57:35,24	0,338015	3,214921	-0,226995	0,113975	-1,430982	-0,941026	-8,627763	-0,966188	1,270053	-0,971027	48,360068	-1,522092	4,387626	4,233330	0,072922	391,211502	-283,677534	11,207345	-8,627763	-0,966188	1,270053	-76,816765	725,639487	-1,522092	-8,627763	-0,966188	1,270053	-76,816765	725,639487	-1,522092
12:57:35,29	0,338015	3,214921	-0,226995	0,113975	-1,430982	-0,941026	-8,627874	-0,964725	1,268755	-1,010159	48,292745	-1,538401	4,386415	4,234158	0,071625	391,176662	-283,614778	11,191035	-8,627874	-0,964725	1,268755	-76,741075	725,580878	-1,538401	-8,627874	-0,964725	1,268755	-76,741075	725,580878	-1,538401
12:57:35,34	0,338015	3,214921	-0,226995	0,113975	-1,430982	-0,941026	-8,627874	-0,964725	1,268755	-1,010159	48,292745	-1,538401	4,388712	4,236066	0,072765	391,157164	-283,635167	11,176033	-8,627874	-0,964725	1,268755	-76,741075	725,580878	-1,538401	-8,627874	-0,964725	1,268755	-76,741075	725,580878	-1,538401
12:57:35,39	0,338015	3,214921	-0,226995	0,113975	-1,430982	-0,941026	-8,630675	-0,965760	1,269896	-0,983723	48,140410	-1,553404	4,388128	4,233673	0,076257	391,140748	-283,622579	11,164334	-8,630675	-0,965760	1,269896	-76,795921	725,648409	-1,553404	-8,630675	-0,965760	1,269896	-76,795921	725,648409	-1,553404
12:57:35,44	0,338015	3,214921	-0,226995	0,113975	-1,430982	-0,941026	-8,625014	-0,966238	1,270659	-0,955762	48,366542	-1,562967	4,386295	4,230925	0,073528	391,099640	-283,598336	11,166469	-8,625014	-0,966238	1,270659	-76,805438	725,430162	-1,562967	-8,625014	-0,966238	1,270659	-76,805438	725,430162	-1,562967
12:57:35,49	0,338015	3,214921	-0,226995	0,113975	-1,430982	-0,941026	-8,626470	-0,966625	1,268716	-0,938276	48,232027	-1,526121	4,387980	4,232962	0,069227	391,068890	-283,583786	11,160772	-8,626470	-0,966625	1,268716	-76,818336	725,409932	-1,526121	-8,626470	-0,966625	1,268716	-76,818336	725,409932	-1,526121
12:57:35,54	0,338015	3,214921	-0,226995	0,113975	-1,430982	-0,941026	-8,626470	-0,966625	1,268716	-0,938276	48,232027	-1,526121	4,386677	4,228344	0,070796	390,996755	-283,574863	11,198695	-8,626470	-0,966625	1,268716	-76,818336	725,409932	-1,526121	-8,626470	-0,966625	1,268716	-76,818336	725,409932	-1,526121
12:57:35,59	0,338015	3,214921	-0,226995	0,113975	-1,430982	-0,941026	-8,622970	-0,967859	1,267926	-0,902601	48,371993	-1,530741	4,379141	4,220472	0,069699	390,498437	-283,230111	11,179142	-8,622970	-0,967859	1,267926	-76,879501	725,275160	-1,530741	-8,622970	-0,967859	1,267926	-76,879501	725,275160	-1,530741
12:57:35,64	0,338015	3,214921	-0,226995	0,113975	-1,430982	-0,941026	-8,619720	-0,966333	1,267494	-0,953480	48,431534	-1,545687	3,062908	2,265640	-0,050068	293,127406	-219,042872	11,582013	-8,619720	-0,966333	1,267494	-76,810621	725,079582	-1,545687	-8,619720	-0,966333	1,267494	-76,810621	725,079582	-1,545687
12:57:35,69	0,288239	3,214903	-0,226933	0,113982	-1,430964	-0,940983	-6,261335	-0,802794	1,147063	-2,534308	54,153739	-1,147423	2,693993	1,722672	-0,087496	266,131412	-201,128801	11,686754	-6,261335	-0,802794	1,147063	-65,553650	545,668520	-1,147423	-6,261335	-0,802794	1,147063	-65,553650	545,668520	-1,147423
12:57:35,74	0,288239	3,214903	-0,226933	0,113982	-1,430964	-0,940983	-5,613767	-0,758466	1,107774	-2,832448	55,702664	-1,030689	2,700735	1,726994	-0,089357	266,310156	-201,242533	11,698747	-5,613767	-0,758466	1,107774	-62,372046	496,383407	-1,030689	-5,613767	-0,758466	1,107774	-62,372046	496,383407	-1,030689
12:57:35,79	0,288239	3,214903	-0,226933	0,113982	-1,430964	-0,940983	-5,613767	-0,758466	1,107774	-2,832448	55,702664	-1,030689	2,707562	1,730797	-0,088510	266,532459	-201,401663	11,663523	-5,613767	-0,758466	1,107774	-62,372046	496,383407	-1,030689	-5,613767	-0,758466	1,107774	-62,372046	496,383407	-1,030689
12:57:35,84	0,288239	3,214903	-0,226933	0,113982	-1,430964	-0,940983	-5,623040	-0,755771	1,108251	-2,962404	55,599185	-1,067468	2,703038	1,736372	-0,088879	266,643208	-201,423065	11,661969	-5,623040	-0,755771	1,108251	-62,290448	497,007829	-1,067468	-5,623040	-0,755771	1,108251	-62,290448	497,007829	-1,067468
12:57:35,89	0,288239	3,214903	-0,226933	0,113982	-1,430964	-0,940983	-5,624492	-0,759873	1,109118	-2,760704	55,644202	-1,022187	2,707315	1,735578	-0,088013	266,741795	-201,493347	11,707250	-5,624492	-0,759873	1,109118	-62,410709	497,166827	-1,022187	-5,624492	-0,759873	1,109118	-62,410709	497,166827	-1,022187
12:57:35,94	0,288239	3,214903	-0,226933	0,113982	-1,430964	-0,940983	-5,628703	-0,759644	1,104463	-2,737293	55,502983	-1,043832	2,709223	1,739340	-0,092668	266,826786	-201,501682	11,685604	-5,628703	-0,759644	1,104463	-62,369385	497,356200	-1,043832	-5,628703	-0,759644	1,104463	-62,369385	497,356200	-1,043832
12:57:35,99	0,288239	3,214903	-0,226933	0,113982	-1,430964	-0,940983	-5,629793	-0,756329	1,106404	-2,950450	55,517030	-1,052558	2,706897	1,741941	-0,090726	266,867641	-201,572320	11,676879	-5,629793	-0,756329	1,106404	-62,322268	497,455772	-1,052558	-5,629793	-0,756329	1,106404	-62,322268	497,455772	-1,052558
12:57:36,04	0,288239	3,214903	-0,226933	0,113982	-1,430964	-0,940983	-5,628447	-0,758628	1,108376	-2,823293	55,655844	-1,069953	2,708216	1,739626	-0,088755	266,931062	-201,600178	11,659484	-5,628447	-0,758628	1,108376	-62,375618	497,488972	-1,069953	-5,628447	-0,758628	1,108376	-62,375618	497,488972	-1,069953
12:57:36,09	0,288239	3,214903	-0,226933	0,113982	-1,430964	-0,940983	-5,628447	-0,758628	1,108376	-2,823293	55,655844	-1,069953	2,680069	1,693823	-0,091926	264,781468	-200,210807	11,657404	-5,628447	-0,758628	1,108376	-62,375618	497,488972	-1,069953	-5,628447	-0,758628	1,108376	-62,375618	497,488972	-1,069953
12:57:36,14	0,288239	3,214903	-0,226933	0,113982	-1,430964	-0,940983	-5,574708	-0,757154	1,105204	-2,771519	55,894000	-1,072033	1,269415	-0,366571	-0,216620	162,150010	-131,972133	12,065737	-5,574708	-0,757154	1,105204	-62,208119	493,508592	-1,072033	-5,574708	-0,757154	1,105204	-62,208119	493,508592	-1,072033
12:57:36,19	0,238134	3,214975	-0,226976	0,113987	-1,430970	-0,941011	-3,085028	-0,565690	0,980511	-4,946993	62,356599	-0,663699	1,008744	-0,740610	-0,257531	144,974828	-119,782894	12,077398	-3,085028	-0,565690	0,980511	-49,353648	304,531335	-0,663699	-3,085028	-0,565690	0,980511	-49,353648	304,531335	-0,663699
12:57:36,24	0,238134	3,214975	-0,226976	0,113987	-1,430970	-0,941011	-2,630765	-0,526961	0,939600	-4,992273	65,009529	-0,652038	1,023968	-0,713634	-0,259712	146,400623	-120,624860	12,043734	-2,630765	-0,526961	0,939600	-46,358751	271,524604	-0,652038	-2,630765	-0,526961	0,939600	-46,358751	271,524604	-0,652038
12:57:36,29	0,238134	3,214975	-0,226976	0,113987	-1,430970	-0,941011	-2,661740	-0,526657	0,937419	-5,024354	65,054625	-0,685703	1,032762	-0,704030	-0,260183	147,104142	-121,036246	12,055628	-2,674454	-0,529471	0,936947	-46,446041	275,153069	-0,673809	-2,674454	-0,529471	0,936947	-46,446041	275,153069	-0,673809
12:57:36,34	0,238134	3,214975	-0,226976	0,113987	-1,430970	-0,941011	-2,686155	-0,533862	0,937160	-4,662524	65,191635	-0,676331	1,042414	-0,696092	-0,259971	147,612377	-121,339231	12,053106	-2,686155	-0,533862	0,937160	-46,570655	276,054773	-0,676331	-2,686155	-0,533862	0,937160	-46,570655	276,054773	-0,676331
12:57:36,39	0,238134	3,214975	-0,226976	0,113987	-1,430970	-0,941011	-2,686155	-0,533862	0,937160	-4,662524	65,191635	-0,676331	1,044002	-0,685561	-0,264921	147,910669	-121,533457	12,063203	-2,686155	-0,533862	0,937160	-46,570655	276,054773	-0,676331	-2,686155	-0,533862	0,937160	-46,570655	276,054773	-0,676331
12:57:36,44	0,238134	3,214975	-0,226976	0,113987	-1,430970	-0,941011	-2,696068	-0,529971	0,932209	-4,883876	65,031592	-0,666234	1,046383	-0,682212	-0,262809	148,267122	-121,710279	12,082569	-2,700159	-0,530359	0,934322	-46,471806	277,178434	-0,646867	-2,700159	-0,530359	0,934322	-46,471806	277,178434	-0,646867
12:57:36,49	0,238134	3,214975	-0,226976	0,113987	-1,430970	-0,941011	-2,700159	-0,530359	0,934322	-4,838612	65,215964	-0,646867	1,051411	-0,677802	-0,265863	148,474906	-121,845405	12,045570	-2,706492	-0,532508	0,931268	-46,541890	277,593764	-0,683866	-2,706492	-0,532508	0,931268	-46,541890	277,593764	-0,683866
12:57:36,54	0,238134	3,214975	-0,226976	0,113987	-1,430970	-0,941011	-2,706492	-0,532508	0,931268	-4,739982	65,134164	-0,683866	1,054615	-0,681432	-0,262650	148,635030	-121,997828	12,056483	-2,704951	-0,537098	0,934481	-46,715451	277,767818	-0,672954	-2,704951	-0,537098	0,934481	-46,715451	277,767818	-0,672954
12:57:36,59	0,238134	3,214975	-0,226976	0,113987	-1,430970	-0,941011	-2,712938	-0,534778	0,937624	-4,684340	65,194159	-0,678053	1,056599	-0,673355	-0,259506	148,785960	-122,097006	12,051383	-2,712938	-0,534778	0,937624	-46,664395	278,159761	-0,678053	-2,712938	-0,534778	0,937624	-46,664395	278,159761	-0,678053
12:57:36,64	0,238134	3,214975	-0,226976	0,113987	-1,430970	-0,941011	-2,712938	-0,534778	0,937624	-4,684340	65,194159	-0,678053	1,056304	-0,671560	-0,262927	148,958755	-122,162725	12,059489	-2,714345	-0,533624	0,934204	-46,604350	278,379553	-0,669948	-2,714345	-0,533624	0,934204	-46,604350	278,379553	-0,669948
12:57:36,69	0,238134	3,214975	-0,226976	0,113987	-1,430970	-0,941011	-2,714345	-0,533624	0,934204	-4,714827	65,303497	-0,669948	1,054879	-0,669754	-0,261724	149,083951	-122,257768	12,043546	-2,714345	-0,533624	0,934204	-46,604350	278,379553	-0,669948	-2,714345	-0,533624	0,934204	-46,604350	278,379553	-0,669948
12:57:36,74	0,238134	3,214975	-0,226976	0,113987	-1,430970	-0,941011	-2,719262	-0,530521	0,935091	-4,870918	65,311830	-0,632518	1,056075	-0,665750	-0,262039	149,190048	-122,290151	12,096919	-2,719262	-0,530521	0,935091	-46,516814	278,773873	-0,632518	-2,719262	-0,530521	0,935091	-46,516814	278,773873	-0,632518
12:57:36,79	0,238134	3,214975	-0,226976	0,113987	-1,430970	-0,941011	-2,719262	-0,530521	0,935091	-4,870918	65,311830	-0,632518	1,060276	-0,662002	-0,262431	149,264317	-122,380305	12,060872	-2,719262	-0,530521	0,935091	-46,516814	278,773873	-0,632518	-2,719262	-0,530521	0,935091	-46,516814	278,773873	-0,632518
12:57:36,84	0,238134	3,214975	-0,226976	0,113987	-1,430970	-0,941011	-2,724608	-0,532286	0,934700	-4,820101	65,143223	-0,668565	1,060461	-0,662517	-0,264686	149,381218	-122,448449	12,087886	-2,724608	-0,532286	0,934700	-46,604517	279,024944	-0,668565	-2,724608	-0,532286	0,934700	-46,604517	279,024944	-0,668565
12:57:36,89	0,238134	3,214975	-0,226976	0,113987	-1,430970	-0,941011	-2,724255	-0,532703	0,932444	-4,798932	65,296900	-0,641550	1,066560	-0,660421	-0,262343	149,499028	-122,523713	12,030907	-2,729119	-0,536938	0,934788	-46,734636	279,419458	-0,698530	-2,729119	-0,536938	0,934788	-46,734636	279,419458	-0,698530
12:57:36,94	0,238134	3,214975	-0,226976	0,113987	-1,430970	-0,941011	-2,729119	-0,536938	0,934788	-4,585033	65,183611	-0,698530	1,061411	-0,657327	-0,263471	149,598527	-122,568263	12,048093	-2,729119	-0,536938	0,934788	-46,734636	279,419458	-0,698530	-2,729119	-0,536938	0,934788	-46,734636	279,419458	-0,698530
12:57:36,99	0,238134	3,214975	-0,226976	0,113987	-1,430970	-0,941011	-2,729225	-0,530931	0,933660	-4,886212	65,286570	-0,681343	1,066029	-0,663683	-0,265332	149,652024	-122,677589	12,077734	-2,729225	-0,530931	0,933660	-46,564291	279,530698	-0,681343	-2,729225	-0,530931	0,933660	-46,564291	279,530698	-0,681343
12:57:37,04	0,238134	3,214975	-0,226976	0,113987	-1,430970	-0,941011	-2,726029	-0,538109	0,931798	-4,580894	65,553758	-0,651702	1,069146	-0,662620	-0,263883	149,713472	-122,642277	12,029597	-2,726029	-0,538109	0,931798	-46,822435	279,546995	-0,651702	-2,726029	-0,538109	0,931798	-46,822435	279,546995	-0,651702
12:57:37,10	0,238134	3,214975	-0,226976	0,113987	-1,430970	-0,941011	-2,728507	-0,540276	0,933247	-4,406903	65,460419	-0,699840	1,069303	-0,657319	-0,263764	149,763558	-122,722666	12,057530	-2,728507	-0,540276	0,933247	-46,818555	279,648243	-0,699840	-2,728507	-0,540276	0,933247	-46,818555	279,648243	-0,699840
12:57:37,15	0,238134	3,214975	-0,226976	0,113987	-1,430970	-0,941011	-2,733177	-0,537761	0,933366	-4,582248	65,301157	-0,671906	1,067100	-0,659045	-0,264486	149,846586	-122,757433	12,074746	-2,733177	-0,537761	0,933366	-46,796490	279,855564	-0,671906	-2,733177	-0,537761	0,933366	-46,796490	279,855564	-0,671906
12:57:37,20	0,238134	3,214975	-0,226976	0,113987	-1,430970	-0,941011	-2,730580	-0,536717	0,932645	-4,625137	65,525478	-0,654690	1,068640	-0,653536	-0,260423	149,890515	-122,781319	12,052760	-2,736122	-0,535296	0,936708	-46,718480	280,072872	-0,676677	-2,736122	-0,535296	0,936708	-46,718480	280,072872	-0,676677
12:57:37,25	0,238134	3,214975	-0,226976	0,113987	-1,430970	-0,941011	-2,736122	-0,535296	0,936708	-4,697754	65,287310	-0,676677	1,069654	-0,653572	-0,263308	149,968358	-122,817028	12,043051	-2,736122	-0,535296	0,936708	-46,718480	280,072872	-0,676677	-2,736122	-0,535296	0,936708	-46,718480	280,072872	-0,676677
12:57:37,30	0,238134	3,214975	-0,226976	0,113987	-1,430970	-0,941011	-2,736598	-0,536192	0,933823	-4,643145	65,347840	-0,686385	1,069115	-0,652266	-0,264456	150,014223	-122,863152	12,046747	-2,737459	-0,535073	0,932675	-46,721585	280,256353	-0,682690	-2,737459	-0,535073	0,932675	-46,721585	280,256353	-0,682690
12:57:37,35	0,238134	3,214975	-0,226976	0,113987	-1,430970	-0,941011	-2,737459	-0,535073	0,932675	-4,718366	65,365835	-0,682690	1,069171	-0,653669	-0,264023	150,041790	-122,869505	12,079714	-2,737459	-0,535073	0,932675	-46,721585	280,256353	-0,682690	-2,737459	-0,535073	0,932675	-46,721585	280,256353	-0,682690
12:57:37,40	0,238134	3,214975	-0,226976	0,113987	-1,430970	-0,941011	-2,737928	-0,534947	0,935434	-4,701008	65,395713	-0,665709	1,069241	-0,651797	-0,261697	150,073180	-122,869588	12,063728	-2,737928	-0,534947	0,935434	-46,694343	280,323063	-0,665709	-2,737928	-0,534947	0,935434	-46,694343	280,323063	-0,665709
12:57:37,45	0,238134	3,214975	-0,226976	0,113987	-1,430970	-0,941011	-2,740423	-0,536883	0,934269	-4,659446	65,326456	-0,676851	1,072165	-0,650605	-0,262862	150,095981	-122,951029	12,052585	-2,740423	-0,536883	0,934269	-46,804787	280,449640	-0,676851	-2,740423	-0,536883	0,934269	-46,804787	280,449640	-0,676851
12:57:37,50	0,238134	3,214975	-0,226976	0,113987	-1,430970	-0,941011	-2,740488	-0,534396	0,931325	-4,756329	65,392905	-0,664934	1,070044	-0,649305	-0,265806	150,172704	-122,957825	12,064502	-2,740488	-0,534396	0,931325	-46,706388	280,521211	-0,664934	-2,740488	-0,534396	0,931325	-46,706388	280,521211	-0,664934
12:57:37,55	0,238134	3,214975	-0,226976	0,113987	-1,430970	-0,941011	-2,742902	-0,537093	0,932755	-4,642239	65,362223	-0,703569	1,073587	-0,648562	-0,264376	150,241778	-123,027925	12,025868	-2,742902	-0,537093	0,932755	-46,804038	280,680063	-0,703569	-2,742902	-0,537093	0,932755	-46,804038	280,680063	-0,703569
12:57:37,60	0,238134	3,214975	-0,226976	0,113987	-1,430970	-0,941011	-2,742902	-0,537093	0,932755	-4,642239	65,362223	-0,703569	1,073590	-0,648773	-0,261631	150,246639	-123,044013	12,052673	-2,742722	-0,537202	0,935499	-46,818418	280,687532	-0,676764	-2,742722	-0,537202	0,935499	-46,818418	280,687532	-0,676764
12:57:37,65	0,238134	3,214975	-0,226976	0,113987	-1,430970	-0,941011	-2,742722	-0,537202	0,935499	-4,648094	65,383867	-0,676764	1,073043	-0,647039	-0,263578	150,271468	-123,038302	12,044258	-2,742722	-0,537202	0,935499	-46,818418	280,687532	-0,676764	-2,742722	-0,537202	0,935499	-46,818418	280,687532	-0,676764
12:57:37,70	0,238134	3,214975	-0,226976	0,113987	-1,430970	-0,941011	-2,743950	-0,535861	0,933552	-4,700468	65,338651	-0,685179	1,073741	-0,644727	-0,265117	150,332979	-123,044393	12,039985	-2,743950	-0,535861	0,933552	-46,765521	280,738725	-0,685179	-2,743950	-0,535861	0,933552	-46,765521	280,738725	-0,685179
12:57:37,75	0,238134	3,214975	-0,226976	0,113987	-1,430970	-0,941011	-2,743031	-0,531764	0,934738	-4,899881	65,451033	-0,682863	1,069035	-0,645787	-0,262392	150,334201	-123,058790	12,046573	-2,743031	-0,531764	0,934738	-46,643330	280,778932	-0,682863	-2,743031	-0,531764	0,934738	-46,643330	280,778932	-0,682863
12:57:37,80	0,238134	3,214975	-0,226976	0,113987	-1,430970	-0,941011	-2,743031	-0,531764	0,934738	-4,899881	65,451033	-0,682863	1,072075	-0,645241	-0,263536	150,405033	-123,130494	12,030315	-2,743031	-0,531764	0,934738	-46,643330	280,778932	-0,682863	-2,743031	-0,531764	0,934738	-46,643330	280,778932	-0,682863
12:57:37,85	0,238134	3,214975	-0,226976	0,113987	-1,430970	-0,941011	-2,746951	-0,536457	0,934013	-4,664716	65,356105	-0,674451	1,075061	-0,644738	-0,263118	150,424104	-123,120986	12,054986	-2,746951	-0,536457	0,934013	-46,776627	280,991792	-0,674451	-2,746951	-0,536457	0,934013	-46,776627	280,991792	-0,674451
12:57:37,90	0,238134	3,214975	-0,226976	0,113987	-1,430970	-0,941011	-2,746951	-0,536457	0,934013	-4,664716	65,356105	-0,674451	1,067269	-0,647735	-0,264056	150,428971	-123,120642	12,093699	-2,746951	-0,536457	0,934013	-46,776627	280,991792	-0,674451	-2,746951	-0,536457	0,934013	-46,776627	280,991792	-0,674451
12:57:37,95	0,238134	3,214975	-0,226976	0,113987	-1,430970	-0,941011	-2,740460	-0,531208	0,933075	-4,934947	65,697719	-0,635738	1,074574	-0,644061	-0,262307	150,484083	-123,150797	12,067473	-2,740460	-0,531208	0,933075	-46,634790	280,823802	-0,635738	-2,740460	-0,531208	0,933075	-46,634790	280,823802	-0,635738
12:57:38,00	0,238134	3,214975	-0,226976	0,113987	-1,430970	-0,941011	-2,747294	-0,535697	0,934824	-4,700068	65,405141	-0,661964	1,076891	-0,643494	-0,263869	150,481063	-123,184154	12,058180	-2,748944	-0,537421	0,933262	-46,828382	281,125508	-0,671256	-2,748944	-0,537421	0,933262	-46,828382	281,125508	-0,671256
12:57:38,05	0,238134	3,214975	-0,226976	0,113987	-1,430970	-0,941011	-2,748944	-0,537421	0,933262	-4,640847	65,333400	-0,671256	1,076355	-0,642447	-0,266579	150,514059	-123,184900	12,059529	-2,748944	-0,537421	0,933262	-46,828382	281,125508	-0,671256	-2,748944	-0,537421	0,933262	-46,828382	281,125508	-0,671256
12:57:38,10	0,238134	3,214975	-0,226976	0,113987	-1,430970	-0,941011	-2,749582	-0,536433	0,930551	-4,676363	65,329172	-0,669908	1,075219	-0,640723	-0,267349	150,550459	-123,215426	12,058705	-2,750507	-0,534587	0,929781	-46,745671	281,242668	-0,670732	-2,750507	-0,534587	0,929781	-46,745671	281,242668	-0,670732
12:57:38,15	0,238134	3,214975	-0,226976	0,113987	-1,430970	-0,941011	-2,750507	-0,534587	0,929781	-4,780589	65,327846	-0,670732	1,075545	-0,642942	-0,266465	150,564637	-123,238510	12,049741	-2,750507	-0,534587	0,929781	-46,745671	281,242668	-0,670732	-2,750507	-0,534587	0,929781	-46,745671	281,242668	-0,670732
12:57:38,20	0,238134	3,214975	-0,226976	0,113987	-1,430970	-0,941011	-2,749778	-0,537888	0,935622	-4,594563	65,411372	-0,704075	1,077713	-0,643005	-0,261509	150,597128	-123,225781	12,025361	-2,749778	-0,537888	0,935622	-46,818784	281,268932	-0,704075	-2,749778	-0,537888	0,935622	-46,818784	281,268932	-0,704075
12:57:38,25	0,238134	3,214975	-0,226976	0,113987	-1,430970	-0,941011	-2,749778	-0,537888	0,935622	-4,594563	65,411372	-0,704075	1,080064	-0,640210	-0,265391	150,615314	-123,239849	12,032752	-2,749778	-0,537888	0,935622	-46,818784	281,268932	-0,704075	-2,749778	-0,537888	0,935622	-46,818784	281,268932	-0,704075
12:57:38,30	0,238134	3,214975	-0,226976	0,113987	-1,430970	-0,941011	-2,753374	-0,538527	0,931740	-4,564458	65,247151	-0,696685	1,077759	-0,640050	-0,263434	150,650495	-123,281141	12,034347	-2,752360	-0,536450	0,933697	-46,801923	281,411267	-0,695089	-2,752360	-0,536450	0,933697	-46,801923	281,411267	-0,695089
12:57:38,35	0,238134	3,214975	-0,226976	0,113987	-1,430970	-0,941011	-2,750498	-0,535445	0,932140	-4,760981	65,445963	-0,694981	1,075957	-0,641160	-0,264991	150,639834	-123,295893	12,034456	-2,750498	-0,535445	0,932140	-46,793401	281,360058	-0,694981	-2,750498	-0,535445	0,932140	-46,793401	281,360058	-0,694981
12:57:38,40	0,238134	3,214975	-0,226976	0,113987	-1,430970	-0,941011	-2,753452	-0,539222	0,934499	-4,564401	65,315354	-0,676685	1,080705	-0,640490	-0,262632	150,659853	-123,307250	12,052751	-2,753452	-0,539222	0,934499	-46,893320	281,461362	-0,676685	-2,753452	-0,539222	0,934499	-46,893320	281,461362	-0,676685
12:57:38,45	0,238134	3,214975	-0,226976	0,113987	-1,430970	-0,941011	-2,752008	-0,535312	0,932944	-4,778059	65,420047	-0,677316	1,076597	-0,639786	-0,264186	150,680288	-123,331011	12,052121	-2,752008	-0,535312	0,932944	-46,800075	281,452659	-0,677316	-2,752008	-0,535312	0,932944	-46,800075	281,452659	-0,677316
12:57:38,50	0,238134	3,214975	-0,226976	0,113987	-1,430970	-0,941011	-2,752008	-0,535312	0,932944	-4,778059	65,420047	-0,677316	1,082177	-0,641904	-0,265260	150,713846	-123,330737	12,045820	-2,752964	-0,541203	0,931871	-46,939162	281,506918	-0,683616	-2,752964	-0,541203	0,931871	-46,939162	281,506918	-0,683616
12:57:38,55	0,238134	3,214975	-0,226976	0,113987	-1,430970	-0,941011	-2,755509	-0,536158	0,932960	-4,709101	65,302777	-0,687250	1,079080	-0,637177	-0,264170	150,748886	-123,341770	12,042187	-2,755509	-0,536158	0,932960	-46,797505	281,610226	-0,687250	-2,755509	-0,536158	0,932960	-46,797505	281,610226	-0,687250
12:57:38,60	0,238134	3,214975	-0,226976	0,113987	-1,430970	-0,941011	-2,755509	-0,536158	0,932960	-4,709101	65,302777	-0,687250	1,077893	-0,637933	-0,264563	150,745524	-123,349434	12,037052	-2,754260	-0,535508	0,932568	-46,788599	281,578061	-0,692384	-2,754260	-0,535508	0,932568	-46,788599	281,578061	-0,692384
12:57:38,65	0,238134	3,214975	-0,226976	0,113987	-1,430970	-0,941011	-2,756126	-0,537259	0,930665	-4,639467	65,322253	-0,672107	1,080342	-0,637194	-0,266466	150,799706	-123,356841	12,057330	-2,756126	-0,537259	0,930665	-46,814336	281,678116	-0,672107	-2,756126	-0,537259	0,930665	-46,814336	281,678116	-0,672107
12:57:38,70	0,238134	3,214975	-0,226976	0,113987	-1,430970	-0,941011	-2,760042	-0,538386	0,931839	-4,602761	65,146263	-0,658543	1,081563	-0,640596	-0,265299	150,806996	-123,361946	12,031862	-2,760042	-0,538386	0,931839	-46,866080	281,809547	-0,658543	-2,760042	-0,538386	0,931839	-46,866080	281,809547	-0,658543
12:57:38,75	0,238134	3,214975	-0,226976	0,113987	-1,430970	-0,941011	-2,760042	-0,538386	0,931839	-4,602761	65,146263	-0,658543	1,083309	-0,639689	-0,266464	150,811170	-123,389414	12,032084	-2,760042	-0,538386	0,931839	-46,866080	281,809547	-0,658543	-2,760042	-0,538386	0,931839	-46,866080	281,809547	-0,658543
12:57:38,80	0,238134	3,214975	-0,226976	0,113987	-1,430970	-0,941011	-2,755448	-0,541076	0,930666	-4,463495	65,383706	-0,697352	1,080787	-0,639206	-0,264974	150,705435	-123,317189	12,019678	-2,755448	-0,541076	0,930666	-46,937945	281,686374	-0,697352	-2,755448	-0,541076	0,930666	-46,937945	281,686374	-0,697352
12:57:38,85	0,238134	3,214975	-0,226976	0,113987	-1,430970	-0,941011	-2,754605	-0,538651	0,932157	-4,579915	65,299854	-0,709759	0,005335	-2,167873	-0,424246	75,965316	-71,419556	12,167399	-2,754605	-0,538651	0,932157	-46,864001	281,536356	-0,709759	-2,754605	-0,538651	0,932157	-46,864001	281,536356	-0,709759
12:57:38,90	0,188031	3,214957	-0,226975	0,113994	-1,430976	-0,941011	-1,007633	-0,366172	0,695597	-5,110860	65,171625	-0,599585	0,057930	-2,065890	-0,501534	76,141374	-70,524299	12,129851	-1,007633	-0,366172	0,695597	-33,855392	144,270805	-0,599585	-1,007633	-0,366172	0,695597	-33,855392	144,270805	-0,599585
12:57:38,95	0,188031	3,214957	-0,226975	0,113994	-1,430976	-0,941011	-1,007633	-0,366172	0,695597	-5,110860	65,171625	-0,599585	0,112350	-1,985510	-0,506161	79,392600	-72,591195	12,088290	-1,007633	-0,366172	0,695597	-33,855392	144,270805	-0,599585	-1,007633	-0,366172	0,695597	-33,855392	144,270805	-0,599585
12:57:39,00	0,188031	3,214957	-0,226975	0,113994	-1,430976	-0,941011	-1,104454	-0,373112	0,690969	-4,914367	63,986010	-0,641147	0,136030	-1,954304	-0,512287	80,667083	-73,447081	12,079605	-1,104454	-0,373112	0,690969	-34,203664	150,685659	-0,641147	-1,104454	-0,373112	0,690969	-34,203664	150,685659	-0,641147
12:57:39,05	0,188031	3,214957	-0,226975	0,113994	-1,430976	-0,941011	-1,143319	-0,378016	0,684844	-4,763339	63,496726	-0,649832	0,148551	-1,924959	-0,515091	81,563272	-73,992347	12,080531	-1,143319	-0,378016	0,684844	-34,437595	153,247249	-0,649832	-1,143319	-0,378016	0,684844	-34,437595	153,247249	-0,649832
12:57:39,10	0,188031	3,214957	-0,226975	0,113994	-1,430976	-0,941011	-1,191159	-0,374873	0,683023	-4,974757	62,813898	-0,708963	0,157893	-1,907998	-0,512903	82,266761	-74,432727	12,052304	-1,191159	-0,374873	0,683023	-34,402251	156,319862	-0,708963	-1,191159	-0,374873	0,683023	-34,402251	156,319862	-0,708963
12:57:39,15	0,188031	3,214957	-0,226975	0,113994	-1,430976	-0,941011	-1,191159	-0,374873	0,683023	-4,974757	62,813898	-0,708963	0,165569	-1,898659	-0,515076	82,673385	-74,698694	12,053330	-1,191159	-0,374873	0,683023	-34,402251	156,319862	-0,708963	-1,191159	-0,374873	0,683023	-34,402251	156,319862	-0,708963
12:57:39,20	0,188031	3,214957	-0,226975	0,113994	-1,430976	-0,941011	-1,221725	-0,379875	0,682989	-4,761142	62,290536	-0,690849	0,176843	-1,887331	-0,514142	83,106163	-74,964360	12,038587	-1,221725	-0,379875	0,682989	-34,581315	158,195963	-0,690849	-1,221725	-0,379875	0,682989	-34,581315	158,195963	-0,690849
12:57:39,25	0,188031	3,214957	-0,226975	0,113994	-1,430976	-0,941011	-1,221725	-0,379875	0,682989	-4,761142	62,290536	-0,690849	0,177940	-1,883287	-0,515635	83,361305	-75,190284	11,984397	-1,221725	-0,379875	0,682989	-34,581315	158,195963	-0,690849	-1,221725	-0,379875	0,682989	-34,581315	158,195963	-0,690849
12:57:39,30	0,188031	3,214957	-0,226975	0,113994	-1,430976	-0,941011	-1,210346	-0,376556	0,681986	-4,919741	62,226658	-0,676284	0,168279	-1,895527	-0,515145	82,545387	-74,624461	12,053153	-1,210346	-0,376556	0,681986	-34,479397	157,238819	-0,676284	-1,210346	-0,376556	0,681986	-34,479397	157,238819	-0,676284
12:57:39,35	0,188031	3,214957	-0,226975	0,113994	-1,430976	-0,941011	-1,210346	-0,376556	0,681986	-4,919741	62,226658	-0,676284	-0,521404	-2,859419	-0,717859	31,944414	-38,992855	12,120592	-1,210346	-0,376556	0,681986	-34,479397	157,238819	-0,676284	-1,210346	-0,376556	0,681986	-34,479397	157,238819	-0,676284
12:57:39,40	0,137964	3,215058	-0,226976	0,113990	-1,430988	-0,941025	-0,030750	-0,261220	0,479271	-5,359868	61,928123	-0,608844	-0,456440	-2,748014	-0,812038	33,204137	-38,963293	11,986928	-0,030750	-0,261220	0,479271	-25,865603	64,342022	-0,608844	-0,030750	-0,261220	0,479271	-25,865603	64,342022	-0,608844
12:57:39,45	0,137964	3,215058	-0,226976	0,113990	-1,430988	-0,941025	-0,159711	-0,261778	0,385093	-4,675370	56,298331	-0,742509	-0,412835	-2,671315	-0,815680	35,983771	-40,770714	11,994271	-0,159711	-0,261778	0,385093	-25,224937	68,835656	-0,742509	-0,159711	-0,261778	0,385093	-25,224937	68,835656	-0,742509
12:57:39,50	0,137964	3,215058	-0,226976	0,113990	-1,430988	-0,941025	-0,247937	-0,261191	0,381451	-4,881349	55,021545	-0,735166	-0,388277	-2,642332	-0,818229	37,395908	-41,667989	11,990181	-0,247937	-0,261191	0,381451	-25,384837	74,484576	-0,735166	-0,247937	-0,261191	0,381451	-25,384837	74,484576	-0,735166
12:57:39,55	0,137964	3,215058	-0,226976	0,113990	-1,430988	-0,941025	-0,312572	-0,269191	0,376426	-4,601080	54,266051	-0,785606	-0,372258	-2,618492	-0,819869	38,267210	-42,248255	11,965097	-0,312572	-0,269191	0,376426	-25,732591	78,802964	-0,785606	-0,312572	-0,269191	0,376426	-25,732591	78,802964	-0,785606
12:57:39,60	0,137964	3,215058	-0,226976	0,113990	-1,430988	-0,941025	-0,312572	-0,269191	0,376426	-4,601080	54,266051	-0,785606	-0,359640	-2,601233	-0,822803	38,835230	-42,620281	11,924797	-0,335227	-0,272218	0,374328	-25,853105	80,191983	-0,804639	-0,335227	-0,272218	0,374328	-25,853105	80,191983	-0,804639
12:57:39,65	0,137964	3,215058	-0,226976	0,113990	-1,430988	-0,941025	-0,335227	-0,272218	0,374328	-4,483962	53,876675	-0,804639	-0,353043	-2,587589	-0,823373	39,312671	-42,916792	11,972045	-0,350342	-0,271110	0,373757	-25,841787	81,154263	-0,757391	-0,350342	-0,271110	0,373757	-25,841787	81,154263	-0,757391
12:57:39,70	0,137964	3,215058	-0,226976	0,113990	-1,430988	-0,941025	-0,356797	-0,270659	0,371555	-4,650340	53,747912	-0,766961	-0,350205	-2,581773	-0,825576	39,652463	-43,190604	11,962476	-0,356797	-0,270659	0,371555	-25,897083	81,756509	-0,766961	-0,356797	-0,270659	0,371555	-25,897083	81,756509	-0,766961
12:57:39,75	0,137964	3,215058	-0,226976	0,113990	-1,430988	-0,941025	-0,372062	-0,276132	0,372084	-4,363832	53,388961	-0,774381	-0,337833	-2,571290	-0,825046	40,029982	-43,406347	11,955056	-0,372062	-0,276132	0,372084	-26,040193	82,595835	-0,774381	-0,372062	-0,276132	0,372084	-26,040193	82,595835	-0,774381
12:57:39,80	0,137964	3,215058	-0,226976	0,113990	-1,430988	-0,941025	-0,372062	-0,276132	0,372084	-4,363832	53,388961	-0,774381	-0,338635	-2,562183	-0,824980	40,288066	-43,576844	11,938424	-0,372062	-0,276132	0,372084	-26,040193	82,595835	-0,774381	-0,372062	-0,276132	0,372084	-26,040193	82,595835	-0,774381
12:57:39,85	0,137964	3,215058	-0,226976	0,113990	-1,430988	-0,941025	-0,383473	-0,275767	0,371477	-4,432305	53,350475	-0,781686	-0,332444	-2,561225	-0,825654	40,485793	-43,726643	11,947751	-0,383473	-0,275767	0,371477	-26,079992	83,453122	-0,781686	-0,383473	-0,275767	0,371477	-26,079992	83,453122	-0,781686
12:57:39,90	0,137964	3,215058	-0,226976	0,113990	-1,430988	-0,941025	-0,383473	-0,275767	0,371477	-4,432305	53,350475	-0,781686	-0,330295	-2,552746	-0,824385	40,734937	-43,861556	11,975642	-0,383473	-0,275767	0,371477	-26,079992	83,453122	-0,781686	-0,383473	-0,275767	0,371477	-26,079992	83,453122	-0,781686
12:57:39,95	0,137964	3,215058	-0,226976	0,113990	-1,430988	-0,941025	-0,391891	-0,273388	0,372745	-4,548262	53,195995	-0,753795	-0,322906	-2,548707	-0,825489	40,929462	-43,961749	11,948755	-0,391891	-0,273388	0,372745	-26,009224	83,959402	-0,753795	-0,391891	-0,273388	0,372745	-26,009224	83,959402	-0,753795
12:57:40,00	0,137964	3,215058	-0,226976	0,113990	-1,430988	-0,941025	-0,400051	-0,275335	0,372854	-4,469250	53,131979	-0,771131	-0,324529	-2,546652	-0,824277	41,035904	-44,060961	11,958306	-0,400051	-0,275335	0,372854	-26,083011	84,536011	-0,771131	-0,400051	-0,275335	0,372854	-26,083011	84,536011	-0,771131
12:57:40,05	0,137964	3,215058	-0,226976	0,113990	-1,430988	-0,941025	-0,400051	-0,275335	0,372854	-4,469250	53,131979	-0,771131	-0,324191	-2,541819	-0,826941	41,257171	-44,200910	11,924874	-0,404406	-0,273211	0,370189	-26,037308	84,913008	-0,804562	-0,404406	-0,273211	0,370189	-26,037308	84,913008	-0,804562
12:57:40,10	0,137964	3,215058	-0,226976	0,113990	-1,430988	-0,941025	-0,404406	-0,273211	0,370189	-4,590233	53,167133	-0,804562	-0,318824	-2,541313	-0,826097	41,322064	-44,286273	11,965568	-0,404406	-0,273211	0,370189	-26,037308	84,913008	-0,804562	-0,404406	-0,273211	0,370189	-26,037308	84,913008	-0,804562
12:57:40,15	0,137964	3,215058	-0,226976	0,113990	-1,430988	-0,941025	-0,407528	-0,277605	0,371033	-4,403208	53,103689	-0,763868	-0,319165	-2,534638	-0,826470	41,489354	-44,394427	11,922782	-0,407528	-0,277605	0,371033	-26,195237	85,094611	-0,763868	-0,407528	-0,277605	0,371033	-26,195237	85,094611	-0,763868
12:57:40,20	0,137964	3,215058	-0,226976	0,113990	-1,430988	-0,941025	-0,413137	-0,273973	0,370660	-4,602104	53,010937	-0,806655	-0,313601	-2,533395	-0,824458	41,631319	-44,450708	11,924286	-0,416996	-0,278170	0,372673	-26,197978	85,695570	-0,805150	-0,416996	-0,278170	0,372673	-26,197978	85,695570	-0,805150
12:57:40,25	0,137964	3,215058	-0,226976	0,113990	-1,430988	-0,941025	-0,416996	-0,278170	0,372673	-4,361623	52,961359	-0,805150	-0,311726	-2,532932	-0,826339	41,718705	-44,533296	11,951351	-0,418334	-0,279562	0,370791	-26,262703	85,847994	-0,778086	-0,418334	-0,279562	0,370791	-26,262703	85,847994	-0,778086
12:57:40,31	0,137964	3,215058	-0,226976	0,113990	-1,430988	-0,941025	-0,418334	-0,279562	0,370791	-4,317057	53,008767	-0,778086	-0,308400	-2,527392	-0,825035	41,841868	-44,616424	11,913302	-0,418334	-0,279562	0,370791	-26,262703	85,847994	-0,778086	-0,418334	-0,279562	0,370791	-26,262703	85,847994	-0,778086
12:57:40,36	0,137964	3,215058	-0,226976	0,113990	-1,430988	-0,941025	-0,424796	-0,279673	0,372096	-4,321706	52,820992	-0,816135	-0,313160	-2,523903	-0,826272	41,947856	-44,671912	11,955296	-0,424796	-0,279673	0,372096	-26,276048	86,167452	-0,816135	-0,424796	-0,279673	0,372096	-26,276048	86,167452	-0,816135
12:57:40,41	0,137964	3,215058	-0,226976	0,113990	-1,430988	-0,941025	-0,425438	-0,273806	0,370859	-4,621849	52,907142	-0,774140	-0,307702	-2,522598	-0,826233	42,044728	-44,734739	11,943712	-0,429296	-0,277880	0,370897	-26,229570	86,521558	-0,785725	-0,429296	-0,277880	0,370897	-26,229570	86,521558	-0,785725
12:57:40,46	0,137964	3,215058	-0,226976	0,113990	-1,430988	-0,941025	-0,429296	-0,277880	0,370897	-4,415968	52,821798	-0,785725	-0,306380	-2,520938	-0,824672	42,120657	-44,766102	11,912381	-0,431395	-0,278195	0,372458	-26,227115	86,658617	-0,817056	-0,431395	-0,278195	0,372458	-26,227115	86,658617	-0,817056
12:57:40,51	0,137964	3,215058	-0,226976	0,113990	-1,430988	-0,941025	-0,432759	-0,276808	0,372893	-4,476510	52,801235	-0,780669	-0,306899	-2,519063	-0,824237	42,180470	-44,818655	11,948767	-0,432759	-0,276808	0,372893	-26,205967	86,772842	-0,780669	-0,432759	-0,276808	0,372893	-26,205967	86,772842	-0,780669
12:57:40,56	0,137964	3,215058	-0,226976	0,113990	-1,430988	-0,941025	-0,432759	-0,276808	0,372893	-4,476510	52,801235	-0,780669	-0,304373	-2,512122	-0,826943	42,303042	-44,881661	11,929221	-0,432759	-0,276808	0,372893	-26,205967	86,772842	-0,780669	-0,432759	-0,276808	0,372893	-26,205967	86,772842	-0,780669
12:57:40,61	0,137964	3,215058	-0,226976	0,113990	-1,430988	-0,941025	-0,440033	-0,275525	0,370188	-4,536500	52,560651	-0,800215	-0,303634	-2,513720	-0,824556	42,386893	-44,942544	11,939383	-0,440033	-0,275525	0,370188	-26,165248	87,103252	-0,800215	-0,440033	-0,275525	0,370188	-26,165248	87,103252	-0,800215
12:57:40,66	0,137964	3,215058	-0,226976	0,113990	-1,430988	-0,941025	-0,439019	-0,276964	0,372575	-4,472481	52,716460	-0,790054	-0,302995	-2,514400	-0,824568	42,418167	-44,984145	11,898985	-0,439019	-0,276964	0,372575	-26,214179	87,179427	-0,790054	-0,439019	-0,276964	0,372575	-26,214179	87,179427	-0,790054
12:57:40,72	0,137964	3,215058	-0,226976	0,113990	-1,430988	-0,941025	-0,444077	-0,276256	0,371787	-4,494077	52,548408	-0,834169	-0,304644	-2,511065	-0,826840	42,507111	-45,025077	11,946803	-0,444077	-0,276256	0,371787	-26,180145	87,408422	-0,834169	-0,444077	-0,276256	0,371787	-26,180145	87,408422	-0,834169
12:57:40,76	0,137964	3,215058	-0,226976	0,113990	-1,430988	-0,941025	-0,441186	-0,274658	0,370659	-4,602656	52,803243	-0,837404	-0,304548	-2,510690	-0,826472	42,554526	-45,051143	11,892033	-0,441186	-0,274658	0,370659	-26,163288	87,436331	-0,837404	-0,441186	-0,274658	0,370659	-26,163288	87,436331	-0,837404
12:57:40,81	0,137964	3,215058	-0,226976	0,113990	-1,430988	-0,941025	-0,441186	-0,274658	0,370659	-4,602656	52,803243	-0,837404	-0,314667	-2,529486	-0,827959	41,459931	-44,354410	11,921968	-0,441186	-0,274658	0,370659	-26,163288	87,436331	-0,837404	-0,441186	-0,274658	0,370659	-26,163288	87,436331	-0,837404
12:57:40,86	0,137964	3,215058	-0,226976	0,113990	-1,430988	-0,941025	-0,419849	-0,275292	0,369172	-4,513591	52,616463	-0,807469	-0,896968	-3,353263	-1,048408	2,799617	-17,475687	12,006287	-0,419849	-0,275292	0,369172	-26,124001	85,574583	-0,807469	-0,419849	-0,275292	0,369172	-26,124001	85,574583	-0,807469
12:57:40,91	0,087978	3,214932	-0,226984	0,113987	-1,431000	-0,941011	0,316274	-0,208567	0,043757	-5,012521	54,063114	-0,718062	-0,740514	-3,133625	-1,153374	11,048063	-23,365786	12,011375	0,316274	-0,208567	0,043757	-21,385065	29,235570	-0,718062	0,316274	-0,208567	0,043757	-21,385065	29,235570	-0,718062
12:57:40,96	0,087978	3,214932	-0,226984	0,113987	-1,431000	-0,941011	0,225732	-0,216886	0,044414	-4,839512	52,761230	-0,735822	-0,688039	-3,059372	-1,152717	13,868265	-25,293717	11,993615	0,225732	-0,216886	0,044414	-21,865031	35,041280	-0,735822	0,225732	-0,216886	0,044414	-21,865031	35,041280	-0,735822
12:57:41,01	0,087978	3,214932	-0,226984	0,113987	-1,431000	-0,941011	0,225732	-0,216886	0,044414	-4,839512	52,761230	-0,735822	-0,664205	-3,026470	-1,158407	15,258901	-26,263246	11,984954	0,225732	-0,216886	0,044414	-21,865031	35,041280	-0,735822	0,225732	-0,216886	0,044414	-21,865031	35,041280	-0,735822
12:57:41,06	0,087978	3,214932	-0,226984	0,113987	-1,431000	-0,941011	0,185321	-0,221076	0,038724	-4,765937	52,348951	-0,744482	-0,651921	-3,006830	-1,157744	15,997395	-26,768887	11,985181	0,185321	-0,221076	0,038724	-22,120392	37,801260	-0,744482	0,185321	-0,221076	0,038724	-22,120392	37,801260	-0,744482
12:57:41,11	0,087978	3,214932	-0,226984	0,113987	-1,431000	-0,941011	0,162170	-0,221894	0,039387	-4,792065	52,037484	-0,744256	-0,636866	-2,991083	-1,157901	16,632837	-27,245369	11,963575	0,141006	-0,227058	0,039230	-22,442506	40,656528	-0,765861	0,141006	-0,227058	0,039230	-22,442506	40,656528	-0,765861
12:57:41,16	0,087978	3,214932	-0,226984	0,113987	-1,431000	-0,941011	0,141006	-0,227058	0,039230	-4,618417	51,725504	-0,765861	-0,631402	-2,976897	-1,158496	17,129956	-27,546431	11,971614	0,141006	-0,227058	0,039230	-22,442506	40,656528	-0,765861	0,141006	-0,227058	0,039230	-22,442506	40,656528	-0,765861
12:57:41,21	0,087978	3,214932	-0,226984	0,113987	-1,431000	-0,941011	0,125988	-0,224698	0,038635	-4,753333	51,525606	-0,757823	-0,624879	-2,968938	-1,157309	17,474026	-27,835183	11,949513	0,125988	-0,224698	0,038635	-22,392119	41,635558	-0,757823	0,125988	-0,224698	0,038635	-22,392119	41,635558	-0,757823
12:57:41,26	0,087978	3,214932	-0,226984	0,113987	-1,431000	-0,941011	0,115834	-0,226367	0,039821	-4,744564	51,439953	-0,779924	-0,620414	-2,960946	-1,162121	17,805970	-28,033692	11,974909	0,115834	-0,226367	0,039821	-22,514385	42,346986	-0,779924	0,115834	-0,226367	0,039821	-22,514385	42,346986	-0,779924
12:57:41,31	0,087978	3,214932	-0,226984	0,113987	-1,431000	-0,941011	0,108252	-0,226406	0,039638	-4,732695	51,356812	-0,774808	-0,628550	-2,976721	-1,161864	17,004051	-27,493070	11,960228	0,108252	-0,226406	0,039638	-22,505561	42,859007	-0,774808	0,108252	-0,226406	0,039638	-22,505561	42,859007	-0,774808
12:57:41,36	0,087978	3,214932	-0,226984	0,113987	-1,431000	-0,941011	0,124409	-0,227079	0,035267	-4,646236	51,307807	-0,769209	-1,071425	-3,631723	-1,361720	-12,508137	-7,808892	12,135397	0,124409	-0,227079	0,035267	-22,471969	41,541671	-0,769209	0,124409	-0,227079	0,035267	-22,471969	41,541671	-0,769209
12:57:41,41	0,037960	3,215006	-0,226977	0,113993	-1,430997	-0,941039	0,913095	-0,171040	-0,164590	-5,269403	56,919081	-0,594040	-0,921889	-3,428310	-1,406064	-4,825255	-13,392371	12,126934	0,913095	-0,171040	-0,164590	-18,696021	-14,758881	-0,594040	0,913095	-0,171040	-0,164590	-18,696021	-14,758881	-0,594040
12:57:41,46	0,037960	3,215006	-0,226977	0,113993	-1,430997	-0,941039	0,574683	-0,204595	-0,212626	-4,779422	52,035477	-0,644135	-0,873159	-3,355427	-1,409756	-2,125109	-15,252588	12,085302	0,574683	-0,204595	-0,212626	-20,840159	6,922842	-0,644135	0,574683	-0,204595	-0,212626	-20,840159	6,922842	-0,644135
12:57:41,51	0,037960	3,215006	-0,226977	0,113993	-1,430997	-0,941039	0,574683	-0,204595	-0,212626	-4,779422	52,035477	-0,644135	-0,847665	-3,321921	-1,410808	-0,805509	-16,181259	12,085925	0,532919	-0,209920	-0,213678	-21,125724	9,636733	-0,643512	0,532919	-0,209920	-0,213678	-21,125724	9,636733	-0,643512
12:57:41,56	0,037960	3,215006	-0,226977	0,113993	-1,430997	-0,941039	0,532919	-0,209920	-0,213678	-4,646973	51,470883	-0,643512	-0,833032	-3,301482	-1,408187	-0,045935	-16,759077	12,092646	0,532919	-0,209920	-0,213678	-21,125724	9,636733	-0,643512	0,532919	-0,209920	-0,213678	-21,125724	9,636733	-0,643512
12:57:41,61	0,037960	3,215006	-0,226977	0,113993	-1,430997	-0,941039	0,491180	-0,211872	-0,215087	-4,674747	50,913985	-0,594297	-0,825105	-3,286750	-1,412218	0,527225	-17,099994	12,135140	0,491180	-0,211872	-0,215087	-21,306733	12,356375	-0,594297	0,491180	-0,211872	-0,215087	-21,306733	12,356375	-0,594297
12:57:41,66	0,037960	3,215006	-0,226977	0,113993	-1,430997	-0,941039	0,491180	-0,211872	-0,215087	-4,674747	50,913985	-0,594297	-0,816784	-3,270702	-1,414441	0,981819	-17,398286	12,077633	0,491180	-0,211872	-0,215087	-21,306733	12,356375	-0,594297	0,491180	-0,211872	-0,215087	-21,306733	12,356375	-0,594297
12:57:41,71	0,037960	3,215006	-0,226977	0,113993	-1,430997	-0,941039	0,463304	-0,215531	-0,215195	-4,537288	50,420606	-0,617827	-0,807320	-3,262579	-1,411155	1,388814	-17,675186	12,089647	0,463304	-0,215531	-0,215195	-21,456436	14,051227	-0,617827	0,463304	-0,215531	-0,215195	-21,456436	14,051227	-0,617827
12:57:41,76	0,037960	3,215006	-0,226977	0,113993	-1,430997	-0,941039	0,463304	-0,215531	-0,215195	-4,537288	50,420606	-0,617827	-0,805338	-3,256270	-1,410879	1,639825	-17,866168	12,076003	0,463304	-0,215531	-0,215195	-21,456436	14,051227	-0,617827	0,463304	-0,215531	-0,215195	-21,456436	14,051227	-0,617827
12:57:41,81	0,037960	3,215006	-0,226977	0,113993	-1,430997	-0,941039	0,454900	-0,213751	-0,213749	-4,684283	50,374086	-0,653433	-0,800557	-3,252363	-1,410773	1,870880	-18,007895	12,088599	0,454900	-0,213751	-0,213749	-21,463744	14,664403	-0,653433	0,454900	-0,213751	-0,213749	-21,463744	14,664403	-0,653433
12:57:41,86	0,037960	3,215006	-0,226977	0,113993	-1,430997	-0,941039	0,443981	-0,218568	-0,212605	-4,485665	50,326856	-0,664350	-0,795708	-3,249222	-1,409736	2,064721	-18,171338	12,065086	0,443981	-0,218568	-0,212605	-21,643217	15,474311	-0,664350	0,443981	-0,218568	-0,212605	-21,643217	15,474311	-0,664350
12:57:41,91	0,037960	3,215006	-0,226977	0,113993	-1,430997	-0,941039	0,435320	-0,216606	-0,214474	-4,588282	50,105257	-0,642989	-0,793076	-3,240740	-1,411605	2,262573	-18,286265	12,086448	0,435320	-0,216606	-0,214474	-21,591833	15,932653	-0,642989	0,435320	-0,216606	-0,214474	-21,591833	15,932653	-0,642989
12:57:41,96	0,037960	3,215006	-0,226977	0,113993	-1,430997	-0,941039	0,428940	-0,217314	-0,215200	-4,558392	49,982144	-0,661013	-0,789273	-3,235570	-1,412331	2,439769	-18,396583	12,068424	0,428940	-0,217314	-0,215200	-21,617543	16,310322	-0,661013	0,428940	-0,217314	-0,215200	-21,617543	16,310322	-0,661013
12:57:42,01	0,037960	3,215006	-0,226977	0,113993	-1,430997	-0,941039	0,421881	-0,215573	-0,216689	-4,639472	49,810404	-0,643995	-0,787251	-3,228585	-1,413820	2,613685	-18,486068	12,085442	0,421881	-0,215573	-0,216689	-21,561939	16,692760	-0,643995	0,421881	-0,215573	-0,216689	-21,561939	16,692760	-0,643995
12:57:42,06	0,037960	3,215006	-0,226977	0,113993	-1,430997	-0,941039	0,421881	-0,215573	-0,216689	-4,639472	49,810404	-0,643995	-0,785898	-3,227106	-1,409893	2,734805	-18,614649	12,068452	0,419923	-0,216005	-0,212763	-21,624173	16,913824	-0,660984	0,419923	-0,216005	-0,212763	-21,624173	16,913824	-0,660984
12:57:42,11	0,037960	3,215006	-0,226977	0,113993	-1,430997	-0,941039	0,419923	-0,216005	-0,212763	-4,667818	49,877785	-0,660984	-0,782719	-3,225598	-1,411788	2,860727	-18,644280	12,058445	0,419923	-0,216005	-0,212763	-21,624173	16,913824	-0,660984	0,419923	-0,216005	-0,212763	-21,624173	16,913824	-0,660984
12:57:42,16	0,037960	3,215006	-0,226977	0,113993	-1,430997	-0,941039	0,416641	-0,220606	-0,213050	-4,457971	49,963445	-0,661963	-0,784876	-3,221863	-1,412108	3,003055	-18,744212	12,088073	0,416641	-0,220606	-0,213050	-21,775521	17,257101	-0,661963	0,416641	-0,220606	-0,213050	-21,775521	17,257101	-0,661963
12:57:42,21	0,037960	3,215006	-0,226977	0,113993	-1,430997	-0,941039	0,416641	-0,220606	-0,213050	-4,457971	49,963445	-0,661963	-0,777637	-3,220251	-1,410504	3,107014	-18,811684	12,085357	0,416641	-0,220606	-0,213050	-21,775521	17,257101	-0,661963	0,416641	-0,220606	-0,213050	-21,775521	17,257101	-0,661963
12:57:42,26	0,037960	3,215006	-0,226977	0,113993	-1,430997	-0,941039	0,409856	-0,219731	-0,213373	-4,458578	49,775177	-0,644080	-0,778178	-3,218526	-1,411305	3,155146	-18,883857	12,034749	0,409856	-0,219731	-0,213373	-21,707456	17,601451	-0,644080	0,409856	-0,219731	-0,213373	-21,707456	17,601451	-0,644080
12:57:42,32	0,037960	3,215006	-0,226977	0,113993	-1,430997	-0,941039	0,408633	-0,218401	-0,214175	-4,566197	49,789312	-0,694688	-0,776782	-3,214772	-1,409290	3,274341	-18,902254	12,076113	0,408633	-0,218401	-0,214175	-21,710638	17,711650	-0,694688	0,408633	-0,218401	-0,214175	-21,710638	17,711650	-0,694688
12:57:42,37	0,037960	3,215006	-0,226977	0,113993	-1,430997	-0,941039	0,404684	-0,217732	-0,212159	-4,557272	49,696421	-0,653324	-0,773792	-3,211798	-1,411607	3,345073	-19,013037	12,064515	0,400613	-0,218834	-0,214476	-21,739045	18,153246	-0,664922	0,400613	-0,218834	-0,214476	-21,739045	18,153246	-0,664922
12:57:42,42	0,037960	3,215006	-0,226977	0,113993	-1,430997	-0,941039	0,400613	-0,218834	-0,214476	-4,560545	49,601355	-0,664922	-0,773108	-3,208002	-1,410416	3,419462	-19,074258	12,071436	0,400613	-0,218834	-0,214476	-21,739045	18,153246	-0,664922	0,400613	-0,218834	-0,214476	-21,739045	18,153246	-0,664922
12:57:42,47	0,037960	3,215006	-0,226977	0,113993	-1,430997	-0,941039	0,396984	-0,217529	-0,213286	-4,644265	49,507679	-0,658000	-0,768827	-3,206132	-1,411152	3,524635	-19,148065	12,064611	0,393224	-0,220301	-0,214021	-21,805078	18,572077	-0,664826	0,393224	-0,220301	-0,214021	-21,805078	18,572077	-0,664826
12:57:42,52	0,037960	3,215006	-0,226977	0,113993	-1,430997	-0,941039	0,394787	-0,221310	-0,212432	-4,479475	49,595968	-0,663528	-0,768736	-3,207990	-1,409563	3,578928	-19,203073	12,065909	0,394787	-0,221310	-0,212432	-21,852290	18,605165	-0,663528	0,394787	-0,221310	-0,212432	-21,852290	18,605165	-0,663528
12:57:42,57	0,037960	3,215006	-0,226977	0,113993	-1,430997	-0,941039	0,393730	-0,221580	-0,212006	-4,437475	49,627286	-0,665057	-0,767973	-3,207210	-1,409137	3,667640	-19,222003	12,064379	0,393730	-0,221580	-0,212006	-21,831482	18,719473	-0,665057	0,393730	-0,221580	-0,212006	-21,831482	18,719473	-0,665057
12:57:42,62	0,037960	3,215006	-0,226977	0,113993	-1,430997	-0,941039	0,393730	-0,221580	-0,212006	-4,437475	49,627286	-0,665057	-0,763251	-3,207436	-1,412223	3,700683	-19,288626	12,064566	0,393730	-0,221580	-0,212006	-21,831482	18,719473	-0,665057	0,393730	-0,221580	-0,212006	-21,831482	18,719473	-0,665057
12:57:42,67	0,037960	3,215006	-0,226977	0,113993	-1,430997	-0,941039	0,391934	-0,217292	-0,213142	-4,668292	49,650062	-0,657686	-0,770788	-3,203511	-1,410272	3,764293	-19,286899	12,071751	0,391934	-0,217292	-0,213142	-21,725742	18,883210	-0,657686	0,391934	-0,217292	-0,213142	-21,725742	18,883210	-0,657686
12:57:42,72	0,037960	3,215006	-0,226977	0,113993	-1,430997	-0,941039	0,391934	-0,217292	-0,213142	-4,668292	49,650062	-0,657686	-0,765215	-3,202834	-1,413429	3,853842	-19,352839	12,076548	0,391934	-0,217292	-0,213142	-21,725742	18,883210	-0,657686	0,391934	-0,217292	-0,213142	-21,725742	18,883210	-0,657686
12:57:42,77	0,037960	3,215006	-0,226977	0,113993	-1,430997	-0,941039	0,388561	-0,221780	-0,216298	-4,447259	49,585192	-0,652889	-0,764717	-3,199412	-1,409069	3,885423	-19,371964	12,059016	0,388561	-0,221780	-0,216298	-21,857000	19,083115	-0,652889	0,388561	-0,221780	-0,216298	-21,857000	19,083115	-0,652889
12:57:42,82	0,037960	3,215006	-0,226977	0,113993	-1,430997	-0,941039	0,385349	-0,220501	-0,211938	-4,514554	49,455075	-0,670421	-0,764998	-3,198480	-1,412417	3,987533	-19,417983	12,073154	0,385349	-0,220501	-0,211938	-21,823871	19,205148	-0,670421	0,385349	-0,220501	-0,211938	-21,823871	19,205148	-0,670421
12:57:42,87	0,037960	3,215006	-0,226977	0,113993	-1,430997	-0,941039	0,384683	-0,219792	-0,215286	-4,540232	49,531837	-0,656282	-0,761628	-3,198254	-1,411363	3,987375	-19,453469	12,047768	0,384683	-0,219792	-0,215286	-21,793875	19,334260	-0,656282	0,384683	-0,219792	-0,215286	-21,793875	19,334260	-0,656282
12:57:42,92	0,037960	3,215006	-0,226977	0,113993	-1,430997	-0,941039	0,382387	-0,221785	-0,213413	-4,457441	49,487383	-0,654272	-0,762124	-3,197489	-1,410544	4,041979	-19,473529	12,075165	0,382387	-0,221785	-0,213413	-21,867588	19,470021	-0,654272	0,382387	-0,221785	-0,213413	-21,867588	19,470021	-0,654272
12:57:42,97	0,037960	3,215006	-0,226977	0,113993	-1,430997	-0,941039	0,382280	-0,221779	-0,211450	-4,490818	49,547792	-0,652989	-0,762076	-3,197393	-1,408580	4,082568	-19,535116	12,076448	0,382280	-0,221779	-0,211450	-21,900461	19,538786	-0,652989	0,382280	-0,221779	-0,211450	-21,900461	19,538786	-0,652989
12:57:43,02	0,037960	3,215006	-0,226977	0,113993	-1,430997	-0,941039	0,382280	-0,221779	-0,211450	-4,490818	49,547792	-0,652989	-0,762688	-3,196559	-1,412854	4,089102	-19,553713	12,080826	0,382280	-0,221779	-0,211450	-21,900461	19,538786	-0,652989	0,382280	-0,221779	-0,211450	-21,900461	19,538786	-0,652989
12:57:43,07	0,037960	3,215006	-0,226977	0,113993	-1,430997	-0,941039	0,381864	-0,220831	-0,215724	-4,552932	49,541110	-0,648611	-0,760179	-3,191487	-1,407801	4,172213	-19,585588	12,055258	0,381864	-0,220831	-0,215724	-21,888187	19,564771	-0,648611	0,381864	-0,220831	-0,215724	-21,888187	19,564771	-0,648611
12:57:43,12	0,037960	3,215006	-0,226977	0,113993	-1,430997	-0,941039	0,376217	-0,220468	-0,210670	-4,557866	49,335378	-0,674178	-0,759149	-3,195660	-1,408997	4,000788	-19,501194	12,093927	0,376217	-0,220468	-0,210670	-21,864611	19,802330	-0,674178	0,376217	-0,220468	-0,210670	-21,864611	19,802330	-0,674178
12:57:43,17	0,037960	3,215006	-0,226977	0,113993	-1,430997	-0,941039	0,379316	-0,223447	-0,211867	-4,415566	49,305855	-0,635510	-1,232347	-3,893183	-1,527750	-25,821731	0,433569	12,217393	0,379316	-0,223447	-0,211867	-21,956189	19,529560	-0,635510	0,379316	-0,223447	-0,211867	-21,956189	19,529560	-0,635510
12:57:43,22	-0,012105	3,214926	-0,226978	0,113989	-1,431010	-0,941039	1,219987	-0,162407	-0,330620	-5,236942	57,226326	-0,512043	-1,078472	-3,674775	-1,557035	-17,975419	-5,044020	12,184670	1,219987	-0,162407	-0,330620	-17,985865	-38,542653	-0,512043	1,219987	-0,162407	-0,330620	-17,985865	-38,542653	-0,512043
12:57:43,27	-0,012105	3,214926	-0,226978	0,113989	-1,431010	-0,941039	0,857713	-0,193438	-0,357948	-4,721847	51,696889	-0,547580	-1,024336	-3,594960	-1,555078	-14,845221	-7,172210	12,181857	0,857713	-0,193438	-0,357948	-19,906739	-15,633566	-0,547580	0,857713	-0,193438	-0,357948	-19,906739	-15,633566	-0,547580
12:57:43,32	-0,012105	3,214926	-0,226978	0,113989	-1,431010	-0,941039	0,857713	-0,193438	-0,357948	-4,721847	51,696889	-0,547580	-0,998942	-3,560920	-1,560053	-13,580324	-8,055606	12,172405	0,857713	-0,193438	-0,357948	-19,906739	-15,633566	-0,547580	0,857713	-0,193438	-0,357948	-19,906739	-15,633566	-0,547580
12:57:43,37	-0,012105	3,214926	-0,226978	0,113989	-1,431010	-0,941039	0,792872	-0,200248	-0,359142	-4,545116	50,749109	-0,558051	-0,986018	-3,542211	-1,556273	-12,834737	-8,537812	12,171385	0,792872	-0,200248	-0,359142	-20,264613	-11,491360	-0,558051	0,792872	-0,200248	-0,359142	-20,264613	-11,491360	-0,558051
12:57:43,42	-0,012105	3,214926	-0,226978	0,113989	-1,431010	-0,941039	0,792872	-0,200248	-0,359142	-4,545116	50,749109	-0,558051	-0,978723	-3,527127	-1,556448	-12,270595	-8,940916	12,180506	0,792872	-0,200248	-0,359142	-20,264613	-11,491360	-0,558051	0,792872	-0,200248	-0,359142	-20,264613	-11,491360	-0,558051
12:57:43,47	-0,012105	3,214926	-0,226978	0,113989	-1,431010	-0,941039	0,776161	-0,199024	-0,359318	-4,675824	50,570243	-0,548931	-0,966934	-3,513785	-1,557124	-11,879837	-9,173747	12,129853	0,776161	-0,199024	-0,359318	-20,299188	-10,358402	-0,548931	0,776161	-0,199024	-0,359318	-20,299188	-10,358402	-0,548931
12:57:43,52	-0,012105	3,214926	-0,226978	0,113989	-1,431010	-0,941039	0,746450	-0,200926	-0,359467	-4,616387	49,960573	-0,605270	-0,962220	-3,502347	-1,556598	-11,480353	-9,442773	12,124166	0,746450	-0,200926	-0,359467	-20,389108	-8,635765	-0,605270	0,746450	-0,200926	-0,359467	-20,389108	-8,635765	-0,605270
12:57:43,57	-0,012105	3,214926	-0,226978	0,113989	-1,431010	-0,941039	0,739518	-0,204570	-0,360718	-4,476098	49,877188	-0,580478	-0,955598	-3,498166	-1,557848	-11,264999	-9,623922	12,148958	0,739518	-0,204570	-0,360718	-20,534878	-8,174992	-0,580478	0,739518	-0,204570	-0,360718	-20,534878	-8,174992	-0,580478
12:57:43,62	-0,012105	3,214926	-0,226978	0,113989	-1,431010	-0,941039	0,739518	-0,204570	-0,360718	-4,476098	49,877188	-0,580478	-0,954593	-3,497767	-1,553414	-11,120773	-9,700170	12,142568	0,739518	-0,204570	-0,360718	-20,534878	-8,174992	-0,580478	0,739518	-0,204570	-0,360718	-20,534878	-8,174992	-0,580478
12:57:43,67	-0,012105	3,214926	-0,226978	0,113989	-1,431010	-0,941039	0,738670	-0,205242	-0,356283	-4,435118	49,996123	-0,586869	-1,341379	-4,063090	-1,636415	-35,436407	6,693275	12,302596	0,738670	-0,205242	-0,356283	-20,546583	-7,989494	-0,586869	0,738670	-0,205242	-0,356283	-20,546583	-7,989494	-0,586869
12:57:43,72	-0,062042	3,214952	-0,226988	0,113997	-1,431007	-0,941010	1,421647	-0,152937	-0,439284	-5,115663	56,256229	-0,426840	-1,206841	-3,866985	-1,656409	-28,424792	1,934269	12,254039	1,421647	-0,152937	-0,439284	-17,121183	-55,343039	-0,426840	1,421647	-0,152937	-0,439284	-17,121183	-55,343039	-0,426840
12:57:43,77	-0,062042	3,214952	-0,226988	0,113997	-1,431007	-0,941010	1,184546	-0,171397	-0,459278	-4,771343	52,378722	-0,475398	-1,153269	-3,795762	-1,654230	-25,669539	0,043417	12,212722	1,184546	-0,171397	-0,459278	-18,225990	-40,608130	-0,475398	1,184546	-0,171397	-0,459278	-18,225990	-40,608130	-0,475398
12:57:43,82	-0,062042	3,214952	-0,226988	0,113997	-1,431007	-0,941010	1,096079	-0,182180	-0,457100	-4,470529	51,109986	-0,516714	-1,133089	-3,758658	-1,655306	-24,379356	-0,783804	12,231062	1,096079	-0,182180	-0,457100	-18,771636	-34,932213	-0,516714	1,096079	-0,182180	-0,457100	-18,771636	-34,932213	-0,516714
12:57:43,87	-0,062042	3,214952	-0,226988	0,113997	-1,431007	-0,941010	1,053856	-0,181104	-0,458176	-4,597743	50,445346	-0,498374	-1,116813	-3,742619	-1,652367	-23,748382	-1,210391	12,194936	1,053856	-0,181104	-0,458176	-18,814446	-32,282369	-0,498374	1,053856	-0,181104	-0,458176	-18,814446	-32,282369	-0,498374
12:57:43,92	-0,062042	3,214952	-0,226988	0,113997	-1,431007	-0,941010	1,031828	-0,187180	-0,455236	-4,335740	50,059617	-0,534501	-1,107761	-3,726099	-1,653340	-23,200703	-1,569646	12,192097	1,031828	-0,187180	-0,455236	-19,029408	-30,938891	-0,534501	1,031828	-0,187180	-0,455236	-19,029408	-30,938891	-0,534501
12:57:43,97	-0,062042	3,214952	-0,226988	0,113997	-1,431007	-0,941010	0,996143	-0,186423	-0,458416	-4,491558	49,336498	-0,531579	-1,098961	-3,713900	-1,656702	-22,786296	-1,909232	12,172646	0,996143	-0,186423	-0,458416	-19,125737	-28,860741	-0,531579	0,996143	-0,186423	-0,458416	-19,125737	-28,860741	-0,531579
12:57:44,02	-0,062042	3,214952	-0,226988	0,113997	-1,431007	-0,941010	0,996143	-0,186423	-0,458416	-4,491558	49,336498	-0,531579	-1,096735	-3,707956	-1,655962	-22,557234	-2,037450	12,183152	0,996143	-0,186423	-0,458416	-19,125737	-28,860741	-0,531579	0,996143	-0,186423	-0,458416	-19,125737	-28,860741	-0,531579
12:57:44,07	-0,062042	3,214952	-0,226988	0,113997	-1,431007	-0,941010	0,978416	-0,185487	-0,459757	-4,529242	49,128742	-0,554258	-1,091574	-3,695516	-1,656887	-22,201947	-2,224977	12,175178	0,978416	-0,185487	-0,459757	-19,089967	-27,676931	-0,554258	0,978416	-0,185487	-0,459757	-19,089967	-27,676931	-0,554258
12:57:44,12	-0,062042	3,214952	-0,226988	0,113997	-1,431007	-0,941010	0,978416	-0,185487	-0,459757	-4,529242	49,128742	-0,554258	-1,085427	-3,692465	-1,655239	-22,028725	-2,355338	12,198805	0,978416	-0,185487	-0,459757	-19,089967	-27,676931	-0,554258	0,978416	-0,185487	-0,459757	-19,089967	-27,676931	-0,554258
12:57:44,17	-0,062042	3,214952	-0,226988	0,113997	-1,431007	-0,941010	0,972700	-0,189284	-0,458108	-4,358065	49,046691	-0,530632	-1,084005	-3,688821	-1,655551	-21,858398	-2,480882	12,213390	0,972700	-0,189284	-0,458108	-19,216883	-27,310255	-0,530632	0,972700	-0,189284	-0,458108	-19,216883	-27,310255	-0,530632
12:57:44,22	-0,062042	3,214952	-0,226988	0,113997	-1,431007	-0,941010	0,968833	-0,188694	-0,458421	-4,412309	49,055902	-0,516047	-1,079693	-3,682182	-1,657265	-21,671712	-2,585439	12,176171	0,968833	-0,188694	-0,458421	-19,224806	-26,997509	-0,516047	0,968833	-0,188694	-0,458421	-19,224806	-26,997509	-0,516047
12:57:44,27	-0,062042	3,214952	-0,226988	0,113997	-1,431007	-0,941010	0,960928	-0,189108	-0,460134	-4,387980	48,858781	-0,553265	-1,076878	-3,680604	-1,653263	-21,458205	-2,714043	12,200444	0,960928	-0,189108	-0,460134	-19,232987	-26,574065	-0,553265	0,960928	-0,189108	-0,460134	-19,232987	-26,574065	-0,553265
12:57:44,32	-0,062042	3,214952	-0,226988	0,113997	-1,431007	-0,941010	0,951871	-0,191153	-0,456456	-4,306435	48,711977	-0,537815	-1,072415	-3,670693	-1,655243	-21,398763	-2,750766	12,165764	0,951871	-0,191153	-0,456456	-19,311956	-26,009887	-0,537815	0,951871	-0,191153	-0,456456	-19,311956	-26,009887	-0,537815
12:57:44,37	-0,062042	3,214952	-0,226988	0,113997	-1,431007	-0,941010	0,951871	-0,191153	-0,456456	-4,306435	48,711977	-0,537815	-1,070689	-3,669456	-1,656905	-21,229604	-2,871854	12,181021	0,945405	-0,190543	-0,459774	-19,297998	-25,636629	-0,548416	0,945405	-0,190543	-0,459774	-19,297998	-25,636629	-0,548416
12:57:44,42	-0,062042	3,214952	-0,226988	0,113997	-1,431007	-0,941010	0,945405	-0,190543	-0,459774	-4,340360	48,577683	-0,548416	-1,071144	-3,668522	-1,656100	-21,139727	-2,950383	12,167462	0,945405	-0,190543	-0,459774	-19,297998	-25,636629	-0,548416	0,945405	-0,190543	-0,459774	-19,297998	-25,636629	-0,548416
12:57:44,47	-0,062042	3,214952	-0,226988	0,113997	-1,431007	-0,941010	0,944823	-0,189682	-0,458970	-4,408184	48,664522	-0,561975	-1,067511	-3,666268	-1,656444	-21,061222	-3,018265	12,185032	0,944823	-0,189682	-0,458970	-19,298260	-25,504107	-0,561975	0,944823	-0,189682	-0,458970	-19,298260	-25,504107	-0,561975
12:57:44,52	-0,062042	3,214952	-0,226988	0,113997	-1,431007	-0,941010	0,941055	-0,191702	-0,459313	-4,322716	48,570524	-0,544404	-1,068101	-3,662749	-1,656486	-20,964229	-3,059740	12,220702	0,941055	-0,191702	-0,459313	-19,371306	-25,302331	-0,544404	0,941055	-0,191702	-0,459313	-19,371306	-25,302331	-0,544404
12:57:44,57	-0,062042	3,214952	-0,226988	0,113997	-1,431007	-0,941010	0,933090	-0,192247	-0,458846	-4,300110	48,411302	-0,544574	-1,063056	-3,659642	-1,655977	-20,843259	-3,150723	12,184863	0,933090	-0,192247	-0,458846	-19,391477	-24,836252	-0,544574	0,933090	-0,192247	-0,458846	-19,391477	-24,836252	-0,544574
12:57:44,63	-0,062042	3,214952	-0,226988	0,113997	-1,431007	-0,941010	0,933090	-0,192247	-0,458846	-4,300110	48,411302	-0,544574	-1,066370	-3,660065	-1,657906	-20,809809	-3,139625	12,187835	0,933090	-0,192247	-0,458846	-19,391477	-24,836252	-0,544574	0,933090	-0,192247	-0,458846	-19,391477	-24,836252	-0,544574
12:57:44,68	-0,062042	3,214952	-0,226988	0,113997	-1,431007	-0,941010	0,935113	-0,189588	-0,460775	-4,412008	48,539917	-0,541601	-1,061691	-3,659115	-1,654012	-20,732438	-3,237173	12,146157	0,935113	-0,189588	-0,460775	-19,294694	-24,866442	-0,541601	0,935113	-0,189588	-0,460775	-19,294694	-24,866442	-0,541601
12:57:44,73	-0,062042	3,214952	-0,226988	0,113997	-1,431007	-0,941010	0,931950	-0,193166	-0,456881	-4,271788	48,491253	-0,583280	-1,059845	-3,654153	-1,658214	-20,653444	-3,271349	12,220540	0,931950	-0,193166	-0,456881	-19,435283	-24,666860	-0,583280	0,931950	-0,193166	-0,456881	-19,435283	-24,666860	-0,583280
12:57:44,78	-0,062042	3,214952	-0,226988	0,113997	-1,431007	-0,941010	0,926731	-0,192283	-0,461083	-4,307774	48,305319	-0,508897	-1,060890	-3,653524	-1,655879	-20,576205	-3,334240	12,182307	0,926731	-0,192283	-0,461083	-19,401999	-24,443035	-0,508897	0,926731	-0,192283	-0,461083	-19,401999	-24,443035	-0,508897
12:57:44,83	-0,062042	3,214952	-0,226988	0,113997	-1,431007	-0,941010	0,922559	-0,192933	-0,459864	-4,258047	48,273822	-0,527490	-1,057196	-3,650865	-1,656994	-20,484876	-3,350277	12,201947	0,922559	-0,192933	-0,459864	-19,403292	-24,147027	-0,527490	0,922559	-0,192933	-0,459864	-19,403292	-24,147027	-0,527490
12:57:44,88	-0,062042	3,214952	-0,226988	0,113997	-1,431007	-0,941010	0,922559	-0,192933	-0,459864	-4,258047	48,273822	-0,527490	-1,059569	-3,650611	-1,658156	-20,472073	-3,398132	12,205462	0,922559	-0,192933	-0,459864	-19,403292	-24,147027	-0,527490	0,922559	-0,192933	-0,459864	-19,403292	-24,147027	-0,527490
12:57:44,93	-0,062042	3,214952	-0,226988	0,113997	-1,431007	-0,941010	0,921490	-0,191795	-0,457503	-4,344566	48,340899	-0,537302	-1,057648	-3,649371	-1,654633	-20,392335	-3,435277	12,192135	0,921490	-0,191795	-0,457503	-19,400476	-23,996068	-0,537302	0,921490	-0,191795	-0,457503	-19,400476	-23,996068	-0,537302
12:57:44,98	-0,062042	3,214952	-0,226988	0,113997	-1,431007	-0,941010	0,921490	-0,191795	-0,457503	-4,344566	48,340899	-0,537302	-1,054017	-3,645112	-1,656571	-20,310276	-3,506629	12,167219	0,921490	-0,191795	-0,457503	-19,400476	-23,996068	-0,537302	0,921490	-0,191795	-0,457503	-19,400476	-23,996068	-0,537302
12:57:45,03	-0,062042	3,214952	-0,226988	0,113997	-1,431007	-0,941010	0,915987	-0,192810	-0,459440	-4,312544	48,161461	-0,562218	-1,053364	-3,645495	-1,657703	-20,272410	-3,518994	12,186559	0,915987	-0,192810	-0,459440	-19,448140	-23,743486	-0,562218	0,915987	-0,192810	-0,459440	-19,448140	-23,743486	-0,562218
12:57:45,08	-0,062042	3,214952	-0,226988	0,113997	-1,431007	-0,941010	0,915991	-0,193567	-0,460572	-4,264956	48,200677	-0,542878	-1,054502	-3,643561	-1,658877	-20,246528	-3,523615	12,172414	0,915991	-0,193567	-0,460572	-19,459975	-23,704632	-0,542878	0,915991	-0,193567	-0,460572	-19,459975	-23,704632	-0,542878
12:57:45,13	-0,062042	3,214952	-0,226988	0,113997	-1,431007	-0,941010	0,914574	-0,193159	-0,457631	-4,327078	48,214465	-0,535385	-1,053175	-3,639468	-1,655351	-20,153696	-3,577720	12,173263	0,914574	-0,193159	-0,457631	-19,490071	-23,579589	-0,535385	0,914574	-0,193159	-0,457631	-19,490071	-23,579589	-0,535385
12:57:45,18	-0,062042	3,214952	-0,226988	0,113997	-1,431007	-0,941010	0,914574	-0,193159	-0,457631	-4,327078	48,214465	-0,535385	-1,052805	-3,637321	-1,654762	-20,115554	-3,574302	12,170582	0,914574	-0,193159	-0,457631	-19,490071	-23,579589	-0,535385	0,914574	-0,193159	-0,457631	-19,490071	-23,579589	-0,535385
12:57:45,23	-0,062042	3,214952	-0,226988	0,113997	-1,431007	-0,941010	0,908634	-0,189964	-0,457631	-4,421784	47,981571	-0,558855	-1,051890	-3,638467	-1,654928	-20,086575	-3,618739	12,181063	0,908634	-0,189964	-0,457631	-19,333965	-23,346159	-0,558855	0,908634	-0,189964	-0,457631	-19,333965	-23,346159	-0,558855
12:57:45,28	-0,062042	3,214952	-0,226988	0,113997	-1,431007	-0,941010	0,907874	-0,194773	-0,456218	-4,232706	48,086706	-0,566593	-1,048261	-3,639068	-1,653349	-20,020792	-3,699434	12,162843	0,907874	-0,194773	-0,456218	-19,522388	-23,181398	-0,566593	0,907874	-0,194773	-0,456218	-19,522388	-23,181398	-0,566593
12:57:45,33	-0,062042	3,214952	-0,226988	0,113997	-1,431007	-0,941010	0,907874	-0,194773	-0,456218	-4,232706	48,086706	-0,566593	-1,051875	-3,638355	-1,656091	-20,080520	-3,609048	12,182038	0,907874	-0,194773	-0,456218	-19,522388	-23,181398	-0,566593	0,907874	-0,194773	-0,456218	-19,522388	-23,181398	-0,566593
12:57:45,38	-0,062042	3,214952	-0,226988	0,113997	-1,431007	-0,941010	0,909064	-0,191286	-0,458961	-4,365601	48,051677	-0,547399	-1,491654	-4,284218	-1,736765	-46,888552	14,392901	12,342175	0,909064	-0,191286	-0,458961	-19,381579	-23,309856	-0,547399	0,909064	-0,191286	-0,458961	-19,381579	-23,309856	-0,547399
12:57:45,43	-0,112017	3,215008	-0,226991	0,113993	-1,430999	-0,941010	1,453626	-0,154459	-0,569112	-4,659413	51,773308	-0,493337	-1,356050	-4,091547	-1,766243	-40,570351	10,092765	12,236099	1,453626	-0,154459	-0,569112	-16,784464	-62,336372	-0,493337	1,453626	-0,154459	-0,569112	-16,784464	-62,336372	-0,493337
12:57:45,48	-0,112017	3,215008	-0,226991	0,113993	-1,430999	-0,941010	1,453626	-0,154459	-0,569112	-4,659413	51,773308	-0,493337	-1,310284	-4,027536	-1,767290	-38,275372	8,529424	12,296761	1,453626	-0,154459	-0,569112	-16,784464	-62,336372	-0,493337	1,453626	-0,154459	-0,569112	-16,784464	-62,336372	-0,493337
12:57:45,53	-0,112017	3,215008	-0,226991	0,113993	-1,430999	-0,941010	1,339515	-0,162961	-0,572499	-4,528555	49,914613	-0,448713	-1,291632	-3,996974	-1,769629	-37,196845	7,785692	12,280724	1,339515	-0,162961	-0,572499	-17,320988	-55,237353	-0,448713	1,339515	-0,162961	-0,572499	-17,320988	-55,237353	-0,448713
12:57:45,58	-0,112017	3,215008	-0,226991	0,113993	-1,430999	-0,941010	1,339515	-0,162961	-0,572499	-4,528555	49,914613	-0,448713	-1,277666	-3,976427	-1,768997	-36,516994	7,340202	12,279079	1,339515	-0,162961	-0,572499	-17,320988	-55,237353	-0,448713	1,339515	-0,162961	-0,572499	-17,320988	-55,237353	-0,448713
12:57:45,63	-0,112017	3,215008	-0,226991	0,113993	-1,430999	-0,941010	1,299312	-0,165472	-0,569389	-4,503793	49,186005	-0,473259	-1,269355	-3,963413	-1,766519	-36,070264	7,013080	12,256178	1,299312	-0,165472	-0,569389	-17,493341	-52,810017	-0,473259	1,299312	-0,165472	-0,569389	-17,493341	-52,810017	-0,473259
12:57:45,68	-0,112017	3,215008	-0,226991	0,113993	-1,430999	-0,941010	1,299312	-0,165472	-0,569389	-4,503793	49,186005	-0,473259	-1,262821	-3,954395	-1,769084	-35,665379	6,797804	12,253994	1,299312	-0,165472	-0,569389	-17,493341	-52,810017	-0,473259	1,299312	-0,165472	-0,569389	-17,493341	-52,810017	-0,473259
12:57:45,73	-0,112017	3,215008	-0,226991	0,113993	-1,430999	-0,941010	1,288236	-0,166622	-0,571954	-4,427990	49,068306	-0,475443	-1,253973	-3,944897	-1,768092	-35,347373	6,562490	12,252790	1,288236	-0,166622	-0,571954	-17,507805	-52,058212	-0,475443	1,288236	-0,166622	-0,571954	-17,507805	-52,058212	-0,475443
12:57:45,78	-0,112017	3,215008	-0,226991	0,113993	-1,430999	-0,941010	1,275586	-0,169536	-0,570961	-4,321256	48,803563	-0,476647	-1,252142	-3,937509	-1,765122	-35,135808	6,470297	12,235155	1,268272	-0,167427	-0,567991	-17,547989	-50,906791	-0,494282	1,268272	-0,167427	-0,567991	-17,547989	-50,906791	-0,494282
12:57:45,83	-0,112017	3,215008	-0,226991	0,113993	-1,430999	-0,941010	1,268272	-0,167427	-0,567991	-4,404957	48,652553	-0,494282	-1,251423	-3,940825	-1,766577	-35,130757	6,408730	12,214268	1,268272	-0,167427	-0,567991	-17,547989	-50,906791	-0,494282	1,268272	-0,167427	-0,567991	-17,547989	-50,906791	-0,494282
12:57:45,88	-0,112017	3,215008	-0,226991	0,113993	-1,430999	-0,941010	1,270784	-0,169708	-0,569446	-4,337146	48,818358	-0,515169	-1,615022	-4,474135	-1,859201	-56,816818	20,817758	12,438824	1,270784	-0,169708	-0,569446	-17,659225	-50,938212	-0,515169	1,270784	-0,169708	-0,569446	-17,659225	-50,938212	-0,515169
12:57:45,93	-0,162038	3,214912	-0,226975	0,113980	-1,431008	-0,941025	1,914444	-0,121477	-0,662070	-5,209611	56,303451	-0,290612	-1,479766	-4,279642	-1,895188	-50,420222	16,305543	12,425012	1,914444	-0,121477	-0,662070	-14,745556	-93,980366	-0,290612	1,914444	-0,121477	-0,662070	-14,745556	-93,980366	-0,290612
12:57:45,98	-0,162038	3,214912	-0,226975	0,113980	-1,431008	-0,941025	1,601897	-0,149691	-0,699620	-4,624647	50,349650	-0,289693	-1,434315	-4,217568	-1,896750	-48,339011	14,904473	12,439743	1,601897	-0,149691	-0,699620	-16,375368	-75,399239	-0,289693	1,601897	-0,149691	-0,699620	-16,375368	-75,399239	-0,289693
12:57:46,03	-0,162038	3,214912	-0,226975	0,113980	-1,431008	-0,941025	1,568146	-0,148359	-0,703158	-4,699487	49,793001	-0,320065	-1,418593	-4,187673	-1,900289	-47,303952	14,300432	12,409372	1,568146	-0,148359	-0,703158	-16,345660	-73,306428	-0,320065	1,568146	-0,148359	-0,703158	-16,345660	-73,306428	-0,320065
12:57:46,08	-0,162038	3,214912	-0,226975	0,113980	-1,431008	-0,941025	1,543819	-0,152097	-0,697327	-4,591417	49,239745	-0,331732	-1,403192	-4,168474	-1,894457	-46,730719	13,869815	12,397704	1,543819	-0,152097	-0,697327	-16,531027	-71,950023	-0,331732	1,543819	-0,152097	-0,697327	-16,531027	-71,950023	-0,331732
12:57:46,13	-0,162038	3,214912	-0,226975	0,113980	-1,431008	-0,941025	1,543819	-0,152097	-0,697327	-4,591417	49,239745	-0,331732	-1,396428	-4,158063	-1,894487	-46,251967	13,541094	12,369239	1,543819	-0,152097	-0,697327	-16,531027	-71,950023	-0,331732	1,543819	-0,152097	-0,697327	-16,531027	-71,950023	-0,331732
12:57:46,18	-0,162038	3,214912	-0,226975	0,113980	-1,431008	-0,941025	1,519684	-0,152545	-0,698783	-4,637789	48,907635	-0,317493	-1,388877	-4,148847	-1,893195	-45,936931	13,353122	12,381246	1,519684	-0,152545	-0,698783	-16,612604	-70,387537	-0,317493	1,519684	-0,152545	-0,698783	-16,612604	-70,387537	-0,317493
12:57:46,23	-0,162038	3,214912	-0,226975	0,113980	-1,431008	-0,941025	1,519684	-0,152545	-0,698783	-4,637789	48,907635	-0,317493	-1,384471	-4,145223	-1,897006	-45,721095	13,155824	12,361791	1,514322	-0,156684	-0,699875	-16,766107	-69,937011	-0,367646	1,514322	-0,156684	-0,699875	-16,766107	-69,937011	-0,367646
12:57:46,28	-0,162038	3,214912	-0,226975	0,113980	-1,431008	-0,941025	1,514322	-0,156684	-0,699875	-4,466408	48,937283	-0,367646	-1,381731	-4,132049	-1,901203	-45,456587	13,040528	12,374896	1,514322	-0,156684	-0,699875	-16,766107	-69,937011	-0,367646	1,514322	-0,156684	-0,699875	-16,766107	-69,937011	-0,367646
12:57:46,33	-0,162038	3,214912	-0,226975	0,113980	-1,431008	-0,941025	1,501543	-0,152470	-0,704072	-4,653122	48,559496	-0,354540	-1,375700	-4,127326	-1,897168	-45,241360	12,887169	12,369482	1,494437	-0,155331	-0,700037	-16,723056	-68,860265	-0,359955	1,494437	-0,155331	-0,700037	-16,723056	-68,860265	-0,359955
12:57:46,38	-0,162038	3,214912	-0,226975	0,113980	-1,431008	-0,941025	1,494437	-0,155331	-0,700037	-4,529542	48,453048	-0,359955	-1,374185	-4,122174	-1,897179	-45,120960	12,778000	12,392429	1,489218	-0,154067	-0,700049	-16,723899	-68,563107	-0,337008	1,489218	-0,154067	-0,700049	-16,723899	-68,563107	-0,337008
12:57:46,43	-0,162038	3,214912	-0,226975	0,113980	-1,431008	-0,941025	1,489218	-0,154067	-0,700049	-4,629621	48,340512	-0,337008	-1,371560	-4,118212	-1,895599	-44,966244	12,702253	12,349731	1,489218	-0,154067	-0,700049	-16,723899	-68,563107	-0,337008	1,489218	-0,154067	-0,700049	-16,723899	-68,563107	-0,337008
12:57:46,48	-0,162038	3,214912	-0,226975	0,113980	-1,431008	-0,941025	1,478116	-0,153428	-0,698295	-4,643663	48,092432	-0,378230	-1,369188	-4,112239	-1,895426	-44,826211	12,630016	12,351206	1,478116	-0,153428	-0,698295	-16,687733	-67,939638	-0,378230	1,478116	-0,153428	-0,698295	-16,687733	-67,939638	-0,378230
12:57:46,53	-0,162038	3,214912	-0,226975	0,113980	-1,431008	-0,941025	1,473753	-0,156726	-0,696620	-4,504554	47,996895	-0,361880	-1,364150	-4,110110	-1,893751	-44,728690	12,536292	12,367557	1,473753	-0,156726	-0,696620	-16,807547	-67,692712	-0,361880	1,473753	-0,156726	-0,696620	-16,807547	-67,692712	-0,361880
12:57:46,58	-0,162038	3,214912	-0,226975	0,113980	-1,431008	-0,941025	1,473753	-0,156726	-0,696620	-4,504554	47,996895	-0,361880	-1,364707	-4,105529	-1,892765	-44,607898	12,450078	12,339312	1,473753	-0,156726	-0,696620	-16,807547	-67,692712	-0,361880	1,473753	-0,156726	-0,696620	-16,807547	-67,692712	-0,361880
12:57:46,63	-0,162038	3,214912	-0,226975	0,113980	-1,431008	-0,941025	1,468815	-0,156244	-0,699045	-4,559046	47,996026	-0,332504	-1,362099	-4,105593	-1,896176	-44,521797	12,382875	12,396933	1,468815	-0,156244	-0,699045	-16,824185	-67,305984	-0,332504	1,468815	-0,156244	-0,699045	-16,824185	-67,305984	-0,332504
12:57:46,68	-0,162038	3,214912	-0,226975	0,113980	-1,431008	-0,941025	1,467228	-0,155149	-0,696204	-4,609067	47,992199	-0,377772	-1,361914	-4,102709	-1,891911	-44,434415	12,360002	12,344715	1,467228	-0,155149	-0,696204	-16,788300	-67,185162	-0,377772	1,467228	-0,155149	-0,696204	-16,788300	-67,185162	-0,377772
12:57:46,73	-0,162038	3,214912	-0,226975	0,113980	-1,431008	-0,941025	1,463620	-0,156439	-0,695477	-4,513248	47,964947	-0,358077	-1,359332	-4,101191	-1,892608	-44,296924	12,294182	12,371360	1,463620	-0,156439	-0,695477	-16,793742	-66,929209	-0,358077	1,463620	-0,156439	-0,695477	-16,793742	-66,929209	-0,358077
12:57:46,78	-0,162038	3,214912	-0,226975	0,113980	-1,431008	-0,941025	1,463620	-0,156439	-0,695477	-4,513248	47,964947	-0,358077	-1,353508	-4,100145	-1,893775	-44,297630	12,219018	12,365986	1,463620	-0,156439	-0,695477	-16,793742	-66,929209	-0,358077	1,463620	-0,156439	-0,695477	-16,793742	-66,929209	-0,358077
12:57:46,84	-0,162038	3,214912	-0,226975	0,113980	-1,431008	-0,941025	1,459802	-0,160959	-0,696644	-4,343655	47,803372	-0,363450	-1,358683	-4,097674	-1,893747	-44,217963	12,184264	12,378045	1,459802	-0,160959	-0,696644	-16,978969	-66,791056	-0,363450	1,459802	-0,160959	-0,696644	-16,978969	-66,791056	-0,363450
12:57:46,89	-0,162038	3,214912	-0,226975	0,113980	-1,431008	-0,941025	1,454897	-0,160446	-0,696877	-4,363583	47,722444	-0,358000	-1,351500	-4,095641	-1,894007	-44,143476	12,137804	12,371436	1,454897	-0,160446	-0,696877	-16,958632	-66,486978	-0,358000	1,454897	-0,160446	-0,696877	-16,958632	-66,486978	-0,358000
12:57:46,94	-0,162038	3,214912	-0,226975	0,113980	-1,431008	-0,941025	1,454897	-0,160446	-0,696877	-4,363583	47,722444	-0,358000	-1,353171	-4,093395	-1,894856	-44,067637	12,072583	12,375185	1,454897	-0,160446	-0,696877	-16,958632	-66,486978	-0,358000	1,454897	-0,160446	-0,696877	-16,958632	-66,486978	-0,358000
12:57:46,99	-0,162038	3,214912	-0,226975	0,113980	-1,431008	-0,941025	1,453788	-0,157876	-0,697725	-4,515806	47,763049	-0,354252	-1,350755	-4,090110	-1,893474	-43,990331	12,078483	12,370606	1,453788	-0,157876	-0,697725	-16,909083	-66,359292	-0,354252	1,453788	-0,157876	-0,697725	-16,909083	-66,359292	-0,354252
12:57:47,04	-0,162038	3,214912	-0,226975	0,113980	-1,431008	-0,941025	1,449735	-0,158326	-0,696344	-4,448632	47,616297	-0,358831	-1,351816	-4,089076	-1,895996	-43,957039	12,028042	12,364499	1,449735	-0,158326	-0,696344	-16,877250	-66,187891	-0,358831	1,449735	-0,158326	-0,696344	-16,877250	-66,187891	-0,358831
12:57:47,09	-0,162038	3,214912	-0,226975	0,113980	-1,431008	-0,941025	1,449370	-0,156890	-0,698865	-4,550347	47,651389	-0,364937	-1,349994	-4,090105	-1,897481	-43,916590	12,007240	12,422625	1,449370	-0,156890	-0,698865	-16,866230	-66,124176	-0,364937	1,449370	-0,156890	-0,698865	-16,866230	-66,124176	-0,364937
12:57:47,14	-0,162038	3,214912	-0,226975	0,113980	-1,431008	-0,941025	1,449350	-0,158983	-0,700350	-4,439314	47,695750	-0,306811	-1,351019	-4,089617	-1,894386	-43,845746	11,975157	12,364373	1,449440	-0,157851	-0,697255	-16,881838	-66,003195	-0,365063	1,449440	-0,157851	-0,697255	-16,881838	-66,003195	-0,365063
12:57:47,19	-0,162038	3,214912	-0,226975	0,113980	-1,431008	-0,941025	1,445703	-0,155145	-0,696845	-4,597469	47,640508	-0,349624	-1,351494	-4,085027	-1,893976	-43,779474	11,975927	12,379813	1,445703	-0,155145	-0,696845	-16,776322	-65,847152	-0,349624	1,445703	-0,155145	-0,696845	-16,776322	-65,847152	-0,349624
12:57:47,24	-0,162038	3,214912	-0,226975	0,113980	-1,431008	-0,941025	1,443515	-0,157219	-0,699601	-4,532916	47,543377	-0,392320	-1,348604	-4,084170	-1,896732	-43,786740	11,930097	12,337117	1,443515	-0,157219	-0,699601	-16,874620	-65,772559	-0,392320	1,443515	-0,157219	-0,699601	-16,874620	-65,772559	-0,392320
12:57:47,29	-0,162038	3,214912	-0,226975	0,113980	-1,431008	-0,941025	1,443515	-0,157219	-0,699601	-4,532916	47,543377	-0,392320	-1,347286	-4,082800	-1,895894	-43,689409	11,853409	12,362652	1,443515	-0,157219	-0,699601	-16,874620	-65,772559	-0,392320	1,443515	-0,157219	-0,699601	-16,874620	-65,772559	-0,392320
12:57:47,34	-0,162038	3,214912	-0,226975	0,113980	-1,431008	-0,941025	1,441981	-0,156487	-0,697998	-4,555539	47,542347	-0,365562	-1,368812	-4,116533	-1,896178	-45,408075	12,936242	12,372534	1,441981	-0,156487	-0,697998	-16,839769	-65,653181	-0,365562	1,441981	-0,156487	-0,697998	-16,839769	-65,653181	-0,365562
12:57:47,39	-0,162038	3,214912	-0,226975	0,113980	-1,431008	-0,941025	2,063810	-0,116072	-0,777865	-5,413685	57,467620	-0,162705	-1,694386	-4,600787	-1,974995	-62,496568	24,185878	12,566732	2,063810	-0,116072	-0,777865	-14,525314	-104,541433	-0,162705	2,063810	-0,116072	-0,777865	-14,525314	-104,541433	-0,162705
12:57:47,44	-0,212090	3,215011	-0,226995	0,113978	-1,431001	-0,940997	2,063810	-0,116072	-0,777865	-5,413685	57,467620	-0,162705	-1,548349	-4,400966	-2,000723	-55,798214	19,501875	12,581506	2,063810	-0,116072	-0,777865	-14,525314	-104,541433	-0,162705	2,063810	-0,116072	-0,777865	-14,525314	-104,541433	-0,162705
12:57:47,49	-0,212090	3,215011	-0,226995	0,113978	-1,431001	-0,940997	1,740899	-0,147558	-0,804298	-4,721242	51,479535	-0,204292	-1,505663	-4,336882	-2,001428	-53,613097	17,965979	12,525144	1,740899	-0,147558	-0,804298	-16,304557	-85,181048	-0,204292	1,740899	-0,147558	-0,804298	-16,304557	-85,181048	-0,204292
12:57:47,54	-0,212090	3,215011	-0,226995	0,113978	-1,431001	-0,940997	1,740899	-0,147558	-0,804298	-4,721242	51,479535	-0,204292	-1,489297	-4,302595	-2,001761	-52,617669	17,382893	12,541903	1,703023	-0,144588	-0,804630	-16,233090	-83,023719	-0,187534	1,703023	-0,144588	-0,804630	-16,233090	-83,023719	-0,187534
12:57:47,59	-0,212090	3,215011	-0,226995	0,113978	-1,431001	-0,940997	1,679241	-0,150237	-0,808411	-4,642306	50,224397	-0,212072	-1,472514	-4,284823	-2,005542	-51,953586	16,938154	12,517364	1,679241	-0,150237	-0,808411	-16,435914	-81,596014	-0,212072	1,679241	-0,150237	-0,808411	-16,435914	-81,596014	-0,212072
12:57:47,64	-0,212090	3,215011	-0,226995	0,113978	-1,431001	-0,940997	1,665411	-0,149860	-0,809668	-4,671921	49,978930	-0,180018	-1,465169	-4,272780	-2,004043	-51,463523	16,654338	12,540911	1,665411	-0,149860	-0,809668	-16,435968	-80,755840	-0,180018	1,665411	-0,149860	-0,809668	-16,435968	-80,755840	-0,180018
12:57:47,69	-0,212090	3,215011	-0,226995	0,113978	-1,431001	-0,940997	1,654703	-0,150391	-0,807604	-4,682160	49,839930	-0,190199	-1,460111	-4,263650	-2,004735	-51,205442	16,450940	12,539238	1,654703	-0,150391	-0,807604	-16,487866	-80,054234	-0,190199	1,654703	-0,150391	-0,807604	-16,487866	-80,054234	-0,190199
12:57:47,74	-0,212090	3,215011	-0,226995	0,113978	-1,431001	-0,940997	1,654703	-0,150391	-0,807604	-4,682160	49,839930	-0,190199	-1,453729	-4,254064	-2,000944	-50,888325	16,245540	12,517505	1,643210	-0,151125	-0,803813	-16,526635	-79,372348	-0,211932	1,643210	-0,151125	-0,803813	-16,526635	-79,372348	-0,211932
12:57:47,79	-0,212090	3,215011	-0,226995	0,113978	-1,431001	-0,940997	1,643210	-0,151125	-0,803813	-4,663327	49,619644	-0,211932	-1,451105	-4,250895	-2,003395	-50,709016	16,130877	12,521672	1,639154	-0,151814	-0,806264	-16,554530	-79,052237	-0,207765	1,639154	-0,151814	-0,806264	-16,554530	-79,052237	-0,207765
12:57:47,84	-0,212090	3,215011	-0,226995	0,113978	-1,431001	-0,940997	1,639154	-0,151814	-0,806264	-4,637164	49,621330	-0,207765	-1,467153	-4,271958	-2,003111	-51,954837	16,980884	12,541098	1,639154	-0,151814	-0,806264	-16,554530	-79,052237	-0,207765	1,639154	-0,151814	-0,806264	-16,554530	-79,052237	-0,207765
12:57:47,89	-0,212090	3,215011	-0,226995	0,113978	-1,431001	-0,940997	2,207257	-0,120708	-0,888371	-5,309371	57,389975	0,044233	-1,762095	-4,727335	-2,085501	-69,092123	27,835902	12,773670	2,207257	-0,120708	-0,888371	-14,784937	-115,879724	0,044233	2,207257	-0,120708	-0,888371	-14,784937	-115,879724	0,044233
12:57:47,94	-0,262027	3,214950	-0,226991	0,113984	-1,431001	-0,941026	2,207257	-0,120708	-0,888371	-5,309371	57,389975	0,044233	-1,637157	-4,543045	-2,113432	-63,435190	23,929932	12,777468	2,207257	-0,120708	-0,888371	-14,784937	-115,879724	0,044233	2,207257	-0,120708	-0,888371	-14,784937	-115,879724	0,044233
12:57:47,99	-0,262027	3,214950	-0,226991	0,113984	-1,431001	-0,941026	1,985189	-0,136763	-0,916301	-5,028707	52,694454	0,048032	-1,585655	-4,474983	-2,112065	-60,997967	22,327993	12,743498	1,985189	-0,136763	-0,916301	-15,764598	-103,142884	0,048032	1,985189	-0,136763	-0,916301	-15,764598	-103,142884	0,048032
12:57:48,04	-0,262027	3,214950	-0,226991	0,113984	-1,431001	-0,941026	1,869772	-0,144275	-0,915468	-4,871612	50,721616	0,030216	-1,572943	-4,446847	-2,112599	-60,062879	21,713287	12,759653	1,869772	-0,144275	-0,915468	-16,197173	-96,055515	0,030216	1,869772	-0,144275	-0,915468	-16,197173	-96,055515	0,030216
12:57:48,09	-0,262027	3,214950	-0,226991	0,113984	-1,431001	-0,941026	1,869772	-0,144275	-0,915468	-4,871612	50,721616	0,030216	-1,555058	-4,425315	-2,110380	-59,383964	21,242531	12,711846	1,869772	-0,144275	-0,915468	-16,197173	-96,055515	0,030216	1,869772	-0,144275	-0,915468	-16,197173	-96,055515	0,030216
12:57:48,14	-0,262027	3,214950	-0,226991	0,113984	-1,431001	-0,941026	1,832172	-0,145346	-0,916643	-4,903169	50,082920	0,007950	-1,553215	-4,414820	-2,113774	-58,966342	20,979456	12,737386	1,832172	-0,145346	-0,916643	-16,312801	-93,742551	0,007950	1,832172	-0,145346	-0,916643	-16,312801	-93,742551	0,007950
12:57:48,19	-0,262027	3,214950	-0,226991	0,113984	-1,431001	-0,941026	1,832172	-0,145346	-0,916643	-4,903169	50,082920	0,007950	-1,541932	-4,405988	-2,112868	-58,613115	20,737624	12,720240	1,818882	-0,150701	-0,915737	-16,487543	-92,963556	-0,009197	1,818882	-0,150701	-0,915737	-16,487543	-92,963556	-0,009197
12:57:48,24	-0,262027	3,214950	-0,226991	0,113984	-1,431001	-0,941026	1,818882	-0,150701	-0,915737	-4,657500	49,818678	-0,009197	-1,532347	-4,393062	-2,111579	-58,276556	20,479377	12,731890	1,818882	-0,150701	-0,915737	-16,487543	-92,963556	-0,009197	1,818882	-0,150701	-0,915737	-16,487543	-92,963556	-0,009197
12:57:48,29	-0,262027	3,214950	-0,226991	0,113984	-1,431001	-0,941026	1,802895	-0,152540	-0,914449	-4,617272	49,407937	0,002454	-1,530609	-4,385580	-2,113479	-58,093072	20,370847	12,716982	1,802895	-0,152540	-0,914449	-16,591629	-92,119304	0,002454	1,802895	-0,152540	-0,914449	-16,591629	-92,119304	0,002454
12:57:48,34	-0,262027	3,214950	-0,226991	0,113984	-1,431001	-0,941026	1,795546	-0,150303	-0,916349	-4,735830	49,238968	-0,012455	-1,528488	-4,380678	-2,114160	-57,871784	20,258778	12,733218	1,795546	-0,150303	-0,916349	-16,534602	-91,711395	-0,012455	1,795546	-0,150303	-0,916349	-16,534602	-91,711395	-0,012455
12:57:48,39	-0,262027	3,214950	-0,226991	0,113984	-1,431001	-0,941026	1,790240	-0,149689	-0,917030	-4,754151	49,210731	0,003781	-1,523507	-4,376219	-2,113357	-57,703342	20,146447	12,680470	1,783889	-0,151773	-0,916227	-16,573036	-90,952759	-0,048966	1,783889	-0,151773	-0,916227	-16,573036	-90,952759	-0,048966
12:57:48,44	-0,262027	3,214950	-0,226991	0,113984	-1,431001	-0,941026	1,783889	-0,151773	-0,916227	-4,658845	49,082502	-0,048966	-1,521891	-4,369295	-2,112645	-57,549634	20,088541	12,707787	1,777084	-0,149711	-0,915515	-16,491681	-90,610365	-0,021649	1,777084	-0,149711	-0,915515	-16,491681	-90,610365	-0,021649
12:57:48,49	-0,262027	3,214950	-0,226991	0,113984	-1,431001	-0,941026	1,777084	-0,149711	-0,915515	-4,739378	48,890722	-0,021649	-1,518595	-4,368196	-2,115186	-57,452099	19,975426	12,715534	1,774484	-0,152016	-0,918055	-16,601947	-90,400448	-0,013903	1,774484	-0,152016	-0,918055	-16,601947	-90,400448	-0,013903
12:57:48,54	-0,262027	3,214950	-0,226991	0,113984	-1,431001	-0,941026	1,774484	-0,152016	-0,918055	-4,668729	48,896564	-0,013903	-1,519506	-4,366778	-2,114381	-57,370007	19,906166	12,710824	1,774484	-0,152016	-0,918055	-16,601947	-90,400448	-0,013903	1,774484	-0,152016	-0,918055	-16,601947	-90,400448	-0,013903
12:57:48,59	-0,262027	3,214950	-0,226991	0,113984	-1,431001	-0,941026	1,768244	-0,154826	-0,915369	-4,520625	48,846561	-0,022798	-1,513041	-4,364197	-2,112500	-57,213396	19,839881	12,706639	1,768244	-0,154826	-0,915369	-16,674454	-89,960584	-0,022798	1,768244	-0,154826	-0,915369	-16,674454	-89,960584	-0,022798
12:57:48,64	-0,262027	3,214950	-0,226991	0,113984	-1,431001	-0,941026	1,764471	-0,152771	-0,911614	-4,670950	48,780823	-0,014528	-1,514385	-4,360528	-2,111939	-57,119746	19,777643	12,728687	1,764471	-0,152771	-0,911614	-16,663460	-89,730152	-0,014528	1,764471	-0,152771	-0,911614	-16,663460	-89,730152	-0,014528
12:57:48,69	-0,262027	3,214950	-0,226991	0,113984	-1,431001	-0,941026	1,765023	-0,152899	-0,914782	-4,654246	48,892548	-0,013340	-1,513099	-4,360444	-2,111913	-57,045224	19,704197	12,716097	1,765023	-0,152899	-0,914782	-16,656811	-89,661742	-0,013340	1,765023	-0,152899	-0,914782	-16,656811	-89,661742	-0,013340
12:57:48,74	-0,262027	3,214950	-0,226991	0,113984	-1,431001	-0,941026	1,765023	-0,152899	-0,914782	-4,654246	48,892548	-0,013340	-1,507679	-4,355396	-2,110726	-56,948042	19,612000	12,703417	1,765023	-0,152899	-0,914782	-16,656811	-89,661742	-0,013340	1,765023	-0,152899	-0,914782	-16,656811	-89,661742	-0,013340
12:57:48,79	-0,262027	3,214950	-0,226991	0,113984	-1,431001	-0,941026	1,757941	-0,155069	-0,913595	-4,572672	48,654553	-0,026019	-1,508927	-4,355636	-2,114001	-56,889469	19,565957	12,705505	1,757941	-0,155069	-0,913595	-16,745564	-89,343813	-0,026019	1,757941	-0,155069	-0,913595	-16,745564	-89,343813	-0,026019
12:57:48,85	-0,262027	3,214950	-0,226991	0,113984	-1,431001	-0,941026	1,758773	-0,154109	-0,916871	-4,633183	48,771570	-0,023931	-1,505117	-4,351834	-2,109893	-56,823855	19,559060	12,715446	1,758773	-0,154109	-0,916871	-16,730710	-89,292116	-0,023931	1,758773	-0,154109	-0,916871	-16,730710	-89,292116	-0,023931
12:57:48,90	-0,262027	3,214950	-0,226991	0,113984	-1,431001	-0,941026	1,751260	-0,155697	-0,911991	-4,551517	48,566232	-0,070989	-1,503795	-4,349923	-2,109122	-56,729401	19,472477	12,658447	1,751260	-0,155697	-0,911991	-16,773720	-88,907647	-0,070989	1,751260	-0,155697	-0,911991	-16,773720	-88,907647	-0,070989
12:57:48,95	-0,262027	3,214950	-0,226991	0,113984	-1,431001	-0,941026	1,749160	-0,154330	-0,915523	-4,604109	48,501807	-0,044156	-1,502623	-4,345314	-2,112197	-56,697220	19,440973	12,708316	1,749160	-0,154330	-0,915523	-16,718978	-88,807219	-0,044156	1,749160	-0,154330	-0,915523	-16,718978	-88,807219	-0,044156
12:57:49,00	-0,262027	3,214950	-0,226991	0,113984	-1,431001	-0,941026	1,749482	-0,155519	-0,911145	-4,581239	48,605958	-0,036129	-1,503061	-4,348295	-2,108275	-56,625191	19,388700	12,693307	1,749482	-0,155519	-0,911145	-16,789442	-88,728415	-0,036129	1,749482	-0,155519	-0,911145	-16,789442	-88,728415	-0,036129
12:57:49,05	-0,262027	3,214950	-0,226991	0,113984	-1,431001	-0,941026	1,749299	-0,156988	-0,912672	-4,454293	48,662232	-0,054928	-1,501696	-4,348871	-2,109802	-56,542913	19,399557	12,674508	1,749299	-0,156988	-0,912672	-16,777837	-88,657721	-0,054928	1,749299	-0,156988	-0,912672	-16,777837	-88,657721	-0,054928
12:57:49,10	-0,262027	3,214950	-0,226991	0,113984	-1,431001	-0,941026	1,745595	-0,154139	-0,913050	-4,634640	48,512877	-0,026851	-1,502312	-4,344239	-2,110181	-56,521578	19,350074	12,702586	1,745595	-0,154139	-0,913050	-16,734518	-88,516364	-0,026851	1,745595	-0,154139	-0,913050	-16,734518	-88,516364	-0,026851
12:57:49,15	-0,262027	3,214950	-0,226991	0,113984	-1,431001	-0,941026	1,740913	-0,153856	-0,916224	-4,689867	48,369105	-0,004321	-1,500216	-4,340042	-2,113355	-56,455474	19,265110	12,725116	1,740913	-0,153856	-0,916224	-16,767556	-88,292542	-0,004321	1,740913	-0,153856	-0,916224	-16,767556	-88,292542	-0,004321
12:57:49,20	-0,262027	3,214950	-0,226991	0,113984	-1,431001	-0,941026	1,739787	-0,156417	-0,914164	-4,553166	48,384161	-0,025064	-1,497434	-4,340348	-2,111294	-56,389978	19,231342	12,704373	1,739787	-0,156417	-0,914164	-16,831932	-88,189100	-0,025064	1,739787	-0,156417	-0,914164	-16,831932	-88,189100	-0,025064
12:57:49,25	-0,262027	3,214950	-0,226991	0,113984	-1,431001	-0,941026	1,739787	-0,156417	-0,914164	-4,553166	48,384161	-0,025064	-1,498068	-4,340268	-2,109624	-56,368564	19,222515	12,674493	1,739787	-0,156417	-0,914164	-16,831932	-88,189100	-0,025064	1,739787	-0,156417	-0,914164	-16,831932	-88,189100	-0,025064
12:57:49,30	-0,262027	3,214950	-0,226991	0,113984	-1,431001	-0,941026	1,734824	-0,149806	-0,912337	-4,859437	48,198896	-0,050800	-1,500678	-4,332745	-2,109468	-56,308201	19,227428	12,678637	1,734824	-0,149806	-0,912337	-16,619242	-87,984818	-0,050800	1,734824	-0,149806	-0,912337	-16,619242	-87,984818	-0,050800
12:57:49,35	-0,262027	3,214950	-0,226991	0,113984	-1,431001	-0,941026	1,734824	-0,149806	-0,912337	-4,859437	48,198896	-0,050800	-1,495517	-4,338395	-2,108935	-56,307067	19,194134	12,696670	1,734824	-0,149806	-0,912337	-16,619242	-87,984818	-0,050800	1,734824	-0,149806	-0,912337	-16,619242	-87,984818	-0,050800
12:57:49,40	-0,262027	3,214950	-0,226991	0,113984	-1,431001	-0,941026	1,735428	-0,154959	-0,914900	-4,581144	48,337279	-0,056258	-1,494673	-4,335519	-2,108433	-56,242796	19,172814	12,694382	1,735428	-0,154959	-0,914900	-16,745447	-87,893834	-0,056258	1,735428	-0,154959	-0,914900	-16,745447	-87,893834	-0,056258
12:57:49,45	-0,262027	3,214950	-0,226991	0,113984	-1,431001	-0,941026	1,730958	-0,156482	-0,912923	-4,519801	48,151246	-0,019183	-1,492965	-4,332734	-2,110053	-56,179102	19,144267	12,710253	1,730958	-0,156482	-0,912923	-16,803603	-87,728986	-0,019183	1,730958	-0,156482	-0,912923	-16,803603	-87,728986	-0,019183
12:57:49,50	-0,262027	3,214950	-0,226991	0,113984	-1,431001	-0,941026	1,731850	-0,155550	-0,914098	-4,614871	48,203596	-0,019933	-1,495284	-4,330973	-2,111252	-56,153776	19,125431	12,666373	1,731850	-0,155550	-0,914098	-16,825563	-87,746668	-0,019933	1,731850	-0,155550	-0,914098	-16,825563	-87,746668	-0,019933
12:57:49,55	-0,262027	3,214950	-0,226991	0,113984	-1,431001	-0,941026	1,728365	-0,153030	-0,915648	-4,705823	48,093757	-0,038683	-1,494657	-4,328763	-2,112779	-56,115382	19,099945	12,690753	1,728365	-0,153030	-0,915648	-16,718652	-87,582929	-0,038683	1,728365	-0,153030	-0,915648	-16,718652	-87,582929	-0,038683
12:57:49,60	-0,262027	3,214950	-0,226991	0,113984	-1,431001	-0,941026	1,730265	-0,155228	-0,911733	-4,601540	48,231174	-0,036845	-1,493703	-4,331507	-2,108864	-56,086936	19,071910	12,692591	1,730265	-0,155228	-0,911733	-16,786977	-87,594609	-0,036845	1,730265	-0,155228	-0,911733	-16,786977	-87,594609	-0,036845
12:57:49,65	-0,262027	3,214950	-0,226991	0,113984	-1,431001	-0,941026	1,726153	-0,159577	-0,915165	-4,421170	48,031991	-0,073301	-1,487882	-4,330121	-2,112295	-56,097145	19,024997	12,656136	1,726153	-0,159577	-0,915165	-16,947934	-87,471038	-0,073301	1,726153	-0,159577	-0,915165	-16,947934	-87,471038	-0,073301
12:57:49,70	-0,262027	3,214950	-0,226991	0,113984	-1,431001	-0,941026	1,726244	-0,156387	-0,910734	-4,564588	48,105737	-0,027000	-1,490689	-4,328605	-2,107865	-56,026174	19,009907	12,702437	1,726244	-0,156387	-0,910734	-16,841005	-87,404446	-0,027000	1,726244	-0,156387	-0,910734	-16,841005	-87,404446	-0,027000
12:57:49,75	-0,262027	3,214950	-0,226991	0,113984	-1,431001	-0,941026	1,726244	-0,156387	-0,910734	-4,564588	48,105737	-0,027000	-1,490356	-4,331225	-2,111928	-56,001365	18,990765	12,695635	1,726244	-0,156387	-0,910734	-16,841005	-87,404446	-0,027000	1,726244	-0,156387	-0,910734	-16,841005	-87,404446	-0,027000
12:57:49,80	-0,262027	3,214950	-0,226991	0,113984	-1,431001	-0,941026	1,728347	-0,157986	-0,914797	-4,485636	48,246127	-0,033802	-1,490117	-4,329421	-2,110431	-55,982765	19,002260	12,703285	1,728347	-0,157986	-0,914797	-16,887539	-87,429108	-0,033802	1,728347	-0,157986	-0,914797	-16,887539	-87,429108	-0,033802
12:57:49,85	-0,262027	3,214950	-0,226991	0,113984	-1,431001	-0,941026	1,726665	-0,157291	-0,913301	-4,502546	48,169018	-0,026151	-1,488614	-4,326139	-2,110429	-55,943932	18,954906	12,698077	1,726665	-0,157291	-0,913301	-16,849855	-87,374171	-0,026151	1,726665	-0,157291	-0,913301	-16,849855	-87,374171	-0,026151
