# Supplementary material for: Characterization of interfragmentary motion associated with common osteosynthesis devices for rat fracture healing studies
Source: PLoS One. 2017 Apr 28;12(4):e0176735. doi: 10.1371/journal.pone.0176735 (PMC5409164; doi:10.1371/journal.pone.0176735)
Supplement: S1 Dataset — (ZIP) [file pone.0176735.s001.zip › S1_Dataset/UlmExFix/Specimen04/ULM-Fix-Ex_04Y.txt]

%Tester: Sukopp Matthias
%Projekt: 
%Zeit: 13.03.2015 12:43:53
%Dateipfad: D:\Messungen\Fixator\Measurements\Fixator_20150313.txt
%Kommentar: Ulm-Fix-Ex_04-X
%VI Version: D:\LVProjekte\Fixator\HauptVI\Fixator_v0.12.vi
%Virtueller Drehpunkt: 	0,0000	0,0000	0,0000
%Sensor zu Hexapod (Mitte): 	0,000000	0,000000	-26,500000
%Sensor zu Hexapod Trans (Mitte): 	-0,500000	-0,866025	0,000000	-0,866025	0,500000	0,000000	0,000000	0,000000	1,000000
%Hexapod zu Labor (Mitte): 	-0,295009	3,003978	-0,235997
%Hexapod zu Labor Trans (Mitte): 	0,999703	0,016544	-0,017915	-0,016420	0,999840	0,007032	0,018029	-0,006736	0,999815
%Labor zu CR (Mitte): 	0,000000	0,000000	78,500000
%Labor zu CR Trans (Mitte): 	1,000000	0,000000	0,000000	0,000000	1,000000	0,000000	0,000000	0,000000	1,000000
%Zentrum Sensormasse: 	0,000000	0,000000	2,000000
%Sensormasse: 	200,000000E-3
--------------------------------------------------
Time	X	Y	Z	U	V	W	Exp_ Fx	Exp_ Fy	Exp_ Fz	Exp_ Mx	Exp_ My	Exp_ Mz	Sen_ Fx	Sen_ Fy	Sen_ Fz	Sen_ Mx	Sen_ My	Sen_ Mz	Hex_ Fx	Hex_ Fy	Hex_ Fz	Hex_ Mx	Hex_ My	Hex_ Mz	Lab_ Fx	Lab_ Fy	Lab_ Fz	Lab_ Mx	Lab_ My	Lab_ Mz	Laser
12:43:53,11	-0,295009	3,003978	-0,235997	-0,386017	-1,033013	-0,941014	-0,074837	0,014450	-0,036733	-0,916829	5,696231	0,722549	-0,738098	-2,683404	-1,233863	-5,379544	4,238975	13,451986	-0,074837	0,014450	-0,036733	0,217512	11,570919	0,722549	-0,074837	0,014450	-0,036733	0,217512	11,570919	0,722549
12:43:53,16	-0,295009	3,003978	-0,235997	-0,386017	-1,033013	-0,941014	-0,074837	0,014450	-0,036733	-0,916829	5,696231	0,722549	-0,738896	-2,681321	-1,235360	-5,435888	4,339434	13,449596	-0,074837	0,014450	-0,036733	0,217512	11,570919	0,722549	-0,074837	0,014450	-0,036733	0,217512	11,570919	0,722549
12:43:53,21	-0,295009	3,003978	-0,235997	-0,386017	-1,033013	-0,941014	-0,072594	0,012470	-0,035995	-0,811458	5,789639	0,664258	-0,736258	-2,683817	-1,232322	-5,352912	4,234281	13,412119	-0,072594	0,012470	-0,035995	0,167408	11,488262	0,664258	-0,072594	0,012470	-0,035995	0,167408	11,488262	0,664258
12:43:53,26	-0,295009	3,003978	-0,235997	-0,386017	-1,033013	-0,941014	-0,074968	0,015228	-0,038322	-0,948425	5,667212	0,690322	-0,738705	-2,682901	-1,235453	-5,394326	4,257715	13,419759	-0,074968	0,015228	-0,038322	0,246957	11,552237	0,690322	-0,074968	0,015228	-0,038322	0,246957	11,552237	0,690322
12:43:53,31	-0,295009	3,003978	-0,235997	-0,386017	-1,033013	-0,941014	-0,074968	0,015228	-0,038322	-0,948425	5,667212	0,690322	-0,741627	-2,685675	-1,237766	-5,395904	4,290503	13,435851	-0,074968	0,015228	-0,038322	0,246957	11,552237	0,690322	-0,074968	0,015228	-0,038322	0,246957	11,552237	0,690322
12:43:53,36	-0,295009	3,003978	-0,235997	-0,386017	-1,033013	-0,941014	-0,071105	0,016371	-0,040635	-0,980286	5,850359	0,706415	-0,739304	-2,683457	-1,233107	-5,396675	4,241022	13,437015	-0,071105	0,016371	-0,040635	0,304869	11,432090	0,706415	-0,071105	0,016371	-0,040635	0,304869	11,432090	0,706415
12:43:53,41	-0,295009	3,003978	-0,235997	-0,386017	-1,033013	-0,941014	-0,074187	0,015468	-0,035976	-0,976531	5,714151	0,707578	-0,739620	-2,682115	-1,234405	-5,424928	4,302210	13,417185	-0,074187	0,015468	-0,035976	0,237683	11,537845	0,707578	-0,074187	0,015468	-0,035976	0,237683	11,537845	0,707578
12:43:53,46	-0,295009	3,003978	-0,235997	-0,386017	-1,033013	-0,941014	-0,075191	0,016413	-0,037274	-0,986827	5,606876	0,687749	-0,739640	-2,683258	-1,235844	-5,415786	4,253603	13,428350	-0,075191	0,016413	-0,037274	0,301600	11,509393	0,687749	-0,075191	0,016413	-0,037274	0,301600	11,509393	0,687749
12:43:53,51	-0,295009	3,003978	-0,235997	-0,386017	-1,033013	-0,941014	-0,077833	0,015337	-0,035315	-0,949291	5,522402	0,691528	-0,737368	-2,680366	-1,232446	-5,388340	4,259817	13,420964	-0,077833	0,015337	-0,035315	0,254664	11,632274	0,691528	-0,077833	0,015337	-0,035315	0,254664	11,632274	0,691528
12:43:53,56	-0,295009	3,003978	-0,235997	-0,386017	-1,033013	-0,941014	-0,077833	0,015337	-0,035315	-0,949291	5,522402	0,691528	-0,737606	-2,684051	-1,234183	-5,386450	4,258435	13,457708	-0,077833	0,015337	-0,035315	0,254664	11,632274	0,691528	-0,077833	0,015337	-0,035315	0,254664	11,632274	0,691528
12:43:53,61	-0,295009	3,003978	-0,235997	-0,386017	-1,033013	-0,941014	-0,074522	0,013701	-0,037052	-0,864446	5,696909	0,728272	-0,738807	-2,686246	-1,233398	-5,386783	4,258607	13,414312	-0,074522	0,013701	-0,037052	0,211046	11,546857	0,728272	-0,074522	0,013701	-0,037052	0,211046	11,546857	0,728272
12:43:53,66	-0,295009	3,003978	-0,235997	-0,386017	-1,033013	-0,941014	-0,072021	0,013643	-0,036267	-0,861482	5,826588	0,684875	-0,739491	-2,683945	-1,234850	-5,362356	4,286067	13,422103	-0,072021	0,013643	-0,036267	0,209510	11,480205	0,684875	-0,072021	0,013643	-0,036267	0,209510	11,480205	0,684875
12:43:53,71	-0,295009	3,003978	-0,235997	-0,386017	-1,033013	-0,941014	-0,073671	0,015386	-0,037719	-0,916135	5,748192	0,692666	-0,740999	-2,684249	-1,235037	-5,372165	4,271633	13,438508	-0,073671	0,015386	-0,037719	0,291698	11,531364	0,692666	-0,073671	0,015386	-0,037719	0,291698	11,531364	0,692666
12:43:53,76	-0,295009	3,003978	-0,235997	-0,386017	-1,033013	-0,941014	-0,076101	0,015111	-0,038023	-0,907866	5,630092	0,725353	-0,738038	-2,681978	-1,235153	-5,358232	4,276692	13,454789	-0,076101	0,015111	-0,038023	0,278341	11,604017	0,725353	-0,076101	0,015111	-0,038023	0,278341	11,604017	0,725353
12:43:53,81	-0,295009	3,003978	-0,235997	-0,386017	-1,033013	-0,941014	-0,076101	0,015111	-0,038023	-0,907866	5,630092	0,725353	-0,739809	-2,681286	-1,232339	-5,381479	4,318135	13,429406	-0,075815	0,016992	-0,035208	0,352445	11,555593	0,699970	-0,075815	0,016992	-0,035208	0,352445	11,555593	0,699970
12:43:53,86	-0,295009	3,003978	-0,235997	-0,386017	-1,033013	-0,941014	-0,075815	0,016992	-0,035208	-0,981390	5,604094	0,699970	-0,741031	-2,684222	-1,234656	-5,389052	4,274893	13,438552	-0,075815	0,016992	-0,035208	0,352445	11,555593	0,699970	-0,075815	0,016992	-0,035208	0,352445	11,555593	0,699970
12:43:53,91	-0,295009	3,003978	-0,235997	-0,386017	-1,033013	-0,941014	-0,073227	0,012858	-0,036386	-0,830080	5,746527	0,669737	-0,737523	-2,685594	-1,233517	-5,406491	4,259094	13,399174	-0,073227	0,012858	-0,036386	0,179266	11,494871	0,669737	-0,073227	0,012858	-0,036386	0,179266	11,494871	0,669737
12:43:53,96	-0,295009	3,003978	-0,235997	-0,386017	-1,033013	-0,941014	-0,073227	0,012858	-0,036386	-0,830080	5,746527	0,669737	-0,738512	-2,683935	-1,235152	-5,357677	4,278990	13,446408	-0,073227	0,012858	-0,036386	0,179266	11,494871	0,669737	-0,073227	0,012858	-0,036386	0,179266	11,494871	0,669737
12:43:54,01	-0,295009	3,003978	-0,235997	-0,386017	-1,033013	-0,941014	-0,074169	0,014544	-0,038021	-0,876102	5,729884	0,716972	-0,737583	-2,686279	-1,231285	-5,396457	4,274810	13,427983	-0,074169	0,014544	-0,038021	0,265577	11,552154	0,716972	-0,074169	0,014544	-0,038021	0,265577	11,552154	0,716972
12:43:54,06	-0,295009	3,003978	-0,235997	-0,386017	-1,033013	-0,941014	-0,074416	0,017609	-0,036747	-1,050223	5,686866	0,723704	-0,741043	-2,682188	-1,233877	-5,391157	4,281310	13,453141	-0,074416	0,017609	-0,036747	0,332074	11,528554	0,723704	-0,074416	0,017609	-0,036747	0,332074	11,528554	0,723704
12:43:54,11	-0,295009	3,003978	-0,235997	-0,386017	-1,033013	-0,941014	-0,074416	0,017609	-0,036747	-1,050223	5,686866	0,723704	-0,740427	-2,683745	-1,234660	-5,386986	4,291675	13,434401	-0,074416	0,017609	-0,036747	0,332074	11,528554	0,723704	-0,074416	0,017609	-0,036747	0,332074	11,528554	0,723704
12:43:54,16	-0,295009	3,003978	-0,235997	-0,386017	-1,033013	-0,941014	-0,073376	0,016297	-0,037529	-0,970922	5,739392	0,704964	-0,735604	-2,683539	-1,235148	-5,360487	4,241442	13,449831	-0,073376	0,016297	-0,037529	0,308360	11,499415	0,704964	-0,073376	0,016297	-0,037529	0,308360	11,499415	0,704964
12:43:54,21	-0,295009	3,003978	-0,235997	-0,386017	-1,033013	-0,941014	-0,075966	0,012223	-0,038017	-0,789373	5,652759	0,720395	-0,737545	-2,684139	-1,232732	-5,417002	4,275293	13,423761	-0,075966	0,012223	-0,038017	0,170169	11,616125	0,720395	-0,075966	0,012223	-0,038017	0,170169	11,616125	0,720395
12:43:54,26	-0,295009	3,003978	-0,235997	-0,386017	-1,033013	-0,941014	-0,076732	0,012786	-0,036358	-0,815216	5,599711	0,698919	-0,735709	-2,682594	-1,233489	-5,370249	4,251032	13,428355	-0,076732	0,012786	-0,036358	0,188508	11,623158	0,698919	-0,076732	0,012786	-0,036358	0,188508	11,623158	0,698919
12:43:54,31	-0,295009	3,003978	-0,235997	-0,386017	-1,033013	-0,941014	-0,076732	0,012786	-0,036358	-0,815216	5,599711	0,698919	-0,739289	-2,684439	-1,234255	-5,401517	4,280001	13,458250	-0,076732	0,012786	-0,036358	0,188508	11,623158	0,698919	-0,076732	0,012786	-0,036358	0,188508	11,623158	0,698919
12:43:54,36	-0,295009	3,003978	-0,235997	-0,386017	-1,033013	-0,941014	-0,075505	0,016889	-0,037142	-1,027278	5,641782	0,713928	-0,739875	-2,681605	-1,234273	-5,388421	4,262993	13,443365	-0,075505	0,016889	-0,037142	0,298499	11,568932	0,713928	-0,075505	0,016889	-0,037142	0,298499	11,568932	0,713928
12:43:54,41	-0,295009	3,003978	-0,235997	-0,386017	-1,033013	-0,941014	-0,075505	0,016889	-0,037142	-1,027278	5,641782	0,713928	-0,736362	-2,682983	-1,231169	-5,405917	4,253780	13,432073	-0,075505	0,016889	-0,037142	0,298499	11,568932	0,713928	-0,075505	0,016889	-0,037142	0,298499	11,568932	0,713928
12:43:54,46	-0,295009	3,003978	-0,235997	-0,386017	-1,033013	-0,941014	-0,076069	0,013157	-0,034038	-0,849963	5,601900	0,702637	-0,740064	-2,685082	-1,234182	-5,386249	4,245175	13,456704	-0,072400	0,015314	-0,037052	0,242424	11,497449	0,727267	-0,072400	0,015314	-0,037052	0,242424	11,497449	0,727267
12:43:54,51	-0,295009	3,003978	-0,235997	-0,386017	-1,033013	-0,941014	-0,072400	0,015314	-0,037052	-0,959738	5,814014	0,727267	-0,739574	-2,685106	-1,230983	-5,402678	4,257861	13,413018	-0,072400	0,015314	-0,037052	0,242424	11,497449	0,727267	-0,072400	0,015314	-0,037052	0,242424	11,497449	0,727267
12:43:54,56	-0,295009	3,003978	-0,235997	-0,386017	-1,033013	-0,941014	-0,072624	0,014877	-0,033852	-0,934259	5,781807	0,683582	-0,739817	-2,684363	-1,236207	-5,361260	4,246837	13,423965	-0,072624	0,014877	-0,033852	0,233625	11,482808	0,683582	-0,072624	0,014877	-0,033852	0,233625	11,482808	0,683582
12:43:54,61	-0,295009	3,003978	-0,235997	-0,386017	-1,033013	-0,941014	-0,073146	0,015459	-0,039076	-0,953338	5,796060	0,694529	-0,738188	-2,683836	-1,237392	-5,421386	4,248624	13,435412	-0,073146	0,015459	-0,039076	0,260198	11,538014	0,694529	-0,073146	0,015459	-0,039076	0,260198	11,538014	0,694529
12:43:54,66	-0,295009	3,003978	-0,235997	-0,386017	-1,033013	-0,941014	-0,074418	0,014312	-0,040261	-0,922212	5,676968	0,705975	-0,735899	-2,687977	-1,233858	-5,394714	4,229311	13,438206	-0,074418	0,014312	-0,040261	0,201288	11,518749	0,705975	-0,074418	0,014312	-0,040261	0,201288	11,518749	0,705975
12:43:54,71	-0,295009	3,003978	-0,235997	-0,386017	-1,033013	-0,941014	-0,071976	0,010259	-0,036727	-0,714851	5,836711	0,708769	-0,735741	-2,686130	-1,230385	-5,397433	4,238334	13,416119	-0,071976	0,010259	-0,036727	0,090496	11,486789	0,708769	-0,071976	0,010259	-0,036727	0,090496	11,486789	0,708769
12:43:54,76	-0,295009	3,003978	-0,235997	-0,386017	-1,033013	-0,941014	-0,077046	0,012289	-0,036253	-0,804133	5,600337	0,703049	-0,735121	-2,682571	-1,233384	-5,362958	4,229747	13,432485	-0,077046	0,012289	-0,036253	0,160536	11,648437	0,703049	-0,077046	0,012289	-0,036253	0,160536	11,648437	0,703049
12:43:54,81	-0,295009	3,003978	-0,235997	-0,386017	-1,033013	-0,941014	-0,077046	0,012289	-0,036253	-0,804133	5,600337	0,703049	-0,738096	-2,684544	-1,236998	-5,384869	4,251870	13,415431	-0,073850	0,013879	-0,039868	0,210872	11,533704	0,685994	-0,073850	0,013879	-0,039868	0,210872	11,533704	0,685994
12:43:54,86	-0,295009	3,003978	-0,235997	-0,386017	-1,033013	-0,941014	-0,074445	0,014989	-0,039181	-0,897358	5,711453	0,687566	-0,738760	-2,683474	-1,236311	-5,360274	4,282689	13,417003	-0,074445	0,014989	-0,039181	0,279285	11,555359	0,687566	-0,074445	0,014989	-0,039181	0,279285	11,555359	0,687566
12:43:54,91	-0,295009	3,003978	-0,235997	-0,386017	-1,033013	-0,941014	-0,074445	0,014989	-0,039181	-0,897358	5,711453	0,687566	-0,738009	-2,684260	-1,233353	-5,342365	4,243082	13,456158	-0,074445	0,014989	-0,039181	0,279285	11,555359	0,687566	-0,074445	0,014989	-0,039181	0,279285	11,555359	0,687566
12:43:54,96	-0,295009	3,003978	-0,235997	-0,386017	-1,033013	-0,941014	-0,074328	0,013401	-0,036364	-0,844145	5,733418	0,678830	-0,737443	-2,684369	-1,233494	-5,361193	4,249291	13,408267	-0,074328	0,013401	-0,036364	0,207810	11,568172	0,678830	-0,074328	0,013401	-0,036364	0,207810	11,568172	0,678830
12:43:55,01	-0,295009	3,003978	-0,235997	-0,386017	-1,033013	-0,941014	-0,074328	0,013401	-0,036364	-0,844145	5,733418	0,678830	-0,740028	-2,683277	-1,232900	-5,378073	4,272111	13,444863	-0,073982	0,016185	-0,035769	0,292930	11,532961	0,715427	-0,073982	0,016185	-0,035769	0,292930	11,532961	0,715427
12:43:55,07	-0,295009	3,003978	-0,235997	-0,386017	-1,033013	-0,941014	-0,073982	0,016185	-0,035769	-0,977632	5,725410	0,715427	-0,737022	-2,687263	-1,236200	-5,431300	4,233871	13,453389	-0,073982	0,016185	-0,035769	0,292930	11,532961	0,715427	-0,073982	0,016185	-0,035769	0,292930	11,532961	0,715427
12:43:55,12	-0,295009	3,003978	-0,235997	-0,386017	-1,033013	-0,941014	-0,073592	0,012341	-0,035564	-0,816347	5,774841	0,706641	-0,737118	-2,686031	-1,233212	-5,395403	4,256361	13,448859	-0,073592	0,012341	-0,035564	0,152454	11,551824	0,706641	-0,073592	0,012341	-0,035564	0,152454	11,551824	0,706641
12:43:55,17	-0,295009	3,003978	-0,235997	-0,386017	-1,033013	-0,941014	-0,073051	0,012288	-0,036082	-0,797292	5,766649	0,719422	-0,731717	-2,675527	-1,234500	-5,030432	3,962231	13,456727	-0,073051	0,012288	-0,036082	0,167353	11,501176	0,719422	-0,073051	0,012288	-0,036082	0,167353	11,501176	0,719422
12:43:55,22	-0,295009	3,003978	-0,235997	-0,386017	-1,033013	-0,941014	-1,592888	-0,085114	0,081074	0,782445	-12,509258	0,458620	0,107154	-1,418514	-1,116056	45,477914	-29,139755	13,188057	-1,592888	-0,085114	0,081074	-5,899036	112,532482	0,458620	-1,592888	-0,085114	0,081074	-5,899036	112,532482	0,458620
12:43:55,27	-0,245171	3,004036	-0,236006	-0,386003	-1,033008	-0,941027	-1,592888	-0,085114	0,081074	0,782445	-12,509258	0,458620	0,244581	-1,205122	-1,079757	53,315373	-34,147071	13,150008	-1,592888	-0,085114	0,081074	-5,899036	112,532482	0,458620	-1,592888	-0,085114	0,081074	-5,899036	112,532482	0,458620
12:43:55,32	-0,245171	3,004036	-0,236006	-0,386003	-1,033008	-0,941027	-1,846405	-0,097434	0,117374	1,005311	-16,401008	0,420571	0,213018	-1,248662	-1,074860	51,836358	-33,100444	13,145080	-1,846405	-0,097434	0,117374	-6,643226	128,541755	0,420571	-1,846405	-0,097434	0,117374	-6,643226	128,541755	0,420571
12:43:55,37	-0,245171	3,004036	-0,236006	-0,386003	-1,033008	-0,941027	-1,792916	-0,091869	0,122271	0,882855	-15,423793	0,415643	0,192361	-1,274646	-1,072821	51,073596	-32,570551	13,113988	-1,792916	-0,091869	0,122271	-6,328868	125,320137	0,415643	-1,792916	-0,091869	0,122271	-6,328868	125,320137	0,415643
12:43:55,42	-0,245171	3,004036	-0,236006	-0,386003	-1,033008	-0,941027	-1,739445	-0,086945	0,126392	0,831823	-14,309429	0,410278	0,182018	-1,292508	-1,070739	50,495948	-32,089795	13,139714	-1,739445	-0,086945	0,126392	-5,993327	122,236990	0,410278	-1,739445	-0,086945	0,126392	-5,993327	122,236990	0,410278
12:43:55,47	-0,245171	3,004036	-0,236006	-0,386003	-1,033008	-0,941027	-1,739445	-0,086945	0,126392	0,831823	-14,309429	0,410278	0,171670	-1,308758	-1,069684	50,036714	-31,754302	13,114809	-1,739445	-0,086945	0,126392	-5,993327	122,236990	0,410278	-1,739445	-0,086945	0,126392	-5,993327	122,236990	0,410278
12:43:55,52	-0,245171	3,004036	-0,236006	-0,386003	-1,033008	-0,941027	-1,720198	-0,086109	0,127447	0,849298	-13,874043	0,385372	0,162323	-1,320173	-1,069829	49,660050	-31,451194	13,105788	-1,705639	-0,083721	0,127302	-5,772806	120,297916	0,376351	-1,705639	-0,083721	0,127302	-5,772806	120,297916	0,376351
12:43:55,57	-0,245171	3,004036	-0,236006	-0,386003	-1,033008	-0,941027	-1,705639	-0,083721	0,127302	0,799291	-13,594714	0,376351	0,154713	-1,334172	-1,066429	49,300648	-31,262748	13,129438	-1,705639	-0,083721	0,127302	-5,772806	120,297916	0,376351	-1,705639	-0,083721	0,127302	-5,772806	120,297916	0,376351
12:43:55,62	-0,245171	3,004036	-0,236006	-0,386003	-1,033008	-0,941027	-1,689710	-0,084131	0,130702	0,804108	-13,171910	0,400001	0,150206	-1,335101	-1,065383	49,051763	-31,078672	13,126649	-1,689710	-0,084131	0,130702	-5,800172	119,470338	0,400001	-1,689710	-0,084131	0,130702	-5,800172	119,470338	0,400001
12:43:55,67	-0,245171	3,004036	-0,236006	-0,386003	-1,033008	-0,941027	-1,686653	-0,080692	0,131748	0,660238	-13,320498	0,397212	0,183026	-1,283958	-1,060740	51,926777	-32,861071	13,109792	-1,686653	-0,080692	0,131748	-5,674060	119,081735	0,397212	-1,686653	-0,080692	0,131748	-5,674060	119,081735	0,397212
12:43:55,72	-0,245171	3,004036	-0,236006	-0,386003	-1,033008	-0,941027	-1,747353	-0,083543	0,136391	0,702418	-13,095883	0,380356	0,636439	-0,594787	-0,901283	86,783398	-55,533831	12,950692	-1,747353	-0,083543	0,136391	-5,855719	124,071329	0,380356	-1,747353	-0,083543	0,136391	-5,855719	124,071329	0,380356
12:43:55,77	-0,195139	3,003998	-0,236015	-0,386017	-1,033008	-0,941026	-2,570899	-0,131625	0,295848	0,995805	-14,397191	0,221256	0,565870	-0,687490	-0,848466	86,872854	-55,439763	12,943150	-2,455331	-0,116862	0,348665	-8,819342	184,386277	0,213713	-2,455331	-0,116862	0,348665	-8,819342	184,386277	0,213713
12:43:55,82	-0,195139	3,003998	-0,236015	-0,386017	-1,033008	-0,941026	-2,455331	-0,116862	0,348665	0,354327	-8,357235	0,213713	0,521636	-0,753111	-0,844876	84,815134	-54,066312	13,003265	-2,376385	-0,111364	0,352255	-8,513062	179,825438	0,273828	-2,376385	-0,111364	0,352255	-8,513062	179,825438	0,273828
12:43:55,87	-0,195139	3,003998	-0,236015	-0,386017	-1,033008	-0,941026	-2,376385	-0,111364	0,352255	0,229015	-6,720791	0,273828	0,506580	-0,778581	-0,845119	83,977739	-53,505518	12,948502	-2,376385	-0,111364	0,352255	-8,513062	179,825438	0,273828	-2,376385	-0,111364	0,352255	-8,513062	179,825438	0,273828
12:43:55,92	-0,195139	3,003998	-0,236015	-0,386017	-1,033008	-0,941026	-2,346799	-0,111061	0,352012	0,280207	-6,187929	0,219066	0,492351	-0,800035	-0,845065	83,309418	-53,062702	12,946923	-2,346799	-0,111061	0,352012	-8,438061	178,035810	0,219066	-2,346799	-0,111061	0,352012	-8,438061	178,035810	0,219066
12:43:55,97	-0,195139	3,003998	-0,236015	-0,386017	-1,033008	-0,941026	-2,301343	-0,106469	0,354056	0,106492	-5,173783	0,242805	0,479875	-0,815651	-0,843074	82,841514	-52,774373	12,972242	-2,301343	-0,106469	0,354056	-8,251291	175,481652	0,242805	-2,301343	-0,106469	0,354056	-8,251291	175,481652	0,242805
12:43:56,02	-0,195139	3,003998	-0,236015	-0,386017	-1,033008	-0,941026	-2,301343	-0,106469	0,354056	0,106492	-5,173783	0,242805	0,472193	-0,819830	-0,842223	82,594655	-52,538316	12,955649	-2,293884	-0,101904	0,354908	-8,049335	174,952160	0,226212	-2,293884	-0,101904	0,354908	-8,049335	174,952160	0,226212
12:43:56,07	-0,195139	3,003998	-0,236015	-0,386017	-1,033008	-0,941026	-2,282378	-0,106253	0,357522	0,150631	-4,891804	0,223909	0,470206	-0,831968	-0,839609	82,259310	-52,374335	12,953346	-2,282378	-0,106253	0,357522	-8,190241	174,274847	0,223909	-2,282378	-0,106253	0,357522	-8,190241	174,274847	0,223909
12:43:56,12	-0,195139	3,003998	-0,236015	-0,386017	-1,033008	-0,941026	-2,282378	-0,106253	0,357522	0,150631	-4,891804	0,223909	0,463453	-0,841109	-0,838528	82,041187	-52,198727	12,933807	-2,271085	-0,104975	0,358602	-8,113359	173,698876	0,204370	-2,271085	-0,104975	0,358602	-8,113359	173,698876	0,204370
12:43:56,17	-0,195139	3,003998	-0,236015	-0,386017	-1,033008	-0,941026	-2,262748	-0,101206	0,360468	-0,087887	-4,394353	0,221407	0,456020	-0,846444	-0,836662	81,818109	-52,091959	12,950843	-2,262748	-0,101206	0,360468	-8,032542	173,231389	0,221407	-2,262748	-0,101206	0,360468	-8,032542	173,231389	0,221407
12:43:56,22	-0,195139	3,003998	-0,236015	-0,386017	-1,033008	-0,941026	-2,262748	-0,101206	0,360468	-0,087887	-4,394353	0,221407	0,453360	-0,851511	-0,840986	81,641181	-52,000035	12,971561	-2,257031	-0,101435	0,356145	-8,047475	172,880683	0,242125	-2,257031	-0,101435	0,356145	-8,047475	172,880683	0,242125
12:43:56,27	-0,195139	3,003998	-0,236015	-0,386017	-1,033008	-0,941026	-2,257031	-0,101435	0,356145	-0,084817	-4,296219	0,242125	0,454446	-0,854254	-0,841028	81,537038	-51,849463	12,962726	-2,255198	-0,103748	0,356103	-8,030437	172,666632	0,233289	-2,255198	-0,103748	0,356103	-8,030437	172,666632	0,233289
12:43:56,32	-0,195139	3,003998	-0,236015	-0,386017	-1,033008	-0,941026	-2,250892	-0,104230	0,355785	0,122726	-4,316049	0,233324	0,452711	-0,858224	-0,841346	81,378702	-51,776631	12,962761	-2,250892	-0,104230	0,355785	-8,059294	172,379006	0,233324	-2,250892	-0,104230	0,355785	-8,059294	172,379006	0,233324
12:43:56,37	-0,195139	3,003998	-0,236015	-0,386017	-1,033008	-0,941026	-2,250892	-0,104230	0,355785	0,122726	-4,316049	0,233324	0,447496	-0,860261	-0,839598	81,248383	-51,709652	12,952673	-2,250892	-0,104230	0,355785	-8,059294	172,379006	0,233324	-2,250892	-0,104230	0,355785	-8,059294	172,379006	0,233324
12:43:56,42	-0,195139	3,003998	-0,236015	-0,386017	-1,033008	-0,941026	-2,246521	-0,100733	0,357533	-0,066271	-4,235068	0,223237	0,443285	-0,868580	-0,838436	81,147602	-51,603024	12,968991	-2,246521	-0,100733	0,357533	-7,973777	172,116805	0,223237	-2,246521	-0,100733	0,357533	-7,973777	172,116805	0,223237
12:43:56,47	-0,195139	3,003998	-0,236015	-0,386017	-1,033008	-0,941026	-2,237211	-0,101245	0,358695	0,002308	-3,891556	0,239555	0,441368	-0,872481	-0,838486	81,044569	-51,546225	12,946764	-2,237211	-0,101245	0,358695	-7,945394	171,729506	0,239555	-2,237211	-0,101245	0,358695	-7,945394	171,729506	0,239555
12:43:56,52	-0,195139	3,003998	-0,236015	-0,386017	-1,033008	-0,941026	-2,231154	-0,098730	0,357716	-0,161550	-3,789887	0,211732	0,438079	-0,872568	-0,839415	80,946345	-51,525046	12,941168	-2,231154	-0,098730	0,357716	-7,911854	171,355719	0,211732	-2,231154	-0,098730	0,357716	-7,911854	171,355719	0,211732
12:43:56,57	-0,195139	3,003998	-0,236015	-0,386017	-1,033008	-0,941026	-2,230288	-0,099383	0,358518	-0,094057	-3,860585	0,247049	0,438211	-0,873644	-0,838612	80,862880	-51,438135	12,976486	-2,230288	-0,099383	0,358518	-7,895626	171,217029	0,247049	-2,230288	-0,099383	0,358518	-7,895626	171,217029	0,247049
12:43:56,62	-0,195139	3,003998	-0,236015	-0,386017	-1,033008	-0,941026	-2,227593	-0,099999	0,357372	-0,044286	-3,836704	0,230324	0,437398	-0,876287	-0,839759	80,771041	-51,364655	12,959760	-2,227593	-0,099999	0,357372	-7,894245	171,029327	0,230324	-2,227593	-0,099999	0,357372	-7,894245	171,029327	0,230324
12:43:56,67	-0,195139	3,003998	-0,236015	-0,386017	-1,033008	-0,941026	-2,227593	-0,099999	0,357372	-0,044286	-3,836704	0,230324	0,439667	-0,876021	-0,840165	80,726695	-51,349281	12,961387	-2,227593	-0,099999	0,357372	-7,894245	171,029327	0,230324	-2,227593	-0,099999	0,357372	-7,894245	171,029327	0,230324
12:43:56,72	-0,195139	3,003998	-0,236015	-0,386017	-1,033008	-0,941026	-2,228958	-0,101832	0,356966	0,042145	-3,953775	0,231951	0,434478	-0,880197	-0,837074	80,633583	-51,238433	12,978649	-2,228958	-0,101832	0,356966	-7,951665	171,019408	0,231951	-2,228958	-0,101832	0,356966	-7,951665	171,019408	0,231951
12:43:56,77	-0,195139	3,003998	-0,236015	-0,386017	-1,033008	-0,941026	-2,222747	-0,099426	0,360056	-0,033541	-3,766863	0,249212	0,436047	-0,886121	-0,839037	80,556961	-51,258012	12,963245	-2,218401	-0,103747	0,358094	-8,008228	170,547018	0,233808	-2,218401	-0,103747	0,358094	-8,008228	170,547018	0,233808
12:43:56,82	-0,195139	3,003998	-0,236015	-0,386017	-1,033008	-0,941026	-2,218401	-0,103747	0,358094	0,135879	-3,597439	0,233808	0,430513	-0,885069	-0,839465	80,486189	-51,156578	12,971527	-2,218401	-0,103747	0,358094	-8,008228	170,547018	0,233808	-2,218401	-0,103747	0,358094	-8,008228	170,547018	0,233808
12:43:56,87	-0,195139	3,003998	-0,236015	-0,386017	-1,033008	-0,941026	-2,216545	-0,098428	0,357666	-0,088229	-3,612932	0,242090	0,431531	-0,888672	-0,836623	80,459718	-51,132492	12,995920	-2,216545	-0,098428	0,357666	-7,814827	170,385826	0,242090	-2,216545	-0,098428	0,357666	-7,814827	170,385826	0,242090
12:43:56,92	-0,195139	3,003998	-0,236015	-0,386017	-1,033008	-0,941026	-2,213933	-0,101111	0,360507	0,058934	-3,512096	0,266483	0,430963	-0,886385	-0,837182	80,395036	-51,110427	12,953055	-2,213933	-0,101111	0,360507	-7,878315	170,281651	0,266483	-2,213933	-0,101111	0,360507	-7,878315	170,281651	0,266483
12:43:56,97	-0,195139	3,003998	-0,236015	-0,386017	-1,033008	-0,941026	-2,212059	-0,099982	0,359599	-0,010176	-3,548002	0,207054	0,429615	-0,889731	-0,837532	80,339015	-51,074798	12,936490	-2,212059	-0,099982	0,359599	-7,858777	170,098599	0,207054	-2,212059	-0,099982	0,359599	-7,858777	170,098599	0,207054
12:43:57,02	-0,195139	3,003998	-0,236015	-0,386017	-1,033008	-0,941026	-2,212059	-0,099982	0,359599	-0,010176	-3,548002	0,207054	0,427252	-0,887710	-0,839950	80,286437	-51,029660	12,957605	-2,212059	-0,099982	0,359599	-7,858777	170,098599	0,207054	-2,212059	-0,099982	0,359599	-7,858777	170,098599	0,207054
12:43:57,07	-0,195139	3,003998	-0,236015	-0,386017	-1,033008	-0,941026	-2,212627	-0,096925	0,357181	-0,156368	-3,645676	0,228168	0,427509	-0,894457	-0,839151	80,234052	-50,977820	12,978953	-2,206913	-0,100521	0,357980	-7,841554	169,822845	0,249516	-2,206913	-0,100521	0,357980	-7,841554	169,822845	0,249516
12:43:57,12	-0,195139	3,003998	-0,236015	-0,386017	-1,033008	-0,941026	-2,207820	-0,100148	0,359492	0,001154	-3,545076	0,248846	0,427640	-0,893485	-0,837638	80,152023	-50,963716	12,978283	-2,207820	-0,100148	0,359492	-7,860468	169,768795	0,248846	-2,207820	-0,100148	0,359492	-7,860468	169,768795	0,248846
12:43:57,18	-0,195139	3,003998	-0,236015	-0,386017	-1,033008	-0,941026	-2,204148	-0,100056	0,358344	-0,007162	-3,356778	0,203514	0,424477	-0,895925	-0,839669	80,177672	-50,944266	12,968068	-2,204148	-0,100056	0,358344	-7,861529	169,668845	0,203514	-2,204148	-0,100056	0,358344	-7,861529	169,668845	0,203514
12:43:57,23	-0,195139	3,003998	-0,236015	-0,386017	-1,033008	-0,941026	-2,204148	-0,100056	0,358344	-0,007162	-3,356778	0,203514	0,424069	-0,895609	-0,839988	80,107888	-50,889416	12,976769	-2,204148	-0,100056	0,358344	-7,861529	169,668845	0,203514	-2,204148	-0,100056	0,358344	-7,861529	169,668845	0,203514
12:43:57,28	-0,195139	3,003998	-0,236015	-0,386017	-1,033008	-0,941026	-2,204196	-0,098118	0,357142	-0,062129	-3,431974	0,247332	0,433654	-0,884157	-0,840900	80,733971	-51,323144	12,976502	-2,204196	-0,098118	0,357142	-7,764395	169,597373	0,247332	-2,204196	-0,098118	0,357142	-7,764395	169,597373	0,247332
12:43:57,33	-0,195139	3,003998	-0,236015	-0,386017	-1,033008	-0,941026	-2,218905	-0,100693	0,356230	0,009183	-3,437788	0,247065	1,152960	0,169074	-0,694301	134,049695	-87,242222	12,809799	-2,218905	-0,100693	0,356230	-7,895205	170,746237	0,247065	-2,218905	-0,100693	0,356230	-7,895205	170,746237	0,247065
12:43:57,38	-0,145027	3,003950	-0,235982	-0,386013	-1,033009	-0,941026	-3,146799	-0,169128	0,536312	0,011173	-2,082522	0,157775	0,956867	-0,114795	-0,660819	121,915510	-79,206154	12,887212	-3,146799	-0,169128	0,536312	-13,265339	244,941172	0,157775	-3,146799	-0,169128	0,536312	-13,265339	244,941172	0,157775
12:43:57,43	-0,145027	3,003950	-0,235982	-0,386013	-1,033009	-0,941026	-3,035754	-0,158655	0,539537	-0,252437	-0,839238	0,172887	0,892276	-0,205726	-0,657594	118,132008	-76,697341	12,902324	-3,035754	-0,158655	0,539537	-12,706882	237,467487	0,172887	-3,035754	-0,158655	0,539537	-12,706882	237,467487	0,172887
12:43:57,48	-0,145027	3,003950	-0,235982	-0,386013	-1,033009	-0,941026	-2,991138	-0,156005	0,539725	-0,259825	-0,322135	0,143025	0,867673	-0,243040	-0,657405	116,635803	-75,682926	12,872461	-2,991138	-0,156005	0,539725	-12,506254	234,482189	0,143025	-2,991138	-0,156005	0,539725	-12,506254	234,482189	0,143025
12:43:57,53	-0,145027	3,003950	-0,235982	-0,386013	-1,033009	-0,941026	-2,970534	-0,153416	0,535876	-0,303248	-0,324163	0,150172	0,855128	-0,259588	-0,661254	115,751829	-75,067204	12,879609	-2,970534	-0,153416	0,535876	-12,346382	232,862794	0,150172	-2,970534	-0,153416	0,535876	-12,346382	232,862794	0,150172
12:43:57,58	-0,145027	3,003950	-0,235982	-0,386013	-1,033009	-0,941026	-2,945706	-0,151496	0,538348	-0,379745	0,103056	0,179775	0,841052	-0,280131	-0,658783	115,015345	-74,615074	12,909212	-2,945706	-0,151496	0,538348	-12,272203	231,340953	0,179775	-2,945706	-0,151496	0,538348	-12,272203	231,340953	0,179775
12:43:57,63	-0,145027	3,003950	-0,235982	-0,386013	-1,033009	-0,941026	-2,931653	-0,153249	0,535834	-0,251851	0,211266	0,194761	0,835543	-0,293177	-0,661296	114,494588	-74,271953	12,924197	-2,931653	-0,153249	0,535834	-12,281867	230,345997	0,194761	-2,931653	-0,153249	0,535834	-12,281867	230,345997	0,194761
12:43:57,68	-0,145027	3,003950	-0,235982	-0,386013	-1,033009	-0,941026	-2,931653	-0,153249	0,535834	-0,251851	0,211266	0,194761	0,828471	-0,305255	-0,657575	114,069669	-73,966286	12,908852	-2,931653	-0,153249	0,535834	-12,281867	230,345997	0,194761	-2,931653	-0,153249	0,535834	-12,281867	230,345997	0,194761
12:43:57,73	-0,145027	3,003950	-0,235982	-0,386013	-1,033009	-0,941026	-2,917657	-0,153164	0,539555	-0,204009	0,418214	0,179415	0,819783	-0,316486	-0,657515	113,758302	-73,764000	12,874144	-2,917657	-0,153164	0,539555	-12,227362	229,454291	0,179415	-2,917657	-0,153164	0,539555	-12,227362	229,454291	0,179415
12:43:57,78	-0,145027	3,003950	-0,235982	-0,386013	-1,033009	-0,941026	-2,903587	-0,151255	0,539616	-0,283777	0,779064	0,144707	0,856947	-0,258386	-0,657395	116,497317	-75,556564	12,902867	-2,903587	-0,151255	0,539616	-12,157271	228,710639	0,144707	-2,903587	-0,151255	0,539616	-12,157271	228,710639	0,144707
12:43:57,83	-0,145027	3,003950	-0,235982	-0,386013	-1,033009	-0,941026	-2,972485	-0,154390	0,539736	-0,303660	0,464712	0,173430	1,386065	0,525456	-0,549271	155,203078	-101,103217	12,807385	-3,915870	-0,220698	0,647860	-16,951571	305,097974	0,077949	-3,915870	-0,220698	0,647860	-16,951571	305,097974	0,077949
12:43:57,88	-0,095037	3,004019	-0,236002	-0,386019	-1,033017	-0,941039	-3,771826	-0,212485	0,684807	0,156735	3,057625	0,110917	1,296752	0,395769	-0,512559	152,945907	-99,469960	12,811352	-3,771826	-0,212485	0,684807	-16,523351	299,145983	0,110917	-3,771826	-0,212485	0,684807	-16,523351	299,145983	0,110917
12:43:57,93	-0,095037	3,004019	-0,236002	-0,386019	-1,033017	-0,941039	-3,771826	-0,212485	0,684807	0,156735	3,057625	0,110917	1,248330	0,330778	-0,510595	150,480174	-97,822067	12,781852	-3,678407	-0,198755	0,686535	-15,889978	293,074474	0,052416	-3,678407	-0,198755	0,686535	-15,889978	293,074474	0,052416
12:43:57,98	-0,095037	3,004019	-0,236002	-0,386019	-1,033017	-0,941039	-3,640176	-0,199569	0,683591	-0,160509	4,801722	0,115774	1,229919	0,297262	-0,513539	149,218567	-96,995664	12,845210	-3,640176	-0,199569	0,683591	-15,826666	290,555566	0,115774	-3,640176	-0,199569	0,683591	-15,826666	290,555566	0,115774
12:43:58,03	-0,095037	3,004019	-0,236002	-0,386019	-1,033017	-0,941039	-3,607095	-0,195379	0,685975	-0,340720	5,473785	0,099950	1,209750	0,270708	-0,511155	148,329686	-96,438953	12,829387	-3,607095	-0,195379	0,685975	-15,677939	288,630771	0,099950	-3,607095	-0,195379	0,685975	-15,677939	288,630771	0,099950
12:43:58,08	-0,095037	3,004019	-0,236002	-0,386019	-1,033017	-0,941039	-3,607095	-0,195379	0,685975	-0,340720	5,473785	0,099950	1,201366	0,257969	-0,510550	147,827407	-96,066335	12,852469	-3,591871	-0,194488	0,686581	-15,582770	287,606034	0,123032	-3,591871	-0,194488	0,686581	-15,582770	287,606034	0,123032
12:43:58,13	-0,095037	3,004019	-0,236002	-0,386019	-1,033017	-0,941039	-3,577845	-0,194953	0,686778	-0,281618	5,823249	0,099946	1,194757	0,245590	-0,510353	147,355715	-95,782840	12,829383	-3,577845	-0,194953	0,686778	-15,585439	286,684105	0,099946	-3,577845	-0,194953	0,686778	-15,585439	286,684105	0,099946
12:43:58,18	-0,095037	3,004019	-0,236002	-0,386019	-1,033017	-0,941039	-3,577845	-0,194953	0,686778	-0,281618	5,823249	0,099946	1,188904	0,235738	-0,508544	146,986521	-95,547492	12,832297	-3,577845	-0,194953	0,686778	-15,585439	286,684105	0,099946	-3,577845	-0,194953	0,686778	-15,585439	286,684105	0,099946
12:43:58,23	-0,095037	3,004019	-0,236002	-0,386019	-1,033017	-0,941039	-3,566387	-0,194811	0,688587	-0,269787	5,981662	0,102861	1,186227	0,229352	-0,510927	146,763370	-95,361342	12,869665	-3,566387	-0,194811	0,688587	-15,562453	285,943060	0,102861	-3,566387	-0,194811	0,688587	-15,562453	285,943060	0,102861
12:43:58,28	-0,095037	3,004019	-0,236002	-0,386019	-1,033017	-0,941039	-3,559518	-0,195686	0,686203	-0,174677	6,052514	0,140228	1,184100	0,223924	-0,509127	146,442970	-95,181730	12,849795	-3,559518	-0,195686	0,686203	-15,535993	285,474707	0,140228	-3,559518	-0,195686	0,686203	-15,535993	285,474707	0,140228
12:43:58,33	-0,095037	3,004019	-0,236002	-0,386019	-1,033017	-0,941039	-3,553754	-0,196558	0,688004	-0,133981	5,984981	0,120358	1,176027	0,215709	-0,511519	146,257529	-95,058680	12,852061	-3,542603	-0,193673	0,685612	-15,473471	284,437048	0,122624	-3,542603	-0,193673	0,685612	-15,473471	284,437048	0,122624
12:43:58,38	-0,095037	3,004019	-0,236002	-0,386019	-1,033017	-0,941039	-3,542603	-0,193673	0,685612	-0,270132	6,342710	0,122624	1,169493	0,209519	-0,510576	146,026559	-94,918048	12,846628	-3,542603	-0,193673	0,685612	-15,473471	284,437048	0,122624	-3,542603	-0,193673	0,685612	-15,473471	284,437048	0,122624
12:43:58,43	-0,095037	3,004019	-0,236002	-0,386019	-1,033017	-0,941039	-3,533976	-0,191110	0,686555	-0,397111	6,520990	0,117191	1,169619	0,208846	-0,512041	145,918913	-94,830662	12,856192	-3,533976	-0,191110	0,686555	-15,399241	283,938081	0,117191	-3,533976	-0,191110	0,686555	-15,399241	283,938081	0,117191
12:43:58,48	-0,095037	3,004019	-0,236002	-0,386019	-1,033017	-0,941039	-3,526237	-0,192734	0,685026	-0,252995	6,557540	0,117356	1,167030	0,202005	-0,512105	145,739549	-94,683437	12,846793	-3,526237	-0,192734	0,685026	-15,382600	283,367143	0,117356	-3,526237	-0,192734	0,685026	-15,382600	283,367143	0,117356
12:43:58,53	-0,095037	3,004019	-0,236002	-0,386019	-1,033017	-0,941039	-3,526237	-0,192734	0,685026	-0,252995	6,557540	0,117356	1,159134	0,197047	-0,509433	145,569128	-94,557818	12,873068	-3,526237	-0,192734	0,685026	-15,382600	283,367143	0,117356	-3,526237	-0,192734	0,685026	-15,382600	283,367143	0,117356
12:43:58,58	-0,095037	3,004019	-0,236002	-0,386019	-1,033017	-0,941039	-3,517808	-0,187669	0,686091	-0,479364	6,693238	0,122891	1,158430	0,197238	-0,511039	145,495960	-94,500100	12,852327	-3,517808	-0,187669	0,686091	-15,211413	282,841144	0,122891	-3,517808	-0,187669	0,686091	-15,211413	282,841144	0,122891
12:43:58,63	-0,095037	3,004019	-0,236002	-0,386019	-1,033017	-0,941039	-3,512766	-0,190955	0,687971	-0,358454	6,802010	0,099379	1,158754	0,191228	-0,509160	145,338120	-94,466648	12,828816	-3,512766	-0,190955	0,687971	-15,348435	282,554108	0,099379	-3,512766	-0,190955	0,687971	-15,348435	282,554108	0,099379
12:43:58,68	-0,095037	3,004019	-0,236002	-0,386019	-1,033017	-0,941039	-3,510431	-0,192125	0,686775	-0,281657	6,795068	0,108098	1,158600	0,188622	-0,510356	145,234967	-94,388639	12,837535	-3,510431	-0,192125	0,686775	-15,363447	282,363906	0,108098	-3,510431	-0,192125	0,686775	-15,363447	282,363906	0,108098
12:43:58,73	-0,095037	3,004019	-0,236002	-0,386019	-1,033017	-0,941039	-3,506492	-0,188457	0,686548	-0,453231	6,880855	0,123432	1,153454	0,187044	-0,510583	145,141463	-94,312524	12,852869	-3,506492	-0,188457	0,686548	-15,247078	282,140491	0,123432	-3,506492	-0,188457	0,686548	-15,247078	282,140491	0,123432
12:43:58,78	-0,095037	3,004019	-0,236002	-0,386019	-1,033017	-0,941039	-3,506492	-0,188457	0,686548	-0,453231	6,880855	0,123432	1,154803	0,182166	-0,507694	145,046280	-94,261992	12,845142	-3,506492	-0,188457	0,686548	-15,247078	282,140491	0,123432	-3,506492	-0,188457	0,686548	-15,247078	282,140491	0,123432
12:43:58,83	-0,095037	3,004019	-0,236002	-0,386019	-1,033017	-0,941039	-3,502942	-0,192064	0,689437	-0,269490	6,957777	0,115706	1,150120	0,182754	-0,511150	144,911010	-94,197616	12,868145	-3,502942	-0,192064	0,689437	-15,346496	281,938710	0,115706	-3,502942	-0,192064	0,689437	-15,346496	281,938710	0,115706
12:43:58,88	-0,095037	3,004019	-0,236002	-0,386019	-1,033017	-0,941039	-3,495126	-0,188696	0,685846	-0,420884	7,093620	0,113545	1,147978	0,177081	-0,511285	144,823797	-94,106168	12,842981	-3,495126	-0,188696	0,685846	-15,233556	281,460999	0,113545	-3,495126	-0,188696	0,685846	-15,233556	281,460999	0,113545
12:43:58,93	-0,095037	3,004019	-0,236002	-0,386019	-1,033017	-0,941039	-3,495126	-0,188696	0,685846	-0,420884	7,093620	0,113545	1,146694	0,176086	-0,512072	144,762275	-94,068357	12,864315	-3,495126	-0,188696	0,685846	-15,233556	281,460999	0,113545	-3,495126	-0,188696	0,685846	-15,233556	281,460999	0,113545
12:43:58,98	-0,095037	3,004019	-0,236002	-0,386019	-1,033017	-0,941039	-3,493622	-0,188082	0,685059	-0,450876	7,099642	0,134878	1,148377	0,175720	-0,512495	144,697796	-94,001671	12,853072	-3,493622	-0,188082	0,685059	-15,215276	281,348958	0,134878	-3,493622	-0,188082	0,685059	-15,215276	281,348958	0,134878
12:43:59,03	-0,095037	3,004019	-0,236002	-0,386019	-1,033017	-0,941039	-3,494147	-0,189722	0,684635	-0,340073	6,983173	0,123636	1,145954	0,171854	-0,514194	144,576473	-93,961549	12,848378	-3,489587	-0,189557	0,682937	-15,254777	281,027730	0,118941	-3,489587	-0,189557	0,682937	-15,254777	281,027730	0,118941
12:43:59,08	-0,095037	3,004019	-0,236002	-0,386019	-1,033017	-0,941039	-3,487120	-0,190083	0,684058	-0,335837	7,168636	0,115354	1,145176	0,169454	-0,513073	144,534694	-93,924286	12,844791	-3,487120	-0,190083	0,684058	-15,257329	280,907520	0,115354	-3,487120	-0,190083	0,684058	-15,257329	280,907520	0,115354
12:43:59,13	-0,095037	3,004019	-0,236002	-0,386019	-1,033017	-0,941039	-3,487120	-0,190083	0,684058	-0,335837	7,168636	0,115354	1,144997	0,167635	-0,513758	144,439297	-93,900380	12,843423	-3,487120	-0,190083	0,684058	-15,257329	280,907520	0,115354	-3,487120	-0,190083	0,684058	-15,257329	280,907520	0,115354
12:43:59,18	-0,095037	3,004019	-0,236002	-0,386019	-1,033017	-0,941039	-3,485455	-0,190838	0,683373	-0,323554	7,160639	0,113987	1,142047	0,175433	-0,511336	144,443556	-93,859919	12,881399	-3,485455	-0,190838	0,683373	-15,304341	280,768833	0,113987	-3,485455	-0,190838	0,683373	-15,304341	280,768833	0,113987
12:43:59,23	-0,095037	3,004019	-0,236002	-0,386019	-1,033017	-0,941039	-3,490733	-0,184384	0,685794	-0,621984	6,869621	0,151962	1,141928	0,168162	-0,512239	144,339032	-93,776812	12,866416	-3,490733	-0,184384	0,685794	-15,096144	280,892168	0,151962	-3,490733	-0,184384	0,685794	-15,096144	280,892168	0,151962
12:43:59,28	-0,095037	3,004019	-0,236002	-0,386019	-1,033017	-0,941039	-3,484376	-0,187916	0,684891	-0,418620	7,068092	0,136979	1,137113	0,164344	-0,512638	144,270476	-93,739204	12,881705	-3,484376	-0,187916	0,684891	-15,170027	280,591643	0,136979	-3,484376	-0,187916	0,684891	-15,170027	280,591643	0,136979
12:43:59,33	-0,095037	3,004019	-0,236002	-0,386019	-1,033017	-0,941039	-3,482960	-0,188545	0,684263	-0,393636	7,034136	0,127499	1,141764	0,166620	-0,512868	144,241958	-93,729691	12,856936	-3,482960	-0,188545	0,684263	-15,194426	280,446469	0,127499	-3,482960	-0,188545	0,684263	-15,194426	280,446469	0,127499
12:43:59,38	-0,095037	3,004019	-0,236002	-0,386019	-1,033017	-0,941039	-3,482960	-0,188545	0,684263	-0,393636	7,034136	0,127499	1,137630	0,163922	-0,512273	144,211438	-93,670433	12,884319	-3,482960	-0,188545	0,684263	-15,194426	280,446469	0,127499	-3,482960	-0,188545	0,684263	-15,194426	280,446469	0,127499
12:43:59,43	-0,095037	3,004019	-0,236002	-0,386019	-1,033017	-0,941039	-3,476904	-0,188481	0,685600	-0,388206	7,223465	0,135974	1,138681	0,161408	-0,511531	144,137605	-93,659338	12,865410	-3,476904	-0,188481	0,685600	-15,183983	280,160454	0,135974	-3,476904	-0,188481	0,685600	-15,183983	280,160454	0,135974
12:43:59,49	-0,095037	3,004019	-0,236002	-0,386019	-1,033017	-0,941039	-3,476904	-0,188481	0,685600	-0,388206	7,223465	0,135974	1,135753	0,158841	-0,511170	144,108656	-93,584387	12,837931	-3,476904	-0,188481	0,685600	-15,183983	280,160454	0,135974	-3,476904	-0,188481	0,685600	-15,183983	280,160454	0,135974
12:43:59,54	-0,095037	3,004019	-0,236002	-0,386019	-1,033017	-0,941039	-3,473217	-0,187229	0,685961	-0,402867	7,352659	0,108494	1,135648	0,158690	-0,511556	144,045122	-93,529161	12,879309	-3,473217	-0,187229	0,685961	-15,100375	280,000194	0,108494	-3,473217	-0,187229	0,685961	-15,100375	280,000194	0,108494
12:43:59,59	-0,095037	3,004019	-0,236002	-0,386019	-1,033017	-0,941039	-3,473034	-0,187213	0,685574	-0,387661	7,279557	0,149872	1,143199	0,165724	-0,513758	144,372977	-93,756051	12,877205	-3,473034	-0,187213	0,685574	-15,083879	279,912701	0,149872	-3,473034	-0,187213	0,685574	-15,083879	279,912701	0,149872
12:43:59,64	-0,095037	3,004019	-0,236002	-0,386019	-1,033017	-0,941039	-3,482901	-0,190236	0,683373	-0,263035	7,163847	0,147768	1,858143	1,227202	-0,413726	197,270083	-128,605364	12,741941	-3,482901	-0,190236	0,683373	-15,196551	280,571554	0,147768	-3,482901	-0,190236	0,683373	-15,196551	280,571554	0,147768
12:43:59,69	-0,045034	3,003941	-0,235985	-0,386003	-1,033002	-0,941009	-4,652854	-0,269035	0,834678	0,150482	11,313989	0,039797	1,796418	1,139534	-0,362453	198,811962	-129,440412	12,769234	-4,652854	-0,269035	0,834678	-20,968793	376,563011	0,039797	-4,652854	-0,269035	0,834678	-20,968793	376,563011	0,039797
12:43:59,74	-0,045034	3,003941	-0,235985	-0,386003	-1,033002	-0,941009	-4,652854	-0,269035	0,834678	0,150482	11,313989	0,039797	1,744259	1,062395	-0,363182	195,853968	-127,514949	12,758931	-4,652854	-0,269035	0,834678	-20,968793	376,563011	0,039797	-4,652854	-0,269035	0,834678	-20,968793	376,563011	0,039797
12:43:59,79	-0,045034	3,003941	-0,235985	-0,386003	-1,033002	-0,941009	-4,559970	-0,262433	0,833949	-0,004324	12,619499	0,029495	1,721818	1,021812	-0,360836	194,500654	-126,598864	12,772690	-4,559970	-0,262433	0,833949	-20,605336	370,577173	0,029495	-4,559970	-0,262433	0,833949	-20,605336	370,577173	0,029495
12:43:59,84	-0,045034	3,003941	-0,235985	-0,386003	-1,033002	-0,941009	-4,513604	-0,263290	0,836295	0,156944	13,400511	0,043253	1,698973	0,997722	-0,364012	193,544620	-126,018972	12,789445	-4,481319	-0,255551	0,833119	-20,282082	365,744977	0,060009	-4,481319	-0,255551	0,833119	-20,282082	365,744977	0,060009
12:43:59,89	-0,045034	3,003941	-0,235985	-0,386003	-1,033002	-0,941009	-4,481319	-0,255551	0,833119	-0,221310	13,961415	0,060009	1,694082	0,983034	-0,360703	192,981939	-125,561461	12,809691	-4,481319	-0,255551	0,833119	-20,282082	365,744977	0,060009	-4,481319	-0,255551	0,833119	-20,282082	365,744977	0,060009
12:43:59,94	-0,045034	3,003941	-0,235985	-0,386003	-1,033002	-0,941009	-4,466153	-0,258659	0,836428	0,055173	14,033996	0,080254	1,686804	0,972417	-0,364006	192,489752	-125,285204	12,808240	-4,466153	-0,258659	0,836428	-20,249565	364,627027	0,080254	-4,466153	-0,258659	0,836428	-20,249565	364,627027	0,080254
12:43:59,99	-0,045034	3,003941	-0,235985	-0,386003	-1,033002	-0,941009	-4,453320	-0,257664	0,833125	-0,003397	14,136971	0,078804	1,684508	0,962864	-0,362203	192,121692	-125,026827	12,798008	-4,453320	-0,257664	0,833125	-20,230055	363,722561	0,078804	-4,453320	-0,257664	0,833125	-20,230055	363,722561	0,078804
12:44:00,04	-0,045034	3,003941	-0,235985	-0,386003	-1,033002	-0,941009	-4,443898	-0,260453	0,834928	0,181316	14,178935	0,068571	1,673922	0,953671	-0,362342	191,773045	-124,864507	12,793992	-4,443898	-0,260453	0,834928	-20,264209	363,024962	0,068571	-4,443898	-0,260453	0,834928	-20,264209	363,024962	0,068571
12:44:00,09	-0,045034	3,003941	-0,235985	-0,386003	-1,033002	-0,941009	-4,430644	-0,255882	0,834789	-0,090113	14,485093	0,064555	1,670399	0,951087	-0,362406	191,638446	-124,683730	12,784466	-4,430644	-0,255882	0,834789	-20,176834	362,290608	0,064555	-4,430644	-0,255882	0,834789	-20,176834	362,290608	0,064555
12:44:00,14	-0,045034	3,003941	-0,235985	-0,386003	-1,033002	-0,941009	-4,426645	-0,254123	0,834725	-0,092313	14,486046	0,055029	2,395805	2,014743	-0,249105	248,447881	-162,450438	12,747007	-4,426645	-0,254123	0,834725	-20,040968	361,977701	0,055029	-4,426645	-0,254123	0,834725	-20,040968	361,977701	0,055029
12:44:00,19	0,005036	3,003933	-0,235998	-0,386028	-1,033010	-0,941037	-5,615145	-0,341278	0,984074	0,107650	21,794773	0,025653	2,340129	1,936781	-0,213056	249,324056	-162,990843	12,755090	-5,615145	-0,341278	0,984074	-26,682696	462,583694	0,025653	-5,615145	-0,341278	0,984074	-26,682696	462,583694	0,025653
12:44:00,24	0,005036	3,003933	-0,235998	-0,386028	-1,033010	-0,941037	-5,615145	-0,341278	0,984074	0,107650	21,794773	0,025653	2,289532	1,859444	-0,218868	246,262369	-161,008489	12,765545	-5,615145	-0,341278	0,984074	-26,682696	462,583694	0,025653	-5,615145	-0,341278	0,984074	-26,682696	462,583694	0,025653
12:44:00,29	0,005036	3,003933	-0,235998	-0,386028	-1,033010	-0,941037	-5,522871	-0,336129	0,978263	0,025832	22,950362	0,036108	2,262473	1,816855	-0,217923	244,696811	-159,976689	12,725594	-5,472458	-0,333990	0,979208	-26,192844	453,288100	-0,003842	-5,472458	-0,333990	0,979208	-26,192844	453,288100	-0,003842
12:44:00,34	0,005036	3,003933	-0,235998	-0,386028	-1,033010	-0,941037	-5,472458	-0,333990	0,979208	0,025364	23,700111	-0,003842	2,249960	1,794544	-0,218233	243,820934	-159,399443	12,747803	-5,472458	-0,333990	0,979208	-26,192844	453,288100	-0,003842	-5,472458	-0,333990	0,979208	-26,192844	453,288100	-0,003842
12:44:00,39	0,005036	3,003933	-0,235998	-0,386028	-1,033010	-0,941037	-5,426196	-0,336285	0,979470	0,246985	24,285020	0,053290	2,241330	1,775643	-0,217660	243,171170	-158,977748	12,782726	-5,426196	-0,336285	0,979470	-26,151369	450,241445	0,053290	-5,426196	-0,336285	0,979470	-26,151369	450,241445	0,053290
12:44:00,44	0,005036	3,003933	-0,235998	-0,386028	-1,033010	-0,941037	-5,426196	-0,336285	0,979470	0,246985	24,285020	0,053290	2,224479	1,762046	-0,221947	242,663274	-158,609555	12,775617	-5,426196	-0,336285	0,979470	-26,151369	450,241445	0,053290	-5,426196	-0,336285	0,979470	-26,151369	450,241445	0,053290
12:44:00,49	0,005036	3,003933	-0,235998	-0,386028	-1,033010	-0,941037	-5,405996	-0,328491	0,975183	-0,093395	24,711502	0,046180	2,219333	1,750900	-0,219203	242,233192	-158,328991	12,758163	-5,405996	-0,328491	0,975183	-25,879910	449,082183	0,046180	-5,405996	-0,328491	0,975183	-25,879910	449,082183	0,046180
12:44:00,54	0,005036	3,003933	-0,235998	-0,386028	-1,033010	-0,941037	-5,393770	-0,329607	0,977927	-0,007425	24,834499	0,028727	2,211645	1,746637	-0,218576	241,855484	-158,105486	12,781397	-5,393770	-0,329607	0,977927	-25,881550	448,245456	0,028727	-5,393770	-0,329607	0,977927	-25,881550	448,245456	0,028727
12:44:00,59	0,005036	3,003933	-0,235998	-0,386028	-1,033010	-0,941037	-5,379551	-0,330471	0,977290	0,065250	24,780999	0,051353	2,212972	1,738154	-0,219841	241,560374	-157,908523	12,780790	-5,379551	-0,330471	0,977290	-25,876730	447,075729	0,051353	-5,379551	-0,330471	0,977290	-25,876730	447,075729	0,051353
12:44:00,64	0,005036	3,003933	-0,235998	-0,386028	-1,033010	-0,941037	-5,379551	-0,330471	0,977290	0,065250	24,780999	0,051353	2,205505	1,731324	-0,221877	241,307359	-157,756376	12,787200	-5,369903	-0,327419	0,975253	-25,790590	446,524866	0,057763	-5,369903	-0,327419	0,975253	-25,790590	446,524866	0,057763
12:44:00,69	0,005036	3,003933	-0,235998	-0,386028	-1,033010	-0,941037	-5,361228	-0,326628	0,974394	-0,072117	25,137728	0,060307	2,200482	1,724207	-0,222737	241,075403	-157,556387	12,789744	-5,361228	-0,326628	0,974394	-25,712415	445,994106	0,060307	-5,361228	-0,326628	0,974394	-25,712415	445,994106	0,060307
12:44:00,74	0,005036	3,003933	-0,235998	-0,386028	-1,033010	-0,941037	-5,361228	-0,326628	0,974394	-0,072117	25,137728	0,060307	2,196003	1,719099	-0,224409	240,841615	-157,404634	12,757732	-5,361228	-0,326628	0,974394	-25,712415	445,994106	0,060307	-5,361228	-0,326628	0,974394	-25,712415	445,994106	0,060307
12:44:00,79	0,005036	3,003933	-0,235998	-0,386028	-1,033010	-0,941037	-5,354565	-0,325303	0,972722	-0,126498	25,205869	0,028295	2,194624	1,717360	-0,222492	240,702587	-157,285562	12,800074	-5,354565	-0,325303	0,972722	-25,662771	445,539189	0,028295	-5,354565	-0,325303	0,972722	-25,662771	445,539189	0,028295
12:44:00,84	0,005036	3,003933	-0,235998	-0,386028	-1,033010	-0,941037	-5,345191	-0,326038	0,974935	-0,089482	25,307860	0,034566	2,191953	1,710614	-0,222195	240,507205	-157,212961	12,764003	-5,345191	-0,326038	0,974935	-25,683464	444,905341	0,034566	-5,345191	-0,326038	0,974935	-25,683464	444,905341	0,034566
12:44:00,89	0,005036	3,003933	-0,235998	-0,386028	-1,033010	-0,941037	-5,338579	-0,326221	0,973332	-0,031974	25,441772	0,040451	2,189009	1,703471	-0,220901	240,302500	-157,079736	12,766807	-5,338579	-0,326221	0,973332	-25,640295	444,520190	0,040451	-5,338579	-0,326221	0,973332	-25,640295	444,520190	0,040451
12:44:00,94	0,005036	3,003933	-0,235998	-0,386028	-1,033010	-0,941037	-5,338579	-0,326221	0,973332	-0,031974	25,441772	0,040451	2,189718	1,702084	-0,222685	240,194928	-157,003337	12,777419	-5,338579	-0,326221	0,973332	-25,640295	444,520190	0,040451	-5,338579	-0,326221	0,973332	-25,640295	444,520190	0,040451
12:44:00,99	0,005036	3,003933	-0,235998	-0,386028	-1,033010	-0,941037	-5,330785	-0,324005	0,972833	-0,157642	25,495011	0,061983	2,182989	1,699155	-0,224298	240,039331	-156,899474	12,791420	-5,330785	-0,324005	0,972833	-25,592041	443,961662	0,061983	-5,330785	-0,324005	0,972833	-25,592041	443,961662	0,061983
12:44:01,04	0,005036	3,003933	-0,235998	-0,386028	-1,033010	-0,941037	-5,330785	-0,324005	0,972833	-0,157642	25,495011	0,061983	2,185180	1,696135	-0,224735	239,917149	-156,796335	12,781640	-5,330785	-0,324005	0,972833	-25,592041	443,961662	0,061983	-5,330785	-0,324005	0,972833	-25,592041	443,961662	0,061983
12:44:01,09	0,005036	3,003933	-0,235998	-0,386028	-1,033010	-0,941037	-5,329266	-0,327412	0,972396	0,047740	25,416653	0,052203	2,177341	1,692489	-0,223606	239,809923	-156,761696	12,790960	-5,329266	-0,327412	0,972396	-25,654091	443,764008	0,052203	-5,329266	-0,327412	0,972396	-25,654091	443,764008	0,052203
12:44:01,14	0,005036	3,003933	-0,235998	-0,386028	-1,033010	-0,941037	-5,322188	-0,322447	0,973524	-0,234068	25,674496	0,061523	2,174764	1,688409	-0,225238	239,643057	-156,608201	12,773308	-5,322188	-0,322447	0,973524	-25,546125	443,466277	0,061523	-5,322188	-0,322447	0,973524	-25,546125	443,466277	0,061523
12:44:01,19	0,005036	3,003933	-0,235998	-0,386028	-1,033010	-0,941037	-5,317366	-0,322255	0,971893	-0,194530	25,703979	0,043871	2,173425	1,684167	-0,224084	239,538372	-156,553913	12,798786	-5,317366	-0,322255	0,971893	-25,491553	443,117239	0,043871	-5,317366	-0,322255	0,971893	-25,491553	443,117239	0,043871
12:44:01,24	0,005036	3,003933	-0,235998	-0,386028	-1,033010	-0,941037	-5,313023	-0,323216	0,973046	-0,149883	25,812010	0,069349	2,176666	1,687250	-0,223700	239,438615	-156,465542	12,738016	-5,313023	-0,323216	0,973046	-25,522348	442,884346	0,069349	-5,313023	-0,323216	0,973046	-25,522348	442,884346	0,069349
12:44:01,29	0,005036	3,003933	-0,235998	-0,386028	-1,033010	-0,941037	-5,317313	-0,324481	0,973431	-0,057451	25,458357	0,008579	2,171444	1,682315	-0,224159	239,381758	-156,409620	12,789910	-5,317313	-0,324481	0,973431	-25,529217	442,867451	0,008579	-5,317313	-0,324481	0,973431	-25,529217	442,867451	0,008579
12:44:01,34	0,005036	3,003933	-0,235998	-0,386028	-1,033010	-0,941037	-5,310429	-0,322426	0,972972	-0,144312	25,739120	0,060474	2,174154	1,682489	-0,226170	239,263179	-156,380714	12,769547	-5,311934	-0,324686	0,970961	-25,548903	442,530559	0,040110	-5,311934	-0,324686	0,970961	-25,548903	442,530559	0,040110
12:44:01,39	0,005036	3,003933	-0,235998	-0,386028	-1,033010	-0,941037	-5,311934	-0,324686	0,970961	-0,061049	25,543724	0,040110	2,171112	1,680612	-0,225394	239,191882	-156,312157	12,805116	-5,308788	-0,322990	0,971736	-25,480238	442,351156	0,075679	-5,308788	-0,322990	0,971736	-25,480238	442,351156	0,075679
12:44:01,44	0,005036	3,003933	-0,235998	-0,386028	-1,033010	-0,941037	-5,308788	-0,322990	0,971736	-0,125512	25,611311	0,075679	2,169216	1,676139	-0,226996	239,097472	-156,248891	12,779025	-5,308788	-0,322990	0,971736	-25,480238	442,351156	0,075679	-5,308788	-0,322990	0,971736	-25,480238	442,351156	0,075679
12:44:01,49	0,005036	3,003933	-0,235998	-0,386028	-1,033010	-0,941037	-5,303966	-0,323584	0,970135	-0,087022	25,748641	0,049589	2,167347	1,674833	-0,224288	239,023256	-156,188856	12,803772	-5,303966	-0,323584	0,970135	-25,488403	442,109989	0,049589	-5,303966	-0,323584	0,970135	-25,488403	442,109989	0,049589
12:44:01,54	0,005036	3,003933	-0,235998	-0,386028	-1,033010	-0,941037	-5,301901	-0,322619	0,972843	-0,122348	25,761740	0,074336	2,169004	1,671695	-0,225886	238,946248	-156,141531	12,772957	-5,300012	-0,325624	0,971245	-25,525073	441,820552	0,043520	-5,300012	-0,325624	0,971245	-25,525073	441,820552	0,043520
12:44:01,59	0,005036	3,003933	-0,235998	-0,386028	-1,033010	-0,941037	-5,294413	-0,325855	0,971990	0,017830	25,914551	0,064214	2,166405	1,666730	-0,225140	238,804339	-156,094895	12,793651	-5,294413	-0,325855	0,971990	-25,561766	441,525970	0,064214	-5,294413	-0,325855	0,971990	-25,561766	441,525970	0,064214
12:44:01,64	0,005036	3,003933	-0,235998	-0,386028	-1,033010	-0,941037	-5,296611	-0,320447	0,971196	-0,206151	25,725415	0,096991	2,162821	1,671338	-0,225935	238,768122	-156,007907	12,826428	-5,296611	-0,320447	0,971196	-25,361235	441,509349	0,096991	-5,296611	-0,320447	0,971196	-25,361235	441,509349	0,096991
12:44:01,69	0,005036	3,003933	-0,235998	-0,386028	-1,033010	-0,941037	-5,295297	-0,323221	0,971194	-0,035363	25,738500	0,098896	2,164566	1,668813	-0,225936	238,733552	-155,957295	12,828332	-5,295297	-0,323221	0,971194	-25,408196	441,419283	0,098896	-5,295297	-0,323221	0,971194	-25,408196	441,419283	0,098896
12:44:01,74	0,005036	3,003933	-0,235998	-0,386028	-1,033010	-0,941037	-5,295297	-0,323221	0,971194	-0,035363	25,738500	0,098896	2,163145	1,666774	-0,227945	238,622370	-155,977894	12,800419	-5,295297	-0,323221	0,971194	-25,408196	441,419283	0,098896	-5,295297	-0,323221	0,971194	-25,408196	441,419283	0,098896
12:44:01,80	0,005036	3,003933	-0,235998	-0,386028	-1,033010	-0,941037	-5,293211	-0,320760	0,969947	-0,181950	25,710440	0,072930	2,163186	1,666788	-0,227553	238,610528	-155,887050	12,812911	-5,293211	-0,320760	0,969947	-25,361586	441,227509	0,072930	-5,293211	-0,320760	0,969947	-25,361586	441,227509	0,072930
12:44:01,85	0,005036	3,003933	-0,235998	-0,386028	-1,033010	-0,941037	-5,293211	-0,320760	0,969947	-0,181950	25,710440	0,072930	2,160631	1,666489	-0,227632	238,495676	-155,837553	12,781323	-5,293211	-0,320760	0,969947	-25,361586	441,227509	0,072930	-5,293211	-0,320760	0,969947	-25,361586	441,227509	0,072930
12:44:01,90	0,005036	3,003933	-0,235998	-0,386028	-1,033010	-0,941037	-5,291317	-0,320975	0,969498	-0,167387	25,679573	0,051887	2,195288	1,715660	-0,224292	241,099063	-157,554973	12,735030	-5,291317	-0,320975	0,969498	-25,363919	441,047940	0,051887	-5,291317	-0,320975	0,969498	-25,363919	441,047940	0,051887
12:44:01,95	0,005036	3,003933	-0,235998	-0,386028	-1,033010	-0,941037	-5,351229	-0,326404	0,972838	-0,070733	25,677463	0,005593	3,018702	2,928153	-0,121796	305,009828	-200,138981	12,713304	-5,351229	-0,326404	0,972838	-25,693413	445,748914	0,005593	-5,351229	-0,326404	0,972838	-25,693413	445,748914	0,005593
12:44:02,00	0,054997	3,003962	-0,235992	-0,386004	-1,033003	-0,941022	-6,812985	-0,433254	1,075335	0,562065	26,306456	-0,016132	2,918885	2,783683	-0,096553	302,202582	-198,420515	12,728625	-6,812985	-0,433254	1,075335	-33,448387	561,125782	-0,016132	-6,812985	-0,433254	1,075335	-33,448387	561,125782	-0,016132
12:44:02,05	0,054997	3,003962	-0,235992	-0,386004	-1,033003	-0,941022	-6,532151	-0,412393	1,093745	-0,191155	33,193491	0,037829	2,860219	2,695374	-0,103385	298,493058	-195,993663	12,767266	-6,532151	-0,412393	1,093745	-32,564000	545,967330	0,037829	-6,532151	-0,412393	1,093745	-32,564000	545,967330	0,037829
12:44:02,10	0,054997	3,003962	-0,235992	-0,386004	-1,033003	-0,941022	-6,532151	-0,412393	1,093745	-0,191155	33,193491	0,037829	2,830593	2,647312	-0,103777	296,435597	-194,642031	12,776090	-6,532151	-0,412393	1,093745	-32,564000	545,967330	0,037829	-6,532151	-0,412393	1,093745	-32,564000	545,967330	0,037829
12:44:02,15	0,054997	3,003962	-0,235992	-0,386004	-1,033003	-0,941022	-6,437362	-0,405380	1,092413	-0,309364	34,037593	0,018504	2,806751	2,616791	-0,104718	295,078662	-193,737751	12,747940	-6,437362	-0,405380	1,092413	-32,131672	539,370522	0,018504	-6,437362	-0,405380	1,092413	-32,131672	539,370522	0,018504
12:44:02,20	0,054997	3,003962	-0,235992	-0,386004	-1,033003	-0,941022	-6,437362	-0,405380	1,092413	-0,309364	34,037593	0,018504	2,795884	2,601218	-0,109324	294,170684	-193,146162	12,799063	-6,418442	-0,403756	1,087807	-32,030289	537,787001	0,069626	-6,418442	-0,403756	1,087807	-32,030289	537,787001	0,069626
12:44:02,25	0,054997	3,003962	-0,235992	-0,386004	-1,033003	-0,941022	-6,392220	-0,403293	1,086715	-0,320723	34,393455	0,020326	2,782373	2,578741	-0,110416	293,402532	-192,657859	12,749762	-6,392220	-0,403293	1,086715	-31,979226	536,182745	0,020326	-6,392220	-0,403293	1,086715	-31,979226	536,182745	0,020326
12:44:02,30	0,054997	3,003962	-0,235992	-0,386004	-1,033003	-0,941022	-6,392220	-0,403293	1,086715	-0,320723	34,393455	0,020326	2,776272	2,568947	-0,108702	292,856924	-192,257067	12,735588	-6,392220	-0,403293	1,086715	-31,979226	536,182745	0,020326	-6,392220	-0,403293	1,086715	-31,979226	536,182745	0,020326
12:44:02,35	0,054997	3,003962	-0,235992	-0,386004	-1,033003	-0,941022	-6,380689	-0,402906	1,088428	-0,266568	34,320196	0,006151	2,769545	2,557384	-0,111626	292,314495	-191,892537	12,746895	-6,380689	-0,402906	1,088428	-31,894673	535,204250	0,006151	-6,380689	-0,402906	1,088428	-31,894673	535,204250	0,006151
12:44:02,40	0,054997	3,003962	-0,235992	-0,386004	-1,033003	-0,941022	-6,367312	-0,402862	1,085505	-0,224373	34,363780	0,017459	2,847184	2,677797	-0,106550	298,344235	-195,804944	12,708919	-6,367312	-0,402862	1,085505	-31,849032	534,197735	0,017459	-6,367312	-0,402862	1,085505	-31,849032	534,197735	0,017459
12:44:02,45	0,054997	3,003962	-0,235992	-0,386004	-1,033003	-0,941022	-6,510412	-0,409893	1,090581	-0,232135	34,100683	-0,020518	3,523508	3,669748	-0,015581	352,434588	-232,153901	12,752610	-6,510412	-0,409893	1,090581	-32,408725	545,167998	-0,020518	-6,510412	-0,409893	1,090581	-32,408725	545,167998	-0,020518
12:44:02,50	0,104994	3,003987	-0,235987	-0,386009	-1,033001	-0,941022	-7,707628	-0,499631	1,181550	0,000341	36,863523	0,023173	3,322919	3,369692	-0,048841	338,835522	-223,357837	12,771194	-7,707628	-0,499631	1,181550	-39,220726	641,912300	0,023173	-7,707628	-0,499631	1,181550	-39,220726	641,912300	0,023173
12:44:02,55	0,104994	3,003987	-0,235987	-0,386009	-1,033001	-0,941022	-7,347477	-0,475943	1,148289	-0,413360	39,416184	0,041757	3,237955	3,248155	-0,059275	332,993806	-219,515025	12,811682	-7,347477	-0,475943	1,148289	-37,774914	616,193151	0,041757	-7,347477	-0,475943	1,148289	-37,774914	616,193151	0,041757
12:44:02,60	0,104994	3,003987	-0,235987	-0,386009	-1,033001	-0,941022	-7,199741	-0,463131	1,137855	-0,672466	40,118013	0,082245	3,199841	3,186001	-0,067579	329,705178	-217,397035	12,815359	-7,199741	-0,463131	1,137855	-37,028284	605,297650	0,082245	-7,199741	-0,463131	1,137855	-37,028284	605,297650	0,082245
12:44:02,65	0,104994	3,003987	-0,235987	-0,386009	-1,033001	-0,941022	-7,080195	-0,456969	1,126068	-0,608773	40,134990	0,066527	3,171338	3,144524	-0,072277	327,631835	-215,999267	12,829616	-7,080195	-0,456969	1,126068	-36,480856	595,930319	0,066527	-7,080195	-0,456969	1,126068	-36,480856	595,930319	0,066527
12:44:02,70	0,104994	3,003987	-0,235987	-0,386009	-1,033001	-0,941022	-7,080195	-0,456969	1,126068	-0,608773	40,134990	0,066527	3,155300	3,115462	-0,073567	326,366660	-215,152180	12,790779	-7,080195	-0,456969	1,126068	-36,480856	595,930319	0,066527	-7,080195	-0,456969	1,126068	-36,480856	595,930319	0,066527
12:44:02,75	0,104994	3,003987	-0,235987	-0,386009	-1,033001	-0,941022	-7,043498	-0,457897	1,123563	-0,479920	40,321920	0,061342	3,139918	3,098556	-0,075193	325,214033	-214,418631	12,821946	-7,043498	-0,457897	1,123563	-36,424800	593,236532	0,061342	-7,043498	-0,457897	1,123563	-36,424800	593,236532	0,061342
12:44:02,80	0,104994	3,003987	-0,235987	-0,386009	-1,033001	-0,941022	-7,021166	-0,453028	1,121938	-0,674104	40,118221	0,092509	3,124493	3,079195	-0,075911	324,357359	-213,831628	12,829917	-7,021166	-0,453028	1,121938	-36,236837	591,279747	0,092509	-7,021166	-0,453028	1,121938	-36,236837	591,279747	0,092509
12:44:02,85	0,104994	3,003987	-0,235987	-0,386009	-1,033001	-0,941022	-6,996687	-0,449351	1,121220	-0,785330	40,355725	0,100481	3,116479	3,066055	-0,081617	323,716246	-213,338563	12,813677	-6,996687	-0,449351	1,121220	-36,059351	589,595652	0,100481	-6,996687	-0,449351	1,121220	-36,059351	589,595652	0,100481
12:44:02,90	0,104994	3,003987	-0,235987	-0,386009	-1,033001	-0,941022	-6,964710	-0,451272	1,115673	-0,607402	40,507929	0,088081	3,110169	3,050542	-0,081458	323,088147	-213,008775	12,817518	-6,964710	-0,451272	1,115673	-36,032269	587,237667	0,088081	-6,964710	-0,451272	1,115673	-36,032269	587,237667	0,088081
12:44:02,95	0,104994	3,003987	-0,235987	-0,386009	-1,033001	-0,941022	-6,953690	-0,447955	1,113125	-0,692116	40,462643	0,075333	3,101786	3,042657	-0,084006	322,596546	-212,623606	12,804769	-6,953690	-0,447955	1,113125	-35,856604	586,327314	0,075333	-6,953690	-0,447955	1,113125	-35,856604	586,327314	0,075333
12:44:03,00	0,104994	3,003987	-0,235987	-0,386009	-1,033001	-0,941022	-6,941579	-0,445874	1,109852	-0,785510	40,521373	0,118200	3,093929	3,033209	-0,087279	322,109437	-212,325242	12,847636	-6,941579	-0,445874	1,109852	-35,786613	585,435349	0,118200	-6,941579	-0,445874	1,109852	-35,786613	585,435349	0,118200
12:44:03,05	0,104994	3,003987	-0,235987	-0,386009	-1,033001	-0,941022	-6,934197	-0,447428	1,112387	-0,698929	40,463686	0,068179	3,091583	3,026039	-0,084744	321,729938	-212,099471	12,797616	-6,934197	-0,447428	1,112387	-35,822020	584,798190	0,068179	-6,934197	-0,447428	1,112387	-35,822020	584,798190	0,068179
12:44:03,10	0,104994	3,003987	-0,235987	-0,386009	-1,033001	-0,941022	-6,934197	-0,447428	1,112387	-0,698929	40,463686	0,068179	3,090513	3,018945	-0,084844	321,412768	-211,882209	12,821194	-6,934197	-0,447428	1,112387	-35,822020	584,798190	0,068179	-6,934197	-0,447428	1,112387	-35,822020	584,798190	0,068179
12:44:03,15	0,104994	3,003987	-0,235987	-0,386009	-1,033001	-0,941022	-6,915008	-0,448472	1,109027	-0,589645	40,642552	0,073293	3,082893	3,008899	-0,088104	321,048198	-211,642341	12,802730	-6,915008	-0,448472	1,109027	-35,794659	583,470709	0,073293	-6,915008	-0,448472	1,109027	-35,794659	583,470709	0,073293
12:44:03,20	0,104994	3,003987	-0,235987	-0,386009	-1,033001	-0,941022	-6,915008	-0,448472	1,109027	-0,589645	40,642552	0,073293	3,080690	3,006338	-0,088992	320,768812	-211,436320	12,816826	-6,915008	-0,448472	1,109027	-35,794659	583,470709	0,073293	-6,915008	-0,448472	1,109027	-35,794659	583,470709	0,073293
12:44:03,25	0,104994	3,003987	-0,235987	-0,386009	-1,033001	-0,941022	-6,911689	-0,447844	1,108138	-0,583530	40,470187	0,087389	3,075051	2,999750	-0,089888	320,539775	-211,292172	12,773939	-6,911689	-0,447844	1,108138	-35,739314	583,037783	0,087389	-6,911689	-0,447844	1,108138	-35,739314	583,037783	0,087389
12:44:03,30	0,104994	3,003987	-0,235987	-0,386009	-1,033001	-0,941022	-6,903164	-0,446255	1,107243	-0,655836	40,643062	0,044502	3,070514	2,995442	-0,092276	320,292266	-211,137083	12,834777	-6,903164	-0,446255	1,107243	-35,686890	582,541445	0,044502	-6,903164	-0,446255	1,107243	-35,686890	582,541445	0,044502
12:44:03,35	0,104994	3,003987	-0,235987	-0,386009	-1,033001	-0,941022	-6,893596	-0,445521	1,103980	-0,645581	40,590743	0,083398	3,070155	2,990029	-0,090468	320,045854	-210,984289	12,777252	-6,893596	-0,445521	1,103980	-35,619000	581,738022	0,083398	-6,893596	-0,445521	1,103980	-35,619000	581,738022	0,083398
12:44:03,40	0,104994	3,003987	-0,235987	-0,386009	-1,033001	-0,941022	-6,893596	-0,445521	1,103980	-0,645581	40,590743	0,083398	3,064662	2,988151	-0,094376	319,917242	-210,846864	12,827733	-6,893596	-0,445521	1,103980	-35,619000	581,738022	0,083398	-6,893596	-0,445521	1,103980	-35,619000	581,738022	0,083398
12:44:03,45	0,104994	3,003987	-0,235987	-0,386009	-1,033001	-0,941022	-6,884340	-0,445994	1,103411	-0,594457	40,546674	0,076101	3,063075	2,982236	-0,090622	319,634404	-210,662705	12,794341	-6,884340	-0,445994	1,103411	-35,605009	580,967367	0,076101	-6,884340	-0,445994	1,103411	-35,605009	580,967367	0,076101
12:44:03,50	0,104994	3,003987	-0,235987	-0,386009	-1,033001	-0,941022	-6,884340	-0,445994	1,103411	-0,594457	40,546674	0,076101	3,061566	2,981132	-0,093808	319,452971	-210,576279	12,800489	-6,880298	-0,443885	1,103322	-35,547502	580,636341	0,071052	-6,880298	-0,443885	1,103322	-35,547502	580,636341	0,071052
12:44:03,55	0,104994	3,003987	-0,235987	-0,386009	-1,033001	-0,941022	-6,880298	-0,443885	1,103322	-0,702505	40,532964	0,071052	3,058410	2,976216	-0,091921	319,299734	-210,468628	12,798244	-6,880298	-0,443885	1,103322	-35,547502	580,636341	0,071052	-6,880298	-0,443885	1,103322	-35,547502	580,636341	0,071052
12:44:03,60	0,104994	3,003987	-0,235987	-0,386009	-1,033001	-0,941022	-6,874463	-0,443610	1,105210	-0,700214	40,649865	0,068807	3,055163	2,971718	-0,095491	319,108281	-210,338423	12,800481	-6,868944	-0,443047	1,101639	-35,491647	579,918016	0,071045	-6,868944	-0,443047	1,101639	-35,491647	579,918016	0,071045
12:44:03,65	0,104994	3,003987	-0,235987	-0,386009	-1,033001	-0,941022	-6,868944	-0,443047	1,101639	-0,712444	40,705946	0,071045	3,056715	2,971463	-0,097095	318,987506	-210,271725	12,805066	-6,868944	-0,443047	1,101639	-35,491647	579,918016	0,071045	-6,868944	-0,443047	1,101639	-35,491647	579,918016	0,071045
12:44:03,70	0,104994	3,003987	-0,235987	-0,386009	-1,033001	-0,941022	-6,863204	-0,439816	1,102722	-0,818301	40,674556	0,107604	3,049495	2,968363	-0,094409	318,853703	-210,119670	12,837040	-6,863204	-0,439816	1,102722	-35,343869	579,436070	0,107604	-6,863204	-0,439816	1,102722	-35,343869	579,436070	0,107604
12:44:03,75	0,104994	3,003987	-0,235987	-0,386009	-1,033001	-0,941022	-6,857640	-0,444124	1,105799	-0,631734	40,817694	0,112502	3,050443	2,961390	-0,091331	318,708381	-210,079003	12,841938	-6,857640	-0,444124	1,105799	-35,495469	579,142440	0,112502	-6,857640	-0,444124	1,105799	-35,495469	579,142440	0,112502
12:44:03,80	0,104994	3,003987	-0,235987	-0,386009	-1,033001	-0,941022	-6,857640	-0,444124	1,105799	-0,631734	40,817694	0,112502	3,047359	2,962536	-0,095691	318,616689	-209,984927	12,799733	-6,857640	-0,444124	1,105799	-35,495469	579,142440	0,112502	-6,857640	-0,444124	1,105799	-35,495469	579,142440	0,112502
12:44:03,85	0,104994	3,003987	-0,235987	-0,386009	-1,033001	-0,941022	-6,857090	-0,440880	1,101440	-0,764795	40,719832	0,070296	3,045854	2,957833	-0,097693	318,436073	-209,927450	12,808536	-6,857090	-0,440880	1,101440	-35,373877	579,001428	0,070296	-6,857090	-0,440880	1,101440	-35,373877	579,001428	0,070296
12:44:03,90	0,104994	3,003987	-0,235987	-0,386009	-1,033001	-0,941022	-6,852506	-0,441623	1,098609	-0,716200	40,620551	0,079729	3,045710	2,958195	-0,098522	318,329244	-209,807449	12,809165	-6,852506	-0,441623	1,098609	-35,383579	578,542266	0,079729	-6,852506	-0,441623	1,098609	-35,383579	578,542266	0,079729
12:44:03,95	0,104994	3,003987	-0,235987	-0,386009	-1,033001	-0,941022	-6,852506	-0,441623	1,098609	-0,716200	40,620551	0,079729	3,044952	2,956974	-0,098578	318,227069	-209,756076	12,792202	-6,852506	-0,441623	1,098609	-35,383579	578,542266	0,079729	-6,852506	-0,441623	1,098609	-35,383579	578,542266	0,079729
12:44:04,00	0,104994	3,003987	-0,235987	-0,386009	-1,033001	-0,941022	-6,851069	-0,441577	1,098553	-0,725177	40,581079	0,062766	3,040067	2,952651	-0,097057	318,110819	-209,692430	12,802715	-6,844883	-0,439507	1,100074	-35,337128	578,093578	0,073279	-6,844883	-0,439507	1,100074	-35,337128	578,093578	0,073279
12:44:04,05	0,104994	3,003987	-0,235987	-0,386009	-1,033001	-0,941022	-6,845071	-0,442644	1,098469	-0,643089	40,630501	0,054214	3,042877	2,951245	-0,098662	318,013028	-209,601810	12,783651	-6,845071	-0,442644	1,098469	-35,390675	577,968568	0,054214	-6,845071	-0,442644	1,098469	-35,390675	577,968568	0,054214
12:44:04,10	0,104994	3,003987	-0,235987	-0,386009	-1,033001	-0,941022	-6,845071	-0,442644	1,098469	-0,643089	40,630501	0,054214	3,041000	2,947985	-0,097490	317,935455	-209,544924	12,823511	-6,845071	-0,442644	1,098469	-35,390675	577,968568	0,054214	-6,845071	-0,442644	1,098469	-35,390675	577,968568	0,054214
12:44:04,15	0,104994	3,003987	-0,235987	-0,386009	-1,033001	-0,941022	-6,841309	-0,442648	1,099641	-0,632405	40,730500	0,094074	3,038396	2,943406	-0,098717	317,778025	-209,456238	12,817897	-6,841309	-0,442648	1,099641	-35,380301	577,773253	0,094074	-6,841309	-0,442648	1,099641	-35,380301	577,773253	0,094074
12:44:04,21	0,104994	3,003987	-0,235987	-0,386009	-1,033001	-0,941022	-6,836041	-0,442683	1,098414	-0,632531	40,823736	0,088460	3,040645	2,946492	-0,099146	317,723775	-209,421574	12,810982	-6,836041	-0,442683	1,098414	-35,383121	577,452978	0,088460	-6,836041	-0,442683	1,098414	-35,383121	577,452978	0,088460
12:44:04,26	0,104994	3,003987	-0,235987	-0,386009	-1,033001	-0,941022	-6,839838	-0,443088	1,097984	-0,608583	40,561992	0,081545	3,033988	2,941738	-0,098023	317,605671	-209,362977	12,811534	-6,839838	-0,443088	1,097984	-35,390956	577,489279	0,081545	-6,839838	-0,443088	1,097984	-35,390956	577,489279	0,081545
12:44:04,31	0,104994	3,003987	-0,235987	-0,386009	-1,033001	-0,941022	-6,832393	-0,439699	1,099108	-0,793093	40,817570	0,082097	3,044870	2,957080	-0,101728	318,164590	-209,675085	12,777977	-6,832393	-0,439699	1,099108	-35,309464	577,160397	0,082097	-6,832393	-0,439699	1,099108	-35,309464	577,160397	0,082097
12:44:04,36	0,104994	3,003987	-0,235987	-0,386009	-1,033001	-0,941022	-6,851120	-0,441452	1,095403	-0,692765	40,483819	0,048540	3,897224	4,220022	-0,006837	384,490921	-253,907585	12,758716	-6,851120	-0,441452	1,095403	-35,346756	578,296774	0,048540	-6,851120	-0,441452	1,095403	-35,346756	578,296774	0,048540
12:44:04,41	0,155065	3,003922	-0,236001	-0,386015	-1,033010	-0,941035	-8,371037	-0,548142	1,190293	-0,288186	41,004686	0,029279	3,626364	3,800605	-0,056830	364,821730	-241,389442	12,837499	-7,872381	-0,523278	1,140301	-41,652007	661,623618	0,108062	-7,872381	-0,523278	1,140301	-41,652007	661,623618	0,108062
12:44:04,46	0,155065	3,003922	-0,236001	-0,386015	-1,033010	-0,941035	-7,872381	-0,523278	1,140301	-0,574657	43,641676	0,108062	3,521940	3,650787	-0,077384	357,086056	-236,264083	12,869303	-7,872381	-0,523278	1,140301	-41,652007	661,623618	0,108062	-7,872381	-0,523278	1,140301	-41,652007	661,623618	0,108062
12:44:04,51	0,155065	3,003922	-0,236001	-0,386015	-1,033010	-0,941035	-7,690423	-0,507754	1,119747	-0,811096	43,841555	0,139866	3,472619	3,577827	-0,080047	353,344163	-233,776535	12,858279	-7,602577	-0,501520	1,117084	-40,221240	640,727488	0,128842	-7,602577	-0,501520	1,117084	-40,221240	640,727488	0,128842
12:44:04,56	0,155065	3,003922	-0,236001	-0,386015	-1,033010	-0,941035	-7,556803	-0,501076	1,109262	-0,767742	43,853948	0,124254	3,449347	3,538407	-0,087869	351,274710	-232,457909	12,853690	-7,556803	-0,501076	1,109262	-40,102233	637,062957	0,124254	-7,556803	-0,501076	1,109262	-40,102233	637,062957	0,124254
12:44:04,61	0,155065	3,003922	-0,236001	-0,386015	-1,033010	-0,941035	-7,519817	-0,497426	1,104050	-0,828528	44,031618	0,155922	3,427693	3,508202	-0,093080	349,827518	-231,473384	12,885359	-7,519817	-0,497426	1,104050	-39,876474	634,337279	0,155922	-7,519817	-0,497426	1,104050	-39,876474	634,337279	0,155922
12:44:04,66	0,155065	3,003922	-0,236001	-0,386015	-1,033010	-0,941035	-7,496898	-0,493114	1,101676	-0,955852	43,937211	0,166975	3,412499	3,490509	-0,095454	348,762070	-230,746367	12,896411	-7,496898	-0,493114	1,101676	-39,665320	632,443703	0,166975	-7,496898	-0,493114	1,101676	-39,665320	632,443703	0,166975
12:44:04,71	0,155065	3,003922	-0,236001	-0,386015	-1,033010	-0,941035	-7,496898	-0,493114	1,101676	-0,955852	43,937211	0,166975	3,399408	3,473412	-0,098499	347,904062	-230,150634	12,921366	-7,475546	-0,490325	1,098632	-39,504500	630,836944	0,191930	-7,475546	-0,490325	1,098632	-39,504500	630,836944	0,191930
12:44:04,76	0,155065	3,003922	-0,236001	-0,386015	-1,033010	-0,941035	-7,475546	-0,490325	1,098632	-1,013954	44,006607	0,191930	3,394229	3,460572	-0,098415	347,225436	-229,738784	12,870851	-7,461837	-0,492260	1,098716	-39,538401	629,680027	0,141414	-7,461837	-0,492260	1,098716	-39,538401	629,680027	0,141414
12:44:04,81	0,155065	3,003922	-0,236001	-0,386015	-1,033010	-0,941035	-7,461837	-0,492260	1,098716	-0,896008	43,925838	0,141414	3,421441	3,495525	-0,099539	349,217214	-231,062876	12,881525	-7,461837	-0,492260	1,098716	-39,538401	629,680027	0,141414	-7,461837	-0,492260	1,098716	-39,538401	629,680027	0,141414
12:44:04,86	0,155065	3,003922	-0,236001	-0,386015	-1,033010	-0,941035	-7,505713	-0,498350	1,097591	-0,730136	44,031266	0,152088	4,156623	4,567898	-0,024321	406,878389	-269,912836	12,874003	-7,505713	-0,498350	1,097591	-39,850594	633,229714	0,152088	-7,505713	-0,498350	1,097591	-39,850594	633,229714	0,152088
12:44:04,91	0,204991	3,003979	-0,235978	-0,385999	-1,032999	-0,941006	-8,347882	-0,567960	1,125653	-0,869711	47,968606	0,200110	3,902811	4,190060	-0,071478	388,673090	-258,183647	12,929547	-8,347882	-0,567960	1,125653	-45,454603	703,277369	0,200110	-8,347882	-0,567960	1,125653	-45,454603	703,277369	0,200110
12:44:04,96	0,204991	3,003979	-0,235978	-0,385999	-1,032999	-0,941006	-8,347882	-0,567960	1,125653	-0,869711	47,968606	0,200110	3,809699	4,054550	-0,086673	381,759980	-253,606966	12,921602	-8,347882	-0,567960	1,125653	-45,454603	703,277369	0,200110	-8,347882	-0,567960	1,125653	-45,454603	703,277369	0,200110
12:44:05,01	0,204991	3,003979	-0,235978	-0,385999	-1,032999	-0,941006	-8,098591	-0,546983	1,102458	-1,171742	48,352923	0,243227	3,759998	3,984656	-0,094673	378,173882	-251,211110	12,972664	-8,098591	-0,546983	1,102458	-44,109918	684,092297	0,243227	-8,098591	-0,546983	1,102458	-44,109918	684,092297	0,243227
12:44:05,06	0,204991	3,003979	-0,235978	-0,385999	-1,032999	-0,941006	-8,053620	-0,549808	1,097051	-0,957980	48,468809	0,226128	3,739959	3,944298	-0,100080	376,282510	-250,041883	12,955564	-8,053620	-0,549808	1,097051	-44,117871	680,677986	0,226128	-8,053620	-0,549808	1,097051	-44,117871	680,677986	0,226128
12:44:05,11	0,204991	3,003979	-0,235978	-0,385999	-1,032999	-0,941006	-8,020842	-0,547181	1,091831	-0,947518	48,446796	0,244178	3,721295	3,917224	-0,105300	374,860835	-249,051318	12,973615	-8,020842	-0,547181	1,091831	-43,901264	678,082869	0,244178	-8,020842	-0,547181	1,091831	-43,901264	678,082869	0,244178
12:44:05,16	0,204991	3,003979	-0,235978	-0,385999	-1,032999	-0,941006	-7,993847	-0,545300	1,091790	-0,997754	48,634109	0,206659	3,706169	3,894787	-0,105341	373,831185	-248,401901	12,936096	-7,993847	-0,545300	1,091790	-43,803825	676,151099	0,206659	-7,993847	-0,545300	1,091790	-43,803825	676,151099	0,206659
12:44:05,21	0,204991	3,003979	-0,235978	-0,385999	-1,032999	-0,941006	-7,977133	-0,543882	1,090297	-0,996514	48,467121	0,241071	3,696583	3,881021	-0,106834	372,971359	-247,818904	12,970508	-7,977133	-0,543882	1,090297	-43,691270	674,672043	0,241071	-7,977133	-0,543882	1,090297	-43,691270	674,672043	0,241071
12:44:05,26	0,204991	3,003979	-0,235978	-0,385999	-1,032999	-0,941006	-7,962868	-0,540767	1,085345	-1,112719	48,448681	0,207465	3,686753	3,870224	-0,111785	372,335873	-247,399135	12,936901	-7,962868	-0,540767	1,085345	-43,562930	673,533783	0,207465	-7,962868	-0,540767	1,085345	-43,562930	673,533783	0,207465
12:44:05,31	0,204991	3,003979	-0,235978	-0,385999	-1,032999	-0,941006	-7,945963	-0,537925	1,084740	-1,214981	48,620634	0,227478	3,675840	3,857006	-0,112390	371,746287	-247,006192	12,956914	-7,945963	-0,537925	1,084740	-43,442121	672,378752	0,227478	-7,945963	-0,537925	1,084740	-43,442121	672,378752	0,227478
12:44:05,36	0,204991	3,003979	-0,235978	-0,385999	-1,032999	-0,941006	-7,945963	-0,537925	1,084740	-1,214981	48,620634	0,227478	3,669795	3,850434	-0,107934	371,261345	-246,689840	12,952765	-7,937250	-0,535976	1,089197	-43,358973	671,569702	0,223329	-7,937250	-0,535976	1,089197	-43,358973	671,569702	0,223329
12:44:05,41	0,204991	3,003979	-0,235978	-0,385999	-1,032999	-0,941006	-7,919890	-0,536506	1,084010	-1,207788	48,914103	0,216597	3,661574	3,835135	-0,113120	370,866756	-246,404893	12,946034	-7,919890	-0,536506	1,084010	-43,323545	670,625462	0,216597	-7,919890	-0,536506	1,084010	-43,323545	670,625462	0,216597
12:44:05,46	0,204991	3,003979	-0,235978	-0,385999	-1,032999	-0,941006	-7,918425	-0,536649	1,083059	-1,194326	48,565814	0,203360	3,659230	3,827162	-0,114796	370,488520	-246,136897	12,977318	-7,918425	-0,536649	1,083059	-43,321262	670,162182	0,203360	-7,918425	-0,536649	1,083059	-43,321262	670,162182	0,203360
12:44:05,51	0,204991	3,003979	-0,235978	-0,385999	-1,032999	-0,941006	-7,918425	-0,536649	1,083059	-1,194326	48,565814	0,203360	3,654504	3,821619	-0,113750	370,133482	-245,962181	13,013359	-7,918425	-0,536649	1,083059	-43,321262	670,162182	0,203360	-7,918425	-0,536649	1,083059	-43,321262	670,162182	0,203360
12:44:05,56	0,204991	3,003979	-0,235978	-0,385999	-1,032999	-0,941006	-7,899695	-0,536809	1,082448	-1,120947	48,745754	0,235509	3,651739	3,817494	-0,114683	369,847052	-245,734071	12,964946	-7,899695	-0,536809	1,082448	-43,260472	668,871790	0,235509	-7,899695	-0,536809	1,082448	-43,260472	668,871790	0,235509
12:44:05,61	0,204991	3,003979	-0,235978	-0,385999	-1,032999	-0,941006	-7,891909	-0,534674	1,081964	-1,225542	48,827946	0,256691	3,645996	3,811819	-0,115167	369,570835	-245,567136	12,986128	-7,891909	-0,534674	1,081964	-43,197414	668,342784	0,256691	-7,891909	-0,534674	1,081964	-43,197414	668,342784	0,256691
12:44:05,66	0,204991	3,003979	-0,235978	-0,385999	-1,032999	-0,941006	-7,889522	-0,535546	1,079516	-1,176128	48,647320	0,250882	3,645559	3,809315	-0,117615	369,308938	-245,411286	12,980319	-7,889522	-0,535546	1,079516	-43,216526	667,974802	0,250882	-7,889522	-0,535546	1,079516	-43,216526	667,974802	0,250882
12:44:05,71	0,204991	3,003979	-0,235978	-0,385999	-1,032999	-0,941006	-7,889522	-0,535546	1,079516	-1,176128	48,647320	0,250882	3,641196	3,797527	-0,117706	369,101437	-245,246187	12,927151	-7,889522	-0,535546	1,079516	-43,216526	667,974802	0,250882	-7,889522	-0,535546	1,079516	-43,216526	667,974802	0,250882
12:44:05,76	0,204991	3,003979	-0,235978	-0,385999	-1,032999	-0,941006	-7,877131	-0,537662	1,079424	-1,026871	49,029400	0,197714	3,638431	3,799859	-0,119328	368,890169	-245,141556	12,986826	-7,877131	-0,537662	1,079424	-43,233369	667,384190	0,197714	-7,877131	-0,537662	1,079424	-43,233369	667,384190	0,197714
12:44:05,81	0,204991	3,003979	-0,235978	-0,385999	-1,032999	-0,941006	-7,877769	-0,534101	1,077803	-1,227068	48,760956	0,257389	3,636980	3,792576	-0,119777	368,714799	-245,061224	12,975608	-7,877769	-0,534101	1,077803	-43,154020	667,165813	0,257389	-7,877769	-0,534101	1,077803	-43,154020	667,165813	0,257389
12:44:05,86	0,204991	3,003979	-0,235978	-0,385999	-1,032999	-0,941006	-7,870736	-0,536487	1,077354	-1,121133	48,934640	0,246171	3,632597	3,790885	-0,120245	368,530430	-244,890130	12,982260	-7,870736	-0,536487	1,077354	-43,235354	666,787393	0,246171	-7,870736	-0,536487	1,077354	-43,235354	666,787393	0,246171
12:44:05,91	0,204991	3,003979	-0,235978	-0,385999	-1,032999	-0,941006	-7,867080	-0,533536	1,076886	-1,218594	48,879518	0,252823	3,631031	3,785867	-0,121493	368,302802	-244,787196	12,987641	-7,867080	-0,533536	1,076886	-43,101168	666,445304	0,252823	-7,867080	-0,533536	1,076886	-43,101168	666,445304	0,252823
12:44:05,96	0,204991	3,003979	-0,235978	-0,385999	-1,032999	-0,941006	-7,861951	-0,534689	1,075638	-1,183300	48,897630	0,258204	3,624980	3,780199	-0,122719	368,162913	-244,643702	12,973154	-7,854017	-0,532282	1,074412	-43,038289	665,657645	0,243717	-7,854017	-0,532282	1,074412	-43,038289	665,657645	0,243717
12:44:06,01	0,204991	3,003979	-0,235978	-0,385999	-1,032999	-0,941006	-7,852932	-0,532546	1,075110	-1,243821	48,959904	0,248330	3,624666	3,779127	-0,122020	367,976015	-244,539754	12,977766	-7,852932	-0,532546	1,075110	-43,048719	665,415049	0,248330	-7,852932	-0,532546	1,075110	-43,048719	665,415049	0,248330
12:44:06,06	0,204991	3,003979	-0,235978	-0,385999	-1,032999	-0,941006	-7,852932	-0,532546	1,075110	-1,243821	48,959904	0,248330	3,622109	3,774594	-0,123251	367,835787	-244,441372	12,957768	-7,852932	-0,532546	1,075110	-43,048719	665,415049	0,248330	-7,852932	-0,532546	1,075110	-43,048719	665,415049	0,248330
12:44:06,11	0,204991	3,003979	-0,235978	-0,385999	-1,032999	-0,941006	-7,847727	-0,532599	1,073880	-1,225987	49,059905	0,228331	3,620756	3,774075	-0,124450	367,725053	-244,348439	12,981682	-7,847727	-0,532599	1,073880	-43,035031	665,106497	0,228331	-7,847727	-0,532599	1,073880	-43,035031	665,106497	0,228331
12:44:06,16	0,204991	3,003979	-0,235978	-0,385999	-1,032999	-0,941006	-7,840580	-0,530779	1,073004	-1,309989	49,108486	0,245171	3,616960	3,769314	-0,124127	367,561322	-244,270633	12,974608	-7,840580	-0,530779	1,073004	-42,976173	664,594040	0,245171	-7,840580	-0,530779	1,073004	-42,976173	664,594040	0,245171
12:44:06,21	0,204991	3,003979	-0,235978	-0,385999	-1,032999	-0,941006	-7,842258	-0,534352	1,076090	-1,124701	48,888319	0,276295	3,620893	3,768980	-0,121040	367,445930	-244,204601	13,005732	-7,842258	-0,534352	1,076090	-43,071369	664,505538	0,276295	-7,842258	-0,534352	1,076090	-43,071369	664,505538	0,276295
12:44:06,26	0,204991	3,003979	-0,235978	-0,385999	-1,032999	-0,941006	-7,842258	-0,534352	1,076090	-1,124701	48,888319	0,276295	3,616020	3,764301	-0,123440	367,327842	-244,115167	12,970973	-7,835769	-0,532472	1,073690	-43,003140	664,186611	0,241537	-7,835769	-0,532472	1,073690	-43,003140	664,186611	0,241537
12:44:06,31	0,204991	3,003979	-0,235978	-0,385999	-1,032999	-0,941006	-7,833955	-0,533311	1,072880	-1,154326	49,040627	0,254832	3,615840	3,762311	-0,124251	367,216207	-244,043658	12,984269	-7,833955	-0,533311	1,072880	-43,019257	664,006107	0,254832	-7,833955	-0,533311	1,072880	-43,019257	664,006107	0,254832
12:44:06,36	0,204991	3,003979	-0,235978	-0,385999	-1,032999	-0,941006	-7,833955	-0,533311	1,072880	-1,154326	49,040627	0,254832	3,612148	3,759540	-0,125452	367,112462	-243,969249	12,992246	-7,833955	-0,533311	1,072880	-43,019257	664,006107	0,254832	-7,833955	-0,533311	1,072880	-43,019257	664,006107	0,254832
12:44:06,41	0,204991	3,003979	-0,235978	-0,385999	-1,032999	-0,941006	-7,827860	-0,528321	1,073589	-1,365653	49,091570	0,289502	3,608470	3,759527	-0,123541	367,009903	-243,868936	13,018938	-7,827860	-0,528321	1,073589	-42,838857	663,578551	0,289502	-7,827860	-0,528321	1,073589	-42,838857	663,578551	0,289502
12:44:06,46	0,204991	3,003979	-0,235978	-0,385999	-1,032999	-0,941006	-7,827860	-0,528321	1,073589	-1,365653	49,091570	0,289502	3,611786	3,757591	-0,124801	366,875977	-243,806914	12,960367	-7,827860	-0,528321	1,073589	-42,838857	663,578551	0,289502	-7,827860	-0,528321	1,073589	-42,838857	663,578551	0,289502
12:44:06,51	0,204991	3,003979	-0,235978	-0,385999	-1,032999	-0,941006	-7,822773	-0,529485	1,072675	-1,318487	49,101346	0,222421	3,606935	3,754539	-0,124455	366,782594	-243,753141	12,951858	-7,822773	-0,529485	1,072675	-42,883081	663,188989	0,222421	-7,822773	-0,529485	1,072675	-42,883081	663,188989	0,222421
12:44:06,56	0,204991	3,003979	-0,235978	-0,385999	-1,032999	-0,941006	-7,822773	-0,529485	1,072675	-1,318487	49,101346	0,222421	3,610955	3,754530	-0,127177	366,713596	-243,667838	12,986719	-7,822773	-0,529485	1,072675	-42,883081	663,188989	0,222421	-7,822773	-0,529485	1,072675	-42,883081	663,188989	0,222421
12:44:06,61	0,204991	3,003979	-0,235978	-0,385999	-1,032999	-0,941006	-7,824774	-0,532972	1,069954	-1,097824	48,894856	0,257283	3,603034	3,749018	-0,124546	366,546927	-243,610396	12,952569	-7,824774	-0,532972	1,069954	-42,936094	663,139627	0,257283	-7,824774	-0,532972	1,069954	-42,936094	663,139627	0,257283
12:44:06,66	0,204991	3,003979	-0,235978	-0,385999	-1,032999	-0,941006	-7,818018	-0,528446	1,073763	-1,331105	49,062381	0,243262	3,603658	3,750941	-0,123368	366,555456	-243,574167	12,972699	-7,818018	-0,528446	1,073763	-42,814113	662,776804	0,243262	-7,818018	-0,528446	1,073763	-42,814113	662,776804	0,243262
12:44:06,72	0,204991	3,003979	-0,235978	-0,385999	-1,032999	-0,941006	-7,818018	-0,528446	1,073763	-1,331105	49,062381	0,243262	3,605887	3,750439	-0,122618	366,490736	-243,568449	12,968556	-7,818018	-0,528446	1,073763	-42,814113	662,776804	0,243262	-7,818018	-0,528446	1,073763	-42,814113	662,776804	0,243262
12:44:06,77	0,204991	3,003979	-0,235978	-0,385999	-1,032999	-0,941006	-7,813958	-0,532437	1,074879	-1,154915	49,058990	0,266029	3,600415	3,746902	-0,126532	366,377553	-243,469898	12,993168	-7,813958	-0,532437	1,074879	-42,951222	662,454716	0,266029	-7,813958	-0,532437	1,074879	-42,951222	662,454716	0,266029
12:44:06,82	0,204991	3,003979	-0,235978	-0,385999	-1,032999	-0,941006	-7,813958	-0,532437	1,074879	-1,154915	49,058990	0,266029	3,617005	3,766871	-0,130893	367,219460	-244,007256	12,961250	-7,813958	-0,532437	1,074879	-42,951222	662,454716	0,266029	-7,813958	-0,532437	1,074879	-42,951222	662,454716	0,266029
12:44:06,87	0,204991	3,003979	-0,235978	-0,385999	-1,032999	-0,941006	-7,838487	-0,532041	1,066237	-1,187247	48,789595	0,231814	4,492256	5,064246	-0,038774	435,392768	-289,412422	12,925263	-7,838487	-0,532041	1,066237	-42,952434	664,110813	0,231814	-7,838487	-0,532041	1,066237	-42,952434	664,110813	0,231814
12:44:06,92	0,254990	3,004003	-0,236001	-0,386004	-1,032998	-0,941006	-8,977511	-0,616059	1,133730	-1,329043	53,833531	0,279139	4,259280	4,711286	-0,063401	420,626341	-280,050298	13,008576	-8,977511	-0,616059	1,133730	-49,689648	758,568180	0,279139	-8,977511	-0,616059	1,133730	-49,689648	758,568180	0,279139
12:44:06,97	0,254990	3,004003	-0,236001	-0,386004	-1,032998	-0,941006	-8,779516	-0,601887	1,110447	-1,473159	53,746291	0,303773	4,148009	4,546903	-0,086684	411,930804	-274,345430	13,033210	-8,779516	-0,601887	1,110447	-48,721319	742,938323	0,303773	-8,779516	-0,601887	1,110447	-48,721319	742,938323	0,303773
12:44:07,02	0,254990	3,004003	-0,236001	-0,386004	-1,032998	-0,941006	-8,675931	-0,594136	1,098647	-1,581826	53,982361	0,326194	4,089503	4,461071	-0,098484	407,617655	-271,515259	13,055631	-8,675931	-0,594136	1,098647	-48,221474	735,042925	0,326194	-8,675931	-0,594136	1,098647	-48,221474	735,042925	0,326194
12:44:07,07	0,254990	3,004003	-0,236001	-0,386004	-1,032998	-0,941006	-8,675931	-0,594136	1,098647	-1,581826	53,982361	0,326194	4,056599	4,417179	-0,101892	405,004255	-269,767229	13,045994	-8,675931	-0,594136	1,098647	-48,221474	735,042925	0,326194	-8,675931	-0,594136	1,098647	-48,221474	735,042925	0,326194
12:44:07,12	0,254990	3,004003	-0,236001	-0,386004	-1,032998	-0,941006	-8,583126	-0,590416	1,089575	-1,453966	53,680510	0,364154	4,039879	4,382560	-0,107556	403,337585	-268,673153	13,093591	-8,583126	-0,590416	1,089575	-47,801594	727,455897	0,364154	-8,583126	-0,590416	1,089575	-47,801594	727,455897	0,364154
12:44:07,17	0,254990	3,004003	-0,236001	-0,386004	-1,032998	-0,941006	-8,553969	-0,583135	1,085891	-1,736393	53,627754	0,323325	4,018995	4,360950	-0,111240	402,026968	-267,805400	13,052762	-8,553969	-0,583135	1,085891	-47,512459	725,114341	0,323325	-8,553969	-0,583135	1,085891	-47,512459	725,114341	0,323325
12:44:07,22	0,254990	3,004003	-0,236001	-0,386004	-1,032998	-0,941006	-8,532491	-0,584703	1,083913	-1,573628	53,418934	0,350055	4,009614	4,341565	-0,113217	400,919500	-267,072218	13,079491	-8,532491	-0,584703	1,083913	-47,472796	723,219484	0,350055	-8,532491	-0,584703	1,083913	-47,472796	723,219484	0,350055
12:44:07,27	0,254990	3,004003	-0,236001	-0,386004	-1,032998	-0,941006	-8,512599	-0,583837	1,080444	-1,562444	53,464948	0,305891	3,999383	4,323681	-0,117486	400,012523	-266,470293	13,048129	-8,512599	-0,583837	1,080444	-47,393655	721,703989	0,305891	-8,512599	-0,583837	1,080444	-47,393655	721,703989	0,305891
12:44:07,32	0,254990	3,004003	-0,236001	-0,386004	-1,032998	-0,941006	-8,512599	-0,583837	1,080444	-1,562444	53,464948	0,305891	4,001862	4,327585	-0,113442	400,434633	-266,728289	13,014692	-8,512599	-0,583837	1,080444	-47,393655	721,703989	0,305891	-8,512599	-0,583837	1,080444	-47,393655	721,703989	0,305891
12:44:07,37	0,254990	3,004003	-0,236001	-0,386004	-1,032998	-0,941006	-8,516508	-0,584979	1,083689	-1,503852	53,658180	0,285256	4,785234	5,499889	-0,024258	463,039185	-308,155536	12,995052	-8,516508	-0,584979	1,083689	-47,424695	722,204062	0,285256	-8,516508	-0,584979	1,083689	-47,424695	722,204062	0,285256
12:44:07,42	0,305062	3,003993	-0,235990	-0,386028	-1,033009	-0,940991	-9,618290	-0,659312	1,153337	-1,790740	59,772905	0,342522	4,617128	5,244590	-0,043794	453,270932	-302,027922	13,071959	-9,618290	-0,659312	1,153337	-53,546741	814,808648	0,342522	-9,618290	-0,659312	1,153337	-53,546741	814,808648	0,342522
12:44:07,47	0,305062	3,003993	-0,235990	-0,386028	-1,033009	-0,940991	-9,618290	-0,659312	1,153337	-1,790740	59,772905	0,342522	4,529140	5,118711	-0,054438	447,005467	-297,911477	13,076077	-9,618290	-0,659312	1,153337	-53,546741	814,808648	0,342522	-9,618290	-0,659312	1,153337	-53,546741	814,808648	0,342522
12:44:07,52	0,305062	3,003993	-0,235990	-0,386028	-1,033009	-0,940991	-9,391264	-0,644602	1,133749	-1,893368	60,439323	0,379036	4,490875	5,055334	-0,063381	443,955459	-295,884896	13,108472	-9,391264	-0,644602	1,133749	-52,494656	797,653509	0,379036	-9,391264	-0,644602	1,133749	-52,494656	797,653509	0,379036
12:44:07,57	0,305062	3,003993	-0,235990	-0,386028	-1,033009	-0,940991	-9,347310	-0,638097	1,131083	-2,111209	60,520313	0,408997	4,463264	5,020522	-0,066048	442,106438	-294,678263	13,138434	-9,347310	-0,638097	1,131083	-52,201786	794,284114	0,408997	-9,347310	-0,638097	1,131083	-52,201786	794,284114	0,408997
12:44:07,62	0,305062	3,003993	-0,235990	-0,386028	-1,033009	-0,940991	-9,318991	-0,639347	1,127879	-1,986991	60,557878	0,393599	4,450188	4,995372	-0,069252	440,893304	-293,909503	13,123035	-9,318991	-0,639347	1,127879	-52,175722	792,098696	0,393599	-9,318991	-0,639347	1,127879	-52,175722	792,098696	0,393599
12:44:07,67	0,305062	3,003993	-0,235990	-0,386028	-1,033009	-0,940991	-9,293813	-0,633110	1,123983	-2,227053	60,694867	0,392131	4,432198	4,976685	-0,073147	439,920171	-293,250400	13,121568	-9,293813	-0,633110	1,123983	-51,926224	790,259148	0,392131	-9,293813	-0,633110	1,123983	-51,926224	790,259148	0,392131
12:44:07,72	0,305062	3,003993	-0,235990	-0,386028	-1,033009	-0,940991	-9,274491	-0,636792	1,122914	-2,032370	60,831255	0,371856	4,423911	4,956486	-0,074598	439,116373	-292,721023	13,138395	-9,274491	-0,636792	1,122914	-52,020573	788,878770	0,371856	-9,274491	-0,636792	1,122914	-52,020573	788,878770	0,371856
12:44:07,77	0,305062	3,003993	-0,235990	-0,386028	-1,033009	-0,940991	-9,257548	-0,632543	1,118401	-2,168643	60,933033	0,396817	4,413574	4,945563	-0,078730	438,537291	-292,350462	13,126253	-9,257548	-0,632543	1,118401	-51,823252	787,650567	0,396817	-9,257548	-0,632543	1,118401	-51,823252	787,650567	0,396817
12:44:07,82	0,305062	3,003993	-0,235990	-0,386028	-1,033009	-0,940991	-9,246665	-0,630361	1,118579	-2,267198	60,874954	0,410091	4,406243	4,937229	-0,078552	438,004337	-292,025550	13,139528	-9,246665	-0,630361	1,118579	-51,750525	786,738153	0,410091	-9,246665	-0,630361	1,118579	-51,750525	786,738153	0,410091
12:44:07,87	0,305062	3,003993	-0,235990	-0,386028	-1,033009	-0,940991	-9,246665	-0,630361	1,118579	-2,267198	60,874954	0,410091	4,406169	4,922169	-0,077563	437,542836	-291,725563	13,102580	-9,246665	-0,630361	1,118579	-51,750525	786,738153	0,410091	-9,246665	-0,630361	1,118579	-51,750525	786,738153	0,410091
12:44:07,92	0,305062	3,003993	-0,235990	-0,386028	-1,033009	-0,940991	-9,222083	-0,630169	1,118228	-2,218169	61,140229	0,368595	4,393785	4,916036	-0,078902	437,156559	-291,467941	13,098032	-9,222083	-0,630169	1,118228	-51,686422	785,073723	0,368595	-9,222083	-0,630169	1,118228	-51,686422	785,073723	0,368595
12:44:07,97	0,305062	3,003993	-0,235990	-0,386028	-1,033009	-0,940991	-9,212838	-0,630814	1,116940	-2,124276	61,167197	0,389803	4,389721	4,907707	-0,080190	436,793756	-291,188769	13,119240	-9,212838	-0,630814	1,116940	-51,643139	784,374942	0,389803	-9,212838	-0,630814	1,116940	-51,643139	784,374942	0,389803
12:44:08,02	0,305062	3,003993	-0,235990	-0,386028	-1,033009	-0,940991	-9,204781	-0,633463	1,113728	-2,002350	61,209702	0,413783	4,387987	4,899406	-0,083403	436,459856	-291,014277	13,143220	-9,204781	-0,633463	1,113728	-51,729180	783,785044	0,413783	-9,204781	-0,633463	1,113728	-51,729180	783,785044	0,413783
12:44:08,07	0,305062	3,003993	-0,235990	-0,386028	-1,033009	-0,940991	-9,198188	-0,629976	1,115547	-2,159841	61,215874	0,410233	4,381671	4,895439	-0,081584	436,180185	-290,825314	13,139670	-9,198188	-0,629976	1,115547	-51,612975	783,273636	0,410233	-9,198188	-0,629976	1,115547	-51,612975	783,273636	0,410233
12:44:08,12	0,305062	3,003993	-0,235990	-0,386028	-1,033009	-0,940991	-9,198188	-0,629976	1,115547	-2,159841	61,215874	0,410233	4,380130	4,892792	-0,082088	435,946164	-290,667402	13,117711	-9,198188	-0,629976	1,115547	-51,612975	783,273636	0,410233	-9,198188	-0,629976	1,115547	-51,612975	783,273636	0,410233
12:44:08,17	0,305062	3,003993	-0,235990	-0,386028	-1,033009	-0,940991	-9,188642	-0,627804	1,111858	-2,229571	61,130046	0,425748	4,374421	4,884477	-0,083726	435,680534	-290,500361	13,134258	-9,188642	-0,627804	1,111858	-51,512148	782,438436	0,425748	-9,188642	-0,627804	1,111858	-51,512148	782,438436	0,425748
12:44:08,22	0,305062	3,003993	-0,235990	-0,386028	-1,033009	-0,940991	-9,182761	-0,628089	1,111759	-2,179289	61,144521	0,413245	4,372323	4,883022	-0,085372	435,463020	-290,320403	13,142682	-9,182761	-0,628089	1,111759	-51,484283	781,991291	0,413245	-9,182761	-0,628089	1,111759	-51,484283	781,991291	0,413245
12:44:08,27	0,305062	3,003993	-0,235990	-0,386028	-1,033009	-0,940991	-9,175843	-0,629634	1,111659	-2,119520	61,257392	0,383707	4,370202	4,876259	-0,085472	435,238951	-290,214757	13,113143	-9,175843	-0,629634	1,111659	-51,545752	781,561088	0,383707	-9,175843	-0,629634	1,111659	-51,545752	781,561088	0,383707
12:44:08,32	0,305062	3,003993	-0,235990	-0,386028	-1,033009	-0,940991	-9,175843	-0,629634	1,111659	-2,119520	61,257392	0,383707	4,369941	4,876365	-0,084731	435,091434	-290,130288	13,155647	-9,175843	-0,629634	1,111659	-51,545752	781,561088	0,383707	-9,175843	-0,629634	1,111659	-51,545752	781,561088	0,383707
12:44:08,37	0,305062	3,003993	-0,235990	-0,386028	-1,033009	-0,940991	-9,165087	-0,624265	1,107992	-2,367862	61,356611	0,376002	4,360174	4,869628	-0,089139	434,855872	-289,958013	13,105439	-9,165087	-0,624265	1,107992	-51,372686	780,815910	0,376002	-9,165087	-0,624265	1,107992	-51,372686	780,815910	0,376002
12:44:08,42	0,305062	3,003993	-0,235990	-0,386028	-1,033009	-0,940991	-9,161515	-0,624707	1,111844	-2,337131	61,362784	0,406644	4,358771	4,866314	-0,085286	434,704270	-289,861515	13,136081	-9,161515	-0,624707	1,111844	-51,376620	780,541727	0,406644	-9,161515	-0,624707	1,111844	-51,376620	780,541727	0,406644
12:44:08,47	0,305062	3,003993	-0,235990	-0,386028	-1,033009	-0,940991	-9,158383	-0,628209	1,108307	-2,150591	61,315123	0,437960	4,360238	4,861850	-0,088823	434,524171	-289,752402	13,167396	-9,158383	-0,628209	1,108307	-51,464973	780,248200	0,437960	-9,158383	-0,628209	1,108307	-51,464973	780,248200	0,437960
12:44:08,52	0,305062	3,003993	-0,235990	-0,386028	-1,033009	-0,940991	-9,158806	-0,623690	1,110526	-2,355416	61,138770	0,382745	4,358805	4,860424	-0,088508	434,375636	-289,685364	13,155884	-9,158806	-0,623690	1,110526	-51,315075	780,105057	0,382745	-9,158806	-0,623690	1,110526	-51,315075	780,105057	0,382745
12:44:08,57	0,305062	3,003993	-0,235990	-0,386028	-1,033009	-0,940991	-9,153483	-0,626412	1,109750	-2,244848	61,237655	0,453845	4,356232	4,858505	-0,087381	434,235963	-289,586988	13,183281	-9,153483	-0,626412	1,109750	-51,418224	779,786032	0,453845	-9,153483	-0,626412	1,109750	-51,418224	779,786032	0,453845
12:44:08,62	0,305062	3,003993	-0,235990	-0,386028	-1,033009	-0,940991	-9,150626	-0,627162	1,106948	-2,193932	61,232808	0,410632	4,355453	4,855656	-0,090182	434,109084	-289,499955	13,140069	-9,150626	-0,627162	1,106948	-51,426157	779,556931	0,410632	-9,150626	-0,627162	1,106948	-51,426157	779,556931	0,410632
12:44:08,67	0,305062	3,003993	-0,235990	-0,386028	-1,033009	-0,940991	-9,144802	-0,623631	1,107692	-2,317571	61,398090	0,413445	4,349483	4,852378	-0,089439	434,019961	-289,379238	13,142881	-9,144802	-0,623631	1,107692	-51,272599	779,265066	0,413445	-9,144802	-0,623631	1,107692	-51,272599	779,265066	0,413445
12:44:08,72	0,305062	3,003993	-0,235990	-0,386028	-1,033009	-0,940991	-9,141215	-0,623352	1,106474	-2,343904	61,411600	0,427128	4,347448	4,849411	-0,090657	433,864204	-289,302983	13,156564	-9,141215	-0,623352	1,106474	-51,277052	778,996992	0,427128	-9,141215	-0,623352	1,106474	-51,277052	778,996992	0,427128
12:44:08,77	0,305062	3,003993	-0,235990	-0,386028	-1,033009	-0,940991	-9,142391	-0,625883	1,106034	-2,202533	61,225104	0,416648	4,350228	4,849163	-0,091096	433,760507	-289,231840	13,146085	-9,142391	-0,625883	1,106034	-51,334358	778,902764	0,416648	-9,142391	-0,625883	1,106034	-51,334358	778,902764	0,416648
12:44:08,82	0,305062	3,003993	-0,235990	-0,386028	-1,033009	-0,940991	-9,139126	-0,628203	1,106390	-2,116073	61,275532	0,422952	4,350604	4,845176	-0,090741	433,640076	-289,201754	13,152389	-9,139126	-0,628203	1,106390	-51,429987	778,696909	0,422952	-9,139126	-0,628203	1,106390	-51,429987	778,696909	0,422952
12:44:08,87	0,305062	3,003993	-0,235990	-0,386028	-1,033009	-0,940991	-9,135551	-0,624687	1,107487	-2,256055	61,317977	0,396722	4,345772	4,843838	-0,089643	433,537267	-289,092948	13,126158	-9,135551	-0,624687	1,107487	-51,294002	778,458743	0,396722	-9,135551	-0,624687	1,107487	-51,294002	778,458743	0,396722
12:44:08,92	0,305062	3,003993	-0,235990	-0,386028	-1,033009	-0,940991	-9,135551	-0,624687	1,107487	-2,256055	61,317977	0,396722	4,345037	4,837534	-0,091983	433,434230	-289,021833	13,144393	-9,135551	-0,624687	1,107487	-51,294002	778,458743	0,396722	-9,135551	-0,624687	1,107487	-51,294002	778,458743	0,396722
12:44:08,97	0,305062	3,003993	-0,235990	-0,386028	-1,033009	-0,940991	-9,130672	-0,626466	1,104717	-2,151437	61,340255	0,422915	4,340852	4,835978	-0,093570	433,393098	-288,996822	13,126247	-9,130672	-0,626466	1,104717	-51,329009	778,098008	0,422915	-9,130672	-0,626466	1,104717	-51,329009	778,098008	0,422915
12:44:09,02	0,305062	3,003993	-0,235990	-0,386028	-1,033009	-0,940991	-9,129585	-0,622812	1,108127	-2,348609	61,274779	0,384447	4,341165	4,839609	-0,089004	433,233673	-288,911931	13,113884	-9,129585	-0,622812	1,108127	-51,239336	777,947216	0,384447	-9,129585	-0,622812	1,108127	-51,239336	777,947216	0,384447
12:44:09,07	0,305062	3,003993	-0,235990	-0,386028	-1,033009	-0,940991	-9,127852	-0,624328	1,104989	-2,255336	61,252317	0,389230	4,341611	4,837350	-0,092142	433,143387	-288,843134	13,118667	-9,127852	-0,624328	1,104989	-51,265075	777,788697	0,389230	-9,127852	-0,624328	1,104989	-51,265075	777,788697	0,389230
12:44:09,12	0,305062	3,003993	-0,235990	-0,386028	-1,033009	-0,940991	-9,123974	-0,624399	1,103848	-2,258252	61,387167	0,443908	4,339734	4,833956	-0,093283	433,082215	-288,815474	13,173345	-9,123974	-0,624399	1,103848	-51,273601	777,619123	0,443908	-9,123974	-0,624399	1,103848	-51,273601	777,619123	0,443908
12:44:09,17	0,305062	3,003993	-0,235990	-0,386028	-1,033009	-0,940991	-9,120353	-0,624374	1,104555	-2,226420	61,467628	0,383148	4,336099	4,829126	-0,092173	432,986295	-288,731234	13,136248	-9,120353	-0,624374	1,104555	-51,239740	777,415334	0,383148	-9,120353	-0,624374	1,104555	-51,239740	777,415334	0,383148
12:44:09,22	0,305062	3,003993	-0,235990	-0,386028	-1,033009	-0,940991	-9,121749	-0,624609	1,103730	-2,256340	61,267675	0,405568	4,338803	4,831924	-0,093401	432,874016	-288,705670	13,135005	-9,121749	-0,624609	1,103730	-51,288171	777,324945	0,405568	-9,121749	-0,624609	1,103730	-51,288171	777,324945	0,405568
12:44:09,27	0,305062	3,003993	-0,235990	-0,386028	-1,033009	-0,940991	-9,119994	-0,624171	1,102563	-2,238670	61,262505	0,438256	4,337542	4,829050	-0,094955	432,815139	-288,654801	13,156922	-9,119994	-0,624171	1,102563	-51,236086	777,182063	0,438256	-9,119994	-0,624171	1,102563	-51,236086	777,182063	0,438256
12:44:09,32	0,305062	3,003993	-0,235990	-0,386028	-1,033009	-0,940991	-9,119994	-0,624171	1,102563	-2,238670	61,262505	0,438256	4,334438	4,823934	-0,096544	432,706391	-288,586169	13,155064	-9,119994	-0,624171	1,102563	-51,236086	777,182063	0,438256	-9,119994	-0,624171	1,102563	-51,236086	777,182063	0,438256
12:44:09,37	0,305062	3,003993	-0,235990	-0,386028	-1,033009	-0,940991	-9,112646	-0,624824	1,100586	-2,225504	61,536074	0,425628	4,334971	4,823350	-0,094209	432,658042	-288,530268	13,185007	-9,112646	-0,624824	1,100586	-51,274179	776,878817	0,425628	-9,112646	-0,624824	1,100586	-51,274179	776,878817	0,425628
12:44:09,42	0,305062	3,003993	-0,235990	-0,386028	-1,033009	-0,940991	-9,111343	-0,624753	1,102500	-2,207352	61,486875	0,437276	4,333725	4,822840	-0,094630	432,615987	-288,508763	13,166713	-9,111343	-0,624753	1,102500	-51,250469	776,727273	0,437276	-9,111343	-0,624753	1,102500	-51,250469	776,727273	0,437276
12:44:09,47	0,305062	3,003993	-0,235990	-0,386028	-1,033009	-0,940991	-9,113324	-0,622203	1,100891	-2,317801	61,340821	0,401301	4,334676	4,822702	-0,093511	432,490295	-288,455558	13,178863	-9,113324	-0,622203	1,100891	-51,160759	776,736718	0,401301	-9,113324	-0,622203	1,100891	-51,160759	776,736718	0,401301
12:44:09,52	0,305062	3,003993	-0,235990	-0,386028	-1,033009	-0,940991	-9,107156	-0,624865	1,100878	-2,209283	61,545202	0,416943	4,331728	4,819158	-0,096253	432,474087	-288,435783	13,146380	-9,107156	-0,624865	1,100878	-51,261181	776,456948	0,416943	-9,107156	-0,624865	1,100878	-51,261181	776,456948	0,416943
12:44:09,59	0,305062	3,003993	-0,235990	-0,386028	-1,033009	-0,940991	-9,110110	-0,624950	1,102798	-2,245866	61,303956	0,456434	4,331303	4,819939	-0,095190	432,362949	-288,346109	13,157404	-9,110110	-0,624950	1,102798	-51,304424	776,447622	0,456434	-9,110110	-0,624950	1,102798	-51,304424	776,447622	0,456434
12:44:09,62	0,305062	3,003993	-0,235990	-0,386028	-1,033009	-0,940991	-9,110110	-0,624950	1,102798	-2,245866	61,303956	0,456434	4,328607	4,819176	-0,094774	432,337472	-288,292767	13,136393	-9,110110	-0,624950	1,102798	-51,304424	776,447622	0,456434	-9,110110	-0,624950	1,102798	-51,304424	776,447622	0,456434
12:44:09,67	0,305062	3,003993	-0,235990	-0,386028	-1,033009	-0,940991	-9,106280	-0,623587	1,101983	-2,261443	61,332056	0,471206	4,330184	4,819039	-0,095148	432,257194	-288,294068	13,200643	-9,106280	-0,623587	1,101983	-51,213039	776,175045	0,471206	-9,106280	-0,623587	1,101983	-51,213039	776,175045	0,471206
12:44:09,72	0,305062	3,003993	-0,235990	-0,386028	-1,033009	-0,940991	-9,102394	-0,622407	1,105056	-2,295176	61,464333	0,441705	4,327219	4,816263	-0,092075	432,210534	-288,235244	13,171142	-9,102394	-0,622407	1,105056	-51,154163	776,002232	0,441705	-9,102394	-0,622407	1,105056	-51,154163	776,002232	0,441705
12:44:09,77	0,305062	3,003993	-0,235990	-0,386028	-1,033009	-0,940991	-9,100269	-0,622807	1,100731	-2,293971	61,509713	0,406329	4,326503	4,814223	-0,096400	432,144358	-288,219661	13,135765	-9,100269	-0,622807	1,100731	-51,184354	775,880826	0,406329	-9,100269	-0,622807	1,100731	-51,184354	775,880826	0,406329
12:44:09,82	0,305062	3,003993	-0,235990	-0,386028	-1,033009	-0,940991	-9,103091	-0,623222	1,098055	-2,229703	61,342732	0,473052	4,328129	4,813131	-0,097964	432,065156	-288,172354	13,163391	-9,103091	-0,623222	1,098055	-51,152623	775,935353	0,473052	-9,103091	-0,623222	1,098055	-51,152623	775,935353	0,473052
12:44:09,87	0,305062	3,003993	-0,235990	-0,386028	-1,033009	-0,940991	-9,103091	-0,623222	1,098055	-2,229703	61,342732	0,473052	4,327461	4,813435	-0,094506	432,015721	-288,159919	13,142742	-9,103091	-0,623222	1,098055	-51,152623	775,935353	0,473052	-9,103091	-0,623222	1,098055	-51,152623	775,935353	0,473052
12:44:09,93	0,305062	3,003993	-0,235990	-0,386028	-1,033009	-0,940991	-9,100066	-0,624032	1,102625	-2,242899	61,379016	0,413306	4,325715	4,810912	-0,099138	432,014982	-288,113005	13,175466	-9,100066	-0,624032	1,102625	-51,229373	775,734162	0,413306	-9,100066	-0,624032	1,102625	-51,229373	775,734162	0,413306
12:44:09,98	0,305062	3,003993	-0,235990	-0,386028	-1,033009	-0,940991	-9,094283	-0,621689	1,099097	-2,344612	61,516145	0,442788	4,322541	4,809598	-0,098033	431,884142	-288,060723	13,172225	-9,094283	-0,621689	1,099097	-51,147170	775,417384	0,442788	-9,094283	-0,621689	1,099097	-51,147170	775,417384	0,442788
12:44:10,03	0,305062	3,003993	-0,235990	-0,386028	-1,033009	-0,940991	-9,094283	-0,621689	1,099097	-2,344612	61,516145	0,442788	4,319108	4,800079	-0,098185	431,562137	-287,881525	13,121220	-9,094283	-0,621689	1,099097	-51,147170	775,417384	0,442788	-9,094283	-0,621689	1,099097	-51,147170	775,417384	0,442788
12:44:10,08	0,305062	3,003993	-0,235990	-0,386028	-1,033009	-0,940991	-6,634506	-0,462757	0,964439	-3,704266	67,622764	0,646019	2,955013	2,758835	-0,232691	329,853084	-221,180049	13,375456	-6,634506	-0,462757	0,964439	-40,030667	588,431511	0,646019	-6,634506	-0,462757	0,964439	-40,030667	588,431511	0,646019
12:44:10,13	0,255153	3,003960	-0,235967	-0,386005	-1,032987	-0,941034	-6,038171	-0,421875	0,930624	-4,100145	69,180541	0,688140	2,621441	2,262834	-0,266507	305,212186	-204,956040	13,417577	-6,038171	-0,421875	0,930624	-37,217364	543,176997	0,688140	-6,038171	-0,421875	0,930624	-37,217364	543,176997	0,688140
12:44:10,18	0,255153	3,003960	-0,235967	-0,386005	-1,032987	-0,941034	-6,038171	-0,421875	0,930624	-4,100145	69,180541	0,688140	2,625326	2,270461	-0,270331	305,451688	-205,102297	13,390334	-6,038171	-0,421875	0,930624	-37,217364	543,176997	0,688140	-6,038171	-0,421875	0,930624	-37,217364	543,176997	0,688140
12:44:10,23	0,255153	3,003960	-0,235967	-0,386005	-1,032987	-0,941034	-6,053176	-0,421482	0,928818	-4,103071	68,892996	0,666018	2,628602	2,276025	-0,268313	305,647623	-205,187190	13,395455	-6,053176	-0,421482	0,928818	-37,189400	544,067283	0,666018	-6,053176	-0,421482	0,928818	-37,189400	544,067283	0,666018
12:44:10,28	0,255153	3,003960	-0,235967	-0,386005	-1,032987	-0,941034	-6,053176	-0,421482	0,928818	-4,103071	68,892996	0,666018	2,626964	2,277076	-0,268679	305,732251	-205,250740	13,382954	-6,053176	-0,421482	0,928818	-37,189400	544,067283	0,666018	-6,053176	-0,421482	0,928818	-37,189400	544,067283	0,666018
12:44:10,33	0,255153	3,003960	-0,235967	-0,386005	-1,032987	-0,941034	-6,053266	-0,419538	0,928452	-4,216890	68,993336	0,653518	2,631825	2,282293	-0,270971	305,835327	-205,291717	13,393282	-6,053266	-0,419538	0,928452	-37,150601	544,174756	0,653518	-6,053266	-0,419538	0,928452	-37,150601	544,174756	0,653518
12:44:10,38	0,255153	3,003960	-0,235967	-0,386005	-1,032987	-0,941034	-6,055976	-0,421028	0,926967	-4,104988	69,017911	0,651771	2,629609	2,278677	-0,270164	305,892773	-205,303671	13,381208	-6,055976	-0,421028	0,926967	-37,155664	544,412045	0,651771	-6,055976	-0,421028	0,926967	-37,155664	544,412045	0,651771
12:44:10,43	0,255153	3,003960	-0,235967	-0,386005	-1,032987	-0,941034	-6,055976	-0,421028	0,926967	-4,104988	69,017911	0,651771	2,633686	2,283273	-0,272487	305,919605	-205,390579	13,395483	-6,061994	-0,422260	0,924644	-37,250169	544,638219	0,666047	-6,061994	-0,422260	0,924644	-37,250169	544,638219	0,666047
12:44:10,48	0,255153	3,003960	-0,235967	-0,386005	-1,032987	-0,941034	-6,061994	-0,422260	0,924644	-4,102757	68,771655	0,666047	2,630945	2,283014	-0,272412	306,008881	-205,357855	13,443508	-6,061994	-0,422260	0,924644	-37,250169	544,638219	0,666047	-6,061994	-0,422260	0,924644	-37,250169	544,638219	0,666047
12:44:10,53	0,255153	3,003960	-0,235967	-0,386005	-1,032987	-0,941034	-6,060399	-0,420016	0,924719	-4,146450	68,915550	0,714071	2,630316	2,272565	-0,270660	305,585779	-205,097671	13,390479	-6,060399	-0,420016	0,924719	-37,117734	544,656904	0,714071	-6,060399	-0,420016	0,924719	-37,117734	544,656904	0,714071
12:44:10,58	0,255153	3,003960	-0,235967	-0,386005	-1,032987	-0,941034	-6,051036	-0,424696	0,926470	-3,889352	68,905913	0,661043	1,173756	0,116585	-0,397178	197,877550	-134,003572	13,523345	-6,051036	-0,424696	0,926470	-37,227959	543,912278	0,661043	-6,051036	-0,424696	0,926470	-37,227959	543,912278	0,661043
12:44:10,63	0,205118	3,003996	-0,235952	-0,385990	-1,032982	-0,940992	-2,937893	-0,199251	0,769898	-6,126002	76,719164	0,799962	0,878502	-0,310774	-0,427233	176,900267	-119,846983	13,529398	-2,937893	-0,199251	0,769898	-21,767206	307,343759	0,799962	-2,937893	-0,199251	0,769898	-21,767206	307,343759	0,799962
12:44:10,68	0,205118	3,003996	-0,235952	-0,385990	-1,032982	-0,940992	-2,937893	-0,199251	0,769898	-6,126002	76,719164	0,799962	0,890740	-0,291390	-0,429916	177,950060	-120,496119	13,538354	-2,937893	-0,199251	0,769898	-21,767206	307,343759	0,799962	-2,937893	-0,199251	0,769898	-21,767206	307,343759	0,799962
12:44:10,73	0,205118	3,003996	-0,235952	-0,385990	-1,032982	-0,940992	-2,975615	-0,200916	0,762012	-6,078840	76,727856	0,792078	0,898805	-0,278939	-0,435118	178,586822	-120,866252	13,521515	-2,975615	-0,200916	0,762012	-21,850772	310,313624	0,792078	-2,975615	-0,200916	0,762012	-21,850772	310,313624	0,792078
12:44:10,78	0,205118	3,003996	-0,235952	-0,385990	-1,032982	-0,940992	-2,987286	-0,201713	0,762186	-6,014223	76,565586	0,822748	0,905331	-0,269230	-0,434944	178,983482	-121,068463	13,552184	-2,987286	-0,201713	0,762186	-21,848663	311,067528	0,822748	-2,987286	-0,201713	0,762186	-21,848663	311,067528	0,822748
12:44:10,83	0,205118	3,003996	-0,235952	-0,385990	-1,032982	-0,940992	-2,987286	-0,201713	0,762186	-6,014223	76,565586	0,822748	0,904110	-0,267367	-0,431723	179,322722	-121,326717	13,504614	-2,987286	-0,201713	0,762186	-21,848663	311,067528	0,822748	-2,987286	-0,201713	0,762186	-21,848663	311,067528	0,822748
12:44:10,88	0,205118	3,003996	-0,235952	-0,385990	-1,032982	-0,940992	-2,988289	-0,199724	0,765408	-6,171669	76,936354	0,775178	0,907401	-0,260458	-0,428934	179,524808	-121,405190	13,504765	-2,988289	-0,199724	0,765408	-21,849998	311,517022	0,775178	-2,988289	-0,199724	0,765408	-21,849998	311,517022	0,775178
12:44:10,93	0,205118	3,003996	-0,235952	-0,385990	-1,032982	-0,940992	-2,995918	-0,199120	0,768197	-6,170006	76,753905	0,775329	0,911179	-0,258451	-0,430820	179,751899	-121,562436	13,530986	-2,995918	-0,199120	0,768197	-21,800902	311,933433	0,775329	-2,995918	-0,199120	0,768197	-21,800902	311,933433	0,775329
12:44:10,98	0,205118	3,003996	-0,235952	-0,385990	-1,032982	-0,940992	-2,999544	-0,201388	0,766311	-6,074677	76,840614	0,801549	0,910973	-0,257406	-0,431853	179,919680	-121,649050	13,524813	-3,000347	-0,200687	0,765278	-21,856198	312,514701	0,795376	-3,000347	-0,200687	0,765278	-21,856198	312,514701	0,795376
12:44:11,03	0,205118	3,003996	-0,235952	-0,385990	-1,032982	-0,940992	-3,007456	-0,200322	0,762997	-6,106550	76,826437	0,778863	0,914211	-0,251067	-0,434134	180,107699	-121,740621	13,508300	-3,007456	-0,200322	0,762997	-21,831801	312,911706	0,778863	-3,007456	-0,200322	0,762997	-21,831801	312,911706	0,778863
12:44:11,08	0,205118	3,003996	-0,235952	-0,385990	-1,032982	-0,940992	-3,006965	-0,199337	0,764953	-6,180631	76,925032	0,765465	0,913112	-0,250999	-0,432178	180,159558	-121,796953	13,494902	-3,006965	-0,199337	0,764953	-21,828551	312,971779	0,765465	-3,006965	-0,199337	0,764953	-21,828551	312,971779	0,765465
12:44:11,13	0,205118	3,003996	-0,235952	-0,385990	-1,032982	-0,940992	-3,007993	-0,203139	0,764645	-5,953288	77,019490	0,772835	0,916919	-0,252010	-0,432485	180,302453	-121,845235	13,502272	-3,007993	-0,203139	0,764645	-21,899672	313,146902	0,772835	-3,007993	-0,203139	0,764645	-21,899672	313,146902	0,772835
12:44:11,18	0,205118	3,003996	-0,235952	-0,385990	-1,032982	-0,940992	-3,007993	-0,203139	0,764645	-5,953288	77,019490	0,772835	0,917645	-0,246382	-0,431653	180,413569	-121,929241	13,537654	-3,007993	-0,203139	0,764645	-21,899672	313,146902	0,772835	-3,007993	-0,203139	0,764645	-21,899672	313,146902	0,772835
12:44:11,23	0,205118	3,003996	-0,235952	-0,385990	-1,032982	-0,940992	-3,013230	-0,200953	0,765478	-6,084127	76,885389	0,808217	0,917323	-0,244752	-0,432772	180,568884	-122,004660	13,515128	-3,013230	-0,200953	0,765478	-21,858949	313,423920	0,808217	-3,013230	-0,200953	0,765478	-21,858949	313,423920	0,808217
12:44:11,28	0,205118	3,003996	-0,235952	-0,385990	-1,032982	-0,940992	-3,014480	-0,199860	0,764359	-6,128633	76,992581	0,785691	0,919196	-0,243311	-0,433906	180,637897	-122,041909	13,519299	-3,014480	-0,199860	0,764359	-21,817637	313,629272	0,785691	-3,014480	-0,199860	0,764359	-21,817637	313,629272	0,785691
12:44:11,33	0,205118	3,003996	-0,235952	-0,385990	-1,032982	-0,940992	-3,016664	-0,200762	0,763224	-6,079500	76,957388	0,789862	0,922835	-0,243259	-0,432711	180,712312	-122,125890	13,506062	-3,016664	-0,200762	0,763224	-21,839280	313,765549	0,789862	-3,016664	-0,200762	0,763224	-21,839280	313,765549	0,789862
12:44:11,38	0,205118	3,003996	-0,235952	-0,385990	-1,032982	-0,940992	-3,019329	-0,200150	0,765188	-6,140488	76,994503	0,745395	0,919999	-0,240698	-0,431943	180,775442	-122,155044	13,474831	-3,019329	-0,200150	0,765188	-21,852289	314,011851	0,745395	-3,019329	-0,200150	0,765188	-21,852289	314,011851	0,745395
12:44:11,43	0,205118	3,003996	-0,235952	-0,385990	-1,032982	-0,940992	-3,019422	-0,202818	0,765440	-5,988978	77,102502	0,746171	0,922356	-0,241952	-0,431691	180,879523	-122,200371	13,475608	-3,019422	-0,202818	0,765440	-21,910199	314,127098	0,746171	-3,019422	-0,202818	0,765440	-21,910199	314,127098	0,746171
12:44:11,48	0,205118	3,003996	-0,235952	-0,385990	-1,032982	-0,940992	-3,019422	-0,202818	0,765440	-5,988978	77,102502	0,746171	0,920864	-0,240765	-0,432210	180,928213	-122,199809	13,539961	-3,019703	-0,200933	0,764921	-21,835405	314,176445	0,810525	-3,019703	-0,200933	0,764921	-21,835405	314,176445	0,810525
12:44:11,53	0,205118	3,003996	-0,235952	-0,385990	-1,032982	-0,940992	-3,019703	-0,200933	0,764921	-6,062187	77,129746	0,810525	0,923365	-0,239423	-0,433379	181,025620	-122,288460	13,479322	-3,019703	-0,200933	0,764921	-21,835405	314,176445	0,810525	-3,019703	-0,200933	0,764921	-21,835405	314,176445	0,810525
12:44:11,58	0,205118	3,003996	-0,235952	-0,385990	-1,032982	-0,940992	-3,022116	-0,202428	0,763752	-6,012504	77,132947	0,749885	0,926921	-0,240201	-0,432567	181,044757	-122,317188	13,502435	-3,022116	-0,202428	0,763752	-21,903099	314,369075	0,749885	-3,022116	-0,202428	0,763752	-21,903099	314,369075	0,749885
12:44:11,63	0,205118	3,003996	-0,235952	-0,385990	-1,032982	-0,940992	-3,025239	-0,200127	0,762635	-6,126407	77,092511	0,772378	0,922934	-0,235568	-0,434495	181,134134	-122,344452	13,501815	-3,025239	-0,200127	0,762635	-21,836348	314,573812	0,772378	-3,025239	-0,200127	0,762635	-21,836348	314,573812	0,772378
12:44:11,68	0,205118	3,003996	-0,235952	-0,385990	-1,032982	-0,940992	-3,025239	-0,200127	0,762635	-6,126407	77,092511	0,772378	0,928990	-0,232831	-0,434866	181,220213	-122,354894	13,478048	-3,025239	-0,200127	0,762635	-21,836348	314,573812	0,772378	-3,025239	-0,200127	0,762635	-21,836348	314,573812	0,772378
12:44:11,73	0,205118	3,003996	-0,235952	-0,385990	-1,032982	-0,940992	-3,029620	-0,199169	0,765001	-6,153824	76,972828	0,774465	0,924295	-0,231295	-0,432130	181,238935	-122,379143	13,503901	-3,029620	-0,199169	0,765001	-21,788624	314,798003	0,774465	-3,029620	-0,199169	0,765001	-21,788624	314,798003	0,774465
12:44:11,78	0,205118	3,003996	-0,235952	-0,385990	-1,032982	-0,940992	-3,029620	-0,199169	0,765001	-6,153824	76,972828	0,774465	0,926086	-0,229771	-0,434071	181,268630	-122,413180	13,494532	-3,029620	-0,199169	0,765001	-21,788624	314,798003	0,774465	-3,029620	-0,199169	0,765001	-21,788624	314,798003	0,774465
12:44:11,83	0,205118	3,003996	-0,235952	-0,385990	-1,032982	-0,940992	-3,031835	-0,199958	0,763060	-6,127423	76,900363	0,765096	0,923888	-0,232748	-0,434033	181,340309	-122,431674	13,487513	-3,031835	-0,199958	0,763060	-21,824163	314,899445	0,765096	-3,031835	-0,199958	0,763060	-21,824163	314,899445	0,765096
12:44:11,88	0,205118	3,003996	-0,235952	-0,385990	-1,032982	-0,940992	-3,028158	-0,199543	0,763098	-6,129188	77,162900	0,758077	0,927407	-0,232016	-0,435191	181,343532	-122,447589	13,493237	-3,028158	-0,199543	0,763098	-21,793339	314,873323	0,758077	-3,028158	-0,199543	0,763098	-21,793339	314,873323	0,758077
12:44:11,93	0,205118	3,003996	-0,235952	-0,385990	-1,032982	-0,940992	-3,030552	-0,202225	0,761939	-6,001924	77,049173	0,763801	0,926287	-0,231131	-0,436345	181,393246	-122,500796	13,486817	-3,030552	-0,202225	0,761939	-21,876569	314,947507	0,763801	-3,030552	-0,202225	0,761939	-21,876569	314,947507	0,763801
12:44:11,98	0,205118	3,003996	-0,235952	-0,385990	-1,032982	-0,940992	-3,030759	-0,200812	0,760786	-6,096595	77,108088	0,757380	0,927542	-0,227121	-0,434787	181,434203	-122,493309	13,486499	-3,030759	-0,200812	0,760786	-21,860358	315,022637	0,757380	-3,030759	-0,200812	0,760786	-21,860358	315,022637	0,757380
12:44:12,04	0,205118	3,003996	-0,235952	-0,385990	-1,032982	-0,940992	-3,034859	-0,199895	0,762344	-6,117353	76,926612	0,757063	0,929383	-0,231822	-0,431240	181,464075	-122,530049	13,501858	-3,034859	-0,199895	0,762344	-21,809076	315,163015	0,757063	-3,034859	-0,199895	0,762344	-21,809076	315,163015	0,757063
12:44:12,09	0,205118	3,003996	-0,235952	-0,385990	-1,032982	-0,940992	-3,032768	-0,201275	0,763167	-6,050593	77,130192	0,753740	0,927692	-0,229622	-0,433964	181,513866	-122,545075	13,483176	-3,032768	-0,201275	0,763167	-21,850647	315,202490	0,753740	-3,032768	-0,201275	0,763167	-21,850647	315,202490	0,753740
12:44:12,14	0,205118	3,003996	-0,235952	-0,385990	-1,032982	-0,940992	-3,016984	-0,200448	0,762193	-6,074215	77,245620	0,802807	0,919084	-0,242878	-0,434937	180,912711	-122,175629	13,532244	-3,016984	-0,200448	0,762193	-21,809363	314,078877	0,802807	-3,016984	-0,200448	0,762193	-21,809363	314,078877	0,802807
12:44:12,19	0,205118	3,003996	-0,235952	-0,385990	-1,032982	-0,940992	-1,028086	-0,039628	0,628429	-7,308780	82,427185	0,766759	-0,214640	-1,884905	-0,568702	99,397392	-66,881929	13,496195	-1,028086	-0,039628	0,628429	-10,419570	163,131914	0,766759	-1,028086	-0,039628	0,628429	-10,419570	163,131914	0,766759
12:44:12,24	0,155029	3,003949	-0,236009	-0,386024	-1,033005	-0,941021	-1,028086	-0,039628	0,628429	-7,308780	82,427185	0,766759	-0,153435	-1,789517	-0,635819	99,626321	-66,544587	13,453934	-1,028086	-0,039628	0,628429	-10,419570	163,131914	0,766759	-1,028086	-0,039628	0,628429	-10,419570	163,131914	0,766759
12:44:12,29	0,155029	3,003949	-0,236009	-0,386024	-1,033005	-0,941021	-1,141296	-0,044939	0,561312	-6,625997	76,569817	0,724498	-0,102714	-1,709136	-0,639724	102,792659	-68,598842	13,398036	-1,141296	-0,044939	0,561312	-10,153701	166,161583	0,724498	-1,141296	-0,044939	0,561312	-10,153701	166,161583	0,724498
12:44:12,34	0,155029	3,003949	-0,236009	-0,386024	-1,033005	-0,941021	-1,290618	-0,049278	0,554115	-6,649719	74,434454	0,702601	-0,075016	-1,662370	-0,643016	104,376809	-69,575223	13,432038	-1,290618	-0,049278	0,554115	-10,518053	175,747965	0,702601	-1,290618	-0,049278	0,554115	-10,518053	175,747965	0,702601
12:44:12,39	0,155029	3,003949	-0,236009	-0,386024	-1,033005	-0,941021	-1,315728	-0,054907	0,551813	-6,393902	74,287311	0,728573	-0,057587	-1,643439	-0,645318	105,361716	-70,186424	13,458010	-1,315728	-0,054907	0,551813	-10,704068	177,571923	0,728573	-1,315728	-0,054907	0,551813	-10,704068	177,571923	0,728573
12:44:12,44	0,155029	3,003949	-0,236009	-0,386024	-1,033005	-0,941021	-1,315728	-0,054907	0,551813	-6,393902	74,287311	0,728573	-0,052515	-1,627703	-0,645129	105,974321	-70,566124	13,413576	-1,315728	-0,054907	0,551813	-10,704068	177,571923	0,728573	-1,315728	-0,054907	0,551813	-10,704068	177,571923	0,728573
12:44:12,49	0,155029	3,003949	-0,236009	-0,386024	-1,033005	-0,941021	-1,331891	-0,051431	0,552002	-6,597167	74,167183	0,684139	-0,041738	-1,614148	-0,646462	106,502692	-70,936333	13,439733	-1,331891	-0,051431	0,552002	-10,634489	178,720640	0,684139	-1,331891	-0,051431	0,552002	-10,634489	178,720640	0,684139
12:44:12,54	0,155029	3,003949	-0,236009	-0,386024	-1,033005	-0,941021	-1,349019	-0,053987	0,550668	-6,520678	73,919248	0,710296	-0,035179	-1,605272	-0,647464	106,947311	-71,245650	13,423470	-1,349019	-0,053987	0,550668	-10,758649	179,817202	0,710296	-1,349019	-0,053987	0,550668	-10,758649	179,817202	0,710296
12:44:12,59	0,155029	3,003949	-0,236009	-0,386024	-1,033005	-0,941021	-1,359985	-0,055229	0,549667	-6,501646	73,888690	0,694033	-0,027523	-1,593365	-0,644636	107,331954	-71,498710	13,383708	-1,359985	-0,055229	0,549667	-10,837136	180,647529	0,694033	-1,359985	-0,055229	0,549667	-10,837136	180,647529	0,694033
12:44:12,64	0,155029	3,003949	-0,236009	-0,386024	-1,033005	-0,941021	-1,374125	-0,055906	0,552495	-6,493284	73,613049	0,654271	-0,021500	-1,589695	-0,647293	107,439413	-71,577296	13,412359	-1,374125	-0,055906	0,552495	-10,881907	181,481881	0,654271	-1,374125	-0,055906	0,552495	-10,881907	181,481881	0,654271
12:44:12,69	0,155029	3,003949	-0,236009	-0,386024	-1,033005	-0,941021	-1,380315	-0,059287	0,549838	-6,331816	73,423552	0,682923	-0,757330	-2,636469	-0,837468	51,951575	-33,476614	13,389024	-1,380315	-0,059287	0,549838	-10,985824	181,778257	0,682923	-1,380315	-0,059287	0,549838	-10,985824	181,778257	0,682923
12:44:12,74	0,104994	3,003987	-0,235987	-0,386009	-1,033001	-0,941022	-0,105868	0,054573	0,359662	-7,000303	72,590601	0,659588	-0,678442	-2,511529	-0,920649	53,811929	-34,323166	13,343203	-0,105868	0,054573	0,359662	-2,716315	80,901215	0,659588	-0,105868	0,054573	0,359662	-2,716315	80,901215	0,659588
12:44:12,79	0,104994	3,003987	-0,235987	-0,386009	-1,033001	-0,941022	-0,344918	0,042782	0,267847	-6,399267	65,672852	0,605852	-0,624388	-2,432675	-0,925355	56,874548	-36,350973	13,304591	-0,344918	0,042782	0,267847	-3,040899	92,748952	0,605852	-0,344918	0,042782	0,267847	-3,040899	92,748952	0,605852
12:44:12,84	0,104994	3,003987	-0,235987	-0,386009	-1,033001	-0,941022	-0,344918	0,042782	0,267847	-6,399267	65,672852	0,605852	-0,599398	-2,399191	-0,927960	58,193205	-37,153795	13,310109	-0,390322	0,036439	0,269171	-3,260585	95,683239	0,580672	-0,390322	0,036439	0,269171	-3,260585	95,683239	0,580672
12:44:12,89	0,104994	3,003987	-0,235987	-0,386009	-1,033001	-0,941022	-0,390322	0,036439	0,269171	-6,121042	65,043000	0,580672	-0,583372	-2,379261	-0,931500	59,092383	-37,818197	13,302000	-0,390322	0,036439	0,269171	-3,260585	95,683239	0,580672	-0,390322	0,036439	0,269171	-3,260585	95,683239	0,580672
12:44:12,94	0,104994	3,003987	-0,235987	-0,386009	-1,033001	-0,941022	-0,415595	0,032526	0,265631	-6,043355	64,839696	0,572564	-0,577171	-2,359692	-0,931683	59,682238	-38,148171	13,313680	-0,415595	0,032526	0,265631	-3,490085	97,463895	0,572564	-0,415595	0,032526	0,265631	-3,490085	97,463895	0,572564
12:44:12,99	0,104994	3,003987	-0,235987	-0,386009	-1,033001	-0,941022	-0,449297	0,035753	0,265651	-6,240880	64,383478	0,585340	-0,569316	-2,348460	-0,931480	60,200128	-38,492063	13,314777	-0,449297	0,035753	0,265651	-3,434278	99,653257	0,585340	-0,449297	0,035753	0,265651	-3,434278	99,653257	0,585340
12:44:13,04	0,104994	3,003987	-0,235987	-0,386009	-1,033001	-0,941022	-0,462182	0,034973	0,263459	-6,177163	64,163693	0,573962	-0,562199	-2,337692	-0,933671	60,601629	-38,697110	13,303398	-0,462182	0,034973	0,263459	-3,431764	100,444942	0,573962	-0,462182	0,034973	0,263459	-3,431764	100,444942	0,573962
12:44:13,09	0,104994	3,003987	-0,235987	-0,386009	-1,033001	-0,941022	-0,462182	0,034973	0,263459	-6,177163	64,163693	0,573962	-0,557535	-2,324782	-0,934330	60,979371	-38,956518	13,294328	-0,462182	0,034973	0,263459	-3,431764	100,444942	0,573962	-0,462182	0,034973	0,263459	-3,431764	100,444942	0,573962
12:44:13,14	0,104994	3,003987	-0,235987	-0,386009	-1,033001	-0,941022	-0,475693	0,037390	0,262801	-6,338601	63,917929	0,564892	-0,557108	-2,325961	-0,932243	61,218469	-39,076436	13,330265	-0,475693	0,037390	0,262801	-3,403511	101,259838	0,564892	-0,475693	0,037390	0,262801	-3,403511	101,259838	0,564892
12:44:13,19	0,104994	3,003987	-0,235987	-0,386009	-1,033001	-0,941022	-0,474886	0,036430	0,264888	-6,273016	64,226938	0,600828	-0,548516	-2,314900	-0,932567	61,485472	-39,302321	13,299382	-0,474886	0,036430	0,264888	-3,413238	101,505464	0,600828	-0,474886	0,036430	0,264888	-3,413238	101,505464	0,600828
12:44:13,24	0,104994	3,003987	-0,235987	-0,386009	-1,033001	-0,941022	-0,488761	0,034519	0,264564	-6,235760	63,849603	0,569946	-0,547648	-2,309999	-0,936749	61,678190	-39,409163	13,331317	-0,488761	0,034519	0,264564	-3,526002	102,217330	0,569946	-0,488761	0,034519	0,264564	-3,526002	102,217330	0,569946
12:44:13,29	0,104994	3,003987	-0,235987	-0,386009	-1,033001	-0,941022	-0,495201	0,034710	0,265132	-6,200721	63,958387	0,585156	-0,545461	-2,309228	-0,931999	61,892149	-39,485229	13,314593	-0,495201	0,034710	0,265132	-3,476023	102,831628	0,585156	-0,495201	0,034710	0,265132	-3,476023	102,831628	0,585156
12:44:13,34	0,104994	3,003987	-0,235987	-0,386009	-1,033001	-0,941022	-0,495201	0,034710	0,265132	-6,200721	63,958387	0,585156	-0,541619	-2,300888	-0,934679	62,106595	-39,621771	13,277632	-0,495201	0,034710	0,265132	-3,476023	102,831628	0,585156	-0,495201	0,034710	0,265132	-3,476023	102,831628	0,585156
12:44:13,39	0,104994	3,003987	-0,235987	-0,386009	-1,033001	-0,941022	-0,509045	0,032619	0,259820	-6,137303	63,676872	0,584419	-0,536728	-2,298284	-0,937311	62,249156	-39,743663	13,313856	-0,509045	0,032619	0,259820	-3,576737	103,636899	0,584419	-0,509045	0,032619	0,259820	-3,576737	103,636899	0,584419
12:44:13,44	0,104994	3,003987	-0,235987	-0,386009	-1,033001	-0,941022	-0,509045	0,032619	0,259820	-6,137303	63,676872	0,584419	-0,535407	-2,295260	-0,934931	62,360048	-39,856110	13,322879	-0,509045	0,032619	0,259820	-3,576737	103,636899	0,584419	-0,509045	0,032619	0,259820	-3,576737	103,636899	0,584419
12:44:13,49	0,104994	3,003987	-0,235987	-0,386009	-1,033001	-0,941022	-0,516043	0,034071	0,261099	-6,214116	63,658329	0,586091	-0,529180	-2,293188	-0,937193	62,556888	-39,950939	13,296352	-0,516043	0,034071	0,261099	-3,539552	104,167695	0,586091	-0,516043	0,034071	0,261099	-3,539552	104,167695	0,586091
12:44:13,54	0,104994	3,003987	-0,235987	-0,386009	-1,033001	-0,941022	-0,519061	0,030832	0,261912	-6,064379	63,648935	0,558164	-0,530172	-2,290503	-0,935218	62,666024	-40,007435	13,287601	-0,519061	0,030832	0,261912	-3,644091	104,395231	0,558164	-0,519061	0,030832	0,261912	-3,644091	104,395231	0,558164
12:44:13,59	0,104994	3,003987	-0,235987	-0,386009	-1,033001	-0,941022	-0,525639	0,033020	0,259628	-6,167015	63,473955	0,566581	-0,528778	-2,283712	-0,937502	62,816297	-40,081320	13,296018	-0,525639	0,033020	0,259628	-3,574954	104,736634	0,566581	-0,525639	0,033020	0,259628	-3,574954	104,736634	0,566581
12:44:13,64	0,104994	3,003987	-0,235987	-0,386009	-1,033001	-0,941022	-0,525639	0,033020	0,259628	-6,167015	63,473955	0,566581	-0,526950	-2,281265	-0,934768	62,867610	-40,144470	13,292483	-0,525639	0,033020	0,259628	-3,574954	104,736634	0,566581	-0,525639	0,033020	0,259628	-3,574954	104,736634	0,566581
12:44:13,69	0,104994	3,003987	-0,235987	-0,386009	-1,033001	-0,941022	-0,528672	0,032660	0,262363	-6,177353	63,392254	0,563046	-0,526124	-2,280101	-0,935849	63,009160	-40,205593	13,323959	-0,528672	0,032660	0,262363	-3,613515	104,893022	0,563046	-0,528672	0,032660	0,262363	-3,613515	104,893022	0,563046
12:44:13,74	0,104994	3,003987	-0,235987	-0,386009	-1,033001	-0,941022	-0,530094	0,032527	0,261282	-6,152563	63,471466	0,594523	-0,526018	-2,278784	-0,935855	63,083817	-40,283612	13,277304	-0,531288	0,033094	0,261276	-3,614427	105,219139	0,547867	-0,531288	0,033094	0,261276	-3,614427	105,219139	0,547867
12:44:13,79	0,104994	3,003987	-0,235987	-0,386009	-1,033001	-0,941022	-0,531288	0,033094	0,261276	-6,212285	63,513069	0,547867	-0,525934	-2,276073	-0,937767	63,164590	-40,368160	13,285036	-0,531288	0,033094	0,261276	-3,614427	105,219139	0,547867	-0,531288	0,033094	0,261276	-3,614427	105,219139	0,547867
12:44:13,84	0,104994	3,003987	-0,235987	-0,386009	-1,033001	-0,941022	-0,533677	0,034376	0,259364	-6,311813	63,501052	0,555599	-0,521668	-2,275408	-0,937324	63,252811	-40,422370	13,297495	-0,533677	0,034376	0,259364	-3,613273	105,394680	0,555599	-0,533677	0,034376	0,259364	-3,613273	105,394680	0,555599
12:44:13,89	0,104994	3,003987	-0,235987	-0,386009	-1,033001	-0,941022	-0,536386	0,031014	0,259806	-6,139813	63,463678	0,568058	-0,520898	-2,272911	-0,935745	63,355312	-40,470587	13,279904	-0,536386	0,031014	0,259806	-3,705209	105,569982	0,568058	-0,536386	0,031014	0,259806	-3,705209	105,569982	0,568058
12:44:13,94	0,104994	3,003987	-0,235987	-0,386009	-1,033001	-0,941022	-0,538933	0,031597	0,261385	-6,160610	63,444108	0,550467	-0,520772	-2,269054	-0,936481	63,435225	-40,487027	13,308668	-0,538933	0,031597	0,261385	-3,680280	105,750355	0,550467	-0,538933	0,031597	0,261385	-3,680280	105,750355	0,550467
12:44:13,99	0,104994	3,003987	-0,235987	-0,386009	-1,033001	-0,941022	-0,542336	0,033416	0,260650	-6,229480	63,344576	0,579232	-0,519453	-2,269099	-0,935645	63,531864	-40,573381	13,324002	-0,542336	0,033416	0,260650	-3,606357	105,917963	0,579232	-0,542336	0,033416	0,260650	-3,606357	105,917963	0,579232
12:44:14,05	0,104994	3,003987	-0,235987	-0,386009	-1,033001	-0,941022	-0,544639	0,031769	0,261863	-6,160771	63,392030	0,560028	-0,519931	-2,267003	-0,936041	63,592678	-40,593653	13,289281	-0,544639	0,031769	0,261863	-3,666904	106,146212	0,560028	-0,544639	0,031769	0,261863	-3,666904	106,146212	0,560028
12:44:14,10	0,104994	3,003987	-0,235987	-0,386009	-1,033001	-0,941022	-0,544639	0,031769	0,261863	-6,160771	63,392030	0,560028	-0,514558	-2,262849	-0,937156	63,662583	-40,646848	13,327844	-0,544639	0,031769	0,261863	-3,666904	106,146212	0,560028	-0,544639	0,031769	0,261863	-3,666904	106,146212	0,560028
12:44:14,15	0,104994	3,003987	-0,235987	-0,386009	-1,033001	-0,941022	-0,550817	0,031137	0,259974	-6,135711	63,180361	0,598407	-0,516408	-2,266141	-0,935262	63,585102	-40,583573	13,294790	-0,550817	0,031137	0,259974	-3,691476	106,419523	0,598407	-0,550817	0,031137	0,259974	-3,691476	106,419523	0,598407
12:44:14,20	0,104994	3,003987	-0,235987	-0,386009	-1,033001	-0,941022	-0,547041	0,031093	0,261869	-6,117378	63,277998	0,565353	-1,193586	-3,247808	-1,118098	15,909720	-8,133893	13,301644	-0,547041	0,031093	0,261869	-3,676579	106,220709	0,565353	-0,547041	0,031093	0,261869	-3,676579	106,220709	0,565353
12:44:14,25	0,054960	3,004024	-0,235975	-0,385994	-1,032998	-0,941022	0,641696	0,126713	0,079033	-6,825054	67,579379	0,572208	-1,026746	-3,002388	-1,202540	25,009361	-14,295114	13,326037	0,641696	0,126713	0,079033	3,121885	17,206282	0,572208	0,641696	0,126713	0,079033	3,121885	17,206282	0,572208
12:44:14,30	0,054960	3,004024	-0,235975	-0,385994	-1,032998	-0,941022	0,236184	0,098292	-0,005919	-6,468977	62,079910	0,551393	-0,966217	-2,910834	-1,203050	28,847693	-16,898980	13,280830	0,236184	0,098292	-0,005919	1,246939	43,539500	0,551393	0,236184	0,098292	-0,005919	1,246939	43,539500	0,551393
12:44:14,35	0,054960	3,004024	-0,235975	-0,385994	-1,032998	-0,941022	0,236184	0,098292	-0,005919	-6,468977	62,079910	0,551393	-0,936581	-2,870137	-1,200454	30,547404	-18,067752	13,279108	0,236184	0,098292	-0,005919	1,246939	43,539500	0,551393	0,236184	0,098292	-0,005919	1,246939	43,539500	0,551393
12:44:14,40	0,054960	3,004024	-0,235975	-0,385994	-1,032998	-0,941022	0,160979	0,088896	-0,007635	-6,207301	61,319348	0,538984	-0,920477	-2,850403	-1,204766	31,462288	-18,670556	13,268420	0,160979	0,088896	-0,007635	0,771006	48,682522	0,538984	0,160979	0,088896	-0,007635	0,771006	48,682522	0,538984
12:44:14,45	0,054960	3,004024	-0,235975	-0,385994	-1,032998	-0,941022	0,160979	0,088896	-0,007635	-6,207301	61,319348	0,538984	-0,909950	-2,829140	-1,205268	32,213851	-19,178120	13,273942	0,160979	0,088896	-0,007635	0,771006	48,682522	0,538984	0,160979	0,088896	-0,007635	0,771006	48,682522	0,538984
12:44:14,50	0,054960	3,004024	-0,235975	-0,385994	-1,032998	-0,941022	0,137301	0,090410	-0,008138	-6,349834	60,992751	0,544506	-0,903207	-2,815178	-1,204284	32,761140	-19,500650	13,280004	0,137301	0,090410	-0,008138	0,747356	50,214642	0,544506	0,137301	0,090410	-0,008138	0,747356	50,214642	0,544506
12:44:14,55	0,054960	3,004024	-0,235975	-0,385994	-1,032998	-0,941022	0,110672	0,087646	-0,004631	-6,229648	60,773853	0,552638	-0,894241	-2,807461	-1,201762	33,211674	-19,781428	13,282075	0,110672	0,087646	-0,004631	0,650528	52,086095	0,552638	0,110672	0,087646	-0,004631	0,650528	52,086095	0,552638
12:44:14,60	0,054960	3,004024	-0,235975	-0,385994	-1,032998	-0,941022	0,098188	0,088762	-0,008765	-6,318079	60,596212	0,555007	-0,888966	-2,796092	-1,205896	33,604841	-20,043473	13,284444	0,098188	0,088762	-0,008765	0,649771	52,888430	0,555007	0,098188	0,088762	-0,008765	0,649771	52,888430	0,555007
12:44:14,65	0,054960	3,004024	-0,235975	-0,385994	-1,032998	-0,941022	0,098188	0,088762	-0,008765	-6,318079	60,596212	0,555007	-0,886389	-2,794234	-1,206217	33,778786	-20,232621	13,272669	0,098188	0,088762	-0,008765	0,649771	52,888430	0,555007	0,098188	0,088762	-0,008765	0,649771	52,888430	0,555007
12:44:14,70	0,054960	3,004024	-0,235975	-0,385994	-1,032998	-0,941022	0,095291	0,087459	-0,009086	-6,327148	60,690757	0,543232	-1,337850	-3,456525	-1,319004	3,553565	0,004748	13,343856	0,095291	0,087459	-0,009086	0,538403	53,210428	0,543232	0,095291	0,087459	-0,009086	0,538403	53,210428	0,543232
12:44:14,75	0,004999	3,003995	-0,235981	-0,386019	-1,033005	-0,941037	0,894582	0,147290	-0,121873	-7,024894	65,959392	0,614419	-1,182308	-3,238499	-1,337878	12,286751	-5,846722	13,292417	0,894582	0,147290	-0,121873	4,537376	-4,265257	0,614419	0,894582	0,147290	-0,121873	4,537376	-4,265257	0,614419
12:44:14,80	0,004999	3,003995	-0,235981	-0,386019	-1,033005	-0,941037	0,627995	0,121600	-0,140748	-6,389938	62,585794	0,562980	-1,123305	-3,149343	-1,335768	15,880661	-8,247150	13,254024	0,627995	0,121600	-0,140748	3,155664	13,288174	0,562980	0,627995	0,121600	-0,140748	3,155664	13,288174	0,562980
12:44:14,85	0,004999	3,003995	-0,235981	-0,386019	-1,033005	-0,941037	0,477757	0,111259	-0,139254	-6,231516	60,763050	0,548757	-1,096882	-3,111352	-1,338317	17,391062	-9,230755	13,238127	0,477757	0,111259	-0,139254	2,502296	23,259127	0,548757	0,477757	0,111259	-0,139254	2,502296	23,259127	0,548757
12:44:14,90	0,004999	3,003995	-0,235981	-0,386019	-1,033005	-0,941037	0,453427	0,106809	-0,139689	-6,100353	60,561996	0,545188	-1,083785	-3,092279	-1,334453	18,263622	-9,829732	13,270856	0,453427	0,106809	-0,139689	2,284170	24,967959	0,545188	0,453427	0,106809	-0,139689	2,284170	24,967959	0,545188
12:44:14,95	0,004999	3,003995	-0,235981	-0,386019	-1,033005	-0,941037	0,432088	0,108371	-0,140622	-6,195138	60,264632	0,519987	-1,072898	-3,075453	-1,337753	18,852360	-10,206768	13,249423	0,432088	0,108371	-0,140622	2,311993	26,345715	0,519987	0,432088	0,108371	-0,140622	2,311993	26,345715	0,519987
12:44:15,00	0,004999	3,003995	-0,235981	-0,386019	-1,033005	-0,941037	0,432088	0,108371	-0,140622	-6,195138	60,264632	0,519987	-1,059857	-3,062653	-1,339116	19,314516	-10,519380	13,268713	0,432088	0,108371	-0,140622	2,311993	26,345715	0,519987	0,432088	0,108371	-0,140622	2,311993	26,345715	0,519987
12:44:15,05	0,004999	3,003995	-0,235981	-0,386019	-1,033005	-0,941037	0,403527	0,102990	-0,140657	-6,008749	59,836542	0,546552	-1,053957	-3,053409	-1,337788	19,721125	-10,816228	13,275988	0,403527	0,102990	-0,140657	2,075970	28,159694	0,546552	0,403527	0,102990	-0,140657	2,075970	28,159694	0,546552
12:44:15,10	0,004999	3,003995	-0,235981	-0,386019	-1,033005	-0,941037	0,403527	0,102990	-0,140657	-6,008749	59,836542	0,546552	-1,052336	-3,045530	-1,335769	19,996239	-10,971249	13,249035	0,395893	0,105526	-0,138638	2,146476	28,677758	0,519598	0,395893	0,105526	-0,138638	2,146476	28,677758	0,519598
12:44:15,15	0,004999	3,003995	-0,235981	-0,386019	-1,033005	-0,941037	0,387022	0,107387	-0,139703	-6,228176	59,638148	0,513573	-1,049513	-3,036917	-1,336834	20,297171	-11,138140	13,243010	0,387022	0,107387	-0,139703	2,201741	29,256883	0,513573	0,387022	0,107387	-0,139703	2,201741	29,256883	0,513573
12:44:15,20	0,004999	3,003995	-0,235981	-0,386019	-1,033005	-0,941037	0,381061	0,103718	-0,141510	-6,102167	59,612974	0,570655	-1,045066	-3,031560	-1,337098	20,543710	-11,354821	13,278865	0,381061	0,103718	-0,141510	2,039706	29,699721	0,570655	0,381061	0,103718	-0,141510	2,039706	29,699721	0,570655
12:44:15,25	0,004999	3,003995	-0,235981	-0,386019	-1,033005	-0,941037	0,372016	0,102358	-0,138366	-6,029143	59,415833	0,501047	-1,037655	-3,026436	-1,335496	20,749165	-11,471257	13,230484	0,372016	0,102358	-0,138366	2,005975	30,212538	0,501047	0,372016	0,102358	-0,138366	2,005975	30,212538	0,501047
12:44:15,30	0,004999	3,003995	-0,235981	-0,386019	-1,033005	-0,941037	0,372016	0,102358	-0,138366	-6,029143	59,415833	0,501047	-1,036220	-3,020876	-1,335811	20,933962	-11,606644	13,244893	0,372016	0,102358	-0,138366	2,005975	30,212538	0,501047	0,372016	0,102358	-0,138366	2,005975	30,212538	0,501047
12:44:15,35	0,004999	3,003995	-0,235981	-0,386019	-1,033005	-0,941037	0,366484	0,103895	-0,138680	-6,133930	59,355864	0,515456	-1,035423	-3,017261	-1,336157	21,069987	-11,690650	13,236843	0,366484	0,103895	-0,138680	2,021861	30,586887	0,515456	0,366484	0,103895	-0,138680	2,021861	30,586887	0,515456
12:44:15,40	0,004999	3,003995	-0,235981	-0,386019	-1,033005	-0,941037	0,362955	0,105012	-0,139026	-6,196751	59,332168	0,507407	-1,032836	-3,015034	-1,337236	21,239552	-11,837625	13,256052	0,362955	0,105012	-0,139026	2,046723	30,840205	0,507407	0,362955	0,105012	-0,139026	2,046723	30,840205	0,507407
12:44:15,45	0,004999	3,003995	-0,235981	-0,386019	-1,033005	-0,941037	0,359733	0,103886	-0,140105	-6,180692	59,384947	0,526616	-1,033810	-3,010171	-1,333727	21,347213	-11,861793	13,233209	0,359733	0,103886	-0,140105	1,974377	31,145931	0,526616	0,359733	0,103886	-0,140105	1,974377	31,145931	0,526616
12:44:15,50	0,004999	3,003995	-0,235981	-0,386019	-1,033005	-0,941037	0,347575	0,104257	-0,136920	-6,156040	59,039856	0,511411	-1,027079	-3,004320	-1,334051	21,510161	-11,943139	13,240847	0,347575	0,104257	-0,136920	2,028127	31,755220	0,511411	0,347575	0,104257	-0,136920	2,028127	31,755220	0,511411
12:44:15,55	0,004999	3,003995	-0,235981	-0,386019	-1,033005	-0,941037	0,347575	0,104257	-0,136920	-6,156040	59,039856	0,511411	-1,026445	-3,007788	-1,339817	21,568158	-12,033284	13,269538	0,347575	0,104257	-0,136920	2,028127	31,755220	0,511411	0,347575	0,104257	-0,136920	2,028127	31,755220	0,511411
12:44:15,60	0,004999	3,003995	-0,235981	-0,386019	-1,033005	-0,941037	0,350262	0,101974	-0,142686	-6,086386	59,274887	0,540101	-1,023825	-2,999969	-1,335519	21,729269	-12,115642	13,240016	0,350262	0,101974	-0,142686	1,918555	31,779311	0,540101	0,350262	0,101974	-0,142686	1,918555	31,779311	0,540101
12:44:15,65	0,004999	3,003995	-0,235981	-0,386019	-1,033005	-0,941037	0,342180	0,103614	-0,138388	-6,162460	59,035337	0,510579	-1,020772	-2,999873	-1,337042	21,797837	-12,161368	13,234470	0,342180	0,103614	-0,138388	1,971258	32,174185	0,510579	0,342180	0,103614	-0,138388	1,971258	32,174185	0,510579
12:44:15,70	0,004999	3,003995	-0,235981	-0,386019	-1,033005	-0,941037	0,340571	0,101019	-0,139912	-6,032815	59,033891	0,505034	-1,019972	-2,995619	-1,336574	21,942350	-12,248556	13,274283	0,340571	0,101019	-0,139912	1,897165	32,299079	0,505034	0,340571	0,101019	-0,139912	1,897165	32,299079	0,505034
12:44:15,75	0,004999	3,003995	-0,235981	-0,386019	-1,033005	-0,941037	0,336487	0,102453	-0,139443	-6,110629	58,990282	0,544846	-1,019380	-2,997148	-1,336558	21,964134	-12,319231	13,271661	0,336487	0,102453	-0,139443	1,931913	32,576045	0,544846	0,336487	0,102453	-0,139443	1,931913	32,576045	0,544846
12:44:15,80	0,004999	3,003995	-0,235981	-0,386019	-1,033005	-0,941037	0,337515	0,101176	-0,139427	-6,094532	59,097957	0,542224	-1,017413	-2,991591	-1,339639	22,085799	-12,343835	13,262971	0,337515	0,101176	-0,139427	1,847755	32,602997	0,542224	0,337515	0,101176	-0,139427	1,847755	32,602997	0,542224
12:44:15,85	0,004999	3,003995	-0,235981	-0,386019	-1,033005	-0,941037	0,331001	0,099757	-0,135475	-5,985394	58,968300	0,527225	-1,014895	-2,992216	-1,332605	22,162915	-12,393138	13,256662	0,331001	0,099757	-0,135475	1,845555	32,984737	0,527225	0,331001	0,099757	-0,135475	1,845555	32,984737	0,527225
12:44:15,90	0,004999	3,003995	-0,235981	-0,386019	-1,033005	-0,941037	0,331001	0,099757	-0,135475	-5,985394	58,968300	0,527225	-1,015430	-2,990920	-1,333765	22,208780	-12,439285	13,245827	0,331001	0,099757	-0,135475	1,845555	32,984737	0,527225	0,331001	0,099757	-0,135475	1,845555	32,984737	0,527225
12:44:15,96	0,004999	3,003995	-0,235981	-0,386019	-1,033005	-0,941037	0,330146	0,100868	-0,136634	-6,060200	58,986667	0,516390	-1,019262	-2,987088	-1,336372	22,310275	-12,497205	13,234731	0,330146	0,100868	-0,136634	1,857965	33,070172	0,516390	0,330146	0,100868	-0,136634	1,857965	33,070172	0,516390
12:44:16,01	0,004999	3,003995	-0,235981	-0,386019	-1,033005	-0,941037	0,328743	0,106104	-0,139241	-6,331847	59,030569	0,505294	-1,010947	-2,983930	-1,336015	22,433708	-12,536160	13,248438	0,328743	0,106104	-0,139241	1,997287	33,224207	0,505294	0,328743	0,106104	-0,139241	1,997287	33,224207	0,505294
12:44:16,06	0,004999	3,003995	-0,235981	-0,386019	-1,033005	-0,941037	0,321851	0,100482	-0,138884	-6,011529	58,798542	0,519002	-1,029034	-3,008316	-1,333307	21,395383	-11,899234	13,246895	0,321851	0,100482	-0,138884	1,876287	33,533228	0,519002	0,321851	0,100482	-0,138884	1,876287	33,533228	0,519002
12:44:16,11	0,004999	3,003995	-0,235981	-0,386019	-1,033005	-0,941037	0,352014	0,103952	-0,136177	-6,159571	59,149324	0,517459	-1,502133	-3,710368	-1,409679	-9,368274	8,790163	13,296608	0,352014	0,103952	-0,136177	2,000691	31,516238	0,517459	0,352014	0,103952	-0,136177	2,000691	31,516238	0,517459
12:44:16,16	-0,045070	3,003969	-0,235994	-0,386012	-1,032997	-0,940995	1,196558	0,162642	-0,212548	-6,675737	66,078806	0,567171	-1,345113	-3,474779	-1,430255	-0,794512	3,150339	13,247794	0,914022	0,144453	-0,233124	5,012328	-10,118763	0,518357	0,914022	0,144453	-0,233124	5,012328	-10,118763	0,518357
12:44:16,21	-0,045070	3,003969	-0,235994	-0,386012	-1,032997	-0,940995	0,914022	0,144453	-0,233124	-6,327266	61,631947	0,518357	-1,294496	-3,403932	-1,429995	1,964608	1,256504	13,240859	0,827358	0,136041	-0,232864	4,528844	-4,485786	0,511422	0,827358	0,136041	-0,232864	4,528844	-4,485786	0,511422
12:44:16,26	-0,045070	3,003969	-0,235994	-0,386012	-1,032997	-0,940995	0,827358	0,136041	-0,232864	-6,150356	60,461808	0,511422	-1,273056	-3,371074	-1,432986	3,297937	0,388469	13,243666	0,788182	0,133902	-0,235855	4,387097	-1,858899	0,514229	0,788182	0,133902	-0,235855	4,387097	-1,858899	0,514229
12:44:16,31	-0,045070	3,003969	-0,235994	-0,386012	-1,032997	-0,940995	0,788182	0,133902	-0,235855	-6,124228	60,013356	0,514229	-1,259017	-3,350096	-1,431555	4,019600	-0,079738	13,245299	0,788182	0,133902	-0,235855	4,387097	-1,858899	0,514229	0,788182	0,133902	-0,235855	4,387097	-1,858899	0,514229
12:44:16,36	-0,045070	3,003969	-0,235994	-0,386012	-1,032997	-0,940995	0,762995	0,132234	-0,234424	-6,082107	59,562743	0,515863	-1,249840	-3,334446	-1,432489	4,631427	-0,458415	13,250738	0,762995	0,132234	-0,234424	4,298231	-0,332378	0,515863	0,762995	0,132234	-0,234424	4,298231	-0,332378	0,515863
12:44:16,41	-0,045070	3,003969	-0,235994	-0,386012	-1,032997	-0,940995	0,744853	0,132111	-0,235358	-6,097742	59,338570	0,521301	-1,242813	-3,323211	-1,433937	5,024548	-0,773793	13,201596	0,731610	0,131643	-0,236806	4,183977	1,716665	0,472160	0,731610	0,131643	-0,236806	4,183977	1,716665	0,472160
12:44:16,46	-0,045070	3,003969	-0,235994	-0,386012	-1,032997	-0,940995	0,731610	0,131643	-0,236806	-6,149975	59,148055	0,472160	-1,237544	-3,313659	-1,432979	5,392246	-0,993334	13,260361	0,731610	0,131643	-0,236806	4,183977	1,716665	0,472160	0,731610	0,131643	-0,236806	4,183977	1,716665	0,472160
12:44:16,51	-0,045070	3,003969	-0,235994	-0,386012	-1,032997	-0,940995	0,720703	0,131856	-0,235848	-6,167348	59,009105	0,530925	-1,225818	-3,306028	-1,432128	5,717195	-1,183660	13,180888	0,720703	0,131856	-0,235848	4,183351	2,433903	0,530925	0,720703	0,131856	-0,235848	4,183351	2,433903	0,530925
12:44:16,56	-0,045070	3,003969	-0,235994	-0,386012	-1,032997	-0,940995	0,708232	0,125517	-0,234997	-5,840048	58,737168	0,451452	-1,227822	-3,311857	-1,427114	5,484628	-1,082491	13,241610	0,708232	0,125517	-0,234997	4,013004	3,140972	0,451452	0,708232	0,125517	-0,234997	4,013004	3,140972	0,451452
12:44:16,61	-0,045070	3,003969	-0,235994	-0,386012	-1,032997	-0,940995	0,714282	0,124337	-0,229983	-5,807392	58,799774	0,512174	-1,659749	-3,937213	-1,515681	-22,435551	17,746342	13,261119	0,714282	0,124337	-0,229983	3,953082	2,728655	0,512174	0,714282	0,124337	-0,229983	3,953082	2,728655	0,512174
12:44:16,66	-0,095067	3,003946	-0,236001	-0,386008	-1,033000	-0,941039	1,471819	0,185719	-0,318550	-6,653090	64,597729	0,531682	-1,520068	-3,730237	-1,554245	-15,165965	13,013643	13,224554	1,471819	0,185719	-0,318550	7,925848	-50,940076	0,531682	1,471819	0,185719	-0,318550	7,925848	-50,940076	0,531682
12:44:16,71	-0,095067	3,003946	-0,236001	-0,386008	-1,033000	-0,941039	1,222733	0,168239	-0,357114	-6,207998	60,307231	0,495118	-1,469439	-3,661011	-1,555948	-12,420176	11,161970	13,190992	1,222733	0,168239	-0,357114	6,998799	-35,677294	0,495118	1,222733	0,168239	-0,357114	6,998799	-35,677294	0,495118
12:44:16,76	-0,095067	3,003946	-0,236001	-0,386008	-1,033000	-0,941039	1,100153	0,155268	-0,359885	-5,834950	58,705937	0,480753	-1,447545	-3,630566	-1,557016	-11,183297	10,366142	13,210189	1,100153	0,155268	-0,359885	6,353586	-27,656097	0,480753	1,100153	0,155268	-0,359885	6,353586	-27,656097	0,480753
12:44:16,81	-0,095067	3,003946	-0,236001	-0,386008	-1,033000	-0,941039	1,072526	0,152860	-0,358455	-5,784956	58,227846	0,445881	-1,431645	-3,607844	-1,555585	-10,390809	9,821715	13,175318	1,072526	0,152860	-0,358455	6,214520	-25,965446	0,445881	1,072526	0,152860	-0,358455	6,214520	-25,965446	0,445881
12:44:16,86	-0,095067	3,003946	-0,236001	-0,386008	-1,033000	-0,941039	1,052472	0,154072	-0,359806	-5,893447	57,811837	0,482727	-1,422668	-3,589871	-1,556937	-9,870702	9,468932	13,212163	1,052472	0,154072	-0,359806	6,201173	-24,807189	0,482727	1,052472	0,154072	-0,359806	6,201173	-24,807189	0,482727
12:44:16,91	-0,095067	3,003946	-0,236001	-0,386008	-1,033000	-0,941039	1,052472	0,154072	-0,359806	-5,893447	57,811837	0,482727	-1,419632	-3,582815	-1,556390	-9,445804	9,208050	13,195833	1,044844	0,154970	-0,359259	6,211511	-24,106633	0,466396	1,044844	0,154970	-0,359259	6,211511	-24,106633	0,466396
12:44:16,96	-0,095067	3,003946	-0,236001	-0,386008	-1,033000	-0,941039	1,028909	0,153357	-0,361831	-5,862333	57,496794	0,500176	-1,410268	-3,569822	-1,558962	-9,085469	9,008607	13,229613	1,028909	0,153357	-0,361831	6,176205	-23,272595	0,500176	1,028909	0,153357	-0,361831	6,176205	-23,272595	0,500176
12:44:17,01	-0,095067	3,003946	-0,236001	-0,386008	-1,033000	-0,941039	1,028909	0,153357	-0,361831	-5,862333	57,496794	0,500176	-1,406333	-3,565245	-1,557309	-8,831169	8,839994	13,221952	1,028909	0,153357	-0,361831	6,176205	-23,272595	0,500176	1,028909	0,153357	-0,361831	6,176205	-23,272595	0,500176
12:44:17,06	-0,095067	3,003946	-0,236001	-0,386008	-1,033000	-0,941039	1,022978	0,152239	-0,360178	-5,823044	57,492875	0,492515	-1,396647	-3,560118	-1,557607	-8,614015	8,609229	13,219789	1,013694	0,146413	-0,360476	5,882041	-22,261418	0,490352	1,013694	0,146413	-0,360476	5,882041	-22,261418	0,490352
12:44:17,11	-0,095067	3,003946	-0,236001	-0,386008	-1,033000	-0,941039	1,006835	0,150670	-0,360430	-5,811469	57,184259	0,471758	-1,396904	-3,552049	-1,557560	-8,406487	8,514003	13,201195	1,006835	0,150670	-0,360430	6,016157	-21,852315	0,471758	1,006835	0,150670	-0,360430	6,016157	-21,852315	0,471758
12:44:17,16	-0,095067	3,003946	-0,236001	-0,386008	-1,033000	-0,941039	1,006835	0,150670	-0,360430	-5,811469	57,184259	0,471758	-1,388978	-3,547918	-1,557874	-8,222721	8,378796	13,197148	1,006835	0,150670	-0,360430	6,016157	-21,852315	0,471758	1,006835	0,150670	-0,360430	6,016157	-21,852315	0,471758
12:44:17,21	-0,095067	3,003946	-0,236001	-0,386008	-1,033000	-0,941039	0,993761	0,150789	-0,361889	-5,791149	56,883815	0,442366	-1,387502	-3,541256	-1,557446	-8,044467	8,308172	13,174657	0,993761	0,150789	-0,361889	6,045815	-21,126445	0,442366	0,993761	0,150789	-0,361889	6,045815	-21,126445	0,442366
12:44:17,26	-0,095067	3,003946	-0,236001	-0,386008	-1,033000	-0,941039	0,991745	0,149638	-0,359472	-5,768099	56,984067	0,459698	-1,388465	-3,539497	-1,556603	-7,905445	8,212805	13,189135	0,991745	0,149638	-0,359472	5,978470	-20,867902	0,459698	0,991745	0,149638	-0,359472	5,978470	-20,867902	0,459698
12:44:17,31	-0,095067	3,003946	-0,236001	-0,386008	-1,033000	-0,941039	0,991745	0,149638	-0,359472	-5,768099	56,984067	0,459698	-1,384803	-3,537863	-1,560047	-7,807202	8,138373	13,203247	0,991745	0,149638	-0,359472	5,978470	-20,867902	0,459698	0,991745	0,149638	-0,359472	5,978470	-20,867902	0,459698
12:44:17,36	-0,095067	3,003946	-0,236001	-0,386008	-1,033000	-0,941039	0,984230	0,147790	-0,361800	-5,680112	56,666618	0,451170	-1,383459	-3,535955	-1,556919	-7,707118	8,061627	13,174147	0,984230	0,147790	-0,361800	5,921437	-20,595450	0,451170	0,984230	0,147790	-0,361800	5,921437	-20,595450	0,451170
12:44:17,41	-0,095067	3,003946	-0,236001	-0,386008	-1,033000	-0,941039	0,986174	0,147074	-0,359788	-5,666528	56,941746	0,444710	-1,384444	-3,531625	-1,557649	-7,590868	8,030952	13,192266	0,986174	0,147074	-0,359788	5,878761	-20,472939	0,444710	0,986174	0,147074	-0,359788	5,878761	-20,472939	0,444710
12:44:17,46	-0,095067	3,003946	-0,236001	-0,386008	-1,033000	-0,941039	0,982917	0,150091	-0,360518	-5,791891	56,888383	0,462830	-1,382555	-3,523935	-1,559200	-7,481640	7,941391	13,171305	0,982917	0,150091	-0,360518	5,990290	-20,270610	0,462830	0,982917	0,150091	-0,360518	5,990290	-20,270610	0,462830
12:44:17,51	-0,095067	3,003946	-0,236001	-0,386008	-1,033000	-0,941039	0,975313	0,152300	-0,362069	-5,929690	56,632361	0,441869	-1,374728	-3,527493	-1,557612	-7,389665	7,852041	13,123750	0,975313	0,152300	-0,362069	6,025873	-19,929734	0,441869	0,975313	0,152300	-0,362069	6,025873	-19,929734	0,441869
12:44:17,56	-0,095067	3,003946	-0,236001	-0,386008	-1,033000	-0,941039	0,974481	0,143743	-0,360481	-5,516124	56,713384	0,394313	-1,378811	-3,522697	-1,559504	-7,339527	7,834634	13,196511	0,974481	0,143743	-0,360481	5,767724	-19,783339	0,394313	0,974481	0,143743	-0,360481	5,767724	-19,783339	0,394313
12:44:17,61	-0,095067	3,003946	-0,236001	-0,386008	-1,033000	-0,941039	0,972369	0,149677	-0,362373	-5,814705	56,655722	0,467075	-1,375749	-3,520961	-1,554817	-7,268709	7,772761	13,186891	0,972369	0,149677	-0,362373	5,934973	-19,675265	0,467075	0,972369	0,149677	-0,362373	5,934973	-19,675265	0,467075
12:44:17,66	-0,095067	3,003946	-0,236001	-0,386008	-1,033000	-0,941039	0,966694	0,149897	-0,359979	-5,828605	56,572593	0,461482	-1,376163	-3,517672	-1,557109	-7,157172	7,726467	13,190918	0,966694	0,149897	-0,359979	5,938285	-19,312851	0,461482	0,966694	0,149897	-0,359979	5,938285	-19,312851	0,461482
12:44:17,71	-0,095067	3,003946	-0,236001	-0,386008	-1,033000	-0,941039	0,966694	0,149897	-0,359979	-5,828605	56,572593	0,461482	-1,373042	-3,515596	-1,557860	-7,056846	7,687099	13,170550	0,966694	0,149897	-0,359979	5,938285	-19,312851	0,461482	0,966694	0,149897	-0,359979	5,938285	-19,312851	0,461482
12:44:17,76	-0,095067	3,003946	-0,236001	-0,386008	-1,033000	-0,941039	0,963335	0,148232	-0,360730	-5,725972	56,504513	0,441113	-1,371774	-3,514599	-1,557828	-6,995412	7,642829	13,178539	0,961837	0,147632	-0,360698	5,886712	-19,002250	0,449102	0,961837	0,147632	-0,360698	5,886712	-19,002250	0,449102
12:44:17,81	-0,095067	3,003946	-0,236001	-0,386008	-1,033000	-0,941039	0,961837	0,147632	-0,360698	-5,702381	56,501968	0,449102	-1,371710	-3,513830	-1,557812	-6,940449	7,574644	13,171059	0,961837	0,147632	-0,360698	5,886712	-19,002250	0,449102	0,961837	0,147632	-0,360698	5,886712	-19,002250	0,449102
12:44:17,86	-0,095067	3,003946	-0,236001	-0,386008	-1,033000	-0,941039	0,958633	0,145921	-0,361005	-5,620065	56,454170	0,500293	-1,369804	-3,511466	-1,557767	-6,867463	7,576324	13,195242	0,958633	0,145921	-0,361005	5,834698	-18,798546	0,500293	0,958633	0,145921	-0,361005	5,834698	-18,798546	0,500293
12:44:17,91	-0,095067	3,003946	-0,236001	-0,386008	-1,033000	-0,941039	0,958303	0,148741	-0,358287	-5,814880	56,540233	0,470610	-1,370967	-3,510984	-1,555418	-6,830543	7,484342	13,200047	0,958303	0,148741	-0,358287	5,861287	-18,686579	0,470610	0,958303	0,148741	-0,358287	5,861287	-18,686579	0,470610
12:44:17,96	-0,095067	3,003946	-0,236001	-0,386008	-1,033000	-0,941039	0,958303	0,148741	-0,358287	-5,814880	56,540233	0,470610	-1,367886	-3,504563	-1,558500	-6,739150	7,473911	13,211824	0,958303	0,148741	-0,358287	5,861287	-18,686579	0,470610	0,958303	0,148741	-0,358287	5,861287	-18,686579	0,470610
12:44:18,01	-0,095067	3,003946	-0,236001	-0,386008	-1,033000	-0,941039	0,951202	0,149283	-0,361369	-5,806401	56,255349	0,482388	-1,367247	-3,507186	-1,556567	-6,722400	7,448693	13,170629	0,951202	0,149283	-0,361369	5,912313	-18,414040	0,482388	0,951202	0,149283	-0,361369	5,912313	-18,414040	0,482388
12:44:18,07	-0,095067	3,003946	-0,236001	-0,386008	-1,033000	-0,941039	0,951090	0,147136	-0,361764	-5,720056	56,364428	0,411547	-1,367793	-3,505726	-1,555381	-6,692937	7,431842	13,188567	0,951090	0,147136	-0,361764	5,830100	-18,296134	0,411547	0,951090	0,147136	-0,361764	5,830100	-18,296134	0,411547
12:44:18,12	-0,095067	3,003946	-0,236001	-0,386008	-1,033000	-0,941039	0,950347	0,146874	-0,358603	-5,740904	56,374903	0,465941	-1,365372	-3,505027	-1,555734	-6,626968	7,340130	13,195378	0,950347	0,146874	-0,358603	5,788710	-18,227326	0,465941	0,950347	0,146874	-0,358603	5,788710	-18,227326	0,465941
12:44:18,17	-0,095067	3,003946	-0,236001	-0,386008	-1,033000	-0,941039	0,950347	0,146874	-0,358603	-5,740904	56,374903	0,465941	-1,367330	-3,510478	-1,556947	-6,765823	7,445675	13,190087	0,950347	0,146874	-0,358603	5,788710	-18,227326	0,465941	0,950347	0,146874	-0,358603	5,788710	-18,227326	0,465941
12:44:18,22	-0,095067	3,003946	-0,236001	-0,386008	-1,033000	-0,941039	1,760254	0,208094	-0,455410	-6,277419	64,203123	0,446356	-1,823344	-4,175817	-1,652541	-34,996895	26,775913	13,175793	1,760254	0,208094	-0,455410	10,057943	-73,976825	0,446356	1,760254	0,208094	-0,455410	10,057943	-73,976825	0,446356
12:44:18,27	-0,145106	3,003960	-0,235982	-0,386032	-1,033009	-0,941026	1,512593	0,188896	-0,488447	-5,899779	60,271420	0,405305	-1,674891	-3,952951	-1,686104	-26,954059	21,433816	13,185268	1,512593	0,188896	-0,488447	8,928583	-58,467129	0,405305	1,512593	0,188896	-0,488447	8,928583	-58,467129	0,405305
12:44:18,32	-0,145106	3,003960	-0,235982	-0,386032	-1,033009	-0,941026	1,512593	0,188896	-0,488447	-5,899779	60,271420	0,405305	-1,631483	-3,889100	-1,687261	-24,676306	19,871113	13,114943	1,416019	0,185296	-0,490130	8,634377	-52,464318	0,385507	1,416019	0,185296	-0,490130	8,634377	-52,464318	0,385507
12:44:18,37	-0,145106	3,003960	-0,235982	-0,386032	-1,033009	-0,941026	1,376374	0,182288	-0,490809	-5,834022	58,085287	0,429336	-1,609055	-3,856271	-1,687940	-23,456982	19,075809	13,158773	1,376374	0,182288	-0,490809	8,475553	-49,960110	0,429336	1,376374	0,182288	-0,490809	8,475553	-49,960110	0,429336
12:44:18,42	-0,145106	3,003960	-0,235982	-0,386032	-1,033009	-0,941026	1,376374	0,182288	-0,490809	-5,834022	58,085287	0,429336	-1,594487	-3,837710	-1,686123	-22,792168	18,676509	13,177231	1,376374	0,182288	-0,490809	8,475553	-49,960110	0,429336	1,376374	0,182288	-0,490809	8,475553	-49,960110	0,429336
12:44:18,47	-0,145106	3,003960	-0,235982	-0,386032	-1,033009	-0,941026	1,353016	0,178951	-0,488992	-5,673928	57,646053	0,447795	-1,585928	-3,824001	-1,685541	-22,200123	18,274605	13,132360	1,353016	0,178951	-0,488992	8,373742	-48,565720	0,447795	1,353016	0,178951	-0,488992	8,373742	-48,565720	0,447795
12:44:18,52	-0,145106	3,003960	-0,235982	-0,386032	-1,033009	-0,941026	1,336865	0,178393	-0,488410	-5,696962	57,519847	0,402924	-1,578446	-3,813723	-1,689685	-21,880168	18,021578	13,155377	1,336865	0,178393	-0,488410	8,306926	-47,424025	0,402924	1,336865	0,178393	-0,488410	8,306926	-47,424025	0,402924
12:44:18,57	-0,145106	3,003960	-0,235982	-0,386032	-1,033009	-0,941026	1,324222	0,177053	-0,492554	-5,686423	57,266036	0,425941	-1,576701	-3,805830	-1,690733	-21,537137	17,859984	13,143940	1,324222	0,177053	-0,492554	8,212261	-46,685395	0,425941	1,324222	0,177053	-0,492554	8,212261	-46,685395	0,425941
12:44:18,62	-0,145106	3,003960	-0,235982	-0,386032	-1,033009	-0,941026	1,301650	0,178123	-0,490786	-5,775460	56,835145	0,420059	-1,568086	-3,793639	-1,687917	-21,253521	17,621200	13,149496	1,301650	0,178123	-0,490786	8,207194	-45,344342	0,420059	1,301650	0,178123	-0,490786	8,207194	-45,344342	0,420059
12:44:18,67	-0,145106	3,003960	-0,235982	-0,386032	-1,033009	-0,941026	1,301650	0,178123	-0,490786	-5,775460	56,835145	0,420059	-1,569376	-3,801432	-1,690262	-21,328876	17,636600	13,136276	1,301650	0,178123	-0,490786	8,207194	-45,344342	0,420059	1,301650	0,178123	-0,490786	8,207194	-45,344342	0,420059
12:44:18,72	-0,145106	3,003960	-0,235982	-0,386032	-1,033009	-0,941026	1,309043	0,175344	-0,493131	-5,655275	57,146663	0,406839	-1,931243	-4,334065	-1,771065	-43,596130	32,542963	13,159124	1,309043	0,175344	-0,493131	8,109200	-45,613236	0,406839	1,309043	0,175344	-0,493131	8,109200	-45,613236	0,406839
12:44:18,77	-0,195102	3,003936	-0,235980	-0,386027	-1,033013	-0,941027	1,951249	0,222413	-0,573934	-6,327239	63,804201	0,429687	-1,797940	-4,142552	-1,790398	-36,987090	28,056344	13,180274	1,951249	0,222413	-0,573934	11,132202	-89,368879	0,429687	1,951249	0,222413	-0,573934	11,132202	-89,368879	0,429687
12:44:18,82	-0,195102	3,003936	-0,235980	-0,386027	-1,033013	-0,941027	1,718744	0,202726	-0,593267	-5,884504	59,680798	0,450837	-1,752496	-4,071855	-1,793418	-34,547891	26,469066	13,153611	1,718744	0,202726	-0,593267	10,029484	-75,240570	0,450837	1,718744	0,202726	-0,593267	10,029484	-75,240570	0,450837
12:44:18,87	-0,195102	3,003936	-0,235980	-0,386027	-1,033013	-0,941027	1,598280	0,192099	-0,595882	-5,589149	57,634876	0,411805	-1,728505	-4,043541	-1,793013	-33,462668	25,724464	13,141242	1,598280	0,192099	-0,595882	9,490609	-67,830110	0,411805	1,598280	0,192099	-0,595882	9,490609	-67,830110	0,411805
12:44:18,92	-0,195102	3,003936	-0,235980	-0,386027	-1,033013	-0,941027	1,598280	0,192099	-0,595882	-5,589149	57,634876	0,411805	-1,717481	-4,022235	-1,792384	-32,773479	25,262946	13,138593	1,598280	0,192099	-0,595882	9,490609	-67,830110	0,411805	1,598280	0,192099	-0,595882	9,490609	-67,830110	0,411805
12:44:18,97	-0,195102	3,003936	-0,235980	-0,386027	-1,033013	-0,941027	1,574316	0,193204	-0,595253	-5,701735	57,216379	0,409157	-1,707412	-4,010327	-1,791855	-32,349285	24,989535	13,114125	1,574316	0,193204	-0,595253	9,464818	-66,367458	0,409157	1,574316	0,193204	-0,595253	9,464818	-66,367458	0,409157
12:44:19,02	-0,195102	3,003936	-0,235980	-0,386027	-1,033013	-0,941027	1,558969	0,190439	-0,594724	-5,582619	56,922401	0,384688	-1,700339	-4,001929	-1,794806	-31,952677	24,729491	13,115673	1,558969	0,190439	-0,594724	9,366851	-65,456694	0,384688	1,558969	0,190439	-0,594724	9,366851	-65,456694	0,384688
12:44:19,07	-0,195102	3,003936	-0,235980	-0,386027	-1,033013	-0,941027	1,548160	0,188513	-0,597675	-5,509373	56,833795	0,386237	-1,697605	-3,993672	-1,793566	-31,686970	24,523751	13,092759	1,539642	0,190274	-0,596435	9,290243	-64,138046	0,363323	1,539642	0,190274	-0,596435	9,290243	-64,138046	0,363323
12:44:19,12	-0,195102	3,003936	-0,235980	-0,386027	-1,033013	-0,941027	1,526559	0,192602	-0,594769	-5,754116	56,351216	0,406027	-1,693080	-3,981177	-1,791900	-31,413913	24,381312	13,135464	1,526559	0,192602	-0,594769	9,365106	-63,483646	0,406027	1,526559	0,192602	-0,594769	9,365106	-63,483646	0,406027
12:44:19,17	-0,195102	3,003936	-0,235980	-0,386027	-1,033013	-0,941027	1,522295	0,189954	-0,595882	-5,603905	56,325037	0,374162	-1,688655	-3,978808	-1,793013	-31,238297	24,294423	13,103598	1,522295	0,189954	-0,595882	9,307516	-63,175126	0,374162	1,522295	0,189954	-0,595882	9,307516	-63,175126	0,374162
12:44:19,22	-0,195102	3,003936	-0,235980	-0,386027	-1,033013	-0,941027	1,522295	0,189954	-0,595882	-5,603905	56,325037	0,374162	-1,684888	-3,972630	-1,791349	-31,056406	24,145322	13,165340	1,515061	0,189781	-0,594218	9,264744	-62,751348	0,435903	1,515061	0,189781	-0,594218	9,264744	-62,751348	0,435903
12:44:19,27	-0,195102	3,003936	-0,235980	-0,386027	-1,033013	-0,941027	1,509316	0,189491	-0,596146	-5,651662	56,058751	0,394412	-1,682810	-3,970874	-1,793220	-30,878030	24,072296	13,158080	1,509316	0,189491	-0,596146	9,223364	-62,422586	0,394412	1,509316	0,189491	-0,596146	9,223364	-62,422586	0,394412
12:44:19,32	-0,195102	3,003936	-0,235980	-0,386027	-1,033013	-0,941027	1,507247	0,191208	-0,597685	-5,732398	56,045498	0,378970	-1,682217	-3,965149	-1,794816	-30,834349	23,988110	13,108406	1,507247	0,191208	-0,597685	9,277439	-62,273353	0,378970	1,507247	0,191208	-0,597685	9,277439	-62,273353	0,378970
12:44:19,37	-0,195102	3,003936	-0,235980	-0,386027	-1,033013	-0,941027	1,507247	0,191208	-0,597685	-5,732398	56,045498	0,378970	-1,676674	-3,962229	-1,794335	-30,673257	23,879840	13,138297	1,507247	0,191208	-0,597685	9,277439	-62,273353	0,378970	1,507247	0,191208	-0,597685	9,277439	-62,273353	0,378970
12:44:19,42	-0,195102	3,003936	-0,235980	-0,386027	-1,033013	-0,941027	1,501946	0,187868	-0,597204	-5,571945	55,963515	0,408860	-1,677655	-3,958435	-1,794313	-30,541881	23,787513	13,110143	1,501946	0,187868	-0,597204	9,175715	-61,939245	0,408860	1,501946	0,187868	-0,597204	9,175715	-61,939245	0,408860
12:44:19,47	-0,195102	3,003936	-0,235980	-0,386027	-1,033013	-0,941027	1,499151	0,190614	-0,597182	-5,729014	55,978108	0,380707	-1,672277	-3,961135	-1,793491	-30,491606	23,721733	13,112394	1,499151	0,190614	-0,597182	9,234218	-61,705237	0,380707	1,499151	0,190614	-0,597182	9,234218	-61,705237	0,380707
12:44:19,52	-0,195102	3,003936	-0,235980	-0,386027	-1,033013	-0,941027	1,498800	0,184607	-0,596360	-5,448454	56,036302	0,382957	-1,669624	-3,952917	-1,791487	-30,317846	23,678278	13,129054	1,498800	0,184607	-0,596360	9,043190	-61,619513	0,382957	1,498800	0,184607	-0,596360	9,043190	-61,619513	0,382957
12:44:19,57	-0,195102	3,003936	-0,235980	-0,386027	-1,033013	-0,941027	1,490357	0,186419	-0,594356	-5,493412	55,769451	0,399618	-1,671279	-3,948308	-1,794966	-30,228608	23,627434	13,129023	1,490357	0,186419	-0,594356	9,140444	-61,223554	0,399618	1,490357	0,186419	-0,594356	9,140444	-61,223554	0,399618
12:44:19,62	-0,195102	3,003936	-0,235980	-0,386027	-1,033013	-0,941027	1,487193	0,190156	-0,597836	-5,687192	55,707627	0,399587	-1,666521	-3,950686	-1,792217	-30,199453	23,570816	13,125707	1,487193	0,190156	-0,597836	9,240084	-61,037004	0,399587	1,487193	0,190156	-0,597836	9,240084	-61,037004	0,399587
12:44:19,67	-0,195102	3,003936	-0,235980	-0,386027	-1,033013	-0,941027	1,486873	0,184847	-0,595086	-5,445537	55,744573	0,396270	-1,668194	-3,944633	-1,794923	-30,120724	23,536148	13,135733	1,486873	0,184847	-0,595086	9,064919	-60,974980	0,396270	1,486873	0,184847	-0,595086	9,064919	-60,974980	0,396270
12:44:19,72	-0,195102	3,003936	-0,235980	-0,386027	-1,033013	-0,941027	1,482468	0,189322	-0,597792	-5,668916	55,600995	0,406296	-1,665663	-3,947220	-1,794100	-30,024366	23,464058	13,117450	1,482468	0,189322	-0,597792	9,192858	-60,772716	0,406296	1,482468	0,189322	-0,597792	9,192858	-60,772716	0,406296
12:44:19,77	-0,195102	3,003936	-0,235980	-0,386027	-1,033013	-0,941027	1,483443	0,185836	-0,596969	-5,501924	55,771182	0,388014	-1,665622	-3,940168	-1,795264	-29,969380	23,424703	13,127077	1,483443	0,185836	-0,596969	9,086240	-60,679057	0,388014	1,483443	0,185836	-0,596969	9,086240	-60,679057	0,388014
12:44:19,82	-0,195102	3,003936	-0,235980	-0,386027	-1,033013	-0,941027	1,477315	0,189327	-0,598133	-5,690037	55,519829	0,397640	-1,658983	-3,942219	-1,793656	-29,882106	23,360078	13,119129	1,477315	0,189327	-0,598133	9,172159	-60,449371	0,397640	1,477315	0,189327	-0,598133	9,172159	-60,449371	0,397640
12:44:19,87	-0,195102	3,003936	-0,235980	-0,386027	-1,033013	-0,941027	1,475772	0,182553	-0,596525	-5,350095	55,547480	0,389693	-1,659191	-3,941076	-1,791967	-29,833095	23,329981	13,102232	1,475772	0,182553	-0,596525	8,980305	-60,300584	0,389693	1,475772	0,182553	-0,596525	8,980305	-60,300584	0,389693
12:44:19,92	-0,195102	3,003936	-0,235980	-0,386027	-1,033013	-0,941027	1,471173	0,184380	-0,594567	-5,469543	55,434081	0,375977	-1,658267	-3,937323	-1,791698	-29,785447	23,276071	13,105413	1,471173	0,184380	-0,594567	9,004308	-60,053016	0,375977	1,471173	0,184380	-0,594567	9,004308	-60,053016	0,375977
12:44:19,97	-0,195102	3,003936	-0,235980	-0,386027	-1,033013	-0,941027	1,471173	0,184380	-0,594567	-5,469543	55,434081	0,375977	-1,659300	-3,937419	-1,792821	-29,712228	23,271591	13,119543	1,471173	0,184380	-0,594567	9,004308	-60,053016	0,375977	1,471173	0,184380	-0,594567	9,004308	-60,053016	0,375977
12:44:20,02	-0,195102	3,003936	-0,235980	-0,386027	-1,033013	-0,941027	1,465743	0,189368	-0,597639	-5,716781	55,287587	0,394905	-1,659871	-3,930127	-1,794770	-29,661734	23,218622	13,124342	1,465743	0,189368	-0,597639	9,148577	-59,773260	0,394905	1,465743	0,189368	-0,597639	9,148577	-59,773260	0,394905
12:44:20,08	-0,195102	3,003936	-0,235980	-0,386027	-1,033013	-0,941027	1,464549	0,183843	-0,594105	-5,425567	55,259969	0,402348	-1,657480	-3,934215	-1,792416	-29,657601	23,208344	13,122344	1,464549	0,183843	-0,594105	9,006096	-59,707091	0,402348	1,464549	0,183843	-0,594105	9,006096	-59,707091	0,402348
12:44:20,13	-0,195102	3,003936	-0,235980	-0,386027	-1,033013	-0,941027	1,464549	0,183843	-0,594105	-5,425567	55,259969	0,402348	-1,654962	-3,933638	-1,796241	-29,558757	23,174929	13,142487	1,466330	0,183360	-0,599110	9,003029	-59,677780	0,413050	1,466330	0,183360	-0,599110	9,003029	-59,677780	0,413050
12:44:20,18	-0,195102	3,003936	-0,235980	-0,386027	-1,033013	-0,941027	1,466330	0,183360	-0,599110	-5,390743	55,429121	0,413050	-1,661811	-3,946026	-1,793369	-30,172647	23,539680	13,146021	1,466330	0,183360	-0,599110	9,003029	-59,677780	0,413050	1,466330	0,183360	-0,599110	9,003029	-59,677780	0,413050
12:44:20,23	-0,195102	3,003936	-0,235980	-0,386027	-1,033013	-0,941027	1,480483	0,183097	-0,596238	-5,368133	55,451046	0,416584	-2,072969	-4,558825	-1,856937	-55,226297	39,812414	13,222488	1,480483	0,183097	-0,596238	9,005001	-60,766847	0,416584	1,480483	0,183097	-0,596238	9,005001	-60,766847	0,416584
12:44:20,28	-0,245092	3,003991	-0,235979	-0,386003	-1,033008	-0,941013	1,986875	0,209350	-0,684763	-5,933525	59,372317	0,504927	-1,937742	-4,371449	-1,881894	-49,181386	35,437857	13,234364	1,986875	0,209350	-0,684763	10,500445	-96,597377	0,504927	1,986875	0,209350	-0,684763	10,500445	-96,597377	0,504927
12:44:20,33	-0,245092	3,003991	-0,235979	-0,386003	-1,033008	-0,941013	1,986875	0,209350	-0,684763	-5,933525	59,372317	0,504927	-1,890602	-4,298143	-1,876783	-46,804008	33,910871	13,215690	1,986875	0,209350	-0,684763	10,500445	-96,597377	0,504927	1,986875	0,209350	-0,684763	10,500445	-96,597377	0,504927
12:44:20,38	-0,245092	3,003991	-0,235979	-0,386003	-1,033008	-0,941013	1,862716	0,203160	-0,686677	-5,878689	57,011046	0,468775	-1,870302	-4,267019	-1,883808	-45,768524	33,159071	13,198212	1,862716	0,203160	-0,686677	10,069352	-89,212137	0,468775	1,862716	0,203160	-0,686677	10,069352	-89,212137	0,468775
12:44:20,43	-0,245092	3,003991	-0,235979	-0,386003	-1,033008	-0,941013	1,844848	0,202226	-0,686819	-5,828004	56,757235	0,504445	-1,860560	-4,252012	-1,883950	-45,182643	32,823275	13,233881	1,844848	0,202226	-0,686819	10,046740	-88,063370	0,504445	1,844848	0,202226	-0,686819	10,046740	-88,063370	0,504445
12:44:20,48	-0,245092	3,003991	-0,235979	-0,386003	-1,033008	-0,941013	1,844848	0,202226	-0,686819	-5,828004	56,757235	0,504445	-1,847513	-4,234581	-1,882654	-44,721801	32,523360	13,199364	1,823230	0,199642	-0,685523	9,948963	-86,941411	0,469928	1,823230	0,199642	-0,685523	9,948963	-86,941411	0,469928
12:44:20,53	-0,245092	3,003991	-0,235979	-0,386003	-1,033008	-0,941013	1,813769	0,197081	-0,685385	-5,659371	56,115303	0,474440	-1,840565	-4,227669	-1,882516	-44,388430	32,250542	13,203877	1,813769	0,197081	-0,685385	9,811511	-86,265601	0,474440	1,813769	0,197081	-0,685385	9,811511	-86,265601	0,474440
12:44:20,58	-0,245092	3,003991	-0,235979	-0,386003	-1,033008	-0,941013	1,813769	0,197081	-0,685385	-5,659371	56,115303	0,474440	-1,837200	-4,217151	-1,884359	-44,107402	32,103625	13,218926	1,813769	0,197081	-0,685385	9,811511	-86,265601	0,474440	1,813769	0,197081	-0,685385	9,811511	-86,265601	0,474440
12:44:20,63	-0,245092	3,003991	-0,235979	-0,386003	-1,033008	-0,941013	1,794844	0,194866	-0,686768	-5,532076	55,703569	0,460682	-1,829183	-4,212387	-1,883899	-43,886655	31,974833	13,190119	1,794844	0,194866	-0,686768	9,764930	-85,191665	0,460682	1,794844	0,194866	-0,686768	9,764930	-85,191665	0,460682
12:44:20,68	-0,245092	3,003991	-0,235979	-0,386003	-1,033008	-0,941013	1,794844	0,194866	-0,686768	-5,532076	55,703569	0,460682	-1,830496	-4,210817	-1,884714	-43,924432	31,915134	13,174561	1,794844	0,194866	-0,686768	9,764930	-85,191665	0,460682	1,794844	0,194866	-0,686768	9,764930	-85,191665	0,460682
12:44:20,73	-0,245092	3,003991	-0,235979	-0,386003	-1,033008	-0,941013	1,794140	0,196788	-0,687583	-5,702569	55,664130	0,445125	-2,155405	-4,692467	-1,947101	-62,341891	43,820417	13,306711	1,794140	0,196788	-0,687583	9,745253	-85,175894	0,445125	1,794140	0,196788	-0,687583	9,745253	-85,175894	0,445125
12:44:20,78	-0,295009	3,003978	-0,235997	-0,386017	-1,033013	-0,941014	2,373716	0,237342	-0,749970	-6,709860	63,899446	0,577274	-2,018480	-4,502387	-1,966245	-56,121699	39,746831	13,287245	2,373716	0,237342	-0,749970	11,921491	-122,437272	0,577274	2,373716	0,237342	-0,749970	11,921491	-122,437272	0,577274
12:44:20,83	-0,295009	3,003978	-0,235997	-0,386017	-1,033013	-0,941014	2,066966	0,211284	-0,771086	-5,958131	57,918196	0,541311	-1,975744	-4,432639	-1,967003	-53,868392	38,209266	13,281480	2,066966	0,211284	-0,771086	10,627693	-104,338668	0,541311	2,066966	0,211284	-0,771086	10,627693	-104,338668	0,541311
12:44:20,88	-0,295009	3,003978	-0,235997	-0,386017	-1,033013	-0,941014	2,066966	0,211284	-0,771086	-5,958131	57,918196	0,541311	-1,959725	-4,409089	-1,968653	-53,015699	37,677667	13,253264	2,066966	0,211284	-0,771086	10,627693	-104,338668	0,541311	2,066966	0,211284	-0,771086	10,627693	-104,338668	0,541311
12:44:20,93	-0,295009	3,003978	-0,235997	-0,386017	-1,033013	-0,941014	2,006930	0,207214	-0,774017	-5,899621	56,744698	0,528519	-1,945920	-4,389885	-1,971148	-52,398693	37,206261	13,257956	2,006930	0,207214	-0,774017	10,366668	-100,799300	0,528519	2,006930	0,207214	-0,774017	10,366668	-100,799300	0,528519
12:44:20,98	-0,295009	3,003978	-0,235997	-0,386017	-1,033013	-0,941014	1,993211	0,204062	-0,772291	-5,722188	56,557152	0,513014	-1,936331	-4,379580	-1,969422	-51,936541	36,955071	13,242450	1,993211	0,204062	-0,772291	10,296686	-99,909923	0,513014	1,993211	0,204062	-0,772291	10,296686	-99,909923	0,513014
12:44:21,03	-0,295009	3,003978	-0,235997	-0,386017	-1,033013	-0,941014	1,993211	0,204062	-0,772291	-5,722188	56,557152	0,513014	-1,931179	-4,370552	-1,970068	-51,627940	36,741976	13,268992	1,993211	0,204062	-0,772291	10,296686	-99,909923	0,513014	1,993211	0,204062	-0,772291	10,296686	-99,909923	0,513014
12:44:21,08	-0,295009	3,003978	-0,235997	-0,386017	-1,033013	-0,941014	1,968746	0,203638	-0,770533	-5,752277	55,977653	0,527866	-1,923732	-4,358605	-1,967663	-51,362723	36,563591	13,257303	1,968746	0,203638	-0,770533	10,233334	-98,568920	0,527866	1,968746	0,203638	-0,770533	10,233334	-98,568920	0,527866
12:44:21,13	-0,295009	3,003978	-0,235997	-0,386017	-1,033013	-0,941014	1,968746	0,203638	-0,770533	-5,752277	55,977653	0,527866	-1,919867	-4,354789	-1,967992	-51,163330	36,456577	13,229034	1,968746	0,203638	-0,770533	10,233334	-98,568920	0,527866	1,968746	0,203638	-0,770533	10,233334	-98,568920	0,527866
12:44:21,18	-0,295009	3,003978	-0,235997	-0,386017	-1,033013	-0,941014	1,954758	0,203521	-0,775416	-5,737018	55,721749	0,556227	-1,916635	-4,346549	-1,972546	-50,949819	36,335757	13,285663	1,954758	0,203521	-0,775416	10,239359	-97,726720	0,556227	1,954758	0,203521	-0,775416	10,239359	-97,726720	0,556227
12:44:21,23	-0,295009	3,003978	-0,235997	-0,386017	-1,033013	-0,941014	1,948547	0,202761	-0,769551	-5,715892	55,574223	0,534728	-1,912872	-4,341551	-1,966682	-50,807103	36,232122	13,264165	1,948547	0,202761	-0,769551	10,200827	-97,386731	0,534728	1,948547	0,202761	-0,769551	10,200827	-97,386731	0,534728
12:44:21,28	-0,295009	3,003978	-0,235997	-0,386017	-1,033013	-0,941014	1,943638	0,203363	-0,771444	-5,804882	55,521075	0,535395	-1,910939	-4,336998	-1,968574	-50,660879	36,081128	13,264831	1,943638	0,203363	-0,771444	10,159145	-97,054508	0,535395	1,943638	0,203363	-0,771444	10,159145	-97,054508	0,535395
12:44:21,33	-0,295009	3,003978	-0,235997	-0,386017	-1,033013	-0,941014	1,943638	0,203363	-0,771444	-5,804882	55,521075	0,535395	-1,907856	-4,334420	-1,970491	-50,563835	36,012521	13,249183	1,943638	0,203363	-0,771444	10,159145	-97,054508	0,535395	1,943638	0,203363	-0,771444	10,159145	-97,054508	0,535395
12:44:21,38	-0,295009	3,003978	-0,235997	-0,386017	-1,033013	-0,941014	1,932271	0,200691	-0,772158	-5,692399	55,220086	0,506422	-1,902942	-4,328490	-1,969289	-50,422879	35,913168	13,235859	1,932271	0,200691	-0,772158	10,061881	-96,463189	0,506422	1,932271	0,200691	-0,772158	10,061881	-96,463189	0,506422
12:44:21,43	-0,295009	3,003978	-0,235997	-0,386017	-1,033013	-0,941014	1,930782	0,200607	-0,772867	-5,664424	55,279824	0,523675	-1,902124	-4,327242	-1,969997	-50,292302	35,865004	13,253112	1,930782	0,200607	-0,772867	10,083218	-96,286566	0,523675	1,930782	0,200607	-0,772867	10,083218	-96,286566	0,523675
12:44:21,48	-0,295009	3,003978	-0,235997	-0,386017	-1,033013	-0,941014	1,930782	0,200607	-0,772867	-5,664424	55,279824	0,523675	-1,901974	-4,320539	-1,968040	-50,187530	35,803001	13,245033	1,930782	0,200607	-0,772867	10,083218	-96,286566	0,523675	1,930782	0,200607	-0,772867	10,083218	-96,286566	0,523675
12:44:21,53	-0,295009	3,003978	-0,235997	-0,386017	-1,033013	-0,941014	1,929854	0,198982	-0,772087	-5,586422	55,301137	0,487727	-1,899510	-4,322117	-1,969939	-50,120952	35,756775	13,249061	1,925036	0,200906	-0,772809	10,083096	-95,931788	0,519624	1,925036	0,200906	-0,772809	10,083096	-95,931788	0,519624
12:44:21,58	-0,295009	3,003978	-0,235997	-0,386017	-1,033013	-0,941014	1,920535	0,201313	-0,773190	-5,695377	55,035294	0,499586	-1,898250	-4,320374	-1,969169	-50,073057	35,728642	13,218604	1,920535	0,201313	-0,773190	10,107701	-95,726691	0,499586	1,920535	0,201313	-0,773190	10,107701	-95,726691	0,499586
12:44:21,63	-0,295009	3,003978	-0,235997	-0,386017	-1,033013	-0,941014	1,920288	0,200579	-0,774677	-5,659291	55,147460	0,521663	-1,896853	-4,318168	-1,971808	-49,932496	35,661535	13,251100	1,920288	0,200579	-0,774677	10,086178	-95,595134	0,521663	1,920288	0,200579	-0,774677	10,086178	-95,595134	0,521663
12:44:21,68	-0,295009	3,003978	-0,235997	-0,386017	-1,033013	-0,941014	1,920288	0,200579	-0,774677	-5,659291	55,147460	0,521663	-1,894532	-4,316271	-1,970662	-49,940707	35,641142	13,235981	1,920288	0,200579	-0,774677	10,086178	-95,595134	0,521663	1,920288	0,200579	-0,774677	10,086178	-95,595134	0,521663
12:44:21,73	-0,295009	3,003978	-0,235997	-0,386017	-1,033013	-0,941014	1,918581	0,199383	-0,768062	-5,623704	55,151638	0,490953	-1,894964	-4,317288	-1,965193	-49,865322	35,592040	13,220390	1,918581	0,199383	-0,768062	10,027890	-95,456987	0,490953	1,918581	0,199383	-0,768062	10,027890	-95,456987	0,490953
12:44:21,78	-0,295009	3,003978	-0,235997	-0,386017	-1,033013	-0,941014	1,913874	0,200524	-0,773474	-5,643322	55,019517	0,483571	-1,893598	-4,312641	-1,970604	-49,747932	35,570070	13,213008	1,913874	0,200524	-0,773474	10,097773	-95,219601	0,483571	1,913874	0,200524	-0,773474	10,097773	-95,219601	0,483571
12:44:21,83	-0,295009	3,003978	-0,235997	-0,386017	-1,033013	-0,941014	1,913874	0,200524	-0,773474	-5,643322	55,019517	0,483571	-1,894213	-4,307660	-1,968283	-49,724613	35,494651	13,214417	1,909867	0,203547	-0,771152	10,124240	-95,055514	0,484981	1,909867	0,203547	-0,771152	10,124240	-95,055514	0,484981
12:44:21,88	-0,295009	3,003978	-0,235997	-0,386017	-1,033013	-0,941014	1,909766	0,200124	-0,772635	-5,668684	54,909491	0,538491	-1,891198	-4,309283	-1,969765	-49,681265	35,478319	13,267928	1,909766	0,200124	-0,772635	10,041065	-95,007117	0,538491	1,909766	0,200124	-0,772635	10,041065	-95,007117	0,538491
12:44:21,93	-0,295009	3,003978	-0,235997	-0,386017	-1,033013	-0,941014	1,909766	0,200124	-0,772635	-5,668684	54,909491	0,538491	-1,891604	-4,303906	-1,968209	-49,582771	35,464399	13,242024	1,909766	0,200124	-0,772635	10,041065	-95,007117	0,538491	1,909766	0,200124	-0,772635	10,041065	-95,007117	0,538491
12:44:21,98	-0,295009	3,003978	-0,235997	-0,386017	-1,033013	-0,941014	1,910571	0,199463	-0,774158	-5,624909	55,052079	0,517617	-1,890365	-4,303215	-1,968980	-49,551319	35,462270	13,232728	1,910571	0,199463	-0,774158	10,032948	-94,927737	0,517617	1,910571	0,199463	-0,774158	10,032948	-94,927737	0,517617
12:44:22,03	-0,295009	3,003978	-0,235997	-0,386017	-1,033013	-0,941014	1,904876	0,197149	-0,771447	-5,491585	54,834104	0,472105	-1,886176	-4,306536	-1,968578	-49,515150	35,408235	13,201541	1,904876	0,197149	-0,771447	9,984573	-94,698626	0,472105	1,904876	0,197149	-0,771447	9,984573	-94,698626	0,472105
12:44:22,08	-0,295009	3,003978	-0,235997	-0,386017	-1,033013	-0,941014	1,904876	0,197149	-0,771447	-5,491585	54,834104	0,472105	-1,888530	-4,302959	-1,972829	-49,470332	35,343922	13,230802	1,902955	0,200976	-0,775699	10,052716	-94,576751	0,501366	1,902955	0,200976	-0,775699	10,052716	-94,576751	0,501366
12:44:22,13	-0,295009	3,003978	-0,235997	-0,386017	-1,033013	-0,941014	1,902955	0,200976	-0,775699	-5,723909	54,805185	0,501366	-1,886099	-4,300953	-1,969312	-49,438510	35,352803	13,243872	1,902955	0,200976	-0,775699	10,052716	-94,576751	0,501366	1,902955	0,200976	-0,775699	10,052716	-94,576751	0,501366
12:44:22,18	-0,295009	3,003978	-0,235997	-0,386017	-1,033013	-0,941014	1,899732	0,199964	-0,771019	-5,663577	54,711091	0,487940	-1,886042	-4,300674	-1,968150	-49,402839	35,313842	13,217377	1,899732	0,199964	-0,771019	10,033590	-94,417857	0,487940	1,899732	0,199964	-0,771019	10,033590	-94,417857	0,487940
12:44:22,23	-0,295009	3,003978	-0,235997	-0,386017	-1,033013	-0,941014	1,894858	0,197994	-0,773320	-5,609048	54,548392	0,506574	-1,881900	-4,297438	-1,970451	-49,348210	35,227006	13,236010	1,894858	0,197994	-0,773320	9,933509	-94,197979	0,506574	1,894858	0,197994	-0,773320	9,933509	-94,197979	0,506574
12:44:22,28	-0,295009	3,003978	-0,235997	-0,386017	-1,033013	-0,941014	1,897696	0,197605	-0,771348	-5,556229	54,708986	0,514895	-1,882982	-4,300090	-1,968478	-49,320636	35,248710	13,244332	1,897696	0,197605	-0,771348	9,955780	-94,260153	0,514895	1,897696	0,197605	-0,771348	9,955780	-94,260153	0,514895
12:44:22,33	-0,295009	3,003978	-0,235997	-0,386017	-1,033013	-0,941014	1,898937	0,200224	-0,773661	-5,680347	54,807080	0,524965	-1,885870	-4,299856	-1,970792	-49,285561	35,242386	13,254402	1,898937	0,200224	-0,773661	10,037238	-94,259513	0,524965	1,898937	0,200224	-0,773661	10,037238	-94,259513	0,524965
12:44:22,38	-0,295009	3,003978	-0,235997	-0,386017	-1,033013	-0,941014	1,898937	0,200224	-0,773661	-5,680347	54,807080	0,524965	-1,885213	-4,298988	-1,968473	-49,258710	35,239696	13,223801	1,897857	0,200089	-0,771343	10,044753	-94,206288	0,494364	1,897857	0,200089	-0,771343	10,044753	-94,206288	0,494364
12:44:22,43	-0,295009	3,003978	-0,235997	-0,386017	-1,033013	-0,941014	1,897857	0,200089	-0,771343	-5,662223	54,775506	0,494364	-1,881018	-4,295825	-1,969234	-49,187247	35,156093	13,212355	1,897857	0,200089	-0,771343	10,044753	-94,206288	0,494364	1,897857	0,200089	-0,771343	10,044753	-94,206288	0,494364
12:44:22,48	-0,295009	3,003978	-0,235997	-0,386017	-1,033013	-0,941014	1,893020	0,198037	-0,772103	-5,592193	54,627669	0,482918	-1,882700	-4,295470	-1,969978	-49,146069	35,167243	13,236729	1,893554	0,199671	-0,772847	10,027255	-93,958484	0,507293	1,893554	0,199671	-0,772847	10,027255	-93,958484	0,507293
12:44:22,53	-0,295009	3,003978	-0,235997	-0,386017	-1,033013	-0,941014	1,892068	0,198465	-0,772848	-5,611797	54,654250	0,491397	-1,880912	-4,294786	-1,969978	-49,120002	35,120324	13,220834	1,892068	0,198465	-0,772848	9,967691	-93,873050	0,491397	1,892068	0,198465	-0,772848	9,967691	-93,873050	0,491397
12:44:22,58	-0,295009	3,003978	-0,235997	-0,386017	-1,033013	-0,941014	1,892068	0,198465	-0,772848	-5,611797	54,654250	0,491397	-1,882620	-4,293815	-1,970337	-49,087307	35,124975	13,249784	1,892068	0,198465	-0,772848	9,967691	-93,873050	0,491397	1,892068	0,198465	-0,772848	9,967691	-93,873050	0,491397
12:44:22,63	-0,295009	3,003978	-0,235997	-0,386017	-1,033013	-0,941014	1,890515	0,201346	-0,771294	-5,753930	54,603648	0,489991	-1,882630	-4,292001	-1,968425	-49,090091	35,111903	13,219428	1,890515	0,201346	-0,771294	10,051692	-93,801802	0,489991	1,890515	0,201346	-0,771294	10,051692	-93,801802	0,489991
12:44:22,68	-0,295009	3,003978	-0,235997	-0,386017	-1,033013	-0,941014	1,890515	0,201346	-0,771294	-5,753930	54,603648	0,489991	-1,878405	-4,293766	-1,970720	-49,030148	35,073956	13,214615	1,889932	0,196804	-0,773589	9,928443	-93,715448	0,485179	1,889932	0,196804	-0,773589	9,928443	-93,715448	0,485179
12:44:22,73	-0,295009	3,003978	-0,235997	-0,386017	-1,033013	-0,941014	1,887190	0,196417	-0,772054	-5,530626	54,497972	0,479429	-1,876700	-4,291586	-1,969185	-49,048367	35,049732	13,208866	1,887190	0,196417	-0,772054	9,888106	-93,646471	0,479429	1,887190	0,196417	-0,772054	9,888106	-93,646471	0,479429
12:44:22,78	-0,295009	3,003978	-0,235997	-0,386017	-1,033013	-0,941014	1,886190	0,192218	-0,773174	-5,347738	54,499239	0,507585	-1,872563	-4,292819	-1,970305	-49,019937	34,992395	13,237021	1,886190	0,192218	-0,773174	9,741402	-93,566671	0,507585	1,886190	0,192218	-0,773174	9,741402	-93,566671	0,507585
12:44:22,83	-0,295009	3,003978	-0,235997	-0,386017	-1,033013	-0,941014	1,888496	0,196189	-0,773924	-5,507683	54,651087	0,522038	-1,877156	-4,292831	-1,971054	-48,969030	35,016754	13,251474	1,888496	0,196189	-0,773924	9,893184	-93,595887	0,522038	1,888496	0,196189	-0,773924	9,893184	-93,595887	0,522038
12:44:22,88	-0,295009	3,003978	-0,235997	-0,386017	-1,033013	-0,941014	1,885145	0,197410	-0,770077	-5,565438	54,485823	0,481468	-1,876537	-4,289318	-1,967207	-48,958365	35,017191	13,210905	1,885145	0,197410	-0,770077	9,931237	-93,498053	0,481468	1,885145	0,197410	-0,770077	9,931237	-93,498053	0,481468
12:44:22,93	-0,295009	3,003978	-0,235997	-0,386017	-1,033013	-0,941014	1,885145	0,197410	-0,770077	-5,565438	54,485823	0,481468	-1,876512	-4,287018	-1,969879	-48,908119	34,955426	13,258832	1,885145	0,197410	-0,770077	9,931237	-93,498053	0,481468	1,885145	0,197410	-0,770077	9,931237	-93,498053	0,481468
12:44:22,98	-0,295009	3,003978	-0,235997	-0,386017	-1,033013	-0,941014	1,883141	0,198539	-0,772748	-5,652498	54,456020	0,529396	-1,876406	-4,285227	-1,970274	-48,877629	35,020136	13,241736	1,883141	0,198539	-0,772748	9,932781	-93,370554	0,529396	1,883141	0,198539	-0,772748	9,932781	-93,370554	0,529396
12:44:23,03	-0,295009	3,003978	-0,235997	-0,386017	-1,033013	-0,941014	1,882607	0,200115	-0,770825	-5,710070	54,447159	0,494386	-1,877611	-4,285768	-1,967956	-48,879550	34,967108	13,223822	1,882607	0,200115	-0,770825	9,998957	-93,337506	0,494386	1,882607	0,200115	-0,770825	9,998957	-93,337506	0,494386
12:44:23,08	-0,295009	3,003978	-0,235997	-0,386017	-1,033013	-0,941014	1,882607	0,200115	-0,770825	-5,710070	54,447159	0,494386	-1,877001	-4,285930	-1,968941	-48,867925	34,956291	13,196582	1,882607	0,200115	-0,770825	9,998957	-93,337506	0,494386	1,882607	0,200115	-0,770825	9,998957	-93,337506	0,494386
12:44:23,13	-0,295009	3,003978	-0,235997	-0,386017	-1,033013	-0,941014	1,881588	0,198032	-0,772365	-5,639356	54,415070	0,508864	-1,875297	-4,285926	-1,969496	-48,880231	34,924100	13,238300	1,881588	0,198032	-0,772365	9,906180	-93,289581	0,508864	1,881588	0,198032	-0,772365	9,906180	-93,289581	0,508864
12:44:23,18	-0,295009	3,003978	-0,235997	-0,386017	-1,033013	-0,941014	1,881588	0,198032	-0,772365	-5,639356	54,415070	0,508864	-1,876354	-4,288871	-1,969075	-48,825422	34,903581	13,231360	1,884666	0,197475	-0,771945	9,901038	-93,313425	0,501923	1,884666	0,197475	-0,771945	9,901038	-93,313425	0,501923
12:44:23,23	-0,295009	3,003978	-0,235997	-0,386017	-1,033013	-0,941014	1,884666	0,197475	-0,771945	-5,600727	54,632857	0,501923	-1,876884	-4,281146	-1,967945	-48,790159	34,925223	13,207832	1,878241	0,201797	-0,770815	10,051940	-93,123443	0,478395	1,878241	0,201797	-0,770815	10,051940	-93,123443	0,478395
12:44:23,28	-0,295009	3,003978	-0,235997	-0,386017	-1,033013	-0,941014	1,878241	0,201797	-0,770815	-5,789087	54,318472	0,478395	-1,873354	-4,287408	-1,967515	-48,790220	34,874083	13,220149	1,878241	0,201797	-0,770815	10,051940	-93,123443	0,478395	1,878241	0,201797	-0,770815	10,051940	-93,123443	0,478395
12:44:23,33	-0,295009	3,003978	-0,235997	-0,386017	-1,033013	-0,941014	1,881899	0,195608	-0,770384	-5,511618	54,534229	0,490712	-1,873369	-4,282061	-1,969114	-48,782793	34,870439	13,187803	1,881899	0,195608	-0,770384	9,843633	-93,194875	0,490712	1,881899	0,195608	-0,770384	9,843633	-93,194875	0,490712
12:44:23,38	-0,295009	3,003978	-0,235997	-0,386017	-1,033013	-0,941014	1,880109	0,194956	-0,768831	-5,473475	54,490124	0,465657	-1,873188	-4,278929	-1,970814	-48,753324	34,886676	13,252538	1,880109	0,194956	-0,768831	9,830577	-93,098406	0,465657	1,880109	0,194956	-0,768831	9,830577	-93,098406	0,465657
12:44:23,43	-0,295009	3,003978	-0,235997	-0,386017	-1,033013	-0,941014	1,880109	0,194956	-0,768831	-5,473475	54,490124	0,465657	-1,871414	-4,281763	-1,968264	-48,690871	34,869028	13,225439	1,880109	0,194956	-0,768831	9,830577	-93,098406	0,465657	1,880109	0,194956	-0,768831	9,830577	-93,098406	0,465657
12:44:23,48	-0,295009	3,003978	-0,235997	-0,386017	-1,033013	-0,941014	1,876041	0,196751	-0,771134	-5,525743	54,318151	0,496003	-1,870263	-4,284739	-1,969033	-48,692864	34,818478	13,219221	1,878042	0,194266	-0,771902	9,808594	-92,980544	0,489784	1,878042	0,194266	-0,771902	9,808594	-92,980544	0,489784
12:44:23,53	-0,295009	3,003978	-0,235997	-0,386017	-1,033013	-0,941014	1,875509	0,197722	-0,772686	-5,577456	54,309281	0,496493	-1,871990	-4,280817	-1,969817	-48,675217	34,858596	13,225930	1,875509	0,197722	-0,772686	9,943744	-92,918198	0,496493	1,875509	0,197722	-0,772686	9,943744	-92,918198	0,496493
12:44:23,58	-0,295009	3,003978	-0,235997	-0,386017	-1,033013	-0,941014	1,875509	0,197722	-0,772686	-5,577456	54,309281	0,496493	-1,871321	-4,280241	-1,967466	-48,626876	34,817042	13,222872	1,875509	0,197722	-0,772686	9,943744	-92,918198	0,496493	1,875509	0,197722	-0,772686	9,943744	-92,918198	0,496493
12:44:23,63	-0,295009	3,003978	-0,235997	-0,386017	-1,033013	-0,941014	1,874676	0,197431	-0,770335	-5,574148	54,328601	0,493436	-1,867856	-4,278950	-1,967491	-48,649247	34,791367	13,203705	1,871826	0,195076	-0,770360	9,828384	-92,764477	0,474269	1,871826	0,195076	-0,770360	9,828384	-92,764477	0,474269
12:44:23,68	-0,295009	3,003978	-0,235997	-0,386017	-1,033013	-0,941014	1,878291	0,198095	-0,772654	-5,628194	54,519700	0,503190	-1,873703	-4,283040	-1,969785	-48,633925	34,798535	13,232627	1,878291	0,198095	-0,772654	9,922245	-92,926112	0,503190	1,878291	0,198095	-0,772654	9,922245	-92,926112	0,503190
12:44:23,73	-0,295009	3,003978	-0,235997	-0,386017	-1,033013	-0,941014	1,878291	0,198095	-0,772654	-5,628194	54,519700	0,503190	-1,868382	-4,278128	-1,970183	-48,600133	34,761461	13,218447	1,878291	0,198095	-0,772654	9,922245	-92,926112	0,503190	1,878291	0,198095	-0,772654	9,922245	-92,926112	0,503190
12:44:23,78	-0,295009	3,003978	-0,235997	-0,386017	-1,033013	-0,941014	1,875059	0,199180	-0,771496	-5,684773	54,415526	0,477277	-1,873027	-4,279698	-1,968626	-48,578686	34,766481	13,206714	1,875059	0,199180	-0,771496	9,950869	-92,776612	0,477277	1,875059	0,199180	-0,771496	9,950869	-92,776612	0,477277
12:44:23,83	-0,295009	3,003978	-0,235997	-0,386017	-1,033013	-0,941014	1,875059	0,199180	-0,771496	-5,684773	54,415526	0,477277	-1,869572	-4,280494	-1,967446	-48,604925	34,731298	13,229843	1,875059	0,199180	-0,771496	9,950869	-92,776612	0,477277	1,875059	0,199180	-0,771496	9,950869	-92,776612	0,477277
12:44:23,88	-0,295009	3,003978	-0,235997	-0,386017	-1,033013	-0,941014	1,874021	0,195790	-0,770316	-5,552069	54,356398	0,500407	-1,871263	-4,278081	-1,968599	-48,565709	34,748786	13,240458	1,872776	0,198461	-0,771469	9,922982	-92,696037	0,511022	1,872776	0,198461	-0,771469	9,922982	-92,696037	0,511022
12:44:23,93	-0,295009	3,003978	-0,235997	-0,386017	-1,033013	-0,941014	1,869822	0,198075	-0,772619	-5,626476	54,196207	0,521474	-1,869451	-4,275715	-1,969750	-48,532356	34,740699	13,250911	1,869822	0,198075	-0,772619	9,922422	-92,584813	0,521474	1,869822	0,198075	-0,772619	9,922422	-92,584813	0,521474
12:44:23,98	-0,295009	3,003978	-0,235997	-0,386017	-1,033013	-0,941014	1,869822	0,198075	-0,772619	-5,626476	54,196207	0,521474	-1,870633	-4,275083	-1,969798	-48,540625	34,745862	13,197784	1,869822	0,198075	-0,772619	9,922422	-92,584813	0,521474	1,869822	0,198075	-0,772619	9,922422	-92,584813	0,521474
12:44:24,03	-0,295009	3,003978	-0,235997	-0,386017	-1,033013	-0,941014	1,873999	0,199773	-0,771062	-5,718356	54,387972	0,529743	-1,873010	-4,278484	-1,968193	-48,556192	34,750285	13,259180	1,873999	0,199773	-0,771062	9,963787	-92,720937	0,529743	1,873999	0,199773	-0,771062	9,963787	-92,720937	0,529743
12:44:24,08	-0,295009	3,003978	-0,235997	-0,386017	-1,033013	-0,941014	1,870679	0,196115	-0,769090	-5,532479	54,295586	0,522590	-1,868182	-4,277437	-1,966221	-48,488847	34,706403	13,252027	1,870679	0,196115	-0,769090	9,862523	-92,552688	0,522590	1,870679	0,196115	-0,769090	9,862523	-92,552688	0,522590
12:44:24,13	-0,295009	3,003978	-0,235997	-0,386017	-1,033013	-0,941014	1,868579	0,197286	-0,769482	-5,604692	54,232046	0,512108	-1,868147	-4,275034	-1,966612	-48,454998	34,673793	13,241545	1,868579	0,197286	-0,769482	9,882241	-92,451441	0,512108	1,868579	0,197286	-0,769482	9,882241	-92,451441	0,512108
12:44:24,18	-0,295009	3,003978	-0,235997	-0,386017	-1,033013	-0,941014	1,868579	0,197286	-0,769482	-5,604692	54,232046	0,512108	-1,869023	-4,270123	-1,968801	-48,449733	34,703298	13,201950	1,868579	0,197286	-0,769482	9,882241	-92,451441	0,512108	1,868579	0,197286	-0,769482	9,882241	-92,451441	0,512108
12:44:24,23	-0,295009	3,003978	-0,235997	-0,386017	-1,033013	-0,941014	1,864764	0,200501	-0,771670	-5,743682	54,023468	0,472513	-1,866382	-4,277381	-1,969349	-48,454327	34,652892	13,203729	1,869730	0,194584	-0,772218	9,792868	-92,470897	0,474293	1,869730	0,194584	-0,772218	9,792868	-92,470897	0,474293
12:44:24,28	-0,295009	3,003978	-0,235997	-0,386017	-1,033013	-0,941014	1,867417	0,198672	-0,771431	-5,682051	54,170414	0,518195	-1,868766	-4,273334	-1,968561	-48,458659	34,669812	13,247631	1,867417	0,198672	-0,771431	9,913696	-92,421812	0,518195	1,867417	0,198672	-0,771431	9,913696	-92,421812	0,518195
12:44:24,33	-0,295009	3,003978	-0,235997	-0,386017	-1,033013	-0,941014	1,867338	0,195852	-0,772191	-5,513635	54,218654	0,493849	-1,866284	-4,274675	-1,969322	-48,402424	34,662479	13,223285	1,867338	0,195852	-0,772191	9,860728	-92,367343	0,493849	1,867338	0,195852	-0,772191	9,860728	-92,367343	0,493849
12:44:24,38	-0,295009	3,003978	-0,235997	-0,386017	-1,033013	-0,941014	1,862424	0,202164	-0,773401	-5,864517	53,976264	0,484635	-1,869816	-4,271330	-1,968180	-48,404115	34,687894	13,218463	1,862424	0,202164	-0,773401	10,005343	-92,224026	0,484635	1,862424	0,202164	-0,773401	10,005343	-92,224026	0,484635
12:44:24,43	-0,295009	3,003978	-0,235997	-0,386017	-1,033013	-0,941014	1,865168	0,196450	-0,772590	-5,564626	54,122379	0,488806	-1,865717	-4,272497	-1,969721	-48,398031	34,636992	13,218243	1,865168	0,196450	-0,772590	9,856709	-92,293297	0,488806	1,865168	0,196450	-0,772590	9,856709	-92,293297	0,488806
12:44:24,48	-0,295009	3,003978	-0,235997	-0,386017	-1,033013	-0,941014	1,868697	0,197758	-0,771035	-5,615153	54,302922	0,477781	-1,868614	-4,274899	-1,968165	-48,391853	34,653600	13,207217	1,868697	0,197758	-0,771035	9,908835	-92,389764	0,477781	1,868697	0,197758	-0,771035	9,908835	-92,389764	0,477781
12:44:24,53	-0,295009	3,003978	-0,235997	-0,386017	-1,033013	-0,941014	1,868122	0,199507	-0,771020	-5,709817	54,256065	0,516863	-1,869842	-4,273527	-1,968151	-48,408382	34,658878	13,246300	1,868122	0,199507	-0,771020	9,951501	-92,391478	0,516863	1,868122	0,199507	-0,771020	9,951501	-92,391478	0,516863
12:44:24,58	-0,295009	3,003978	-0,235997	-0,386017	-1,033013	-0,941014	1,868122	0,199507	-0,771020	-5,709817	54,256065	0,516863	-1,866229	-4,272936	-1,970063	-48,354723	34,626712	13,251439	1,868122	0,199507	-0,771020	9,951501	-92,391478	0,516863	1,868122	0,199507	-0,771020	9,951501	-92,391478	0,516863
12:44:24,63	-0,295009	3,003978	-0,235997	-0,386017	-1,033013	-0,941014	1,865803	0,196674	-0,772933	-5,563523	54,198074	0,522002	-1,865055	-4,273247	-1,967364	-48,355755	34,595523	13,219894	1,865803	0,196674	-0,772933	9,875397	-92,267495	0,522002	1,865803	0,196674	-0,772933	9,875397	-92,267495	0,522002
12:44:24,68	-0,295009	3,003978	-0,235997	-0,386017	-1,033013	-0,941014	1,866627	0,196848	-0,772142	-5,588307	54,273129	0,525017	-1,866792	-4,273562	-1,969272	-48,334670	34,596975	13,254454	1,866627	0,196848	-0,772142	9,864287	-92,257081	0,525017	1,866627	0,196848	-0,772142	9,864287	-92,257081	0,525017
12:44:24,73	-0,295009	3,003978	-0,235997	-0,386017	-1,033013	-0,941014	1,866627	0,196848	-0,772142	-5,588307	54,273129	0,525017	-1,868555	-4,272780	-1,967758	-48,336426	34,588609	13,209488	1,866627	0,196848	-0,772142	9,864287	-92,257081	0,525017	1,866627	0,196848	-0,772142	9,864287	-92,257081	0,525017
12:44:24,78	-0,295009	3,003978	-0,235997	-0,386017	-1,033013	-0,941014	1,866831	0,198767	-0,770628	-5,696196	54,286427	0,480051	-1,869642	-4,268689	-1,968144	-48,289534	34,609848	13,210340	1,866831	0,198767	-0,770628	9,907005	-92,259839	0,480051	1,866831	0,198767	-0,770628	9,907005	-92,259839	0,480051
12:44:24,83	-0,295009	3,003978	-0,235997	-0,386017	-1,033013	-0,941014	1,863264	0,198677	-0,770602	-5,663372	54,146376	0,494848	-1,866693	-4,269735	-1,967733	-48,282982	34,590243	13,224284	1,863264	0,198677	-0,770602	9,932754	-92,119829	0,494848	1,863264	0,198677	-0,770602	9,932754	-92,119829	0,494848
12:44:24,88	-0,295009	3,003978	-0,235997	-0,386017	-1,033013	-0,941014	1,863264	0,198677	-0,770602	-5,663372	54,146376	0,494848	-1,867323	-4,271434	-1,969668	-48,296431	34,576735	13,234497	1,863264	0,198677	-0,770602	9,932754	-92,119829	0,494848	1,863264	0,198677	-0,770602	9,932754	-92,119829	0,494848
12:44:24,93	-0,295009	3,003978	-0,235997	-0,386017	-1,033013	-0,941014	1,862618	0,195666	-0,771773	-5,520421	54,115633	0,481012	-1,863763	-4,270681	-1,968903	-48,287345	34,577035	13,210449	1,862618	0,195666	-0,771773	9,839343	-92,099898	0,481012	1,862618	0,195666	-0,771773	9,839343	-92,099898	0,481012
12:44:24,98	-0,295009	3,003978	-0,235997	-0,386017	-1,033013	-0,941014	1,862618	0,195666	-0,771773	-5,520421	54,115633	0,481012	-1,864892	-4,269541	-1,966572	-48,264920	34,572567	13,203786	1,862618	0,195666	-0,771773	9,839343	-92,099898	0,481012	1,862618	0,195666	-0,771773	9,839343	-92,099898	0,481012
12:44:25,03	-0,295009	3,003978	-0,235997	-0,386017	-1,033013	-0,941014	1,862909	0,193390	-0,771734	-5,428530	54,197911	0,493362	-1,861937	-4,272071	-1,968864	-48,242430	34,520543	13,222799	1,862909	0,193390	-0,771734	9,752560	-92,040467	0,493362	1,862909	0,193390	-0,771734	9,752560	-92,040467	0,493362
12:44:25,08	-0,295009	3,003978	-0,235997	-0,386017	-1,033013	-0,941014	1,862909	0,193390	-0,771734	-5,428530	54,197911	0,493362	-1,866042	-4,270327	-1,967721	-48,245795	34,558413	13,213209	1,863451	0,197817	-0,770590	9,900990	-92,076683	0,483773	1,863451	0,197817	-0,770590	9,900990	-92,076683	0,483773
12:44:25,13	-0,295009	3,003978	-0,235997	-0,386017	-1,033013	-0,941014	1,863451	0,197817	-0,770590	-5,627622	54,204255	0,483773	-1,863652	-4,272506	-1,968475	-48,221624	34,521991	13,212343	1,864143	0,194658	-0,771344	9,797816	-92,055866	0,482906	1,864143	0,194658	-0,771344	9,797816	-92,055866	0,482906
12:44:25,18	-0,295009	3,003978	-0,235997	-0,386017	-1,033013	-0,941014	1,864199	0,200756	-0,773306	-5,783963	54,275776	0,484150	-1,868962	-4,269506	-1,970437	-48,219288	34,539059	13,213587	1,864199	0,200756	-0,773306	9,975370	-92,063869	0,484150	1,864199	0,200756	-0,773306	9,975370	-92,063869	0,484150
12:44:25,23	-0,295009	3,003978	-0,235997	-0,386017	-1,033013	-0,941014	1,864199	0,200756	-0,773306	-5,783963	54,275776	0,484150	-1,863082	-4,266241	-1,968863	-48,204412	34,506046	13,237145	1,864199	0,200756	-0,773306	9,975370	-92,063869	0,484150	1,864199	0,200756	-0,773306	9,975370	-92,063869	0,484150
12:44:25,28	-0,295009	3,003978	-0,235997	-0,386017	-1,033013	-0,941014	1,858432	0,197296	-0,771732	-5,625221	54,005256	0,507709	-1,865993	-4,271367	-1,969256	-48,204934	34,506512	13,207071	1,858432	0,197296	-0,771732	9,862540	-91,881641	0,507709	1,858432	0,197296	-0,771732	9,862540	-91,881641	0,507709
12:44:25,33	-0,295009	3,003978	-0,235997	-0,386017	-1,033013	-0,941014	1,864327	0,197254	-0,772126	-5,622880	54,311122	0,477634	-1,862719	-4,267614	-1,967707	-48,177338	34,490166	13,199175	1,864327	0,197254	-0,772126	9,861562	-92,038549	0,477634	1,864327	0,197254	-0,772126	9,861562	-92,038549	0,477634
12:44:25,38	-0,295009	3,003978	-0,235997	-0,386017	-1,033013	-0,941014	1,861843	0,197212	-0,771336	-5,581122	54,209439	0,477900	-1,864715	-4,269237	-1,968466	-48,161332	34,527056	13,207337	1,861843	0,197212	-0,771336	9,900052	-91,945232	0,477900	1,861843	0,197212	-0,771336	9,900052	-91,945232	0,477900
12:44:25,43	-0,295009	3,003978	-0,235997	-0,386017	-1,033013	-0,941014	1,859780	0,197815	-0,768981	-5,649351	54,101852	0,529336	-1,864182	-4,269710	-1,968868	-48,180353	34,501720	13,197297	1,859780	0,197815	-0,768981	9,879149	-91,890847	0,529336	1,859780	0,197815	-0,768981	9,879149	-91,890847	0,529336
12:44:25,48	-0,295009	3,003978	-0,235997	-0,386017	-1,033013	-0,941014	1,859780	0,197815	-0,768981	-5,649351	54,101852	0,529336	-1,861796	-4,263735	-1,967299	-48,147486	34,494135	13,226131	1,859780	0,197815	-0,768981	9,879149	-91,890847	0,529336	1,859780	0,197815	-0,768981	9,879149	-91,890847	0,529336
12:44:25,53	-0,295009	3,003978	-0,235997	-0,386017	-1,033013	-0,941014	1,856786	0,194073	-0,769753	-5,460205	53,972701	0,520257	-1,859468	-4,266427	-1,966883	-48,159810	34,477288	13,249694	1,856786	0,194073	-0,769753	9,774515	-91,785032	0,520257	1,856786	0,194073	-0,769753	9,774515	-91,785032	0,520257
12:44:25,58	-0,295009	3,003978	-0,235997	-0,386017	-1,033013	-0,941014	1,856786	0,194073	-0,769753	-5,460205	53,972701	0,520257	-1,864180	-4,267340	-1,966515	-48,163677	34,472506	13,229025	1,859933	0,197698	-0,769384	9,864506	-91,869367	0,499589	1,859933	0,197698	-0,769384	9,864506	-91,869367	0,499589
12:44:25,63	-0,295009	3,003978	-0,235997	-0,386017	-1,033013	-0,941014	1,859933	0,197698	-0,769384	-5,654786	54,135349	0,499589	-1,864176	-4,267484	-1,968838	-48,147276	34,443257	13,229313	1,859933	0,197698	-0,769384	9,864506	-91,869367	0,499589	1,859933	0,197698	-0,769384	9,864506	-91,869367	0,499589
12:44:25,68	-0,295009	3,003978	-0,235997	-0,386017	-1,033013	-0,941014	1,860056	0,197622	-0,771708	-5,667970	54,170572	0,499877	-1,859988	-4,265383	-1,968838	-48,126725	34,483002	13,221720	1,856142	0,195046	-0,771707	9,821794	-91,742164	0,492284	1,856142	0,195046	-0,771707	9,821794	-91,742164	0,492284
12:44:25,73	-0,295009	3,003978	-0,235997	-0,386017	-1,033013	-0,941014	1,863205	0,198456	-0,770940	-5,656851	54,297032	0,481450	-1,866473	-4,269795	-1,968071	-48,152355	34,509080	13,210886	1,863205	0,198456	-0,770940	9,921920	-91,964567	0,481450	1,863205	0,198456	-0,770940	9,921920	-91,964567	0,481450
12:44:25,78	-0,295009	3,003978	-0,235997	-0,386017	-1,033013	-0,941014	1,858167	0,198531	-0,768580	-5,654116	54,106950	0,498830	-1,861128	-4,267210	-1,966875	-48,100623	34,436542	13,223146	1,858167	0,198531	-0,768580	9,930533	-91,759154	0,498830	1,858167	0,198531	-0,768580	9,930533	-91,759154	0,498830
12:44:25,83	-0,295009	3,003978	-0,235997	-0,386017	-1,033013	-0,941014	1,859266	0,194624	-0,770517	-5,491592	54,132818	0,514464	-1,861185	-4,268299	-1,967648	-48,134182	34,459333	13,243900	1,859266	0,194624	-0,770517	9,786381	-91,819572	0,514464	1,859266	0,194624	-0,770517	9,786381	-91,819572	0,514464
12:44:25,88	-0,295009	3,003978	-0,235997	-0,386017	-1,033013	-0,941014	1,859266	0,194624	-0,770517	-5,491592	54,132818	0,514464	-1,861048	-4,265611	-1,968836	-48,070846	34,468766	13,191400	1,859266	0,194624	-0,770517	9,786381	-91,819572	0,514464	1,859266	0,194624	-0,770517	9,786381	-91,819572	0,514464
12:44:25,93	-0,295009	3,003978	-0,235997	-0,386017	-1,033013	-0,941014	1,858092	0,199976	-0,767023	-5,778827	54,136365	0,505530	-1,865233	-4,264607	-1,964154	-48,082716	34,419298	13,234966	1,858092	0,199976	-0,767023	9,919266	-91,723877	0,505530	1,858092	0,199976	-0,767023	9,919266	-91,723877	0,505530
12:44:25,98	-0,295009	3,003978	-0,235997	-0,386017	-1,033013	-0,941014	1,858092	0,199976	-0,767023	-5,778827	54,136365	0,505530	-1,863464	-4,266433	-1,968028	-48,091571	34,456793	13,243496	1,858789	0,197531	-0,770898	9,882520	-91,768769	0,514059	1,858789	0,197531	-0,770898	9,882520	-91,768769	0,514059
12:44:26,03	-0,295009	3,003978	-0,235997	-0,386017	-1,033013	-0,941014	1,858789	0,197531	-0,770898	-5,623648	54,146203	0,514059	-1,861658	-4,266979	-1,967231	-48,065570	34,426212	13,246840	1,858789	0,197531	-0,770898	9,882520	-91,768769	0,514059	1,858789	0,197531	-0,770898	9,882520	-91,768769	0,514059
12:44:26,08	-0,295009	3,003978	-0,235997	-0,386017	-1,033013	-0,941014	1,855762	0,197830	-0,770909	-5,609475	54,012346	0,490553	-1,862209	-4,263662	-1,968040	-48,056309	34,470758	13,219990	1,855762	0,197830	-0,770909	9,920171	-91,664993	0,490553	1,855762	0,197830	-0,770909	9,920171	-91,664993	0,490553
12:44:26,13	-0,295009	3,003978	-0,235997	-0,386017	-1,033013	-0,941014	1,855762	0,197830	-0,770909	-5,609475	54,012346	0,490553	-1,858144	-4,262902	-1,969124	-48,068367	34,433526	13,204649	1,855762	0,197830	-0,770909	9,920171	-91,664993	0,490553	1,855762	0,197830	-0,770909	9,920171	-91,664993	0,490553
12:44:26,18	-0,295009	3,003978	-0,235997	-0,386017	-1,033013	-0,941014	1,853071	0,194690	-0,771993	-5,484450	53,880592	0,475213	-1,863338	-4,263470	-1,967269	-48,020968	34,424102	13,193271	1,856161	0,198903	-0,770138	9,925877	-91,621618	0,463834	1,856161	0,198903	-0,770138	9,925877	-91,621618	0,463834
12:44:26,23	-0,295009	3,003978	-0,235997	-0,386017	-1,033013	-0,941014	1,856078	0,196292	-0,768562	-5,564239	54,056788	0,497381	-1,860468	-4,267845	-1,968776	-48,046724	34,388487	13,241610	1,856078	0,196292	-0,768562	9,844715	-91,645346	0,497381	1,856078	0,196292	-0,768562	9,844715	-91,645346	0,497381
12:44:26,28	-0,295009	3,003978	-0,235997	-0,386017	-1,033013	-0,941014	1,856325	0,196171	-0,770500	-5,592167	54,101241	0,496955	-1,861054	-4,264979	-1,967631	-48,039142	34,381241	13,226392	1,856325	0,196171	-0,770500	9,807277	-91,620285	0,496955	1,856325	0,196171	-0,770500	9,807277	-91,620285	0,496955
12:44:26,33	-0,295009	3,003978	-0,235997	-0,386017	-1,033013	-0,941014	1,856325	0,196171	-0,770500	-5,592167	54,101241	0,496955	-1,860986	-4,264873	-1,964927	-48,027280	34,413686	13,196621	1,856325	0,196171	-0,770500	9,807277	-91,620285	0,496955	1,856325	0,196171	-0,770500	9,807277	-91,620285	0,496955
12:44:26,38	-0,295009	3,003978	-0,235997	-0,386017	-1,033013	-0,941014	1,856200	0,196165	-0,767797	-5,557806	54,088781	0,467184	-1,859282	-4,264315	-1,968826	-48,047662	34,412116	13,194684	1,856200	0,196165	-0,767797	9,841137	-91,622916	0,467184	1,856200	0,196165	-0,767797	9,841137	-91,622916	0,467184
12:44:26,43	-0,295009	3,003978	-0,235997	-0,386017	-1,033013	-0,941014	1,854864	0,194969	-0,771695	-5,507161	54,002446	0,465247	-1,860954	-4,261477	-1,969979	-47,989294	34,400365	13,194542	1,854864	0,194969	-0,771695	9,797890	-91,604380	0,465247	1,854864	0,194969	-0,771695	9,797890	-91,604380	0,465247
12:44:26,48	-0,295009	3,003978	-0,235997	-0,386017	-1,033013	-0,941014	1,855553	0,194519	-0,771285	-5,485427	54,067746	0,473803	-1,858035	-4,261970	-1,968794	-47,991452	34,367788	13,212611	1,852210	0,195061	-0,771664	9,790049	-91,463203	0,483175	1,852210	0,195061	-0,771664	9,790049	-91,463203	0,483175
12:44:26,53	-0,295009	3,003978	-0,235997	-0,386017	-1,033013	-0,941014	1,852210	0,195061	-0,771664	-5,522236	53,935277	0,483175	-1,857440	-4,266398	-1,967585	-47,994636	34,355753	13,244884	1,852210	0,195061	-0,771664	9,790049	-91,463203	0,483175	1,852210	0,195061	-0,771664	9,790049	-91,463203	0,483175
12:44:26,58	-0,295009	3,003978	-0,235997	-0,386017	-1,033013	-0,941014	1,855748	0,192332	-0,770454	-5,392324	54,122499	0,515448	-1,861536	-4,260904	-1,966094	-47,980573	34,367396	13,191016	1,855748	0,192332	-0,770454	9,705706	-91,553693	0,515448	1,855748	0,192332	-0,770454	9,705706	-91,553693	0,515448
12:44:26,63	-0,295009	3,003978	-0,235997	-0,386017	-1,033013	-0,941014	1,853037	0,198626	-0,768964	-5,702503	53,987922	0,461580	-1,859495	-4,264549	-1,966008	-48,006937	34,392994	13,210440	1,853037	0,198626	-0,768964	9,889613	-91,475514	0,461580	1,853037	0,198626	-0,768964	9,889613	-91,475514	0,461580
12:44:26,68	-0,295009	3,003978	-0,235997	-0,386017	-1,033013	-0,941014	1,855174	0,195036	-0,768878	-5,506855	54,063372	0,481003	-1,857973	-4,260959	-1,968019	-47,952520	34,335269	13,191478	1,851303	0,195513	-0,770888	9,793330	-91,389207	0,462041	1,851303	0,195513	-0,770888	9,793330	-91,389207	0,462041
12:44:26,73	-0,295009	3,003978	-0,235997	-0,386017	-1,033013	-0,941014	1,851303	0,195513	-0,770888	-5,554437	53,938115	0,462041	-1,857951	-4,264707	-1,967220	-47,964173	34,371206	13,206246	1,854538	0,193619	-0,770089	9,768434	-91,502994	0,476809	1,854538	0,193619	-0,770089	9,768434	-91,502994	0,476809
12:44:26,78	-0,295009	3,003978	-0,235997	-0,386017	-1,033013	-0,941014	1,851227	0,197537	-0,772062	-5,633564	53,944328	0,448420	-1,859688	-4,259881	-1,969193	-47,930654	34,352800	13,177857	1,851227	0,197537	-0,772062	9,873078	-91,377018	0,448420	1,851227	0,197537	-0,772062	9,873078	-91,377018	0,448420
12:44:26,83	-0,295009	3,003978	-0,235997	-0,386017	-1,033013	-0,941014	1,851227	0,197537	-0,772062	-5,633564	53,944328	0,448420	-1,860877	-4,261756	-1,966043	-47,950713	34,384321	13,234814	1,851227	0,197537	-0,772062	9,873078	-91,377018	0,448420	1,851227	0,197537	-0,772062	9,873078	-91,377018	0,448420
12:44:26,88	-0,295009	3,003978	-0,235997	-0,386017	-1,033013	-0,941014	1,853446	0,197629	-0,768912	-5,621064	54,026557	0,505378	-1,861446	-4,263435	-1,968378	-47,941359	34,377230	13,216184	1,855184	0,197283	-0,771248	9,882149	-91,503360	0,486747	1,855184	0,197283	-0,771248	9,882149	-91,503360	0,486747
12:44:26,93	-0,295009	3,003978	-0,235997	-0,386017	-1,033013	-0,941014	1,852695	0,191972	-0,771998	-5,408333	54,062695	0,499286	-1,855603	-4,263935	-1,969128	-47,926325	34,276242	13,228722	1,852695	0,191972	-0,771998	9,661476	-91,373893	0,499286	1,852695	0,191972	-0,771998	9,661476	-91,373893	0,499286
12:44:26,98	-0,295009	3,003978	-0,235997	-0,386017	-1,033013	-0,941014	1,852695	0,191972	-0,771998	-5,408333	54,062695	0,499286	-1,859586	-4,261264	-1,965236	-47,891684	34,366039	13,238272	1,852695	0,191972	-0,771998	9,661476	-91,373893	0,499286	1,852695	0,191972	-0,771998	9,661476	-91,373893	0,499286
12:44:27,03	-0,295009	3,003978	-0,235997	-0,386017	-1,033013	-0,941014	1,852443	0,196086	-0,770833	-5,552885	54,040907	0,500104	-1,859039	-4,261659	-1,967964	-47,899137	34,340633	13,229541	1,852443	0,196086	-0,770833	9,839846	-91,375848	0,500104	1,852443	0,196086	-0,770833	9,839846	-91,375848	0,500104
12:44:27,08	-0,295009	3,003978	-0,235997	-0,386017	-1,033013	-0,941014	1,852443	0,196086	-0,770833	-5,552885	54,040907	0,500104	-1,856066	-4,258703	-1,966420	-47,879903	34,330510	13,214496	1,848396	0,194990	-0,769290	9,811647	-91,246897	0,485060	1,848396	0,194990	-0,769290	9,811647	-91,246897	0,485060
12:44:27,13	-0,295009	3,003978	-0,235997	-0,386017	-1,033013	-0,941014	1,848396	0,194990	-0,769290	-5,495034	53,852208	0,485060	-1,858524	-4,257513	-1,967603	-47,914048	34,311820	13,224411	1,848396	0,194990	-0,769290	9,811647	-91,246897	0,485060	1,848396	0,194990	-0,769290	9,811647	-91,246897	0,485060
12:44:27,18	-0,295009	3,003978	-0,235997	-0,386017	-1,033013	-0,941014	1,848594	0,197713	-0,770473	-5,669921	53,842277	0,494974	-1,856679	-4,261174	-1,966413	-47,891065	34,313843	13,218445	1,848594	0,197713	-0,770473	9,850565	-91,272369	0,494974	1,848594	0,197713	-0,770473	9,850565	-91,272369	0,494974
12:44:27,23	-0,295009	3,003978	-0,235997	-0,386017	-1,033013	-0,941014	1,850843	0,194284	-0,769282	-5,478374	53,978101	0,489008	-1,859092	-4,259192	-1,967599	-47,910350	34,314547	13,219265	1,850843	0,194284	-0,769282	9,772942	-91,313068	0,489008	1,850843	0,194284	-0,769282	9,772942	-91,313068	0,489008
12:44:27,28	-0,295009	3,003978	-0,235997	-0,386017	-1,033013	-0,941014	1,852502	0,196084	-0,770450	-5,564133	54,037228	0,499769	-1,859067	-4,261711	-1,967581	-47,910651	34,334164	13,229206	1,852502	0,196084	-0,770450	9,828430	-91,384144	0,499769	1,852502	0,196084	-0,770450	9,828430	-91,384144	0,499769
12:44:27,33	-0,295009	3,003978	-0,235997	-0,386017	-1,033013	-0,941014	1,849831	0,199693	-0,772047	-5,769496	53,917438	0,466252	-1,860857	-4,257594	-1,969178	-47,902966	34,309325	13,195689	1,849831	0,199693	-0,772047	9,906413	-91,294301	0,466252	1,849831	0,199693	-0,772047	9,906413	-91,294301	0,466252
12:44:27,38	-0,295009	3,003978	-0,235997	-0,386017	-1,033013	-0,941014	1,849831	0,199693	-0,772047	-5,769496	53,917438	0,466252	-1,860213	-4,262085	-1,966417	-47,889316	34,300546	13,212413	1,853398	0,196890	-0,769287	9,831346	-91,372625	0,482976	1,853398	0,196890	-0,769287	9,831346	-91,372625	0,482976
12:44:27,43	-0,295009	3,003978	-0,235997	-0,386017	-1,033013	-0,941014	1,853398	0,196890	-0,769287	-5,624499	54,119151	0,482976	-1,857791	-4,259388	-1,967555	-47,843152	34,289809	13,232486	1,853398	0,196890	-0,769287	9,831346	-91,372625	0,482976	1,853398	0,196890	-0,769287	9,831346	-91,372625	0,482976
12:44:27,48	-0,295009	3,003978	-0,235997	-0,386017	-1,033013	-0,941014	1,846131	0,196202	-0,771967	-5,546620	53,800094	0,519623	-1,855984	-4,256135	-1,969097	-47,817286	34,307620	13,249060	1,846131	0,196202	-0,771967	9,855275	-91,121199	0,519623	1,846131	0,196202	-0,771967	9,855275	-91,121199	0,519623
12:44:27,53	-0,295009	3,003978	-0,235997	-0,386017	-1,033013	-0,941014	1,846131	0,196202	-0,771967	-5,546620	53,800094	0,519623	-1,857843	-4,261940	-1,969140	-47,877485	34,296358	13,199709	1,846131	0,196202	-0,771967	9,855275	-91,121199	0,519623	1,846131	0,196202	-0,771967	9,855275	-91,121199	0,519623
12:44:27,58	-0,295009	3,003978	-0,235997	-0,386017	-1,033013	-0,941014	1,852088	0,194910	-0,772009	-5,519243	54,063372	0,470273	-1,858908	-4,258272	-1,965621	-47,815125	34,282063	13,211365	1,852088	0,194910	-0,772009	9,781161	-91,325570	0,470273	1,852088	0,194910	-0,772009	9,781161	-91,325570	0,470273
12:44:27,63	-0,295009	3,003978	-0,235997	-0,386017	-1,033013	-0,941014	1,849444	0,197666	-0,768491	-5,643772	53,987017	0,481928	-1,857746	-4,258307	-1,967549	-47,809682	34,260536	13,226524	1,849444	0,197666	-0,768491	9,873003	-91,194342	0,481928	1,849444	0,197666	-0,768491	9,873003	-91,194342	0,481928
12:51:57,93	-0,314953	3,219906	-0,241974	-0,066016	-1,324006	-0,941034	-0,069019	-0,064856	0,035836	-2,008907	2,317823	-1,949733	-0,674688	-2,729057	-1,161273	-11,168207	1,533990	10,802387	-0,069019	-0,064856	0,035836	-7,100115	7,735794	-1,949733	-0,069019	-0,064856	0,035836	-7,100115	7,735794	-1,949733
12:51:57,98	-0,314953	3,219906	-0,241974	-0,066016	-1,324006	-0,941034	-0,067004	-0,063291	0,035857	-2,111215	2,442877	-1,927050	-0,669997	-2,725710	-1,161294	-11,164264	1,512635	10,783601	-0,067004	-0,063291	0,035857	-7,079539	7,702728	-1,927050	-0,067004	-0,063291	0,035857	-7,079539	7,702728	-1,927050
12:51:58,03	-0,314953	3,219906	-0,241974	-0,066016	-1,324006	-0,941034	-0,072249	-0,065680	0,035837	-2,003519	2,184257	-1,945835	-0,672296	-2,728497	-1,158953	-11,154134	1,523407	10,776762	-0,068685	-0,065082	0,038178	-7,129138	7,764743	-1,952675	-0,068685	-0,065082	0,038178	-7,129138	7,764743	-1,952675
12:51:58,08	-0,314953	3,219906	-0,241974	-0,066016	-1,324006	-0,941034	-0,068685	-0,065082	0,038178	-2,020196	2,372965	-1,952675	-0,668230	-2,727177	-1,160117	-11,176793	1,534034	10,793477	-0,068685	-0,065082	0,038178	-7,129138	7,764743	-1,952675	-0,068685	-0,065082	0,038178	-7,129138	7,764743	-1,952675
12:51:58,13	-0,314953	3,219906	-0,241974	-0,066016	-1,324006	-0,941034	-0,071862	-0,067944	0,037013	-1,873514	2,182849	-1,935959	-0,675810	-2,725083	-1,160148	-11,144255	1,548728	10,758717	-0,069885	-0,060332	0,036982	-6,976390	7,792432	-1,970719	-0,069885	-0,060332	0,036982	-6,976390	7,792432	-1,970719
12:51:58,18	-0,314953	3,219906	-0,241974	-0,066016	-1,324006	-0,941034	-0,069885	-0,060332	0,036982	-2,240337	2,306473	-1,970719	-0,672906	-2,724565	-1,160523	-11,159131	1,551743	10,783999	-0,069885	-0,060332	0,036982	-6,976390	7,792432	-1,970719	-0,069885	-0,060332	0,036982	-6,976390	7,792432	-1,970719
12:51:58,23	-0,314953	3,219906	-0,241974	-0,066016	-1,324006	-0,941034	-0,071786	-0,062589	0,036608	-2,127815	2,193232	-1,945437	-0,675226	-2,725336	-1,160521	-11,145536	1,552610	10,778525	-0,071786	-0,062589	0,036608	-7,041019	7,828417	-1,945437	-0,071786	-0,062589	0,036608	-7,041019	7,828417	-1,945437
12:51:58,28	-0,314953	3,219906	-0,241974	-0,066016	-1,324006	-0,941034	-0,069958	-0,060964	0,036610	-2,204755	2,299604	-1,950911	-0,675808	-2,724097	-1,162844	-11,140174	1,574603	10,795207	-0,069958	-0,060964	0,036610	-6,990416	7,791327	-1,950911	-0,069958	-0,060964	0,036610	-6,990416	7,791327	-1,950911
12:51:58,33	-0,314953	3,219906	-0,241974	-0,066016	-1,324006	-0,941034	-0,070740	-0,059840	0,034286	-2,241444	2,252598	-1,934229	-0,672307	-2,727631	-1,162837	-11,150452	1,529750	10,784262	-0,070740	-0,059840	0,034286	-6,938918	7,805691	-1,934229	-0,070740	-0,059840	0,034286	-6,938918	7,805691	-1,934229
12:51:58,38	-0,314953	3,219906	-0,241974	-0,066016	-1,324006	-0,941034	-0,069430	-0,064640	0,034294	-2,035837	2,334248	-1,945175	-0,671126	-2,727285	-1,162041	-11,160555	1,569926	10,814495	-0,069430	-0,064640	0,034294	-7,110095	7,784500	-1,945175	-0,069430	-0,064640	0,034294	-7,110095	7,784500	-1,945175
12:51:58,43	-0,314953	3,219906	-0,241974	-0,066016	-1,324006	-0,941034	-0,069411	-0,062645	0,034670	-2,124864	2,338535	-1,959843	-0,674044	-2,726650	-1,162461	-11,140241	1,540845	10,769594	-0,069411	-0,062645	0,034670	-7,042514	7,787290	-1,959843	-0,069411	-0,062645	0,034670	-7,042514	7,787290	-1,959843
12:51:58,48	-0,314953	3,219906	-0,241974	-0,066016	-1,324006	-0,941034	-0,072070	-0,063867	0,034278	-2,027545	2,189302	-1,962750	-0,671656	-2,724958	-1,162853	-11,132833	1,575568	10,766687	-0,072070	-0,063867	0,034278	-7,041121	7,846817	-1,962750	-0,072070	-0,063867	0,034278	-7,041121	7,846817	-1,962750
12:51:58,53	-0,314953	3,219906	-0,241974	-0,066016	-1,324006	-0,941034	-0,072070	-0,063867	0,034278	-2,027545	2,189302	-1,962750	-0,671711	-2,725057	-1,162450	-11,150264	1,559423	10,795151	-0,072070	-0,063867	0,034278	-7,041121	7,846817	-1,962750	-0,072070	-0,063867	0,034278	-7,041121	7,846817	-1,962750
12:51:58,58	-0,314953	3,219906	-0,241974	-0,066016	-1,324006	-0,941034	-0,071958	-0,063869	0,034680	-2,050143	2,188138	-1,934286	-0,669921	-2,726355	-1,158965	-11,144462	1,532151	10,763143	-0,071958	-0,063869	0,034680	-7,063869	7,836809	-1,934286	-0,071958	-0,063869	0,034680	-7,063869	7,836809	-1,934286
12:51:58,63	-0,314953	3,219906	-0,241974	-0,066016	-1,324006	-0,941034	-0,071728	-0,066068	0,038166	-1,956522	2,218757	-1,966294	-0,673474	-2,725139	-1,163602	-11,127682	1,508948	10,803376	-0,071728	-0,066068	0,038166	-7,142854	7,849375	-1,966294	-0,071728	-0,066068	0,038166	-7,142854	7,849375	-1,966294
12:51:58,68	-0,314953	3,219906	-0,241974	-0,066016	-1,324006	-0,941034	-0,071004	-0,062383	0,033529	-2,159827	2,282503	-1,926061	-0,674654	-2,727679	-1,161663	-11,150628	1,540374	10,798013	-0,071004	-0,062383	0,033529	-7,056916	7,856340	-1,926061	-0,071004	-0,062383	0,033529	-7,056916	7,856340	-1,926061
12:51:58,73	-0,314953	3,219906	-0,241974	-0,066016	-1,324006	-0,941034	-0,068215	-0,062631	0,035467	-2,131193	2,391954	-1,931424	-0,671747	-2,727376	-1,161269	-11,160584	1,520692	10,807483	-0,068215	-0,062631	0,035467	-7,047744	7,746843	-1,931424	-0,068215	-0,062631	0,035467	-7,047744	7,746843	-1,931424
12:51:58,78	-0,314953	3,219906	-0,241974	-0,066016	-1,324006	-0,941034	-0,069931	-0,064997	0,035861	-2,030198	2,303940	-1,921954	-0,672886	-2,726541	-1,162065	-11,151199	1,548567	10,784465	-0,069931	-0,064997	0,035861	-7,132459	7,793536	-1,921954	-0,069931	-0,064997	0,035861	-7,132459	7,793536	-1,921954
12:51:58,83	-0,314953	3,219906	-0,241974	-0,066016	-1,324006	-0,941034	-0,070110	-0,062246	0,033906	-2,132654	2,298730	-1,939499	-0,674040	-2,725845	-1,163225	-11,136756	1,553783	10,789938	-0,070110	-0,062246	0,033906	-7,018998	7,802366	-1,939499	-0,070110	-0,062246	0,033906	-7,018998	7,802366	-1,939499
12:51:58,88	-0,314953	3,219906	-0,241974	-0,066016	-1,324006	-0,941034	-0,073017	-0,066003	0,035069	-1,954135	2,160718	-1,949697	-0,669333	-2,725207	-1,162061	-11,133796	1,532627	10,779740	-0,073017	-0,066003	0,035069	-7,135399	7,892538	-1,949697	-0,073017	-0,066003	0,035069	-7,135399	7,892538	-1,949697
12:51:58,93	-0,314953	3,219906	-0,241974	-0,066016	-1,324006	-0,941034	-0,073017	-0,066003	0,035069	-1,954135	2,160718	-1,949697	-0,672304	-2,726965	-1,160495	-11,153076	1,539536	10,802657	-0,073017	-0,066003	0,035069	-7,135399	7,892538	-1,949697	-0,073017	-0,066003	0,035069	-7,135399	7,892538	-1,949697
12:51:58,98	-0,314953	3,219906	-0,241974	-0,066016	-1,324006	-0,941034	-0,070009	-0,064309	0,036636	-2,045881	2,296985	-1,926779	-0,672345	-2,728401	-1,159341	-11,176482	1,529911	10,791977	-0,070009	-0,064309	0,036636	-7,094163	7,792672	-1,926779	-0,070009	-0,064309	0,036636	-7,094163	7,792672	-1,926779
12:51:59,03	-0,314953	3,219906	-0,241974	-0,066016	-1,324006	-0,941034	-0,068744	-0,064992	0,037789	-2,030437	2,347317	-1,937460	-0,672311	-2,725511	-1,161295	-11,157843	1,552377	10,784438	-0,068744	-0,064992	0,037789	-7,132283	7,743687	-1,937460	-0,068744	-0,064992	0,037789	-7,132283	7,743687	-1,937460
12:51:59,08	-0,314953	3,219906	-0,241974	-0,066016	-1,324006	-0,941034	-0,072870	-0,060043	0,035041	-2,236994	2,187621	-1,979100	-0,674568	-2,722353	-1,162090	-11,103565	1,546450	10,750337	-0,072870	-0,060043	0,035041	-6,950359	7,907916	-1,979100	-0,072870	-0,060043	0,035041	-6,950359	7,907916	-1,979100
12:51:59,13	-0,314953	3,219906	-0,241974	-0,066016	-1,324006	-0,941034	-0,072870	-0,060043	0,035041	-2,236994	2,187621	-1,979100	-0,671708	-2,726964	-1,160526	-11,141343	1,497889	10,752873	-0,072870	-0,060043	0,035041	-6,950359	7,907916	-1,979100	-0,072870	-0,060043	0,035041	-6,950359	7,907916	-1,979100
12:51:59,18	-0,314953	3,219906	-0,241974	-0,066016	-1,324006	-0,941034	-0,070307	-0,064825	0,036605	-2,049275	2,312447	-1,976563	-0,672351	-2,725214	-1,161681	-11,156207	1,500465	10,787876	-0,070307	-0,064825	0,036605	-7,138025	7,831567	-1,976563	-0,070307	-0,064825	0,036605	-7,138025	7,831567	-1,976563
12:51:59,23	-0,314953	3,219906	-0,241974	-0,066016	-1,324006	-0,941034	-0,071501	-0,063393	0,035450	-2,128918	2,236199	-1,941561	-0,674573	-2,732230	-1,159821	-11,415276	1,573830	10,800022	-0,071501	-0,063393	0,035450	-7,105290	7,849048	-1,941561	-0,071501	-0,063393	0,035450	-7,105290	7,849048	-1,941561
12:51:59,28	-0,314953	3,219906	-0,241974	-0,066016	-1,324006	-0,941034	-0,049545	-0,490039	0,033448	-1,764658	2,641795	0,335255	-0,313843	-2,957551	-1,163682	-22,704369	-17,029272	13,064692	-0,049545	-0,490039	0,033448	-40,232687	6,531078	0,335255	-0,049545	-0,490039	0,033448	-40,232687	6,531078	0,335255
12:51:59,33	-0,315025	3,269740	-0,241974	-0,066004	-1,323989	-0,941011	-0,072201	-0,572291	0,029716	-1,721972	2,877418	0,779709	-0,231283	-2,979057	-1,167415	-23,597282	-21,403259	13,509146	-0,072201	-0,572291	0,029716	-46,646814	8,545158	0,779709	-0,072201	-0,572291	0,029716	-46,646814	8,545158	0,779709
12:51:59,38	-0,315025	3,269740	-0,241974	-0,066004	-1,323989	-0,941011	-0,072201	-0,572291	0,029716	-1,721972	2,877418	0,779709	-0,231074	-2,975821	-1,167748	-23,486226	-21,406703	13,532839	-0,075108	-0,570854	0,029382	-46,556186	8,720103	0,803402	-0,075108	-0,570854	0,029382	-46,556186	8,720103	0,803402
12:51:59,43	-0,315025	3,269740	-0,241974	-0,066004	-1,323989	-0,941011	-0,075108	-0,570854	0,029382	-1,744154	2,824134	0,803402	-0,236233	-2,972922	-1,167789	-23,456321	-21,295614	13,487202	-0,075108	-0,570854	0,029382	-46,556186	8,720103	0,803402	-0,075108	-0,570854	0,029382	-46,556186	8,720103	0,803402
12:51:59,48	-0,315025	3,269740	-0,241974	-0,066004	-1,323989	-0,941011	-0,075437	-0,565513	0,032081	-1,901251	2,831416	0,750249	-0,235534	-2,972866	-1,165050	-23,404784	-21,314435	13,479686	-0,075437	-0,565513	0,032081	-46,294026	8,753222	0,750249	-0,075437	-0,565513	0,032081	-46,294026	8,753222	0,750249
12:51:59,53	-0,315025	3,269740	-0,241974	-0,066004	-1,323989	-0,941011	-0,075437	-0,565513	0,032081	-1,901251	2,831416	0,750249	-0,236640	-2,973365	-1,165443	-23,384489	-21,283228	13,461071	-0,075437	-0,565513	0,032081	-46,294026	8,753222	0,750249	-0,075437	-0,565513	0,032081	-46,294026	8,753222	0,750249
12:51:59,58	-0,315025	3,269740	-0,241974	-0,066004	-1,323989	-0,941011	-0,074452	-0,564805	0,031688	-1,900871	2,884600	0,731634	-0,237789	-2,973813	-1,165058	-23,386683	-21,245483	13,456958	-0,074452	-0,564805	0,031688	-46,238102	8,729096	0,731634	-0,074452	-0,564805	0,031688	-46,238102	8,729096	0,731634
12:51:59,63	-0,315025	3,269740	-0,241974	-0,066004	-1,323989	-0,941011	-0,073489	-0,564034	0,032073	-1,909384	2,913888	0,727521	-0,234859	-2,972281	-1,165429	-23,374002	-21,281465	13,476015	-0,073489	-0,564034	0,032073	-46,186074	8,682811	0,727521	-0,073489	-0,564034	0,032073	-46,186074	8,682811	0,727521
12:51:59,68	-0,315025	3,269740	-0,241974	-0,066004	-1,323989	-0,941011	-0,076281	-0,565806	0,031702	-1,842073	2,797683	0,746578	-0,236539	-2,971098	-1,167385	-23,340393	-21,251016	13,448649	-0,076281	-0,565806	0,031702	-46,257846	8,785769	0,746578	-0,076281	-0,565806	0,031702	-46,257846	8,785769	0,746578
12:51:59,73	-0,315025	3,269740	-0,241974	-0,066004	-1,323989	-0,941011	-0,076466	-0,563760	0,029746	-1,905314	2,801973	0,719213	-0,232569	-2,976665	-1,169358	-23,562429	-21,618722	13,503201	-0,076466	-0,563760	0,029746	-46,160441	8,804539	0,719213	-0,076466	-0,563760	0,029746	-46,160441	8,804539	0,719213
12:51:59,78	-0,315025	3,269740	-0,241974	-0,066004	-1,323989	-0,941011	-0,073630	-0,569981	0,027772	-2,011263	2,941010	0,773764	0,085904	-3,058316	-1,160088	-27,409622	-37,687072	15,124504	-0,073630	-0,569981	0,027772	-46,754768	8,720949	0,773764	-0,073630	-0,569981	0,027772	-46,754768	8,720949	0,773764
12:51:59,83	-0,315044	3,319892	-0,241998	-0,065994	-1,324016	-0,941001	-0,180928	-0,937487	0,028506	-1,472893	2,790023	2,696510	0,139350	-3,067495	-1,168624	-28,147172	-40,416749	15,425946	-0,180928	-0,937487	0,028506	-75,065606	16,992859	2,696510	-0,180928	-0,937487	0,028506	-75,065606	16,992859	2,696510
12:51:59,88	-0,315044	3,319892	-0,241998	-0,065994	-1,324016	-0,941001	-0,174051	-0,932420	0,026967	-1,431529	3,063115	2,665820	0,131524	-3,070917	-1,170163	-28,067932	-40,110516	15,395256	-0,174051	-0,932420	0,026967	-74,626516	16,726136	2,665820	-0,174051	-0,932420	0,026967	-74,626516	16,726136	2,665820
12:51:59,93	-0,315044	3,319892	-0,241998	-0,065994	-1,324016	-0,941001	-0,174051	-0,932420	0,026967	-1,431529	3,063115	2,665820	0,128603	-3,071566	-1,168245	-28,116970	-39,954501	15,394145	-0,174051	-0,932420	0,026967	-74,626516	16,726136	2,665820	-0,174051	-0,932420	0,026967	-74,626516	16,726136	2,665820
12:51:59,98	-0,315044	3,319892	-0,241998	-0,065994	-1,324016	-0,941001	-0,172029	-0,930215	0,028886	-1,435606	3,047810	2,664708	0,126406	-3,071306	-1,167423	-28,059402	-39,898499	15,423576	-0,172029	-0,930215	0,028886	-74,457484	16,552063	2,664708	-0,172029	-0,930215	0,028886	-74,457484	16,552063	2,664708
12:52:00,03	-0,315044	3,319892	-0,241998	-0,065994	-1,324016	-0,941001	-0,171155	-0,928183	0,029707	-1,464000	3,115095	2,694140	0,127037	-3,066457	-1,168653	-28,054576	-39,833440	15,364201	-0,175670	-0,926305	0,028478	-74,217831	16,642070	2,634764	-0,175670	-0,926305	0,028478	-74,217831	16,642070	2,634764
12:52:00,08	-0,315044	3,319892	-0,241998	-0,065994	-1,324016	-0,941001	-0,173600	-0,928291	0,027316	-1,363152	2,969525	2,606682	0,127722	-3,069243	-1,169815	-28,027753	-39,806825	15,336119	-0,173600	-0,928291	0,027316	-74,234000	16,597131	2,606682	-0,173600	-0,928291	0,027316	-74,234000	16,597131	2,606682
12:52:00,13	-0,315044	3,319892	-0,241998	-0,065994	-1,324016	-0,941001	-0,173600	-0,928291	0,027316	-1,363152	2,969525	2,606682	0,125423	-3,067197	-1,167464	-28,007146	-39,776814	15,364415	-0,174222	-0,925277	0,029667	-74,117838	16,616461	2,634978	-0,174222	-0,925277	0,029667	-74,117838	16,616461	2,634978
12:52:00,18	-0,315044	3,319892	-0,241998	-0,065994	-1,324016	-0,941001	-0,174222	-0,925277	0,029667	-1,483581	2,940008	2,634978	0,120717	-3,067530	-1,168258	-28,025910	-39,713519	15,361410	-0,171581	-0,921368	0,028873	-73,968823	16,498562	2,631974	-0,171581	-0,921368	0,028873	-73,968823	16,498562	2,631974
12:52:00,23	-0,315044	3,319892	-0,241998	-0,065994	-1,324016	-0,941001	-0,171581	-0,921368	0,028873	-1,641402	3,029471	2,631974	0,127902	-3,066530	-1,168999	-27,970718	-39,703148	15,367862	-0,171581	-0,921368	0,028873	-73,968823	16,498562	2,631974	-0,171581	-0,921368	0,028873	-73,968823	16,498562	2,631974
12:52:00,28	-0,315044	3,319892	-0,241998	-0,065994	-1,324016	-0,941001	-0,176039	-0,927090	0,028132	-1,307277	2,840246	2,638425	0,123759	-3,070949	-1,166666	-28,002056	-39,684326	15,370840	-0,176039	-0,927090	0,028132	-74,083880	16,659323	2,638425	-0,176039	-0,927090	0,028132	-74,083880	16,659323	2,638425
12:52:00,33	-0,315044	3,319892	-0,241998	-0,065994	-1,324016	-0,941001	-0,170141	-0,925712	0,030465	-1,378315	3,110401	2,641404	0,122100	-3,067050	-1,169763	-27,944892	-39,654014	15,378245	-0,170141	-0,925712	0,030465	-74,046724	16,466470	2,641404	-0,170141	-0,925712	0,030465	-74,046724	16,466470	2,641404
12:52:00,38	-0,315044	3,319892	-0,241998	-0,065994	-1,324016	-0,941001	-0,173174	-0,922106	0,031639	-1,498345	2,995846	2,636674	0,122153	-3,066519	-1,165492	-27,930909	-39,647468	15,366110	-0,173174	-0,922106	0,031639	-73,883668	16,590044	2,636674	-0,173174	-0,922106	0,031639	-73,883668	16,590044	2,636674
12:52:00,43	-0,315044	3,319892	-0,241998	-0,065994	-1,324016	-0,941001	-0,172824	-0,924274	0,027710	-1,395911	2,979805	2,591322	0,123855	-3,067907	-1,169421	-27,965758	-39,639265	15,320759	-0,172824	-0,924274	0,027710	-73,951448	16,546466	2,591322	-0,172824	-0,924274	0,027710	-73,951448	16,546466	2,591322
12:52:00,48	-0,315044	3,319892	-0,241998	-0,065994	-1,324016	-0,941001	-0,172176	-0,924626	0,030045	-1,384835	3,000773	2,599633	0,123836	-3,068644	-1,167086	-27,980360	-39,639140	15,329070	-0,172176	-0,924626	0,030045	-73,967952	16,516597	2,599633	-0,172176	-0,924626	0,030045	-73,967952	16,516597	2,599633
12:52:00,53	-0,315044	3,319892	-0,241998	-0,065994	-1,324016	-0,941001	-0,172176	-0,924626	0,030045	-1,384835	3,000773	2,599633	0,122736	-3,066150	-1,172508	-27,941233	-39,591969	15,348193	-0,172176	-0,924626	0,030045	-73,967952	16,516597	2,599633	-0,172176	-0,924626	0,030045	-73,967952	16,516597	2,599633
12:52:00,58	-0,315044	3,319892	-0,241998	-0,065994	-1,324016	-0,941001	-0,173785	-0,922426	0,024622	-1,438800	2,927399	2,618756	0,122234	-3,066021	-1,169789	-27,906372	-39,595797	15,326609	-0,173646	-0,921927	0,027342	-73,821918	16,597960	2,597173	-0,173646	-0,921927	0,027342	-73,821918	16,597960	2,597173
12:52:00,63	-0,315044	3,319892	-0,241998	-0,065994	-1,324016	-0,941001	-0,173646	-0,921927	0,027342	-1,450614	2,966727	2,597173	0,120507	-3,067502	-1,167096	-27,918776	-39,545605	15,292272	-0,173646	-0,921927	0,027342	-73,821918	16,597960	2,597173	-0,173646	-0,921927	0,027342	-73,821918	16,597960	2,597173
12:52:00,68	-0,315044	3,319892	-0,241998	-0,065994	-1,324016	-0,941001	-0,171500	-0,921172	0,030035	-1,452653	3,042480	2,562835	0,118724	-3,068008	-1,168246	-27,915346	-39,566842	15,311253	-0,170170	-0,919881	0,028885	-73,747097	16,483595	2,581817	-0,170170	-0,919881	0,028885	-73,747097	16,483595	2,581817
12:52:00,74	-0,315044	3,319892	-0,241998	-0,065994	-1,324016	-0,941001	-0,170170	-0,919881	0,028885	-1,536443	3,125233	2,581817	0,119349	-3,065941	-1,170539	-27,895109	-39,530669	15,362465	-0,170170	-0,919881	0,028885	-73,747097	16,483595	2,581817	-0,170170	-0,919881	0,028885	-73,747097	16,483595	2,581817
12:52:00,79	-0,315044	3,319892	-0,241998	-0,065994	-1,324016	-0,941001	-0,175656	-0,918810	0,028137	-1,553602	2,858193	2,627392	0,120539	-3,062722	-1,168993	-27,880299	-39,542594	15,356829	-0,175656	-0,918810	0,028137	-73,680198	16,647200	2,627392	-0,175656	-0,918810	0,028137	-73,680198	16,647200	2,627392
12:52:00,84	-0,315044	3,319892	-0,241998	-0,065994	-1,324016	-0,941001	-0,173842	-0,920492	0,030071	-1,484991	2,931266	2,616366	0,121089	-3,065134	-1,167060	-27,908158	-39,548297	15,345803	-0,173842	-0,920492	0,030071	-73,743647	16,577842	2,616366	-0,173842	-0,920492	0,030071	-73,743647	16,577842	2,616366
12:52:00,89	-0,315044	3,319892	-0,241998	-0,065994	-1,324016	-0,941001	-0,171615	-0,920490	0,029274	-1,462348	3,049989	2,573208	0,119973	-3,067062	-1,167857	-27,894240	-39,530030	15,302645	-0,171615	-0,920490	0,029274	-73,720799	16,521748	2,573208	-0,171615	-0,920490	0,029274	-73,720799	16,521748	2,573208
12:52:00,94	-0,315044	3,319892	-0,241998	-0,065994	-1,324016	-0,941001	-0,171615	-0,920490	0,029274	-1,462348	3,049989	2,573208	0,122834	-3,065856	-1,170954	-27,917403	-39,540086	15,334190	-0,171615	-0,920490	0,029274	-73,720799	16,521748	2,573208	-0,171615	-0,920490	0,029274	-73,720799	16,521748	2,573208
12:52:00,99	-0,315044	3,319892	-0,241998	-0,065994	-1,324016	-0,941001	-0,173145	-0,919576	0,029267	-1,533932	2,987325	2,572507	0,119947	-3,065279	-1,167864	-27,891599	-39,559321	15,301944	-0,173145	-0,919576	0,029267	-73,720620	16,579245	2,572507	-0,173145	-0,919576	0,029267	-73,720620	16,579245	2,572507
12:52:01,04	-0,315044	3,319892	-0,241998	-0,065994	-1,324016	-0,941001	-0,174155	-0,921046	0,026201	-1,424972	2,922649	2,624190	0,121725	-3,065140	-1,170930	-27,885901	-39,525094	15,353627	-0,174155	-0,921046	0,026201	-73,727099	16,593820	2,624190	-0,174155	-0,921046	0,026201	-73,727099	16,593820	2,624190
12:52:01,09	-0,315044	3,319892	-0,241998	-0,065994	-1,324016	-0,941001	-0,171899	-0,921062	0,026581	-1,401396	3,042752	2,594850	0,120611	-3,067102	-1,170550	-27,872124	-39,506771	15,324286	-0,171899	-0,921062	0,026581	-73,704760	16,536793	2,594850	-0,171899	-0,921062	0,026581	-73,704760	16,536793	2,594850
12:52:01,14	-0,315044	3,319892	-0,241998	-0,065994	-1,324016	-0,941001	-0,171866	-0,917577	0,026578	-1,590028	3,005278	2,629306	0,119301	-3,066354	-1,169804	-27,936746	-39,494987	15,329603	-0,171866	-0,917577	0,026578	-73,619784	16,496766	2,629306	-0,171866	-0,917577	0,026578	-73,619784	16,496766	2,629306
12:52:01,19	-0,315044	3,319892	-0,241998	-0,065994	-1,324016	-0,941001	-0,171866	-0,917577	0,026578	-1,590028	3,005278	2,629306	0,117723	-3,065925	-1,168600	-27,861219	-39,457883	15,338764	-0,171866	-0,917577	0,026578	-73,619784	16,496766	2,629306	-0,171866	-0,917577	0,026578	-73,619784	16,496766	2,629306
12:52:01,24	-0,315044	3,319892	-0,241998	-0,065994	-1,324016	-0,941001	-0,171474	-0,917973	0,028531	-1,514240	3,049850	2,609328	0,121966	-3,068078	-1,168285	-28,034622	-39,611802	15,326148	-0,171474	-0,917973	0,028531	-73,575107	16,510532	2,609328	-0,171474	-0,917973	0,028531	-73,575107	16,510532	2,609328
12:52:01,29	-0,315044	3,319892	-0,241998	-0,065994	-1,324016	-0,941001	-0,171730	-0,922723	0,028846	-1,487205	2,963282	2,596711	0,399040	-3,195829	-1,171816	-34,525601	-53,377056	16,877458	-0,171730	-0,922723	0,028846	-73,920999	16,444126	2,596711	-0,171730	-0,922723	0,028846	-73,920999	16,444126	2,596711
12:52:01,34	-0,315033	3,369965	-0,241985	-0,066002	-1,323987	-0,941007	-0,204443	-1,267785	0,017419	-0,614450	2,621977	4,339209	0,437154	-3,212279	-1,179712	-35,392260	-55,075130	17,068645	-0,204443	-1,267785	0,017419	-100,135578	18,670785	4,339209	-0,204443	-1,267785	0,017419	-100,135578	18,670785	4,339209
12:52:01,39	-0,315033	3,369965	-0,241985	-0,066002	-1,323987	-0,941007	-0,203559	-1,258766	0,015883	-0,648266	2,571259	4,322447	0,428901	-3,208535	-1,181247	-35,258402	-54,649907	17,051883	-0,203559	-1,258766	0,015883	-99,461386	18,550670	4,322447	-0,203559	-1,258766	0,015883	-99,461386	18,550670	4,322447
12:52:01,44	-0,315033	3,369965	-0,241985	-0,066002	-1,323987	-0,941007	-0,200779	-1,252568	0,017445	-0,795384	2,716005	4,295315	0,422144	-3,207844	-1,179686	-35,170700	-54,498288	17,024752	-0,200779	-1,252568	0,017445	-99,121994	18,477121	4,295315	-0,200779	-1,252568	0,017445	-99,121994	18,477121	4,295315
12:52:01,49	-0,315033	3,369965	-0,241985	-0,066002	-1,323987	-0,941007	-0,202049	-1,252071	0,018614	-0,700325	2,645529	4,273456	0,422348	-3,206495	-1,178516	-35,114040	-54,391368	17,002893	-0,202049	-1,252071	0,018614	-98,987887	18,506409	4,273456	-0,202049	-1,252071	0,018614	-98,987887	18,506409	4,273456
12:52:01,54	-0,315033	3,369965	-0,241985	-0,066002	-1,323987	-0,941007	-0,201317	-1,249863	0,016252	-0,748988	2,660615	4,233031	0,418855	-3,203472	-1,180855	-35,100598	-54,336827	17,010615	-0,201317	-1,249863	0,016252	-98,863230	18,464010	4,233031	-0,201317	-1,249863	0,016252	-98,863230	18,464010	4,233031
12:52:01,59	-0,315033	3,369965	-0,241985	-0,066002	-1,323987	-0,941007	-0,201317	-1,249863	0,016252	-0,748988	2,660615	4,233031	0,416570	-3,206645	-1,181622	-35,086849	-54,303421	17,001454	-0,201317	-1,249863	0,016252	-98,863230	18,464010	4,233031	-0,201317	-1,249863	0,016252	-98,863230	18,464010	4,233031
12:52:01,64	-0,315033	3,369965	-0,241985	-0,066002	-1,323987	-0,941007	-0,202081	-1,246863	0,018994	-0,834639	2,637322	4,247016	0,417855	-3,203864	-1,178137	-35,051468	-54,269905	16,976453	-0,202081	-1,246863	0,018994	-98,713412	18,500713	4,247016	-0,202081	-1,246863	0,018994	-98,713412	18,500713	4,247016
12:52:01,69	-0,315033	3,369965	-0,241985	-0,066002	-1,323987	-0,941007	-0,201026	-1,241416	0,018190	-1,070833	2,681062	4,223982	0,412610	-3,202054	-1,178941	-35,037594	-54,223595	16,953419	-0,201026	-1,241416	0,018190	-98,522026	18,461606	4,223982	-0,201026	-1,241416	0,018190	-98,522026	18,461606	4,223982
12:52:01,74	-0,315033	3,369965	-0,241985	-0,066002	-1,323987	-0,941007	-0,204907	-1,259297	0,018593	-0,667933	2,520654	4,314729	0,430035	-3,207634	-1,178538	-35,265199	-54,700581	17,044165	-0,204907	-1,259297	0,018593	-99,522745	18,605822	4,314729	-0,204907	-1,259297	0,018593	-99,522745	18,605822	4,314729
12:52:01,79	-0,315033	3,369965	-0,241985	-0,066002	-1,323987	-0,941007	-0,204907	-1,259297	0,018593	-0,667933	2,520654	4,314729	0,682966	-3,324303	-1,179478	-41,580203	-67,376953	18,430636	-0,204907	-1,259297	0,018593	-99,522745	18,605822	4,314729	-0,204907	-1,259297	0,018593	-99,522745	18,605822	4,314729
12:52:01,84	-0,315045	3,419949	-0,241990	-0,066011	-1,324002	-0,941026	-0,224436	-1,590647	0,012719	-0,102041	2,197376	5,930437	0,726757	-3,356396	-1,184412	-42,997854	-69,478430	18,659873	-0,224436	-1,590647	0,012719	-124,967836	19,815603	5,930437	-0,224436	-1,590647	0,012719	-124,967836	19,815603	5,930437
12:52:01,89	-0,315045	3,419949	-0,241990	-0,066011	-1,324002	-0,941026	-0,226466	-1,582614	0,012328	-0,156325	2,047921	5,886516	0,720816	-3,350621	-1,184803	-42,854138	-69,141741	18,615952	-0,226466	-1,582614	0,012328	-124,391519	19,825522	5,886516	-0,226466	-1,582614	0,012328	-124,391519	19,825522	5,886516
12:52:01,94	-0,315045	3,419949	-0,241990	-0,066011	-1,324002	-0,941026	-0,224491	-1,575279	0,013093	-0,335184	2,128312	5,846600	0,713476	-3,348664	-1,184037	-42,772187	-68,955160	18,576037	-0,224491	-1,575279	0,013093	-123,994583	19,750862	5,846600	-0,224491	-1,575279	0,013093	-123,994583	19,750862	5,846600
12:52:01,99	-0,315045	3,419949	-0,241990	-0,066011	-1,324002	-0,941026	-0,226048	-1,572620	0,013885	-0,364943	2,090122	5,828258	0,711951	-3,345986	-1,183246	-42,680879	-68,882571	18,557695	-0,226048	-1,572620	0,013885	-123,815597	19,834905	5,828258	-0,226048	-1,572620	0,013885	-123,815597	19,834905	5,828258
12:52:02,04	-0,315045	3,419949	-0,241990	-0,066011	-1,324002	-0,941026	-0,226048	-1,572620	0,013885	-0,364943	2,090122	5,828258	0,711999	-3,347190	-1,185986	-42,692673	-68,788560	18,533254	-0,226048	-1,572620	0,013885	-123,815597	19,834905	5,828258	-0,226048	-1,572620	0,013885	-123,815597	19,834905	5,828258
12:52:02,09	-0,315045	3,419949	-0,241990	-0,066011	-1,324002	-0,941026	-0,225029	-1,573263	0,011145	-0,255975	2,085899	5,803817	0,712272	-3,342849	-1,183586	-42,576931	-68,720612	18,577078	-0,225029	-1,573263	0,011145	-123,757125	19,750679	5,803817	-0,225029	-1,573263	0,011145	-123,757125	19,750679	5,803817
12:52:02,14	-0,315045	3,419949	-0,241990	-0,066011	-1,324002	-0,941026	-0,225119	-1,570175	0,014302	-0,255209	2,107294	5,819215	0,709370	-3,345569	-1,182828	-42,589447	-68,661866	18,548651	-0,225119	-1,570175	0,014302	-123,513965	19,779099	5,819215	-0,225119	-1,570175	0,014302	-123,513965	19,779099	5,819215
12:52:02,19	-0,315045	3,419949	-0,241990	-0,066011	-1,324002	-0,941026	-0,225875	-1,569056	0,011566	-0,297365	2,058316	5,807025	0,708779	-3,344354	-1,185565	-42,589770	-68,643171	18,536461	-0,225875	-1,569056	0,011566	-123,468283	19,789526	5,807025	-0,225875	-1,569056	0,011566	-123,468283	19,789526	5,807025
12:52:02,24	-0,315045	3,419949	-0,241990	-0,066011	-1,324002	-0,941026	-0,228005	-1,567245	0,012354	-0,382876	2,003075	5,805680	0,708275	-3,341604	-1,184777	-42,537354	-68,663390	18,535116	-0,228005	-1,567245	0,012354	-123,411575	19,901465	5,805680	-0,228005	-1,567245	0,012354	-123,411575	19,901465	5,805680
12:52:02,29	-0,315045	3,419949	-0,241990	-0,066011	-1,324002	-0,941026	-0,228947	-1,567468	0,016225	-0,310204	1,922371	5,786333	0,708939	-3,340900	-1,180906	-42,534314	-68,594650	18,515770	-0,228947	-1,567468	0,016225	-123,356448	19,894682	5,786333	-0,228947	-1,567468	0,016225	-123,356448	19,894682	5,786333
12:52:02,34	-0,315045	3,419949	-0,241990	-0,066011	-1,324002	-0,941026	-0,225020	-1,564313	0,012353	-0,448946	2,115159	5,803000	0,704243	-3,342724	-1,184777	-42,531542	-68,567006	18,532436	-0,225020	-1,564313	0,012353	-123,247509	19,779193	5,803000	-0,225020	-1,564313	0,012353	-123,247509	19,779193	5,803000
12:52:02,39	-0,315045	3,419949	-0,241990	-0,066011	-1,324002	-0,941026	-0,227155	-1,567239	0,015858	-0,247899	1,984171	5,803149	0,707845	-3,342337	-1,181273	-42,524377	-68,514680	18,532586	-0,227155	-1,567239	0,015858	-123,276148	19,815818	5,803149	-0,227155	-1,567239	0,015858	-123,276148	19,815818	5,803149
12:52:02,44	-0,315045	3,419949	-0,241990	-0,066011	-1,324002	-0,941026	-0,227183	-1,567257	0,011597	-0,246961	2,015347	5,804936	0,707875	-3,342322	-1,185534	-42,496093	-68,531021	18,534372	-0,227183	-1,567257	0,011597	-123,276641	19,849242	5,804936	-0,227183	-1,567257	0,011597	-123,276641	19,849242	5,804936
12:52:02,49	-0,315045	3,419949	-0,241990	-0,066011	-1,324002	-0,941026	-0,227183	-1,567257	0,011597	-0,246961	2,015347	5,804936	0,706760	-3,338256	-1,184009	-42,471828	-68,503281	18,505423	-0,227183	-1,567257	0,011597	-123,276641	19,849242	5,804936	-0,227183	-1,567257	0,011597	-123,276641	19,849242	5,804936
12:52:02,54	-0,315045	3,419949	-0,241990	-0,066011	-1,324002	-0,941026	-0,223285	-1,566192	0,013539	-0,257856	2,197016	5,789831	0,705003	-3,345166	-1,183592	-42,492092	-68,481951	18,519267	-0,223285	-1,566192	0,013539	-123,203916	19,724853	5,789831	-0,223285	-1,566192	0,013539	-123,203916	19,724853	5,789831
12:52:02,59	-0,315045	3,419949	-0,241990	-0,066011	-1,324002	-0,941026	-0,223851	-1,561953	0,014710	-0,424775	2,209401	5,779396	0,701615	-3,342555	-1,182421	-42,429092	-68,456531	18,508833	-0,223851	-1,561953	0,014710	-123,038066	19,781718	5,779396	-0,223851	-1,561953	0,014710	-123,038066	19,781718	5,779396
12:52:02,64	-0,315045	3,419949	-0,241990	-0,066011	-1,324002	-0,941026	-0,224484	-1,562782	0,011577	-0,420018	2,133697	5,781700	0,702650	-3,342421	-1,185554	-42,485315	-68,468365	18,511137	-0,224484	-1,562782	0,011577	-123,098399	19,755727	5,781700	-0,224484	-1,562782	0,011577	-123,098399	19,755727	5,781700
12:52:02,69	-0,315045	3,419949	-0,241990	-0,066011	-1,324002	-0,941026	-0,224484	-1,562782	0,011577	-0,420018	2,133697	5,781700	0,702158	-3,339954	-1,181670	-42,457077	-68,423618	18,505353	-0,224484	-1,562782	0,011577	-123,098399	19,755727	5,781700	-0,224484	-1,562782	0,011577	-123,098399	19,755727	5,781700
12:52:02,75	-0,315045	3,419949	-0,241990	-0,066011	-1,324002	-0,941026	-0,226376	-1,561122	0,015461	-0,453441	2,037423	5,775916	0,706884	-3,342757	-1,182390	-42,435907	-68,470506	18,543233	-0,226376	-1,561122	0,015461	-123,001552	19,807931	5,775916	-0,226376	-1,561122	0,015461	-123,001552	19,807931	5,775916
12:52:02,79	-0,315045	3,419949	-0,241990	-0,066011	-1,324002	-0,941026	-0,225702	-1,561549	0,016268	-0,432849	2,095416	5,798929	0,702191	-3,340750	-1,180862	-42,437992	-68,436495	18,528366	-0,225702	-1,561549	0,016268	-123,014474	19,813048	5,798929	-0,225702	-1,561549	0,016268	-123,014474	19,813048	5,798929
12:52:02,84	-0,315045	3,419949	-0,241990	-0,066011	-1,324002	-0,941026	-0,225702	-1,561549	0,016268	-0,432849	2,095416	5,798929	0,703980	-3,342226	-1,184360	-42,427921	-68,434734	18,511157	-0,225319	-1,563836	0,012770	-123,068516	19,810720	5,781720	-0,225319	-1,563836	0,012770	-123,068516	19,810720	5,781720
12:52:02,89	-0,315045	3,419949	-0,241990	-0,066011	-1,324002	-0,941026	-0,225319	-1,563836	0,012770	-0,307372	2,123211	5,781720	0,705190	-3,340916	-1,182031	-42,416208	-68,430314	18,505319	-0,227058	-1,564229	0,015100	-123,069252	19,864750	5,775883	-0,227058	-1,564229	0,015100	-123,069252	19,864750	5,775883
12:52:02,94	-0,315045	3,419949	-0,241990	-0,066011	-1,324002	-0,941026	-0,224476	-1,563652	0,014718	-0,276912	2,120602	5,796938	0,703399	-3,342864	-1,182413	-42,448112	-68,376837	18,526374	-0,224476	-1,563652	0,014718	-123,023586	19,741952	5,796938	-0,224476	-1,563652	0,014718	-123,023586	19,741952	5,796938
12:52:02,99	-0,315045	3,419949	-0,241990	-0,066011	-1,324002	-0,941026	-0,224476	-1,563652	0,014718	-0,276912	2,120602	5,796938	0,702311	-3,342367	-1,183579	-42,400347	-68,391132	18,501795	-0,224476	-1,563652	0,014718	-123,023586	19,741952	5,796938	-0,224476	-1,563652	0,014718	-123,023586	19,741952	5,796938
12:52:03,04	-0,315045	3,419949	-0,241990	-0,066011	-1,324002	-0,941026	-0,224362	-1,562461	0,013552	-0,327313	2,175042	5,772359	0,699454	-3,341188	-1,182822	-42,378010	-68,342351	18,473278	-0,224362	-1,562461	0,013552	-122,980536	19,787446	5,772359	-0,224362	-1,562461	0,013552	-122,980536	19,787446	5,772359
12:52:03,09	-0,315045	3,419949	-0,241990	-0,066011	-1,324002	-0,941026	-0,223955	-1,559397	0,014308	-0,433234	2,191154	5,743841	0,701140	-3,338789	-1,185151	-42,395580	-68,360154	18,499178	-0,223955	-1,559397	0,014308	-122,845923	19,771616	5,743841	-0,223955	-1,559397	0,014308	-122,845923	19,771616	5,743841
12:52:03,14	-0,315045	3,419949	-0,241990	-0,066011	-1,324002	-0,941026	-0,226875	-1,559658	0,011980	-0,443862	2,032971	5,769742	0,704728	-3,341467	-1,182789	-42,379452	-68,366054	18,507299	-0,226875	-1,559658	0,011980	-122,877044	19,842697	5,769742	-0,226875	-1,559658	0,011980	-122,877044	19,842697	5,769742
12:52:03,19	-0,315045	3,419949	-0,241990	-0,066011	-1,324002	-0,941026	-0,226350	-1,564104	0,014342	-0,209713	2,077237	5,777862	0,700013	-3,336634	-1,183989	-42,380186	-68,325778	18,499539	-0,226350	-1,564104	0,014342	-122,991909	19,845676	5,777862	-0,226350	-1,564104	0,014342	-122,991909	19,845676	5,777862
12:52:03,24	-0,315045	3,419949	-0,241990	-0,066011	-1,324002	-0,941026	-0,228178	-1,557605	0,013142	-0,513167	1,961373	5,770102	0,702479	-3,340658	-1,183185	-42,341822	-68,329653	18,483825	-0,225926	-1,561752	0,013946	-122,879242	19,848847	5,754388	-0,225926	-1,561752	0,013946	-122,879242	19,848847	5,754388
12:52:03,29	-0,315045	3,419949	-0,241990	-0,066011	-1,324002	-0,941026	-0,225926	-1,561752	0,013946	-0,281679	2,113633	5,754388	0,702497	-3,339530	-1,179305	-42,336408	-68,336112	18,476527	-0,225926	-1,561752	0,013946	-122,879242	19,848847	5,754388	-0,225926	-1,561752	0,013946	-122,879242	19,848847	5,754388
12:52:03,34	-0,315045	3,419949	-0,241990	-0,066011	-1,324002	-0,941026	-0,226913	-1,561204	0,017825	-0,313084	2,070262	5,747091	0,701795	-3,340842	-1,185131	-42,382528	-68,323758	18,504852	-0,225425	-1,561252	0,012000	-122,881223	19,797362	5,775415	-0,225425	-1,561252	0,012000	-122,881223	19,797362	5,775415
12:52:03,39	-0,315045	3,419949	-0,241990	-0,066011	-1,324002	-0,941026	-0,225425	-1,561252	0,012000	-0,322959	2,101505	5,775415	0,700079	-3,338206	-1,180483	-42,358726	-68,335354	18,486966	-0,225425	-1,561252	0,012000	-122,881223	19,797362	5,775415	-0,225425	-1,561252	0,012000	-122,881223	19,797362	5,775415
12:52:03,45	-0,315045	3,419949	-0,241990	-0,066011	-1,324002	-0,941026	-0,229156	-1,565359	0,012381	-0,076679	1,947090	5,732440	0,701357	-3,336645	-1,181260	-42,317786	-68,308362	18,468955	-0,229156	-1,565359	0,012381	-122,957392	19,935825	5,732440	-0,229156	-1,565359	0,012381	-122,957392	19,935825	5,732440
12:52:03,50	-0,315045	3,419949	-0,241990	-0,066011	-1,324002	-0,941026	-0,227889	-1,559266	0,013535	-0,377563	1,987892	5,746527	0,701307	-3,337715	-1,183596	-42,345602	-68,288883	18,475964	-0,227889	-1,559266	0,013535	-122,779929	19,877213	5,746527	-0,227889	-1,559266	0,013535	-122,779929	19,877213	5,746527
12:52:03,55	-0,315045	3,419949	-0,241990	-0,066011	-1,324002	-0,941026	-0,227889	-1,559266	0,013535	-0,377563	1,987892	5,746527	0,707933	-3,345978	-1,182449	-42,512856	-68,465933	18,490614	-0,227889	-1,559266	0,013535	-122,779929	19,877213	5,746527	-0,227889	-1,559266	0,013535	-122,779929	19,877213	5,746527
12:52:03,60	-0,315045	3,419949	-0,241990	-0,066011	-1,324002	-0,941026	-0,224046	-1,569135	0,014681	-0,101305	2,131422	5,761177	1,003780	-3,455994	-1,182013	-48,726922	-83,795023	20,036052	-0,224046	-1,569135	0,014681	-123,278428	19,719044	5,761177	-0,224046	-1,569135	0,014681	-123,278428	19,719044	5,761177
12:52:03,65	-0,315009	3,469994	-0,241978	-0,066009	-1,324000	-0,941003	-0,274103	-1,918172	0,007557	-0,612992	1,822327	7,571819	1,035236	-3,477145	-1,189574	-49,857086	-85,774271	20,301255	-0,274103	-1,918172	0,007557	-151,189456	23,339444	7,571819	-0,274103	-1,918172	0,007557	-151,189456	23,339444	7,571819
12:52:03,70	-0,315009	3,469994	-0,241978	-0,066009	-1,324000	-0,941003	-0,274103	-1,918172	0,007557	-0,612992	1,822327	7,571819	1,027607	-3,476955	-1,191132	-49,728066	-85,332107	20,236229	-0,274103	-1,918172	0,007557	-151,189456	23,339444	7,571819	-0,274103	-1,918172	0,007557	-151,189456	23,339444	7,571819
12:52:03,75	-0,315009	3,469994	-0,241978	-0,066009	-1,324000	-0,941003	-0,272569	-1,909746	0,005207	-0,466552	1,746487	7,487625	1,027172	-3,474261	-1,191924	-49,699590	-85,190227	20,217061	-0,272569	-1,909746	0,005207	-150,381646	23,143156	7,487625	-0,272569	-1,909746	0,005207	-150,381646	23,143156	7,487625
12:52:03,80	-0,315009	3,469994	-0,241978	-0,066009	-1,324000	-0,941003	-0,272569	-1,909746	0,005207	-0,466552	1,746487	7,487625	1,024358	-3,475715	-1,192710	-49,689882	-85,056998	20,196780	-0,272569	-1,909746	0,005207	-150,381646	23,143156	7,487625	-0,272569	-1,909746	0,005207	-150,381646	23,143156	7,487625
12:52:03,85	-0,315009	3,469994	-0,241978	-0,066009	-1,324000	-0,941003	-0,270493	-1,905115	0,005571	-0,483900	1,759561	7,450416	1,020459	-3,470781	-1,191151	-49,616832	-84,938240	20,194098	-0,270493	-1,905115	0,005571	-150,035429	22,993291	7,450416	-0,270493	-1,905115	0,005571	-150,035429	22,993291	7,450416
12:52:03,90	-0,315009	3,469994	-0,241978	-0,066009	-1,324000	-0,941003	-0,269647	-1,906337	0,004036	-0,386463	1,796141	7,461902	1,022758	-3,475087	-1,193095	-49,659461	-84,916171	20,191339	-0,269647	-1,906337	0,004036	-150,033881	22,963457	7,461902	-0,269647	-1,906337	0,004036	-150,033881	22,963457	7,461902
12:52:03,95	-0,315009	3,469994	-0,241978	-0,066009	-1,324000	-0,941003	-0,269647	-1,906337	0,004036	-0,386463	1,796141	7,461902	1,021741	-3,474665	-1,193861	-49,606877	-84,849356	20,178756	-0,269504	-1,905244	0,003270	-149,920785	22,971779	7,449320	-0,269504	-1,905244	0,003270	-149,920785	22,971779	7,449320
12:52:04,00	-0,315009	3,469994	-0,241978	-0,066009	-1,324000	-0,941003	-0,266220	-1,900433	0,005218	-0,542433	1,958521	7,458964	1,015932	-3,475103	-1,191912	-49,597681	-84,777445	20,188401	-0,266220	-1,900433	0,005218	-149,726397	22,856763	7,458964	-0,266220	-1,900433	0,005218	-149,726397	22,856763	7,458964
12:52:04,05	-0,315009	3,469994	-0,241978	-0,066009	-1,324000	-0,941003	-0,266220	-1,900433	0,005218	-0,542433	1,958521	7,458964	1,017556	-3,478968	-1,193478	-49,654821	-84,827340	20,183205	-0,266220	-1,900433	0,005218	-149,726397	22,856763	7,458964	-0,266220	-1,900433	0,005218	-149,726397	22,856763	7,458964
12:52:04,10	-0,315009	3,469994	-0,241978	-0,066009	-1,324000	-0,941003	-0,263685	-1,903772	0,003653	-0,440578	2,065807	7,453768	1,332642	-3,592312	-1,197847	-55,496512	-100,682068	21,771875	-0,263685	-1,903772	0,003653	-149,886664	22,765045	7,453768	-0,263685	-1,903772	0,003653	-149,886664	22,765045	7,453768
12:52:04,15	-0,315016	3,519933	-0,241992	-0,066018	-1,324002	-0,941009	-0,318939	-2,285310	-0,009014	0,124420	2,254635	9,296489	1,375605	-3,621886	-1,206145	-56,640507	-103,050997	22,025926	-0,318939	-2,285310	-0,009014	-179,272411	27,291334	9,296489	-0,318939	-2,285310	-0,009014	-179,272411	27,291334	9,296489
12:52:04,20	-0,315016	3,519933	-0,241992	-0,066018	-1,324002	-0,941009	-0,318939	-2,285310	-0,009014	0,124420	2,254635	9,296489	1,364273	-3,616572	-1,210457	-56,584934	-102,557577	21,999007	-0,318939	-2,285310	-0,009014	-179,272411	27,291334	9,296489	-0,318939	-2,285310	-0,009014	-179,272411	27,291334	9,296489
12:52:04,25	-0,315016	3,519933	-0,241992	-0,066018	-1,324002	-0,941009	-0,317875	-2,272839	-0,013326	-0,068977	2,111368	9,269571	1,361555	-3,616819	-1,211268	-56,558739	-102,346648	21,942496	-0,317875	-2,272839	-0,013326	-178,486827	27,064562	9,269571	-0,317875	-2,272839	-0,013326	-178,486827	27,064562	9,269571
12:52:04,30	-0,315016	3,519933	-0,241992	-0,066018	-1,324002	-0,941009	-0,317084	-2,264890	-0,012212	-0,142653	2,011110	9,206646	1,356993	-3,613283	-1,209342	-56,537572	-102,192711	21,936083	-0,317084	-2,264890	-0,012212	-177,936518	26,902171	9,206646	-0,317084	-2,264890	-0,012212	-177,936518	26,902171	9,206646
12:52:04,35	-0,315016	3,519933	-0,241992	-0,066018	-1,324002	-0,941009	-0,317084	-2,264890	-0,012212	-0,142653	2,011110	9,206646	1,356024	-3,615925	-1,207775	-56,493435	-102,077025	21,913596	-0,317084	-2,264890	-0,012212	-177,936518	26,902171	9,206646	-0,317084	-2,264890	-0,012212	-177,936518	26,902171	9,206646
12:52:04,40	-0,315016	3,519933	-0,241992	-0,066018	-1,324002	-0,941009	-0,312705	-2,266335	-0,011802	0,128816	2,152654	9,197613	1,356055	-3,617797	-1,208932	-56,514005	-101,979625	21,927050	-0,312705	-2,266335	-0,011802	-177,778494	26,700010	9,197613	-0,312705	-2,266335	-0,011802	-177,778494	26,700010	9,197613
12:52:04,45	-0,315016	3,519933	-0,241992	-0,066018	-1,324002	-0,941009	-0,313573	-2,261209	-0,014130	-0,063847	2,121207	9,200158	1,352050	-3,614482	-1,211260	-56,465194	-101,922482	21,929595	-0,313573	-2,261209	-0,014130	-177,568759	26,736718	9,200158	-0,313573	-2,261209	-0,014130	-177,568759	26,736718	9,200158
12:52:04,50	-0,315016	3,519933	-0,241992	-0,066018	-1,324002	-0,941009	-0,313876	-2,263112	-0,013359	0,065912	2,083824	9,186598	1,354367	-3,617659	-1,209325	-56,502408	-101,906873	21,919538	-0,313876	-2,263112	-0,013359	-177,588368	26,723065	9,186598	-0,313876	-2,263112	-0,013359	-177,588368	26,723065	9,186598
12:52:04,55	-0,315016	3,519933	-0,241992	-0,066018	-1,324002	-0,941009	-0,313876	-2,263112	-0,013359	0,065912	2,083824	9,186598	1,350404	-3,617435	-1,212447	-56,456472	-101,817205	21,884425	-0,313876	-2,263112	-0,013359	-177,588368	26,723065	9,186598	-0,313876	-2,263112	-0,013359	-177,588368	26,723065	9,186598
12:52:04,60	-0,315016	3,519933	-0,241992	-0,066018	-1,324002	-0,941009	-0,309136	-2,259806	-0,013371	-0,023684	2,269392	9,174180	1,348616	-3,617623	-1,210501	-56,480103	-101,783230	21,903616	-0,309136	-2,259806	-0,013371	-177,418427	26,536600	9,174180	-0,309136	-2,259806	-0,013371	-177,418427	26,536600	9,174180
12:52:04,65	-0,315016	3,519933	-0,241992	-0,066018	-1,324002	-0,941009	-0,309136	-2,259806	-0,013371	-0,023684	2,269392	9,174180	1,350953	-3,612830	-1,209349	-56,481018	-101,774568	21,909162	-0,309136	-2,259806	-0,013371	-177,418427	26,536600	9,174180	-0,309136	-2,259806	-0,013371	-177,418427	26,536600	9,174180
12:52:04,70	-0,315016	3,519933	-0,241992	-0,066018	-1,324002	-0,941009	-0,314890	-2,257323	-0,014942	-0,062723	1,983167	9,153671	1,349343	-3,611399	-1,212072	-56,423839	-101,711730	21,883108	-0,314890	-2,257323	-0,014942	-177,262588	26,702053	9,153671	-0,314890	-2,257323	-0,014942	-177,262588	26,702053	9,153671
12:52:04,75	-0,315016	3,519933	-0,241992	-0,066018	-1,324002	-0,941009	-0,314890	-2,257323	-0,014942	-0,062723	1,983167	9,153671	1,345178	-3,615629	-1,212051	-56,460270	-101,683199	21,916952	-0,314890	-2,257323	-0,014942	-177,262588	26,702053	9,153671	-0,314890	-2,257323	-0,014942	-177,262588	26,702053	9,153671
12:52:04,80	-0,315016	3,519933	-0,241992	-0,066018	-1,324002	-0,941009	-0,310104	-2,255404	-0,015315	-0,091955	2,187161	9,165129	1,345288	-3,614584	-1,212446	-56,427439	-101,628185	21,894565	-0,310104	-2,255404	-0,015315	-177,141184	26,530328	9,165129	-0,310104	-2,255404	-0,015315	-177,141184	26,530328	9,165129
12:52:04,85	-0,315016	3,519933	-0,241992	-0,066018	-1,324002	-0,941009	-0,313014	-2,258443	-0,013765	0,046623	2,032713	9,164679	1,349375	-3,613583	-1,210896	-56,439859	-101,643444	21,894116	-0,313014	-2,258443	-0,013765	-177,241130	26,604317	9,164679	-0,313014	-2,258443	-0,013765	-177,241130	26,604317	9,164679
12:52:04,90	-0,315016	3,519933	-0,241992	-0,066018	-1,324002	-0,941009	-0,313014	-2,258443	-0,013765	0,046623	2,032713	9,164679	1,347119	-3,616109	-1,211667	-56,411791	-101,610097	21,875219	-0,313014	-2,258443	-0,013765	-177,241130	26,604317	9,164679	-0,313014	-2,258443	-0,013765	-177,241130	26,604317	9,164679
12:52:04,95	-0,315016	3,519933	-0,241992	-0,066018	-1,324002	-0,941009	-0,309699	-2,257753	-0,014536	0,053656	2,212735	9,145783	1,346504	-3,616986	-1,211249	-56,427324	-101,594343	21,918999	-0,309699	-2,257753	-0,014536	-177,179930	26,524099	9,145783	-0,309699	-2,257753	-0,014536	-177,179930	26,524099	9,145783
12:52:05,00	-0,315016	3,519933	-0,241992	-0,066018	-1,324002	-0,941009	-0,308762	-2,257595	-0,013380	0,068440	2,217976	9,146469	1,346514	-3,616842	-1,210510	-56,437980	-101,568452	21,875905	-0,308762	-2,257595	-0,013380	-177,152788	26,455755	9,146469	-0,308762	-2,257595	-0,013380	-177,152788	26,455755	9,146469
12:52:05,06	-0,315016	3,519933	-0,241992	-0,066018	-1,324002	-0,941009	-0,308762	-2,257595	-0,013380	0,068440	2,217976	9,146469	1,344819	-3,613192	-1,209354	-56,404268	-101,551003	21,865973	-0,308762	-2,257595	-0,013380	-177,152788	26,455755	9,146469	-0,308762	-2,257595	-0,013380	-177,152788	26,455755	9,146469
12:52:05,11	-0,315016	3,519933	-0,241992	-0,066018	-1,324002	-0,941009	-0,310199	-2,253516	-0,013774	-0,068745	2,156270	9,133543	1,347161	-3,615499	-1,213235	-56,415171	-101,535598	21,864157	-0,310199	-2,253516	-0,013774	-176,969744	26,506906	9,133543	-0,310199	-2,253516	-0,013774	-176,969744	26,506906	9,133543
12:52:05,16	-0,315016	3,519933	-0,241992	-0,066018	-1,324002	-0,941009	-0,309853	-2,256369	-0,013768	0,077639	2,133282	9,149192	1,345999	-3,615284	-1,210899	-56,425676	-101,491317	21,878628	-0,309853	-2,256369	-0,013768	-177,047345	26,456781	9,149192	-0,309853	-2,256369	-0,013768	-177,047345	26,456781	9,149192
12:52:05,21	-0,315016	3,519933	-0,241992	-0,066018	-1,324002	-0,941009	-0,311743	-2,257398	-0,016848	0,149243	2,076036	9,165472	1,347834	-3,614162	-1,213978	-56,381132	-101,496138	21,894909	-0,311743	-2,257398	-0,016848	-177,056516	26,547829	9,165472	-0,311743	-2,257398	-0,016848	-177,056516	26,547829	9,165472
12:52:05,26	-0,315016	3,519933	-0,241992	-0,066018	-1,324002	-0,941009	-0,307485	-2,252341	-0,013770	-0,107914	2,255584	9,148941	1,341326	-3,615321	-1,210901	-56,414457	-101,470186	21,878378	-0,307485	-2,252341	-0,013770	-176,916690	26,393172	9,148941	-0,307485	-2,252341	-0,013770	-176,916690	26,393172	9,148941
12:52:05,31	-0,315016	3,519933	-0,241992	-0,066018	-1,324002	-0,941009	-0,308548	-2,257224	-0,014941	0,180267	2,185164	9,122332	1,346086	-3,616841	-1,212072	-56,410432	-101,432935	21,851769	-0,308548	-2,257224	-0,014941	-177,011812	26,406203	9,122332	-0,308548	-2,257224	-0,014941	-177,011812	26,406203	9,122332
12:52:05,36	-0,315016	3,519933	-0,241992	-0,066018	-1,324002	-0,941009	-0,309525	-2,253990	-0,013374	0,021349	2,161829	9,140249	1,344283	-3,617347	-1,213238	-56,418288	-101,454190	21,856337	-0,309525	-2,253990	-0,013374	-176,916889	26,459529	9,140249	-0,309525	-2,253990	-0,013374	-176,916889	26,459529	9,140249
12:52:05,41	-0,315016	3,519933	-0,241992	-0,066018	-1,324002	-0,941009	-0,308057	-2,257536	-0,016503	0,206403	2,214948	9,103938	1,346111	-3,617423	-1,213634	-56,401808	-101,426492	21,833375	-0,308057	-2,257536	-0,016503	-177,010198	26,397436	9,103938	-0,308057	-2,257536	-0,016503	-177,010198	26,397436	9,103938
12:52:05,46	-0,315016	3,519933	-0,241992	-0,066018	-1,324002	-0,941009	-0,311948	-2,255876	-0,014958	0,093380	2,004419	9,127535	1,346619	-3,613223	-1,212088	-56,422235	-101,445497	21,856972	-0,311948	-2,255876	-0,014958	-176,992865	26,492365	9,127535	-0,311948	-2,255876	-0,014958	-176,992865	26,492365	9,127535
12:52:05,51	-0,315016	3,519933	-0,241992	-0,066018	-1,324002	-0,941009	-0,311948	-2,255876	-0,014958	0,093380	2,004419	9,127535	1,344329	-3,613342	-1,210114	-56,394378	-101,438080	21,884379	-0,311948	-2,255876	-0,014958	-176,992865	26,492365	9,127535	-0,311948	-2,255876	-0,014958	-176,992865	26,492365	9,127535
12:52:05,56	-0,315016	3,519933	-0,241992	-0,066018	-1,324002	-0,941009	-0,307997	-2,255019	-0,013357	0,121445	2,263471	9,125953	1,344972	-3,618334	-1,211274	-56,383107	-101,440524	21,855190	-0,307997	-2,255019	-0,013357	-176,897572	26,441225	9,125953	-0,307997	-2,255019	-0,013357	-176,897572	26,441225	9,125953
12:52:05,61	-0,315016	3,519933	-0,241992	-0,066018	-1,324002	-0,941009	-0,307997	-2,255019	-0,013357	0,121445	2,263471	9,125953	1,340842	-3,619608	-1,210880	-56,411927	-101,370005	21,880829	-0,303530	-2,254065	-0,013749	-176,874354	26,240459	9,151392	-0,303530	-2,254065	-0,013749	-176,874354	26,240459	9,151392
12:52:05,66	-0,315016	3,519933	-0,241992	-0,066018	-1,324002	-0,941009	-0,303530	-2,254065	-0,013749	0,069763	2,413355	9,151392	1,352305	-3,625237	-1,206765	-56,945115	-101,887903	21,936193	-0,303530	-2,254065	-0,013749	-176,874354	26,240459	9,151392	-0,303530	-2,254065	-0,013749	-176,874354	26,240459	9,151392
12:52:05,71	-0,315016	3,519933	-0,241992	-0,066018	-1,324002	-0,941009	-0,304387	-2,266808	-0,009634	0,017258	2,166003	9,206757	1,660030	-3,769830	-1,220016	-64,011779	-117,917051	23,667026	-0,304387	-2,266808	-0,009634	-177,927133	26,060355	9,206757	-0,304387	-2,266808	-0,009634	-177,927133	26,060355	9,206757
12:52:05,76	-0,315023	3,569963	-0,241989	-0,066026	-1,324005	-0,941000	-0,336465	-2,643283	-0,035181	-0,161659	2,460716	11,121776	1,694381	-3,785694	-1,232312	-65,123094	-119,978181	23,851212	-0,336465	-2,643283	-0,035181	-207,659346	28,873246	11,121776	-0,336465	-2,643283	-0,035181	-207,659346	28,873246	11,121776
12:52:05,81	-0,315023	3,569963	-0,241989	-0,066026	-1,324005	-0,941000	-0,336465	-2,643283	-0,035181	-0,161659	2,460716	11,121776	1,686305	-3,784307	-1,235765	-64,926591	-119,510771	23,816625	-0,336465	-2,643283	-0,035181	-207,659346	28,873246	11,121776	-0,336465	-2,643283	-0,035181	-207,659346	28,873246	11,121776
12:52:05,86	-0,315023	3,569963	-0,241989	-0,066026	-1,324005	-0,941000	-0,331244	-2,626451	-0,040599	-0,312166	2,631420	11,044668	1,677195	-3,781800	-1,237729	-64,848012	-119,300157	23,774105	-0,331244	-2,626451	-0,040599	-206,488587	28,634107	11,044668	-0,331244	-2,626451	-0,040599	-206,488587	28,634107	11,044668
12:52:05,91	-0,315023	3,569963	-0,241989	-0,066026	-1,324005	-0,941000	-0,331244	-2,626451	-0,040599	-0,312166	2,631420	11,044668	1,673237	-3,782681	-1,238508	-64,818630	-119,171408	23,758205	-0,328503	-2,623464	-0,041377	-206,283234	28,522520	11,028769	-0,328503	-2,623464	-0,041377	-206,283234	28,522520	11,028769
12:52:05,96	-0,315023	3,569963	-0,241989	-0,066026	-1,324005	-0,941000	-0,328403	-2,623753	-0,042126	-0,175422	2,703160	11,038404	1,673437	-3,782911	-1,239257	-64,775303	-119,022233	23,767840	-0,328403	-2,623753	-0,042126	-206,140044	28,482825	11,038404	-0,328403	-2,623753	-0,042126	-206,140044	28,482825	11,038404
12:52:06,01	-0,315023	3,569963	-0,241989	-0,066026	-1,324005	-0,941000	-0,328403	-2,623753	-0,042126	-0,175422	2,703160	11,038404	1,672951	-3,779824	-1,236181	-64,744118	-118,984093	23,723637	-0,328403	-2,623753	-0,042126	-206,140044	28,482825	11,038404	-0,328403	-2,623753	-0,042126	-206,140044	28,482825	11,038404
12:52:06,06	-0,315023	3,569963	-0,241989	-0,066026	-1,324005	-0,941000	-0,330833	-2,621788	-0,039050	-0,228989	2,584735	10,994201	1,670109	-3,782903	-1,237711	-64,730358	-118,896145	23,735986	-0,330833	-2,621788	-0,039050	-206,039343	28,555159	10,994201	-0,330833	-2,621788	-0,039050	-206,039343	28,555159	10,994201
12:52:06,11	-0,315023	3,569963	-0,241989	-0,066026	-1,324005	-0,941000	-0,329330	-2,620122	-0,040208	-0,189811	2,626235	10,988523	1,670756	-3,780293	-1,237339	-64,712966	-118,856800	23,717960	-0,329330	-2,620122	-0,040208	-205,869377	28,478654	10,988523	-0,329330	-2,620122	-0,040208	-205,869377	28,478654	10,988523
12:52:06,16	-0,315023	3,569963	-0,241989	-0,066026	-1,324005	-0,941000	-0,329330	-2,620122	-0,040208	-0,189811	2,626235	10,988523	1,680488	-3,784324	-1,239898	-64,918190	-119,238237	23,756521	-0,329330	-2,620122	-0,040208	-205,869377	28,478654	10,988523	-0,329330	-2,620122	-0,040208	-205,869377	28,478654	10,988523
12:52:06,21	-0,315023	3,569963	-0,241989	-0,066026	-1,324005	-0,941000	-0,330705	-2,630566	-0,042767	-0,079665	2,567733	11,027084	1,996885	-3,939058	-1,247130	-72,253626	-135,782030	25,564443	-0,330705	-2,630566	-0,042767	-206,579091	28,528077	11,027084	-0,330705	-2,630566	-0,042767	-206,579091	28,528077	11,027084
12:52:06,26	-0,315038	3,619982	-0,242007	-0,066016	-1,324018	-0,941034	-0,364570	-3,032547	-0,065155	0,029175	3,463067	13,097965	2,045742	-3,955028	-1,264590	-72,931446	-138,535939	25,819673	-0,364570	-3,032547	-0,065155	-238,025779	32,081815	13,097965	-0,364570	-3,032547	-0,065155	-238,025779	32,081815	13,097965
12:52:06,31	-0,315038	3,619982	-0,242007	-0,066016	-1,324018	-0,941034	-0,361431	-3,025801	-0,064735	0,172320	3,604024	13,021032	2,038135	-3,955333	-1,261866	-72,787185	-138,135805	25,750468	-0,361431	-3,025801	-0,064735	-237,353098	31,976351	13,021032	-0,361431	-3,025801	-0,064735	-237,353098	31,976351	13,021032
12:52:06,36	-0,315038	3,619982	-0,242007	-0,066016	-1,324018	-0,941034	-0,361431	-3,025801	-0,064735	0,172320	3,604024	13,021032	2,033154	-3,954479	-1,263819	-72,704840	-137,943599	25,702936	-0,361431	-3,025801	-0,064735	-237,353098	31,976351	13,021032	-0,361431	-3,025801	-0,064735	-237,353098	31,976351	13,021032
12:52:06,41	-0,315038	3,619982	-0,242007	-0,066016	-1,324018	-0,941034	-0,360028	-3,015057	-0,066323	0,006319	3,627424	12,929248	2,028129	-3,951176	-1,263453	-72,633764	-137,770918	25,658685	-0,360028	-3,015057	-0,066323	-236,675657	31,889584	12,929248	-0,360028	-3,015057	-0,066323	-236,675657	31,889584	12,929248
12:52:06,46	-0,315038	3,619982	-0,242007	-0,066016	-1,324018	-0,941034	-0,360028	-3,015057	-0,066323	0,006319	3,627424	12,929248	2,023592	-3,951831	-1,266125	-72,580789	-137,665459	25,696179	-0,360028	-3,015057	-0,066323	-236,675657	31,889584	12,929248	-0,360028	-3,015057	-0,066323	-236,675657	31,889584	12,929248
12:52:06,51	-0,315038	3,619982	-0,242007	-0,066016	-1,324018	-0,941034	-0,358901	-3,009919	-0,069798	-0,057274	3,660658	12,931120	2,023116	-3,949583	-1,266928	-72,553935	-137,581956	25,660557	-0,358901	-3,009919	-0,069798	-236,335951	31,834382	12,931120	-0,358901	-3,009919	-0,069798	-236,335951	31,834382	12,931120
12:52:06,56	-0,315038	3,619982	-0,242007	-0,066016	-1,324018	-0,941034	-0,358901	-3,009919	-0,069798	-0,057274	3,660658	12,931120	2,022080	-3,951305	-1,268065	-72,505390	-137,537708	25,661732	-0,356891	-3,009883	-0,070935	-236,272398	31,801042	12,932296	-0,356891	-3,009883	-0,070935	-236,272398	31,801042	12,932296
12:52:06,61	-0,315038	3,619982	-0,242007	-0,066016	-1,324018	-0,941034	-0,356891	-3,009883	-0,070935	0,003435	3,785080	12,932296	2,019235	-3,951205	-1,266892	-72,488266	-137,456364	25,667816	-0,356891	-3,009883	-0,070935	-236,272398	31,801042	12,932296	-0,356891	-3,009883	-0,070935	-236,272398	31,801042	12,932296
12:52:06,66	-0,315038	3,619982	-0,242007	-0,066016	-1,324018	-0,941034	-0,355556	-3,007369	-0,069761	-0,048280	3,828690	12,938380	2,020571	-3,947746	-1,267285	-72,415882	-137,435993	25,634792	-0,355556	-3,007369	-0,069761	-236,126772	31,739807	12,938380	-0,355556	-3,007369	-0,069761	-236,126772	31,739807	12,938380
12:52:06,71	-0,315038	3,619982	-0,242007	-0,066016	-1,324018	-0,941034	-0,359219	-3,006797	-0,070155	-0,024216	3,690699	12,905356	2,016983	-3,950012	-1,266920	-72,471814	-137,368096	25,631519	-0,359219	-3,006797	-0,070155	-236,057767	31,889385	12,905356	-0,359219	-3,006797	-0,070155	-236,057767	31,889385	12,905356
12:52:06,76	-0,315038	3,619982	-0,242007	-0,066016	-1,324018	-0,941034	-0,359455	-3,005401	-0,070958	0,010497	3,613916	12,880751	2,019480	-3,946844	-1,268088	-72,418110	-137,310825	25,610188	-0,359455	-3,005401	-0,070958	-235,913498	31,831125	12,880751	-0,359455	-3,005401	-0,070958	-235,913498	31,831125	12,880751
12:52:06,81	-0,315038	3,619982	-0,242007	-0,066016	-1,324018	-0,941034	-0,359455	-3,005401	-0,070958	0,010497	3,613916	12,880751	2,018357	-3,948248	-1,267282	-72,396159	-137,308663	25,628519	-0,359455	-3,005401	-0,070958	-235,913498	31,831125	12,880751	-0,359455	-3,005401	-0,070958	-235,913498	31,831125	12,880751
12:52:06,86	-0,315038	3,619982	-0,242007	-0,066016	-1,324018	-0,941034	-0,357677	-3,005131	-0,070152	0,009286	3,724300	12,899083	2,011940	-3,950929	-1,267293	-72,402900	-137,230825	25,615046	-0,352147	-3,000914	-0,070163	-235,717692	31,610634	12,885610	-0,352147	-3,000914	-0,070163	-235,717692	31,610634	12,885610
12:52:06,91	-0,315038	3,619982	-0,242007	-0,066016	-1,324018	-0,941034	-0,352147	-3,000914	-0,070163	-0,145967	3,967106	12,885610	2,013749	-3,945099	-1,269601	-72,359619	-137,229371	25,651146	-0,352147	-3,000914	-0,070163	-235,717692	31,610634	12,885610	-0,352147	-3,000914	-0,070163	-235,717692	31,610634	12,885610
12:52:06,96	-0,315038	3,619982	-0,242007	-0,066016	-1,324018	-0,941034	-0,358100	-2,999566	-0,072471	-0,193169	3,694301	12,921709	2,019052	-3,948756	-1,269970	-72,359332	-137,256202	25,646037	-0,358100	-2,999566	-0,072471	-235,659068	31,805145	12,921709	-0,358100	-2,999566	-0,072471	-235,659068	31,805145	12,921709
12:52:07,01	-0,315038	3,619982	-0,242007	-0,066016	-1,324018	-0,941034	-0,358570	-3,001388	-0,073240	-0,050430	3,645564	12,924106	2,015562	-3,945604	-1,270371	-72,356691	-137,175666	25,653543	-0,358570	-3,001388	-0,073240	-235,659388	31,793273	12,924106	-0,358570	-3,001388	-0,073240	-235,659388	31,793273	12,924106
12:52:07,06	-0,315038	3,619982	-0,242007	-0,066016	-1,324018	-0,941034	-0,358113	-3,003008	-0,070941	0,043371	3,637895	12,884969	2,016737	-3,946810	-1,268072	-72,379137	-137,151685	25,614406	-0,358113	-3,003008	-0,070941	-235,692781	31,749736	12,884969	-0,358113	-3,003008	-0,070941	-235,692781	31,749736	12,884969
12:52:07,11	-0,315038	3,619982	-0,242007	-0,066016	-1,324018	-0,941034	-0,358113	-3,003008	-0,070941	0,043371	3,637895	12,884969	2,009213	-3,947325	-1,265737	-72,335897	-137,117288	25,602575	-0,358113	-3,003008	-0,070941	-235,692781	31,749736	12,884969	-0,358113	-3,003008	-0,070941	-235,692781	31,749736	12,884969
12:52:07,17	-0,315038	3,619982	-0,242007	-0,066016	-1,324018	-0,941034	-0,353904	-2,996750	-0,068606	-0,230656	3,876992	12,873139	2,013367	-3,947274	-1,268064	-72,324701	-137,096945	25,595563	-0,353904	-2,996750	-0,068606	-235,475526	31,658456	12,873139	-0,353904	-2,996750	-0,068606	-235,475526	31,658456	12,873139
12:52:07,22	-0,315038	3,619982	-0,242007	-0,066016	-1,324018	-0,941034	-0,356026	-3,000322	-0,070933	-0,021671	3,766165	12,866127	2,013978	-3,948952	-1,268433	-72,315387	-137,102733	25,605054	-0,354878	-3,001690	-0,071302	-235,583574	31,694751	12,875617	-0,354878	-3,001690	-0,071302	-235,583574	31,694751	12,875617
12:52:07,27	-0,315038	3,619982	-0,242007	-0,066016	-1,324018	-0,941034	-0,354878	-3,001690	-0,071302	0,049080	3,836831	12,875617	2,015094	-3,947991	-1,269999	-72,345290	-137,082144	25,612154	-0,354878	-3,001690	-0,071302	-235,583574	31,694751	12,875617	-0,354878	-3,001690	-0,071302	-235,583574	31,694751	12,875617
12:52:07,32	-0,315038	3,619982	-0,242007	-0,066016	-1,324018	-0,941034	-0,356268	-3,002176	-0,072868	0,077223	3,728335	12,882717	2,012820	-3,945014	-1,270774	-72,314998	-137,029607	25,618891	-0,356268	-3,002176	-0,072868	-235,593569	31,695407	12,882717	-0,356268	-3,002176	-0,072868	-235,593569	31,695407	12,882717
12:52:07,37	-0,315038	3,619982	-0,242007	-0,066016	-1,324018	-0,941034	-0,357006	-2,997844	-0,072488	-0,077338	3,716236	12,859035	2,011711	-3,945186	-1,269619	-72,287207	-137,034073	25,588471	-0,357006	-2,997844	-0,072488	-235,408115	31,741224	12,859035	-0,357006	-2,997844	-0,072488	-235,408115	31,741224	12,859035
12:52:07,42	-0,315038	3,619982	-0,242007	-0,066016	-1,324018	-0,941034	-0,357006	-2,997844	-0,072488	-0,077338	3,716236	12,859035	2,013508	-3,948021	-1,268463	-72,294510	-137,012663	25,559348	-0,357006	-2,997844	-0,072488	-235,408115	31,741224	12,859035	-0,357006	-2,997844	-0,072488	-235,408115	31,741224	12,859035
12:52:07,47	-0,315038	3,619982	-0,242007	-0,066016	-1,324018	-0,941034	-0,355449	-3,000818	-0,071332	0,092164	3,780196	12,829911	2,011701	-3,946079	-1,267278	-72,291063	-137,053405	25,596024	-0,355449	-3,000818	-0,071332	-235,472018	31,682920	12,829911	-0,355449	-3,000818	-0,071332	-235,472018	31,682920	12,829911
12:52:07,52	-0,315038	3,619982	-0,242007	-0,066016	-1,324018	-0,941034	-0,356228	-2,998282	-0,070148	-0,073254	3,763023	12,866587	2,011159	-3,947146	-1,269597	-72,290833	-136,982638	25,609137	-0,355033	-2,998346	-0,072466	-235,378677	31,660068	12,879701	-0,355033	-2,998346	-0,072466	-235,378677	31,660068	12,879701
12:52:07,57	-0,315038	3,619982	-0,242007	-0,066016	-1,324018	-0,941034	-0,355033	-2,998346	-0,072466	-0,008522	3,790000	12,879701	2,007667	-3,947089	-1,271173	-72,279227	-136,960398	25,581023	-0,353336	-2,995293	-0,074042	-235,272704	31,614038	12,851587	-0,353336	-2,995293	-0,074042	-235,272704	31,614038	12,851587
12:52:07,62	-0,315038	3,619982	-0,242007	-0,066016	-1,324018	-0,941034	-0,353336	-2,995293	-0,074042	-0,142224	3,877157	12,851587	2,011219	-3,948003	-1,269595	-72,260544	-137,002095	25,588704	-0,353336	-2,995293	-0,074042	-235,272704	31,614038	12,851587	-0,353336	-2,995293	-0,074042	-235,272704	31,614038	12,851587
12:52:07,67	-0,315038	3,619982	-0,242007	-0,066016	-1,324018	-0,941034	-0,354210	-2,999521	-0,072104	0,086528	3,793014	12,847234	2,011765	-3,948446	-1,269235	-72,308294	-136,933352	25,576671	-0,354210	-2,999521	-0,072104	-235,375860	31,598503	12,847234	-0,354210	-2,999521	-0,072104	-235,375860	31,598503	12,847234
12:52:07,72	-0,315038	3,619982	-0,242007	-0,066016	-1,324018	-0,941034	-0,354210	-2,999521	-0,072104	0,086528	3,793014	12,847234	2,011188	-3,948374	-1,267670	-72,296410	-136,956609	25,584453	-0,354210	-2,999521	-0,072104	-235,375860	31,598503	12,847234	-0,354210	-2,999521	-0,072104	-235,375860	31,598503	12,847234
12:52:07,77	-0,315038	3,619982	-0,242007	-0,066016	-1,324018	-0,941034	-0,353984	-2,998985	-0,070539	0,044470	3,826710	12,855016	2,015230	-3,950247	-1,265677	-72,264100	-137,172746	25,610321	-0,353984	-2,998985	-0,070539	-235,375863	31,614423	12,855016	-0,353984	-2,998985	-0,070539	-235,375863	31,614423	12,855016
12:52:07,82	-0,315038	3,619982	-0,242007	-0,066016	-1,324018	-0,941034	-0,354382	-3,003422	-0,068546	0,104173	3,942019	12,880884	2,372152	-4,101302	-1,265639	-79,884414	-155,942546	27,626744	-0,354382	-3,003422	-0,068546	-235,664470	31,761042	12,880884	-0,354382	-3,003422	-0,068546	-235,664470	31,761042	12,880884
12:52:07,87	-0,315033	3,669956	-0,241977	-0,066005	-1,323998	-0,941011	-0,414565	-3,427837	-0,078577	-0,194788	4,369948	15,099478	2,412875	-4,110335	-1,275708	-80,367558	-158,323146	27,828915	-0,414565	-3,427837	-0,078577	-269,279954	36,913273	15,099478	-0,414565	-3,427837	-0,078577	-269,279954	36,913273	15,099478
12:52:07,92	-0,315033	3,669956	-0,241977	-0,066005	-1,323998	-0,941011	-0,414565	-3,427837	-0,078577	-0,194788	4,369948	15,099478	2,402418	-4,110878	-1,276839	-80,202501	-157,825526	27,793508	-0,414565	-3,427837	-0,078577	-269,279954	36,913273	15,099478	-0,414565	-3,427837	-0,078577	-269,279954	36,913273	15,099478
12:52:07,97	-0,315033	3,669956	-0,241977	-0,066005	-1,323998	-0,941011	-0,406254	-3,408117	-0,082832	-0,420536	4,657745	15,018716	2,391642	-4,107672	-1,279963	-80,092719	-157,558428	27,748152	-0,406254	-3,408117	-0,082832	-267,957693	36,548706	15,018716	-0,406254	-3,408117	-0,082832	-267,957693	36,548706	15,018716
12:52:08,02	-0,315033	3,669956	-0,241977	-0,066005	-1,323998	-0,941011	-0,407528	-3,404818	-0,085183	-0,481603	4,567690	14,994190	2,389422	-4,104919	-1,282314	-80,058093	-157,450840	27,723627	-0,407528	-3,404818	-0,085183	-267,759780	36,558661	14,994190	-0,407528	-3,404818	-0,085183	-267,759780	36,558661	14,994190
12:52:08,07	-0,315033	3,669956	-0,241977	-0,066005	-1,323998	-0,941011	-0,404341	-3,406178	-0,082834	-0,281578	4,679168	14,986763	2,389006	-4,108360	-1,279965	-80,040443	-157,311748	27,716200	-0,404341	-3,406178	-0,082834	-267,666549	36,419937	14,986763	-0,404341	-3,406178	-0,082834	-267,666549	36,419937	14,986763
12:52:08,12	-0,315033	3,669956	-0,241977	-0,066005	-1,323998	-0,941011	-0,407900	-3,402284	-0,084386	-0,365054	4,496982	14,985951	2,387413	-4,103331	-1,281517	-79,978451	-157,210125	27,715387	-0,407900	-3,402284	-0,084386	-267,444358	36,517122	14,985951	-0,407900	-3,402284	-0,084386	-267,444358	36,517122	14,985951
12:52:08,17	-0,315033	3,669956	-0,241977	-0,066005	-1,323998	-0,941011	-0,404911	-3,401323	-0,085544	-0,354692	4,599349	14,998317	2,385087	-4,105439	-1,282675	-79,994223	-157,131337	27,727754	-0,404911	-3,401323	-0,085544	-267,358539	36,384865	14,998317	-0,404911	-3,401323	-0,085544	-267,358539	36,384865	14,998317
12:52:08,22	-0,315033	3,669956	-0,241977	-0,066005	-1,323998	-0,941011	-0,404911	-3,401323	-0,085544	-0,354692	4,599349	14,998317	2,383529	-4,105518	-1,282672	-79,921043	-157,074854	27,689767	-0,404063	-3,400014	-0,085542	-267,238342	36,397524	14,960330	-0,404063	-3,400014	-0,085542	-267,238342	36,397524	14,960330
12:52:08,27	-0,315033	3,669956	-0,241977	-0,066005	-1,323998	-0,941011	-0,404063	-3,400014	-0,085542	-0,337259	4,678583	14,960330	2,397444	-4,114376	-1,282446	-80,179020	-157,607140	27,723157	-0,404063	-3,400014	-0,085542	-267,238342	36,397524	14,960330	-0,404063	-3,400014	-0,085542	-267,238342	36,397524	14,960330
12:52:08,32	-0,315033	3,669956	-0,241977	-0,066005	-1,323998	-0,941011	-0,403349	-3,416493	-0,085315	-0,070281	4,758413	14,993721	2,731218	-4,243555	-1,269255	-86,837776	-175,256968	29,588849	-0,403349	-3,416493	-0,085315	-268,265013	36,421347	14,993721	-0,403349	-3,416493	-0,085315	-268,265013	36,421347	14,993721
12:52:08,37	-0,314993	3,720049	-0,242003	-0,066003	-1,323982	-0,941002	-0,458504	-3,821651	-0,073736	-0,628915	5,561834	17,129799	2,775898	-4,269190	-1,270867	-87,812882	-178,172275	29,859236	-0,458504	-3,821651	-0,073736	-300,628554	41,554391	17,129799	-0,458504	-3,821651	-0,073736	-300,628554	41,554391	17,129799
12:52:08,42	-0,314993	3,720049	-0,242003	-0,066003	-1,323982	-0,941002	-0,458504	-3,821651	-0,073736	-0,628915	5,561834	17,129799	2,764916	-4,260401	-1,276712	-87,599876	-177,643563	29,784887	-0,458504	-3,821651	-0,073736	-300,628554	41,554391	17,129799	-0,458504	-3,821651	-0,073736	-300,628554	41,554391	17,129799
12:52:08,47	-0,314993	3,720049	-0,242003	-0,066003	-1,323982	-0,941002	-0,460625	-3,807746	-0,079581	-0,787633	5,371662	17,055451	2,757084	-4,264519	-1,279041	-87,523754	-177,343828	29,735017	-0,460625	-3,807746	-0,079581	-299,695670	41,530706	17,055451	-0,460625	-3,807746	-0,079581	-299,695670	41,530706	17,055451
12:52:08,52	-0,314993	3,720049	-0,242003	-0,066003	-1,323982	-0,941002	-0,449949	-3,800468	-0,078382	-0,687093	5,827810	16,997338	2,753276	-4,266008	-1,275513	-87,446137	-177,179261	29,726775	-0,449949	-3,800468	-0,078382	-299,023852	41,148780	16,997338	-0,449949	-3,800468	-0,078382	-299,023852	41,148780	16,997338
12:52:08,57	-0,314993	3,720049	-0,242003	-0,066003	-1,323982	-0,941002	-0,449279	-3,794882	-0,075304	-0,806480	5,748349	16,987080	2,748102	-4,263795	-1,272435	-87,459564	-176,973921	29,716516	-0,449279	-3,794882	-0,075304	-298,704692	41,016729	16,987080	-0,449279	-3,794882	-0,075304	-298,704692	41,016729	16,987080
12:52:08,62	-0,314993	3,720049	-0,242003	-0,066003	-1,323982	-0,941002	-0,449279	-3,794882	-0,075304	-0,806480	5,748349	16,987080	2,746458	-4,266140	-1,276309	-87,431185	-176,891405	29,706058	-0,449279	-3,794882	-0,075304	-298,704692	41,016729	16,987080	-0,449279	-3,794882	-0,075304	-298,704692	41,016729	16,987080
12:52:08,67	-0,314993	3,720049	-0,242003	-0,066003	-1,323982	-0,941002	-0,446425	-3,794631	-0,079179	-0,733888	5,880063	16,976621	2,741296	-4,263616	-1,277863	-87,403406	-176,754300	29,715437	-0,446030	-3,788898	-0,080732	-298,327836	40,869466	16,986000	-0,446030	-3,788898	-0,080732	-298,327836	40,869466	16,986000
12:52:08,72	-0,314993	3,720049	-0,242003	-0,066003	-1,323982	-0,941002	-0,447615	-3,790819	-0,079235	-0,740379	5,754712	16,900170	2,743752	-4,263204	-1,276366	-87,390283	-176,693646	29,629607	-0,447615	-3,790819	-0,079235	-298,319662	40,892508	16,900170	-0,447615	-3,790819	-0,079235	-298,319662	40,892508	16,900170
12:52:08,77	-0,314993	3,720049	-0,242003	-0,066003	-1,323982	-0,941002	-0,447615	-3,790819	-0,079235	-0,740379	5,754712	16,900170	2,743822	-4,266085	-1,279027	-87,369994	-176,648077	29,680513	-0,447615	-3,790819	-0,079235	-298,319662	40,892508	16,900170	-0,447615	-3,790819	-0,079235	-298,319662	40,892508	16,900170
12:52:08,82	-0,314993	3,720049	-0,242003	-0,066003	-1,323982	-0,941002	-0,443954	-3,788488	-0,079576	-0,687219	5,924462	16,918404	2,739904	-4,265209	-1,276706	-87,320964	-176,532351	29,647841	-0,443954	-3,788488	-0,079576	-298,083559	40,774880	16,918404	-0,443954	-3,788488	-0,079576	-298,083559	40,774880	16,918404
12:52:08,87	-0,314993	3,720049	-0,242003	-0,066003	-1,323982	-0,941002	-0,443954	-3,788488	-0,079576	-0,687219	5,924462	16,918404	2,738141	-4,262920	-1,278287	-87,339363	-176,450007	29,641974	-0,443954	-3,788488	-0,079576	-298,083559	40,774880	16,918404	-0,443954	-3,788488	-0,079576	-298,083559	40,774880	16,918404
12:52:08,92	-0,314993	3,720049	-0,242003	-0,066003	-1,323982	-0,941002	-0,444185	-3,783065	-0,082288	-0,838101	5,870734	16,938234	2,738848	-4,261797	-1,277115	-87,294630	-176,423535	29,627403	-0,444185	-3,783065	-0,082288	-297,808698	40,739288	16,938234	-0,444185	-3,783065	-0,082288	-297,808698	40,739288	16,938234
12:52:08,97	-0,314993	3,720049	-0,242003	-0,066003	-1,323982	-0,941002	-0,444185	-3,783065	-0,082288	-0,838101	5,870734	16,938234	2,739355	-4,265113	-1,277495	-87,349766	-176,390260	29,653088	-0,444185	-3,783065	-0,082288	-297,808698	40,739288	16,938234	-0,444185	-3,783065	-0,082288	-297,808698	40,739288	16,938234
12:52:09,02	-0,314993	3,720049	-0,242003	-0,066003	-1,323982	-0,941002	-0,442138	-3,783555	-0,079195	-0,781261	5,915571	16,928503	2,734723	-4,264315	-1,276326	-87,329201	-176,339952	29,657940	-0,442138	-3,783555	-0,079195	-297,790315	40,623417	16,928503	-0,442138	-3,783555	-0,079195	-297,790315	40,623417	16,928503
12:52:09,07	-0,314993	3,720049	-0,242003	-0,066003	-1,323982	-0,941002	-0,442138	-3,783555	-0,079195	-0,781261	5,915571	16,928503	2,739494	-4,263035	-1,280605	-87,306938	-176,299695	29,638393	-0,445632	-3,787047	-0,083475	-297,836852	40,715160	16,908956	-0,445632	-3,787047	-0,083475	-297,836852	40,715160	16,908956
12:52:09,12	-0,314993	3,720049	-0,242003	-0,066003	-1,323982	-0,941002	-0,444130	-3,782493	-0,081582	-0,736443	5,752299	16,871065	2,734799	-4,262059	-1,278713	-87,330891	-176,223483	29,600501	-0,444130	-3,782493	-0,081582	-297,662162	40,616502	16,871065	-0,444130	-3,782493	-0,081582	-297,662162	40,616502	16,871065
12:52:09,17	-0,314993	3,720049	-0,242003	-0,066003	-1,323982	-0,941002	-0,444130	-3,782493	-0,081582	-0,736443	5,752299	16,871065	2,733689	-4,262821	-1,278301	-87,300307	-176,224630	29,609285	-0,442916	-3,781913	-0,081171	-297,632480	40,611383	16,879849	-0,442916	-3,781913	-0,081171	-297,632480	40,611383	16,879849
12:52:09,22	-0,314993	3,720049	-0,242003	-0,066003	-1,323982	-0,941002	-0,439611	-3,779100	-0,081152	-0,857787	5,989436	16,904684	2,729601	-4,264277	-1,278283	-87,301493	-176,176826	29,634121	-0,439611	-3,779100	-0,081152	-297,517137	40,498870	16,904684	-0,439611	-3,779100	-0,081152	-297,517137	40,498870	16,904684
12:52:09,27	-0,314993	3,720049	-0,242003	-0,066003	-1,323982	-0,941002	-0,439611	-3,779100	-0,081152	-0,857787	5,989436	16,904684	2,728473	-4,261747	-1,279104	-87,301620	-176,100424	29,593643	-0,439611	-3,779100	-0,081152	-297,517137	40,498870	16,904684	-0,439611	-3,779100	-0,081152	-297,517137	40,498870	16,904684
12:52:09,32	-0,314993	3,720049	-0,242003	-0,066003	-1,323982	-0,941002	-0,441238	-3,776858	-0,081973	-0,908259	5,866527	16,864206	2,730905	-4,262851	-1,280643	-87,272879	-176,085051	29,585343	-0,441238	-3,776858	-0,081973	-297,391626	40,503672	16,864206	-0,441238	-3,776858	-0,081973	-297,391626	40,503672	16,864206
12:52:09,37	-0,314993	3,720049	-0,242003	-0,066003	-1,323982	-0,941002	-0,441497	-3,779516	-0,083513	-0,742365	5,870237	16,855906	2,729153	-4,261133	-1,278695	-87,270753	-176,060924	29,604241	-0,441497	-3,779516	-0,083513	-297,434376	40,527753	16,855906	-0,441497	-3,779516	-0,083513	-297,434376	40,527753	16,855906
12:52:09,42	-0,314993	3,720049	-0,242003	-0,066003	-1,323982	-0,941002	-0,442109	-3,777141	-0,081564	-0,843925	5,828201	16,874804	2,731570	-4,264955	-1,277493	-87,260024	-176,042036	29,618391	-0,442109	-3,777141	-0,081564	-297,349472	40,533743	16,874804	-0,442109	-3,777141	-0,081564	-297,349472	40,533743	16,874804
12:52:09,47	-0,314993	3,720049	-0,242003	-0,066003	-1,323982	-0,941002	-0,441923	-3,778637	-0,081969	-0,727971	5,804168	16,852599	2,730357	-4,262042	-1,279099	-87,280862	-176,011066	29,582036	-0,441923	-3,778637	-0,081969	-297,351011	40,495141	16,852599	-0,441923	-3,778637	-0,081969	-297,351011	40,495141	16,852599
12:52:09,52	-0,314993	3,720049	-0,242003	-0,066003	-1,323982	-0,941002	-0,441923	-3,778637	-0,081969	-0,727971	5,804168	16,852599	2,728068	-4,260304	-1,279859	-87,262009	-175,948692	29,608390	-0,441923	-3,778637	-0,081969	-297,351011	40,495141	16,852599	-0,441923	-3,778637	-0,081969	-297,351011	40,495141	16,852599
12:52:09,57	-0,314993	3,720049	-0,242003	-0,066003	-1,323982	-0,941002	-0,441741	-3,774719	-0,082760	-0,863654	5,776865	16,850355	2,726872	-4,260241	-1,279891	-87,278684	-175,933723	29,579792	-0,441741	-3,774719	-0,082760	-297,179106	40,453523	16,850355	-0,441741	-3,774719	-0,082760	-297,179106	40,453523	16,850355
12:52:09,62	-0,314993	3,720049	-0,242003	-0,066003	-1,323982	-0,941002	-0,440535	-3,775522	-0,080015	-0,802362	5,866641	16,853099	2,726965	-4,261687	-1,277146	-87,245483	-175,930334	29,582536	-0,440535	-3,775522	-0,080015	-297,180850	40,448620	16,853099	-0,440535	-3,775522	-0,080015	-297,180850	40,448620	16,853099
12:52:09,67	-0,314993	3,720049	-0,242003	-0,066003	-1,323982	-0,941002	-0,440535	-3,775522	-0,080015	-0,802362	5,866641	16,853099	2,726371	-4,262935	-1,281035	-87,257253	-175,892049	29,581117	-0,439157	-3,775632	-0,083904	-297,156482	40,382775	16,851680	-0,439157	-3,775632	-0,083904	-297,156482	40,382775	16,851680
12:52:09,72	-0,314993	3,720049	-0,242003	-0,066003	-1,323982	-0,941002	-0,440413	-3,774966	-0,083104	-0,778339	5,855775	16,875917	2,726422	-4,261515	-1,280235	-87,233903	-175,875862	29,605354	-0,440413	-3,774966	-0,083104	-297,113138	40,428181	16,875917	-0,440413	-3,774966	-0,083104	-297,113138	40,428181	16,875917
12:52:09,78	-0,314993	3,720049	-0,242003	-0,066003	-1,323982	-0,941002	-0,440413	-3,774966	-0,083104	-0,778339	5,855775	16,875917	2,723720	-4,264470	-1,279038	-87,262713	-175,843696	29,578744	-0,440413	-3,774966	-0,083104	-297,113138	40,428181	16,875917	-0,440413	-3,774966	-0,083104	-297,113138	40,428181	16,875917
12:52:09,83	-0,314993	3,720049	-0,242003	-0,066003	-1,323982	-0,941002	-0,434363	-3,776989	-0,082754	-0,665986	6,067647	16,843361	2,725149	-4,267765	-1,279885	-87,319279	-175,818343	29,572797	-0,434363	-3,776989	-0,082754	-297,159638	40,165174	16,843361	-0,434363	-3,776989	-0,082754	-297,159638	40,165174	16,843361
12:52:09,88	-0,314993	3,720049	-0,242003	-0,066003	-1,323982	-0,941002	-0,434363	-3,776989	-0,082754	-0,665986	6,067647	16,843361	2,734423	-4,267789	-1,275556	-87,289473	-176,116661	29,605507	-0,434363	-3,776989	-0,082754	-297,159638	40,165174	16,843361	-0,434363	-3,776989	-0,082754	-297,159638	40,165174	16,843361
12:52:09,93	-0,314993	3,720049	-0,242003	-0,066003	-1,323982	-0,941002	-0,438980	-3,785033	-0,078425	-0,491178	6,002561	16,876070	3,100718	-4,407016	-1,268218	-94,339542	-195,167298	31,596314	-0,438980	-3,785033	-0,078425	-297,616237	40,462483	16,876070	-0,438980	-3,785033	-0,078425	-297,616237	40,462483	16,876070
12:52:09,98	-0,315019	3,770036	-0,241986	-0,066013	-1,324016	-0,941022	-0,501553	-4,171866	-0,071087	-0,399181	6,168528	18,866877	3,148455	-4,431208	-1,274447	-95,084531	-198,339423	31,917803	-0,501553	-4,171866	-0,071087	-327,890694	45,540460	18,866877	-0,501553	-4,171866	-0,071087	-327,890694	45,540460	18,866877
12:52:10,03	-0,315019	3,770036	-0,241986	-0,066013	-1,324016	-0,941022	-0,504471	-4,225304	-0,077316	-0,740053	6,957714	19,188366	3,136461	-4,424715	-1,278300	-94,825669	-197,740361	31,867735	-0,504471	-4,225304	-0,077316	-332,426429	46,558651	19,188366	-0,504471	-4,225304	-0,077316	-332,426429	46,558651	19,188366
12:52:10,08	-0,315019	3,770036	-0,241986	-0,066013	-1,324016	-0,941022	-0,497817	-4,203458	-0,078917	-0,914974	7,071997	19,034487	3,126209	-4,426047	-1,276047	-94,804652	-197,391239	31,763923	-0,497817	-4,203458	-0,078917	-330,886409	46,150617	19,034487	-0,497817	-4,203458	-0,078917	-330,886409	46,150617	19,034487
12:52:10,13	-0,315019	3,770036	-0,241986	-0,066013	-1,324016	-0,941022	-0,497817	-4,203458	-0,078917	-0,914974	7,071997	19,034487	3,120604	-4,424057	-1,280322	-94,757590	-197,108867	31,759877	-0,497817	-4,203458	-0,078917	-330,886409	46,150617	19,034487	-0,497817	-4,203458	-0,078917	-330,886409	46,150617	19,034487
12:52:10,18	-0,315019	3,770036	-0,241986	-0,066013	-1,324016	-0,941022	-0,496738	-4,197608	-0,083192	-0,951081	7,027673	19,030441	3,117261	-4,426282	-1,280312	-94,734611	-196,937237	31,754534	-0,496738	-4,197608	-0,083192	-330,463322	46,021596	19,030441	-0,496738	-4,197608	-0,083192	-330,463322	46,021596	19,030441
12:52:10,23	-0,315019	3,770036	-0,241986	-0,066013	-1,324016	-0,941022	-0,493140	-4,195826	-0,083181	-0,883619	7,148842	19,025098	3,110361	-4,425461	-1,279170	-94,714404	-196,779120	31,728555	-0,490401	-4,189440	-0,082039	-329,939707	45,726201	18,999119	-0,490401	-4,189440	-0,082039	-329,939707	45,726201	18,999119
12:52:10,28	-0,315019	3,770036	-0,241986	-0,066013	-1,324016	-0,941022	-0,488517	-4,189400	-0,083594	-0,924016	7,285900	18,970099	3,109385	-4,427073	-1,280724	-94,677243	-196,631152	31,699535	-0,488517	-4,189400	-0,083594	-329,791922	45,634460	18,970099	-0,488517	-4,189400	-0,083594	-329,791922	45,634460	18,970099
12:52:10,33	-0,315019	3,770036	-0,241986	-0,066013	-1,324016	-0,941022	-0,488517	-4,189400	-0,083594	-0,924016	7,285900	18,970099	3,107642	-4,423915	-1,279988	-94,703097	-196,509889	31,684024	-0,490381	-4,186312	-0,082857	-329,618007	45,600833	18,954587	-0,490381	-4,186312	-0,082857	-329,618007	45,600833	18,954587
12:52:10,38	-0,315019	3,770036	-0,241986	-0,066013	-1,324016	-0,941022	-0,490381	-4,186312	-0,082857	-0,992487	7,105951	18,954587	3,107726	-4,430570	-1,280426	-94,862868	-196,516094	31,676686	-0,490381	-4,186312	-0,082857	-329,618007	45,600833	18,954587	-0,490381	-4,186312	-0,082857	-329,618007	45,600833	18,954587
12:52:10,43	-0,315019	3,770036	-0,241986	-0,066013	-1,324016	-0,941022	-0,484659	-4,189713	-0,083296	-0,900920	7,268226	18,947249	3,469093	-4,578277	-1,268073	-102,122609	-215,415131	33,662075	-0,484659	-4,189713	-0,083296	-329,793380	45,313941	18,947249	-0,484659	-4,189713	-0,083296	-329,793380	45,313941	18,947249
12:52:10,48	-0,315015	3,819977	-0,241984	-0,066021	-1,323994	-0,941028	-0,532684	-4,613773	-0,079679	-0,938089	8,247684	21,132556	3,498985	-4,601010	-1,276809	-102,896062	-217,383477	33,861993	-0,532684	-4,613773	-0,079679	-363,119234	50,063341	21,132556	-0,532684	-4,613773	-0,079679	-363,119234	50,063341	21,132556
12:52:10,53	-0,315015	3,819977	-0,241984	-0,066021	-1,323994	-0,941028	-0,532684	-4,613773	-0,079679	-0,938089	8,247684	21,132556	3,475743	-4,598887	-1,280380	-102,817703	-216,390167	33,780038	-0,532684	-4,613773	-0,079679	-363,119234	50,063341	21,132556	-0,532684	-4,613773	-0,079679	-363,119234	50,063341	21,132556
12:52:10,58	-0,315015	3,819977	-0,241984	-0,066021	-1,323994	-0,941028	-0,522900	-4,592583	-0,083250	-1,140545	8,327610	21,050601	3,462027	-4,596324	-1,282409	-102,825961	-215,798431	33,715955	-0,522900	-4,592583	-0,083250	-361,658295	49,375296	21,050601	-0,522900	-4,592583	-0,083250	-361,658295	49,375296	21,050601
12:52:10,63	-0,315015	3,819977	-0,241984	-0,066021	-1,323994	-0,941028	-0,518262	-4,579423	-0,085279	-1,316548	8,265795	20,986518	3,451747	-4,597622	-1,283662	-102,862694	-215,293665	33,639236	-0,518262	-4,579423	-0,085279	-360,801219	48,949354	20,986518	-0,518262	-4,579423	-0,085279	-360,801219	48,949354	20,986518
12:52:10,68	-0,315015	3,819977	-0,241984	-0,066021	-1,323994	-0,941028	-0,511998	-4,571169	-0,086531	-1,326952	8,307348	20,909800	3,442568	-4,595983	-1,285234	-102,862750	-214,943422	33,645224	-0,511998	-4,571169	-0,086531	-360,163730	48,499153	20,909800	-0,511998	-4,571169	-0,086531	-360,163730	48,499153	20,909800
12:52:10,73	-0,315015	3,819977	-0,241984	-0,066021	-1,323994	-0,941028	-0,508828	-4,562400	-0,088103	-1,479660	8,296998	20,915788	3,437969	-4,597338	-1,287223	-102,910121	-214,666083	33,616049	-0,508828	-4,562400	-0,088103	-359,628054	48,239989	20,915788	-0,508828	-4,562400	-0,088103	-359,628054	48,239989	20,915788
12:52:10,78	-0,315015	3,819977	-0,241984	-0,066021	-1,323994	-0,941028	-0,497568	-4,555619	-0,088953	-1,403543	8,539457	20,858934	3,431065	-4,602344	-1,286083	-102,945478	-214,400592	33,588371	-0,497568	-4,555619	-0,088953	-359,019611	47,598540	20,858934	-0,497568	-4,555619	-0,088953	-359,019611	47,598540	20,858934
12:52:10,83	-0,315015	3,819977	-0,241984	-0,066021	-1,323994	-0,941028	-0,497494	-4,553805	-0,091707	-1,349205	8,480493	20,812085	3,429457	-4,601500	-1,288837	-102,925517	-214,240445	33,541522	-0,497494	-4,553805	-0,091707	-358,822867	47,533804	20,812085	-0,497494	-4,553805	-0,091707	-358,822867	47,533804	20,812085
12:52:10,88	-0,315015	3,819977	-0,241984	-0,066021	-1,323994	-0,941028	-0,492313	-4,548653	-0,088227	-1,515571	8,628321	20,823480	3,422405	-4,603412	-1,285358	-102,980074	-214,091747	33,552917	-0,492313	-4,548653	-0,088227	-358,584860	47,274906	20,823480	-0,492313	-4,548653	-0,088227	-358,584860	47,274906	20,823480
12:52:10,93	-0,315015	3,819977	-0,241984	-0,066021	-1,323994	-0,941028	-0,492313	-4,548653	-0,088227	-1,515571	8,628321	20,823480	3,420193	-4,604976	-1,289231	-102,959851	-213,948233	33,554204	-0,492313	-4,548653	-0,088227	-358,584860	47,274906	20,823480	-0,492313	-4,548653	-0,088227	-358,584860	47,274906	20,823480
12:52:10,98	-0,315015	3,819977	-0,241984	-0,066021	-1,323994	-0,941028	-0,492260	-4,544238	-0,091342	-1,438914	8,476350	20,826119	3,418555	-4,601250	-1,288473	-102,960967	-213,749149	33,555555	-0,492260	-4,544238	-0,091342	-358,161604	47,118736	20,826119	-0,492260	-4,544238	-0,091342	-358,161604	47,118736	20,826119
12:52:11,03	-0,315015	3,819977	-0,241984	-0,066021	-1,323994	-0,941028	-0,487743	-4,540115	-0,091751	-1,606493	8,687506	20,797664	3,412726	-4,603100	-1,288882	-102,958091	-213,696740	33,527101	-0,487743	-4,540115	-0,091751	-358,005515	46,975329	20,797664	-0,487743	-4,540115	-0,091751	-358,005515	46,975329	20,797664
12:52:11,08	-0,315015	3,819977	-0,241984	-0,066021	-1,323994	-0,941028	-0,488645	-4,542379	-0,092959	-1,398092	8,565955	20,749376	3,415138	-4,603451	-1,290089	-102,977390	-213,580908	33,478812	-0,488645	-4,542379	-0,092959	-357,974851	46,924611	20,749376	-0,488645	-4,542379	-0,092959	-357,974851	46,924611	20,749376
12:52:11,13	-0,315015	3,819977	-0,241984	-0,066021	-1,323994	-0,941028	-0,488589	-4,539241	-0,089083	-1,439647	8,552153	20,720863	3,412392	-4,601931	-1,286214	-102,931052	-213,467209	33,450300	-0,488589	-4,539241	-0,089083	-357,770052	46,906404	20,720863	-0,488589	-4,539241	-0,089083	-357,770052	46,906404	20,720863
12:52:11,18	-0,315015	3,819977	-0,241984	-0,066021	-1,323994	-0,941028	-0,488589	-4,539241	-0,089083	-1,439647	8,552153	20,720863	3,411178	-4,601968	-1,289306	-102,960232	-213,400304	33,493170	-0,487950	-4,538208	-0,092175	-357,699340	46,830732	20,763734	-0,487950	-4,538208	-0,092175	-357,699340	46,830732	20,763734
12:52:11,23	-0,315015	3,819977	-0,241984	-0,066021	-1,323994	-0,941028	-0,483879	-4,536484	-0,094897	-1,476095	8,667329	20,772436	3,407649	-4,604631	-1,292028	-102,989972	-213,309757	33,501873	-0,483879	-4,536484	-0,094897	-357,590104	46,651834	20,772436	-0,483879	-4,536484	-0,094897	-357,590104	46,651834	20,772436
12:52:11,28	-0,315015	3,819977	-0,241984	-0,066021	-1,323994	-0,941028	-0,483879	-4,536484	-0,094897	-1,476095	8,667329	20,772436	3,408964	-4,603001	-1,292411	-102,937431	-213,269791	33,483935	-0,483879	-4,536484	-0,094897	-357,590104	46,651834	20,772436	-0,483879	-4,536484	-0,094897	-357,590104	46,651834	20,772436
12:52:11,33	-0,315015	3,819977	-0,241984	-0,066021	-1,323994	-0,941028	-0,485948	-4,536807	-0,095281	-1,398408	8,585236	20,754499	3,405997	-4,603553	-1,289725	-102,985514	-213,185130	33,470376	-0,483987	-4,534514	-0,092594	-357,427735	46,596242	20,740940	-0,483987	-4,534514	-0,092594	-357,427735	46,596242	20,740940
12:52:11,38	-0,315015	3,819977	-0,241984	-0,066021	-1,323994	-0,941028	-0,483987	-4,534514	-0,092594	-1,468386	8,603262	20,740940	3,404225	-4,603630	-1,293998	-102,986178	-213,164330	33,478177	-0,483987	-4,534514	-0,092594	-357,427735	46,596242	20,740940	-0,483987	-4,534514	-0,092594	-357,427735	46,596242	20,740940
12:52:11,43	-0,315015	3,819977	-0,241984	-0,066021	-1,323994	-0,941028	-0,481251	-4,532175	-0,093748	-1,472467	8,703297	20,744586	3,402604	-4,604753	-1,290878	-102,963327	-213,062223	33,474023	-0,481251	-4,532175	-0,093748	-357,248223	46,481498	20,744586	-0,481251	-4,532175	-0,093748	-357,248223	46,481498	20,744586
12:52:11,48	-0,315015	3,819977	-0,241984	-0,066021	-1,323994	-0,941028	-0,481251	-4,532175	-0,093748	-1,472467	8,703297	20,744586	3,399687	-4,603353	-1,294018	-102,962914	-213,007059	33,448328	-0,481251	-4,532175	-0,093748	-357,248223	46,481498	20,744586	-0,481251	-4,532175	-0,093748	-357,248223	46,481498	20,744586
12:52:11,53	-0,315015	3,819977	-0,241984	-0,066021	-1,323994	-0,941028	-0,477197	-4,531223	-0,095704	-1,438913	8,869260	20,713912	3,399752	-4,607787	-1,292835	-102,960624	-212,967868	33,443349	-0,477197	-4,531223	-0,095704	-357,139927	46,329235	20,713912	-0,477197	-4,531223	-0,095704	-357,139927	46,329235	20,713912
12:52:11,58	-0,315015	3,819977	-0,241984	-0,066021	-1,323994	-0,941028	-0,477197	-4,531223	-0,095704	-1,438913	8,869260	20,713912	3,402642	-4,605304	-1,291678	-102,983431	-212,961700	33,453635	-0,480792	-4,532484	-0,094548	-357,179393	46,401676	20,724199	-0,480792	-4,532484	-0,094548	-357,179393	46,401676	20,724199
12:52:11,63	-0,315015	3,819977	-0,241984	-0,066021	-1,323994	-0,941028	-0,480792	-4,532484	-0,094548	-1,379425	8,659467	20,724199	3,398086	-4,602685	-1,295943	-102,926752	-212,869496	33,458202	-0,480792	-4,532484	-0,094548	-357,179393	46,401676	20,724199	-0,480792	-4,532484	-0,094548	-357,179393	46,401676	20,724199
12:52:11,68	-0,315015	3,819977	-0,241984	-0,066021	-1,323994	-0,941028	-0,480783	-4,527229	-0,098812	-1,544498	8,662932	20,728766	3,399787	-4,609105	-1,292072	-102,984129	-212,873731	33,431417	-0,480783	-4,527229	-0,098812	-356,931945	46,404413	20,728766	-0,480783	-4,527229	-0,098812	-356,931945	46,404413	20,728766
12:52:11,73	-0,315015	3,819977	-0,241984	-0,066021	-1,323994	-0,941028	-0,477545	-4,529063	-0,097648	-1,435072	8,777224	20,729164	3,398056	-4,606406	-1,294779	-102,966579	-212,830319	33,458601	-0,477545	-4,529063	-0,097648	-356,966552	46,264530	20,729164	-0,477545	-4,529063	-0,097648	-356,966552	46,264530	20,729164
12:52:11,79	-0,315015	3,819977	-0,241984	-0,066021	-1,323994	-0,941028	-0,477545	-4,529063	-0,097648	-1,435072	8,777224	20,729164	3,396333	-4,603124	-1,294777	-102,951878	-212,783641	33,474668	-0,477545	-4,529063	-0,097648	-356,966552	46,264530	20,729164	-0,477545	-4,529063	-0,097648	-356,966552	46,264530	20,729164
12:52:11,84	-0,315015	3,819977	-0,241984	-0,066021	-1,323994	-0,941028	-0,476765	-4,526960	-0,096892	-1,461420	8,810897	20,686820	3,399316	-4,603737	-1,292887	-102,966097	-212,732012	33,403066	-0,476765	-4,526960	-0,096892	-356,827796	46,236962	20,686820	-0,476765	-4,526960	-0,096892	-356,827796	46,236962	20,686820
12:52:11,89	-0,315015	3,819977	-0,241984	-0,066021	-1,323994	-0,941028	-0,476765	-4,526960	-0,096892	-1,461420	8,810897	20,686820	3,403103	-4,608585	-1,294423	-103,084299	-212,850659	33,464337	-0,476765	-4,526960	-0,096892	-356,827796	46,236962	20,686820	-0,476765	-4,526960	-0,096892	-356,827796	46,236962	20,686820
12:52:11,94	-0,315015	3,819977	-0,241984	-0,066021	-1,323994	-0,941028	-0,478182	-4,534524	-0,097293	-1,227619	8,652338	20,734901	3,763456	-4,765228	-1,277644	-110,716590	-231,856088	35,482292	-0,478182	-4,534524	-0,097293	-357,187722	46,189623	20,734901	-0,478182	-4,534524	-0,097293	-357,187722	46,189623	20,734901
12:52:11,99	-0,314993	3,869936	-0,241984	-0,066020	-1,324010	-0,941020	-0,535344	-4,978211	-0,085411	-1,446492	9,732336	23,057989	3,814315	-4,782518	-1,283294	-111,188337	-234,938599	35,795364	-0,535344	-4,978211	-0,085411	-392,236023	51,756857	23,057989	-0,535344	-4,978211	-0,085411	-392,236023	51,756857	23,057989
12:52:12,04	-0,314993	3,869936	-0,241984	-0,066020	-1,324010	-0,941020	-0,529976	-4,958270	-0,091266	-1,542593	9,778863	22,935753	3,795975	-4,775603	-1,288396	-110,951133	-234,116066	35,665190	-0,529976	-4,958270	-0,091266	-390,766794	51,382001	22,935753	-0,529976	-4,958270	-0,091266	-390,766794	51,382001	22,935753
12:52:12,09	-0,314993	3,869936	-0,241984	-0,066020	-1,324010	-0,941020	-0,524395	-4,943010	-0,095195	-1,784463	9,774604	22,916839	3,779969	-4,772807	-1,292326	-110,930344	-233,491064	35,646275	-0,524395	-4,943010	-0,095195	-389,810736	50,939593	22,916839	-0,524395	-4,943010	-0,095195	-389,810736	50,939593	22,916839
12:52:12,14	-0,314993	3,869936	-0,241984	-0,066020	-1,324010	-0,941020	-0,519088	-4,936961	-0,094890	-1,701007	9,803400	22,823617	3,772077	-4,774378	-1,292021	-110,945377	-233,022789	35,553054	-0,519088	-4,936961	-0,094890	-389,252407	50,551807	22,823617	-0,519088	-4,936961	-0,094890	-389,252407	50,551807	22,823617
12:52:12,19	-0,314993	3,869936	-0,241984	-0,066020	-1,324010	-0,941020	-0,510865	-4,929084	-0,098851	-1,794502	10,023072	22,743933	3,761144	-4,777560	-1,295982	-110,967371	-232,645085	35,473370	-0,510865	-4,929084	-0,098851	-388,727565	50,126011	22,743933	-0,510865	-4,929084	-0,098851	-388,727565	50,126011	22,743933
12:52:12,24	-0,314993	3,869936	-0,241984	-0,066020	-1,324010	-0,941020	-0,509067	-4,923493	-0,101179	-1,858254	9,970560	22,777536	3,755558	-4,774973	-1,297146	-110,917472	-232,356171	35,472548	-0,509067	-4,923493	-0,101179	-388,352448	49,932288	22,777536	-0,509067	-4,923493	-0,101179	-388,352448	49,932288	22,777536
12:52:12,29	-0,314993	3,869936	-0,241984	-0,066020	-1,324010	-0,941020	-0,506371	-4,922589	-0,098862	-1,704095	10,009662	22,743781	3,753272	-4,778205	-1,295992	-110,967323	-232,150779	35,473218	-0,506371	-4,922589	-0,098862	-388,127363	49,759802	22,743781	-0,506371	-4,922589	-0,098862	-388,127363	49,759802	22,743781
12:52:12,34	-0,314993	3,869936	-0,241984	-0,066020	-1,324010	-0,941020	-0,506496	-4,915976	-0,102391	-1,843939	9,934789	22,708167	3,747607	-4,774791	-1,299522	-110,924527	-231,939866	35,437603	-0,506496	-4,915976	-0,102391	-387,748054	49,694710	22,708167	-0,506496	-4,915976	-0,102391	-387,748054	49,694710	22,708167
12:52:12,39	-0,314993	3,869936	-0,241984	-0,066020	-1,324010	-0,941020	-0,506496	-4,915976	-0,102391	-1,843939	9,934789	22,708167	3,755258	-4,783381	-1,297738	-111,341281	-232,382993	35,499332	-0,506496	-4,915976	-0,102391	-387,748054	49,694710	22,708167	-0,506496	-4,915976	-0,102391	-387,748054	49,694710	22,708167
12:52:12,44	-0,314993	3,869936	-0,241984	-0,066020	-1,324010	-0,941020	-0,502881	-4,926897	-0,100608	-1,868175	9,983383	22,769895	4,103825	-4,926273	-1,282323	-118,381728	-250,648895	37,429132	-0,502881	-4,926897	-0,100608	-388,629601	49,459571	22,769895	-0,502881	-4,926897	-0,100608	-388,629601	49,459571	22,769895
12:52:12,49	-0,315081	3,919956	-0,241993	-0,066009	-1,324010	-0,941011	-0,545678	-5,340000	-0,101211	-2,011675	11,022385	24,944127	4,134414	-4,952870	-1,298341	-119,326624	-252,742896	37,673564	-0,545678	-5,340000	-0,101211	-421,201687	53,858136	24,944127	-0,545678	-5,340000	-0,101211	-421,201687	53,858136	24,944127
12:52:12,54	-0,315081	3,919956	-0,241993	-0,066009	-1,324010	-0,941011	-0,536755	-5,315623	-0,102479	-2,326352	11,012620	24,848511	4,108841	-4,948409	-1,299610	-119,260434	-251,680729	37,577948	-0,536755	-5,315623	-0,102479	-419,602722	53,147915	24,848511	-0,536755	-5,315623	-0,102479	-419,602722	53,147915	24,848511
12:52:12,59	-0,315081	3,919956	-0,241993	-0,066009	-1,324010	-0,941011	-0,531592	-5,308189	-0,107967	-2,235934	11,004685	24,804860	4,099822	-4,949163	-1,305097	-119,261330	-251,129461	37,534297	-0,531592	-5,308189	-0,107967	-418,928769	52,734685	24,804860	-0,531592	-5,308189	-0,107967	-418,928769	52,734685	24,804860
12:52:12,64	-0,315081	3,919956	-0,241993	-0,066009	-1,324010	-0,941011	-0,524151	-5,306125	-0,103731	-2,046394	11,255757	24,713721	4,094314	-4,954575	-1,300862	-119,230548	-250,804416	37,443158	-0,524151	-5,306125	-0,103731	-418,577174	52,401632	24,713721	-0,524151	-5,306125	-0,103731	-418,577174	52,401632	24,713721
12:52:12,69	-0,315081	3,919956	-0,241993	-0,066009	-1,324010	-0,941011	-0,522100	-5,296868	-0,104729	-2,272565	11,236728	24,702707	4,085272	-4,951724	-1,301860	-119,211840	-250,520596	37,432144	-0,522100	-5,296868	-0,104729	-418,076737	52,221559	24,702707	-0,522100	-5,296868	-0,104729	-418,076737	52,221559	24,702707
12:52:12,74	-0,315081	3,919956	-0,241993	-0,066009	-1,324010	-0,941011	-0,522100	-5,296868	-0,104729	-2,272565	11,236728	24,702707	4,084662	-4,953340	-1,306704	-119,222240	-250,302438	37,451531	-0,522100	-5,296868	-0,104729	-418,076737	52,221559	24,702707	-0,522100	-5,296868	-0,104729	-418,076737	52,221559	24,702707
12:52:12,79	-0,315081	3,919956	-0,241993	-0,066009	-1,324010	-0,941011	-0,520395	-5,297148	-0,109573	-2,074286	11,207299	24,722095	4,081192	-4,949793	-1,304841	-119,246200	-250,153862	37,387498	-0,520395	-5,297148	-0,109573	-417,900421	52,058293	24,722095	-0,520395	-5,297148	-0,109573	-417,900421	52,058293	24,722095
12:52:12,84	-0,315081	3,919956	-0,241993	-0,066009	-1,324010	-0,941011	-0,521732	-5,292370	-0,107710	-2,206065	11,042737	24,658061	4,073638	-4,949810	-1,307569	-119,247102	-249,996342	37,392905	-0,521732	-5,292370	-0,107710	-417,657106	51,998685	24,658061	-0,521732	-5,292370	-0,107710	-417,657106	51,998685	24,658061
12:52:12,89	-0,315081	3,919956	-0,241993	-0,066009	-1,324010	-0,941011	-0,517103	-5,283663	-0,112419	-2,412335	11,114910	24,635128	4,071338	-4,949448	-1,309550	-119,268898	-249,856160	37,364565	-0,517103	-5,283663	-0,112419	-417,179915	51,707522	24,635128	-0,517103	-5,283663	-0,112419	-417,179915	51,707522	24,635128
12:52:12,94	-0,315081	3,919956	-0,241993	-0,066009	-1,324010	-0,941011	-0,517103	-5,283663	-0,112419	-2,412335	11,114910	24,635128	4,069826	-4,951031	-1,307966	-119,203021	-249,728147	37,356838	-0,514977	-5,283145	-0,110836	-417,022374	51,644207	24,627402	-0,514977	-5,283145	-0,110836	-417,022374	51,644207	24,627402
12:52:12,99	-0,315081	3,919956	-0,241993	-0,066009	-1,324010	-0,941011	-0,514977	-5,283145	-0,110836	-2,295496	11,218548	24,627402	4,069741	-4,948516	-1,307225	-119,259937	-249,663376	37,359405	-0,514977	-5,283145	-0,110836	-417,022374	51,644207	24,627402	-0,514977	-5,283145	-0,110836	-417,022374	51,644207	24,627402
12:52:13,04	-0,315081	3,919956	-0,241993	-0,066009	-1,324010	-0,941011	-0,517112	-5,281814	-0,110094	-2,337066	11,025829	24,629968	4,066367	-4,948902	-1,307219	-119,210874	-249,598908	37,340942	-0,517112	-5,281814	-0,110094	-416,959472	51,619120	24,629968	-0,517112	-5,281814	-0,110094	-416,959472	51,619120	24,629968
12:52:13,09	-0,315081	3,919956	-0,241993	-0,066009	-1,324010	-0,941011	-0,512984	-5,279694	-0,110474	-2,274310	11,178687	24,615223	4,065840	-4,951031	-1,307605	-119,226968	-249,482633	37,344659	-0,512984	-5,279694	-0,110474	-416,730270	51,447898	24,615223	-0,512984	-5,279694	-0,110474	-416,730270	51,447898	24,615223
12:52:13,14	-0,315081	3,919956	-0,241993	-0,066009	-1,324010	-0,941011	-0,512984	-5,279694	-0,110474	-2,274310	11,178687	24,615223	4,064767	-4,951389	-1,304902	-119,211700	-249,415698	37,310848	-0,512137	-5,278943	-0,107772	-416,644780	51,405225	24,581411	-0,512137	-5,278943	-0,107772	-416,644780	51,405225	24,581411
12:52:13,19	-0,315081	3,919956	-0,241993	-0,066009	-1,324010	-0,941011	-0,512137	-5,278943	-0,107772	-2,247735	11,202450	24,581411	4,063551	-4,949800	-1,309581	-119,221748	-249,400899	37,309452	-0,512137	-5,278943	-0,107772	-416,644780	51,405225	24,581411	-0,512137	-5,278943	-0,107772	-416,644780	51,405225	24,581411
12:52:13,24	-0,315081	3,919956	-0,241993	-0,066009	-1,324010	-0,941011	-0,512905	-5,277096	-0,112451	-2,336024	11,146441	24,580016	4,066589	-4,952132	-1,308797	-119,215897	-249,319926	37,297152	-0,512905	-5,277096	-0,112451	-416,588024	51,409462	24,580016	-0,512905	-5,277096	-0,112451	-416,588024	51,409462	24,580016
12:52:13,29	-0,315081	3,919956	-0,241993	-0,066009	-1,324010	-0,941011	-0,511361	-5,278792	-0,111283	-2,148494	11,170267	24,568218	4,064248	-4,951986	-1,308414	-119,220990	-249,286652	37,297655	-0,511361	-5,278792	-0,111283	-416,533658	51,312075	24,568218	-0,511361	-5,278792	-0,111283	-416,533658	51,312075	24,568218
12:52:13,34	-0,315081	3,919956	-0,241993	-0,066009	-1,324010	-0,941011	-0,511361	-5,278792	-0,111283	-2,148494	11,170267	24,568218	4,059036	-4,952953	-1,311500	-119,209088	-249,181785	37,325951	-0,511361	-5,278792	-0,111283	-416,533658	51,312075	24,568218	-0,511361	-5,278792	-0,111283	-416,533658	51,312075	24,568218
12:52:13,39	-0,315081	3,919956	-0,241993	-0,066009	-1,324010	-0,941011	-0,507917	-5,274762	-0,114370	-2,261284	11,307228	24,596514	4,059655	-4,953393	-1,306090	-119,216444	-249,168105	37,284454	-0,507917	-5,274762	-0,114370	-416,330094	51,178684	24,596514	-0,507917	-5,274762	-0,114370	-416,330094	51,178684	24,596514
12:52:13,44	-0,315081	3,919956	-0,241993	-0,066009	-1,324010	-0,941011	-0,510945	-5,270428	-0,112488	-2,366008	11,091742	24,541724	4,056796	-4,948164	-1,309618	-119,199020	-249,048291	37,271160	-0,510945	-5,270428	-0,112488	-416,094601	51,200899	24,541724	-0,510945	-5,270428	-0,112488	-416,094601	51,200899	24,541724
12:52:13,49	-0,315081	3,919956	-0,241993	-0,066009	-1,324010	-0,941011	-0,510387	-5,271442	-0,112093	-2,312115	11,121420	24,541450	4,057396	-4,949154	-1,309224	-119,197873	-249,047624	37,270887	-0,510387	-5,271442	-0,112093	-416,120328	51,186771	24,541450	-0,510387	-5,271442	-0,112093	-416,120328	51,186771	24,541450
12:52:13,54	-0,315081	3,919956	-0,241993	-0,066009	-1,324010	-0,941011	-0,506194	-5,272440	-0,113248	-2,231547	11,261295	24,568149	4,056163	-4,953284	-1,310379	-119,251214	-248,983695	37,297585	-0,506194	-5,272440	-0,113248	-416,118071	50,997499	24,568149	-0,506194	-5,272440	-0,113248	-416,118071	50,997499	24,568149
12:52:13,59	-0,315081	3,919956	-0,241993	-0,066009	-1,324010	-0,941011	-0,506194	-5,272440	-0,113248	-2,231547	11,261295	24,568149	4,057517	-4,950834	-1,312291	-119,149257	-249,015174	37,287600	-0,506194	-5,272440	-0,113248	-416,118071	50,997499	24,568149	-0,506194	-5,272440	-0,113248	-416,118071	50,997499	24,568149
12:52:13,64	-0,315081	3,919956	-0,241993	-0,066009	-1,324010	-0,941011	-0,508993	-5,272387	-0,115161	-2,210596	11,219777	24,558163	4,056285	-4,951059	-1,310764	-119,201572	-248,948200	37,284262	-0,508993	-5,272387	-0,115161	-416,092944	51,175712	24,558163	-0,508993	-5,272387	-0,115161	-416,092944	51,175712	24,558163
12:52:13,69	-0,315081	3,919956	-0,241993	-0,066009	-1,324010	-0,941011	-0,508182	-5,271433	-0,113634	-2,228345	11,183136	24,554826	4,051537	-4,950813	-1,312727	-119,228992	-248,904415	37,286357	-0,508182	-5,271433	-0,113634	-416,035827	51,075437	24,554826	-0,508182	-5,271433	-0,113634	-416,035827	51,075437	24,554826
12:52:13,74	-0,315081	3,919956	-0,241993	-0,066009	-1,324010	-0,941011	-0,509354	-5,269513	-0,112873	-2,235140	11,084923	24,538121	4,055209	-4,949084	-1,310003	-119,187359	-248,848989	37,267558	-0,509354	-5,269513	-0,112873	-415,891930	51,069185	24,538121	-0,509354	-5,269513	-0,112873	-415,891930	51,069185	24,538121
12:52:13,80	-0,315081	3,919956	-0,241993	-0,066009	-1,324010	-0,941011	-0,509354	-5,269513	-0,112873	-2,235140	11,084923	24,538121	4,051958	-4,950373	-1,311750	-119,198079	-248,829549	37,276675	-0,509354	-5,269513	-0,112873	-415,891930	51,069185	24,538121	-0,509354	-5,269513	-0,112873	-415,891930	51,069185	24,538121
12:52:13,85	-0,315081	3,919956	-0,241993	-0,066009	-1,324010	-0,941011	-0,502692	-5,269632	-0,114126	-2,225161	11,414808	24,531903	4,051980	-4,954913	-1,311256	-119,199765	-248,837412	37,261339	-0,502692	-5,269632	-0,114126	-415,891246	50,876112	24,531903	-0,502692	-5,269632	-0,114126	-415,891246	50,876112	24,531903
12:52:13,90	-0,315081	3,919956	-0,241993	-0,066009	-1,324010	-0,941011	-0,502692	-5,269632	-0,114126	-2,225161	11,414808	24,531903	4,055147	-4,957742	-1,311146	-119,232551	-248,858226	37,276817	-0,502692	-5,269632	-0,114126	-415,891246	50,876112	24,531903	-0,502692	-5,269632	-0,114126	-415,891246	50,876112	24,531903
12:52:13,95	-0,315081	3,919956	-0,241993	-0,066009	-1,324010	-0,941011	-0,569314	-5,674173	-0,082236	-2,173151	11,712555	26,645679	4,435634	-5,099487	-1,279367	-126,433773	-268,891247	39,375115	-0,569314	-5,674173	-0,082236	-447,595711	56,403679	26,645679	-0,569314	-5,674173	-0,082236	-447,595711	56,403679	26,645679
12:52:14,00	-0,315042	3,969994	-0,241985	-0,065988	-1,323993	-0,940988	-0,577366	-5,737887	-0,093544	-1,962214	11,909731	26,946712	4,494839	-5,124371	-1,290675	-127,451486	-271,885811	39,676149	-0,577366	-5,737887	-0,093544	-452,386372	57,232992	26,946712	-0,577366	-5,737887	-0,093544	-452,386372	57,232992	26,946712
12:52:14,05	-0,315042	3,969994	-0,241985	-0,065988	-1,323993	-0,940988	-0,577366	-5,737887	-0,093544	-1,962214	11,909731	26,946712	4,472503	-5,122696	-1,291421	-127,146800	-271,135143	39,587312	-0,577366	-5,737887	-0,093544	-452,386372	57,232992	26,946712	-0,577366	-5,737887	-0,093544	-452,386372	57,232992	26,946712
12:52:14,10	-0,315042	3,969994	-0,241985	-0,065988	-1,323993	-0,940988	-0,570803	-5,711071	-0,097036	-2,146892	12,051590	26,793600	4,468333	-5,116647	-1,294166	-127,019327	-270,738377	39,523036	-0,570803	-5,711071	-0,097036	-450,465946	56,859596	26,793600	-0,570803	-5,711071	-0,097036	-450,465946	56,859596	26,793600
12:52:14,15	-0,315042	3,969994	-0,241985	-0,065988	-1,323993	-0,940988	-0,570803	-5,711071	-0,097036	-2,146892	12,051590	26,793600	4,458108	-5,115006	-1,294946	-126,939435	-270,454259	39,501196	-0,570803	-5,711071	-0,097036	-450,465946	56,859596	26,793600	-0,570803	-5,711071	-0,097036	-450,465946	56,859596	26,793600
12:52:14,20	-0,315042	3,969994	-0,241985	-0,065988	-1,323993	-0,940988	-0,567111	-5,701394	-0,097816	-2,364061	12,170666	26,771760	4,455926	-5,117950	-1,297669	-126,942944	-270,223081	39,490100	-0,567111	-5,701394	-0,097816	-449,923524	56,688907	26,771760	-0,567111	-5,701394	-0,097816	-449,923524	56,688907	26,771760
12:52:14,25	-0,315042	3,969994	-0,241985	-0,065988	-1,323993	-0,940988	-0,561467	-5,694999	-0,101703	-2,313008	12,336084	26,730995	4,449747	-5,116696	-1,298833	-126,858581	-270,057996	39,460431	-0,561467	-5,694999	-0,101703	-449,370452	56,411211	26,730995	-0,561467	-5,694999	-0,101703	-449,370452	56,411211	26,730995
12:52:14,30	-0,315042	3,969994	-0,241985	-0,065988	-1,323993	-0,940988	-0,561467	-5,694999	-0,101703	-2,313008	12,336084	26,730995	4,448161	-5,114689	-1,299624	-126,821867	-269,910804	39,436203	-0,562412	-5,692622	-0,102493	-449,161624	56,394463	26,706766	-0,562412	-5,692622	-0,102493	-449,161624	56,394463	26,706766
12:52:14,35	-0,315042	3,969994	-0,241985	-0,065988	-1,323993	-0,940988	-0,562412	-5,692622	-0,102493	-2,290800	12,245125	26,706766	4,444156	-5,117452	-1,297669	-126,829498	-269,759111	39,448539	-0,562412	-5,692622	-0,102493	-449,161624	56,394463	26,706766	-0,562412	-5,692622	-0,102493	-449,161624	56,394463	26,706766
12:52:14,40	-0,315042	3,969994	-0,241985	-0,065988	-1,323993	-0,940988	-0,558017	-5,690535	-0,100538	-2,271790	12,391214	26,719102	4,445355	-5,119300	-1,299622	-126,826693	-269,751416	39,420808	-0,558017	-5,690535	-0,100538	-448,978753	56,195537	26,719102	-0,558017	-5,690535	-0,100538	-448,978753	56,195537	26,719102
12:52:14,45	-0,315042	3,969994	-0,241985	-0,065988	-1,323993	-0,940988	-0,625038	-6,093084	-0,063295	-2,110859	12,758575	28,743682	4,826285	-5,260685	-1,260425	-133,879007	-289,674136	41,473119	-0,625038	-6,093084	-0,063295	-480,417990	61,824060	28,743682	-0,625038	-6,093084	-0,063295	-480,417990	61,824060	28,743682
12:52:14,50	-0,314979	4,020028	-0,241996	-0,065997	-1,324002	-0,940980	-0,625038	-6,093084	-0,063295	-2,110859	12,758575	28,743682	4,871356	-5,280711	-1,269442	-134,948863	-292,478952	41,806721	-0,625038	-6,093084	-0,063295	-480,417990	61,824060	28,743682	-0,625038	-6,093084	-0,063295	-480,417990	61,824060	28,743682
12:52:14,55	-0,314979	4,020028	-0,241996	-0,065997	-1,324002	-0,940980	-0,619538	-6,125756	-0,076199	-2,491080	13,221059	29,001827	4,851829	-5,281784	-1,273329	-134,765735	-291,562974	41,731263	-0,619538	-6,125756	-0,076199	-483,362933	61,854803	29,001827	-0,619538	-6,125756	-0,076199	-483,362933	61,854803	29,001827
12:52:14,60	-0,314979	4,020028	-0,241996	-0,065997	-1,324002	-0,940980	-0,619538	-6,125756	-0,076199	-2,491080	13,221059	29,001827	4,843810	-5,279659	-1,275776	-134,832280	-291,068992	41,651286	-0,619538	-6,125756	-0,076199	-483,362933	61,854803	29,001827	-0,619538	-6,125756	-0,076199	-483,362933	61,854803	29,001827
12:52:14,65	-0,314979	4,020028	-0,241996	-0,065997	-1,324002	-0,940980	-0,610703	-6,111192	-0,084083	-2,531421	13,279238	28,884475	4,834799	-5,282153	-1,281214	-134,754747	-290,741426	41,613912	-0,610703	-6,111192	-0,084083	-482,260018	61,219409	28,884475	-0,610703	-6,111192	-0,084083	-482,260018	61,219409	28,884475
12:52:14,70	-0,314979	4,020028	-0,241996	-0,065997	-1,324002	-0,940980	-0,610703	-6,111192	-0,084083	-2,531421	13,279238	28,884475	4,832713	-5,282779	-1,282354	-134,725332	-290,458411	41,632606	-0,610703	-6,111192	-0,084083	-482,260018	61,219409	28,884475	-0,610703	-6,111192	-0,084083	-482,260018	61,219409	28,884475
12:52:14,75	-0,314979	4,020028	-0,241996	-0,065997	-1,324002	-0,940980	-0,609118	-6,109698	-0,085223	-2,349297	13,245632	28,903169	4,824003	-5,277885	-1,282816	-134,732170	-290,247259	41,585645	-0,609118	-6,109698	-0,085223	-481,960625	61,061369	28,903169	-0,609118	-6,109698	-0,085223	-481,960625	61,061369	28,903169
12:52:14,80	-0,314979	4,020028	-0,241996	-0,065997	-1,324002	-0,940980	-0,609001	-6,099709	-0,085685	-2,689300	13,140199	28,856208	4,824150	-5,281436	-1,281247	-134,732234	-290,088104	41,584443	-0,609001	-6,099709	-0,085685	-481,516463	60,946781	28,856208	-0,609001	-6,099709	-0,085685	-481,516463	60,946781	28,856208
12:52:14,85	-0,314979	4,020028	-0,241996	-0,065997	-1,324002	-0,940980	-0,602056	-6,094525	-0,083032	-2,682333	13,335342	28,766194	4,816041	-5,281308	-1,280163	-134,737646	-289,924757	41,495631	-0,602056	-6,094525	-0,083032	-481,102518	60,596746	28,766194	-0,602056	-6,094525	-0,083032	-481,102518	60,596746	28,766194
12:52:14,90	-0,314979	4,020028	-0,241996	-0,065997	-1,324002	-0,940980	-0,602056	-6,094525	-0,083032	-2,682333	13,335342	28,766194	4,817848	-5,279378	-1,284064	-134,741002	-289,829127	41,487166	-0,602056	-6,094525	-0,083032	-481,102518	60,596746	28,766194	-0,602056	-6,094525	-0,083032	-481,102518	60,596746	28,766194
12:52:14,95	-0,314979	4,020028	-0,241996	-0,065997	-1,324002	-0,940980	-0,604631	-6,095125	-0,086934	-2,569985	13,150710	28,757729	4,815049	-5,279654	-1,280162	-134,725797	-289,695782	41,502917	-0,604631	-6,095125	-0,086934	-481,037284	60,614268	28,757729	-0,604631	-6,095125	-0,086934	-481,037284	60,614268	28,757729
12:52:15,00	-0,314979	4,020028	-0,241996	-0,065997	-1,324002	-0,940980	-0,600144	-6,093115	-0,086915	-2,496941	13,264972	28,782963	4,813864	-5,282259	-1,284046	-134,755361	-289,615835	41,512399	-0,600144	-6,093115	-0,086915	-480,806495	60,376271	28,782963	-0,600144	-6,093115	-0,086915	-480,806495	60,376271	28,782963
12:52:15,05	-0,314979	4,020028	-0,241996	-0,065997	-1,324002	-0,940980	-0,599040	-6,088506	-0,090442	-2,620059	13,307395	28,734235	4,809285	-5,280265	-1,284815	-134,724172	-289,504018	41,525323	-0,599040	-6,088506	-0,090442	-480,567780	60,332073	28,734235	-0,599040	-6,088506	-0,090442	-480,567780	60,332073	28,734235
12:52:15,10	-0,314979	4,020028	-0,241996	-0,065997	-1,324002	-0,940980	-0,598661	-6,087459	-0,085365	-2,618792	13,308948	28,761768	4,808224	-5,280715	-1,282496	-134,697931	-289,450066	41,491205	-0,598661	-6,087459	-0,085365	-480,484329	60,303820	28,761768	-0,598661	-6,087459	-0,085365	-480,484329	60,303820	28,761768
12:52:15,15	-0,314979	4,020028	-0,241996	-0,065997	-1,324002	-0,940980	-0,598661	-6,087459	-0,085365	-2,618792	13,308948	28,761768	4,806964	-5,281521	-1,286034	-134,753026	-289,396195	41,471086	-0,598661	-6,087459	-0,085365	-480,484329	60,303820	28,761768	-0,598661	-6,087459	-0,085365	-480,484329	60,303820	28,761768
12:52:15,20	-0,314979	4,020028	-0,241996	-0,065997	-1,324002	-0,940980	-0,597333	-6,086771	-0,088903	-2,635489	13,303349	28,741649	4,809442	-5,281200	-1,286398	-134,706535	-289,361403	41,472420	-0,598850	-6,088756	-0,089267	-480,446226	60,257052	28,742984	-0,598850	-6,088756	-0,089267	-480,446226	60,257052	28,742984
12:52:15,25	-0,314979	4,020028	-0,241996	-0,065997	-1,324002	-0,940980	-0,598850	-6,088756	-0,089267	-2,478847	13,247323	28,742984	4,807199	-5,280546	-1,282891	-134,698373	-289,243732	41,488216	-0,598295	-6,086486	-0,085760	-480,280082	60,190564	28,758779	-0,598295	-6,086486	-0,085760	-480,280082	60,190564	28,758779
12:52:15,30	-0,314979	4,020028	-0,241996	-0,065997	-1,324002	-0,940980	-0,596461	-6,086288	-0,089652	-2,438387	13,307917	28,733384	4,806110	-5,282035	-1,286782	-134,677264	-289,183386	41,462820	-0,596461	-6,086288	-0,089652	-480,212018	60,130072	28,733384	-0,596461	-6,086288	-0,089652	-480,212018	60,130072	28,733384
12:52:15,35	-0,314979	4,020028	-0,241996	-0,065997	-1,324002	-0,940980	-0,596461	-6,086288	-0,089652	-2,438387	13,307917	28,733384	4,805527	-5,277698	-1,283320	-134,680018	-289,161468	41,442606	-0,596461	-6,086288	-0,089652	-480,212018	60,130072	28,733384	-0,596461	-6,086288	-0,089652	-480,212018	60,130072	28,733384
12:52:15,41	-0,314979	4,020028	-0,241996	-0,065997	-1,324002	-0,940980	-0,599925	-6,083614	-0,086190	-2,559828	13,114424	28,713170	4,803223	-5,282807	-1,282524	-134,686481	-289,114906	41,447368	-0,599925	-6,083614	-0,086190	-480,123554	60,208535	28,713170	-0,599925	-6,083614	-0,086190	-480,123554	60,208535	28,713170
12:52:15,46	-0,314979	4,020028	-0,241996	-0,065997	-1,324002	-0,940980	-0,594348	-6,084173	-0,085393	-2,493665	13,375533	28,717932	4,800834	-5,279754	-1,284887	-134,706883	-289,065659	41,440943	-0,594348	-6,084173	-0,085393	-480,101277	60,031874	28,717932	-0,594348	-6,084173	-0,085393	-480,101277	60,031874	28,717932
12:52:15,51	-0,314979	4,020028	-0,241996	-0,065997	-1,324002	-0,940980	-0,595798	-6,080579	-0,087756	-2,648139	13,257862	28,711507	4,799658	-5,283894	-1,284890	-134,743161	-288,992025	41,438014	-0,595798	-6,080579	-0,087756	-479,973570	60,027997	28,711507	-0,595798	-6,080579	-0,087756	-479,973570	60,027997	28,711507
12:52:15,56	-0,314979	4,020028	-0,241996	-0,065997	-1,324002	-0,940980	-0,591625	-6,081630	-0,087759	-2,547848	13,406626	28,708578	4,798535	-5,281676	-1,284116	-134,727540	-288,951176	41,438826	-0,591625	-6,081630	-0,087759	-479,955797	59,849175	28,708578	-0,591625	-6,081630	-0,087759	-479,955797	59,849175	28,708578
12:52:15,61	-0,314979	4,020028	-0,241996	-0,065997	-1,324002	-0,940980	-0,592984	-6,079548	-0,086985	-2,612930	13,329055	28,709390	4,797454	-5,284553	-1,284882	-134,712692	-288,884150	41,430983	-0,592984	-6,079548	-0,086985	-479,857435	59,878296	28,709390	-0,592984	-6,079548	-0,086985	-479,857435	59,878296	28,709390
12:52:15,66	-0,314979	4,020028	-0,241996	-0,065997	-1,324002	-0,940980	-0,592902	-6,078425	-0,088504	-2,581442	13,348877	28,726391	4,797521	-5,281186	-1,285635	-134,669131	-288,881096	41,455828	-0,592902	-6,078425	-0,088504	-479,737772	59,891659	28,726391	-0,592902	-6,078425	-0,088504	-479,737772	59,891659	28,726391
12:52:15,71	-0,314979	4,020028	-0,241996	-0,065997	-1,324002	-0,940980	-0,592902	-6,078425	-0,088504	-2,581442	13,348877	28,726391	4,795690	-5,281727	-1,286058	-134,722916	-288,818014	41,443727	-0,592902	-6,078425	-0,088504	-479,737772	59,891659	28,726391	-0,592902	-6,078425	-0,088504	-479,737772	59,891659	28,726391
12:52:15,76	-0,314979	4,020028	-0,241996	-0,065997	-1,324002	-0,940980	-0,591518	-6,077110	-0,088928	-2,622064	13,342715	28,714290	4,796916	-5,282382	-1,285260	-134,703271	-288,816746	41,452885	-0,591518	-6,077110	-0,088928	-479,675198	59,776869	28,714290	-0,591518	-6,077110	-0,088928	-479,675198	59,776869	28,714290
12:52:15,81	-0,314979	4,020028	-0,241996	-0,065997	-1,324002	-0,940980	-0,595361	-6,073695	-0,088567	-2,716479	13,153847	28,677484	4,794680	-5,281916	-1,285250	-134,673193	-288,738109	41,454772	-0,595361	-6,073695	-0,088567	-479,501514	59,889689	28,677484	-0,595361	-6,073695	-0,088567	-479,501514	59,889689	28,677484
12:52:15,86	-0,314979	4,020028	-0,241996	-0,065997	-1,324002	-0,940980	-0,593886	-6,075978	-0,087001	-2,562764	13,217045	28,672669	4,795894	-5,279110	-1,284132	-134,666017	-288,714421	41,402105	-0,593886	-6,075978	-0,087001	-479,527036	59,837107	28,672669	-0,593886	-6,075978	-0,087001	-479,527036	59,837107	28,672669
12:52:15,91	-0,314979	4,020028	-0,241996	-0,065997	-1,324002	-0,940980	-0,593886	-6,075978	-0,087001	-2,562764	13,217045	28,672669	4,807949	-5,286541	-1,287640	-134,918911	-289,209815	41,474319	-0,593886	-6,075978	-0,087001	-479,527036	59,837107	28,672669	-0,593886	-6,075978	-0,087001	-479,527036	59,837107	28,672669
12:52:15,96	-0,314979	4,020028	-0,241996	-0,065997	-1,324002	-0,940980	-0,593477	-6,090133	-0,090510	-2,382153	13,266982	28,744882	5,186725	-5,439662	-1,252129	-142,525175	-308,912364	43,554041	-0,593477	-6,090133	-0,090510	-480,457625	59,854961	28,744882	-0,593477	-6,090133	-0,090510	-480,457625	59,854961	28,744882
12:52:16,01	-0,315025	4,070000	-0,241989	-0,066016	-1,323995	-0,941015	-0,650260	-6,494723	-0,054998	-2,209530	13,578373	30,824604	5,239340	-5,468511	-1,257776	-143,760619	-312,122188	43,922767	-0,650260	-6,494723	-0,054998	-512,045280	64,623745	30,824604	-0,650260	-6,494723	-0,054998	-512,045280	64,623745	30,824604
12:52:16,06	-0,315025	4,070000	-0,241989	-0,066016	-1,323995	-0,941015	-0,645632	-6,538803	-0,064033	-2,623000	14,112326	31,137049	5,222585	-5,465709	-1,261163	-143,623977	-311,402170	43,866486	-0,645632	-6,538803	-0,064033	-515,919038	64,794425	31,137049	-0,645632	-6,538803	-0,064033	-515,919038	64,794425	31,137049
12:52:16,11	-0,315025	4,070000	-0,241989	-0,066016	-1,323995	-0,941015	-0,642800	-6,530087	-0,065994	-2,632115	14,062580	31,113161	5,213621	-5,463804	-1,263125	-143,572526	-310,919054	43,842598	-0,642800	-6,530087	-0,065994	-515,243947	64,522381	31,113161	-0,642800	-6,530087	-0,065994	-515,243947	64,522381	31,113161
12:52:16,16	-0,315025	4,070000	-0,241989	-0,066016	-1,323995	-0,941015	-0,642800	-6,530087	-0,065994	-2,632115	14,062580	31,113161	5,208672	-5,466096	-1,266628	-143,516588	-310,622912	43,799149	-0,642800	-6,530087	-0,065994	-515,243947	64,522381	31,113161	-0,642800	-6,530087	-0,065994	-515,243947	64,522381	31,113161
12:52:16,21	-0,315025	4,070000	-0,241989	-0,066016	-1,323995	-0,941015	-0,636171	-6,520201	-0,069151	-2,663089	14,173400	31,047291	5,201745	-5,464602	-1,266282	-143,533537	-310,383753	43,776727	-0,636171	-6,520201	-0,069151	-514,498901	64,112830	31,047291	-0,636171	-6,520201	-0,069151	-514,498901	64,112830	31,047291
12:52:16,26	-0,315025	4,070000	-0,241989	-0,066016	-1,323995	-0,941015	-0,634304	-6,518792	-0,069167	-2,577877	14,212548	31,008212	5,199592	-5,465514	-1,266298	-143,504475	-310,217540	43,737649	-0,634304	-6,518792	-0,069167	-514,303088	64,005416	31,008212	-0,634304	-6,518792	-0,069167	-514,303088	64,005416	31,008212
12:52:16,31	-0,315025	4,070000	-0,241989	-0,066016	-1,323995	-0,941015	-0,634304	-6,518792	-0,069167	-2,577877	14,212548	31,008212	5,194430	-5,466601	-1,267095	-143,510378	-310,025108	43,719080	-0,634304	-6,518792	-0,069167	-514,303088	64,005416	31,008212	-0,634304	-6,518792	-0,069167	-514,303088	64,005416	31,008212
12:52:16,36	-0,315025	4,070000	-0,241989	-0,066016	-1,323995	-0,941015	-0,638230	-6,511500	-0,071151	-2,626264	13,891608	30,966803	5,195239	-5,458468	-1,268282	-143,440199	-309,872636	43,696240	-0,638230	-6,511500	-0,071151	-513,778998	63,992667	30,966803	-0,638230	-6,511500	-0,071151	-513,778998	63,992667	30,966803
12:52:16,41	-0,315025	4,070000	-0,241989	-0,066016	-1,323995	-0,941015	-0,638230	-6,511500	-0,071151	-2,626264	13,891608	30,966803	5,203505	-5,468566	-1,267125	-143,626511	-310,174236	43,721636	-0,638230	-6,511500	-0,071151	-513,778998	63,992667	30,966803	-0,638230	-6,511500	-0,071151	-513,778998	63,992667	30,966803
12:52:16,46	-0,315025	4,070000	-0,241989	-0,066016	-1,323995	-0,941015	-0,633617	-6,523708	-0,069994	-2,345809	14,120917	30,992200	5,555341	-5,621532	-1,228872	-151,010672	-328,764179	45,750891	-0,633617	-6,523708	-0,069994	-514,456853	63,859880	30,992200	-0,633617	-6,523708	-0,069994	-514,456853	63,859880	30,992200
12:52:16,51	-0,314992	4,119961	-0,241964	-0,066014	-1,323987	-0,941007	-0,677063	-6,904889	-0,031741	-2,315798	14,761823	33,021455	5,614238	-5,655083	-1,239478	-152,424718	-331,861099	46,143011	-0,677063	-6,904889	-0,031741	-544,349604	67,911306	33,021455	-0,677063	-6,904889	-0,031741	-544,349604	67,911306	33,021455
12:52:16,56	-0,314992	4,119961	-0,241964	-0,066014	-1,323987	-0,941007	-0,677456	-6,972671	-0,042348	-2,180180	15,065273	33,413575	5,593861	-5,650881	-1,243873	-152,336000	-331,004480	45,999735	-0,677456	-6,972671	-0,042348	-549,534853	68,245567	33,413575	-0,677456	-6,972671	-0,042348	-549,534853	68,245567	33,413575
12:52:16,61	-0,314992	4,119961	-0,241964	-0,066014	-1,323987	-0,941007	-0,670907	-6,952923	-0,046742	-2,420854	15,054367	33,270298	5,583719	-5,648028	-1,243901	-152,303081	-330,470660	45,981268	-0,670907	-6,952923	-0,046742	-548,225324	67,720529	33,270298	-0,670907	-6,952923	-0,046742	-548,225324	67,720529	33,270298
12:52:16,66	-0,314992	4,119961	-0,241964	-0,066014	-1,323987	-0,941007	-0,668306	-6,942713	-0,046770	-2,473030	14,951191	33,251831	5,574472	-5,650397	-1,248249	-152,343931	-330,133337	45,915667	-0,668306	-6,942713	-0,046770	-547,475989	67,413215	33,251831	-0,668306	-6,942713	-0,046770	-547,475989	67,413215	33,251831
12:52:16,71	-0,314992	4,119961	-0,241964	-0,066014	-1,323987	-0,941007	-0,661631	-6,935890	-0,051119	-2,556105	15,094261	33,186230	5,570076	-5,650518	-1,247864	-152,300598	-329,846300	45,894333	-0,661631	-6,935890	-0,051119	-547,023483	67,032285	33,186230	-0,661631	-6,935890	-0,051119	-547,023483	67,032285	33,186230
12:52:16,76	-0,314992	4,119961	-0,241964	-0,066014	-1,323987	-0,941007	-0,659329	-6,932143	-0,050733	-2,480695	15,107985	33,164897	5,567809	-5,649200	-1,247502	-152,323935	-329,657428	45,885671	-0,659329	-6,932143	-0,050733	-546,653942	66,865286	33,164897	-0,659329	-6,932143	-0,050733	-546,653942	66,865286	33,164897
12:52:16,81	-0,314992	4,119961	-0,241964	-0,066014	-1,323987	-0,941007	-0,656228	-6,925501	-0,052363	-2,442241	15,054968	33,081831	5,562774	-5,649882	-1,249494	-152,294210	-329,406780	45,811268	-0,656228	-6,925501	-0,052363	-546,094104	66,568902	33,081831	-0,656228	-6,925501	-0,052363	-546,094104	66,568902	33,081831
12:52:16,86	-0,314992	4,119961	-0,241964	-0,066014	-1,323987	-0,941007	-0,652295	-6,923032	-0,055068	-2,486940	15,179220	33,115410	5,558669	-5,652054	-1,252199	-152,321902	-329,294120	45,844846	-0,652295	-6,923032	-0,055068	-545,944940	66,384341	33,115410	-0,652295	-6,923032	-0,055068	-545,944940	66,384341	33,115410
12:52:16,91	-0,314992	4,119961	-0,241964	-0,066014	-1,323987	-0,941007	-0,653280	-6,921250	-0,057405	-2,448043	15,073246	33,111556	5,557618	-5,650310	-1,254536	-152,303529	-329,152799	45,840993	-0,653280	-6,921250	-0,057405	-545,766137	66,355697	33,111556	-0,653280	-6,921250	-0,057405	-545,766137	66,355697	33,111556
12:52:16,96	-0,314992	4,119961	-0,241964	-0,066014	-1,323987	-0,941007	-0,653280	-6,921250	-0,057405	-2,448043	15,073246	33,111556	5,555847	-5,651434	-1,250695	-152,354226	-329,053930	45,807955	-0,653280	-6,921250	-0,057405	-545,766137	66,355697	33,111556	-0,653280	-6,921250	-0,057405	-545,766137	66,355697	33,111556
12:52:17,01	-0,314992	4,119961	-0,241964	-0,066014	-1,323987	-0,941007	-0,651421	-6,920278	-0,053564	-2,438277	15,076554	33,078519	5,550159	-5,652787	-1,250298	-152,309866	-328,926927	45,795607	-0,651421	-6,920278	-0,053564	-545,680122	66,213105	33,078519	-0,651421	-6,920278	-0,053564	-545,680122	66,213105	33,078519
12:52:17,06	-0,314992	4,119961	-0,241964	-0,066014	-1,323987	-0,941007	-0,647405	-6,916029	-0,053167	-2,527057	15,260313	33,066170	5,548443	-5,652706	-1,254178	-152,321831	-328,795832	45,816541	-0,647405	-6,916029	-0,053167	-545,435356	66,081589	33,066170	-0,647405	-6,916029	-0,053167	-545,435356	66,081589	33,066170
12:52:17,11	-0,314992	4,119961	-0,241964	-0,066014	-1,323987	-0,941007	-0,646617	-6,914502	-0,057047	-2,498909	15,225346	33,087104	5,549104	-5,650479	-1,251859	-152,317732	-328,710986	45,808560	-0,646617	-6,914502	-0,057047	-545,287342	65,984815	33,087104	-0,646617	-6,914502	-0,057047	-545,287342	65,984815	33,087104
12:52:17,16	-0,314992	4,119961	-0,241964	-0,066014	-1,323987	-0,941007	-0,648876	-6,913961	-0,054728	-2,451506	15,069034	33,079123	5,544490	-5,649506	-1,252242	-152,290884	-328,644514	45,814838	-0,648876	-6,913961	-0,054728	-545,197481	66,005791	33,079123	-0,648876	-6,913961	-0,054728	-545,197481	66,005791	33,079123
12:52:17,21	-0,314992	4,119961	-0,241964	-0,066014	-1,323987	-0,941007	-0,645408	-6,908557	-0,056716	-2,635387	15,178070	33,039545	5,542690	-5,650780	-1,253847	-152,330898	-328,591213	45,768982	-0,645408	-6,908557	-0,056716	-544,957124	65,842607	33,039545	-0,645408	-6,908557	-0,056716	-544,957124	65,842607	33,039545
12:52:17,26	-0,314992	4,119961	-0,241964	-0,066014	-1,323987	-0,941007	-0,645408	-6,908557	-0,056716	-2,635387	15,178070	33,039545	5,542138	-5,652406	-1,250269	-152,308364	-328,507958	45,767288	-0,645408	-6,908557	-0,056716	-544,957124	65,842607	33,039545	-0,645408	-6,908557	-0,056716	-544,957124	65,842607	33,039545
12:52:17,31	-0,314992	4,119961	-0,241964	-0,066014	-1,323987	-0,941007	-0,643724	-6,908892	-0,053138	-2,534598	15,243536	33,037852	5,539307	-5,651803	-1,253098	-152,324881	-328,432653	45,729201	-0,643724	-6,908892	-0,053138	-544,882633	65,775862	33,037852	-0,643724	-6,908892	-0,053138	-544,882633	65,775862	33,037852
12:52:17,36	-0,314992	4,119961	-0,241964	-0,066014	-1,323987	-0,941007	-0,642727	-6,904246	-0,057887	-2,648887	15,226328	33,027009	5,537616	-5,650947	-1,255018	-152,304513	-328,363172	45,756446	-0,642727	-6,904246	-0,057887	-544,632196	65,680382	33,027009	-0,642727	-6,904246	-0,057887	-544,632196	65,680382	33,027009
12:52:17,42	-0,314992	4,119961	-0,241964	-0,066014	-1,323987	-0,941007	-0,642727	-6,904246	-0,057887	-2,648887	15,226328	33,027009	5,540004	-5,651337	-1,255414	-152,300827	-328,338084	45,738427	-0,642727	-6,904246	-0,057887	-544,632196	65,680382	33,027009	-0,642727	-6,904246	-0,057887	-544,632196	65,680382	33,027009
12:52:17,46	-0,314992	4,119961	-0,241964	-0,066014	-1,323987	-0,941007	-0,643583	-6,906510	-0,058283	-2,507602	15,172463	33,008990	5,537133	-5,653132	-1,255817	-152,303716	-328,250227	45,716528	-0,643583	-6,906510	-0,058283	-544,668615	65,693713	33,008990	-0,643583	-6,906510	-0,058283	-544,668615	65,693713	33,008990
12:52:17,51	-0,314992	4,119961	-0,241964	-0,066014	-1,323987	-0,941007	-0,644162	-6,905625	-0,055587	-2,459469	15,099116	32,976696	5,540080	-5,651185	-1,254641	-152,306440	-328,224561	45,736841	-0,644162	-6,905625	-0,055587	-544,551039	65,665816	32,976696	-0,644162	-6,905625	-0,055587	-544,551039	65,665816	32,976696
12:52:17,56	-0,314992	4,119961	-0,241964	-0,066014	-1,323987	-0,941007	-0,644162	-6,905625	-0,055587	-2,459469	15,099116	32,976696	5,537184	-5,652465	-1,255808	-152,306926	-328,162669	45,734004	-0,644162	-6,905625	-0,055587	-544,551039	65,665816	32,976696	-0,644162	-6,905625	-0,055587	-544,551039	65,665816	32,976696
12:52:17,61	-0,314992	4,119961	-0,241964	-0,066014	-1,323987	-0,941007	-0,641196	-6,904631	-0,058678	-2,456440	15,203579	33,004567	5,539009	-5,648659	-1,254675	-152,283906	-328,141662	45,695869	-0,641196	-6,904631	-0,058678	-544,469960	65,537479	33,004567	-0,641196	-6,904631	-0,058678	-544,469960	65,537479	33,004567
12:52:17,66	-0,314992	4,119961	-0,241964	-0,066014	-1,323987	-0,941007	-0,645405	-6,904309	-0,057544	-2,443483	14,994159	32,966432	5,529053	-5,650117	-1,256216	-152,279436	-328,070727	45,721322	-0,639164	-6,896415	-0,059085	-544,158879	65,461462	32,991885	-0,639164	-6,896415	-0,059085	-544,158879	65,461462	32,991885
12:52:17,71	-0,314992	4,119961	-0,241964	-0,066014	-1,323987	-0,941007	-0,639164	-6,896415	-0,059085	-2,790278	15,287087	32,991885	5,534903	-5,652422	-1,255075	-152,318484	-328,048373	45,688498	-0,639164	-6,896415	-0,059085	-544,158879	65,461462	32,991885	-0,639164	-6,896415	-0,059085	-544,158879	65,461462	32,991885
12:52:17,76	-0,314992	4,119961	-0,241964	-0,066014	-1,323987	-0,941007	-0,640093	-6,902635	-0,057944	-2,467031	15,193799	32,959061	5,533127	-5,652355	-1,257023	-152,335549	-327,998323	45,696010	-0,640093	-6,902635	-0,057944	-544,323860	65,441080	32,959061	-0,640093	-6,902635	-0,057944	-544,323860	65,441080	32,959061
12:52:17,82	-0,314992	4,119961	-0,241964	-0,066014	-1,323987	-0,941007	-0,642831	-6,900496	-0,059482	-2,506610	15,060362	32,976355	5,537384	-5,651937	-1,254678	-152,282651	-327,987643	45,675799	-0,642831	-6,900496	-0,059482	-544,195561	65,522610	32,976355	-0,642831	-6,900496	-0,059482	-544,195561	65,522610	32,976355
12:52:17,87	-0,314992	4,119961	-0,241964	-0,066014	-1,323987	-0,941007	-0,642831	-6,900496	-0,059482	-2,506610	15,060362	32,976355	5,532081	-5,651416	-1,255839	-152,291818	-327,944423	45,701370	-0,642831	-6,900496	-0,059482	-544,195561	65,522610	32,976355	-0,642831	-6,900496	-0,059482	-544,195561	65,522610	32,976355
12:52:17,92	-0,314992	4,119961	-0,241964	-0,066014	-1,323987	-0,941007	-0,639553	-6,899687	-0,058708	-2,516947	15,192965	32,971934	5,535333	-5,658564	-1,257418	-152,432251	-327,963086	45,707524	-0,639553	-6,899687	-0,058708	-544,142394	65,397906	32,971934	-0,639553	-6,899687	-0,058708	-544,142394	65,397906	32,971934
12:52:17,97	-0,314992	4,119961	-0,241964	-0,066014	-1,323987	-0,941007	-0,634989	-6,906078	-0,060287	-2,271013	15,318012	32,978087	5,925954	-5,827913	-1,213409	-160,618927	-348,392844	47,948500	-0,634989	-6,906078	-0,060287	-544,398124	65,164670	32,978087	-0,634989	-6,906078	-0,060287	-544,398124	65,164670	32,978087
12:52:18,02	-0,315050	4,169967	-0,241994	-0,066014	-1,324001	-0,941012	-0,683638	-7,329040	-0,016278	-2,063022	15,913280	35,219063	5,976248	-5,847435	-1,218221	-161,917550	-351,441129	48,318680	-0,683638	-7,329040	-0,016278	-577,392630	69,578879	35,219063	-0,683638	-7,329040	-0,016278	-577,392630	69,578879	35,219063
12:52:18,07	-0,315050	4,169967	-0,241994	-0,066014	-1,324001	-0,941012	-0,691879	-7,382357	-0,021091	-2,579742	15,884258	35,589243	5,957685	-5,845128	-1,225288	-161,786441	-350,634541	48,199249	-0,684595	-7,365127	-0,028157	-580,874073	69,713993	35,469813	-0,684595	-7,365127	-0,028157	-580,874073	69,713993	35,469813
12:52:18,12	-0,315050	4,169967	-0,241994	-0,066014	-1,324001	-0,941012	-0,684595	-7,365127	-0,028157	-2,711592	15,973267	35,469813	5,942973	-5,842795	-1,226110	-161,681659	-350,134842	48,120425	-0,684595	-7,365127	-0,028157	-580,874073	69,713993	35,469813	-0,684595	-7,365127	-0,028157	-580,874073	69,713993	35,469813
12:52:18,17	-0,315050	4,169967	-0,241994	-0,066014	-1,324001	-0,941012	-0,676556	-7,346964	-0,031709	-2,898894	16,098209	35,377009	5,937943	-5,844051	-1,226885	-161,678012	-349,786692	48,126111	-0,676556	-7,346964	-0,031709	-579,635565	69,207841	35,377009	-0,676556	-7,346964	-0,031709	-579,635565	69,207841	35,377009
12:52:18,22	-0,315050	4,169967	-0,241994	-0,066014	-1,324001	-0,941012	-0,673601	-7,344258	-0,031720	-2,785267	16,149462	35,340870	5,934115	-5,844215	-1,228851	-161,623206	-349,560796	48,070307	-0,673601	-7,344258	-0,031720	-579,309540	69,027137	35,340870	-0,673601	-7,344258	-0,031720	-579,309540	69,027137	35,340870
12:52:18,27	-0,315050	4,169967	-0,241994	-0,066014	-1,324001	-0,941012	-0,673601	-7,344258	-0,031720	-2,785267	16,149462	35,340870	5,929494	-5,842893	-1,231186	-161,635324	-349,374358	48,091757	-0,673601	-7,344258	-0,031720	-579,309540	69,027137	35,340870	-0,673601	-7,344258	-0,031720	-579,309540	69,027137	35,340870
12:52:18,32	-0,315050	4,169967	-0,241994	-0,066014	-1,324001	-0,941012	-0,672436	-7,339595	-0,034055	-2,872347	16,106340	35,362320	5,926759	-5,840592	-1,231967	-161,597545	-349,182956	48,083309	-0,672436	-7,339595	-0,034055	-579,030566	68,892546	35,362320	-0,672436	-7,339595	-0,034055	-579,030566	68,892546	35,362320
12:52:18,37	-0,315050	4,169967	-0,241994	-0,066014	-1,324001	-0,941012	-0,669324	-7,334981	-0,034478	-2,798973	16,122526	35,309284	5,923942	-5,843281	-1,231608	-161,604787	-349,030199	48,038721	-0,669324	-7,334981	-0,034478	-578,594969	68,664446	35,309284	-0,669324	-7,334981	-0,034478	-578,594969	68,664446	35,309284
12:52:18,42	-0,315050	4,169967	-0,241994	-0,066014	-1,324001	-0,941012	-0,669324	-7,334981	-0,034478	-2,798973	16,122526	35,309284	5,922269	-5,841592	-1,234350	-161,586302	-348,938169	48,014037	-0,669324	-7,334981	-0,034478	-578,594969	68,664446	35,309284	-0,669324	-7,334981	-0,034478	-578,594969	68,664446	35,309284
12:52:18,47	-0,315050	4,169967	-0,241994	-0,066014	-1,324001	-0,941012	-0,669950	-7,332688	-0,037219	-2,829263	16,059975	35,284601	6,300605	-5,992167	-1,198286	-168,823462	-368,690872	50,098014	-0,669950	-7,332688	-0,037219	-578,445263	68,651026	35,284601	-0,669950	-7,332688	-0,037219	-578,445263	68,651026	35,284601
12:52:18,52	-0,315024	4,219975	-0,241997	-0,066013	-1,324003	-0,941019	-0,728716	-7,735624	-0,001156	-2,601491	16,612902	37,368578	6,347219	-6,031181	-1,203149	-170,389086	-371,323197	50,461385	-0,728716	-7,735624	-0,001156	-609,847988	73,817130	37,368578	-0,728716	-7,735624	-0,001156	-609,847988	73,817130	37,368578
12:52:18,57	-0,315024	4,219975	-0,241997	-0,066013	-1,324003	-0,941019	-0,718236	-7,795500	-0,006019	-2,550428	17,118176	37,731948	6,326233	-6,026179	-1,207116	-170,277719	-370,343248	50,362763	-0,712075	-7,774824	-0,009985	-613,044911	72,942900	37,633327	-0,712075	-7,774824	-0,009985	-613,044911	72,942900	37,633327
12:52:18,62	-0,315024	4,219975	-0,241997	-0,066013	-1,324003	-0,941019	-0,709853	-7,764573	-0,010849	-2,782369	16,924946	37,540123	6,317922	-6,025297	-1,210679	-170,302444	-369,759640	50,317165	-0,709853	-7,764573	-0,010849	-612,301324	72,648398	37,540123	-0,709853	-7,764573	-0,010849	-612,301324	72,648398	37,540123
12:52:18,67	-0,315024	4,219975	-0,241997	-0,066013	-1,324003	-0,941019	-0,704600	-7,758516	-0,012797	-2,693548	16,980218	37,534896	6,308372	-6,024498	-1,209928	-170,232616	-369,358123	50,264333	-0,704600	-7,758516	-0,012797	-611,737056	72,291308	37,534896	-0,704600	-7,758516	-0,012797	-611,737056	72,291308	37,534896
12:52:18,72	-0,315024	4,219975	-0,241997	-0,066013	-1,324003	-0,941019	-0,700154	-7,756542	-0,013596	-2,545947	17,036817	37,515213	6,304440	-6,027361	-1,210727	-170,258672	-369,054113	50,244650	-0,700154	-7,756542	-0,013596	-611,434490	71,998931	37,515213	-0,700154	-7,756542	-0,013596	-611,434490	71,998931	37,515213
12:52:18,77	-0,315024	4,219975	-0,241997	-0,066013	-1,324003	-0,941019	-0,700154	-7,756542	-0,013596	-2,545947	17,036817	37,515213	6,300522	-6,026574	-1,213067	-170,245216	-368,802236	50,238908	-0,700154	-7,756542	-0,013596	-611,434490	71,998931	37,515213	-0,700154	-7,756542	-0,013596	-611,434490	71,998931	37,515213
12:52:18,82	-0,315024	4,219975	-0,241997	-0,066013	-1,324003	-0,941019	-0,697998	-7,743980	-0,016008	-2,799702	16,971964	37,431806	6,292482	-6,022948	-1,213139	-170,212212	-368,619656	50,161242	-0,697998	-7,743980	-0,016008	-610,702111	71,764790	37,431806	-0,697998	-7,743980	-0,016008	-610,702111	71,764790	37,431806
12:52:18,87	-0,315024	4,219975	-0,241997	-0,066013	-1,324003	-0,941019	-0,696102	-7,742466	-0,021057	-2,698066	16,940280	37,451369	6,290223	-6,023832	-1,218188	-170,234832	-368,398328	50,180806	-0,696102	-7,742466	-0,021057	-610,481624	71,584303	37,451369	-0,696102	-7,742466	-0,021057	-610,481624	71,584303	37,451369
12:52:18,92	-0,315024	4,219975	-0,241997	-0,066013	-1,324003	-0,941019	-0,696102	-7,742466	-0,021057	-2,698066	16,940280	37,451369	6,286230	-6,024684	-1,215871	-170,233592	-368,253270	50,163832	-0,696102	-7,742466	-0,021057	-610,481624	71,584303	37,451369	-0,696102	-7,742466	-0,021057	-610,481624	71,584303	37,451369
12:52:18,97	-0,315024	4,219975	-0,241997	-0,066013	-1,324003	-0,941019	-0,691449	-7,736654	-0,016444	-2,776609	17,092249	37,372054	6,282863	-6,024956	-1,213574	-170,200928	-368,159622	50,101490	-0,691449	-7,736654	-0,016444	-610,103930	71,371005	37,372054	-0,691449	-7,736654	-0,016444	-610,103930	71,371005	37,372054
12:52:19,02	-0,315024	4,219975	-0,241997	-0,066013	-1,324003	-0,941019	-0,691449	-7,736654	-0,016444	-2,776609	17,092249	37,372054	6,285279	-6,024305	-1,214335	-170,192903	-368,089142	50,119177	-0,691449	-7,736654	-0,016444	-610,103930	71,371005	37,372054	-0,691449	-7,736654	-0,016444	-610,103930	71,371005	37,372054
12:52:19,07	-0,315024	4,219975	-0,241997	-0,066013	-1,324003	-0,941019	-0,691133	-7,733733	-0,019539	-2,718331	17,050980	37,370147	6,280176	-6,023769	-1,216670	-170,145817	-367,948757	50,099583	-0,691133	-7,733733	-0,019539	-609,816354	71,304925	37,370147	-0,691133	-7,733733	-0,019539	-609,816354	71,304925	37,370147
12:52:19,12	-0,315024	4,219975	-0,241997	-0,066013	-1,324003	-0,941019	-0,691133	-7,733733	-0,019539	-2,718331	17,050980	37,370147	6,279488	-6,022275	-1,217861	-170,230678	-367,809933	50,129956	-0,691133	-7,733733	-0,019539	-609,816354	71,304925	37,370147	-0,691133	-7,733733	-0,019539	-609,816354	71,304925	37,370147
12:52:19,17	-0,315024	4,219975	-0,241997	-0,066013	-1,324003	-0,941019	-0,686084	-7,736722	-0,020318	-2,425001	17,175467	37,366627	6,280240	-6,029636	-1,217449	-170,196420	-367,760328	50,096064	-0,686084	-7,736722	-0,020318	-609,757689	71,033100	37,366627	-0,686084	-7,736722	-0,020318	-609,757689	71,033100	37,366627
12:52:19,22	-0,315024	4,219975	-0,241997	-0,066013	-1,324003	-0,941019	-0,686084	-7,736722	-0,020318	-2,425001	17,175467	37,366627	6,275669	-6,021815	-1,217503	-170,149679	-367,661895	50,050688	-0,690573	-7,728853	-0,020372	-609,440528	71,143296	37,321251	-0,690573	-7,728853	-0,020372	-609,440528	71,143296	37,321251
12:52:19,27	-0,315024	4,219975	-0,241997	-0,066013	-1,324003	-0,941019	-0,690573	-7,728853	-0,020372	-2,725605	16,933350	37,321251	6,271432	-6,022707	-1,216726	-170,239454	-367,549148	50,107182	-0,690573	-7,728853	-0,020372	-609,440528	71,143296	37,321251	-0,690573	-7,728853	-0,020372	-609,440528	71,143296	37,321251
12:52:19,32	-0,315024	4,219975	-0,241997	-0,066013	-1,324003	-0,941019	-0,687681	-7,725629	-0,019596	-2,840462	16,949604	37,377745	6,272825	-6,022502	-1,215944	-170,159256	-367,509123	50,063828	-0,687681	-7,725629	-0,019596	-609,302358	70,932542	37,377745	-0,687681	-7,725629	-0,019596	-609,302358	70,932542	37,377745
12:52:19,37	-0,315024	4,219975	-0,241997	-0,066013	-1,324003	-0,941019	-0,686372	-7,720179	-0,021450	-2,964036	16,988538	37,354660	6,266057	-6,021116	-1,218580	-170,184745	-367,396148	50,084096	-0,686372	-7,720179	-0,021450	-608,998060	70,868739	37,354660	-0,686372	-7,720179	-0,021450	-608,998060	70,868739	37,354660
12:52:19,43	-0,315024	4,219975	-0,241997	-0,066013	-1,324003	-0,941019	-0,686372	-7,720179	-0,021450	-2,964036	16,988538	37,354660	6,273510	-6,018383	-1,218259	-170,141534	-367,375797	50,099126	-0,686372	-7,720179	-0,021450	-608,998060	70,868739	37,354660	-0,686372	-7,720179	-0,021450	-608,998060	70,868739	37,354660
12:52:19,48	-0,315024	4,219975	-0,241997	-0,066013	-1,324003	-0,941019	-0,683897	-7,722099	-0,020781	-2,782456	17,089299	37,311591	6,268277	-6,024356	-1,217089	-170,157647	-367,293284	50,089742	-0,683897	-7,722099	-0,020781	-608,967223	70,775231	37,311591	-0,683897	-7,722099	-0,020781	-608,967223	70,775231	37,311591
12:52:19,53	-0,315024	4,219975	-0,241997	-0,066013	-1,324003	-0,941019	-0,683897	-7,722099	-0,020781	-2,782456	17,089299	37,311591	6,265934	-6,024185	-1,217155	-170,173795	-367,253650	50,018161	-0,683897	-7,722099	-0,020781	-608,967223	70,775231	37,311591	-0,683897	-7,722099	-0,020781	-608,967223	70,775231	37,311591
12:52:19,58	-0,315024	4,219975	-0,241997	-0,066013	-1,324003	-0,941019	-0,683652	-7,721607	-0,020024	-2,760894	17,068217	37,288724	6,265350	-6,024987	-1,215969	-170,183327	-367,221691	50,047412	-0,683652	-7,721607	-0,020024	-608,907023	70,734890	37,288724	-0,683652	-7,721607	-0,020024	-608,907023	70,734890	37,288724
12:52:19,63	-0,315024	4,219975	-0,241997	-0,066013	-1,324003	-0,941019	-0,683929	-7,722953	-0,021546	-2,584411	17,021770	37,312397	6,267238	-6,024618	-1,218677	-170,148282	-367,145412	50,041834	-0,683929	-7,722953	-0,021546	-608,836196	70,710216	37,312397	-0,683929	-7,722953	-0,021546	-608,836196	70,710216	37,312397
12:52:19,68	-0,315024	4,219975	-0,241997	-0,066013	-1,324003	-0,941019	-0,683929	-7,722953	-0,021546	-2,584411	17,021770	37,312397	6,263764	-6,023784	-1,216734	-170,138900	-367,093877	50,046575	-0,682915	-7,719527	-0,019604	-608,696104	70,665691	37,317138	-0,682915	-7,719527	-0,019604	-608,696104	70,665691	37,317138
12:52:19,73	-0,315024	4,219975	-0,241997	-0,066013	-1,324003	-0,941019	-0,684482	-7,718664	-0,023893	-2,715078	16,966021	37,301844	6,263801	-6,021995	-1,221023	-170,125501	-367,051963	50,031280	-0,684482	-7,718664	-0,023893	-608,630241	70,697874	37,301844	-0,684482	-7,718664	-0,023893	-608,630241	70,697874	37,301844
12:52:19,78	-0,315024	4,219975	-0,241997	-0,066013	-1,324003	-0,941019	-0,684482	-7,718664	-0,023893	-2,715078	16,966021	37,301844	6,264415	-6,025983	-1,219455	-170,143948	-367,002431	50,036462	-0,684482	-7,718664	-0,023893	-608,630241	70,697874	37,301844	-0,684482	-7,718664	-0,023893	-608,630241	70,697874	37,301844
12:52:19,83	-0,315024	4,219975	-0,241997	-0,066013	-1,324003	-0,941019	-0,681336	-7,721191	-0,022324	-2,550036	17,088898	37,307026	6,261688	-6,023325	-1,216184	-170,165154	-366,946905	50,026096	-0,681336	-7,721191	-0,022324	-608,663515	70,573750	37,307026	-0,681336	-7,721191	-0,022324	-608,663515	70,573750	37,307026
12:52:19,88	-0,315024	4,219975	-0,241997	-0,066013	-1,324003	-0,941019	-0,682274	-7,717500	-0,019054	-2,704472	16,993962	37,296659	6,260914	-6,024118	-1,220651	-170,152829	-366,918634	50,020256	-0,682274	-7,717500	-0,019054	-608,528226	70,552495	37,296659	-0,682274	-7,717500	-0,019054	-608,528226	70,552495	37,296659
12:52:19,93	-0,315024	4,219975	-0,241997	-0,066013	-1,324003	-0,941019	-0,681200	-7,717225	-0,023520	-2,688103	17,046342	37,290820	6,260666	-6,023166	-1,217642	-170,125414	-366,948132	50,005184	-0,681200	-7,717225	-0,023520	-608,490304	70,520576	37,290820	-0,681200	-7,717225	-0,023520	-608,490304	70,520576	37,290820
12:52:19,98	-0,315024	4,219975	-0,241997	-0,066013	-1,324003	-0,941019	-0,681901	-7,716536	-0,020511	-2,735821	17,048394	37,275748	6,655384	-6,174483	-1,176680	-177,276834	-387,487727	52,176675	-0,681901	-7,716536	-0,020511	-608,483859	70,577636	37,275748	-0,681901	-7,716536	-0,020511	-608,483859	70,577636	37,275748
12:52:20,03	-0,315028	4,269908	-0,241981	-0,066001	-1,323988	-0,940982	-0,748215	-8,134030	0,020450	-2,389630	17,676543	39,447239	6,710868	-6,197331	-1,173983	-178,503335	-390,925764	52,636056	-0,756171	-8,193503	0,023148	-646,077699	77,279104	39,906619	-0,756171	-8,193503	0,023148	-646,077699	77,279104	39,906619
12:52:20,08	-0,315028	4,269908	-0,241981	-0,066001	-1,323988	-0,940982	-0,749809	-8,172264	0,014817	-3,193999	17,877174	39,713184	6,689293	-6,192221	-1,182314	-178,427608	-390,047879	52,442621	-0,749809	-8,172264	0,014817	-644,716716	76,737149	39,713184	-0,749809	-8,172264	0,014817	-644,716716	76,737149	39,713184
12:52:20,13	-0,315028	4,269908	-0,241981	-0,066001	-1,323988	-0,940982	-0,750855	-8,162712	0,010918	-3,259445	17,685935	39,689455	6,681544	-6,186539	-1,186212	-178,330486	-389,606004	52,418892	-0,750855	-8,162712	0,010918	-644,032364	76,628050	39,689455	-0,750855	-8,162712	0,010918	-644,032364	76,628050	39,689455
12:52:20,18	-0,315028	4,269908	-0,241981	-0,066001	-1,323988	-0,940982	-0,750855	-8,162712	0,010918	-3,259445	17,685935	39,689455	6,674357	-6,187481	-1,181183	-178,256820	-389,247296	52,352506	-0,750855	-8,162712	0,010918	-644,032364	76,628050	39,689455	-0,750855	-8,162712	0,010918	-644,032364	76,628050	39,689455
12:52:20,23	-0,315028	4,269908	-0,241981	-0,066001	-1,323988	-0,940982	-0,746445	-8,156959	0,015948	-3,211111	17,799689	39,623069	6,672257	-6,189253	-1,183509	-178,244073	-388,944819	52,348318	-0,746445	-8,156959	0,015948	-643,532430	76,395633	39,623069	-0,746445	-8,156959	0,015948	-643,532430	76,395633	39,623069
12:52:20,28	-0,315028	4,269908	-0,241981	-0,066001	-1,323988	-0,940982	-0,743861	-8,156027	0,013621	-2,991285	17,793857	39,618881	6,661318	-6,188521	-1,185491	-178,225031	-388,658035	52,313126	-0,743861	-8,156027	0,013621	-643,239388	76,186958	39,618881	-0,743861	-8,156027	0,013621	-643,239388	76,186958	39,618881
12:52:20,33	-0,315028	4,269908	-0,241981	-0,066001	-1,323988	-0,940982	-0,739025	-8,146187	0,011640	-3,245056	17,918419	39,583690	6,659059	-6,189127	-1,182407	-178,262806	-388,446274	52,303406	-0,739025	-8,146187	0,011640	-642,720757	75,931907	39,583690	-0,739025	-8,146187	0,011640	-642,720757	75,931907	39,583690
12:52:20,38	-0,315028	4,269908	-0,241981	-0,066001	-1,323988	-0,940982	-0,737371	-8,144534	0,014723	-3,166520	17,865864	39,573969	6,652894	-6,187594	-1,188654	-178,171735	-388,265193	52,233711	-0,737371	-8,144534	0,014723	-642,512445	75,749464	39,573969	-0,737371	-8,144534	0,014723	-642,512445	75,749464	39,573969
12:52:20,43	-0,315028	4,269908	-0,241981	-0,066001	-1,323988	-0,940982	-0,735616	-8,138429	0,008477	-3,281646	17,945459	39,504274	6,661963	-6,192660	-1,187491	-178,336819	-388,297263	52,282940	-0,735616	-8,138429	0,008477	-642,148296	75,691285	39,504274	-0,735616	-8,138429	0,008477	-642,148296	75,691285	39,504274
12:52:20,48	-0,315028	4,269908	-0,241981	-0,066001	-1,323988	-0,940982	-0,735763	-8,148815	0,009639	-2,851867	17,810846	39,553504	7,039291	-6,358358	-1,136801	-186,206532	-408,530922	54,472667	-0,735763	-8,148815	0,009639	-642,533851	75,568268	39,553504	-0,735763	-8,148815	0,009639	-642,533851	75,568268	39,553504
12:52:20,53	-0,315009	4,320018	-0,241988	-0,066021	-1,324001	-0,941017	-0,785546	-8,603759	0,052067	-3,104228	18,805821	42,010004	7,080847	-6,377018	-1,145063	-187,187977	-410,795305	54,739441	-0,785546	-8,603759	0,052067	-678,499311	80,471217	42,010004	-0,785546	-8,603759	0,052067	-678,499311	80,471217	42,010004
12:52:20,58	-0,315009	4,320018	-0,241988	-0,066021	-1,324001	-0,941017	-0,775056	-8,580988	0,049000	-3,090833	18,895422	41,881587	7,055882	-6,374718	-1,148130	-186,984055	-409,530325	54,611024	-0,775056	-8,580988	0,049000	-676,698426	79,737339	41,881587	-0,775056	-8,580988	0,049000	-676,698426	79,737339	41,881587
12:52:20,63	-0,315009	4,320018	-0,241988	-0,066021	-1,324001	-0,941017	-0,775056	-8,580988	0,049000	-3,090833	18,895422	41,881587	7,038212	-6,371563	-1,155314	-186,878209	-408,831383	54,483911	-0,768953	-8,564108	0,041817	-675,592872	79,317792	41,754474	-0,768953	-8,564108	0,041817	-675,592872	79,317792	41,754474
12:52:20,68	-0,315009	4,320018	-0,241988	-0,066021	-1,324001	-0,941017	-0,768953	-8,564108	0,041817	-3,310386	18,954993	41,754474	7,031860	-6,365703	-1,151849	-186,752356	-408,235778	54,412147	-0,768953	-8,564108	0,041817	-675,592872	79,317792	41,754474	-0,768953	-8,564108	0,041817	-675,592872	79,317792	41,754474
12:52:20,73	-0,315009	4,320018	-0,241988	-0,066021	-1,324001	-0,941017	-0,765631	-8,544843	0,043280	-3,364192	18,760996	41,617246	7,019866	-6,364808	-1,153851	-186,721827	-407,827021	54,346682	-0,765631	-8,544843	0,043280	-674,134346	78,863005	41,617246	-0,765631	-8,544843	0,043280	-674,134346	78,863005	41,617246
12:52:20,78	-0,315009	4,320018	-0,241988	-0,066021	-1,324001	-0,941017	-0,765631	-8,544843	0,043280	-3,364192	18,760996	41,617246	7,007968	-6,363482	-1,158118	-186,621346	-407,457218	54,329162	-0,765631	-8,544843	0,043280	-674,134346	78,863005	41,617246	-0,765631	-8,544843	0,043280	-674,134346	78,863005	41,617246
12:52:20,83	-0,315009	4,320018	-0,241988	-0,066021	-1,324001	-0,941017	-0,760830	-8,533876	0,039013	-3,563980	18,912738	41,599725	7,003615	-6,364851	-1,154226	-186,578045	-407,140821	54,311302	-0,757468	-8,530790	0,042905	-673,095799	78,428101	41,581866	-0,757468	-8,530790	0,042905	-673,095799	78,428101	41,581866
12:52:20,88	-0,315009	4,320018	-0,241988	-0,066021	-1,324001	-0,941017	-0,755932	-8,527155	0,042439	-3,415924	18,938211	41,487064	6,999699	-6,364363	-1,154692	-186,571093	-406,911721	54,216501	-0,755932	-8,527155	0,042439	-672,797577	78,278881	41,487064	-0,755932	-8,527155	0,042439	-672,797577	78,278881	41,487064
12:52:20,93	-0,315009	4,320018	-0,241988	-0,066021	-1,324001	-0,941017	-0,752837	-8,522599	0,039580	-3,436691	19,032789	41,540362	6,994206	-6,364766	-1,157551	-186,520519	-406,691363	54,269799	-0,752837	-8,522599	0,039580	-672,460732	78,130473	41,540362	-0,752837	-8,522599	0,039580	-672,460732	78,130473	41,540362
12:52:20,98	-0,315009	4,320018	-0,241988	-0,066021	-1,324001	-0,941017	-0,749923	-8,518914	0,039722	-3,430287	19,081687	41,471304	6,988389	-6,361474	-1,155845	-186,497950	-406,460181	54,229389	-0,749923	-8,518914	0,039722	-672,165069	77,950638	41,471304	-0,749923	-8,518914	0,039722	-672,165069	77,950638	41,471304
12:52:21,03	-0,315009	4,320018	-0,241988	-0,066021	-1,324001	-0,941017	-0,751054	-8,516459	0,035453	-3,394993	18,991492	41,463889	6,987997	-6,363239	-1,161678	-186,456046	-406,311731	54,193326	-0,751054	-8,516459	0,035453	-671,936999	77,949260	41,463889	-0,751054	-8,516459	0,035453	-671,936999	77,949260	41,463889
12:52:21,08	-0,315009	4,320018	-0,241988	-0,066021	-1,324001	-0,941017	-0,751054	-8,516459	0,035453	-3,394993	18,991492	41,463889	6,982891	-6,360590	-1,159767	-186,427605	-406,135694	54,158260	-0,751054	-8,516459	0,035453	-671,936999	77,949260	41,463889	-0,751054	-8,516459	0,035453	-671,936999	77,949260	41,463889
12:52:21,13	-0,315009	4,320018	-0,241988	-0,066021	-1,324001	-0,941017	-0,748236	-8,509986	0,038057	-3,444632	19,029107	41,426805	6,980982	-6,362444	-1,159074	-186,406947	-406,008772	54,156241	-0,748236	-8,509986	0,038057	-671,478564	77,765604	41,426805	-0,748236	-8,509986	0,038057	-671,478564	77,765604	41,426805
12:52:21,18	-0,315009	4,320018	-0,241988	-0,066021	-1,324001	-0,941017	-0,750498	-8,508522	0,040832	-3,405620	18,876725	41,370817	6,980846	-6,359753	-1,156298	-186,379448	-405,891688	54,100254	-0,750498	-8,508522	0,040832	-671,324617	77,790837	41,370817	-0,750498	-8,508522	0,040832	-671,324617	77,790837	41,370817
12:52:21,23	-0,315009	4,320018	-0,241988	-0,066021	-1,324001	-0,941017	-0,744178	-8,500026	0,041216	-3,719433	19,111224	41,388359	6,970327	-6,360978	-1,155914	-186,396966	-405,733753	54,117795	-0,744178	-8,500026	0,041216	-670,971438	77,529219	41,388359	-0,744178	-8,500026	0,041216	-670,971438	77,529219	41,388359
12:52:21,28	-0,315009	4,320018	-0,241988	-0,066021	-1,324001	-0,941017	-0,746918	-8,498704	0,036556	-3,641296	18,970868	41,365879	6,969844	-6,357280	-1,161388	-186,386926	-405,572597	54,092734	-0,746918	-8,498704	0,036556	-670,789570	77,603943	41,365879	-0,746918	-8,498704	0,036556	-670,789570	77,603943	41,365879
12:52:21,33	-0,315009	4,320018	-0,241988	-0,066021	-1,324001	-0,941017	-0,746918	-8,498704	0,036556	-3,641296	18,970868	41,365879	6,967033	-6,362771	-1,158619	-186,361109	-405,516817	54,115495	-0,746918	-8,498704	0,036556	-670,789570	77,603943	41,365879	-0,746918	-8,498704	0,036556	-670,789570	77,603943	41,365879
12:52:21,38	-0,315009	4,320018	-0,241988	-0,066021	-1,324001	-0,941017	-0,740978	-8,498069	0,038512	-3,615384	19,200232	41,386059	6,963670	-6,361535	-1,158261	-186,321785	-405,410318	54,064591	-0,740978	-8,498069	0,038512	-670,713783	77,366993	41,386059	-0,740978	-8,498069	0,038512	-670,713783	77,366993	41,386059
12:52:21,44	-0,315009	4,320018	-0,241988	-0,066021	-1,324001	-0,941017	-0,740367	-8,494539	0,038870	-3,687041	19,212813	41,335154	6,969657	-6,357115	-1,160976	-186,268053	-405,391694	54,053442	-0,740367	-8,494539	0,038870	-670,508350	77,331606	41,335154	-0,740367	-8,494539	0,038870	-670,508350	77,331606	41,335154
12:52:21,49	-0,315009	4,320018	-0,241988	-0,066021	-1,324001	-0,941017	-0,747188	-8,497514	0,036154	-3,489364	18,895339	41,324006	6,961603	-6,356618	-1,161357	-186,244074	-405,192576	54,068178	-0,747188	-8,497514	0,036154	-670,544185	77,549586	41,324006	-0,747188	-8,497514	0,036154	-670,544185	77,549586	41,324006
12:52:21,54	-0,315009	4,320018	-0,241988	-0,066021	-1,324001	-0,941017	-0,741622	-8,491431	0,036534	-3,587202	19,054417	41,320615	6,961606	-6,358894	-1,160597	-186,271693	-405,137311	54,050052	-0,741622	-8,491431	0,036534	-670,164501	77,271748	41,320615	-0,741622	-8,491431	0,036534	-670,164501	77,271748	41,320615
12:52:21,59	-0,315009	4,320018	-0,241988	-0,066021	-1,324001	-0,941017	-0,741622	-8,491431	0,036534	-3,587202	19,054417	41,320615	6,955244	-6,359043	-1,158306	-186,255298	-405,059629	53,996560	-0,741622	-8,491431	0,036534	-670,164501	77,271748	41,320615	-0,741622	-8,491431	0,036534	-670,164501	77,271748	41,320615
12:52:21,64	-0,315009	4,320018	-0,241988	-0,066021	-1,324001	-0,941017	-0,738312	-8,485995	0,038825	-3,794356	19,201920	41,267123	6,956508	-6,355803	-1,155586	-186,240956	-404,974208	54,003038	-0,738312	-8,485995	0,038825	-669,944997	77,159377	41,267123	-0,738312	-8,485995	0,038825	-669,944997	77,159377	41,267123
12:52:21,69	-0,315009	4,320018	-0,241988	-0,066021	-1,324001	-0,941017	-0,738788	-8,485186	0,038078	-3,697968	19,113353	41,306254	6,952436	-6,355737	-1,157104	-186,229797	-404,910278	54,053652	-0,738788	-8,485186	0,038078	-669,785065	77,108225	41,306254	-0,738788	-8,485186	0,038078	-669,785065	77,108225	41,306254
12:52:21,74	-0,315009	4,320018	-0,241988	-0,066021	-1,324001	-0,941017	-0,740912	-8,481375	0,036887	-3,816946	19,002781	41,275024	6,948980	-6,356921	-1,159478	-186,212511	-404,875082	53,987441	-0,740912	-8,481375	0,036887	-669,604914	77,164368	41,275024	-0,740912	-8,481375	0,036887	-669,604914	77,164368	41,275024
12:52:21,79	-0,315009	4,320018	-0,241988	-0,066021	-1,324001	-0,941017	-0,740080	-8,481946	0,036504	-3,739000	19,038751	41,266703	6,952621	-6,355487	-1,160626	-186,184007	-404,793747	53,996140	-0,740080	-8,481946	0,036504	-669,571793	77,135044	41,266703	-0,740080	-8,481946	0,036504	-669,571793	77,135044	41,266703
12:52:21,84	-0,315009	4,320018	-0,241988	-0,066021	-1,324001	-0,941017	-0,737349	-8,480145	0,038462	-3,796415	19,145400	41,290715	6,949696	-6,356952	-1,158668	-186,196518	-404,744683	54,020151	-0,737349	-8,480145	0,038462	-669,487832	77,027304	41,290715	-0,737349	-8,480145	0,038462	-669,487832	77,027304	41,290715
12:52:21,89	-0,315009	4,320018	-0,241988	-0,066021	-1,324001	-0,941017	-0,736369	-8,480789	0,034562	-3,681770	19,149076	41,266869	6,949763	-6,358122	-1,162569	-186,196884	-404,650709	53,996306	-0,736369	-8,480789	0,034562	-669,423675	76,954021	41,266869	-0,736369	-8,480789	0,034562	-669,423675	76,954021	41,266869
12:52:21,94	-0,315009	4,320018	-0,241988	-0,066021	-1,324001	-0,941017	-0,737001	-8,479773	0,034925	-3,718741	19,112662	41,238083	6,949199	-6,357067	-1,162205	-186,192029	-404,635194	53,967520	-0,737001	-8,479773	0,034925	-669,380885	76,967214	41,238083	-0,737001	-8,479773	0,034925	-669,380885	76,967214	41,238083
12:52:21,99	-0,315009	4,320018	-0,241988	-0,066021	-1,324001	-0,941017	-0,736070	-8,478954	0,033764	-3,735314	19,137111	41,249402	6,946356	-6,355200	-1,161408	-186,155376	-404,586377	53,987388	-0,736070	-8,478954	0,033764	-669,333197	76,918605	41,249402	-0,736070	-8,478954	0,033764	-669,333197	76,918605	41,249402
12:52:22,04	-0,315009	4,320018	-0,241988	-0,066021	-1,324001	-0,941017	-0,737818	-8,474805	0,034934	-3,819275	19,053933	41,237004	6,945305	-6,353875	-1,162196	-186,127166	-404,490427	53,966440	-0,737818	-8,474805	0,034934	-669,091429	76,972672	41,237004	-0,737818	-8,474805	0,034934	-669,091429	76,972672	41,237004
12:52:22,09	-0,315009	4,320018	-0,241988	-0,066021	-1,324001	-0,941017	-0,737083	-8,473832	0,034917	-3,888045	19,088982	41,221915	6,944096	-6,354025	-1,162214	-186,139010	-404,504615	53,951352	-0,737083	-8,473832	0,034917	-669,083871	76,950034	41,221915	-0,737083	-8,473832	0,034917	-669,083871	76,950034	41,221915
12:52:22,14	-0,315009	4,320018	-0,241988	-0,066021	-1,324001	-0,941017	-0,737083	-8,473832	0,034917	-3,888045	19,088982	41,221915	6,943066	-6,356960	-1,159453	-186,107386	-404,427724	53,970577	-0,737083	-8,473832	0,034917	-669,083871	76,950034	41,221915	-0,737083	-8,473832	0,034917	-669,083871	76,950034	41,221915
12:52:22,19	-0,315009	4,320018	-0,241988	-0,066021	-1,324001	-0,941017	-0,735076	-8,473778	0,036088	-3,766832	19,124955	41,220430	6,943045	-6,355736	-1,161042	-186,136222	-404,362993	53,949866	-0,735076	-8,473778	0,036088	-668,958388	76,828450	41,220430	-0,735076	-8,473778	0,036088	-668,958388	76,828450	41,220430
12:52:22,24	-0,315009	4,320018	-0,241988	-0,066021	-1,324001	-0,941017	-0,736454	-8,475089	0,038434	-3,664981	19,049605	41,229942	6,943105	-6,355180	-1,158698	-186,110898	-404,362967	53,953118	-0,736454	-8,475089	0,038434	-668,959432	76,861241	41,229942	-0,736454	-8,475089	0,038434	-668,959432	76,861241	41,229942
12:52:22,29	-0,315009	4,320018	-0,241988	-0,066021	-1,324001	-0,941017	-0,735882	-8,470083	0,038800	-3,879930	19,090020	41,200906	6,943736	-6,357691	-1,159101	-186,122682	-404,300654	53,926146	-0,735882	-8,470083	0,038800	-668,781423	76,856754	41,200906	-0,735882	-8,470083	0,038800	-668,781423	76,856754	41,200906
12:52:22,34	-0,315009	4,320018	-0,241988	-0,066021	-1,324001	-0,941017	-0,737460	-8,467806	0,038004	-3,949193	18,959602	41,203874	6,939065	-6,350686	-1,159127	-186,108006	-404,231263	53,933311	-0,737460	-8,467806	0,038004	-668,671936	76,850174	41,203874	-0,737460	-8,467806	0,038004	-668,671936	76,850174	41,203874
12:52:22,39	-0,315009	4,320018	-0,241988	-0,066021	-1,324001	-0,941017	-0,734311	-8,470428	0,034147	-3,773592	19,144486	41,196412	6,939744	-6,350318	-1,163792	-186,055393	-404,243855	53,901461	-0,734311	-8,470428	0,034147	-668,702207	76,787877	41,196412	-0,734311	-8,470428	0,034147	-668,702207	76,787877	41,196412
12:52:22,44	-0,315009	4,320018	-0,241988	-0,066021	-1,324001	-0,941017	-0,733959	-8,467938	0,036095	-3,858189	19,128499	41,216212	6,937429	-6,353784	-1,161036	-186,077341	-404,151857	53,945649	-0,733959	-8,467938	0,036095	-668,591356	76,744255	41,216212	-0,733959	-8,467938	0,036095	-668,591356	76,744255	41,216212
12:52:22,49	-0,315009	4,320018	-0,241988	-0,066021	-1,324001	-0,941017	-0,733064	-8,466784	0,035498	-3,871020	19,136542	41,205401	6,935983	-6,353982	-1,161633	-186,087048	-404,091759	53,934838	-0,733064	-8,466784	0,035498	-668,513574	76,682104	41,205401	-0,733064	-8,466784	0,035498	-668,513574	76,682104	41,205401
12:52:22,54	-0,315009	4,320018	-0,241988	-0,066021	-1,324001	-0,941017	-0,735961	-8,463533	0,036795	-4,010882	19,020728	41,120799	6,934616	-6,349848	-1,160336	-186,042331	-404,083889	53,850235	-0,735961	-8,463533	0,036795	-668,398255	76,793645	41,120799	-0,735961	-8,463533	0,036795	-668,398255	76,793645	41,120799
12:52:22,59	-0,315009	4,320018	-0,241988	-0,066021	-1,324001	-0,941017	-0,733005	-8,469337	0,038400	-3,673364	19,124448	41,165284	6,938164	-6,355310	-1,158731	-186,067776	-404,027955	53,894721	-0,733005	-8,469337	0,038400	-668,516340	76,665302	41,165284	-0,733005	-8,469337	0,038400	-668,516340	76,665302	41,165284
12:52:22,64	-0,315009	4,320018	-0,241988	-0,066021	-1,324001	-0,941017	-0,737224	-8,468319	0,037221	-3,699204	18,924213	41,152430	6,937001	-6,352946	-1,161459	-186,063019	-403,987200	53,897788	-0,737224	-8,468319	0,037221	-668,462251	76,796328	41,152430	-0,737224	-8,468319	0,037221	-668,462251	76,796328	41,152430
12:52:22,69	-0,315009	4,320018	-0,241988	-0,066021	-1,324001	-0,941017	-0,737224	-8,468319	0,037221	-3,699204	18,924213	41,152430	6,938279	-6,357407	-1,158691	-186,043881	-403,949967	53,920884	-0,737224	-8,468319	0,037221	-668,462251	76,796328	41,152430	-0,737224	-8,468319	0,037221	-668,462251	76,796328	41,152430
12:52:22,74	-0,315009	4,320018	-0,241988	-0,066021	-1,324001	-0,941017	-0,733851	-8,464950	0,034132	-3,769283	19,057764	41,171285	6,934788	-6,352383	-1,162999	-186,021286	-403,902127	53,900722	-0,733851	-8,464950	0,034132	-668,267864	76,665089	41,171285	-0,733851	-8,464950	0,034132	-668,267864	76,665089	41,171285
12:52:22,79	-0,315009	4,320018	-0,241988	-0,066021	-1,324001	-0,941017	-0,732539	-8,462850	0,036473	-3,902621	19,136597	41,188799	6,932313	-6,352470	-1,160657	-186,024200	-403,928318	53,918235	-0,732539	-8,462850	0,036473	-668,236354	76,640874	41,188799	-0,732539	-8,462850	0,036473	-668,236354	76,640874	41,188799
12:52:22,84	-0,315009	4,320018	-0,241988	-0,066021	-1,324001	-0,941017	-0,732539	-8,462850	0,036473	-3,902621	19,136597	41,188799	6,934189	-6,353163	-1,158336	-186,053273	-403,850632	53,914179	-0,732539	-8,462850	0,036473	-668,236354	76,640874	41,188799	-0,732539	-8,462850	0,036473	-668,236354	76,640874	41,188799
12:52:22,89	-0,315009	4,320018	-0,241988	-0,066021	-1,324001	-0,941017	-0,732877	-8,464821	0,038794	-3,747375	19,054981	41,184743	6,932955	-6,354213	-1,161653	-185,999591	-403,825149	53,861181	-0,732877	-8,464821	0,038794	-668,235850	76,585820	41,184743	-0,732877	-8,464821	0,038794	-668,235850	76,585820	41,184743
12:52:22,94	-0,315009	4,320018	-0,241988	-0,066021	-1,324001	-0,941017	-0,729511	-8,460045	0,035664	-3,951645	19,227876	41,152698	6,928369	-6,353690	-1,161467	-186,033077	-403,811358	53,882135	-0,729511	-8,460045	0,035664	-668,065161	76,494469	41,152698	-0,729511	-8,460045	0,035664	-668,065161	76,494469	41,152698
12:52:22,99	-0,315009	4,320018	-0,241988	-0,066021	-1,324001	-0,941017	-0,733870	-8,462261	0,038001	-3,818543	18,971877	41,177740	6,932468	-6,351023	-1,159130	-186,049553	-403,781242	53,907176	-0,733870	-8,462261	0,038001	-668,106055	76,580658	41,177740	-0,733870	-8,462261	0,038001	-668,106055	76,580658	41,177740
12:52:23,04	-0,315009	4,320018	-0,241988	-0,066021	-1,324001	-0,941017	-0,732762	-8,465764	0,036073	-3,623330	19,086247	41,143905	6,928491	-6,353963	-1,159489	-186,000681	-403,746399	53,906885	-0,732762	-8,465764	0,036073	-668,185774	76,608028	41,143905	-0,732762	-8,465764	0,036073	-668,185774	76,608028	41,143905
12:52:23,09	-0,315009	4,320018	-0,241988	-0,066021	-1,324001	-0,941017	-0,732762	-8,465764	0,036073	-3,623330	19,086247	41,143905	6,928506	-6,352909	-1,163783	-185,996228	-403,714178	53,886417	-0,732762	-8,465764	0,036073	-668,185774	76,608028	41,143905	-0,732762	-8,465764	0,036073	-668,185774	76,608028	41,143905
12:52:23,14	-0,315009	4,320018	-0,241988	-0,066021	-1,324001	-0,941017	-0,731399	-8,458385	0,033337	-3,940647	19,098738	41,162210	6,927876	-6,351225	-1,163794	-186,011230	-403,711616	53,891647	-0,731399	-8,458385	0,033337	-667,923877	76,513555	41,162210	-0,731399	-8,458385	0,033337	-667,923877	76,513555	41,162210
12:52:23,19	-0,315009	4,320018	-0,241988	-0,066021	-1,324001	-0,941017	-0,728689	-8,460676	0,035265	-3,797899	19,214126	41,127881	6,928222	-6,352243	-1,159370	-185,967686	-403,670731	53,884073	-0,728689	-8,460676	0,035265	-667,960929	76,416248	41,127881	-0,728689	-8,460676	0,035265	-667,960929	76,416248	41,127881
12:52:23,24	-0,315009	4,320018	-0,241988	-0,066021	-1,324001	-0,941017	-0,732401	-8,460031	0,038777	-3,771796	19,037872	41,137113	6,929803	-6,351179	-1,158353	-185,977172	-403,635131	53,866550	-0,732401	-8,460031	0,038777	-667,884224	76,531369	41,137113	-0,732401	-8,460031	0,038777	-667,884224	76,531369	41,137113
12:52:23,29	-0,315009	4,320018	-0,241988	-0,066021	-1,324001	-0,941017	-0,732401	-8,460031	0,038777	-3,771796	19,037872	41,137113	6,929244	-6,350587	-1,159511	-185,969068	-403,603350	53,877870	-0,732401	-8,460031	0,038777	-667,884224	76,531369	41,137113	-0,732401	-8,460031	0,038777	-667,884224	76,531369	41,137113
12:52:23,34	-0,315009	4,320018	-0,241988	-0,066021	-1,324001	-0,941017	-0,730766	-8,459685	0,037630	-3,765493	19,134929	41,142530	6,927605	-6,352937	-1,160955	-185,957120	-403,593891	53,858917	-0,730766	-8,459685	0,037630	-667,850739	76,500025	41,142530	-0,730766	-8,459685	0,037630	-667,850739	76,500025	41,142530
12:52:23,39	-0,315009	4,320018	-0,241988	-0,066021	-1,324001	-0,941017	-0,729321	-8,459862	0,036827	-3,723431	19,177262	41,110363	6,928117	-6,353762	-1,160304	-185,966588	-403,575270	53,839800	-0,729321	-8,459862	0,036827	-667,822623	76,428987	41,110363	-0,729321	-8,459862	0,036827	-667,822623	76,428987	41,110363
12:52:23,44	-0,315009	4,320018	-0,241988	-0,066021	-1,324001	-0,941017	-0,729321	-8,459862	0,036827	-3,723431	19,177262	41,110363	6,922272	-6,352253	-1,163590	-185,913530	-403,239606	53,852432	-0,729321	-8,459862	0,036827	-667,822623	76,428987	41,110363	-0,729321	-8,459862	0,036827	-667,822623	76,428987	41,110363
12:52:23,49	-0,315009	4,320018	-0,241988	-0,066021	-1,324001	-0,941017	-0,727706	-8,454046	0,033541	-3,708652	19,139365	41,122995	6,538634	-6,163861	-1,196194	-177,066855	-383,548065	51,605977	-0,727706	-8,454046	0,033541	-667,351272	76,264304	41,122995	-0,727706	-8,454046	0,033541	-667,351272	76,264304	41,122995
12:52:23,54	-0,315077	4,270238	-0,242012	-0,065991	-1,324005	-0,940938	-0,699039	-8,027610	0,000936	-4,406610	18,445725	38,876540	6,438283	-6,122387	-1,204750	-175,093798	-378,332200	50,986104	-0,699039	-8,027610	0,000936	-634,574017	73,320298	38,876540	-0,699039	-8,027610	0,000936	-634,574017	73,320298	38,876540
12:52:23,59	-0,315077	4,270238	-0,242012	-0,065991	-1,324005	-0,940938	-0,686473	-7,922490	-0,008373	-4,368794	18,259708	38,251357	6,441315	-6,122184	-1,205504	-175,041804	-378,361687	50,980793	-0,686473	-7,922490	-0,008373	-626,284278	72,147858	38,251357	-0,686473	-7,922490	-0,008373	-626,284278	72,147858	38,251357
12:52:23,64	-0,315077	4,270238	-0,242012	-0,065991	-1,324005	-0,940938	-0,684544	-7,920914	-0,013002	-4,465941	18,409964	38,276277	6,439508	-6,124158	-1,203933	-175,056235	-378,389241	51,002723	-0,684544	-7,920914	-0,013002	-626,257713	72,146671	38,276277	-0,684544	-7,920914	-0,013002	-626,257713	72,146671	38,276277
12:52:23,69	-0,315077	4,270238	-0,242012	-0,065991	-1,324005	-0,940938	-0,687227	-7,924072	-0,012612	-4,349720	18,295749	38,275140	6,443061	-6,122322	-1,209743	-175,008230	-378,454017	51,004577	-0,687227	-7,924072	-0,012612	-626,389365	72,243075	38,275140	-0,687227	-7,924072	-0,012612	-626,389365	72,243075	38,275140
12:52:23,74	-0,315077	4,270238	-0,242012	-0,065991	-1,324005	-0,940938	-0,686633	-7,923773	-0,010285	-4,352458	18,324006	38,264240	6,442505	-6,122687	-1,207416	-175,004122	-378,441582	50,993677	-0,686633	-7,923773	-0,010285	-626,368612	72,224659	38,264240	-0,686633	-7,923773	-0,010285	-626,368612	72,224659	38,264240
12:52:23,79	-0,315077	4,270238	-0,242012	-0,065991	-1,324005	-0,940938	-0,686633	-7,923773	-0,010285	-4,352458	18,324006	38,264240	6,442218	-6,120792	-1,208189	-174,989816	-378,450111	51,002034	-0,686633	-7,923773	-0,010285	-626,368612	72,224659	38,264240	-0,686633	-7,923773	-0,010285	-626,368612	72,224659	38,264240
12:52:23,84	-0,315077	4,270238	-0,242012	-0,065991	-1,324005	-0,940938	-0,688130	-7,922577	-0,011059	-4,414859	18,262773	38,272597	6,440741	-6,123165	-1,209363	-174,994862	-378,459647	50,984121	-0,688130	-7,922577	-0,011059	-626,337164	72,281005	38,272597	-0,688130	-7,922577	-0,011059	-626,337164	72,281005	38,272597
12:52:23,89	-0,315077	4,270238	-0,242012	-0,065991	-1,324005	-0,940938	-0,685336	-7,922484	-0,012232	-4,430467	18,408466	38,254685	6,442468	-6,123733	-1,205842	-175,008607	-378,486847	51,015379	-0,685336	-7,922484	-0,012232	-626,345486	72,207359	38,254685	-0,685336	-7,922484	-0,012232	-626,345486	72,207359	38,254685
12:52:23,94	-0,315077	4,270238	-0,242012	-0,065991	-1,324005	-0,940938	-0,685708	-7,924264	-0,008712	-4,368377	18,390809	38,285943	6,436004	-6,117995	-1,207006	-174,819402	-378,192992	50,950613	-0,685708	-7,924264	-0,008712	-626,423063	72,218919	38,285943	-0,685708	-7,924264	-0,008712	-626,423063	72,218919	38,285943
12:52:23,99	-0,315077	4,270238	-0,242012	-0,065991	-1,324005	-0,940938	-0,687446	-7,915797	-0,009875	-4,459526	18,317408	38,221176	6,037849	-5,971715	-1,256824	-167,782609	-357,569000	48,808854	-0,687446	-7,915797	-0,009875	-625,849623	72,281880	38,221176	-0,687446	-7,915797	-0,009875	-625,849623	72,281880	38,221176
12:52:24,04	-0,314981	4,220046	-0,242006	-0,066021	-1,323997	-0,940976	-0,594454	-7,379145	-0,061554	-4,916300	17,888067	35,377696	5,924754	-5,930202	-1,258685	-165,654346	-351,788898	48,107132	-0,594454	-7,379145	-0,061554	-584,179210	64,552737	35,377696	-0,594454	-7,379145	-0,061554	-584,179210	64,552737	35,377696
12:52:24,09	-0,314981	4,220046	-0,242006	-0,066021	-1,323997	-0,940976	-0,595933	-7,382991	-0,063848	-4,778646	17,856959	35,411067	5,928824	-5,930844	-1,260979	-165,645859	-351,865742	48,140504	-0,595933	-7,382991	-0,063848	-584,343417	64,637687	35,411067	-0,595933	-7,382991	-0,063848	-584,343417	64,637687	35,411067
12:52:24,14	-0,314981	4,220046	-0,242006	-0,066021	-1,323997	-0,940976	-0,593914	-7,383474	-0,063866	-4,783553	17,982300	35,375577	5,928234	-5,932834	-1,260997	-165,643241	-351,901966	48,105014	-0,593914	-7,383474	-0,063866	-584,386298	64,604577	35,375577	-0,593914	-7,383474	-0,063866	-584,386298	64,604577	35,375577
12:52:24,19	-0,314981	4,220046	-0,242006	-0,066021	-1,323997	-0,940976	-0,593914	-7,383474	-0,063866	-4,783553	17,982300	35,375577	5,931228	-5,927262	-1,261743	-165,589566	-351,931692	48,139225	-0,593914	-7,383474	-0,063866	-584,386298	64,604577	35,375577	-0,593914	-7,383474	-0,063866	-584,386298	64,604577	35,375577
12:52:24,24	-0,314981	4,220046	-0,242006	-0,066021	-1,323997	-0,940976	-0,597635	-7,383367	-0,062661	-4,822131	17,844969	35,421942	5,930001	-5,929558	-1,259792	-165,611105	-351,958629	48,151379	-0,597635	-7,383367	-0,062661	-584,416461	64,759346	35,421942	-0,597635	-7,383367	-0,062661	-584,416461	64,759346	35,421942
12:52:24,29	-0,314981	4,220046	-0,242006	-0,066021	-1,323997	-0,940976	-0,598354	-7,389015	-0,064576	-4,615492	17,872836	35,429784	5,931854	-5,928217	-1,262093	-165,542491	-352,015362	48,155620	-0,598354	-7,389015	-0,064576	-584,653204	64,843621	35,429784	-0,598354	-7,389015	-0,064576	-584,653204	64,843621	35,429784
12:52:24,34	-0,314981	4,220046	-0,242006	-0,066021	-1,323997	-0,940976	-0,598354	-7,389015	-0,064576	-4,615492	17,872836	35,429784	5,933604	-5,927320	-1,263269	-165,538316	-352,042853	48,141312	-0,598354	-7,389015	-0,064576	-584,653204	64,843621	35,429784	-0,598354	-7,389015	-0,064576	-584,653204	64,843621	35,429784
12:52:24,39	-0,314981	4,220046	-0,242006	-0,066021	-1,323997	-0,940976	-0,598333	-7,388513	-0,062623	-4,604811	17,919521	35,408870	5,934806	-5,931527	-1,259754	-165,540255	-352,057539	48,138307	-0,598333	-7,388513	-0,062623	-584,603044	64,888637	35,408870	-0,598333	-7,388513	-0,062623	-584,603044	64,888637	35,408870
12:52:24,44	-0,314981	4,220046	-0,242006	-0,066021	-1,323997	-0,940976	-0,601654	-7,383812	-0,064573	-4,862233	17,755657	35,434127	5,932396	-5,926300	-1,261704	-165,539094	-352,073223	48,163563	-0,601654	-7,383812	-0,064573	-584,491487	64,985502	35,434127	-0,601654	-7,383812	-0,064573	-584,491487	64,985502	35,434127
12:52:24,49	-0,314981	4,220046	-0,242006	-0,066021	-1,323997	-0,940976	-0,596935	-7,384646	-0,062238	-4,793591	18,028512	35,392881	5,930759	-5,930804	-1,259368	-165,502673	-352,065064	48,122317	-0,596935	-7,384646	-0,062238	-584,488310	64,887908	35,392881	-0,596935	-7,384646	-0,062238	-584,488310	64,887908	35,392881
12:52:24,54	-0,314981	4,220046	-0,242006	-0,066021	-1,323997	-0,940976	-0,599651	-7,387011	-0,063013	-4,732396	17,883370	35,417041	5,934165	-5,929634	-1,260143	-165,536962	-352,116622	48,146478	-0,599651	-7,387011	-0,063013	-584,612783	64,955963	35,417041	-0,599651	-7,387011	-0,063013	-584,612783	64,955963	35,417041
12:52:24,59	-0,314981	4,220046	-0,242006	-0,066021	-1,323997	-0,940976	-0,600736	-7,387054	-0,063403	-4,741641	17,838438	35,416969	5,934744	-5,928716	-1,260533	-165,532719	-352,132301	48,146405	-0,600736	-7,387054	-0,063403	-584,625366	64,996242	35,416969	-0,600736	-7,387054	-0,063403	-584,625366	64,996242	35,416969
12:52:24,64	-0,314981	4,220046	-0,242006	-0,066021	-1,323997	-0,940976	-0,598987	-7,386733	-0,063404	-4,751119	17,931226	35,406997	5,933592	-5,930070	-1,260534	-165,527512	-352,126960	48,136433	-0,598987	-7,386733	-0,063404	-584,609623	64,951731	35,406997	-0,598987	-7,386733	-0,063404	-584,609623	64,951731	35,406997
12:52:24,69	-0,314981	4,220046	-0,242006	-0,066021	-1,323997	-0,940976	-0,601361	-7,385430	-0,061069	-4,790250	17,818641	35,411210	5,933650	-5,927363	-1,258200	-165,503838	-352,107594	48,140646	-0,601361	-7,385430	-0,061069	-584,546493	65,025440	35,411210	-0,601361	-7,385430	-0,061069	-584,546493	65,025440	35,411210
12:52:24,74	-0,314981	4,220046	-0,242006	-0,066021	-1,323997	-0,940976	-0,601662	-7,385208	-0,064173	-4,845867	17,837113	35,416145	5,935981	-5,928865	-1,259364	-165,504895	-352,147312	48,130583	-0,601662	-7,385208	-0,064173	-584,584686	65,067546	35,416145	-0,601662	-7,385208	-0,064173	-584,584686	65,067546	35,416145
12:52:24,79	-0,314981	4,220046	-0,242006	-0,066021	-1,323997	-0,940976	-0,601042	-7,385579	-0,063759	-4,828076	17,879481	35,439727	5,933620	-5,927714	-1,260890	-165,488294	-352,169227	48,169163	-0,601042	-7,385579	-0,063759	-584,596061	65,061278	35,439727	-0,601042	-7,385579	-0,063759	-584,596061	65,061278	35,439727
12:52:24,84	-0,314981	4,220046	-0,242006	-0,066021	-1,323997	-0,940976	-0,601073	-7,386897	-0,062988	-4,765564	17,864933	35,434705	5,934777	-5,928346	-1,260119	-165,502509	-352,167969	48,164141	-0,601073	-7,386897	-0,062988	-584,637004	65,049158	35,434705	-0,601073	-7,386897	-0,062988	-584,637004	65,049158	35,434705
12:52:24,89	-0,314981	4,220046	-0,242006	-0,066021	-1,323997	-0,940976	-0,603237	-7,391776	-0,063001	-4,550456	17,791601	35,394936	5,940084	-5,928911	-1,260132	-165,487827	-352,220973	48,124373	-0,603237	-7,391776	-0,063001	-584,804840	65,145731	35,394936	-0,603237	-7,391776	-0,063001	-584,804840	65,145731	35,394936
12:52:24,94	-0,314981	4,220046	-0,242006	-0,066021	-1,323997	-0,940976	-0,603237	-7,391776	-0,063001	-4,550456	17,791601	35,394936	5,931863	-5,929652	-1,261673	-165,479866	-352,196925	48,148694	-0,603237	-7,391776	-0,063001	-584,804840	65,145731	35,394936	-0,603237	-7,391776	-0,063001	-584,804840	65,145731	35,394936
12:52:24,99	-0,314981	4,220046	-0,242006	-0,066021	-1,323997	-0,940976	-0,602117	-7,388771	-0,063480	-4,671775	17,865189	35,395167	5,936922	-5,928379	-1,260610	-165,457098	-352,198392	48,124604	-0,602117	-7,388771	-0,063480	-584,690297	65,131359	35,395167	-0,602117	-7,388771	-0,063480	-584,690297	65,131359	35,395167
12:52:25,04	-0,314981	4,220046	-0,242006	-0,066021	-1,323997	-0,940976	-0,599293	-7,389336	-0,063346	-4,643690	17,985121	35,443614	5,935999	-5,931107	-1,260477	-165,481074	-352,186074	48,173051	-0,599293	-7,389336	-0,063346	-584,706603	65,029597	35,443614	-0,599293	-7,389336	-0,063346	-584,706603	65,029597	35,443614
12:52:25,09	-0,314981	4,220046	-0,242006	-0,066021	-1,323997	-0,940976	-0,599293	-7,389336	-0,063346	-4,643690	17,985121	35,443614	5,933024	-5,929619	-1,263614	-165,479794	-352,208748	48,149701	-0,599293	-7,389336	-0,063346	-584,706603	65,029597	35,443614	-0,599293	-7,389336	-0,063346	-584,706603	65,029597	35,443614
12:52:25,14	-0,314981	4,220046	-0,242006	-0,066021	-1,323997	-0,940976	-0,599094	-7,386016	-0,066484	-4,835367	18,007881	35,420265	5,935047	-5,928289	-1,260106	-165,448614	-352,191015	48,148361	-0,599094	-7,386016	-0,066484	-584,637598	65,036786	35,420265	-0,599094	-7,386016	-0,066484	-584,637598	65,036786	35,420265
12:52:25,19	-0,314981	4,220046	-0,242006	-0,066021	-1,323997	-0,940976	-0,601258	-7,387103	-0,062975	-4,747897	17,913531	35,418924	5,935424	-5,931016	-1,259735	-165,474645	-352,206204	48,123351	-0,601258	-7,387103	-0,062975	-584,635456	65,112247	35,418924	-0,601258	-7,387103	-0,062975	-584,635456	65,112247	35,418924
12:52:25,25	-0,314981	4,220046	-0,242006	-0,066021	-1,323997	-0,940976	-0,606049	-7,390189	-0,064135	-4,631291	17,687514	35,433859	5,938401	-5,928893	-1,262021	-165,431076	-352,245491	48,164242	-0,606049	-7,390189	-0,064135	-584,761122	65,262395	35,433859	-0,606049	-7,390189	-0,064135	-584,761122	65,262395	35,433859
12:52:25,30	-0,314981	4,220046	-0,242006	-0,066021	-1,323997	-0,940976	-0,606049	-7,390189	-0,064135	-4,631291	17,687514	35,433859	5,935466	-5,927134	-1,261252	-165,428680	-352,229114	48,167258	-0,606049	-7,390189	-0,064135	-584,761122	65,262395	35,433859	-0,606049	-7,390189	-0,064135	-584,761122	65,262395	35,433859
12:52:25,35	-0,314981	4,220046	-0,242006	-0,066021	-1,323997	-0,940976	-0,602466	-7,386888	-0,064122	-4,782089	17,886978	35,437821	5,933161	-5,925076	-1,264013	-165,460076	-352,046863	48,150780	-0,602466	-7,386888	-0,064122	-584,652794	65,180597	35,437821	-0,602466	-7,386888	-0,064122	-584,652794	65,180597	35,437821
12:52:25,40	-0,314981	4,220046	-0,242006	-0,066021	-1,323997	-0,940976	-0,603097	-7,383862	-0,066883	-4,797281	17,735883	35,421343	5,547301	-5,784496	-1,304954	-158,574213	-332,136840	46,085327	-0,603097	-7,383862	-0,066883	-584,430481	65,078987	35,421343	-0,603097	-7,383862	-0,066883	-584,430481	65,078987	35,421343
12:52:25,45	-0,315050	4,169967	-0,241994	-0,066014	-1,324001	-0,941012	-0,531912	-6,979408	-0,107823	-5,143378	17,445803	33,355890	5,433199	-5,738477	-1,307872	-156,342705	-326,194673	45,364648	-0,514715	-6,857584	-0,110742	-543,536766	57,706641	32,635211	-0,514715	-6,857584	-0,110742	-543,536766	57,706641	32,635211
12:52:25,50	-0,315050	4,169967	-0,241994	-0,066014	-1,324001	-0,941012	-0,514715	-6,857584	-0,110742	-5,216447	17,301522	32,635211	5,437259	-5,742937	-1,308605	-156,334169	-326,326414	45,385051	-0,512882	-6,863330	-0,111474	-543,798855	57,731332	32,655614	-0,512882	-6,863330	-0,111474	-543,798855	57,731332	32,655614
12:52:25,55	-0,315050	4,169967	-0,241994	-0,066014	-1,324001	-0,941012	-0,512882	-6,863330	-0,111474	-5,027486	17,470096	32,655614	5,440573	-5,744587	-1,308228	-156,415130	-326,397231	45,403094	-0,512882	-6,863330	-0,111474	-543,798855	57,731332	32,655614	-0,512882	-6,863330	-0,111474	-543,798855	57,731332	32,655614
12:52:25,60	-0,315050	4,169967	-0,241994	-0,066014	-1,324001	-0,941012	-0,513111	-6,867024	-0,111097	-4,937166	17,423493	32,673657	5,438449	-5,741936	-1,307261	-156,381802	-326,367206	45,394672	-0,513111	-6,867024	-0,111097	-543,998577	57,702689	32,673657	-0,513111	-6,867024	-0,111097	-543,998577	57,702689	32,673657
12:52:25,65	-0,315050	4,169967	-0,241994	-0,066014	-1,324001	-0,941012	-0,514344	-6,863860	-0,110131	-5,059068	17,373201	32,665236	5,440658	-5,742970	-1,305328	-156,364652	-326,445982	45,360742	-0,514344	-6,863860	-0,110131	-543,872044	57,749228	32,665236	-0,514344	-6,863860	-0,110131	-543,872044	57,749228	32,665236
12:52:25,70	-0,315050	4,169967	-0,241994	-0,066014	-1,324001	-0,941012	-0,514554	-6,866290	-0,108197	-4,992357	17,416547	32,631306	5,441705	-5,743885	-1,312497	-156,388843	-326,506471	45,397377	-0,514554	-6,866290	-0,108197	-543,996085	57,809021	32,631306	-0,514554	-6,866290	-0,108197	-543,996085	57,809021	32,631306
12:52:25,75	-0,315050	4,169967	-0,241994	-0,066014	-1,324001	-0,941012	-0,514285	-6,867654	-0,115366	-4,985897	17,439830	32,667940	5,441747	-5,743364	-1,306652	-156,380603	-326,496591	45,413517	-0,514285	-6,867654	-0,115366	-544,096717	57,811186	32,667940	-0,514285	-6,867654	-0,115366	-544,096717	57,811186	32,667940
12:52:25,80	-0,315050	4,169967	-0,241994	-0,066014	-1,324001	-0,941012	-0,512833	-6,864352	-0,112637	-5,176574	17,502429	32,699527	5,438119	-5,743491	-1,309768	-156,409489	-326,516454	45,428964	-0,512833	-6,864352	-0,112637	-544,028180	57,759828	32,699527	-0,512833	-6,864352	-0,112637	-544,028180	57,759828	32,699527
12:52:25,85	-0,315050	4,169967	-0,241994	-0,066014	-1,324001	-0,941012	-0,512833	-6,864352	-0,112637	-5,176574	17,502429	32,699527	5,435310	-5,745028	-1,310188	-156,400006	-326,389745	45,379170	-0,512833	-6,864352	-0,112637	-544,028180	57,759828	32,699527	-0,512833	-6,864352	-0,112637	-544,028180	57,759828	32,699527
12:52:25,90	-0,315050	4,169967	-0,241994	-0,066014	-1,324001	-0,941012	-0,510097	-6,862687	-0,113057	-5,148672	17,589554	32,649734	5,054814	-5,583046	-1,350243	-148,316140	-306,546678	43,222879	-0,510097	-6,862687	-0,113057	-543,869587	57,632184	32,649734	-0,510097	-6,862687	-0,113057	-543,869587	57,632184	32,649734
12:52:25,95	-0,315010	4,120007	-0,241993	-0,066015	-1,324020	-0,941021	-0,443525	-6,338405	-0,157653	-5,168309	17,117893	29,838550	4,946853	-5,537210	-1,359058	-146,141485	-300,841157	42,565234	-0,443525	-6,338405	-0,157653	-502,733109	51,934631	29,838550	-0,443525	-6,338405	-0,157653	-502,733109	51,934631	29,838550
12:52:26,00	-0,315010	4,120007	-0,241993	-0,066015	-1,324020	-0,941021	-0,443525	-6,338405	-0,157653	-5,168309	17,117893	29,838550	4,947867	-5,539264	-1,355159	-146,166683	-301,018069	42,581550	-0,443525	-6,338405	-0,157653	-502,733109	51,934631	29,838550	-0,443525	-6,338405	-0,157653	-502,733109	51,934631	29,838550
12:52:26,05	-0,315010	4,120007	-0,241993	-0,066015	-1,324020	-0,941021	-0,444573	-6,337667	-0,158028	-5,360513	17,173294	29,852114	4,949637	-5,544404	-1,355911	-146,251625	-301,050807	42,633864	-0,444573	-6,337667	-0,158028	-502,867406	52,072266	29,852114	-0,444573	-6,337667	-0,158028	-502,867406	52,072266	29,852114
12:52:26,10	-0,315010	4,120007	-0,241993	-0,066015	-1,324020	-0,941021	-0,441006	-6,341770	-0,158780	-5,218010	17,301556	29,904428	4,954157	-5,540806	-1,357473	-146,207424	-301,144336	42,609261	-0,441006	-6,341770	-0,158780	-503,046944	51,920561	29,904428	-0,441006	-6,341770	-0,158780	-503,046944	51,920561	29,904428
12:52:26,15	-0,315010	4,120007	-0,241993	-0,066015	-1,324020	-0,941021	-0,446382	-6,343886	-0,160342	-5,166880	17,107076	29,879825	4,952303	-5,542320	-1,358284	-146,259722	-301,123382	42,591038	-0,446382	-6,343886	-0,160342	-503,161913	52,148055	29,879825	-0,446382	-6,343886	-0,160342	-503,161913	52,148055	29,879825
12:52:26,20	-0,315010	4,120007	-0,241993	-0,066015	-1,324020	-0,941021	-0,444144	-6,343038	-0,161153	-5,218988	17,167669	29,861602	4,955809	-5,543660	-1,354355	-146,248320	-301,213593	42,624809	-0,444144	-6,343038	-0,161153	-503,147439	52,032986	29,861602	-0,444144	-6,343038	-0,161153	-503,147439	52,032986	29,861602
12:52:26,25	-0,315010	4,120007	-0,241993	-0,066015	-1,324020	-0,941021	-0,444737	-6,346744	-0,157224	-5,098684	17,191845	29,895372	4,955731	-5,543225	-1,355540	-146,268802	-301,252575	42,614853	-0,444737	-6,346744	-0,157224	-503,318080	52,103665	29,895372	-0,444737	-6,346744	-0,157224	-503,318080	52,103665	29,895372
12:52:26,30	-0,315010	4,120007	-0,241993	-0,066015	-1,324020	-0,941021	-0,445075	-6,346459	-0,158409	-5,157519	17,176008	29,885416	4,956901	-5,545534	-1,357446	-146,279780	-301,225277	42,655620	-0,445075	-6,346459	-0,158409	-503,354521	52,114382	29,885416	-0,445075	-6,346459	-0,158409	-503,354521	52,114382	29,885416
12:52:26,35	-0,315010	4,120007	-0,241993	-0,066015	-1,324020	-0,941021	-0,441292	-6,346557	-0,160725	-5,136382	17,325895	29,911774	4,953925	-5,546550	-1,357855	-146,301344	-301,215279	42,641211	-0,441292	-6,346557	-0,160725	-503,341095	51,967303	29,911774	-0,441292	-6,346557	-0,160725	-503,341095	51,967303	29,911774
12:52:26,40	-0,315010	4,120007	-0,241993	-0,066015	-1,324020	-0,941021	-0,441292	-6,346557	-0,160725	-5,136382	17,325895	29,911774	4,952091	-5,543264	-1,357908	-146,314260	-301,256248	42,601473	-0,441292	-6,346557	-0,160725	-503,341095	51,967303	29,911774	-0,441292	-6,346557	-0,160725	-503,341095	51,967303	29,911774
12:52:26,45	-0,315010	4,120007	-0,241993	-0,066015	-1,324020	-0,941021	-0,446618	-6,346006	-0,161129	-5,253209	17,060486	29,935068	4,956111	-5,541662	-1,358260	-146,335426	-301,297430	42,664505	-0,446618	-6,346006	-0,161129	-503,414685	52,120009	29,935068	-0,446618	-6,346006	-0,161129	-503,414685	52,120009	29,935068
12:52:26,50	-0,315010	4,120007	-0,241993	-0,066015	-1,324020	-0,941021	-0,446729	-6,344704	-0,159170	-5,275165	17,071481	29,939263	4,955539	-5,543337	-1,357881	-146,337327	-301,291472	42,644756	-0,446729	-6,344704	-0,159170	-503,334464	52,139679	29,939263	-0,446729	-6,344704	-0,159170	-503,334464	52,139679	29,939263
12:52:26,55	-0,315010	4,120007	-0,241993	-0,066015	-1,324020	-0,941021	-0,446729	-6,344704	-0,159170	-5,275165	17,071481	29,939263	4,955001	-5,543238	-1,357096	-146,308327	-301,311539	42,638414	-0,446729	-6,344704	-0,159170	-503,334464	52,139679	29,939263	-0,446729	-6,344704	-0,159170	-503,334464	52,139679	29,939263
12:52:26,60	-0,315010	4,120007	-0,241993	-0,066015	-1,324020	-0,941021	-0,444698	-6,345833	-0,159965	-5,260893	17,190867	29,908978	4,957772	-5,545033	-1,357109	-146,378756	-301,353790	42,647696	-0,444698	-6,345833	-0,159965	-503,408761	52,099644	29,908978	-0,444698	-6,345833	-0,159965	-503,408761	52,099644	29,908978
12:52:26,65	-0,315010	4,120007	-0,241993	-0,066015	-1,324020	-0,941021	-0,444529	-6,349130	-0,159979	-5,161263	17,159786	29,918259	4,956649	-5,542916	-1,357485	-146,352249	-301,332407	42,662992	-0,444529	-6,349130	-0,159979	-503,567931	52,055297	29,918259	-0,444529	-6,349130	-0,159979	-503,567931	52,055297	29,918259
12:52:26,70	-0,315010	4,120007	-0,241993	-0,066015	-1,324020	-0,941021	-0,445801	-6,347099	-0,160354	-5,235101	17,105910	29,933556	4,958926	-5,547242	-1,359440	-146,377348	-301,397955	42,633021	-0,445801	-6,347099	-0,160354	-503,482339	52,101268	29,933556	-0,445801	-6,347099	-0,160354	-503,482339	52,101268	29,933556
12:52:26,75	-0,315010	4,120007	-0,241993	-0,066015	-1,324020	-0,941021	-0,443193	-6,351234	-0,162310	-5,089362	17,252564	29,903585	4,956528	-5,548678	-1,358209	-146,373596	-301,353872	42,627366	-0,443193	-6,351234	-0,162310	-503,661249	52,043193	29,903585	-0,443193	-6,351234	-0,162310	-503,661249	52,043193	29,903585
12:52:26,80	-0,315010	4,120007	-0,241993	-0,066015	-1,324020	-0,941021	-0,440750	-6,349875	-0,161079	-5,119990	17,360810	29,897929	4,958984	-5,541750	-1,358276	-146,346777	-301,369040	42,643440	-0,440750	-6,349875	-0,161079	-503,585177	51,959660	29,897929	-0,440750	-6,349875	-0,161079	-503,585177	51,959660	29,897929
12:52:26,85	-0,315010	4,120007	-0,241993	-0,066015	-1,324020	-0,941021	-0,447978	-6,348539	-0,161146	-5,189210	17,015743	29,914004	4,955991	-5,544214	-1,357527	-146,380459	-301,368672	42,618234	-0,447978	-6,348539	-0,161146	-503,549488	52,182024	29,914004	-0,447978	-6,348539	-0,161146	-503,549488	52,182024	29,914004
12:52:26,90	-0,315010	4,120007	-0,241993	-0,066015	-1,324020	-0,941021	-0,443344	-6,353172	-0,160346	-4,980542	17,222334	29,932379	4,960680	-5,548080	-1,357476	-146,392673	-301,379781	42,661816	-0,443344	-6,353172	-0,160346	-503,704513	52,024845	29,932379	-0,443344	-6,353172	-0,160346	-503,704513	52,024845	29,932379
12:52:26,95	-0,315010	4,120007	-0,241993	-0,066015	-1,324020	-0,941021	-0,445473	-6,349864	-0,160396	-5,165967	17,111938	29,893545	4,958880	-5,544583	-1,357526	-146,399134	-301,391574	42,622981	-0,445473	-6,349864	-0,160396	-503,630312	52,081559	29,893545	-0,445473	-6,349864	-0,160396	-503,630312	52,081559	29,893545
12:52:27,00	-0,315010	4,120007	-0,241993	-0,066015	-1,324020	-0,941021	-0,443565	-6,350275	-0,159970	-5,163157	17,225226	29,930897	4,959462	-5,546273	-1,359053	-146,395593	-301,407095	42,647452	-0,443565	-6,350275	-0,159970	-503,659771	52,045109	29,930897	-0,443565	-6,350275	-0,159970	-503,659771	52,045109	29,930897
12:52:27,05	-0,315010	4,120007	-0,241993	-0,066015	-1,324020	-0,941021	-0,443297	-6,351876	-0,161514	-5,041911	17,244190	29,922943	4,959535	-5,547473	-1,358645	-146,372856	-301,384316	42,652379	-0,443297	-6,351876	-0,161514	-503,664210	52,043038	29,922943	-0,443297	-6,351876	-0,161514	-503,664210	52,043038	29,922943
12:52:27,10	-0,315010	4,120007	-0,241993	-0,066015	-1,324020	-0,941021	-0,441251	-6,349581	-0,159195	-5,190459	17,331780	29,925573	4,956524	-5,548097	-1,356326	-146,403726	-301,400181	42,655010	-0,441251	-6,349581	-0,159195	-503,632550	51,970017	29,925573	-0,441251	-6,349581	-0,159195	-503,632550	51,970017	29,925573
12:52:27,15	-0,315010	4,120007	-0,241993	-0,066015	-1,324020	-0,941021	-0,443741	-6,347478	-0,156100	-5,323770	17,240141	29,912892	4,955947	-5,544889	-1,353231	-146,382962	-301,439827	42,642329	-0,443741	-6,347478	-0,156100	-503,600772	52,073789	29,912892	-0,443741	-6,347478	-0,156100	-503,600772	52,073789	29,912892
12:52:27,20	-0,315010	4,120007	-0,241993	-0,066015	-1,324020	-0,941021	-0,444207	-6,349278	-0,159590	-5,193519	17,198093	29,916525	4,957739	-5,545386	-1,356721	-146,380066	-301,399166	42,645961	-0,444207	-6,349278	-0,159590	-503,611805	52,068314	29,916525	-0,444207	-6,349278	-0,159590	-503,611805	52,068314	29,916525
12:52:27,26	-0,315010	4,120007	-0,241993	-0,066015	-1,324020	-0,941021	-0,444207	-6,349278	-0,159590	-5,193519	17,198093	29,916525	4,959393	-5,547366	-1,356720	-146,417192	-301,455598	42,654217	-0,444207	-6,349278	-0,159590	-503,611805	52,068314	29,916525	-0,444207	-6,349278	-0,159590	-503,611805	52,068314	29,916525
12:52:27,31	-0,315010	4,120007	-0,241993	-0,066015	-1,324020	-0,941021	-0,440419	-6,353409	-0,160721	-5,047916	17,407074	29,943917	4,954177	-5,546069	-1,359839	-146,388867	-301,399579	42,642374	-0,440419	-6,353409	-0,160721	-503,790528	51,979974	29,943917	-0,440419	-6,353409	-0,160721	-503,790528	51,979974	29,943917
12:52:27,36	-0,315010	4,120007	-0,241993	-0,066015	-1,324020	-0,941021	-0,440419	-6,353409	-0,160721	-5,047916	17,407074	29,943917	4,954282	-5,543455	-1,354402	-146,354100	-301,373670	42,630254	-0,440419	-6,353409	-0,160721	-503,790528	51,979974	29,943917	-0,440419	-6,353409	-0,160721	-503,790528	51,979974	29,943917
12:52:27,41	-0,315010	4,120007	-0,241993	-0,066015	-1,324020	-0,941021	-0,390553	-5,942166	-0,203738	-5,325333	17,001985	27,806392	4,578343	-5,388296	-1,400868	-138,447111	-281,686679	40,535829	-0,390553	-5,942166	-0,203738	-471,785365	47,660381	27,806392	-0,390553	-5,942166	-0,203738	-471,785365	47,660381	27,806392
12:52:27,46	-0,315025	4,070000	-0,241989	-0,066016	-1,323995	-0,941015	-0,382675	-5,835921	-0,206915	-5,298297	16,583718	27,197763	4,482393	-5,341995	-1,404046	-136,388216	-276,464768	39,927199	-0,382675	-5,835921	-0,206915	-463,418132	46,623724	27,197763	-0,382675	-5,835921	-0,206915	-463,418132	46,623724	27,197763
12:52:27,51	-0,315025	4,070000	-0,241989	-0,066016	-1,323995	-0,941015	-0,373219	-5,838257	-0,207719	-5,340388	16,996958	27,204346	4,479687	-5,351353	-1,404849	-136,537959	-276,567130	39,933783	-0,373219	-5,838257	-0,207719	-463,643534	46,294625	27,204346	-0,373219	-5,838257	-0,207719	-463,643534	46,294625	27,204346
12:52:27,56	-0,315025	4,070000	-0,241989	-0,066016	-1,323995	-0,941015	-0,378409	-5,843213	-0,208107	-5,212260	16,767201	27,221523	4,486575	-5,349336	-1,405238	-136,567983	-276,699452	39,950959	-0,378409	-5,843213	-0,208107	-463,904485	46,472338	27,221523	-0,378409	-5,843213	-0,208107	-463,904485	46,472338	27,221523
12:52:27,61	-0,315025	4,070000	-0,241989	-0,066016	-1,323995	-0,941015	-0,376234	-5,843717	-0,207686	-5,244508	16,903172	27,257708	4,485924	-5,351472	-1,404817	-136,577425	-276,761479	39,987145	-0,376234	-5,843717	-0,207686	-463,976270	46,437519	27,257708	-0,376234	-5,843717	-0,207686	-463,976270	46,437519	27,257708
12:52:27,66	-0,315025	4,070000	-0,241989	-0,066016	-1,323995	-0,941015	-0,375042	-5,842293	-0,208086	-5,329368	16,936954	27,262891	4,484095	-5,351791	-1,405217	-136,607228	-276,756768	39,992327	-0,375042	-5,842293	-0,208086	-463,949361	46,377785	27,262891	-0,375042	-5,842293	-0,208086	-463,949361	46,377785	27,262891
12:52:27,71	-0,315025	4,070000	-0,241989	-0,066016	-1,323995	-0,941015	-0,375208	-5,848231	-0,208845	-5,109088	16,971499	27,265605	4,489320	-5,354617	-1,405975	-136,614101	-276,854990	39,995042	-0,375208	-5,848231	-0,208845	-464,195219	46,425333	27,265605	-0,375208	-5,848231	-0,208845	-464,195219	46,425333	27,265605
12:52:27,76	-0,315025	4,070000	-0,241989	-0,066016	-1,323995	-0,941015	-0,375048	-5,845565	-0,208474	-5,258370	16,972802	27,260233	4,486909	-5,350132	-1,407550	-136,616198	-276,877141	40,000406	-0,375048	-5,845565	-0,208474	-464,135211	46,414078	27,260233	-0,375048	-5,845565	-0,208474	-464,135211	46,414078	27,260233
12:52:27,81	-0,315025	4,070000	-0,241989	-0,066016	-1,323995	-0,941015	-0,373609	-5,848364	-0,209653	-5,170476	17,060786	27,234997	4,488635	-5,356068	-1,406783	-136,642940	-276,917189	39,964433	-0,373609	-5,848364	-0,209653	-464,267019	46,389077	27,234997	-0,373609	-5,848364	-0,209653	-464,267019	46,389077	27,234997
12:52:27,86	-0,315025	4,070000	-0,241989	-0,066016	-1,323995	-0,941015	-0,373609	-5,848364	-0,209653	-5,170476	17,060786	27,234997	4,478581	-5,349975	-1,401676	-136,451365	-276,710994	39,974818	-0,373609	-5,848364	-0,209653	-464,267019	46,389077	27,234997	-0,373609	-5,848364	-0,209653	-464,267019	46,389077	27,234997
12:52:27,91	-0,315025	4,070000	-0,241989	-0,066016	-1,323995	-0,941015	-0,373859	-5,836609	-0,204545	-5,507344	17,110611	27,245381	4,116789	-5,221302	-1,438590	-129,798133	-257,706695	37,984435	-0,373859	-5,836609	-0,204545	-463,681172	46,458505	27,245381	-0,373859	-5,836609	-0,204545	-463,681172	46,458505	27,245381
[truncated: 111,451 more chars]
