# Supplementary material for: Characterization of interfragmentary motion associated with common osteosynthesis devices for rat fracture healing studies
Source: PLoS One. 2017 Apr 28;12(4):e0176735. doi: 10.1371/journal.pone.0176735 (PMC5409164; doi:10.1371/journal.pone.0176735)
Supplement: S1 Dataset — (ZIP) [file pone.0176735.s001.zip › S1_Dataset/UlmExFix/Specimen04/ULM-Fix-Ex_04Z.txt]

%Tester: Sukopp Matthias
%Projekt: 
%Zeit: 13.03.2015 13:01:00
%Dateipfad: D:\Messungen\Fixator\Measurements\Fixator_20150313.txt
%Kommentar: Ulm-Fix-Ex_04-Z
%VI Version: D:\LVProjekte\Fixator\HauptVI\Fixator_v0.12.vi
%Virtueller Drehpunkt: 	0,0000	0,0000	0,0000
%Sensor zu Hexapod (Mitte): 	0,000000	0,000000	-26,500000
%Sensor zu Hexapod Trans (Mitte): 	-0,500000	-0,866025	0,000000	-0,866025	0,500000	0,000000	0,000000	0,000000	1,000000
%Hexapod zu Labor (Mitte): 	-0,264986	3,174043	-0,188988
%Hexapod zu Labor Trans (Mitte): 	0,999465	0,016366	-0,028317	-0,016416	0,999864	-0,001525	0,028288	0,001989	0,999598
%Labor zu CR (Mitte): 	0,000000	0,000000	78,500000
%Labor zu CR Trans (Mitte): 	1,000000	0,000000	0,000000	0,000000	1,000000	0,000000	0,000000	0,000000	1,000000
%Zentrum Sensormasse: 	0,000000	0,000000	2,000000
%Sensormasse: 	200,000000E-3
--------------------------------------------------
Time	X	Y	Z	U	V	W	Exp_ Fx	Exp_ Fy	Exp_ Fz	Exp_ Mx	Exp_ My	Exp_ Mz	Sen_ Fx	Sen_ Fy	Sen_ Fz	Sen_ Mx	Sen_ My	Sen_ Mz	Hex_ Fx	Hex_ Fy	Hex_ Fz	Hex_ Mx	Hex_ My	Hex_ Mz	Lab_ Fx	Lab_ Fy	Lab_ Fz	Lab_ Mx	Lab_ My	Lab_ Mz	Laser
13:01:00,11	-0,264986	3,174043	-0,188988	0,114001	-1,621025	-0,940985	0,030772	-0,068547	-0,003737	-1,552711	2,707050	-1,002416	-0,719024	-2,816362	-1,200868	-15,200037	4,191068	11,727020	0,030772	-0,068547	-0,003737	-6,933648	0,291446	-1,002416	0,030772	-0,068547	-0,003737	-6,933648	0,291446	-1,002416
13:01:00,16	-0,264986	3,174043	-0,188988	0,114001	-1,621025	-0,940985	0,029073	-0,070364	-0,006168	-1,503898	2,664459	-0,973536	-0,716602	-2,815799	-1,203299	-15,183235	4,128653	11,755901	0,029073	-0,070364	-0,006168	-7,027440	0,382230	-0,973536	0,029073	-0,070364	-0,006168	-7,027440	0,382230	-0,973536
13:01:00,21	-0,264986	3,174043	-0,188988	0,114001	-1,621025	-0,940985	0,029716	-0,069393	-0,005026	-1,549863	2,695117	-1,003343	-0,717763	-2,815871	-1,202157	-15,183391	4,133923	11,726094	0,029716	-0,069393	-0,005026	-6,997244	0,362424	-1,003343	0,029716	-0,069393	-0,005026	-6,997244	0,362424	-1,003343
13:01:00,26	-0,264986	3,174043	-0,188988	0,114001	-1,621025	-0,940985	0,029716	-0,069393	-0,005026	-1,549863	2,695117	-1,003343	-0,718334	-2,816878	-1,201775	-15,182260	4,139850	11,711256	0,029716	-0,069393	-0,005026	-6,997244	0,362424	-1,003343	0,029716	-0,069393	-0,005026	-6,997244	0,362424	-1,003343
13:01:00,31	-0,264986	3,174043	-0,188988	0,114001	-1,621025	-0,940985	0,031941	-0,070311	-0,003420	-1,497006	2,773462	-1,015796	-0,718081	-2,818256	-1,200551	-15,213171	4,157035	11,713641	0,031941	-0,070311	-0,003420	-7,016443	0,266118	-1,015796	0,031941	-0,070311	-0,003420	-7,016443	0,266118	-1,015796
13:01:00,36	-0,264986	3,174043	-0,188988	0,114001	-1,621025	-0,940985	0,030430	-0,069486	-0,003711	-1,522024	2,715235	-0,979119	-0,718040	-2,816535	-1,200842	-15,186592	4,162384	11,750318	0,030430	-0,069486	-0,003711	-6,976639	0,326504	-0,979119	0,030430	-0,069486	-0,003711	-6,976639	0,326504	-0,979119
13:01:00,41	-0,264986	3,174043	-0,188988	0,114001	-1,621025	-0,940985	0,034260	-0,069452	-0,004035	-1,514135	2,902361	-0,991343	-0,719985	-2,819835	-1,201166	-15,192185	4,176755	11,738094	0,034260	-0,069452	-0,004035	-6,966093	0,212982	-0,991343	0,034260	-0,069452	-0,004035	-6,966093	0,212982	-0,991343
13:01:00,46	-0,264986	3,174043	-0,188988	0,114001	-1,621025	-0,940985	0,028993	-0,067022	-0,003855	-1,628514	2,660810	-0,998306	-0,719456	-2,814059	-1,200986	-15,158235	4,170963	11,731131	0,028993	-0,067022	-0,003855	-6,889749	0,384837	-0,998306	0,028993	-0,067022	-0,003855	-6,889749	0,384837	-0,998306
13:01:00,51	-0,264986	3,174043	-0,188988	0,114001	-1,621025	-0,940985	0,029721	-0,068125	-0,007350	-1,598532	2,734524	-1,012300	-0,718865	-2,815241	-1,204481	-15,140859	4,129346	11,717137	0,029721	-0,068125	-0,007350	-6,946322	0,401402	-1,012300	0,029721	-0,068125	-0,007350	-6,946322	0,401402	-1,012300
13:01:00,56	-0,264986	3,174043	-0,188988	0,114001	-1,621025	-0,940985	0,030751	-0,071412	-0,003469	-1,425571	2,747367	-1,018419	-0,716533	-2,817776	-1,200600	-15,175096	4,151463	11,711017	0,030751	-0,071412	-0,003469	-7,031393	0,333402	-1,018419	0,030751	-0,071412	-0,003469	-7,031393	0,333402	-1,018419
13:01:00,61	-0,264986	3,174043	-0,188988	0,114001	-1,621025	-0,940985	0,031801	-0,070601	-0,006578	-1,470104	2,780799	-1,006651	-0,717760	-2,818280	-1,203709	-15,194610	4,159962	11,722786	0,031801	-0,070601	-0,006578	-7,012317	0,284437	-1,006651	0,031801	-0,070601	-0,006578	-7,012317	0,284437	-1,006651
13:01:00,66	-0,264986	3,174043	-0,188988	0,114001	-1,621025	-0,940985	0,030175	-0,071056	-0,006187	-1,453881	2,726569	-1,012273	-0,716553	-2,817100	-1,203318	-15,172095	4,138387	11,717163	0,030175	-0,071056	-0,006187	-7,031795	0,357793	-1,012273	0,030175	-0,071056	-0,006187	-7,031795	0,357793	-1,012273
13:01:00,71	-0,264986	3,174043	-0,188988	0,114001	-1,621025	-0,940985	0,030175	-0,071056	-0,006187	-1,453881	2,726569	-1,012273	-0,717830	-2,818423	-1,202157	-15,223467	4,143830	11,736123	0,031959	-0,070612	-0,005026	-7,040991	0,263316	-0,993313	0,031959	-0,070612	-0,005026	-7,040991	0,263316	-0,993313
13:01:00,76	-0,264986	3,174043	-0,188988	0,114001	-1,621025	-0,940985	0,031959	-0,070612	-0,005026	-1,497964	2,772108	-0,993313	-0,719438	-2,817524	-1,201413	-15,162418	4,158065	11,662677	0,031959	-0,070612	-0,005026	-7,040991	0,263316	-0,993313	0,031959	-0,070612	-0,005026	-7,040991	0,263316	-0,993313
13:01:00,81	-0,264986	3,174043	-0,188988	0,114001	-1,621025	-0,940985	0,031514	-0,071174	-0,003061	-1,453572	2,806425	-1,000306	-0,719595	-2,816616	-1,201800	-15,232257	4,174331	11,712711	0,031514	-0,071174	-0,003061	-7,040714	0,332601	-1,000306	0,031514	-0,071174	-0,003061	-7,040714	0,332601	-1,000306
13:01:00,86	-0,264986	3,174043	-0,188988	0,114001	-1,621025	-0,940985	0,031514	-0,071174	-0,003061	-1,453572	2,806425	-1,000306	-0,717205	-2,818795	-1,202554	-15,208086	4,137909	11,711844	0,031514	-0,071174	-0,003061	-7,040714	0,332601	-1,000306	0,031514	-0,071174	-0,003061	-7,040714	0,332601	-1,000306
13:01:00,91	-0,264986	3,174043	-0,188988	0,114001	-1,621025	-0,940985	0,031969	-0,071339	-0,005424	-1,457608	2,788915	-1,017592	-0,715432	-2,816993	-1,203329	-15,200026	4,142840	11,717810	0,031969	-0,071339	-0,005424	-7,057688	0,279329	-1,017592	0,031969	-0,071339	-0,005424	-7,057688	0,279329	-1,017592
13:01:00,96	-0,264986	3,174043	-0,188988	0,114001	-1,621025	-0,940985	0,029522	-0,071974	-0,006198	-1,416289	2,666194	-1,011627	-0,718027	-2,819771	-1,202154	-15,194277	4,171935	11,714684	0,029522	-0,071974	-0,006198	-7,066213	0,348685	-1,011627	0,029522	-0,071974	-0,006198	-7,066213	0,348685	-1,011627
13:01:01,01	-0,264986	3,174043	-0,188988	0,114001	-1,621025	-0,940985	0,034663	-0,068134	-0,008174	-1,593238	2,893975	-1,044237	-0,721328	-2,819526	-1,205305	-15,222928	4,182276	11,685200	0,034663	-0,068134	-0,008174	-6,941768	0,172895	-1,044237	0,034663	-0,068134	-0,008174	-6,941768	0,172895	-1,044237
13:01:01,06	-0,264986	3,174043	-0,188988	0,114001	-1,621025	-0,940985	0,034663	-0,068134	-0,008174	-1,593238	2,893975	-1,044237	-0,720357	-2,816954	-1,204120	-15,230978	4,153289	11,727789	0,034663	-0,068134	-0,008174	-6,941768	0,172895	-1,044237	0,034663	-0,068134	-0,008174	-6,941768	0,172895	-1,044237
13:01:01,11	-0,264986	3,174043	-0,188988	0,114001	-1,621025	-0,940985	0,034112	-0,067881	-0,005606	-1,634086	2,878188	-1,020345	-0,717780	-2,813825	-1,203707	-15,179841	4,130547	11,741729	0,034112	-0,067881	-0,005606	-6,962736	0,200402	-1,020345	0,034112	-0,067881	-0,005606	-6,962736	0,200402	-1,020345
13:01:01,16	-0,264986	3,174043	-0,188988	0,114001	-1,621025	-0,940985	0,027953	-0,068356	-0,006577	-1,604971	2,608189	-0,987708	-0,716546	-2,815774	-1,204588	-15,161803	4,132586	11,709364	0,027953	-0,068356	-0,006577	-6,970895	0,413913	-0,987708	0,027953	-0,068356	-0,006577	-6,970895	0,413913	-0,987708
13:01:01,21	-0,264986	3,174043	-0,188988	0,114001	-1,621025	-0,940985	0,032051	-0,072096	-0,004234	-1,421373	2,812333	-0,999444	-0,716591	-2,819245	-1,201365	-15,193076	4,125618	11,729992	0,032051	-0,072096	-0,004234	-7,080892	0,296295	-0,999444	0,032051	-0,072096	-0,004234	-7,080892	0,296295	-0,999444
13:01:01,26	-0,264986	3,174043	-0,188988	0,114001	-1,621025	-0,940985	0,032051	-0,072096	-0,004234	-1,421373	2,812333	-0,999444	-0,717351	-2,816014	-1,206526	-15,191467	4,144012	11,735265	0,032051	-0,072096	-0,004234	-7,080892	0,296295	-0,999444	0,032051	-0,072096	-0,004234	-7,080892	0,296295	-0,999444
13:01:01,31	-0,264986	3,174043	-0,188988	0,114001	-1,621025	-0,940985	0,030237	-0,067643	-0,006979	-1,633205	2,713362	-1,006850	-0,719540	-2,815447	-1,204109	-15,187218	4,145011	11,722587	0,030237	-0,067643	-0,006979	-6,943165	0,339753	-1,006850	0,030237	-0,067643	-0,006979	-6,943165	0,339753	-1,006850
13:01:01,36	-0,264986	3,174043	-0,188988	0,114001	-1,621025	-0,940985	0,030237	-0,067643	-0,006979	-1,633205	2,713362	-1,006850	-0,721282	-2,815091	-1,202562	-15,185554	4,165921	11,717205	0,030237	-0,067643	-0,006979	-6,943165	0,339753	-1,006850	0,030237	-0,067643	-0,006979	-6,943165	0,339753	-1,006850
13:01:01,41	-0,264986	3,174043	-0,188988	0,114001	-1,621025	-0,940985	0,030800	-0,065956	-0,005431	-1,701982	2,733607	-1,012232	-0,720703	-2,819959	-1,200998	-15,213488	4,186309	11,716571	0,030800	-0,065956	-0,005431	-6,879523	0,315828	-1,012232	0,030800	-0,065956	-0,005431	-6,879523	0,315828	-1,012232
13:01:01,46	-0,264986	3,174043	-0,188988	0,114001	-1,621025	-0,940985	0,034726	-0,068891	-0,003868	-1,545656	2,903396	-1,012865	-0,720245	-2,815979	-1,204098	-15,184185	4,177549	11,734292	0,034726	-0,068891	-0,003868	-6,953618	0,177393	-1,012865	0,034726	-0,068891	-0,003868	-6,953618	0,177393	-1,012865
13:01:01,51	-0,264986	3,174043	-0,188988	0,114001	-1,621025	-0,940985	0,031051	-0,067298	-0,006967	-1,621426	2,742044	-0,995145	-0,717751	-2,815756	-1,200605	-15,188591	4,156662	11,725950	0,031051	-0,067298	-0,006967	-6,904339	0,304541	-0,995145	0,031051	-0,067298	-0,006967	-6,904339	0,304541	-0,995145
13:01:01,56	-0,264986	3,174043	-0,188988	0,114001	-1,621025	-0,940985	0,029611	-0,069346	-0,003474	-1,535226	2,673767	-1,003486	-0,717354	-2,814510	-1,202169	-15,198524	4,144034	11,726853	0,029611	-0,069346	-0,003474	-6,978900	0,349342	-1,003486	0,029611	-0,069346	-0,003474	-6,978900	0,349342	-1,003486
13:01:01,61	-0,264986	3,174043	-0,188988	0,114001	-1,621025	-0,940985	0,028333	-0,069067	-0,005038	-1,565623	2,605050	-1,002584	-0,719570	-2,816854	-1,200728	-15,208883	4,129750	11,700669	0,028333	-0,069067	-0,005038	-6,987416	0,380907	-1,002584	0,028333	-0,069067	-0,005038	-6,987416	0,380907	-1,002584
13:01:01,66	-0,264986	3,174043	-0,188988	0,114001	-1,621025	-0,940985	0,031471	-0,068320	-0,003598	-1,622031	2,766382	-1,028768	-0,720204	-2,815574	-1,201198	-15,160597	4,141055	11,700901	0,031471	-0,068320	-0,003598	-6,985164	0,295929	-1,028768	0,031471	-0,068320	-0,003598	-6,985164	0,295929	-1,028768
13:01:01,71	-0,264986	3,174043	-0,188988	0,114001	-1,621025	-0,940985	0,030680	-0,067132	-0,004068	-1,649905	2,761405	-1,028535	-0,720744	-2,816496	-1,204903	-15,214877	4,182762	11,714509	0,030680	-0,067132	-0,004068	-6,919732	0,353059	-1,028535	0,030680	-0,067132	-0,004068	-6,919732	0,353059	-1,028535
13:01:01,76	-0,264986	3,174043	-0,188988	0,114001	-1,621025	-0,940985	0,033147	-0,070044	-0,003082	-1,501881	2,854615	-1,014113	-0,718916	-2,819168	-1,200213	-15,192709	4,155647	11,715324	0,033147	-0,070044	-0,003082	-7,000329	0,252562	-1,014113	0,033147	-0,070044	-0,003082	-7,000329	0,252562	-1,014113
13:01:01,81	-0,264986	3,174043	-0,188988	0,114001	-1,621025	-0,940985	0,030527	-0,071165	-0,006025	-1,473022	2,713210	-1,032803	-0,716634	-2,817459	-1,203156	-15,211885	4,132720	11,696633	0,030527	-0,071165	-0,006025	-7,059484	0,316858	-1,032803	0,030527	-0,071165	-0,006025	-7,059484	0,316858	-1,032803
13:01:01,86	-0,264986	3,174043	-0,188988	0,114001	-1,621025	-0,940985	0,030527	-0,071165	-0,006025	-1,473022	2,713210	-1,032803	-0,720076	-2,815813	-1,201766	-15,171824	4,157465	11,726100	0,030527	-0,071165	-0,006025	-7,059484	0,316858	-1,032803	0,030527	-0,071165	-0,006025	-7,059484	0,316858	-1,032803
13:01:01,91	-0,264986	3,174043	-0,188988	0,114001	-1,621025	-0,940985	0,030822	-0,067362	-0,004636	-1,629334	2,750900	-1,003336	-0,716063	-2,816748	-1,202154	-15,215862	4,135815	11,741186	0,030822	-0,067362	-0,004636	-6,917236	0,331349	-1,003336	0,030822	-0,067362	-0,004636	-6,917236	0,331349	-1,003336
13:01:01,96	-0,264986	3,174043	-0,188988	0,114001	-1,621025	-0,940985	0,027154	-0,069313	-0,006979	-1,497745	2,532492	-1,005662	-0,716552	-2,813612	-1,204109	-15,180696	4,197371	11,723775	0,027154	-0,069313	-0,006979	-6,938820	0,400932	-1,005662	0,027154	-0,069313	-0,006979	-6,938820	0,400932	-1,005662
13:01:02,01	-0,264986	3,174043	-0,188988	0,114001	-1,621025	-0,940985	0,027154	-0,069313	-0,006979	-1,497745	2,532492	-1,005662	-0,718389	-2,816200	-1,202925	-15,196290	4,130114	11,745795	0,027154	-0,069313	-0,006979	-6,938820	0,400932	-1,005662	0,027154	-0,069313	-0,006979	-6,938820	0,400932	-1,005662
13:01:02,06	-0,264986	3,174043	-0,188988	0,114001	-1,621025	-0,940985	0,030314	-0,069016	-0,005794	-1,579243	2,716953	-0,983641	-0,717236	-2,817392	-1,203710	-15,213169	4,137842	11,737026	0,030314	-0,069016	-0,005794	-6,996988	0,337307	-0,983641	0,030314	-0,069016	-0,005794	-6,996988	0,337307	-0,983641
13:01:02,11	-0,264986	3,174043	-0,188988	0,114001	-1,621025	-0,940985	0,030770	-0,070611	-0,006579	-1,498036	2,722166	-0,992411	-0,720764	-2,816378	-1,200626	-15,213805	4,130981	11,715097	0,030770	-0,070611	-0,006579	-7,041009	0,306750	-0,992411	0,030770	-0,070611	-0,006579	-7,041009	0,306750	-0,992411
13:01:02,16	-0,264986	3,174043	-0,188988	0,114001	-1,621025	-0,940985	0,032043	-0,071396	-0,005807	-1,460377	2,808760	-1,017899	-0,717193	-2,818888	-1,202938	-15,197113	4,124926	11,711537	0,032043	-0,071396	-0,005807	-7,064967	0,293361	-1,017899	0,032043	-0,071396	-0,005807	-7,064967	0,293361	-1,017899
13:01:02,21	-0,264986	3,174043	-0,188988	0,114001	-1,621025	-0,940985	0,032582	-0,070417	-0,003858	-1,484058	2,840848	-1,018761	-0,718310	-2,818865	-1,200989	-15,179983	4,146468	11,710676	0,032582	-0,070417	-0,003858	-7,011806	0,283143	-1,018761	0,032582	-0,070417	-0,003858	-7,011806	0,283143	-1,018761
13:01:02,26	-0,264986	3,174043	-0,188988	0,114001	-1,621025	-0,940985	0,031961	-0,070764	-0,002682	-1,456236	2,811333	-1,009474	-0,717699	-2,818501	-1,199813	-15,172686	4,153579	11,719963	0,031961	-0,070764	-0,002682	-7,011181	0,302357	-1,009474	0,031961	-0,070764	-0,002682	-7,011181	0,302357	-1,009474
13:01:02,31	-0,264986	3,174043	-0,188988	0,114001	-1,621025	-0,940985	0,030910	-0,070028	-0,006579	-1,536803	2,748508	-0,997995	-0,717811	-2,817222	-1,203710	-15,200915	4,121001	11,731441	0,030910	-0,070028	-0,006579	-7,034021	0,322058	-0,997995	0,030910	-0,070028	-0,006579	-7,034021	0,322058	-0,997995
13:01:02,36	-0,264986	3,174043	-0,188988	0,114001	-1,621025	-0,940985	0,031760	-0,070451	-0,007743	-1,500380	2,739698	-0,976410	-0,717869	-2,818170	-1,204874	-15,239619	4,159993	11,753026	0,031760	-0,070451	-0,007743	-7,030820	0,246517	-0,976410	0,031760	-0,070451	-0,007743	-7,030820	0,246517	-0,976410
13:01:02,41	-0,264986	3,174043	-0,188988	0,114001	-1,621025	-0,940985	0,034839	-0,069581	-0,006561	-1,541218	2,924984	-0,978385	-0,720163	-2,820401	-1,203691	-15,215570	4,151245	11,751052	0,034839	-0,069581	-0,006561	-7,003293	0,190135	-0,978385	0,034839	-0,069581	-0,006561	-7,003293	0,190135	-0,978385
13:01:02,46	-0,264986	3,174043	-0,188988	0,114001	-1,621025	-0,940985	0,033130	-0,070614	-0,005411	-1,497786	2,834169	-0,993359	-0,718413	-2,819438	-1,202541	-15,222424	4,143275	11,736077	0,033130	-0,070614	-0,005411	-7,041019	0,233471	-0,993359	0,033130	-0,070614	-0,005411	-7,041019	0,233471	-0,993359
13:01:02,51	-0,264986	3,174043	-0,188988	0,114001	-1,621025	-0,940985	0,030280	-0,066338	-0,005057	-1,689420	2,712313	-1,032007	-0,720692	-2,814832	-1,202188	-15,184256	4,156755	11,697430	0,030280	-0,066338	-0,005057	-6,896927	0,335295	-1,032007	0,030280	-0,066338	-0,005057	-6,896927	0,335295	-1,032007
13:01:02,56	-0,264986	3,174043	-0,188988	0,114001	-1,621025	-0,940985	0,030280	-0,066338	-0,005057	-1,689420	2,712313	-1,032007	-0,721235	-2,814609	-1,203310	-15,149290	4,139943	11,735915	0,030280	-0,066338	-0,005057	-6,896927	0,335295	-1,032007	0,030280	-0,066338	-0,005057	-6,896927	0,335295	-1,032007
13:01:02,61	-0,264986	3,174043	-0,188988	0,114001	-1,621025	-0,940985	0,029612	-0,069968	-0,005830	-1,522860	2,664087	-1,026441	-0,717221	-2,815523	-1,199467	-15,215695	4,144288	11,705886	0,029612	-0,069968	-0,005830	-7,015381	0,339581	-1,026441	0,029612	-0,069968	-0,005830	-7,015381	0,339581	-1,026441
13:01:02,67	-0,264986	3,174043	-0,188988	0,114001	-1,621025	-0,940985	0,031994	-0,070667	-0,008910	-1,500834	2,809628	-1,006509	-0,716615	-2,816521	-1,202163	-15,197693	4,128674	11,721333	0,031994	-0,070667	-0,008910	-7,048207	0,298114	-1,006509	0,031994	-0,070667	-0,008910	-7,048207	0,298114	-1,006509
13:01:02,72	-0,264986	3,174043	-0,188988	0,114001	-1,621025	-0,940985	0,028958	-0,069576	-0,007785	-1,541688	2,626531	-1,034707	-0,717226	-2,815305	-1,204915	-15,209302	4,147350	11,694729	0,028958	-0,069576	-0,007785	-7,003413	0,353366	-1,034707	0,028958	-0,069576	-0,007785	-7,003413	0,353366	-1,034707
13:01:02,77	-0,264986	3,174043	-0,188988	0,114001	-1,621025	-0,940985	0,028958	-0,069576	-0,007785	-1,541688	2,626531	-1,034707	-0,719595	-2,814462	-1,207229	-15,211397	4,167596	11,730439	0,028958	-0,069576	-0,007785	-7,003413	0,353366	-1,034707	0,028958	-0,069576	-0,007785	-7,003413	0,353366	-1,034707
13:01:02,82	-0,264986	3,174043	-0,188988	0,114001	-1,621025	-0,940985	0,029412	-0,067103	-0,010098	-1,653827	2,638213	-0,998998	-0,723915	-2,820937	-1,796861	-14,276482	3,632301	11,697375	0,029412	-0,067103	-0,010098	-6,921379	0,329393	-0,998998	0,029412	-0,067103	-0,010098	-6,921379	0,329393	-0,998998
13:01:02,87	-0,264986	3,174043	-0,188988	0,114001	-1,621025	-0,940985	0,037179	-0,066599	-0,599730	-1,676122	4,119438	-1,032062	-0,748026	-2,862487	-2,679313	-15,603326	4,147300	11,696949	0,037179	-0,066599	-0,599730	-6,904162	1,200856	-1,032062	0,037179	-0,066599	-0,599730	-6,904162	1,200856	-1,032062
13:01:02,92	-0,264972	3,173884	-0,139015	0,113986	-1,621009	-0,941018	0,147952	-0,067072	-1,721136	-1,868905	5,194940	-0,954506	-0,778892	-2,917105	-2,918267	-18,442212	5,786388	11,774930	0,147952	-0,067072	-1,721136	-7,134064	-6,419286	-0,954506	0,147952	-0,067072	-1,721136	-7,134064	-6,419286	-0,954506
13:01:02,97	-0,264972	3,173884	-0,139015	0,113986	-1,621009	-0,941018	0,154603	-0,069666	-1,718959	-1,698779	5,128444	-0,989600	-0,779971	-2,924162	-2,916089	-18,781692	6,023082	11,739837	0,154603	-0,069666	-1,718959	-7,167560	-7,007881	-0,989600	0,154603	-0,069666	-1,718959	-7,167560	-7,007881	-0,989600
13:01:03,02	-0,264972	3,173884	-0,139015	0,113986	-1,621009	-0,941018	0,154633	-0,066668	-1,715148	-1,893250	4,996503	-0,994542	-0,782582	-2,922689	-2,912278	-18,916589	6,056421	11,734895	0,154633	-0,066668	-1,715148	-7,126689	-7,142166	-0,994542	0,154633	-0,066668	-1,715148	-7,126689	-7,142166	-0,994542
13:01:03,07	-0,264972	3,173884	-0,139015	0,113986	-1,621009	-0,941018	0,156671	-0,068621	-1,713805	-1,767290	5,016296	-0,996585	-0,781909	-2,925431	-2,910936	-18,979034	6,120629	11,732852	0,156671	-0,068621	-1,713805	-7,154072	-7,282356	-0,996585	0,156671	-0,068621	-1,713805	-7,154072	-7,282356	-0,996585
13:01:03,12	-0,264972	3,173884	-0,139015	0,113986	-1,621009	-0,941018	0,156701	-0,066951	-1,712472	-1,892293	4,970692	-0,988736	-0,783371	-2,924622	-2,909602	-19,038967	6,111197	11,740701	0,156701	-0,066951	-1,712472	-7,147937	-7,330350	-0,988736	0,156701	-0,066951	-1,712472	-7,147937	-7,330350	-0,988736
13:01:03,17	-0,264972	3,173884	-0,139015	0,113986	-1,621009	-0,941018	0,158318	-0,070526	-1,714033	-1,728490	5,024400	-0,997296	-0,781084	-2,927809	-2,911164	-19,076300	6,107256	11,732140	0,158318	-0,070526	-1,714033	-7,264745	-7,403553	-0,997296	0,158318	-0,070526	-1,714033	-7,264745	-7,403553	-0,997296
13:01:03,22	-0,264972	3,173884	-0,139015	0,113986	-1,621009	-0,941018	0,159251	-0,071023	-1,713626	-1,688333	5,032594	-0,962462	-0,781120	-2,928866	-2,910757	-19,104086	6,139827	11,766975	0,159251	-0,071023	-1,713626	-7,263601	-7,468640	-0,962462	0,159251	-0,071023	-1,713626	-7,263601	-7,468640	-0,962462
13:01:03,27	-0,264972	3,173884	-0,139015	0,113986	-1,621009	-0,941018	0,160910	-0,072354	-1,723035	-1,638444	4,974073	-0,997430	-0,780796	-2,930968	-2,920166	-19,239126	6,195427	11,732006	0,160910	-0,072354	-1,723035	-7,318265	-7,657331	-0,997430	0,160910	-0,072354	-1,723035	-7,318265	-7,657331	-0,997430
13:01:03,32	-0,264972	3,173884	-0,139015	0,113986	-1,621009	-0,941018	0,160910	-0,072354	-1,723035	-1,638444	4,974073	-0,997430	-0,815500	-2,996286	-3,392331	-21,883358	7,426201	11,824741	0,160910	-0,072354	-1,723035	-7,318265	-7,657331	-0,997430	0,160910	-0,072354	-1,723035	-7,318265	-7,657331	-0,997430
13:01:03,37	-0,264972	3,173884	-0,139015	0,113986	-1,621009	-0,941018	0,416970	-0,064252	-3,106708	-1,997526	5,987049	-0,959416	-0,915843	-3,148672	-4,303838	-29,861975	12,400426	11,770020	0,416970	-0,064252	-3,106708	-7,041283	-26,745077	-0,959416	0,416970	-0,064252	-3,106708	-7,041283	-26,745077	-0,959416
13:01:03,42	-0,264957	3,173847	-0,088966	0,113991	-1,620993	-0,941007	0,486215	-0,065987	-3,315800	-1,740543	6,130007	-0,959696	-0,948963	-3,209507	-4,512931	-32,773115	14,273738	11,769741	0,486215	-0,065987	-3,315800	-6,920495	-32,037844	-0,959696	0,486215	-0,065987	-3,315800	-6,920495	-32,037844	-0,959696
13:01:03,47	-0,264957	3,173847	-0,088966	0,113991	-1,620993	-0,941007	0,494847	-0,065701	-3,310103	-1,742778	6,157726	-0,950223	-0,953526	-3,216840	-4,507234	-33,131547	14,495223	11,779214	0,494847	-0,065701	-3,310103	-6,900340	-32,687750	-0,950223	0,494847	-0,065701	-3,310103	-6,900340	-32,687750	-0,950223
13:01:03,52	-0,264957	3,173847	-0,088966	0,113991	-1,620993	-0,941007	0,502619	-0,063738	-3,305095	-1,849023	6,343821	-0,915833	-0,958515	-3,214844	-4,503455	-33,304087	14,607202	11,762328	0,502619	-0,063738	-3,305095	-6,852427	-33,111763	-0,915833	0,502619	-0,063738	-3,305095	-6,852427	-33,111763	-0,915833
13:01:03,57	-0,264957	3,173847	-0,088966	0,113991	-1,620993	-0,941007	0,498945	-0,064149	-3,304394	-1,847466	6,068527	-0,952550	-0,956919	-3,219613	-4,501525	-33,405328	14,625610	11,776887	0,498945	-0,064149	-3,304394	-6,883178	-33,098640	-0,952550	0,498945	-0,064149	-3,304394	-6,883178	-33,098640	-0,952550
13:01:03,62	-0,264957	3,173847	-0,088966	0,113991	-1,620993	-0,941007	0,498832	-0,062682	-3,300950	-1,906204	6,004635	-0,991651	-0,958133	-3,218782	-4,498080	-33,446799	14,669812	11,737786	0,498832	-0,062682	-3,300950	-6,826760	-33,153662	-0,991651	0,498832	-0,062682	-3,300950	-6,826760	-33,153662	-0,991651
13:01:03,67	-0,264957	3,173847	-0,088966	0,113991	-1,620993	-0,941007	0,502760	-0,060727	-3,301288	-2,011055	6,138607	-0,893854	-0,961791	-3,221206	-4,498419	-33,509279	14,702192	11,835582	0,502760	-0,060727	-3,301288	-6,778153	-33,328061	-0,893854	0,502760	-0,060727	-3,301288	-6,778153	-33,328061	-0,893854
13:01:03,72	-0,264957	3,173847	-0,088966	0,113991	-1,620993	-0,941007	0,502105	-0,062345	-3,300561	-1,934456	6,074975	-0,946765	-0,960062	-3,221447	-4,497691	-33,538627	14,710442	11,782672	0,502105	-0,062345	-3,300561	-6,828556	-33,340229	-0,946765	0,502105	-0,062345	-3,300561	-6,828556	-33,340229	-0,946765
13:01:03,77	-0,264957	3,173847	-0,088966	0,113991	-1,620993	-0,941007	0,503331	-0,066416	-3,299398	-1,752284	6,133082	-0,962491	-0,957149	-3,224545	-4,496528	-33,558284	14,687693	11,766946	0,503331	-0,066416	-3,299398	-6,965972	-33,378368	-0,962491	0,503331	-0,066416	-3,299398	-6,965972	-33,378368	-0,962491
13:01:03,82	-0,264957	3,173847	-0,088966	0,113991	-1,620993	-0,941007	0,501927	-0,062247	-3,299001	-1,916738	6,040343	-0,931998	-0,960058	-3,221244	-4,496131	-33,549201	14,742933	11,797438	0,501927	-0,062247	-3,299001	-6,803090	-33,360929	-0,931998	0,501927	-0,062247	-3,299001	-6,803090	-33,360929	-0,931998
13:01:03,87	-0,264957	3,173847	-0,088966	0,113991	-1,620993	-0,941007	0,504268	-0,059389	-3,297871	-2,075627	6,092903	-0,936759	-0,963703	-3,221842	-4,495001	-33,614234	14,768597	11,792677	0,504268	-0,059389	-3,297871	-6,737652	-33,492106	-0,936759	0,504268	-0,059389	-3,297871	-6,737652	-33,492106	-0,936759
13:01:03,92	-0,264957	3,173847	-0,088966	0,113991	-1,620993	-0,941007	0,506593	-0,064068	-3,297470	-1,864718	6,196552	-0,932606	-0,960814	-3,226196	-4,494601	-33,645415	14,749179	11,796831	0,506593	-0,064068	-3,297470	-6,894057	-33,571036	-0,932606	0,506593	-0,064068	-3,297470	-6,894057	-33,571036	-0,932606
13:01:03,97	-0,264957	3,173847	-0,088966	0,113991	-1,620993	-0,941007	0,503086	-0,066090	-3,299814	-1,780133	6,030101	-0,945671	-0,957309	-3,224170	-4,496945	-33,641899	14,723398	11,783766	0,503086	-0,066090	-3,299814	-6,968213	-33,462154	-0,945671	0,503086	-0,066090	-3,299814	-6,968213	-33,462154	-0,945671
13:01:04,02	-0,264957	3,173847	-0,088966	0,113991	-1,620993	-0,941007	0,505242	-0,065364	-3,298996	-1,780615	6,138676	-0,906995	-0,959016	-3,225673	-4,496127	-33,626306	14,757432	11,822441	0,505242	-0,065364	-3,298996	-6,911703	-33,522788	-0,906995	0,505242	-0,065364	-3,298996	-6,911703	-33,522788	-0,906995
13:01:04,07	-0,264957	3,173847	-0,088966	0,113991	-1,620993	-0,941007	0,504623	-0,062913	-3,298637	-1,903039	6,073612	-0,916023	-0,960829	-3,223913	-4,495768	-33,652297	14,778237	11,813414	0,504623	-0,062913	-3,298637	-6,841733	-33,539315	-0,916023	0,504623	-0,062913	-3,298637	-6,841733	-33,539315	-0,916023
13:01:04,12	-0,264957	3,173847	-0,088966	0,113991	-1,620993	-0,941007	0,503562	-0,064264	-3,297122	-1,861642	5,997325	-0,950657	-0,959129	-3,223669	-4,494253	-33,684983	14,763810	11,778780	0,503562	-0,064264	-3,297122	-6,906362	-33,532281	-0,950657	0,503562	-0,064264	-3,297122	-6,906362	-33,532281	-0,950657
13:01:04,17	-0,264957	3,173847	-0,088966	0,113991	-1,620993	-0,941007	0,506457	-0,063998	-3,294380	-1,845548	6,157480	-0,947685	-0,960806	-3,226044	-4,491511	-33,661729	14,784911	11,781751	0,506457	-0,063998	-3,294380	-6,869426	-33,599423	-0,947685	0,506457	-0,063998	-3,294380	-6,869426	-33,599423	-0,947685
13:01:04,22	-0,264957	3,173847	-0,088966	0,113991	-1,620993	-0,941007	0,503339	-0,061386	-3,297522	-1,981884	5,944325	-0,939196	-0,961509	-3,222037	-4,494653	-33,706132	14,809977	11,790241	0,503339	-0,061386	-3,297522	-6,800692	-33,567767	-0,939196	0,503339	-0,061386	-3,297522	-6,800692	-33,567767	-0,939196
13:01:04,27	-0,264957	3,173847	-0,088966	0,113991	-1,620993	-0,941007	0,503339	-0,061386	-3,297522	-1,981884	5,944325	-0,939196	-0,962638	-3,225048	-4,495398	-33,674299	14,770005	11,798135	0,503339	-0,061386	-3,297522	-6,800692	-33,567767	-0,939196	0,503339	-0,061386	-3,297522	-6,800692	-33,567767	-0,939196
13:01:04,32	-0,264957	3,173847	-0,088966	0,113991	-1,620993	-0,941007	0,506511	-0,061915	-3,298267	-1,973084	6,156851	-0,931302	-0,959632	-3,227097	-4,490331	-33,678124	14,818676	11,801711	0,506511	-0,061915	-3,298267	-6,833406	-33,604285	-0,931302	0,506511	-0,061915	-3,298267	-6,833406	-33,604285	-0,931302
13:01:04,37	-0,264957	3,173847	-0,088966	0,113991	-1,620993	-0,941007	0,506783	-0,065542	-3,293200	-1,744236	6,143315	-0,927726	-0,957312	-3,228402	-4,493041	-33,684186	14,795149	11,807721	0,506783	-0,065542	-3,293200	-6,889287	-33,639124	-0,927726	0,506783	-0,065542	-3,293200	-6,889287	-33,639124	-0,927726
13:01:04,42	-0,264957	3,173847	-0,088966	0,113991	-1,620993	-0,941007	0,506753	-0,068204	-3,295910	-1,629211	6,148280	-0,921716	-0,961475	-3,228338	-4,489179	-33,711868	14,797526	11,800176	0,506753	-0,068204	-3,295910	-6,983239	-33,631823	-0,921716	0,506753	-0,068204	-3,295910	-6,983239	-33,631823	-0,921716
13:01:04,47	-0,264957	3,173847	-0,088966	0,113991	-1,620993	-0,941007	0,504679	-0,066859	-3,291669	-1,738626	5,997999	-0,918942	-0,957440	-3,225933	-4,488800	-33,740658	14,782181	11,810495	0,504679	-0,066859	-3,291669	-6,987059	-33,619278	-0,918942	0,504679	-0,066859	-3,291669	-6,987059	-33,619278	-0,918942
13:01:04,52	-0,264957	3,173847	-0,088966	0,113991	-1,620993	-0,941007	0,504679	-0,066859	-3,291669	-1,738626	5,997999	-0,918942	-0,960299	-3,227531	-4,491917	-33,708308	14,798571	11,777936	0,504679	-0,066859	-3,291669	-6,987059	-33,619278	-0,918942	0,504679	-0,066859	-3,291669	-6,987059	-33,619278	-0,918942
13:01:04,57	-0,264957	3,173847	-0,088966	0,113991	-1,620993	-0,941007	0,507492	-0,065182	-3,294786	-1,795485	6,164092	-0,951500	-0,959754	-3,225304	-4,489182	-33,720772	14,789458	11,815294	0,505291	-0,064540	-3,292051	-6,909353	-33,621923	-0,914142	0,505291	-0,064540	-3,292051	-6,909353	-33,621923	-0,914142
13:01:04,62	-0,264957	3,173847	-0,088966	0,113991	-1,620993	-0,941007	0,505291	-0,064540	-3,292051	-1,842984	6,043425	-0,914142	-0,961924	-3,223153	-4,490018	-33,718073	14,833982	11,752947	0,505291	-0,064540	-3,292051	-6,909353	-33,621923	-0,914142	0,505291	-0,064540	-3,292051	-6,909353	-33,621923	-0,914142
13:01:04,67	-0,264957	3,173847	-0,088966	0,113991	-1,620993	-0,941007	0,508543	-0,067113	-3,292035	-1,692580	6,187653	-0,908817	-0,959152	-3,229407	-4,489166	-33,734018	14,816251	11,820619	0,508543	-0,067113	-3,292035	-6,960972	-33,732965	-0,908817	0,508543	-0,067113	-3,292035	-6,960972	-33,732965	-0,908817
13:01:04,72	-0,264957	3,173847	-0,088966	0,113991	-1,620993	-0,941007	0,510201	-0,067363	-3,291266	-1,675265	6,243484	-0,913612	-0,959765	-3,230968	-4,488397	-33,758181	14,835220	11,815825	0,510201	-0,067363	-3,291266	-6,963235	-33,807324	-0,913612	0,510201	-0,067363	-3,291266	-6,963235	-33,807324	-0,913612
13:01:04,77	-0,264957	3,173847	-0,088966	0,113991	-1,620993	-0,941007	0,510201	-0,067363	-3,291266	-1,675265	6,243484	-0,913612	-0,960416	-3,224237	-4,490002	-33,755551	14,795230	11,787309	0,510201	-0,067363	-3,291266	-6,963235	-33,807324	-0,913612	0,510201	-0,067363	-3,291266	-6,963235	-33,807324	-0,913612
13:01:04,82	-0,264957	3,173847	-0,088966	0,113991	-1,620993	-0,941007	0,509303	-0,061451	-3,290899	-1,972734	6,224121	-0,929080	-0,964436	-3,227234	-4,488030	-33,729536	14,830170	11,800356	0,509303	-0,061451	-3,290899	-6,796620	-33,756195	-0,929080	0,509303	-0,061451	-3,290899	-6,796620	-33,756195	-0,929080
13:01:04,87	-0,264957	3,173847	-0,088966	0,113991	-1,620993	-0,941007	0,507955	-0,064051	-3,292083	-1,838196	6,140445	-0,951777	-0,961510	-3,227367	-4,489214	-33,741613	14,836364	11,777660	0,507955	-0,064051	-3,292083	-6,866201	-33,734017	-0,951777	0,507955	-0,064051	-3,292083	-6,866201	-33,734017	-0,951777
13:01:04,92	-0,264957	3,173847	-0,088966	0,113991	-1,620993	-0,941007	0,507955	-0,064051	-3,292083	-1,838196	6,140445	-0,951777	-0,960963	-3,225075	-4,489208	-33,748195	14,823906	11,801985	0,507955	-0,064051	-3,292083	-6,866201	-33,734017	-0,951777	0,507955	-0,064051	-3,292083	-6,866201	-33,734017	-0,951777
13:01:04,98	-0,264957	3,173847	-0,088966	0,113991	-1,620993	-0,941007	0,505697	-0,063378	-3,292077	-1,887248	6,023581	-0,927452	-0,960972	-3,228588	-4,487276	-33,763950	14,811148	11,775814	0,505697	-0,063378	-3,292077	-6,862458	-33,673662	-0,927452	0,505697	-0,063378	-3,292077	-6,862458	-33,673662	-0,927452
13:01:05,03	-0,264957	3,173847	-0,088966	0,113991	-1,620993	-0,941007	0,508031	-0,066693	-3,290551	-1,741239	6,108212	-0,962229	-0,959259	-3,228753	-4,487681	-33,793160	14,819435	11,767208	0,508031	-0,066693	-3,290551	-6,976651	-33,772203	-0,962229	0,508031	-0,066693	-3,290551	-6,976651	-33,772203	-0,962229
13:01:05,08	-0,264957	3,173847	-0,088966	0,113991	-1,620993	-0,941007	0,508031	-0,066693	-3,290551	-1,741239	6,108212	-0,962229	-0,961598	-3,227828	-4,491930	-33,777999	14,842862	11,804037	0,508031	-0,066693	-3,290551	-6,976651	-33,772203	-0,962229	0,508031	-0,066693	-3,290551	-6,976651	-33,772203	-0,962229
13:01:05,13	-0,264957	3,173847	-0,088966	0,113991	-1,620993	-0,941007	0,508399	-0,064205	-3,294799	-1,842751	6,128755	-0,925400	-0,994489	-3,290328	-5,047931	-36,263862	16,002092	11,807317	0,508399	-0,064205	-3,294799	-6,882849	-33,780533	-0,925400	0,508399	-0,064205	-3,294799	-6,882849	-33,780533	-0,925400
13:01:05,18	-0,264957	3,173847	-0,088966	0,113991	-1,620993	-0,941007	0,578971	-0,066970	-3,850801	-1,937969	7,066069	-0,922120	-1,084642	-3,428943	-5,870530	-43,308056	20,661059	11,785961	0,578971	-0,066970	-3,850801	-7,195137	-38,383129	-0,922120	0,578971	-0,066970	-3,850801	-7,195137	-38,383129	-0,922120
13:01:05,23	-0,264992	3,173872	-0,038971	0,114005	-1,620994	-0,940996	0,744091	-0,058203	-4,673399	-1,881177	7,222401	-0,943475	-1,126148	-3,492339	-6,080823	-46,339535	22,559775	11,814896	0,819746	-0,053956	-4,883692	-6,208984	-56,768313	-0,914540	0,819746	-0,053956	-4,883692	-6,208984	-56,768313	-0,914540
13:01:05,28	-0,264992	3,173872	-0,038971	0,114005	-1,620994	-0,940996	0,819746	-0,053956	-4,883692	-1,973416	7,581784	-0,914540	-1,128028	-3,499277	-6,074388	-46,774599	22,776617	11,816199	0,826696	-0,055797	-4,877257	-6,287510	-57,437664	-0,913238	0,826696	-0,055797	-4,877257	-6,287510	-57,437664	-0,913238
13:01:05,33	-0,264992	3,173872	-0,038971	0,114005	-1,620994	-0,940996	0,826696	-0,055797	-4,877257	-1,907429	7,457945	-0,913238	-1,128206	-3,498141	-6,068625	-46,894264	22,854581	11,806867	0,826696	-0,055797	-4,877257	-6,287510	-57,437664	-0,913238	0,826696	-0,055797	-4,877257	-6,287510	-57,437664	-0,913238
13:01:05,38	-0,264992	3,173872	-0,038971	0,114005	-1,620994	-0,940996	0,825800	-0,055075	-4,871494	-1,937294	7,268758	-0,922570	-1,128331	-3,498503	-6,070598	-46,958509	22,877274	11,804534	0,826177	-0,055147	-4,873468	-6,275075	-57,633521	-0,924902	0,826177	-0,055147	-4,873468	-6,275075	-57,633521	-0,924902
13:01:05,43	-0,264992	3,173872	-0,038971	0,114005	-1,620994	-0,940996	0,829359	-0,052699	-4,873116	-2,069193	7,258191	-0,908151	-1,132043	-3,500035	-6,070246	-47,067845	22,945185	11,821286	0,829359	-0,052699	-4,873116	-6,206038	-57,846483	-0,908151	0,829359	-0,052699	-4,873116	-6,206038	-57,846483	-0,908151
13:01:05,48	-0,264992	3,173872	-0,038971	0,114005	-1,620994	-0,940996	0,837448	-0,054594	-4,869240	-1,973595	7,606092	-0,924894	-1,134447	-3,507988	-6,066370	-47,132321	22,979008	11,804543	0,837448	-0,054594	-4,869240	-6,259205	-58,133602	-0,924894	0,837448	-0,054594	-4,869240	-6,259205	-58,133602	-0,924894
13:01:05,53	-0,264992	3,173872	-0,038971	0,114005	-1,620994	-0,940996	0,837448	-0,054594	-4,869240	-1,973595	7,606092	-0,924894	-1,130405	-3,505462	-6,059011	-47,188822	23,012500	11,812482	0,837448	-0,054594	-4,869240	-6,259205	-58,133602	-0,924894	0,837448	-0,054594	-4,869240	-6,259205	-58,133602	-0,924894
13:01:05,58	-0,264992	3,173872	-0,038971	0,114005	-1,620994	-0,940996	0,833240	-0,056831	-4,861880	-1,856486	7,321583	-0,916955	-1,131214	-3,506154	-6,073805	-47,278106	23,057014	11,833275	0,833240	-0,056831	-4,861880	-6,317746	-58,087760	-0,916955	0,833240	-0,056831	-4,861880	-6,317746	-58,087760	-0,916955
13:01:05,63	-0,264992	3,173872	-0,038971	0,114005	-1,620994	-0,940996	0,834244	-0,056477	-4,876675	-1,881014	7,274212	-0,896161	-1,170345	-3,564536	-6,592100	-49,720457	24,239602	11,847361	0,834244	-0,056477	-4,876675	-6,314443	-58,213945	-0,896161	0,834244	-0,056477	-4,876675	-6,314443	-58,213945	-0,896161
13:01:05,68	-0,264992	3,173872	-0,038971	0,114005	-1,620994	-0,940996	0,904370	-0,051779	-5,394970	-2,322337	8,214323	-0,882075	-1,255417	-3,710427	-7,434814	-56,665656	28,384924	11,839954	0,904370	-0,051779	-5,394970	-6,386968	-62,778710	-0,882075	0,904370	-0,051779	-5,394970	-6,386968	-62,778710	-0,882075
13:01:05,73	-0,265027	3,173921	0,011048	0,113980	-1,620994	-0,941028	1,073251	-0,051050	-6,237684	-2,242854	8,908770	-0,889483	-1,291698	-3,777021	-7,641610	-59,763057	30,328290	11,878988	1,149064	-0,052927	-6,444480	-6,165738	-81,004580	-0,850449	1,149064	-0,052927	-6,444480	-6,165738	-81,004580	-0,850449
13:01:05,78	-0,265027	3,173921	0,011048	0,113980	-1,620994	-0,941028	1,149064	-0,052927	-6,444480	-2,010977	9,196911	-0,850449	-1,295941	-3,785173	-7,630129	-60,203060	30,510487	11,870727	1,149064	-0,052927	-6,444480	-6,165738	-81,004580	-0,850449	1,149064	-0,052927	-6,444480	-6,165738	-81,004580	-0,850449
13:01:05,83	-0,265027	3,173921	0,011048	0,113980	-1,620994	-0,941028	1,158245	-0,053328	-6,432999	-2,052322	9,202200	-0,858709	-1,299219	-3,783937	-7,627136	-60,407616	30,637280	11,855306	1,158245	-0,053328	-6,432999	-6,238588	-81,720044	-0,858709	1,158245	-0,053328	-6,432999	-6,238588	-81,720044	-0,858709
13:01:05,88	-0,265027	3,173921	0,011048	0,113980	-1,620994	-0,941028	1,162085	-0,052952	-6,426102	-2,078959	9,061325	-0,821518	-1,298187	-3,788310	-7,623232	-60,501492	30,674635	11,907918	1,162085	-0,052952	-6,426102	-6,235670	-82,162311	-0,821518	1,162085	-0,052952	-6,426102	-6,235670	-82,162311	-0,821518
13:01:05,93	-0,265027	3,173921	0,011048	0,113980	-1,620994	-0,941028	1,166918	-0,051420	-6,421897	-2,147493	9,130911	-0,834986	-1,301930	-3,791730	-7,619028	-60,653352	30,775158	11,894451	1,166918	-0,051420	-6,421897	-6,183951	-82,472186	-0,834986	1,166918	-0,051420	-6,421897	-6,183951	-82,472186	-0,834986
13:01:05,98	-0,265027	3,173921	0,011048	0,113980	-1,620994	-0,941028	1,166979	-0,050637	-6,417308	-2,207783	9,055832	-0,884795	-1,302639	-3,791391	-7,614439	-60,730874	30,797315	11,844642	1,166979	-0,050637	-6,417308	-6,182772	-82,551998	-0,884795	1,166979	-0,050637	-6,417308	-6,182772	-82,551998	-0,884795
13:01:06,03	-0,265027	3,173921	0,011048	0,113980	-1,620994	-0,941028	1,169060	-0,051037	-6,420142	-2,190706	9,166406	-0,873134	-1,303332	-3,793393	-7,617273	-60,730694	30,792885	11,856303	1,169060	-0,051037	-6,420142	-6,197130	-82,604769	-0,873134	1,169060	-0,051037	-6,420142	-6,197130	-82,604769	-0,873134
13:01:06,08	-0,265027	3,173921	0,011048	0,113980	-1,620994	-0,941028	1,173180	-0,048800	-6,416584	-2,278719	9,285759	-0,845085	-1,307330	-3,795844	-7,613715	-60,798750	30,864859	11,884352	1,173180	-0,048800	-6,416584	-6,109551	-82,808893	-0,845085	1,173180	-0,048800	-6,416584	-6,109551	-82,808893	-0,845085
13:01:06,13	-0,265027	3,173921	0,011048	0,113980	-1,620994	-0,941028	1,173180	-0,048800	-6,416584	-2,278719	9,285759	-0,845085	-1,302153	-3,794605	-7,613685	-60,808182	30,850037	11,841428	1,173180	-0,048800	-6,416584	-6,109551	-82,808893	-0,845085	1,173180	-0,048800	-6,416584	-6,109551	-82,808893	-0,845085
13:01:06,18	-0,265027	3,173921	0,011048	0,113980	-1,620994	-0,941028	1,171122	-0,054824	-6,412647	-1,993259	9,105213	-0,835689	-1,301084	-3,797073	-7,609778	-60,876301	30,877544	11,893747	1,171122	-0,054824	-6,412647	-6,296978	-82,827847	-0,835689	1,171122	-0,054824	-6,412647	-6,296978	-82,827847	-0,835689
13:01:06,23	-0,265027	3,173921	0,011048	0,113980	-1,620994	-0,941028	1,171122	-0,054824	-6,412647	-1,993259	9,105213	-0,835689	-1,302243	-3,795814	-7,608267	-60,875992	30,885960	11,844629	1,171122	-0,054824	-6,412647	-6,296978	-82,827847	-0,835689	1,171122	-0,054824	-6,412647	-6,296978	-82,827847	-0,835689
13:01:06,28	-0,265027	3,173921	0,011048	0,113980	-1,620994	-0,941028	1,174825	-0,053517	-6,409566	-2,077839	9,268155	-0,862321	-1,304067	-3,799627	-7,606697	-60,910266	30,877978	11,867115	1,174825	-0,053517	-6,409566	-6,278943	-82,955617	-0,862321	1,174825	-0,053517	-6,409566	-6,278943	-82,955617	-0,862321
13:01:06,33	-0,265027	3,173921	0,011048	0,113980	-1,620994	-0,941028	1,174825	-0,053517	-6,409566	-2,077839	9,268155	-0,862321	-1,300367	-3,800762	-7,611643	-60,901759	30,895438	11,861378	1,173958	-0,057290	-6,414513	-6,359546	-82,934002	-0,868059	1,173958	-0,057290	-6,414513	-6,359546	-82,934002	-0,868059
13:01:06,38	-0,265027	3,173921	0,011048	0,113980	-1,620994	-0,941028	1,173958	-0,057290	-6,414513	-1,862285	9,221707	-0,868059	-1,303013	-3,798160	-7,606730	-60,965993	30,882359	11,863403	1,173958	-0,057290	-6,414513	-6,359546	-82,934002	-0,868059	1,173958	-0,057290	-6,414513	-6,359546	-82,934002	-0,868059
13:01:06,43	-0,265027	3,173921	0,011048	0,113980	-1,620994	-0,941028	1,173027	-0,053697	-6,409600	-2,092545	9,124224	-0,866033	-1,302222	-3,793204	-7,602799	-60,869717	30,902249	11,890602	1,168340	-0,051904	-6,405668	-6,194908	-82,760773	-0,838835	1,168340	-0,051904	-6,405668	-6,194908	-82,760773	-0,838835
13:01:06,48	-0,265027	3,173921	0,011048	0,113980	-1,620994	-0,941028	1,168340	-0,051904	-6,405668	-2,120417	8,953895	-0,838835	-1,302998	-3,797378	-7,602837	-60,973817	30,914885	11,881655	1,168340	-0,051904	-6,405668	-6,194908	-82,760773	-0,838835	1,168340	-0,051904	-6,405668	-6,194908	-82,760773	-0,838835
13:01:06,53	-0,265027	3,173921	0,011048	0,113980	-1,620994	-0,941028	1,172343	-0,053319	-6,405706	-2,087952	9,065611	-0,847781	-1,307139	-3,798305	-7,608267	-60,972575	30,917094	11,898700	1,172343	-0,053319	-6,405706	-6,273509	-82,963339	-0,847781	1,172343	-0,053319	-6,405706	-6,273509	-82,963339	-0,847781
13:01:06,58	-0,265027	3,173921	0,011048	0,113980	-1,620994	-0,941028	1,175216	-0,050196	-6,411136	-2,247806	9,214973	-0,830737	-1,307101	-3,799695	-7,605970	-60,973004	30,926875	11,844124	1,175216	-0,050196	-6,411136	-6,188219	-83,039499	-0,830737	1,175216	-0,050196	-6,411136	-6,188219	-83,039499	-0,830737
13:01:06,64	-0,265027	3,173921	0,011048	0,113980	-1,620994	-0,941028	1,176401	-0,050924	-6,408839	-2,201703	9,271308	-0,885313	-1,304778	-3,800521	-7,601859	-61,046533	30,927930	11,833001	1,176401	-0,050924	-6,408839	-6,199250	-83,076152	-0,885313	1,176401	-0,050924	-6,408839	-6,199250	-83,076152	-0,885313
13:01:06,69	-0,265027	3,173921	0,011048	0,113980	-1,620994	-0,941028	1,175955	-0,053349	-6,404729	-2,111481	9,183920	-0,896436	-1,302262	-3,797562	-7,600845	-61,000024	30,908720	11,872540	1,175955	-0,053349	-6,404729	-6,299349	-83,128544	-0,896436	1,175955	-0,053349	-6,404729	-6,299349	-83,128544	-0,896436
13:01:06,74	-0,265027	3,173921	0,011048	0,113980	-1,620994	-0,941028	1,175089	-0,052102	-6,406500	-2,146324	9,150214	-0,846418	-1,305425	-3,799147	-7,603631	-61,021727	30,948255	11,883018	1,175089	-0,052102	-6,406500	-6,236297	-83,094278	-0,846418	1,175089	-0,052102	-6,406500	-6,236297	-83,094278	-0,846418
13:01:06,79	-0,265027	3,173921	0,011048	0,113980	-1,620994	-0,941028	1,176693	-0,057025	-6,405722	-1,912780	9,193470	-0,846372	-1,301964	-3,802998	-7,602853	-61,067730	30,948878	11,883065	1,176693	-0,057025	-6,405722	-6,389224	-83,176935	-0,846372	1,176693	-0,057025	-6,405722	-6,389224	-83,176935	-0,846372
13:01:06,84	-0,265027	3,173921	0,011048	0,113980	-1,620994	-0,941028	1,176304	-0,051488	-6,405719	-2,169549	9,224204	-0,852120	-1,306141	-3,802449	-7,599787	-61,093006	30,925220	11,850990	1,176304	-0,051488	-6,405719	-6,211393	-83,115652	-0,852120	1,176304	-0,051488	-6,405719	-6,211393	-83,115652	-0,852120
13:01:06,89	-0,265027	3,173921	0,011048	0,113980	-1,620994	-0,941028	1,178574	-0,052648	-6,403053	-2,132011	9,257014	-0,886450	-1,306694	-3,802438	-7,600183	-61,093220	30,973241	11,842987	1,178574	-0,052648	-6,403053	-6,264889	-83,261032	-0,886450	1,178574	-0,052648	-6,403053	-6,264889	-83,261032	-0,886450
13:01:06,94	-0,265027	3,173921	0,011048	0,113980	-1,620994	-0,941028	1,176823	-0,050239	-6,407687	-2,263676	9,183644	-0,835569	-1,307905	-3,799717	-7,604817	-61,081088	30,958865	11,893867	1,176823	-0,050239	-6,407687	-6,207428	-83,196930	-0,835569	1,176823	-0,050239	-6,407687	-6,207428	-83,196930	-0,835569
13:01:06,99	-0,265027	3,173921	0,011048	0,113980	-1,620994	-0,941028	1,176823	-0,050239	-6,407687	-2,263676	9,183644	-0,835569	-1,305101	-3,802106	-7,600249	-61,047254	30,961363	11,874338	1,176823	-0,050239	-6,407687	-6,207428	-83,196930	-0,835569	1,176823	-0,050239	-6,407687	-6,207428	-83,196930	-0,835569
13:01:07,04	-0,265027	3,173921	0,011048	0,113980	-1,620994	-0,941028	1,177899	-0,052939	-6,402271	-2,106990	9,211874	-0,876595	-1,306105	-3,802000	-7,599401	-61,096983	30,986829	11,852842	1,177899	-0,052939	-6,402271	-6,262715	-83,253203	-0,876595	1,177899	-0,052939	-6,402271	-6,262715	-83,253203	-0,876595
13:01:07,09	-0,265027	3,173921	0,011048	0,113980	-1,620994	-0,941028	1,177899	-0,052939	-6,402271	-2,106990	9,211874	-0,876595	-1,303163	-3,800018	-7,614904	-61,014418	30,853082	11,867636	1,177899	-0,052939	-6,402271	-6,262715	-83,253203	-0,876595	1,177899	-0,052939	-6,402271	-6,262715	-83,253203	-0,876595
13:01:07,14	-0,265027	3,173921	0,011048	0,113980	-1,620994	-0,941028	1,174712	-0,054497	-6,417774	-2,100543	9,184515	-0,861801	-1,335766	-3,851048	-8,213430	-62,931058	31,692034	11,896968	1,174712	-0,054497	-6,417774	-6,378537	-83,030366	-0,861801	1,174712	-0,054497	-6,417774	-6,378537	-83,030366	-0,861801
13:01:07,19	-0,265027	3,173921	0,011048	0,113980	-1,620994	-0,941028	1,235206	-0,051776	-7,016299	-2,473780	10,250885	-0,832468	-1,413885	-3,997838	-9,023798	-69,845305	35,631402	11,960934	1,235206	-0,051776	-7,016299	-6,538209	-86,712799	-0,832468	1,235206	-0,051776	-7,016299	-6,538209	-86,712799	-0,832468
13:01:07,24	-0,265032	3,173961	0,061012	0,114004	-1,621012	-0,941001	1,401389	-0,057518	-7,826667	-2,220716	10,934822	-0,768502	-1,456779	-4,056479	-9,202714	-73,075424	37,682020	11,997531	1,401389	-0,057518	-7,826667	-6,735910	-99,074251	-0,768502	1,401389	-0,057518	-7,826667	-6,735910	-99,074251	-0,768502
13:01:07,29	-0,265032	3,173961	0,061012	0,114004	-1,621012	-0,941001	1,483336	-0,050812	-7,994941	-2,464593	10,735498	-0,740292	-1,460665	-4,065452	-9,192072	-73,655825	37,952467	11,989145	1,483336	-0,050812	-7,994941	-6,453357	-105,706369	-0,740292	1,483336	-0,050812	-7,994941	-6,453357	-105,706369	-0,740292
13:01:07,34	-0,265032	3,173961	0,061012	0,114004	-1,621012	-0,941001	1,483336	-0,050812	-7,994941	-2,464593	10,735498	-0,740292	-1,461008	-4,073033	-9,186699	-73,895101	38,095861	12,001435	1,483336	-0,050812	-7,994941	-6,453357	-105,706369	-0,740292	1,483336	-0,050812	-7,994941	-6,453357	-105,706369	-0,740292
13:01:07,39	-0,265032	3,173961	0,061012	0,114004	-1,621012	-0,941001	1,490072	-0,054306	-7,989568	-2,278359	10,806859	-0,728002	-1,468216	-4,075418	-9,180550	-74,013597	38,189500	11,980930	1,490072	-0,054306	-7,989568	-6,541404	-106,163793	-0,728002	1,490072	-0,054306	-7,989568	-6,541404	-106,163793	-0,728002
13:01:07,44	-0,265032	3,173961	0,061012	0,114004	-1,621012	-0,941001	1,498339	-0,053836	-7,980360	-2,325615	10,925279	-0,747553	-1,465548	-4,079957	-9,177491	-74,176227	38,231835	11,981884	1,498339	-0,053836	-7,980360	-6,551750	-106,694310	-0,747553	1,498339	-0,053836	-7,980360	-6,551750	-106,694310	-0,747553
13:01:07,49	-0,265032	3,173961	0,061012	0,114004	-1,621012	-0,941001	1,496956	-0,051562	-7,980409	-2,434502	10,781482	-0,759930	-1,466827	-4,077622	-9,177539	-74,233787	38,275908	11,969507	1,496956	-0,051562	-7,980409	-6,482087	-106,729547	-0,759930	1,496956	-0,051562	-7,980409	-6,482087	-106,729547	-0,759930
13:01:07,54	-0,265032	3,173961	0,061012	0,114004	-1,621012	-0,941001	1,499832	-0,053821	-7,977688	-2,333039	10,882004	-0,751483	-1,466308	-4,081243	-9,174819	-74,284286	38,286552	11,977954	1,499832	-0,053821	-7,977688	-6,557996	-106,854829	-0,751483	1,499832	-0,053821	-7,977688	-6,557996	-106,854829	-0,751483
13:01:07,59	-0,265032	3,173961	0,061012	0,114004	-1,621012	-0,941001	1,499832	-0,053821	-7,977688	-2,333039	10,882004	-0,751483	-1,463315	-4,081664	-9,185281	-74,218391	38,214670	11,972105	1,499832	-0,053821	-7,977688	-6,557996	-106,854829	-0,751483	1,499832	-0,053821	-7,977688	-6,557996	-106,854829	-0,751483
13:01:07,64	-0,265032	3,173961	0,061012	0,114004	-1,621012	-0,941001	1,498701	-0,056624	-7,988151	-2,216595	10,916165	-0,757331	-1,484518	-4,130415	-9,807015	-76,588197	39,011574	12,035714	1,498701	-0,056624	-7,988151	-6,661575	-106,731831	-0,757331	1,498701	-0,056624	-7,988151	-6,661575	-106,731831	-0,757331
13:01:07,69	-0,265032	3,173961	0,061012	0,114004	-1,621012	-0,941001	1,551522	-0,062637	-8,609884	-2,398701	11,212119	-0,693722	-1,579464	-4,308990	-10,582885	-85,046062	43,542194	12,120405	1,551522	-0,062637	-8,609884	-7,315675	-110,582364	-0,693722	1,551522	-0,062637	-8,609884	-7,315675	-110,582364	-0,693722
13:01:07,74	-0,264970	3,173953	0,111057	0,113999	-1,620980	-0,941019	1,753645	-0,069699	-9,385755	-2,336751	12,132489	-0,609032	-1,623803	-4,366816	-10,736848	-88,093992	45,371016	12,152092	1,753645	-0,069699	-9,385755	-7,808135	-125,528660	-0,609032	1,753645	-0,069699	-9,385755	-7,808135	-125,528660	-0,609032
13:01:07,79	-0,264970	3,173953	0,111057	0,113999	-1,620980	-0,941019	1,836422	-0,065997	-9,525520	-2,539767	12,309644	-0,565426	-1,624058	-4,378827	-10,722651	-88,625628	45,596704	12,164011	1,836422	-0,065997	-9,525520	-7,720565	-131,849499	-0,565426	1,836422	-0,065997	-9,525520	-7,720565	-131,849499	-0,565426
13:01:07,84	-0,264970	3,173953	0,111057	0,113999	-1,620980	-0,941019	1,836422	-0,065997	-9,525520	-2,539767	12,309644	-0,565426	-1,630872	-4,380927	-10,717676	-88,845454	45,746159	12,195612	1,836422	-0,065997	-9,525520	-7,720565	-131,849499	-0,565426	1,836422	-0,065997	-9,525520	-7,720565	-131,849499	-0,565426
13:01:07,89	-0,264970	3,173953	0,111057	0,113999	-1,620980	-0,941019	1,847782	-0,058271	-9,513243	-2,921842	12,424897	-0,544248	-1,636429	-4,384801	-10,710374	-89,027540	45,851490	12,185189	1,847782	-0,058271	-9,513243	-7,496121	-132,625994	-0,544248	1,847782	-0,058271	-9,513243	-7,496121	-132,625994	-0,544248
13:01:07,94	-0,264970	3,173953	0,111057	0,113999	-1,620980	-0,941019	1,851034	-0,061340	-9,507448	-2,771189	12,471446	-0,550235	-1,633675	-4,385556	-10,705366	-89,138712	45,880667	12,184582	1,851034	-0,061340	-9,507448	-7,586381	-132,834700	-0,550235	1,851034	-0,061340	-9,507448	-7,586381	-132,834700	-0,550235
13:01:07,99	-0,264970	3,173953	0,111057	0,113999	-1,620980	-0,941019	1,851034	-0,061340	-9,507448	-2,771189	12,471446	-0,550235	-1,635487	-4,389194	-10,699553	-89,194813	45,918155	12,177125	1,851034	-0,061340	-9,507448	-7,586381	-132,834700	-0,550235	1,851034	-0,061340	-9,507448	-7,586381	-132,834700	-0,550235
13:01:08,04	-0,264970	3,173953	0,111057	0,113999	-1,620980	-0,941019	1,851115	-0,061283	-9,502423	-2,791126	12,420004	-0,552312	-1,635054	-4,388916	-10,698436	-89,267064	45,905797	12,157527	1,851115	-0,061283	-9,502423	-7,601840	-132,892506	-0,552312	1,851115	-0,061283	-9,502423	-7,601840	-132,892506	-0,552312
13:01:08,09	-0,264970	3,173953	0,111057	0,113999	-1,620980	-0,941019	1,850658	-0,061519	-9,501305	-2,825659	12,339838	-0,571909	-1,636257	-4,392505	-10,692985	-89,323365	45,986093	12,185692	1,850658	-0,061519	-9,501305	-7,654933	-132,936783	-0,571909	1,850658	-0,061519	-9,501305	-7,654933	-132,936783	-0,571909
13:01:08,14	-0,264970	3,173953	0,111057	0,113999	-1,620980	-0,941019	1,854368	-0,062273	-9,495854	-2,745105	12,443858	-0,543745	-1,636943	-4,394563	-10,695340	-89,378311	46,008258	12,178285	1,854368	-0,062273	-9,495854	-7,633505	-133,124007	-0,543745	1,854368	-0,062273	-9,495854	-7,633505	-133,124007	-0,543745
13:01:08,19	-0,264970	3,173953	0,111057	0,113999	-1,620980	-0,941019	1,857005	-0,064456	-9,494292	-2,613428	12,532855	-0,533798	-1,635684	-4,395881	-10,691422	-89,355981	46,025875	12,195639	1,857005	-0,064456	-9,494292	-7,673219	-133,242030	-0,533798	1,857005	-0,064456	-9,494292	-7,673219	-133,242030	-0,533798
13:01:08,24	-0,264970	3,173953	0,111057	0,113999	-1,620980	-0,941019	1,857005	-0,064456	-9,494292	-2,613428	12,532855	-0,533798	-1,635284	-4,396374	-10,692603	-89,426153	45,984374	12,215126	1,857005	-0,064456	-9,494292	-7,673219	-133,242030	-0,533798	1,857005	-0,064456	-9,494292	-7,673219	-133,242030	-0,533798
13:01:08,29	-0,264970	3,173953	0,111057	0,113999	-1,620980	-0,941019	1,858726	-0,059921	-9,490838	-2,834975	12,546313	-0,544084	-1,640472	-4,395104	-10,687969	-89,414706	46,076255	12,185352	1,858726	-0,059921	-9,490838	-7,538776	-133,363691	-0,544084	1,858726	-0,059921	-9,490838	-7,538776	-133,363691	-0,544084
13:01:08,34	-0,264970	3,173953	0,111057	0,113999	-1,620980	-0,941019	1,858726	-0,059921	-9,490838	-2,834975	12,546313	-0,544084	-1,638506	-4,396366	-10,687950	-89,443046	46,031470	12,216651	1,858726	-0,059921	-9,490838	-7,538776	-133,363691	-0,544084	1,858726	-0,059921	-9,490838	-7,538776	-133,363691	-0,544084
13:01:08,39	-0,264970	3,173953	0,111057	0,113999	-1,620980	-0,941019	1,858836	-0,062255	-9,490819	-2,766561	12,549863	-0,512786	-1,638861	-4,398207	-10,684095	-89,496700	46,062179	12,197740	1,858836	-0,062255	-9,490819	-7,653583	-133,368746	-0,512786	1,858836	-0,062255	-9,490819	-7,653583	-133,368746	-0,512786
13:01:08,44	-0,264970	3,173953	0,111057	0,113999	-1,620980	-0,941019	1,860051	-0,060429	-9,489311	-2,873754	12,534314	-0,525338	-1,640695	-4,396505	-10,686441	-89,517351	46,060235	12,204099	1,860051	-0,060429	-9,489311	-7,617435	-133,479678	-0,525338	1,860051	-0,060429	-9,489311	-7,617435	-133,479678	-0,525338
13:01:08,49	-0,264970	3,173953	0,111057	0,113999	-1,620980	-0,941019	1,859913	-0,064309	-9,487406	-2,695630	12,465765	-0,554249	-1,638347	-4,395085	-10,683732	-89,527881	46,072359	12,198718	1,859913	-0,064309	-9,487406	-7,743893	-133,537435	-0,554249	1,859913	-0,064309	-9,487406	-7,743893	-133,537435	-0,554249
13:01:08,54	-0,264970	3,173953	0,111057	0,113999	-1,620980	-0,941019	1,859913	-0,064309	-9,487406	-2,695630	12,465765	-0,554249	-1,637275	-4,399990	-10,681009	-89,584002	46,041516	12,205798	1,859913	-0,064309	-9,487406	-7,743893	-133,537435	-0,554249	1,859913	-0,064309	-9,487406	-7,743893	-133,537435	-0,554249
13:01:08,59	-0,264970	3,173953	0,111057	0,113999	-1,620980	-0,941019	1,861359	-0,065133	-9,483878	-2,678705	12,553956	-0,523639	-1,639395	-4,399367	-10,681200	-89,555817	46,083793	12,200648	1,861359	-0,065133	-9,483878	-7,791616	-133,562696	-0,523639	1,861359	-0,065133	-9,483878	-7,791616	-133,562696	-0,523639
13:01:08,64	-0,264970	3,173953	0,111057	0,113999	-1,620980	-0,941019	1,861879	-0,062985	-9,484069	-2,739662	12,584293	-0,528788	-1,638407	-4,396217	-10,679885	-89,584033	46,114671	12,173906	1,861879	-0,062985	-9,484069	-7,684006	-133,573219	-0,528788	1,861879	-0,062985	-9,484069	-7,684006	-133,573219	-0,528788
13:01:08,69	-0,264970	3,173953	0,111057	0,113999	-1,620980	-0,941019	1,858657	-0,062266	-9,482755	-2,764420	12,376864	-0,555531	-1,641955	-4,395721	-10,680654	-89,581681	46,104558	12,192867	1,858657	-0,062266	-9,482755	-7,652318	-133,527706	-0,555531	1,858657	-0,062266	-9,482755	-7,652318	-133,527706	-0,555531
13:01:08,74	-0,264970	3,173953	0,111057	0,113999	-1,620980	-0,941019	1,861959	-0,061359	-9,482362	-2,863879	12,546818	-0,543150	-1,640844	-4,398623	-10,679493	-89,611676	46,070283	12,186287	1,861959	-0,061359	-9,482362	-7,680528	-133,616951	-0,543150	1,861959	-0,061359	-9,482362	-7,680528	-133,616951	-0,543150
13:01:08,79	-0,264970	3,173953	0,111057	0,113999	-1,620980	-0,941019	1,865045	-0,062720	-9,479578	-2,764395	12,670815	-0,552730	-1,641208	-4,401976	-10,676708	-89,628928	46,113380	12,176707	1,865045	-0,062720	-9,479578	-7,687905	-133,735227	-0,552730	1,865045	-0,062720	-9,479578	-7,687905	-133,735227	-0,552730
13:01:08,84	-0,264970	3,173953	0,111057	0,113999	-1,620980	-0,941019	1,865045	-0,062720	-9,479578	-2,764395	12,670815	-0,552730	-1,637286	-4,399028	-10,675984	-89,619371	46,103216	12,195531	1,865045	-0,062720	-9,479578	-7,687905	-133,735227	-0,552730	1,865045	-0,062720	-9,479578	-7,687905	-133,735227	-0,552730
13:01:08,89	-0,264970	3,173953	0,111057	0,113999	-1,620980	-0,941019	1,867520	-0,061175	-9,477703	-2,833230	12,761650	-0,544433	-1,643783	-4,403347	-10,674833	-89,655975	46,142278	12,185004	1,867520	-0,061175	-9,477703	-7,635461	-133,838690	-0,544433	1,867520	-0,061175	-9,477703	-7,635461	-133,838690	-0,544433
13:01:08,94	-0,264970	3,173953	0,111057	0,113999	-1,620980	-0,941019	1,862903	-0,063237	-9,477684	-2,746647	12,542464	-0,515213	-1,639689	-4,400379	-10,674815	-89,648186	46,113934	12,214223	1,862903	-0,063237	-9,477684	-7,710763	-133,695413	-0,515213	1,862903	-0,063237	-9,477684	-7,710763	-133,695413	-0,515213
13:01:08,99	-0,264970	3,173953	0,111057	0,113999	-1,620980	-0,941019	1,861670	-0,066681	-9,476878	-2,560166	12,509825	-0,506105	-1,636090	-4,401033	-10,674008	-89,617221	46,104630	12,223332	1,861670	-0,066681	-9,476878	-7,794587	-133,631273	-0,506105	1,861670	-0,066681	-9,476878	-7,794587	-133,631273	-0,506105
13:01:09,04	-0,264970	3,173953	0,111057	0,113999	-1,620980	-0,941019	1,863347	-0,065496	-9,478089	-2,633976	12,540589	-0,533758	-1,640896	-4,401804	-10,672886	-89,671523	46,116098	12,203248	1,863347	-0,065496	-9,478089	-7,775377	-133,732115	-0,533758	1,863347	-0,065496	-9,478089	-7,775377	-133,732115	-0,533758
13:01:09,09	-0,264970	3,173953	0,111057	0,113999	-1,620980	-0,941019	1,862335	-0,063600	-9,475370	-2,723670	12,505792	-0,535583	-1,639090	-4,400069	-10,672500	-89,652315	46,121035	12,193854	1,862335	-0,063600	-9,475370	-7,716305	-133,687483	-0,535583	1,862335	-0,063600	-9,475370	-7,716305	-133,687483	-0,535583
13:01:09,14	-0,264970	3,173953	0,111057	0,113999	-1,620980	-0,941019	1,864247	-0,064997	-9,473773	-2,679859	12,592297	-0,563837	-1,638837	-4,402423	-10,670903	-89,677890	46,102558	12,165599	1,864247	-0,064997	-9,473773	-7,782092	-133,751056	-0,563837	1,864247	-0,064997	-9,473773	-7,782092	-133,751056	-0,563837
13:01:09,19	-0,264970	3,173953	0,111057	0,113999	-1,620980	-0,941019	1,865311	-0,061315	-9,471874	-2,814873	12,656904	-0,547497	-1,642557	-4,401504	-10,669005	-89,641652	46,146766	12,181939	1,865311	-0,061315	-9,471874	-7,628137	-133,769973	-0,547497	1,865311	-0,061315	-9,471874	-7,628137	-133,769973	-0,547497
13:01:09,24	-0,264970	3,173953	0,111057	0,113999	-1,620980	-0,941019	1,865822	-0,063535	-9,472656	-2,726876	12,645176	-0,536938	-1,640891	-4,403056	-10,669787	-89,688528	46,142188	12,192498	1,865822	-0,063535	-9,472656	-7,714350	-133,821825	-0,536938	1,865822	-0,063535	-9,472656	-7,714350	-133,821825	-0,536938
13:01:09,29	-0,264970	3,173953	0,111057	0,113999	-1,620980	-0,941019	1,865822	-0,063535	-9,472656	-2,726876	12,645176	-0,536938	-1,640292	-4,399491	-10,668225	-89,672212	46,132924	12,211096	1,865822	-0,063535	-9,472656	-7,714350	-133,821825	-0,536938	1,865822	-0,063535	-9,472656	-7,714350	-133,821825	-0,536938
13:01:09,34	-0,264970	3,173953	0,111057	0,113999	-1,620980	-0,941019	1,863141	-0,064707	-9,471864	-2,693488	12,544156	-0,523799	-1,638535	-4,401321	-10,668994	-89,669108	46,099126	12,205637	1,863141	-0,064707	-9,471864	-7,773004	-133,712450	-0,523799	1,863141	-0,064707	-9,471864	-7,773004	-133,712450	-0,523799
13:01:09,39	-0,264970	3,173953	0,111057	0,113999	-1,620980	-0,941019	1,863141	-0,064707	-9,471864	-2,693488	12,544156	-0,523799	-1,639116	-4,402172	-10,668618	-89,678723	46,124509	12,191558	1,863141	-0,064707	-9,471864	-7,773004	-133,712450	-0,523799	1,863141	-0,064707	-9,471864	-7,773004	-133,712450	-0,523799
13:01:09,44	-0,264970	3,173953	0,111057	0,113999	-1,620980	-0,941019	1,864169	-0,064630	-9,471487	-2,680331	12,576550	-0,537879	-1,638556	-4,401107	-10,667440	-89,690969	46,131621	12,220520	1,864169	-0,064630	-9,471487	-7,753781	-133,760688	-0,537879	1,864169	-0,064630	-9,471487	-7,753781	-133,760688	-0,537879
13:01:09,49	-0,264970	3,173953	0,111057	0,113999	-1,620980	-0,941019	1,864288	-0,064638	-9,473436	-2,708291	12,585533	-0,537430	-1,639168	-4,402279	-10,670566	-89,690496	46,098523	12,192007	1,864288	-0,064638	-9,473436	-7,782392	-133,761044	-0,537430	1,864288	-0,064638	-9,473436	-7,782392	-133,761044	-0,537430
13:01:09,54	-0,264970	3,173953	0,111057	0,113999	-1,620980	-0,941019	1,864288	-0,064638	-9,473436	-2,708291	12,585533	-0,537430	-1,640955	-4,401911	-10,669040	-89,711406	46,119418	12,172328	1,864288	-0,064638	-9,473436	-7,782392	-133,761044	-0,537430	1,864288	-0,064638	-9,473436	-7,782392	-133,761044	-0,537430
13:01:09,59	-0,264970	3,173953	0,111057	0,113999	-1,620980	-0,941019	1,864125	-0,063762	-9,472266	-2,750548	12,519012	-0,497890	-1,639846	-4,401700	-10,669396	-89,739112	46,130438	12,231547	1,864125	-0,063762	-9,472266	-7,755830	-133,814792	-0,497890	1,864125	-0,063762	-9,472266	-7,755830	-133,814792	-0,497890
13:01:09,64	-0,264970	3,173953	0,111057	0,113999	-1,620980	-0,941019	1,864158	-0,063867	-9,468005	-2,722558	12,527186	-0,529204	-1,639771	-4,401781	-10,665136	-89,722246	46,146715	12,200233	1,864158	-0,063867	-9,468005	-7,736083	-133,809193	-0,529204	1,864158	-0,063867	-9,468005	-7,736083	-133,809193	-0,529204
13:01:09,69	-0,264970	3,173953	0,111057	0,113999	-1,620980	-0,941019	1,866469	-0,065226	-9,471088	-2,657821	12,669317	-0,518713	-1,639749	-4,404462	-10,668218	-89,706233	46,130577	12,210723	1,866469	-0,065226	-9,471088	-7,778085	-133,848510	-0,518713	1,866469	-0,065226	-9,471088	-7,778085	-133,848510	-0,518713
13:01:09,74	-0,264970	3,173953	0,111057	0,113999	-1,620980	-0,941019	1,861223	-0,066215	-9,468001	-2,616791	12,378074	-0,519165	-1,636270	-4,400414	-10,665132	-89,727418	46,130806	12,210272	1,861223	-0,066215	-9,468001	-7,814686	-133,727958	-0,519165	1,861223	-0,066215	-9,468001	-7,814686	-133,727958	-0,519165
13:01:09,79	-0,264970	3,173953	0,111057	0,113999	-1,620980	-0,941019	1,867374	-0,063620	-9,466474	-2,773631	12,683317	-0,555659	-1,638657	-4,402040	-10,662414	-89,745855	46,115604	12,212512	1,867374	-0,063620	-9,466474	-7,767822	-133,905519	-0,555659	1,867374	-0,063620	-9,466474	-7,767822	-133,905519	-0,555659
13:01:09,84	-0,264970	3,173953	0,111057	0,113999	-1,620980	-0,941019	1,867374	-0,063620	-9,466474	-2,773631	12,683317	-0,555659	-1,640400	-4,402922	-10,662436	-89,749885	46,142993	12,183941	1,867374	-0,063620	-9,466474	-7,767822	-133,905519	-0,555659	1,867374	-0,063620	-9,466474	-7,767822	-133,905519	-0,555659
13:01:09,89	-0,264970	3,173953	0,111057	0,113999	-1,620980	-0,941019	1,865461	-0,063892	-9,465305	-2,738268	12,572858	-0,545495	-1,640940	-4,403915	-10,663976	-89,726127	46,142396	12,184374	1,865461	-0,063892	-9,465305	-7,753805	-133,865794	-0,545495	1,865461	-0,063892	-9,465305	-7,753805	-133,865794	-0,545495
13:01:09,94	-0,264970	3,173953	0,111057	0,113999	-1,620980	-0,941019	1,869254	-0,065441	-9,466804	-2,630850	12,758969	-0,495945	-1,640956	-4,406982	-10,663935	-89,746123	46,171847	12,233492	1,869254	-0,065441	-9,466804	-7,767983	-133,977499	-0,495945	1,869254	-0,065441	-9,466804	-7,767983	-133,977499	-0,495945
13:01:09,99	-0,264970	3,173953	0,111057	0,113999	-1,620980	-0,941019	1,869254	-0,065441	-9,466804	-2,630850	12,758969	-0,495945	-1,641550	-4,404870	-10,663556	-89,736287	46,148421	12,227775	1,869254	-0,065441	-9,466804	-7,767983	-133,977499	-0,495945	1,869254	-0,065441	-9,466804	-7,767983	-133,977499	-0,495945
13:01:10,04	-0,264970	3,173953	0,111057	0,113999	-1,620980	-0,941019	1,867723	-0,063870	-9,466425	-2,727911	12,699544	-0,501661	-1,641609	-4,402995	-10,660856	-89,761561	46,141911	12,226452	1,866128	-0,062882	-9,463725	-7,733817	-133,893044	-0,502985	1,866128	-0,062882	-9,463725	-7,733817	-133,893044	-0,502985
13:01:10,09	-0,264970	3,173953	0,111057	0,113999	-1,620980	-0,941019	1,866128	-0,062882	-9,463725	-2,797558	12,597979	-0,502985	-1,641567	-4,405689	-10,663194	-89,745458	46,132209	12,193090	1,866128	-0,062882	-9,463725	-7,733817	-133,893044	-0,502985	1,866128	-0,062882	-9,463725	-7,733817	-133,893044	-0,502985
13:01:10,14	-0,264970	3,173953	0,111057	0,113999	-1,620980	-0,941019	1,868440	-0,064265	-9,466063	-2,726003	12,737005	-0,536347	-1,642213	-4,404751	-10,660881	-89,775062	46,134871	12,192099	1,867950	-0,063237	-9,463750	-7,756056	-133,949520	-0,537337	1,867950	-0,063237	-9,463750	-7,756056	-133,949520	-0,537337
13:01:10,19	-0,264970	3,173953	0,111057	0,113999	-1,620980	-0,941019	1,869319	-0,063993	-9,464143	-2,784145	12,765926	-0,547991	-1,642242	-4,406313	-10,661274	-89,781980	46,102503	12,181446	1,869319	-0,063993	-9,464143	-7,807586	-133,975582	-0,547991	1,869319	-0,063993	-9,464143	-7,807586	-133,975582	-0,547991
13:01:10,24	-0,264970	3,173953	0,111057	0,113999	-1,620980	-0,941019	1,869319	-0,063993	-9,464143	-2,784145	12,765926	-0,547991	-1,643329	-4,402967	-10,658945	-89,744003	46,127094	12,175889	1,866963	-0,061379	-9,461814	-7,698023	-133,892570	-0,553547	1,866963	-0,061379	-9,461814	-7,698023	-133,892570	-0,553547
13:01:10,29	-0,264970	3,173953	0,111057	0,113999	-1,620980	-0,941019	1,866963	-0,061379	-9,461814	-2,879800	12,664040	-0,553547	-1,637481	-4,400881	-10,657397	-89,757223	46,113580	12,175970	1,866963	-0,061379	-9,461814	-7,698023	-133,892570	-0,553547	1,866963	-0,061379	-9,461814	-7,698023	-133,892570	-0,553547
13:01:10,34	-0,264970	3,173953	0,111057	0,113999	-1,620980	-0,941019	1,869758	-0,061610	-9,462971	-2,863344	12,786744	-0,543072	-1,644526	-4,405502	-10,660102	-89,761381	46,142243	12,186364	1,869758	-0,061610	-9,462971	-7,699721	-133,989257	-0,543072	1,869758	-0,061610	-9,462971	-7,699721	-133,989257	-0,543072
13:01:10,39	-0,264970	3,173953	0,111057	0,113999	-1,620980	-0,941019	1,868722	-0,063722	-9,461025	-2,774154	12,744117	-0,544621	-1,642179	-4,405661	-10,658155	-89,761943	46,118763	12,184816	1,868722	-0,063722	-9,461025	-7,776295	-133,950545	-0,544621	1,868722	-0,063722	-9,461025	-7,776295	-133,950545	-0,544621
13:01:10,44	-0,264970	3,173953	0,111057	0,113999	-1,620980	-0,941019	1,867904	-0,066978	-9,461467	-2,609244	12,698035	-0,538288	-1,638950	-4,406581	-10,658598	-89,767238	46,116718	12,191148	1,867904	-0,066978	-9,461467	-7,867006	-133,932440	-0,538288	1,867904	-0,066978	-9,461467	-7,867006	-133,932440	-0,538288
13:01:10,49	-0,264970	3,173953	0,111057	0,113999	-1,620980	-0,941019	1,867904	-0,066978	-9,461467	-2,609244	12,698035	-0,538288	-1,641004	-4,404103	-10,658918	-89,760781	46,136115	12,210484	1,867904	-0,066978	-9,461467	-7,867006	-133,932440	-0,538288	1,867904	-0,066978	-9,461467	-7,867006	-133,932440	-0,538288
13:01:10,54	-0,264970	3,173953	0,111057	0,113999	-1,620980	-0,941019	1,866785	-0,063960	-9,461787	-2,746125	12,635755	-0,518953	-1,641588	-4,405748	-10,658506	-89,762685	46,142143	12,234326	1,866785	-0,063960	-9,461787	-7,767018	-133,906900	-0,518953	1,866785	-0,063960	-9,461787	-7,767018	-133,906900	-0,518953
13:01:10,59	-0,264970	3,173953	0,111057	0,113999	-1,620980	-0,941019	1,868502	-0,064277	-9,461375	-2,725386	12,720339	-0,495110	-1,642787	-4,403392	-10,661278	-89,780499	46,182835	12,194035	1,868502	-0,064277	-9,461375	-7,771142	-133,957045	-0,495110	1,868502	-0,064277	-9,461375	-7,771142	-133,957045	-0,495110
13:01:10,64	-0,264970	3,173953	0,111057	0,113999	-1,620980	-0,941019	1,867061	-0,062060	-9,464147	-2,814338	12,609671	-0,535401	-1,642228	-4,406034	-10,658961	-89,797839	46,151181	12,167269	1,867061	-0,062060	-9,464147	-7,686057	-133,954652	-0,535401	1,867061	-0,062060	-9,464147	-7,686057	-133,954652	-0,535401
13:01:10,69	-0,264970	3,173953	0,111057	0,113999	-1,620980	-0,941019	1,869070	-0,063866	-9,461831	-2,756528	12,714908	-0,562168	-1,641012	-4,402928	-10,658561	-89,760856	46,119786	12,176001	1,869070	-0,063866	-9,461831	-7,769991	-134,007058	-0,562168	1,869070	-0,063866	-9,461831	-7,769991	-134,007058	-0,562168
13:01:10,74	-0,264970	3,173953	0,111057	0,113999	-1,620980	-0,941019	1,865771	-0,063365	-9,461430	-2,791263	12,591127	-0,553436	-1,641100	-4,406633	-10,661252	-89,806490	46,136232	12,221676	1,869024	-0,065142	-9,464121	-7,821079	-134,005857	-0,507761	1,869024	-0,065142	-9,464121	-7,821079	-134,005857	-0,507761
13:01:10,79	-0,264970	3,173953	0,111057	0,113999	-1,620980	-0,941019	1,869024	-0,065142	-9,464121	-2,707441	12,712498	-0,507761	-1,641049	-4,405966	-10,657008	-89,803251	46,162187	12,181238	1,868421	-0,064853	-9,459878	-7,789317	-134,000063	-0,548198	1,868421	-0,064853	-9,459878	-7,789317	-134,000063	-0,548198
13:01:10,84	-0,264970	3,173953	0,111057	0,113999	-1,620980	-0,941019	1,868421	-0,064853	-9,459878	-2,698385	12,670996	-0,548198	-1,641052	-4,403658	-10,656606	-89,781146	46,116683	12,199031	1,868421	-0,064853	-9,459878	-7,789317	-134,000063	-0,548198	1,868421	-0,064853	-9,459878	-7,789317	-134,000063	-0,548198
13:01:10,89	-0,264970	3,173953	0,111057	0,113999	-1,620980	-0,941019	1,866423	-0,063696	-9,459475	-2,786900	12,609008	-0,530406	-1,644587	-4,408066	-10,657773	-89,807113	46,161944	12,195348	1,866423	-0,063696	-9,459475	-7,787013	-133,905227	-0,530406	1,866423	-0,063696	-9,459475	-7,787013	-133,905227	-0,530406
13:01:10,94	-0,264970	3,173953	0,111057	0,113999	-1,620980	-0,941019	1,866263	-0,063535	-9,461031	-2,794992	12,568699	-0,514098	-1,641111	-4,403439	-10,658162	-89,808726	46,132883	12,215338	1,866263	-0,063535	-9,461031	-7,782528	-133,932969	-0,514098	1,866263	-0,063535	-9,461031	-7,782528	-133,932969	-0,514098
13:01:10,99	-0,264970	3,173953	0,111057	0,113999	-1,620980	-0,941019	1,866263	-0,063535	-9,461031	-2,794992	12,568699	-0,514098	-1,639859	-4,405319	-10,652722	-89,805913	46,173228	12,198693	1,867266	-0,065560	-9,455591	-7,799833	-133,977277	-0,530743	1,867266	-0,065560	-9,455591	-7,799833	-133,977277	-0,530743
13:01:11,04	-0,264970	3,173953	0,111057	0,113999	-1,620980	-0,941019	1,868890	-0,066452	-9,458308	-2,672737	12,735826	-0,541751	-1,639898	-4,407172	-10,655438	-89,796971	46,092159	12,187686	1,868890	-0,066452	-9,458308	-7,889200	-133,972034	-0,541751	1,868890	-0,066452	-9,458308	-7,889200	-133,972034	-0,541751
13:01:11,09	-0,264970	3,173953	0,111057	0,113999	-1,620980	-0,941019	1,869903	-0,066413	-9,457535	-2,646259	12,780587	-0,556136	-1,640438	-4,408030	-10,654666	-89,789613	46,120788	12,173301	1,869903	-0,066413	-9,457535	-7,859710	-134,006834	-0,556136	1,869903	-0,066413	-9,457535	-7,859710	-134,006834	-0,556136
13:01:11,14	-0,264970	3,173953	0,111057	0,113999	-1,620980	-0,941019	1,869903	-0,066413	-9,457535	-2,646259	12,780587	-0,556136	-1,640547	-4,407252	-10,655828	-89,831590	46,120789	12,208452	1,869903	-0,066413	-9,457535	-7,859710	-134,006834	-0,556136	1,869903	-0,066413	-9,457535	-7,859710	-134,006834	-0,556136
13:01:11,19	-0,264970	3,173953	0,111057	0,113999	-1,620980	-0,941019	1,870841	-0,065636	-9,459077	-2,655081	12,821624	-0,544861	-1,641580	-4,408453	-10,656208	-89,780466	46,152014	12,184575	1,870841	-0,065636	-9,459077	-7,807487	-134,039358	-0,544861	1,870841	-0,065636	-9,459077	-7,807487	-134,039358	-0,544861
13:01:11,24	-0,264970	3,173953	0,111057	0,113999	-1,620980	-0,941019	1,870841	-0,065636	-9,459077	-2,655081	12,821624	-0,544861	-1,642235	-4,406752	-10,656588	-89,801157	46,151371	12,219054	1,870841	-0,065636	-9,459077	-7,807487	-134,039358	-0,544861	1,870841	-0,065636	-9,459077	-7,807487	-134,039358	-0,544861
13:01:11,30	-0,264970	3,173953	0,111057	0,113999	-1,620980	-0,941019	1,868771	-0,063617	-9,457545	-2,802151	12,687836	-0,531265	-1,639909	-4,403599	-10,652356	-89,814785	46,137445	12,183127	1,868771	-0,063617	-9,457545	-7,796095	-134,010675	-0,531265	1,868771	-0,063617	-9,457545	-7,796095	-134,010675	-0,531265
13:01:11,34	-0,264970	3,173953	0,111057	0,113999	-1,620980	-0,941019	1,868771	-0,063617	-9,457545	-2,802151	12,687836	-0,531265	-1,640480	-4,405024	-10,654661	-89,810265	46,159604	12,209109	1,868771	-0,063617	-9,457545	-7,796095	-134,010675	-0,531265	1,868771	-0,063617	-9,457545	-7,796095	-134,010675	-0,531265
13:01:11,39	-0,264970	3,173953	0,111057	0,113999	-1,620980	-0,941019	1,867321	-0,064874	-9,457531	-2,702996	12,608981	-0,520328	-1,641129	-4,408447	-10,656621	-89,825485	46,097480	12,178776	1,867321	-0,064874	-9,457531	-7,795638	-133,975680	-0,520328	1,867321	-0,064874	-9,457531	-7,795638	-133,975680	-0,520328
13:01:11,44	-0,264970	3,173953	0,111057	0,113999	-1,620980	-0,941019	1,870610	-0,066024	-9,459490	-2,704636	12,797906	-0,550660	-1,706073	-4,488219	-10,190067	-94,882523	49,819335	12,166571	1,870610	-0,066024	-9,459490	-7,887510	-134,044965	-0,550660	1,870610	-0,066024	-9,459490	-7,887510	-134,044965	-0,550660
13:01:11,49	-0,264970	3,173953	0,111057	0,113999	-1,620980	-0,941019	1,972166	-0,049667	-8,992936	-2,860494	11,838381	-0,562865	-1,679788	-4,433516	-9,165596	-93,861919	49,882860	12,100549	1,972166	-0,049667	-8,992936	-6,759351	-142,976653	-0,562865	1,972166	-0,049667	-8,992936	-6,759351	-142,976653	-0,562865
13:01:11,54	-0,264989	3,173945	0,061056	0,113994	-1,621006	-0,941016	1,893661	-0,047722	-7,723672	-2,443295	9,099903	-0,596514	-1,668504	-4,419259	-8,920802	-93,459617	49,596323	12,132922	1,893661	-0,047722	-7,723672	-6,189500	-139,552495	-0,596514	1,893661	-0,047722	-7,723672	-6,189500	-139,552495	-0,596514
13:01:11,59	-0,264989	3,173945	0,061056	0,113994	-1,621006	-0,941016	1,893661	-0,047722	-7,723672	-2,443295	9,099903	-0,596514	-1,669490	-4,415951	-8,925054	-93,325023	49,507146	12,102519	1,893661	-0,047722	-7,723672	-6,189500	-139,552495	-0,596514	1,893661	-0,047722	-7,723672	-6,189500	-139,552495	-0,596514
13:01:11,64	-0,264989	3,173945	0,061056	0,113994	-1,621006	-0,941016	1,891289	-0,045214	-7,727924	-2,583637	9,137688	-0,626917	-1,668827	-4,414900	-8,924251	-93,263077	49,433093	12,104137	1,891289	-0,045214	-7,727924	-6,132974	-139,328476	-0,626917	1,891289	-0,045214	-7,727924	-6,132974	-139,328476	-0,626917
13:01:11,69	-0,264989	3,173945	0,061056	0,113994	-1,621006	-0,941016	1,888958	-0,045397	-7,728244	-2,601833	9,160933	-0,596517	-1,668166	-4,414024	-8,925375	-93,213774	49,410939	12,132920	1,888958	-0,045397	-7,728244	-6,165507	-139,122260	-0,596517	1,888958	-0,045397	-7,728244	-6,165507	-139,122260	-0,596517
13:01:11,74	-0,264989	3,173945	0,061056	0,113994	-1,621006	-0,941016	1,886780	-0,045562	-7,729009	-2,599250	9,100024	-0,597011	-1,666934	-4,412220	-8,926139	-93,171426	49,379569	12,132425	1,886780	-0,045562	-7,729009	-6,175871	-139,012179	-0,597011	1,886780	-0,045562	-7,729009	-6,175871	-139,012179	-0,597011
13:01:11,79	-0,264989	3,173945	0,061056	0,113994	-1,621006	-0,941016	1,886780	-0,045562	-7,729009	-2,599250	9,100024	-0,597011	-1,664590	-4,411566	-8,929262	-93,162790	49,352624	12,109650	1,885041	-0,047265	-7,732131	-6,240015	-138,945160	-0,619787	1,885041	-0,047265	-7,732131	-6,240015	-138,945160	-0,619787
13:01:11,84	-0,264989	3,173945	0,061056	0,113994	-1,621006	-0,941016	1,885041	-0,047265	-7,732131	-2,529714	9,030581	-0,619787	-1,665681	-4,411797	-8,928066	-93,118342	49,338495	12,122326	1,885041	-0,047265	-7,732131	-6,240015	-138,945160	-0,619787	1,885041	-0,047265	-7,732131	-6,240015	-138,945160	-0,619787
13:01:11,89	-0,264989	3,173945	0,061056	0,113994	-1,621006	-0,941016	1,885787	-0,046436	-7,730935	-2,562846	9,114897	-0,607111	-1,667000	-4,413646	-8,920434	-93,165217	49,361313	12,126467	1,885787	-0,046436	-7,730935	-6,208052	-138,919355	-0,607111	1,885787	-0,046436	-7,730935	-6,208052	-138,919355	-0,607111
13:01:11,94	-0,264989	3,173945	0,061056	0,113994	-1,621006	-0,941016	1,888048	-0,046219	-7,723303	-2,577815	9,180477	-0,602970	-1,675205	-4,417936	-8,355605	-94,259702	50,064599	12,145582	1,888048	-0,046219	-7,723303	-6,205974	-139,031281	-0,602970	1,888048	-0,046219	-7,723303	-6,205974	-139,031281	-0,602970
13:01:11,99	-0,264989	3,173945	0,061056	0,113994	-1,621006	-0,941016	1,895866	-0,041257	-7,158474	-2,773988	8,287502	-0,583855	-1,601978	-4,303970	-7,505942	-89,234839	47,077239	12,077679	1,895866	-0,041257	-7,158474	-6,012677	-140,537944	-0,583855	1,895866	-0,041257	-7,158474	-6,012677	-140,537944	-0,583855
13:01:12,04	-0,264996	3,173937	0,011020	0,113990	-1,621011	-0,941013	1,760555	-0,047691	-6,308812	-2,514124	7,096680	-0,651758	-1,568733	-4,262492	-7,248880	-87,057453	45,625073	12,111366	1,708010	-0,055743	-6,051749	-6,640170	-127,102692	-0,618071	1,708010	-0,055743	-6,051749	-6,640170	-127,102692	-0,618071
13:01:12,09	-0,264996	3,173937	0,011020	0,113990	-1,621011	-0,941013	1,701929	-0,055478	-6,058256	-2,340957	7,072987	-0,658455	-1,565921	-4,257092	-7,255387	-86,731100	45,364097	12,070982	1,701929	-0,055478	-6,058256	-6,695979	-126,528405	-0,658455	1,701929	-0,055478	-6,058256	-6,695979	-126,528405	-0,658455
13:01:12,14	-0,264996	3,173937	0,011020	0,113990	-1,621011	-0,941013	1,701929	-0,055478	-6,058256	-2,340957	7,072987	-0,658455	-1,565170	-4,256058	-7,257244	-86,612753	45,277049	12,116842	1,701929	-0,055478	-6,058256	-6,695979	-126,528405	-0,658455	1,701929	-0,055478	-6,058256	-6,695979	-126,528405	-0,658455
13:01:12,19	-0,264996	3,173937	0,011020	0,113990	-1,621011	-0,941013	1,700658	-0,055612	-6,060113	-2,350218	7,152911	-0,612595	-1,563821	-4,250963	-7,261537	-86,504296	45,235540	12,055012	1,700658	-0,055612	-6,060113	-6,715734	-126,348708	-0,612595	1,700658	-0,055612	-6,060113	-6,715734	-126,348708	-0,612595
13:01:12,24	-0,264996	3,173937	0,011020	0,113990	-1,621011	-0,941013	1,695412	-0,054335	-6,064322	-2,403084	7,122730	-0,629278	-1,563653	-4,250878	-7,261452	-86,395933	45,167458	12,100159	1,695412	-0,054335	-6,064322	-6,668410	-125,967145	-0,629278	1,695412	-0,054335	-6,064322	-6,668410	-125,967145	-0,629278
13:01:12,29	-0,264996	3,173937	0,011020	0,113990	-1,621011	-0,941013	1,695412	-0,054335	-6,064322	-2,403084	7,122730	-0,629278	-1,562982	-4,250594	-7,261826	-86,354947	45,161521	12,095088	1,695412	-0,054335	-6,064322	-6,668410	-125,967145	-0,629278	1,695412	-0,054335	-6,064322	-6,668410	-125,967145	-0,629278
13:01:12,34	-0,264996	3,173937	0,011020	0,113990	-1,621011	-0,941013	1,693832	-0,055639	-6,066611	-2,328926	7,145483	-0,629918	-1,561733	-4,250160	-7,263742	-86,301863	45,120471	12,099518	1,693832	-0,055639	-6,066611	-6,696626	-125,820291	-0,629918	1,693832	-0,055639	-6,066611	-6,696626	-125,820291	-0,629918
13:01:12,39	-0,264996	3,173937	0,011020	0,113990	-1,621011	-0,941013	1,693079	-0,053024	-6,068559	-2,526764	7,113352	-0,606115	-1,561792	-4,248775	-7,265691	-86,318319	45,113879	12,110548	1,693079	-0,053024	-6,068559	-6,689145	-125,793334	-0,606115	1,693079	-0,053024	-6,068559	-6,689145	-125,793334	-0,606115
13:01:12,44	-0,264996	3,173937	0,011020	0,113990	-1,621011	-0,941013	1,693027	-0,053120	-6,066609	-2,487837	7,136952	-0,621707	-1,563512	-4,248204	-7,263740	-86,286985	45,079646	12,107729	1,693027	-0,053120	-6,066609	-6,657787	-125,765678	-0,621707	1,693027	-0,053120	-6,066609	-6,657787	-125,765678	-0,621707
13:01:12,49	-0,264996	3,173937	0,011020	0,113990	-1,621011	-0,941013	1,691321	-0,054815	-6,068560	-2,424393	7,059238	-0,630548	-1,561191	-4,247574	-7,265691	-86,289778	45,052762	12,098888	1,691321	-0,054815	-6,068560	-6,727374	-125,709432	-0,630548	1,691321	-0,054815	-6,068560	-6,727374	-125,709432	-0,630548
13:01:12,54	-0,264996	3,173937	0,011020	0,113990	-1,621011	-0,941013	1,691390	-0,057720	-6,067378	-2,263075	7,121178	-0,656509	-1,558711	-4,249086	-7,264508	-86,234140	45,032516	12,072927	1,691390	-0,057720	-6,067378	-6,794056	-125,652976	-0,656509	1,691390	-0,057720	-6,067378	-6,794056	-125,652976	-0,656509
13:01:12,59	-0,264996	3,173937	0,011020	0,113990	-1,621011	-0,941013	1,691390	-0,057720	-6,067378	-2,263075	7,121178	-0,656509	-1,556437	-4,248429	-7,264494	-86,259564	45,012250	12,106937	1,691390	-0,057720	-6,067378	-6,794056	-125,652976	-0,656509	1,691390	-0,057720	-6,067378	-6,794056	-125,652976	-0,656509
13:01:12,64	-0,264996	3,173937	0,011020	0,113990	-1,621011	-0,941013	1,691952	-0,057313	-6,071651	-2,299579	7,151037	-0,649580	-1,559343	-4,249369	-7,268782	-86,241242	45,018857	12,079857	1,691952	-0,057313	-6,071651	-6,798671	-125,667168	-0,649580	1,691952	-0,057313	-6,071651	-6,798671	-125,667168	-0,649580
13:01:12,69	-0,264996	3,173937	0,011020	0,113990	-1,621011	-0,941013	1,689810	-0,052753	-6,072397	-2,521496	7,091937	-0,611207	-1,562222	-4,245234	-7,269528	-86,188344	45,005907	12,118229	1,689810	-0,052753	-6,072397	-6,662582	-125,558118	-0,611207	1,689810	-0,052753	-6,072397	-6,662582	-125,558118	-0,611207
13:01:12,74	-0,264996	3,173937	0,011020	0,113990	-1,621011	-0,941013	1,689810	-0,052753	-6,072397	-2,521496	7,091937	-0,611207	-1,557220	-4,246111	-7,267391	-86,185025	44,964881	12,100569	1,689810	-0,052753	-6,072397	-6,662582	-125,558118	-0,611207	1,689810	-0,052753	-6,072397	-6,662582	-125,558118	-0,611207
13:01:12,79	-0,264996	3,173937	0,011020	0,113990	-1,621011	-0,941013	1,689912	-0,057845	-6,069793	-2,235501	7,103986	-0,670259	-1,557864	-4,247869	-7,266924	-86,171939	45,020923	12,059178	1,689912	-0,057845	-6,069793	-6,776315	-125,554145	-0,670259	1,689912	-0,057845	-6,069793	-6,776315	-125,554145	-0,670259
13:01:12,84	-0,264996	3,173937	0,011020	0,113990	-1,621011	-0,941013	1,691788	-0,056003	-6,070049	-2,372040	7,234733	-0,628788	-1,560396	-4,248572	-7,267180	-86,163551	44,969006	12,100649	1,691788	-0,056003	-6,070049	-6,768277	-125,570622	-0,628788	1,691788	-0,056003	-6,070049	-6,768277	-125,570622	-0,628788
13:01:12,90	-0,264996	3,173937	0,011020	0,113990	-1,621011	-0,941013	1,691788	-0,056003	-6,070049	-2,372040	7,234733	-0,628788	-1,558027	-4,246658	-7,267564	-86,143447	44,945340	12,100612	1,691788	-0,056003	-6,070049	-6,768277	-125,570622	-0,628788	1,691788	-0,056003	-6,070049	-6,768277	-125,570622	-0,628788
13:01:12,95	-0,264996	3,173937	0,011020	0,113990	-1,621011	-0,941013	1,686967	-0,058757	-6,075084	-2,218482	7,051412	-0,635615	-1,555601	-4,245775	-7,272215	-86,100041	44,944297	12,093822	1,686967	-0,058757	-6,075084	-6,830898	-125,375518	-0,635615	1,686967	-0,058757	-6,075084	-6,830898	-125,375518	-0,635615
13:01:13,00	-0,264996	3,173937	0,011020	0,113990	-1,621011	-0,941013	1,686967	-0,058757	-6,075084	-2,218482	7,051412	-0,635615	-1,558088	-4,243189	-7,271849	-86,150524	44,938566	12,113269	1,686967	-0,058757	-6,075084	-6,830898	-125,375518	-0,635615	1,686967	-0,058757	-6,075084	-6,830898	-125,375518	-0,635615
13:01:13,05	-0,264996	3,173937	0,011020	0,113990	-1,621011	-0,941013	1,685971	-0,055310	-6,074719	-2,427917	6,958764	-0,616168	-1,559816	-4,243462	-7,271089	-86,146064	44,962701	12,088969	1,685971	-0,055310	-6,074719	-6,769765	-125,389977	-0,616168	1,685971	-0,055310	-6,074719	-6,769765	-125,389977	-0,616168
13:01:13,10	-0,264996	3,173937	0,011020	0,113990	-1,621011	-0,941013	1,687073	-0,053950	-6,073959	-2,475509	7,007830	-0,640468	-1,561555	-4,247057	-7,266823	-86,139118	44,918995	12,054997	1,687073	-0,053950	-6,073959	-6,710591	-125,427368	-0,640468	1,687073	-0,053950	-6,073959	-6,710591	-125,427368	-0,640468
13:01:13,15	-0,264996	3,173937	0,011020	0,113990	-1,621011	-0,941013	1,691055	-0,054242	-6,069692	-2,494712	7,242789	-0,674440	-1,557406	-4,246518	-7,266370	-86,120032	44,923290	12,123292	1,691055	-0,054242	-6,069692	-6,752701	-125,505037	-0,674440	1,691055	-0,054242	-6,069692	-6,752701	-125,505037	-0,674440
13:01:13,20	-0,264996	3,173937	0,011020	0,113990	-1,621011	-0,941013	1,688513	-0,057565	-6,069239	-2,308649	7,125005	-0,606145	-1,557971	-4,246762	-7,270266	-86,104245	44,922554	12,101117	1,688513	-0,057565	-6,069239	-6,827500	-125,423302	-0,606145	1,688513	-0,057565	-6,069239	-6,827500	-125,423302	-0,606145
13:01:13,25	-0,264996	3,173937	0,011020	0,113990	-1,621011	-0,941013	1,689007	-0,057198	-6,073136	-2,320480	7,164718	-0,628320	-1,558064	-4,246175	-7,271246	-86,097766	44,916428	12,090216	1,689007	-0,057198	-6,073136	-6,810517	-125,422344	-0,628320	1,689007	-0,057198	-6,073136	-6,810517	-125,422344	-0,628320
13:01:13,30	-0,264996	3,173937	0,011020	0,113990	-1,621011	-0,941013	1,685173	-0,058580	-6,075072	-2,235217	6,980976	-0,621455	-1,557979	-4,250905	-7,272592	-86,106036	44,893514	12,086469	1,685173	-0,058580	-6,075072	-6,833767	-125,305101	-0,621455	1,685173	-0,058580	-6,075072	-6,833767	-125,305101	-0,621455
13:01:13,35	-0,264996	3,173937	0,011020	0,113990	-1,621011	-0,941013	1,685173	-0,058580	-6,075072	-2,235217	6,980976	-0,621455	-1,558549	-4,248844	-7,270667	-86,090653	44,873348	12,065320	1,691100	-0,057739	-6,073537	-6,860676	-125,441423	-0,664116	1,691100	-0,057739	-6,073537	-6,860676	-125,441423	-0,664116
13:01:13,40	-0,264996	3,173937	0,011020	0,113990	-1,621011	-0,941013	1,691100	-0,057739	-6,073537	-2,328156	7,309903	-0,664116	-1,557822	-4,241031	-7,266375	-86,061799	44,830058	12,113184	1,691100	-0,057739	-6,073537	-6,860676	-125,441423	-0,664116	1,691100	-0,057739	-6,073537	-6,860676	-125,441423	-0,664116
13:01:13,45	-0,264996	3,173937	0,011020	0,113990	-1,621011	-0,941013	1,683970	-0,054462	-6,069244	-2,521653	6,985788	-0,616253	-1,550100	-4,232787	-6,764138	-85,744346	44,667283	12,152932	1,683970	-0,054462	-6,069244	-6,796883	-125,205850	-0,616253	1,683970	-0,054462	-6,069244	-6,796883	-125,205850	-0,616253
13:01:13,50	-0,264996	3,173937	0,011020	0,113990	-1,621011	-0,941013	1,672970	-0,057027	-5,567008	-2,370482	6,770088	-0,576505	-1,431637	-4,055896	-5,906145	-76,845171	39,020521	12,091620	1,672970	-0,057027	-5,567008	-6,847113	-124,558036	-0,576505	1,672970	-0,057027	-5,567008	-6,847113	-124,558036	-0,576505
13:01:13,55	-0,264993	3,173961	-0,038998	0,114006	-1,620994	-0,940981	1,460546	-0,071174	-4,709014	-2,075503	6,254346	-0,637817	-1,387823	-3,989013	-5,661382	-73,315274	36,803293	12,120974	1,380716	-0,075676	-4,464252	-7,937176	-102,117441	-0,608463	1,380716	-0,075676	-4,464252	-7,937176	-102,117441	-0,608463
13:01:13,60	-0,264993	3,173961	-0,038998	0,114006	-1,620994	-0,940981	1,380716	-0,075676	-4,464252	-1,996632	6,268799	-0,608463	-1,385867	-3,980098	-5,666264	-72,819550	36,511717	12,091789	1,372017	-0,072912	-4,469133	-7,868596	-101,311819	-0,637647	1,372017	-0,072912	-4,469133	-7,868596	-101,311819	-0,637647
13:01:13,65	-0,264993	3,173961	-0,038998	0,114006	-1,620994	-0,940981	1,372017	-0,072912	-4,469133	-2,144981	6,391547	-0,637647	-1,385736	-3,979791	-5,671243	-72,692866	36,362360	12,113027	1,372017	-0,072912	-4,469133	-7,868596	-101,311819	-0,637647	1,372017	-0,072912	-4,469133	-7,868596	-101,311819	-0,637647
13:01:13,70	-0,264993	3,173961	-0,038998	0,114006	-1,620994	-0,940981	1,366134	-0,071281	-4,478417	-2,258379	6,505738	-0,632281	-1,381905	-3,975389	-5,673131	-72,525344	36,320177	12,102727	1,366134	-0,071281	-4,478417	-7,853945	-100,735811	-0,632281	1,366134	-0,071281	-4,478417	-7,853945	-100,735811	-0,632281
13:01:13,75	-0,264993	3,173961	-0,038998	0,114006	-1,620994	-0,940981	1,366134	-0,071281	-4,478417	-2,258379	6,505738	-0,632281	-1,386509	-3,975019	-5,676015	-72,438076	36,234148	12,101300	1,366134	-0,071281	-4,478417	-7,853945	-100,735811	-0,632281	1,366134	-0,071281	-4,478417	-7,853945	-100,735811	-0,632281
13:01:13,80	-0,264993	3,173961	-0,038998	0,114006	-1,620994	-0,940981	1,364292	-0,073208	-4,478670	-2,182957	6,501512	-0,624736	-1,381749	-3,973555	-5,675801	-72,403081	36,209685	12,104700	1,364292	-0,073208	-4,478670	-7,929755	-100,595407	-0,624736	1,364292	-0,073208	-4,478670	-7,929755	-100,595407	-0,624736
13:01:13,85	-0,264993	3,173961	-0,038998	0,114006	-1,620994	-0,940981	1,364292	-0,073208	-4,478670	-2,182957	6,501512	-0,624736	-1,381634	-3,970957	-5,675804	-72,345803	36,209473	12,080286	1,364292	-0,073208	-4,478670	-7,929755	-100,595407	-0,624736	1,364292	-0,073208	-4,478670	-7,929755	-100,595407	-0,624736
13:01:13,90	-0,264993	3,173961	-0,038998	0,114006	-1,620994	-0,940981	1,361985	-0,072008	-4,478674	-2,216896	6,431286	-0,649150	-1,381095	-3,972454	-5,675788	-72,346594	36,138831	12,092428	1,361985	-0,072008	-4,478674	-7,869501	-100,484575	-0,649150	1,361985	-0,072008	-4,478674	-7,869501	-100,484575	-0,649150
13:01:13,95	-0,264993	3,173961	-0,038998	0,114006	-1,620994	-0,940981	1,363012	-0,073223	-4,478657	-2,215263	6,519287	-0,637008	-1,365889	-3,949032	-5,173298	-70,797137	35,288900	12,127542	1,363012	-0,073223	-4,478657	-7,963286	-100,477134	-0,637008	1,363012	-0,073223	-4,478657	-7,963286	-100,477134	-0,637008
13:01:14,00	-0,264993	3,173961	-0,038998	0,114006	-1,620994	-0,940981	1,335125	-0,074681	-3,976168	-2,100795	6,835996	-0,601895	-1,236372	-3,760249	-4,350435	-61,139806	28,913999	12,139301	1,335125	-0,074681	-3,976168	-7,963248	-97,971295	-0,601895	1,335125	-0,074681	-3,976168	-7,963248	-97,971295	-0,601895
13:01:14,05	-0,264963	3,173891	-0,089001	0,113992	-1,621004	-0,940978	1,106875	-0,092454	-3,153304	-1,868739	6,517962	-0,590135	-1,191976	-3,678875	-4,106289	-57,048867	26,427976	12,120162	1,014205	-0,090215	-2,909158	-9,174557	-73,130123	-0,609274	1,014205	-0,090215	-2,909158	-9,174557	-73,130123	-0,609274
13:01:14,10	-0,264963	3,173891	-0,089001	0,113992	-1,621004	-0,940978	1,014205	-0,090215	-2,909158	-2,092651	6,484996	-0,609274	-1,186636	-3,674049	-4,111971	-56,705430	26,157514	12,123966	1,014205	-0,090215	-2,909158	-9,174557	-73,130123	-0,609274	1,014205	-0,090215	-2,909158	-9,174557	-73,130123	-0,609274
13:01:14,15	-0,264963	3,173891	-0,089001	0,113992	-1,621004	-0,940978	1,004842	-0,093301	-2,915936	-1,985719	6,598735	-0,598489	-1,184622	-3,672309	-4,113067	-56,555457	26,081301	12,130947	1,004842	-0,093301	-2,915936	-9,309852	-72,281347	-0,598489	1,004842	-0,093301	-2,915936	-9,309852	-72,281347	-0,598489
13:01:14,20	-0,264963	3,173891	-0,089001	0,113992	-1,621004	-0,940978	1,000326	-0,092512	-2,920591	-2,040896	6,475147	-0,618429	-1,183048	-3,668003	-4,117722	-56,466202	26,013449	12,111008	1,000326	-0,092512	-2,920591	-9,303071	-72,050461	-0,618429	1,000326	-0,092512	-2,920591	-9,303071	-72,050461	-0,618429
13:01:14,25	-0,264963	3,173891	-0,089001	0,113992	-1,621004	-0,940978	1,000326	-0,092512	-2,920591	-2,040896	6,475147	-0,618429	-1,183816	-3,669167	-4,122340	-56,393616	25,980854	12,122624	1,000326	-0,092512	-2,920591	-9,303071	-72,050461	-0,618429	1,000326	-0,092512	-2,920591	-9,303071	-72,050461	-0,618429
13:01:14,30	-0,264963	3,173891	-0,089001	0,113992	-1,621004	-0,940978	1,000444	-0,090402	-2,922089	-2,160895	6,622019	-0,605694	-1,182467	-3,670162	-4,119298	-56,402526	25,945091	12,114960	1,000444	-0,090402	-2,922089	-9,257414	-71,912866	-0,605694	1,000444	-0,090402	-2,922089	-9,257414	-71,912866	-0,605694
13:01:14,35	-0,264963	3,173891	-0,089001	0,113992	-1,621004	-0,940978	1,000444	-0,090402	-2,922089	-2,160895	6,622019	-0,605694	-1,184334	-3,668644	-4,121556	-56,345463	25,931549	12,105525	1,000444	-0,090402	-2,922089	-9,257414	-71,912866	-0,605694	1,000444	-0,090402	-2,922089	-9,257414	-71,912866	-0,605694
13:01:14,40	-0,264963	3,173891	-0,089001	0,113992	-1,621004	-0,940978	1,001525	-0,091718	-2,924425	-2,092735	6,682987	-0,623912	-1,178902	-3,668354	-4,121521	-56,276148	25,907719	12,100165	0,998557	-0,096277	-2,924391	-9,399386	-71,786122	-0,629271	0,998557	-0,096277	-2,924391	-9,399386	-71,786122	-0,629271
13:01:14,45	-0,264963	3,173891	-0,089001	0,113992	-1,621004	-0,940978	0,997645	-0,095677	-2,926699	-1,915366	6,576978	-0,590509	-1,178966	-3,667264	-4,123829	-56,276800	25,859012	12,138928	0,997645	-0,095677	-2,926699	-9,425987	-71,738168	-0,590509	0,997645	-0,095677	-2,926699	-9,425987	-71,738168	-0,590509
13:01:14,50	-0,264963	3,173891	-0,089001	0,113992	-1,621004	-0,940978	0,997645	-0,095677	-2,926699	-1,915366	6,576978	-0,590509	-1,182467	-3,665952	-4,125789	-56,259444	25,868211	12,120446	0,997645	-0,095677	-2,926699	-9,425987	-71,738168	-0,590509	0,997645	-0,095677	-2,926699	-9,425987	-71,738168	-0,590509
13:01:14,55	-0,264963	3,173891	-0,089001	0,113992	-1,621004	-0,940978	0,998260	-0,091989	-2,928659	-2,090503	6,619355	-0,608991	-1,181799	-3,667808	-4,126143	-56,216809	25,842958	12,128944	0,998260	-0,091989	-2,928659	-9,311606	-71,744016	-0,608991	0,998260	-0,091989	-2,928659	-9,311606	-71,744016	-0,608991
13:01:14,60	-0,264963	3,173891	-0,089001	0,113992	-1,621004	-0,940978	0,998457	-0,094770	-2,932530	-1,997835	6,664553	-0,603668	-1,178744	-3,664583	-4,129932	-56,207147	25,864098	12,094073	0,998457	-0,094770	-2,932530	-9,437265	-71,714299	-0,603668	0,998457	-0,094770	-2,932530	-9,437265	-71,714299	-0,603668
13:01:14,65	-0,264963	3,173891	-0,089001	0,113992	-1,621004	-0,940978	0,995759	-0,092859	-2,930170	-2,015063	6,531411	-0,576341	-1,180463	-3,664222	-4,127301	-56,207908	25,873302	12,153095	0,995759	-0,092859	-2,930170	-9,304497	-71,635665	-0,576341	0,995759	-0,092859	-2,930170	-9,304497	-71,635665	-0,576341
13:01:14,70	-0,264963	3,173891	-0,089001	0,113992	-1,621004	-0,940978	0,995759	-0,092859	-2,930170	-2,015063	6,531411	-0,576341	-1,182931	-3,665000	-4,131174	-56,175960	25,844723	12,151244	0,995759	-0,092859	-2,930170	-9,304497	-71,635665	-0,576341	0,995759	-0,092859	-2,930170	-9,304497	-71,635665	-0,576341
13:01:14,75	-0,264963	3,173891	-0,089001	0,113992	-1,621004	-0,940978	0,999165	-0,096051	-2,930558	-1,907753	6,773147	-0,620716	-1,181745	-3,662731	-4,130450	-56,159432	25,797050	12,081816	0,999165	-0,096051	-2,930558	-9,447741	-71,661322	-0,620716	0,999165	-0,096051	-2,930558	-9,447741	-71,661322	-0,620716
13:01:14,80	-0,264963	3,173891	-0,089001	0,113992	-1,621004	-0,940978	0,994948	-0,094299	-2,932105	-1,979936	6,559954	-0,594499	-1,178811	-3,664240	-4,129236	-56,166574	25,803507	12,134937	0,994948	-0,094299	-2,932105	-9,382445	-71,543491	-0,594499	0,994948	-0,094299	-2,932105	-9,382445	-71,543491	-0,594499
13:01:14,85	-0,264963	3,173891	-0,089001	0,113992	-1,621004	-0,940978	0,994948	-0,094299	-2,932105	-1,979936	6,559954	-0,594499	-1,178631	-3,663047	-4,128262	-56,124095	25,788387	12,118289	0,994948	-0,094299	-2,932105	-9,382445	-71,543491	-0,594499	0,994948	-0,094299	-2,932105	-9,382445	-71,543491	-0,594499
13:01:14,91	-0,264963	3,173891	-0,089001	0,113992	-1,621004	-0,940978	0,993826	-0,093859	-2,931132	-1,994717	6,545947	-0,611148	-1,181152	-3,664573	-4,129995	-56,145203	25,768681	12,148145	0,993826	-0,093859	-2,931132	-9,362617	-71,469404	-0,611148	0,993826	-0,093859	-2,931132	-9,362617	-71,469404	-0,611148
13:01:14,96	-0,264963	3,173891	-0,089001	0,113992	-1,621004	-0,940978	0,996174	-0,095702	-2,935578	-1,924443	6,657154	-0,584081	-1,181726	-3,667731	-4,128865	-56,153621	25,761708	12,088611	0,996174	-0,095702	-2,935578	-9,437031	-71,542528	-0,584081	0,996174	-0,095702	-2,935578	-9,437031	-71,542528	-0,584081
13:01:15,01	-0,264963	3,173891	-0,089001	0,113992	-1,621004	-0,940978	0,995886	-0,093465	-2,932126	-2,058779	6,634103	-0,625256	-1,180002	-3,664634	-4,129257	-56,162298	25,760113	12,104181	0,995886	-0,093465	-2,932126	-9,395770	-71,542934	-0,625256	0,995886	-0,093465	-2,932126	-9,395770	-71,542934	-0,625256
13:01:15,06	-0,264963	3,173891	-0,089001	0,113992	-1,621004	-0,940978	0,995886	-0,093465	-2,932126	-2,058779	6,634103	-0,625256	-1,179345	-3,665630	-4,133130	-56,121579	25,744411	12,091046	0,995886	-0,093465	-2,932126	-9,395770	-71,542934	-0,625256	0,995886	-0,093465	-2,932126	-9,395770	-71,542934	-0,625256
13:01:15,11	-0,264963	3,173891	-0,089001	0,113992	-1,621004	-0,940978	0,996420	-0,094532	-2,935999	-1,996508	6,704980	-0,638390	-1,179107	-3,665831	-4,133452	-56,122886	25,804076	12,093178	0,996475	-0,094839	-2,936321	-9,374394	-71,546384	-0,636258	0,996475	-0,094839	-2,936321	-9,374394	-71,546384	-0,636258
13:01:15,16	-0,264963	3,173891	-0,089001	0,113992	-1,621004	-0,940978	0,998208	-0,091864	-2,935965	-2,098820	6,786435	-0,593472	-1,182549	-3,665845	-4,133096	-56,113360	25,781726	12,135965	0,998208	-0,091864	-2,935965	-9,310171	-71,572899	-0,593472	0,998208	-0,091864	-2,935965	-9,310171	-71,572899	-0,593472
13:01:15,21	-0,264963	3,173891	-0,089001	0,113992	-1,621004	-0,940978	0,998208	-0,091864	-2,935965	-2,098820	6,786435	-0,593472	-1,176239	-3,666175	-4,134091	-56,133675	25,736840	12,104082	0,995338	-0,097494	-2,936960	-9,508394	-71,491992	-0,625355	0,995338	-0,097494	-2,936960	-9,508394	-71,491992	-0,625355
13:01:15,26	-0,264963	3,173891	-0,089001	0,113992	-1,621004	-0,940978	0,993760	-0,093078	-2,936717	-2,056627	6,565269	-0,609853	-1,179274	-3,662600	-4,133847	-56,115064	25,758529	12,119584	0,993760	-0,093078	-2,936717	-9,363285	-71,444907	-0,609853	0,993760	-0,093078	-2,936717	-9,363285	-71,444907	-0,609853
13:01:15,31	-0,264963	3,173891	-0,089001	0,113992	-1,621004	-0,940978	0,993760	-0,093078	-2,936717	-2,056627	6,565269	-0,609853	-1,181635	-3,662998	-4,133489	-56,081312	25,751615	12,124993	0,993760	-0,093078	-2,936717	-9,363285	-71,444907	-0,609853	0,993760	-0,093078	-2,936717	-9,363285	-71,444907	-0,609853
13:01:15,36	-0,264963	3,173891	-0,089001	0,113992	-1,621004	-0,940978	0,995285	-0,091233	-2,936359	-2,141719	6,677226	-0,604444	-1,178139	-3,661244	-4,134601	-56,094554	25,741244	12,080308	0,995285	-0,091233	-2,936359	-9,303484	-71,452618	-0,604444	0,995285	-0,091233	-2,936359	-9,303484	-71,452618	-0,604444
13:01:15,41	-0,264963	3,173891	-0,089001	0,113992	-1,621004	-0,940978	0,992018	-0,093383	-2,937470	-2,045494	6,501091	-0,649128	-1,175851	-3,665025	-4,135508	-56,055253	25,723460	12,116060	0,992018	-0,093383	-2,937470	-9,376075	-71,372340	-0,649128	0,992018	-0,093383	-2,937470	-9,376075	-71,372340	-0,649128
13:01:15,46	-0,264963	3,173891	-0,089001	0,113992	-1,621004	-0,940978	0,994149	-0,097255	-2,938377	-1,839893	6,654806	-0,613377	-1,159503	-3,630965	-3,659820	-54,522502	24,891346	12,116704	0,994149	-0,097255	-2,938377	-9,474439	-71,385871	-0,613377	0,994149	-0,097255	-2,938377	-9,474439	-71,385871	-0,613377
13:01:15,51	-0,264963	3,173891	-0,089001	0,113992	-1,621004	-0,940978	0,956478	-0,094382	-2,462690	-1,943542	6,439366	-0,612733	-1,026428	-3,428195	-2,768615	-43,643576	17,939282	12,131201	0,956478	-0,094382	-2,462690	-9,352561	-68,644130	-0,612733	0,956478	-0,094382	-2,462690	-9,352561	-68,644130	-0,612733
13:01:15,56	-0,264966	3,174017	-0,139006	0,113987	-1,620998	-0,940975	0,714337	-0,108245	-1,571484	-1,803901	6,745483	-0,598235	-0,979595	-3,356243	-2,559869	-40,197732	15,770715	12,155481	0,628607	-0,112827	-1,362738	-10,577651	-42,989643	-0,573955	0,628607	-0,112827	-1,362738	-10,577651	-42,989643	-0,573955
13:01:15,61	-0,264966	3,174017	-0,139006	0,113987	-1,620998	-0,940975	0,621049	-0,109793	-1,369535	-1,864080	6,362701	-0,653964	-0,977760	-3,347605	-2,567116	-39,794840	15,595902	12,137214	0,621049	-0,109793	-1,369535	-10,482811	-42,389672	-0,653964	0,621049	-0,109793	-1,369535	-10,482811	-42,389672	-0,653964
13:01:15,66	-0,264966	3,174017	-0,139006	0,113987	-1,620998	-0,940975	0,619450	-0,111919	-1,374303	-1,766491	6,441558	-0,618550	-0,975803	-3,347858	-2,571434	-39,710540	15,491141	12,110887	0,619450	-0,111919	-1,374303	-10,552103	-42,185264	-0,618550	0,619450	-0,111919	-1,374303	-10,552103	-42,185264	-0,618550
13:01:15,71	-0,264966	3,174017	-0,139006	0,113987	-1,620998	-0,940975	0,619450	-0,111919	-1,374303	-1,766491	6,441558	-0,618550	-0,972291	-3,346927	-2,574647	-39,649587	15,440425	12,107298	0,619450	-0,111919	-1,374303	-10,552103	-42,185264	-0,618550	0,619450	-0,111919	-1,374303	-10,552103	-42,185264	-0,618550
13:01:15,76	-0,264966	3,174017	-0,139006	0,113987	-1,620998	-0,940975	0,610448	-0,112381	-1,381164	-1,718628	6,189356	-0,611594	-0,970901	-3,340294	-2,578295	-39,511673	15,403817	12,117842	0,610448	-0,112381	-1,381164	-10,540552	-41,730834	-0,611594	0,610448	-0,112381	-1,381164	-10,540552	-41,730834	-0,611594
13:01:15,81	-0,264966	3,174017	-0,139006	0,113987	-1,620998	-0,940975	0,610448	-0,112381	-1,381164	-1,718628	6,189356	-0,611594	-0,971491	-3,340157	-2,577873	-39,499649	15,380574	12,155397	0,610448	-0,112381	-1,381164	-10,540552	-41,730834	-0,611594	0,610448	-0,112381	-1,381164	-10,540552	-41,730834	-0,611594
13:01:15,86	-0,264966	3,174017	-0,139006	0,113987	-1,620998	-0,940975	0,610625	-0,111802	-1,380742	-1,762865	6,220557	-0,574039	-0,972627	-3,340274	-2,582944	-39,466093	15,353212	12,113441	0,611295	-0,110877	-1,385813	-10,521721	-41,688484	-0,615996	0,611295	-0,110877	-1,385813	-10,521721	-41,688484	-0,615996
13:01:15,91	-0,264966	3,174017	-0,139006	0,113987	-1,620998	-0,940975	0,613523	-0,108728	-1,380042	-1,903311	6,335618	-0,661205	-0,975603	-3,341130	-2,577173	-39,520825	15,415222	12,068231	0,613523	-0,108728	-1,380042	-10,438433	-41,825944	-0,661205	0,613523	-0,108728	-1,380042	-10,438433	-41,825944	-0,661205
13:01:15,96	-0,264966	3,174017	-0,139006	0,113987	-1,620998	-0,940975	0,613523	-0,108728	-1,380042	-1,903311	6,335618	-0,661205	-0,947191	-3,286072	-2,138302	-37,103261	14,202493	12,158770	0,613523	-0,108728	-1,380042	-10,438433	-41,825944	-0,661205	0,613523	-0,108728	-1,380042	-10,438433	-41,825944	-0,661205
13:01:16,01	-0,264966	3,174017	-0,139006	0,113987	-1,620998	-0,940975	0,551636	-0,105803	-0,941171	-1,896841	5,817530	-0,570667	-0,849278	-3,145300	-1,255325	-29,289596	9,117979	12,131987	0,551636	-0,105803	-0,941171	-10,202413	-37,485904	-0,570667	0,551636	-0,105803	-0,941171	-10,202413	-37,485904	-0,570667
13:01:16,06	-0,265101	3,173936	-0,189021	0,113991	-1,621020	-0,941014	0,380767	-0,120213	-0,058194	-1,644047	6,241435	-0,597450	-0,803404	-3,077311	-1,031489	-25,820990	6,918592	12,114424	0,380767	-0,120213	-0,058194	-11,080741	-23,648793	-0,597450	0,380767	-0,120213	-0,058194	-11,080741	-23,648793	-0,597450
13:01:16,11	-0,265101	3,173936	-0,189021	0,113991	-1,621020	-0,941014	0,298950	-0,125946	0,165642	-1,516315	6,090556	-0,615013	-0,800581	-3,064262	-1,045461	-25,444168	6,786175	12,152766	0,286238	-0,121867	0,151669	-11,221268	-16,647636	-0,576670	0,286238	-0,121867	0,151669	-11,221268	-16,647636	-0,576670
13:01:16,16	-0,265101	3,173936	-0,189021	0,113991	-1,621020	-0,941014	0,286238	-0,121867	0,151669	-1,654705	5,822068	-0,576670	-0,800487	-3,065454	-1,048925	-25,369931	6,708271	12,146609	0,287223	-0,122545	0,148206	-11,269569	-16,570493	-0,582827	0,287223	-0,122545	0,148206	-11,269569	-16,570493	-0,582827
13:01:16,21	-0,265101	3,173936	-0,189021	0,113991	-1,621020	-0,941014	0,287223	-0,122545	0,148206	-1,649825	5,976525	-0,582827	-0,801396	-3,065506	-1,055428	-25,313895	6,738606	12,124149	0,287223	-0,122545	0,148206	-11,269569	-16,570493	-0,582827	0,287223	-0,122545	0,148206	-11,269569	-16,570493	-0,582827
13:01:16,26	-0,265101	3,173936	-0,189021	0,113991	-1,621020	-0,941014	0,287723	-0,121784	0,141703	-1,635103	6,035868	-0,605287	-0,802095	-3,061681	-1,053980	-25,255947	6,634640	12,097986	0,287723	-0,121784	0,141703	-11,195117	-16,550373	-0,605287	0,287723	-0,121784	0,141703	-11,195117	-16,550373	-0,605287
13:01:16,31	-0,265101	3,173936	-0,189021	0,113991	-1,621020	-0,941014	0,282196	-0,124719	0,141642	-1,522485	5,907534	-0,620821	-0,796090	-3,062188	-1,055489	-25,196178	6,624418	12,108615	0,282196	-0,124719	0,141642	-11,312940	-16,244881	-0,620821	0,282196	-0,124719	0,141642	-11,312940	-16,244881	-0,620821
13:01:16,36	-0,265101	3,173936	-0,189021	0,113991	-1,621020	-0,941014	0,282196	-0,124719	0,141642	-1,522485	5,907534	-0,620821	-0,797646	-3,061634	-1,062689	-25,210842	6,599998	12,112178	0,282196	-0,124719	0,141642	-11,312940	-16,244881	-0,620821	0,282196	-0,124719	0,141642	-11,312940	-16,244881	-0,620821
13:01:16,41	-0,265101	3,173936	-0,189021	0,113991	-1,621020	-0,941014	0,280372	-0,121623	0,135807	-1,675506	5,830792	-0,617384	-0,797209	-3,063564	-1,061289	-25,151574	6,600425	12,115365	0,280372	-0,121623	0,135807	-11,222890	-16,178405	-0,617384	0,280372	-0,121623	0,135807	-11,222890	-16,178405	-0,617384
13:01:16,46	-0,265101	3,173936	-0,189021	0,113991	-1,621020	-0,941014	0,280372	-0,121623	0,135807	-1,675506	5,830792	-0,617384	-0,796983	-3,060785	-1,064252	-25,122122	6,600411	12,136697	0,281427	-0,123244	0,132879	-11,257616	-16,148364	-0,592740	0,281427	-0,123244	0,132879	-11,257616	-16,148364	-0,592740
13:01:16,51	-0,265101	3,173936	-0,189021	0,113991	-1,621020	-0,941014	0,281427	-0,123244	0,132879	-1,582946	5,943679	-0,592740	-0,798440	-3,060111	-1,065587	-25,158667	6,598912	12,113459	0,281427	-0,123244	0,132879	-11,257616	-16,148364	-0,592740	0,281427	-0,123244	0,132879	-11,257616	-16,148364	-0,592740
13:01:16,56	-0,265101	3,173936	-0,189021	0,113991	-1,621020	-0,941014	0,278786	-0,122112	0,131934	-1,668865	5,810996	-0,621482	-0,796642	-3,057931	-1,065197	-25,131596	6,574638	12,107955	0,278786	-0,122112	0,131934	-11,254676	-16,073678	-0,621482	0,278786	-0,122112	0,131934	-11,254676	-16,073678	-0,621482
13:01:16,61	-0,265101	3,173936	-0,189021	0,113991	-1,621020	-0,941014	0,277245	-0,121870	0,128142	-1,672393	5,718207	-0,613495	-0,796082	-3,056476	-1,068989	-25,138047	6,588854	12,115942	0,277245	-0,121870	0,128142	-11,239163	-16,045556	-0,613495	0,277245	-0,121870	0,128142	-11,239163	-16,045556	-0,613495
13:01:16,67	-0,265101	3,173936	-0,189021	0,113991	-1,621020	-0,941014	0,277651	-0,123850	0,130131	-1,605770	5,802700	-0,586762	-0,795397	-3,057353	-1,064789	-25,094913	6,562837	12,112098	0,277651	-0,123850	0,130131	-11,328009	-15,992874	-0,586762	0,277651	-0,123850	0,130131	-11,328009	-15,992874	-0,586762
13:01:16,72	-0,265101	3,173936	-0,189021	0,113991	-1,621020	-0,941014	0,280467	-0,124399	0,130028	-1,566018	5,893761	-0,581997	-0,798123	-3,054786	-1,069453	-25,045018	6,558051	12,102066	0,280467	-0,124399	0,130028	-11,331363	-16,122863	-0,581997	0,280467	-0,124399	0,130028	-11,331363	-16,122863	-0,581997
13:01:16,77	-0,265101	3,173936	-0,189021	0,113991	-1,621020	-0,941014	0,280467	-0,124399	0,130028	-1,566018	5,893761	-0,581997	-0,795456	-3,059278	-1,069039	-25,109589	6,546672	12,143092	0,280467	-0,124399	0,130028	-11,331363	-16,122863	-0,581997	0,280467	-0,124399	0,130028	-11,331363	-16,122863	-0,581997
13:01:16,82	-0,265101	3,173936	-0,189021	0,113991	-1,621020	-0,941014	0,279424	-0,118561	0,130421	-1,814350	5,906489	-0,597408	-0,800037	-3,056708	-1,066709	-25,058034	6,577413	12,132029	0,279424	-0,118561	0,130421	-11,121381	-16,028266	-0,597408	0,279424	-0,118561	0,130421	-11,121381	-16,028266	-0,597408
13:01:16,87	-0,265101	3,173936	-0,189021	0,113991	-1,621020	-0,941014	0,277507	-0,122124	0,128451	-1,651286	5,779568	-0,619576	-0,795993	-3,056830	-1,068680	-25,092755	6,571826	12,109860	0,277507	-0,122124	0,128451	-11,237993	-16,004760	-0,619576	0,277507	-0,122124	0,128451	-11,237993	-16,004760	-0,619576
13:01:16,92	-0,265101	3,173936	-0,189021	0,113991	-1,621020	-0,941014	0,277507	-0,122124	0,128451	-1,651286	5,779568	-0,619576	-0,794258	-3,058466	-1,072125	-25,089144	6,544529	12,164399	0,277507	-0,122124	0,128451	-11,237993	-16,004760	-0,619576	0,277507	-0,122124	0,128451	-11,237993	-16,004760	-0,619576
13:01:16,97	-0,265101	3,173936	-0,189021	0,113991	-1,621020	-0,941014	0,278844	-0,120784	0,124575	-1,754590	5,859358	-0,599243	-0,797822	-3,057317	-1,072555	-25,100643	6,537550	12,130194	0,278844	-0,120784	0,124575	-11,236114	-16,029864	-0,599243	0,278844	-0,120784	0,124575	-11,236114	-16,029864	-0,599243
13:01:17,02	-0,265101	3,173936	-0,189021	0,113991	-1,621020	-0,941014	0,278521	-0,120971	0,123159	-1,719488	5,838444	-0,591968	-0,797498	-3,057131	-1,073971	-25,091548	6,561593	12,137468	0,278521	-0,120971	0,123159	-11,215704	-16,025462	-0,591968	0,278521	-0,120971	0,123159	-11,215704	-16,025462	-0,591968
13:01:17,07	-0,265101	3,173936	-0,189021	0,113991	-1,621020	-0,941014	0,280197	-0,121700	0,124214	-1,704614	5,998601	-0,610597	-0,797705	-3,058947	-1,072917	-25,039839	6,505156	12,118840	0,280197	-0,121700	0,124214	-11,258038	-15,996880	-0,610597	0,280197	-0,121700	0,124214	-11,258038	-15,996880	-0,610597
13:01:17,12	-0,265101	3,173936	-0,189021	0,113991	-1,621020	-0,941014	0,276282	-0,124744	0,124569	-1,544085	5,718004	-0,612618	-0,793111	-3,057078	-1,072562	-25,105406	6,545571	12,116818	0,276282	-0,124744	0,124569	-11,336499	-15,970109	-0,612618	0,276282	-0,124744	0,124569	-11,336499	-15,970109	-0,612618
13:01:17,17	-0,265101	3,173936	-0,189021	0,113991	-1,621020	-0,941014	0,276282	-0,124744	0,124569	-1,544085	5,718004	-0,612618	-0,795978	-3,055209	-1,074280	-25,059204	6,552169	12,145645	0,276282	-0,124744	0,124569	-11,336499	-15,970109	-0,612618	0,276282	-0,124744	0,124569	-11,336499	-15,970109	-0,612618
13:01:17,22	-0,265101	3,173936	-0,189021	0,113991	-1,621020	-0,941014	0,275951	-0,121219	0,120924	-1,716917	5,754484	-0,563245	-0,795999	-3,055029	-1,076206	-25,053681	6,527814	12,166192	0,275951	-0,121219	0,120924	-11,232593	-15,907672	-0,563245	0,275951	-0,121219	0,120924	-11,232593	-15,907672	-0,563245
13:01:17,27	-0,265101	3,173936	-0,189021	0,113991	-1,621020	-0,941014	0,276905	-0,122355	0,121081	-1,674669	5,757380	-0,591748	-0,795492	-3,056423	-1,076049	-25,102527	6,536581	12,137689	0,276905	-0,122355	0,121081	-11,279532	-15,979626	-0,591748	0,276905	-0,122355	0,121081	-11,279532	-15,979626	-0,591748
13:01:17,32	-0,265101	3,173936	-0,189021	0,113991	-1,621020	-0,941014	0,275780	-0,127041	0,122366	-1,426386	5,721677	-0,593609	-0,790871	-3,057792	-1,074765	-25,080479	6,529179	12,135828	0,275780	-0,127041	0,122366	-11,399095	-15,927019	-0,593609	0,275780	-0,127041	0,122366	-11,399095	-15,927019	-0,593609
13:01:17,37	-0,265101	3,173936	-0,189021	0,113991	-1,621020	-0,941014	0,275630	-0,122399	0,122647	-1,638410	5,709859	-0,592123	-0,794816	-3,055342	-1,074483	-25,069309	6,556607	12,137313	0,275630	-0,122399	0,122647	-11,246755	-15,927097	-0,592123	0,275630	-0,122399	0,122647	-11,246755	-15,927097	-0,592123
13:01:17,42	-0,265101	3,173936	-0,189021	0,113991	-1,621020	-0,941014	0,279062	-0,124392	0,118770	-1,543690	5,898647	-0,605345	-0,794806	-3,059310	-1,078361	-25,064818	6,543730	12,124092	0,279062	-0,124392	0,118770	-11,308471	-16,007714	-0,605345	0,279062	-0,124392	0,118770	-11,308471	-16,007714	-0,605345
13:01:17,47	-0,265101	3,173936	-0,189021	0,113991	-1,621020	-0,941014	0,276168	-0,120021	0,120309	-1,745774	5,745216	-0,600501	-0,797145	-3,054618	-1,076822	-25,054741	6,567050	12,128936	0,276168	-0,120021	0,120309	-11,167391	-15,933952	-0,600501	0,276168	-0,120021	0,120309	-11,167391	-15,933952	-0,600501
13:01:17,52	-0,265101	3,173936	-0,189021	0,113991	-1,621020	-0,941014	0,275712	-0,123120	0,119527	-1,621063	5,736613	-0,615429	-0,794233	-3,055772	-1,077604	-25,059874	6,527918	12,114007	0,275712	-0,123120	0,119527	-11,285980	-15,906740	-0,615429	0,275712	-0,123120	0,119527	-11,285980	-15,906740	-0,615429
13:01:17,57	-0,265101	3,173936	-0,189021	0,113991	-1,621020	-0,941014	0,275215	-0,121519	0,119527	-1,696905	5,732735	-0,620667	-0,795371	-3,054542	-1,077604	-25,037166	6,523385	12,108770	0,275215	-0,121519	0,119527	-11,236117	-15,871654	-0,620667	0,275215	-0,121519	0,119527	-11,236117	-15,871654	-0,620667
13:01:17,62	-0,265101	3,173936	-0,189021	0,113991	-1,621020	-0,941014	0,276741	-0,124487	0,119618	-1,575733	5,805536	-0,591535	-0,793564	-3,057347	-1,077513	-25,059417	6,497940	12,137902	0,276741	-0,124487	0,119618	-11,347929	-15,918640	-0,591535	0,276741	-0,124487	0,119618	-11,347929	-15,918640	-0,591535
13:01:17,67	-0,265101	3,173936	-0,189021	0,113991	-1,621020	-0,941014	0,276503	-0,122357	0,118921	-1,656162	5,752188	-0,633928	-0,795289	-3,056076	-1,078210	-25,079715	6,544682	12,095509	0,276503	-0,122357	0,118921	-11,261153	-15,953271	-0,633928	0,276503	-0,122357	0,118921	-11,261153	-15,953271	-0,633928
13:01:17,72	-0,265101	3,173936	-0,189021	0,113991	-1,621020	-0,941014	0,274869	-0,124069	0,117525	-1,539271	5,710974	-0,584607	-0,793483	-3,053975	-1,077174	-25,015778	6,508571	12,150215	0,274869	-0,124069	0,117525	-11,278675	-15,866215	-0,584607	0,274869	-0,124069	0,117525	-11,278675	-15,866215	-0,584607
13:01:17,77	-0,265101	3,173936	-0,189021	0,113991	-1,621020	-0,941014	0,279282	-0,124503	0,117620	-1,566463	5,938508	-0,591502	-0,794820	-3,059556	-1,079511	-25,054473	6,504813	12,137935	0,279282	-0,124503	0,117620	-11,339936	-15,985129	-0,591502	0,279282	-0,124503	0,117620	-11,339936	-15,985129	-0,591502
13:01:17,82	-0,265101	3,173936	-0,189021	0,113991	-1,621020	-0,941014	0,278199	-0,118589	0,114759	-1,804628	5,850104	-0,578725	-0,799400	-3,055661	-1,082372	-25,047580	6,580902	12,150712	0,278199	-0,118589	0,114759	-11,113884	-15,988497	-0,578725	0,278199	-0,118589	0,114759	-11,113884	-15,988497	-0,578725
13:01:17,87	-0,265101	3,173936	-0,189021	0,113991	-1,621020	-0,941014	0,273986	-0,122113	0,116428	-1,680287	5,667778	-0,599389	-0,794242	-3,053775	-1,080703	-25,045209	6,511526	12,130048	0,273986	-0,122113	0,116428	-11,266160	-15,840116	-0,599389	0,273986	-0,122113	0,116428	-11,266160	-15,840116	-0,599389
13:01:17,92	-0,265101	3,173936	-0,189021	0,113991	-1,621020	-0,941014	0,273986	-0,122113	0,116428	-1,680287	5,667778	-0,599389	-0,795378	-3,057213	-1,079953	-25,043638	6,513691	12,075641	0,273986	-0,122113	0,116428	-11,266160	-15,840116	-0,599389	0,273986	-0,122113	0,116428	-11,266160	-15,840116	-0,599389
13:01:17,97	-0,265101	3,173936	-0,189021	0,113991	-1,621020	-0,941014	0,273926	-0,122762	0,116033	-1,643874	5,661653	-0,608642	-0,793650	-3,054047	-1,081097	-25,046489	6,515361	12,120795	0,273926	-0,122762	0,116033	-11,280669	-15,841562	-0,608642	0,273926	-0,122762	0,116033	-11,280669	-15,841562	-0,608642
13:01:18,02	-0,265101	3,173936	-0,189021	0,113991	-1,621020	-0,941014	0,273736	-0,124432	0,117335	-1,578596	5,652091	-0,601687	-0,792109	-3,054718	-1,079796	-25,057006	6,496513	12,127750	0,273736	-0,124432	0,117335	-11,346515	-15,836213	-0,601687	0,273736	-0,124432	0,117335	-11,346515	-15,836213	-0,601687
13:01:18,07	-0,265101	3,173936	-0,189021	0,113991	-1,621020	-0,941014	0,273736	-0,124432	0,117335	-1,578596	5,652091	-0,601687	-0,793068	-3,054578	-1,080312	-25,043079	6,490072	12,124340	0,273736	-0,124432	0,117335	-11,346515	-15,836213	-0,601687	0,273736	-0,124432	0,117335	-11,346515	-15,836213	-0,601687
13:01:18,12	-0,265101	3,173936	-0,189021	0,113991	-1,621020	-0,941014	0,277905	-0,121649	0,114492	-1,691205	5,847094	-0,593335	-0,796603	-3,056937	-1,082638	-25,059809	6,535208	12,136102	0,277905	-0,121649	0,114492	-11,240656	-15,968461	-0,593335	0,277905	-0,121649	0,114492	-11,240656	-15,968461	-0,593335
13:01:18,17	-0,265101	3,173936	-0,189021	0,113991	-1,621020	-0,941014	0,276259	-0,122753	0,115650	-1,644245	5,778840	-0,608805	-0,794824	-3,056063	-1,081481	-25,050002	6,517506	12,120631	0,276259	-0,122753	0,115650	-11,280328	-15,907494	-0,608805	0,276259	-0,122753	0,115650	-11,280328	-15,907494	-0,608805
13:01:18,22	-0,265101	3,173936	-0,189021	0,113991	-1,621020	-0,941014	0,276259	-0,122753	0,115650	-1,644245	5,778840	-0,608805	-0,793022	-3,056288	-1,081541	-25,038619	6,542890	12,157981	0,276259	-0,122753	0,115650	-11,280328	-15,907494	-0,608805	0,276259	-0,122753	0,115650	-11,280328	-15,907494	-0,608805
13:01:18,27	-0,265101	3,173936	-0,189021	0,113991	-1,621020	-0,941014	0,275553	-0,124426	0,115590	-1,529571	5,739283	-0,571456	-0,794118	-3,053666	-1,079916	-24,999433	6,537443	12,115430	0,275553	-0,124426	0,115590	-11,296990	-15,891614	-0,571456	0,275553	-0,124426	0,115590	-11,296990	-15,891614	-0,571456
13:01:18,32	-0,265101	3,173936	-0,189021	0,113991	-1,621020	-0,941014	0,276041	-0,122977	0,115730	-1,628833	5,772233	-0,592673	-0,794521	-3,055987	-1,081401	-25,044051	6,518368	12,136763	0,276041	-0,122977	0,115730	-11,282562	-15,896998	-0,592673	0,276041	-0,122977	0,115730	-11,282562	-15,896998	-0,592673
13:01:18,37	-0,265101	3,173936	-0,189021	0,113991	-1,621020	-0,941014	0,276041	-0,122977	0,115730	-1,628833	5,772233	-0,592673	-0,797189	-3,055163	-1,081479	-25,063124	6,557249	12,141143	0,276041	-0,122977	0,115730	-11,282562	-15,896998	-0,592673	0,276041	-0,122977	0,115730	-11,282562	-15,896998	-0,592673
13:01:18,42	-0,265101	3,173936	-0,189021	0,113991	-1,621020	-0,941014	0,276662	-0,120255	0,115652	-1,746281	5,768579	-0,588293	-0,795373	-3,056550	-1,080325	-25,035006	6,510428	12,095155	0,276955	-0,122521	0,116805	-11,272827	-15,909401	-0,634282	0,276955	-0,122521	0,116805	-11,272827	-15,909401	-0,634282
13:01:18,47	-0,265101	3,173936	-0,189021	0,113991	-1,621020	-0,941014	0,276955	-0,122521	0,116805	-1,654908	5,831535	-0,634282	-0,796772	-3,057762	-1,083024	-25,066358	6,522940	12,139493	0,276955	-0,122521	0,116805	-11,272827	-15,909401	-0,634282	0,276955	-0,122521	0,116805	-11,272827	-15,909401	-0,634282
13:01:18,52	-0,265101	3,173936	-0,189021	0,113991	-1,621020	-0,941014	0,278704	-0,121916	0,114107	-1,691235	5,889086	-0,589943	-0,795382	-3,054519	-1,082262	-25,025856	6,503797	12,110862	0,278704	-0,121916	0,114107	-11,261622	-15,989162	-0,589943	0,278704	-0,121916	0,114107	-11,261622	-15,989162	-0,589943
13:01:18,57	-0,265101	3,173936	-0,189021	0,113991	-1,621020	-0,941014	0,275200	-0,121498	0,114869	-1,709289	5,751544	-0,618575	-0,795025	-3,056803	-1,082715	-25,052468	6,517843	12,113199	0,275200	-0,121498	0,114869	-11,246877	-15,851668	-0,618575	0,275200	-0,121498	0,114869	-11,246877	-15,851668	-0,618575
13:01:18,62	-0,265101	3,173936	-0,189021	0,113991	-1,621020	-0,941014	0,277000	-0,122949	0,114415	-1,634969	5,815067	-0,616238	-0,794808	-3,055044	-1,084598	-25,045691	6,549783	12,113981	0,275368	-0,122258	0,112533	-11,237099	-15,896291	-0,615455	0,275368	-0,122258	0,112533	-11,237099	-15,896291	-0,615455
13:01:18,67	-0,265101	3,173936	-0,189021	0,113991	-1,621020	-0,941014	0,275368	-0,122258	0,112533	-1,639883	5,720107	-0,615455	-0,795398	-3,054416	-1,081867	-25,036830	6,516803	12,125699	0,275368	-0,122258	0,112533	-11,237099	-15,896291	-0,615455	0,275368	-0,122258	0,112533	-11,237099	-15,896291	-0,615455
13:01:18,72	-0,265101	3,173936	-0,189021	0,113991	-1,621020	-0,941014	0,273538	-0,121480	0,111645	-1,712191	5,635886	-0,617996	-0,794566	-3,053070	-1,085486	-25,052126	6,516704	12,111440	0,273538	-0,121480	0,111645	-11,248352	-15,836814	-0,617996	0,273538	-0,121480	0,111645	-11,248352	-15,836814	-0,617996
13:01:18,77	-0,265101	3,173936	-0,189021	0,113991	-1,621020	-0,941014	0,273538	-0,121480	0,111645	-1,712191	5,635886	-0,617996	-0,794179	-3,056570	-1,084175	-25,006935	6,482378	12,125584	0,273538	-0,121480	0,111645	-11,248352	-15,836814	-0,617996	0,273538	-0,121480	0,111645	-11,248352	-15,836814	-0,617996
13:01:18,82	-0,265101	3,173936	-0,189021	0,113991	-1,621020	-0,941014	0,276376	-0,123565	0,112956	-1,610880	5,839778	-0,603853	-0,791852	-3,054060	-1,085368	-25,029900	6,530005	12,114311	0,276376	-0,123565	0,112956	-11,310749	-15,855730	-0,603853	0,276376	-0,123565	0,112956	-11,310749	-15,855730	-0,603853
13:01:18,87	-0,265101	3,173936	-0,189021	0,113991	-1,621020	-0,941014	0,276205	-0,124126	0,114494	-1,567580	5,795715	-0,613204	-0,793608	-3,056702	-1,082636	-25,030302	6,512211	12,116233	0,276205	-0,124126	0,114494	-11,311450	-15,886342	-0,613204	0,276205	-0,124126	0,114494	-11,311450	-15,886342	-0,613204
13:01:18,92	-0,265101	3,173936	-0,189021	0,113991	-1,621020	-0,941014	0,276046	-0,124624	0,114892	-1,544419	5,742390	-0,578397	-0,793097	-3,056814	-1,082239	-25,070732	6,532363	12,151039	0,276046	-0,124624	0,114892	-11,327425	-15,927235	-0,578397	0,276046	-0,124624	0,114892	-11,327425	-15,927235	-0,578397
13:01:18,97	-0,265101	3,173936	-0,189021	0,113991	-1,621020	-0,941014	0,274442	-0,121007	0,111377	-1,733096	5,695867	-0,596500	-0,794247	-3,057005	-1,085347	-25,043147	6,501863	12,136908	0,274442	-0,121007	0,111377	-11,232128	-15,847826	-0,596500	0,274442	-0,121007	0,111377	-11,232128	-15,847826	-0,596500
13:01:19,02	-0,265101	3,173936	-0,189021	0,113991	-1,621020	-0,941014	0,274442	-0,121007	0,111377	-1,733096	5,695867	-0,596500	-0,793073	-3,055363	-1,084643	-25,031643	6,468375	12,125237	0,274777	-0,123919	0,112487	-11,344613	-15,827755	-0,604199	0,274777	-0,123919	0,112487	-11,344613	-15,827755	-0,604199
13:01:19,07	-0,265101	3,173936	-0,189021	0,113991	-1,621020	-0,941014	0,274213	-0,123618	0,111754	-1,580940	5,668527	-0,619953	-0,793052	-3,054724	-1,085377	-25,044236	6,535324	12,109483	0,274213	-0,123618	0,111754	-11,284942	-15,857188	-0,619953	0,274213	-0,123618	0,111754	-11,284942	-15,857188	-0,619953
13:01:19,12	-0,265101	3,173936	-0,189021	0,113991	-1,621020	-0,941014	0,276372	-0,122069	0,114094	-1,705122	5,781039	-0,598725	-0,795473	-3,055819	-1,083037	-25,065869	6,497413	12,130712	0,276372	-0,122069	0,114094	-11,287550	-15,914193	-0,598725	0,276372	-0,122069	0,114094	-11,287550	-15,914193	-0,598725
13:01:19,17	-0,265101	3,173936	-0,189021	0,113991	-1,621020	-0,941014	0,276372	-0,122069	0,114094	-1,705122	5,781039	-0,598725	-0,795415	-3,055612	-1,085733	-25,036872	6,513558	12,147148	0,276372	-0,122069	0,114094	-11,287550	-15,914193	-0,598725	0,276372	-0,122069	0,114094	-11,287550	-15,914193	-0,598725
13:01:19,22	-0,265101	3,173936	-0,189021	0,113991	-1,621020	-0,941014	0,275966	-0,122600	0,108299	-1,634891	5,780912	-0,575251	-0,794810	-3,055733	-1,088831	-25,026356	6,523819	12,154186	0,275966	-0,122600	0,108299	-11,258993	-15,882402	-0,575251	0,275966	-0,122600	0,108299	-11,258993	-15,882402	-0,575251
13:01:19,27	-0,265101	3,173936	-0,189021	0,113991	-1,621020	-0,941014	0,276866	-0,122355	0,112526	-1,686010	5,801172	-0,617002	-0,795472	-3,056390	-1,084604	-25,068532	6,503860	12,112435	0,276866	-0,122355	0,112526	-11,290870	-15,932800	-0,617002	0,276866	-0,122355	0,112526	-11,290870	-15,932800	-0,617002
13:01:19,32	-0,265101	3,173936	-0,189021	0,113991	-1,621020	-0,941014	0,276027	-0,121229	0,111692	-1,751859	5,802957	-0,577723	-0,796028	-3,055100	-1,085439	-25,032865	6,474835	12,151714	0,276027	-0,121229	0,111692	-11,268338	-15,865172	-0,577723	0,276027	-0,121229	0,111692	-11,268338	-15,865172	-0,577723
13:01:19,37	-0,265101	3,173936	-0,189021	0,113991	-1,621020	-0,941014	0,274495	-0,123053	0,110993	-1,647150	5,704861	-0,596741	-0,793682	-3,054686	-1,086137	-25,043898	6,492577	12,132696	0,274495	-0,123053	0,110993	-11,306832	-15,842997	-0,596741	0,274495	-0,123053	0,110993	-11,306832	-15,842997	-0,596741
13:01:19,42	-0,265101	3,173936	-0,189021	0,113991	-1,621020	-0,941014	0,274495	-0,123053	0,110993	-1,647150	5,704861	-0,596741	-0,795423	-3,055597	-1,085347	-25,042473	6,516813	12,147076	0,274495	-0,123053	0,110993	-11,306832	-15,842997	-0,596741	0,274495	-0,123053	0,110993	-11,306832	-15,842997	-0,596741
13:01:19,47	-0,265101	3,173936	-0,189021	0,113991	-1,621020	-0,941014	0,275071	-0,121449	0,111182	-1,734938	5,704541	-0,581910	-0,795359	-3,054383	-1,085949	-25,072325	6,503920	12,147527	0,275071	-0,121449	0,111182	-11,268720	-15,888560	-0,581910	0,275071	-0,121449	0,111182	-11,268720	-15,888560	-0,581910
13:01:19,52	-0,265101	3,173936	-0,189021	0,113991	-1,621020	-0,941014	0,275655	-0,121762	0,113736	-1,685541	5,772905	-0,578920	-0,795380	-3,055045	-1,083394	-25,022835	6,513589	12,150517	0,275655	-0,121762	0,113736	-11,243898	-15,865997	-0,578920	0,275655	-0,121762	0,113736	-11,243898	-15,865997	-0,578920
13:01:19,57	-0,265101	3,173936	-0,189021	0,113991	-1,621020	-0,941014	0,275195	-0,122459	0,111508	-1,681757	5,753925	-0,607339	-0,794547	-3,054994	-1,085623	-25,034761	6,483036	12,122097	0,275195	-0,122459	0,111508	-11,294771	-15,848853	-0,607339	0,275195	-0,122459	0,111508	-11,294771	-15,848853	-0,607339
13:01:19,62	-0,265101	3,173936	-0,189021	0,113991	-1,621020	-0,941014	0,272035	-0,122352	0,109412	-1,663601	5,584895	-0,628966	-0,793059	-3,052204	-1,087719	-25,026993	6,505908	12,100471	0,272035	-0,122352	0,109412	-11,268258	-15,769821	-0,628966	0,272035	-0,122352	0,109412	-11,268258	-15,769821	-0,628966
13:01:19,67	-0,265101	3,173936	-0,189021	0,113991	-1,621020	-0,941014	0,272035	-0,122352	0,109412	-1,663601	5,584895	-0,628966	-0,793853	-3,056742	-1,087389	-25,061997	6,509568	12,148388	0,272035	-0,122352	0,109412	-11,268258	-15,769821	-0,628966	0,272035	-0,122352	0,109412	-11,268258	-15,769821	-0,628966
13:01:19,72	-0,265101	3,173936	-0,189021	0,113991	-1,621020	-0,941014	0,274458	-0,122082	0,110543	-1,666849	5,710657	-0,601681	-0,794505	-3,054168	-1,086588	-25,021809	6,515399	12,127756	0,274458	-0,122082	0,110543	-11,250283	-15,834298	-0,601681	0,274458	-0,122082	0,110543	-11,250283	-15,834298	-0,601681
13:01:19,77	-0,265101	3,173936	-0,189021	0,113991	-1,621020	-0,941014	0,276003	-0,120601	0,108273	-1,729800	5,782855	-0,604261	-0,795294	-3,055965	-1,088367	-25,044226	6,507968	12,136503	0,276003	-0,120601	0,108273	-11,196986	-15,883380	-0,604261	0,276003	-0,120601	0,108273	-11,196986	-15,883380	-0,604261
13:01:19,82	-0,265101	3,173936	-0,189021	0,113991	-1,621020	-0,941014	0,273354	-0,121076	0,110992	-1,735316	5,660587	-0,596689	-0,794824	-3,052709	-1,086138	-25,023532	6,497740	12,132748	0,273354	-0,121076	0,110992	-11,239777	-15,797705	-0,596689	0,273354	-0,121076	0,110992	-11,239777	-15,797705	-0,596689
13:01:19,87	-0,265101	3,173936	-0,189021	0,113991	-1,621020	-0,941014	0,275577	-0,121672	0,109071	-1,701453	5,769153	-0,576332	-0,795419	-3,054932	-1,088060	-25,028185	6,503734	12,153105	0,275577	-0,121672	0,109071	-11,252712	-15,863640	-0,576332	0,275577	-0,121672	0,109071	-11,252712	-15,863640	-0,576332
13:01:19,92	-0,265101	3,173936	-0,189021	0,113991	-1,621020	-0,941014	0,273516	-0,122303	0,108741	-1,680213	5,646986	-0,610656	-0,793842	-3,053462	-1,088390	-25,046942	6,501194	12,118781	0,273516	-0,122303	0,108741	-11,281014	-15,823986	-0,610656	0,273516	-0,122303	0,108741	-11,281014	-15,823986	-0,610656
13:01:19,97	-0,265101	3,173936	-0,189021	0,113991	-1,621020	-0,941014	0,275395	-0,123237	0,111200	-1,597653	5,768601	-0,606256	-0,793973	-3,055556	-1,085931	-25,009235	6,518686	12,123180	0,275395	-0,123237	0,111200	-11,271758	-15,849869	-0,606256	0,275395	-0,123237	0,111200	-11,271758	-15,849869	-0,606256
13:01:20,02	-0,265101	3,173936	-0,189021	0,113991	-1,621020	-0,941014	0,273095	-0,122916	0,109228	-1,655684	5,635224	-0,613252	-0,793101	-3,053405	-1,087903	-25,041881	6,489787	12,116185	0,273095	-0,122916	0,109228	-11,304606	-15,802765	-0,613252	0,273095	-0,122916	0,109228	-11,304606	-15,802765	-0,613252
13:01:20,07	-0,265101	3,173936	-0,189021	0,113991	-1,621020	-0,941014	0,274527	-0,120876	0,108583	-1,757494	5,689600	-0,596574	-0,795584	-3,053625	-1,088548	-25,057136	6,503526	12,132863	0,274527	-0,120876	0,108583	-11,246276	-15,860791	-0,596574	0,274527	-0,120876	0,108583	-11,246276	-15,860791	-0,596574
13:01:20,12	-0,265101	3,173936	-0,189021	0,113991	-1,621020	-0,941014	0,274527	-0,120876	0,108583	-1,757494	5,689600	-0,596574	-0,794835	-3,055230	-1,086527	-25,040806	6,514088	12,128465	0,275543	-0,122327	0,110603	-11,267415	-15,878847	-0,600972	0,275543	-0,122327	0,110603	-11,267415	-15,878847	-0,600972
13:01:20,17	-0,265101	3,173936	-0,189021	0,113991	-1,621020	-0,941014	0,274623	-0,121115	0,106727	-1,755968	5,753404	-0,595545	-0,795424	-3,053827	-1,090404	-25,011633	6,464652	12,133892	0,274623	-0,121115	0,106727	-11,263530	-15,804474	-0,595545	0,274623	-0,121115	0,106727	-11,263530	-15,804474	-0,595545
13:01:20,22	-0,265101	3,173936	-0,189021	0,113991	-1,621020	-0,941014	0,272457	-0,123276	0,107097	-1,608596	5,604724	-0,612832	-0,792470	-3,053032	-1,090034	-25,025337	6,513006	12,116604	0,272457	-0,123276	0,107097	-11,285761	-15,783119	-0,612832	0,272457	-0,123276	0,107097	-11,285761	-15,783119	-0,612832
13:01:20,27	-0,265101	3,173936	-0,189021	0,113991	-1,621020	-0,941014	0,271929	-0,120199	0,106313	-1,771965	5,563506	-0,597671	-0,793671	-3,052394	-1,088123	-25,044949	6,524759	12,091681	0,271929	-0,120199	0,106313	-11,207570	-15,782895	-0,597671	0,271929	-0,120199	0,106313	-11,207570	-15,782895	-0,597671
13:01:20,32	-0,265101	3,173936	-0,189021	0,113991	-1,621020	-0,941014	0,274904	-0,123983	0,109445	-1,586159	5,720841	-0,595399	-0,793081	-3,055505	-1,087686	-25,042156	6,506156	12,134037	0,274904	-0,123983	0,109445	-11,318844	-15,859113	-0,595399	0,274904	-0,123983	0,109445	-11,318844	-15,859113	-0,595399
13:01:20,37	-0,265101	3,173936	-0,189021	0,113991	-1,621020	-0,941014	0,274288	-0,123732	0,108787	-1,590487	5,744620	-0,593657	-0,792991	-3,054846	-1,088343	-24,989466	6,485812	12,135780	0,274288	-0,123732	0,108787	-11,303466	-15,786990	-0,593657	0,274288	-0,123732	0,108787	-11,303466	-15,786990	-0,593657
13:01:20,42	-0,265101	3,173936	-0,189021	0,113991	-1,621020	-0,941014	0,275548	-0,120998	0,108594	-1,737105	5,778777	-0,609486	-0,795988	-3,054570	-1,088536	-25,018831	6,497635	12,119950	0,275548	-0,120998	0,108594	-11,235455	-15,851712	-0,609486	0,275548	-0,120998	0,108594	-11,235455	-15,851712	-0,609486
13:01:20,47	-0,265101	3,173936	-0,189021	0,113991	-1,621020	-0,941014	0,275548	-0,120998	0,108594	-1,737105	5,778777	-0,609486	-0,794156	-3,052746	-1,090025	-24,989985	6,520891	12,111394	0,275548	-0,120998	0,108594	-11,235455	-15,851712	-0,609486	0,275548	-0,120998	0,108594	-11,235455	-15,851712	-0,609486
13:01:20,52	-0,265101	3,173936	-0,189021	0,113991	-1,621020	-0,941014	0,273052	-0,121673	0,107106	-1,667442	5,662365	-0,618042	-0,794468	-3,057305	-1,086886	-25,007751	6,504763	12,135068	0,273052	-0,121673	0,107106	-11,218779	-15,772228	-0,618042	0,273052	-0,121673	0,107106	-11,218779	-15,772228	-0,618042
13:01:20,57	-0,265101	3,173936	-0,189021	0,113991	-1,621020	-0,941014	0,277157	-0,123682	0,110245	-1,585804	5,868487	-0,594369	-0,792658	-3,053002	-1,089192	-25,059116	6,492976	12,137573	0,277157	-0,123682	0,110245	-11,294878	-15,888323	-0,594369	0,277157	-0,123682	0,110245	-11,294878	-15,888323	-0,594369
13:01:20,62	-0,265101	3,173936	-0,189021	0,113991	-1,621020	-0,941014	0,271366	-0,119927	0,105173	-1,778997	5,566108	-0,578130	-0,794825	-3,050413	-1,091958	-25,007817	6,507206	12,151307	0,271366	-0,119927	0,105173	-11,193280	-15,736157	-0,578130	0,271366	-0,119927	0,105173	-11,193280	-15,736157	-0,578130
13:01:20,67	-0,265101	3,173936	-0,189021	0,113991	-1,621020	-0,941014	0,271366	-0,119927	0,105173	-1,778997	5,566108	-0,578130	-0,792434	-3,055072	-1,091171	-25,006347	6,503376	12,131032	0,274205	-0,124328	0,105959	-11,312471	-15,808190	-0,598405	0,274205	-0,124328	0,105959	-11,312471	-15,808190	-0,598405
13:01:20,72	-0,265101	3,173936	-0,189021	0,113991	-1,621020	-0,941014	0,274205	-0,124328	0,105959	-1,552760	5,716900	-0,598405	-0,793560	-3,052537	-1,088538	-25,023836	6,494638	12,128703	0,274205	-0,124328	0,105959	-11,312471	-15,808190	-0,598405	0,274205	-0,124328	0,105959	-11,312471	-15,808190	-0,598405
13:01:20,77	-0,265101	3,173936	-0,189021	0,113991	-1,621020	-0,941014	0,273174	-0,122964	0,107095	-1,646006	5,638878	-0,608564	-0,793099	-3,053498	-1,090036	-25,038690	6,496227	12,120873	0,273174	-0,122964	0,107095	-11,298711	-15,805318	-0,608564	0,273174	-0,122964	0,107095	-11,298711	-15,805318	-0,608564
13:01:20,82	-0,265101	3,173936	-0,189021	0,113991	-1,621020	-0,941014	0,273174	-0,122964	0,107095	-1,646006	5,638878	-0,608564	-0,797447	-3,054237	-1,089339	-25,000632	6,473117	12,123301	0,275989	-0,119569	0,107792	-11,209719	-15,835392	-0,606136	0,275989	-0,119569	0,107792	-11,209719	-15,835392	-0,606136
13:01:20,87	-0,265101	3,173936	-0,189021	0,113991	-1,621020	-0,941014	0,273852	-0,123392	0,105927	-1,631086	5,700453	-0,628168	-0,793068	-3,054298	-1,091204	-25,019547	6,476742	12,101269	0,273852	-0,123392	0,105927	-11,317339	-15,796963	-0,628168	0,273852	-0,123392	0,105927	-11,317339	-15,796963	-0,628168
13:01:20,92	-0,265101	3,173936	-0,189021	0,113991	-1,621020	-0,941014	0,273852	-0,123392	0,105927	-1,631086	5,700453	-0,628168	-0,794256	-3,054722	-1,092308	-25,021920	6,501616	12,184861	0,274814	-0,122574	0,104823	-11,275324	-15,836931	-0,544576	0,274814	-0,122574	0,104823	-11,275324	-15,836931	-0,544576
13:01:20,97	-0,265101	3,173936	-0,189021	0,113991	-1,621020	-0,941014	0,274814	-0,122574	0,104823	-1,653233	5,735953	-0,544576	-0,795383	-3,053032	-1,087692	-25,008027	6,497093	12,123679	0,274814	-0,122574	0,104823	-11,275324	-15,836931	-0,544576	0,274814	-0,122574	0,104823	-11,275324	-15,836931	-0,544576
13:01:21,02	-0,265101	3,173936	-0,189021	0,113991	-1,621020	-0,941014	0,273171	-0,127753	0,107134	-1,412616	5,667795	-0,589922	-0,788950	-3,055889	-1,089997	-25,021298	6,468165	12,139514	0,273171	-0,127753	0,107134	-11,441210	-15,776134	-0,589922	0,273171	-0,127753	0,107134	-11,441210	-15,776134	-0,589922
13:01:21,07	-0,265101	3,173936	-0,189021	0,113991	-1,621020	-0,941014	0,278940	-0,123015	0,109584	-1,626826	5,964086	-0,614802	-0,795938	-3,058516	-1,087547	-25,008419	6,497872	12,114634	0,278940	-0,123015	0,109584	-11,283486	-15,932714	-0,614802	0,278940	-0,123015	0,109584	-11,283486	-15,932714	-0,614802
13:01:21,12	-0,265101	3,173936	-0,189021	0,113991	-1,621020	-0,941014	0,273122	-0,122348	0,109057	-1,646709	5,652607	-0,599805	-0,793606	-3,053144	-1,088074	-25,008750	6,515119	12,129632	0,273122	-0,122348	0,109057	-11,251055	-15,787431	-0,599805	0,273122	-0,122348	0,109057	-11,251055	-15,787431	-0,599805
13:01:21,17	-0,265101	3,173936	-0,189021	0,113991	-1,621020	-0,941014	0,273087	-0,123635	0,107119	-1,597102	5,644376	-0,589062	-0,792474	-3,053758	-1,090012	-25,022998	6,503355	12,140375	0,273087	-0,123635	0,107119	-11,302469	-15,792985	-0,589062	0,273087	-0,123635	0,107119	-11,302469	-15,792985	-0,589062
13:01:21,22	-0,265101	3,173936	-0,189021	0,113991	-1,621020	-0,941014	0,273087	-0,123635	0,107119	-1,597102	5,644376	-0,589062	-0,793109	-3,052766	-1,088837	-25,041175	6,506028	12,169041	0,272545	-0,122590	0,108293	-11,281545	-15,795702	-0,560395	0,272545	-0,122590	0,108293	-11,281545	-15,795702	-0,560395
13:01:21,27	-0,265101	3,173936	-0,189021	0,113991	-1,621020	-0,941014	0,272545	-0,122590	0,108293	-1,658229	5,599119	-0,560395	-0,795266	-3,052495	-1,092748	-25,014427	6,507626	12,127258	0,273390	-0,120586	0,104383	-11,213689	-15,795710	-0,602178	0,273390	-0,120586	0,104383	-11,213689	-15,795710	-0,602178
13:01:21,32	-0,265101	3,173936	-0,189021	0,113991	-1,621020	-0,941014	0,273390	-0,120586	0,104383	-1,747662	5,665389	-0,602178	-0,794859	-3,053846	-1,090045	-25,040231	6,504157	12,111102	0,273390	-0,120586	0,104383	-11,213689	-15,795710	-0,602178	0,273390	-0,120586	0,104383	-11,213689	-15,795710	-0,602178
13:01:21,37	-0,265101	3,173936	-0,189021	0,113991	-1,621020	-0,941014	0,274414	-0,120937	0,107111	-1,753646	5,697717	-0,579833	-0,795474	-3,053557	-1,090020	-25,044640	6,497118	12,149604	0,274414	-0,120937	0,107111	-11,247182	-15,843754	-0,579833	0,274414	-0,120937	0,107111	-11,247182	-15,843754	-0,579833
13:01:21,42	-0,265101	3,173936	-0,189021	0,113991	-1,621020	-0,941014	0,272078	-0,123021	0,109436	-1,643177	5,586885	-0,595341	-0,792502	-3,052577	-1,087694	-25,034416	6,493617	12,134096	0,272078	-0,123021	0,109436	-11,300340	-15,771264	-0,595341	0,272078	-0,123021	0,109436	-11,300340	-15,771264	-0,595341
13:01:21,47	-0,265101	3,173936	-0,189021	0,113991	-1,621020	-0,941014	0,272078	-0,123021	0,109436	-1,643177	5,586885	-0,595341	-0,796013	-3,053908	-1,091471	-25,025356	6,497492	12,101705	0,272078	-0,123021	0,109436	-11,300340	-15,771264	-0,595341	0,272078	-0,123021	0,109436	-11,300340	-15,771264	-0,595341
13:01:21,52	-0,265101	3,173936	-0,189021	0,113991	-1,621020	-0,941014	0,274987	-0,120646	0,105659	-1,758819	5,744067	-0,627732	-0,791923	-3,051577	-1,091166	-25,018692	6,471409	12,164654	0,270924	-0,123022	0,105965	-11,311737	-15,715951	-0,564782	0,270924	-0,123022	0,105965	-11,311737	-15,715951	-0,564782
13:01:21,57	-0,265101	3,173936	-0,189021	0,113991	-1,621020	-0,941014	0,270924	-0,123022	0,105965	-1,654495	5,551578	-0,564782	-0,792414	-3,055351	-1,089998	-24,990369	6,474225	12,129182	0,270924	-0,123022	0,105965	-11,311737	-15,715951	-0,564782	0,270924	-0,123022	0,105965	-11,311737	-15,715951	-0,564782
13:01:21,62	-0,265101	3,173936	-0,189021	0,113991	-1,621020	-0,941014	0,272644	-0,121377	0,107524	-1,709773	5,646251	-0,570516	-0,794208	-3,052244	-1,089607	-24,999011	6,495011	12,158920	0,272644	-0,121377	0,107524	-11,237855	-15,756282	-0,570516	0,272644	-0,121377	0,107524	-11,237855	-15,756282	-0,570516
13:01:21,67	-0,265101	3,173936	-0,189021	0,113991	-1,621020	-0,941014	0,272644	-0,121377	0,107524	-1,709773	5,646251	-0,570516	-0,794517	-3,052721	-1,092741	-25,015635	6,528672	12,134093	0,273211	-0,121348	0,104389	-11,216256	-15,802544	-0,595344	0,273211	-0,121348	0,104389	-11,216256	-15,802544	-0,595344
13:01:21,72	-0,265101	3,173936	-0,189021	0,113991	-1,621020	-0,941014	0,273996	-0,122306	0,105667	-1,684778	5,688777	-0,615470	-0,794080	-3,053880	-1,091464	-25,034735	6,488709	12,113966	0,273996	-0,122306	0,105667	-11,285796	-15,819901	-0,615470	0,273996	-0,122306	0,105667	-11,285796	-15,819901	-0,615470
13:01:21,77	-0,265101	3,173936	-0,189021	0,113991	-1,621020	-0,941014	0,273996	-0,122306	0,105667	-1,684778	5,688777	-0,615470	-0,792436	-3,052468	-1,089671	-25,011243	6,506427	12,077356	0,273996	-0,122306	0,105667	-11,285796	-15,819901	-0,615470	0,273996	-0,122306	0,105667	-11,285796	-15,819901	-0,615470
13:01:21,82	-0,265101	3,173936	-0,189021	0,113991	-1,621020	-0,941014	0,270565	-0,123158	0,103411	-1,646730	5,535424	-0,601949	-0,791626	-3,051335	-1,093720	-25,016189	6,470755	12,127488	0,270565	-0,123158	0,103411	-11,314660	-15,703951	-0,601949	0,270565	-0,123158	0,103411	-11,314660	-15,703951	-0,601949
13:01:21,87	-0,265101	3,173936	-0,189021	0,113991	-1,621020	-0,941014	0,270565	-0,123158	0,103411	-1,646730	5,535424	-0,601949	-0,794242	-3,052579	-1,091198	-25,029079	6,530622	12,127367	0,270565	-0,123158	0,103411	-11,314660	-15,703951	-0,601949	0,270565	-0,123158	0,103411	-11,314660	-15,703951	-0,601949
13:01:21,92	-0,265101	3,173936	-0,189021	0,113991	-1,621020	-0,941014	0,270752	-0,120935	0,108667	-1,719817	5,517384	-0,579476	-0,793645	-3,050385	-1,088464	-25,018969	6,521477	12,149961	0,270752	-0,120935	0,108667	-11,213199	-15,736679	-0,579476	0,270752	-0,120935	0,108667	-11,213199	-15,736679	-0,579476
13:01:21,97	-0,265101	3,173936	-0,189021	0,113991	-1,621020	-0,941014	0,276084	-0,122447	0,105047	-1,631095	5,782125	-0,593915	-0,795002	-3,055759	-1,092084	-25,024765	6,536474	12,135521	0,276084	-0,122447	0,105047	-11,243182	-15,890492	-0,593915	0,276084	-0,122447	0,105047	-11,243182	-15,890492	-0,593915
13:01:22,02	-0,265101	3,173936	-0,189021	0,113991	-1,621020	-0,941014	0,276084	-0,122447	0,105047	-1,631095	5,782125	-0,593915	-0,791876	-3,052737	-1,091576	-25,012699	6,497344	12,126748	0,276084	-0,122447	0,105047	-11,243182	-15,890492	-0,593915	0,276084	-0,122447	0,105047	-11,243182	-15,890492	-0,593915
13:01:22,07	-0,265101	3,173936	-0,189021	0,113991	-1,621020	-0,941014	0,274759	-0,121851	0,103589	-1,687806	5,714022	-0,620846	-0,794856	-3,054313	-1,093541	-25,036926	6,513812	12,108591	0,274759	-0,121851	0,103589	-11,253087	-15,854579	-0,620846	0,274759	-0,121851	0,103589	-11,253087	-15,854579	-0,620846
13:01:22,12	-0,265101	3,173936	-0,189021	0,113991	-1,621020	-0,941014	0,274759	-0,121851	0,103589	-1,687806	5,714022	-0,620846	-0,793550	-3,053320	-1,092728	-25,018374	6,516219	12,147924	0,274759	-0,121851	0,103589	-11,253087	-15,854579	-0,620846	0,274759	-0,121851	0,103589	-11,253087	-15,854579	-0,620846
13:01:22,17	-0,265101	3,173936	-0,189021	0,113991	-1,621020	-0,941014	0,273247	-0,122485	0,104403	-1,643478	5,650234	-0,581513	-0,790627	-3,055379	-1,092331	-24,985121	6,495412	12,121841	0,273247	-0,122485	0,104403	-11,258528	-15,799634	-0,581513	0,273247	-0,122485	0,104403	-11,258528	-15,799634	-0,581513
13:01:22,22	-0,265101	3,173936	-0,189021	0,113991	-1,621020	-0,941014	0,275759	-0,121180	0,109266	-1,711756	5,806356	-0,593830	-0,795936	-3,054843	-1,087865	-24,996509	6,503090	12,135606	0,275759	-0,121180	0,109266	-11,224393	-15,840701	-0,593830	0,275759	-0,121180	0,109266	-11,224393	-15,840701	-0,593830
13:01:22,27	-0,265101	3,173936	-0,189021	0,113991	-1,621020	-0,941014	0,273033	-0,124918	0,103619	-1,547701	5,641701	-0,592064	-0,791336	-3,054352	-1,093512	-25,031504	6,488280	12,137373	0,273033	-0,124918	0,103619	-11,353774	-15,791362	-0,592064	0,273033	-0,124918	0,103619	-11,353774	-15,791362	-0,592064
13:01:22,32	-0,265101	3,173936	-0,189021	0,113991	-1,621020	-0,941014	0,273033	-0,124918	0,103619	-1,547701	5,641701	-0,592064	-0,790823	-3,055767	-1,090790	-25,015199	6,504255	12,120192	0,273033	-0,124918	0,103619	-11,353774	-15,791362	-0,592064	0,273033	-0,124918	0,103619	-11,353774	-15,791362	-0,592064
13:01:22,37	-0,265101	3,173936	-0,189021	0,113991	-1,621020	-0,941014	0,274002	-0,126070	0,106341	-1,465831	5,698261	-0,609244	-0,791325	-3,054872	-1,090799	-25,045250	6,520811	12,131985	0,273478	-0,125187	0,106331	-11,339610	-15,831330	-0,597452	0,273478	-0,125187	0,106331	-11,339610	-15,831330	-0,597452
13:01:22,42	-0,265101	3,173936	-0,189021	0,113991	-1,621020	-0,941014	0,274265	-0,120908	0,105543	-1,732395	5,697129	-0,607584	-0,795425	-3,053414	-1,091588	-25,027069	6,513231	12,121853	0,274265	-0,120908	0,105543	-11,223684	-15,832644	-0,607584	0,274265	-0,120908	0,105543	-11,223684	-15,832644	-0,607584
13:01:22,47	-0,265101	3,173936	-0,189021	0,113991	-1,621020	-0,941014	0,274265	-0,120908	0,105543	-1,732395	5,697129	-0,607584	-0,793059	-3,050420	-1,094013	-24,995659	6,486810	12,164196	0,274265	-0,120908	0,105543	-11,223684	-15,832644	-0,607584	0,274265	-0,120908	0,105543	-11,223684	-15,832644	-0,607584
13:01:22,52	-0,265101	3,173936	-0,189021	0,113991	-1,621020	-0,941014	0,270489	-0,121460	0,103118	-1,710868	5,541224	-0,565241	-0,795228	-3,054241	-1,091759	-25,001074	6,503699	12,132197	0,270489	-0,121460	0,103118	-11,245488	-15,692186	-0,565241	0,270489	-0,121460	0,103118	-11,245488	-15,692186	-0,565241
13:01:22,57	-0,265101	3,173936	-0,189021	0,113991	-1,621020	-0,941014	0,274883	-0,121493	0,105372	-1,697256	5,756566	-0,597240	-0,793651	-3,054458	-1,093882	-25,009278	6,485884	12,151413	0,274883	-0,121493	0,105372	-11,234432	-15,821756	-0,597240	0,274883	-0,121493	0,105372	-11,234432	-15,821756	-0,597240
13:01:22,62	-0,265101	3,173936	-0,189021	0,113991	-1,621020	-0,941014	0,271899	-0,121609	0,104374	-1,693431	5,594625	-0,616456	-0,793635	-3,051715	-1,092757	-25,008034	6,505155	12,112981	0,271899	-0,121609	0,104374	-11,239731	-15,749426	-0,616456	0,271899	-0,121609	0,104374	-11,239731	-15,749426	-0,616456
13:01:22,67	-0,265101	3,173936	-0,189021	0,113991	-1,621020	-0,941014	0,271899	-0,121609	0,104374	-1,693431	5,594625	-0,616456	-0,794468	-3,056956	-1,091258	-25,006545	6,528954	12,138542	0,276854	-0,123508	0,105873	-11,268695	-15,891360	-0,590894	0,276854	-0,123508	0,105873	-11,268695	-15,891360	-0,590894
13:01:22,72	-0,265101	3,173936	-0,189021	0,113991	-1,621020	-0,941014	0,276854	-0,123508	0,105873	-1,573337	5,841707	-0,590894	-0,794640	-3,052993	-1,093089	-25,059125	6,485443	12,127249	0,276854	-0,123508	0,105873	-11,268695	-15,891360	-0,590894	0,276854	-0,123508	0,105873	-11,268695	-15,891360	-0,590894
13:01:22,77	-0,265101	3,173936	-0,189021	0,113991	-1,621020	-0,941014	0,273508	-0,121377	0,104041	-1,748113	5,643926	-0,602188	-0,791249	-3,050461	-1,090777	-24,985333	6,491379	12,150461	0,269620	-0,123048	0,106354	-11,278451	-15,662490	-0,578976	0,269620	-0,123048	0,106354	-11,278451	-15,662490	-0,578976
13:01:22,82	-0,265101	3,173936	-0,189021	0,113991	-1,621020	-0,941014	0,269620	-0,123048	0,106354	-1,619168	5,502676	-0,578976	-0,793079	-3,056181	-1,091283	-25,038343	6,510137	12,126524	0,269620	-0,123048	0,106354	-11,278451	-15,662490	-0,578976	0,269620	-0,123048	0,106354	-11,278451	-15,662490	-0,578976
13:01:22,87	-0,265101	3,173936	-0,189021	0,113991	-1,621020	-0,941014	0,275489	-0,124323	0,105848	-1,563125	5,752553	-0,602913	-0,793014	-3,052747	-1,090806	-25,001341	6,509106	12,111806	0,275489	-0,124323	0,105848	-11,322501	-15,873294	-0,602913	0,275489	-0,124323	0,105848	-11,322501	-15,873294	-0,602913
13:01:22,92	-0,265101	3,173936	-0,189021	0,113991	-1,621020	-0,941014	0,272482	-0,122662	0,106325	-1,631893	5,628771	-0,617631	-0,795038	-3,056596	-1,093390	-25,028337	6,493218	12,118686	0,272482	-0,122662	0,106325	-11,260875	-15,761060	-0,617631	0,272482	-0,122662	0,106325	-11,260875	-15,761060	-0,617631
13:01:22,97	-0,265101	3,173936	-0,189021	0,113991	-1,621020	-0,941014	0,273281	-0,121451	0,102418	-1,685231	5,680600	-0,649471	-0,794462	-3,052833	-1,094712	-24,987630	6,512309	12,079965	0,273281	-0,121451	0,102418	-11,219156	-15,771963	-0,649471	0,273281	-0,121451	0,102418	-11,219156	-15,771963	-0,649471
13:01:23,02	-0,265101	3,173936	-0,189021	0,113991	-1,621020	-0,941014	0,273281	-0,121451	0,102418	-1,685231	5,680600	-0,649471	-0,790140	-3,054990	-1,094684	-25,023090	6,482967	12,118561	0,273281	-0,121451	0,102418	-11,219156	-15,771963	-0,649471	0,273281	-0,121451	0,102418	-11,219156	-15,771963	-0,649471
13:01:23,07	-0,265101	3,173936	-0,189021	0,113991	-1,621020	-0,941014	0,270928	-0,121709	0,101951	-1,673553	5,528019	-0,599496	-0,793063	-3,050925	-1,095179	-25,014681	6,525947	12,129941	0,270928	-0,121709	0,101951	-11,227696	-15,739866	-0,599496	0,270928	-0,121709	0,101951	-11,227696	-15,739866	-0,599496
13:01:23,12	-0,265101	3,173936	-0,189021	0,113991	-1,621020	-0,941014	0,270928	-0,121709	0,101951	-1,673553	5,528019	-0,599496	-0,792416	-3,050945	-1,094286	-24,982043	6,506295	12,133386	0,270622	-0,122279	0,102845	-11,243508	-15,693659	-0,596050	0,270622	-0,122279	0,102845	-11,243508	-15,693659	-0,596050
13:01:23,17	-0,265101	3,173936	-0,189021	0,113991	-1,621020	-0,941014	0,270622	-0,122279	0,102845	-1,644599	5,550182	-0,596050	-0,791650	-3,053351	-1,092433	-25,046751	6,501990	12,123678	0,270622	-0,122279	0,102845	-11,243508	-15,693659	-0,596050	0,270622	-0,122279	0,102845	-11,243508	-15,693659	-0,596050
13:01:23,22	-0,265101	3,173936	-0,189021	0,113991	-1,621020	-0,941014	0,272323	-0,124146	0,104698	-1,583626	5,584764	-0,605758	-0,793065	-3,051064	-1,095475	-25,016747	6,528373	12,125353	0,272323	-0,124146	0,104698	-11,329051	-15,792629	-0,605758	0,272323	-0,124146	0,104698	-11,329051	-15,792629	-0,605758
13:01:23,27	-0,265101	3,173936	-0,189021	0,113991	-1,621020	-0,941014	0,269828	-0,122717	0,104365	-1,667803	5,484190	-0,614153	-0,791640	-3,050475	-1,092766	-25,026399	6,478824	12,115283	0,269828	-0,122717	0,104365	-11,301077	-15,697281	-0,614153	0,269828	-0,122717	0,104365	-11,301077	-15,697281	-0,614153
13:01:23,32	-0,265101	3,173936	-0,189021	0,113991	-1,621020	-0,941014	0,269828	-0,122717	0,104365	-1,667803	5,484190	-0,614153	-0,794288	-3,055300	-1,094658	-25,035955	6,501562	12,166961	0,275330	-0,122836	0,102473	-11,289310	-15,862732	-0,562475	0,275330	-0,122836	0,102473	-11,289310	-15,862732	-0,562475
13:01:23,37	-0,265101	3,173936	-0,189021	0,113991	-1,621020	-0,941014	0,272516	-0,125275	0,106327	-1,536387	5,600979	-0,598237	-0,790769	-3,054083	-1,090803	-25,047148	6,488936	12,131199	0,272516	-0,125275	0,106327	-11,370491	-15,791559	-0,598237	0,272516	-0,125275	0,106327	-11,370491	-15,791559	-0,598237
13:01:23,42	-0,265101	3,173936	-0,189021	0,113991	-1,621020	-0,941014	0,272516	-0,125275	0,106327	-1,536387	5,600979	-0,598237	-0,790759	-3,050857	-1,093928	-25,021044	6,462684	12,113091	0,272516	-0,125275	0,106327	-11,370491	-15,791559	-0,598237	0,272516	-0,125275	0,106327	-11,370491	-15,791559	-0,598237
13:01:23,47	-0,265101	3,173936	-0,189021	0,113991	-1,621020	-0,941014	0,269718	-0,123671	0,103202	-1,629503	5,491195	-0,616345	-0,796077	-3,053629	-1,093551	-25,056485	6,519074	12,113702	0,269718	-0,123671	0,103202	-11,337655	-15,681668	-0,616345	0,269718	-0,123671	0,103202	-11,337655	-15,681668	-0,616345
13:01:23,52	-0,265101	3,173936	-0,189021	0,113991	-1,621020	-0,941014	0,274797	-0,121916	0,104010	-1,678812	5,738555	-0,592470	-0,794818	-3,054379	-1,093121	-25,014581	6,507378	12,136967	0,274797	-0,121916	0,104010	-11,249217	-15,833012	-0,592470	0,274797	-0,121916	0,104010	-11,249217	-15,833012	-0,592470
13:01:23,57	-0,265101	3,173936	-0,189021	0,113991	-1,621020	-0,941014	0,271425	-0,124680	0,104364	-1,570173	5,572150	-0,631529	-0,790739	-3,052840	-1,092767	-25,024367	6,472533	12,097908	0,271425	-0,124680	0,104364	-11,357522	-15,734702	-0,631529	0,271425	-0,124680	0,104364	-11,357522	-15,734702	-0,631529
13:01:23,62	-0,265101	3,173936	-0,189021	0,113991	-1,621020	-0,941014	0,269597	-0,118344	0,101941	-1,854709	5,452810	-0,587336	-0,795311	-3,048089	-1,095189	-25,022949	6,523555	12,142100	0,269597	-0,118344	0,101941	-11,144744	-15,710542	-0,587336	0,269597	-0,118344	0,101941	-11,144744	-15,710542	-0,587336
13:01:23,67	-0,265101	3,173936	-0,189021	0,113991	-1,621020	-0,941014	0,275095	-0,121879	0,099857	-1,667607	5,756927	-0,607550	-0,794999	-3,054618	-1,097273	-25,005501	6,517320	12,121886	0,275095	-0,121879	0,099857	-11,235075	-15,838008	-0,607550	0,275095	-0,121879	0,099857	-11,235075	-15,838008	-0,607550
13:01:23,72	-0,265101	3,173936	-0,189021	0,113991	-1,621020	-0,941014	0,275095	-0,121879	0,099857	-1,667607	5,756927	-0,607550	-0,792519	-3,052796	-1,095868	-25,035919	6,512845	12,120284	0,275095	-0,121879	0,099857	-11,235075	-15,838008	-0,607550	0,275095	-0,121879	0,099857	-11,235075	-15,838008	-0,607550
13:01:23,77	-0,265101	3,173936	-0,189021	0,113991	-1,621020	-0,941014	0,272277	-0,123116	0,101263	-1,622359	5,586310	-0,609152	-0,793065	-3,053849	-1,094304	-25,023643	6,518825	12,119148	0,272277	-0,123116	0,101263	-11,286944	-15,787449	-0,609152	0,272277	-0,123116	0,101263	-11,286944	-15,787449	-0,609152
13:01:23,82	-0,265101	3,173936	-0,189021	0,113991	-1,621020	-0,941014	0,274716	-0,124498	0,103241	-1,567836	5,708468	-0,572290	-0,792541	-3,055600	-1,093890	-25,048646	6,500150	12,157146	0,274716	-0,124498	0,103241	-11,340934	-15,856759	-0,572290	0,274716	-0,124498	0,103241	-11,340934	-15,856759	-0,572290
13:01:23,87	-0,265101	3,173936	-0,189021	0,113991	-1,621020	-0,941014	0,274075	-0,121473	0,100089	-1,700231	5,691302	-0,628444	-0,794841	-3,053532	-1,097042	-25,022183	6,513655	12,100993	0,274075	-0,121473	0,100089	-11,235833	-15,823607	-0,628444	0,274075	-0,121473	0,100089	-11,235833	-15,823607	-0,628444
13:01:23,92	-0,265101	3,173936	-0,189021	0,113991	-1,621020	-0,941014	0,274075	-0,121473	0,100089	-1,700231	5,691302	-0,628444	-0,793599	-3,050969	-1,095065	-24,982147	6,505073	12,133614	0,274075	-0,121473	0,100089	-11,235833	-15,823607	-0,628444	0,274075	-0,121473	0,100089	-11,235833	-15,823607	-0,628444
13:01:23,97	-0,265101	3,173936	-0,189021	0,113991	-1,621020	-0,941014	0,271235	-0,121267	0,102066	-1,698314	5,582565	-0,595823	-0,794574	-3,054629	-1,095648	-25,024216	6,480067	12,140156	0,271235	-0,121267	0,102066	-11,217809	-15,709374	-0,595823	0,271235	-0,121267	0,102066	-11,217809	-15,709374	-0,595823
13:01:24,02	-0,265101	3,173936	-0,189021	0,113991	-1,621020	-0,941014	0,273202	-0,121671	0,103989	-1,707270	5,672853	-0,617143	-0,794233	-3,052875	-1,093142	-25,007532	6,485149	12,112294	0,273202	-0,121671	0,103989	-11,258455	-15,773534	-0,617143	0,273202	-0,121671	0,103989	-11,258455	-15,773534	-0,617143
13:01:24,07	-0,265101	3,173936	-0,189021	0,113991	-1,621020	-0,941014	0,273202	-0,121671	0,103989	-1,707270	5,672853	-0,617143	-0,793115	-3,056016	-1,095969	-25,030548	6,470826	12,136130	0,275364	-0,124210	0,101161	-11,349649	-15,843584	-0,593307	0,275364	-0,124210	0,101161	-11,349649	-15,843584	-0,593307
13:01:24,12	-0,265101	3,173936	-0,189021	0,113991	-1,621020	-0,941014	0,272437	-0,118579	0,102046	-1,825961	5,639786	-0,615246	-0,794302	-3,051996	-1,095462	-25,032167	6,494835	12,148303	0,272437	-0,118579	0,102046	-11,134442	-15,746539	-0,615246	0,272437	-0,118579	0,102046	-11,134442	-15,746539	-0,615246
13:01:24,17	-0,265101	3,173936	-0,189021	0,113991	-1,621020	-0,941014	0,269427	-0,124255	0,101989	-1,545451	5,468749	-0,563232	-0,790107	-3,050897	-1,095141	-25,000532	6,512791	12,166204	0,269427	-0,124255	0,101989	-11,299499	-15,681233	-0,563232	0,269427	-0,124255	0,101989	-11,299499	-15,681233	-0,563232
13:01:24,22	-0,265101	3,173936	-0,189021	0,113991	-1,621020	-0,941014	0,273417	-0,123131	0,104387	-1,604536	5,637090	-0,596164	-0,793076	-3,053791	-1,092744	-25,034758	6,531864	12,133273	0,273417	-0,123131	0,104387	-11,270287	-15,826165	-0,596164	0,273417	-0,123131	0,104387	-11,270287	-15,826165	-0,596164
13:01:24,27	-0,265101	3,173936	-0,189021	0,113991	-1,621020	-0,941014	0,273035	-0,121623	0,102079	-1,686954	5,677715	-0,586700	-0,794190	-3,052706	-1,095052	-24,984363	6,498100	12,142736	0,273035	-0,121623	0,102079	-11,234389	-15,755498	-0,586700	0,273035	-0,121623	0,102079	-11,234389	-15,755498	-0,586700
13:01:24,32	-0,265101	3,173936	-0,189021	0,113991	-1,621020	-0,941014	0,274281	-0,123493	0,101791	-1,638469	5,669462	-0,584318	-0,793194	-3,054720	-1,095340	-25,072001	6,492423	12,145118	0,274281	-0,123493	0,101791	-11,332669	-15,861582	-0,584318	0,274281	-0,123493	0,101791	-11,332669	-15,861582	-0,584318
13:01:24,37	-0,265101	3,173936	-0,189021	0,113991	-1,621020	-0,941014	0,277862	-0,122334	0,102478	-1,675614	5,919832	-0,583439	-0,795988	-3,057242	-1,094653	-25,004867	6,480360	12,145997	0,277862	-0,122334	0,102478	-11,278836	-15,892301	-0,583439	0,277862	-0,122334	0,102478	-11,278836	-15,892301	-0,583439
13:01:24,42	-0,265101	3,173936	-0,189021	0,113991	-1,621020	-0,941014	0,274146	-0,123545	0,101960	-1,621231	5,717469	-0,607638	-0,793082	-3,054629	-1,095170	-25,017085	6,477497	12,121799	0,274146	-0,123545	0,101960	-11,319517	-15,802985	-0,607638	0,274146	-0,123545	0,101960	-11,319517	-15,802985	-0,607638
13:01:24,47	-0,265101	3,173936	-0,189021	0,113991	-1,621020	-0,941014	0,274146	-0,123545	0,101960	-1,621231	5,717469	-0,607638	-0,793601	-3,053925	-1,094291	-24,983983	6,472795	12,112309	0,274146	-0,123545	0,101960	-11,319517	-15,802985	-0,607638	0,274146	-0,123545	0,101960	-11,319517	-15,802985	-0,607638
13:01:24,52	-0,265101	3,173936	-0,189021	0,113991	-1,621020	-0,941014	0,273796	-0,122743	0,102839	-1,650470	5,730276	-0,617128	-0,794259	-3,051483	-1,094308	-25,012614	6,485058	12,122945	0,273796	-0,122743	0,102839	-11,285777	-15,762687	-0,617128	0,273796	-0,122743	0,102839	-11,285777	-15,762687	-0,617128
13:01:24,57	-0,265101	3,173936	-0,189021	0,113991	-1,621020	-0,941014	0,272010	-0,120952	0,102823	-1,747283	5,606476	-0,606492	-0,794149	-3,051129	-1,094257	-24,971759	6,533742	12,167731	0,272010	-0,120952	0,102823	-11,242018	-15,746283	-0,606492	0,272010	-0,120952	0,102823	-11,242018	-15,746283	-0,606492
13:01:24,62	-0,265101	3,173936	-0,189021	0,113991	-1,621020	-0,941014	0,272444	-0,123261	0,102064	-1,620668	5,630097	-0,596137	-0,792476	-3,053013	-1,095067	-25,008428	6,490186	12,133299	0,272444	-0,123261	0,102064	-11,296679	-15,756719	-0,596137	0,272444	-0,123261	0,102064	-11,296679	-15,756719	-0,596137
13:01:24,67	-0,265101	3,173936	-0,189021	0,113991	-1,621020	-0,941014	0,272444	-0,123261	0,102064	-1,620668	5,630097	-0,596137	-0,794048	-3,053767	-1,093409	-25,020165	6,496734	12,103167	0,273883	-0,122277	0,103721	-11,270789	-15,808294	-0,626270	0,273883	-0,122277	0,103721	-11,270789	-15,808294	-0,626270
