# Supplementary material for: Characterization of interfragmentary motion associated with common osteosynthesis devices for rat fracture healing studies
Source: PLoS One. 2017 Apr 28;12(4):e0176735. doi: 10.1371/journal.pone.0176735 (PMC5409164; doi:10.1371/journal.pone.0176735)
Supplement: S1 Dataset — (ZIP) [file pone.0176735.s001.zip › S1_Dataset/UlmExFix/Specimen05/ULM-Fix-EX_05U.txt]

%Tester: Sukopp Matthias
%Projekt: 
%Zeit: 13.03.2015 11:23:34
%Dateipfad: D:\Messungen\Fixator\Measurements\Fixator_20150313.txt
%Kommentar: Ulm-Fix-Ex_05-U
%VI Version: D:\LVProjekte\Fixator\HauptVI\Fixator_v0.12.vi
%Virtueller Drehpunkt: 	0,0000	0,0000	0,0000
%Sensor zu Hexapod (Mitte): 	0,000000	0,000000	-26,500000
%Sensor zu Hexapod Trans (Mitte): 	-0,500000	-0,866025	0,000000	-0,866025	0,500000	0,000000	0,000000	0,000000	1,000000
%Hexapod zu Labor (Mitte): 	0,603897	3,272909	-0,123986
%Hexapod zu Labor Trans (Mitte): 	0,999935	0,011348	-0,001191	-0,011327	0,999799	0,016525	0,001379	-0,016511	0,999863
%Labor zu CR (Mitte): 	0,000000	0,000000	78,500000
%Labor zu CR Trans (Mitte): 	1,000000	0,000000	0,000000	0,000000	1,000000	0,000000	0,000000	0,000000	1,000000
%Zentrum Sensormasse: 	0,000000	0,000000	2,000000
%Sensormasse: 	200,000000E-3
--------------------------------------------------
Time	X	Y	Z	U	V	W	Exp_ Fx	Exp_ Fy	Exp_ Fz	Exp_ Mx	Exp_ My	Exp_ Mz	Sen_ Fx	Sen_ Fy	Sen_ Fz	Sen_ Mx	Sen_ My	Sen_ Mz	Hex_ Fx	Hex_ Fy	Hex_ Fz	Hex_ Mx	Hex_ My	Hex_ Mz	Lab_ Fx	Lab_ Fy	Lab_ Fz	Lab_ Mx	Lab_ My	Lab_ Mz	Laser
11:23:34,36	0,603897	3,272909	-0,123986	-0,946043	-0,078997	-0,648994	-0,009086	-0,047217	-0,099040	1,381044	0,112039	1,485327	-0,589698	-2,859059	-1,290226	-13,987862	7,409061	13,835781	-0,009086	-0,047217	-0,099040	-2,325462	0,825271	1,485327	-0,009086	-0,047217	-0,099040	-2,325462	0,825271	1,485327
11:23:34,41	0,603897	3,272909	-0,123986	-0,946043	-0,078997	-0,648994	-0,009086	-0,047217	-0,099040	1,381044	0,112039	1,485327	-0,592631	-2,861459	-1,289442	-13,993059	7,419191	13,839664	-0,009086	-0,047217	-0,099040	-2,325462	0,825271	1,485327	-0,009086	-0,047217	-0,099040	-2,325462	0,825271	1,485327
11:23:34,46	0,603897	3,272909	-0,123986	-0,946043	-0,078997	-0,648994	-0,005541	-0,045876	-0,098255	1,317507	0,286779	1,489210	-0,591504	-2,862591	-1,289422	-14,021141	7,433500	13,874342	-0,005541	-0,045876	-0,098255	-2,283761	0,721780	1,489210	-0,005541	-0,045876	-0,098255	-2,283761	0,721780	1,489210
11:23:34,51	0,603897	3,272909	-0,123986	-0,946043	-0,078997	-0,648994	-0,005124	-0,047418	-0,098236	1,396015	0,277005	1,523887	-0,592721	-2,858112	-1,290251	-14,023132	7,412501	13,835887	-0,005124	-0,047418	-0,098236	-2,326260	0,679247	1,523887	-0,005124	-0,047418	-0,098236	-2,326260	0,679247	1,523887
11:23:34,56	0,603897	3,272909	-0,123986	-0,946043	-0,078997	-0,648994	-0,008395	-0,044124	-0,099064	1,205567	0,115704	1,485432	-0,592121	-2,862095	-1,290621	-14,012708	7,367898	13,829244	-0,008395	-0,044124	-0,099064	-2,258161	0,774696	1,485432	-0,008395	-0,044124	-0,099064	-2,258161	0,774696	1,485432
11:23:34,61	0,603897	3,272909	-0,123986	-0,946043	-0,078997	-0,648994	-0,009625	-0,046168	-0,097126	1,319710	0,054024	1,470257	-0,590335	-2,859404	-1,289056	-14,012104	7,411795	13,854626	-0,009625	-0,046168	-0,097126	-2,304466	0,809554	1,470257	-0,009625	-0,046168	-0,097126	-2,304466	0,809554	1,470257
11:23:34,66	0,603897	3,272909	-0,123986	-0,946043	-0,078997	-0,648994	-0,008789	-0,048011	-0,098249	1,379420	0,142514	1,502877	-0,589158	-2,859713	-1,289436	-13,996281	7,364348	13,853331	-0,008789	-0,048011	-0,098249	-2,389445	0,832483	1,502877	-0,008789	-0,048011	-0,098249	-2,389445	0,832483	1,502877
11:23:34,71	0,603897	3,272909	-0,123986	-0,946043	-0,078997	-0,648994	-0,008789	-0,048011	-0,098249	1,379420	0,142514	1,502877	-0,593864	-2,858880	-1,290622	-14,003921	7,404852	13,845049	-0,008789	-0,048011	-0,098249	-2,389445	0,832483	1,502877	-0,008789	-0,048011	-0,098249	-2,389445	0,832483	1,502877
11:23:34,76	0,603897	3,272909	-0,123986	-0,946043	-0,078997	-0,648994	-0,007158	-0,043519	-0,099435	1,177083	0,200478	1,494595	-0,590392	-2,863211	-1,288672	-14,057930	7,434742	13,855023	-0,007158	-0,043519	-0,099435	-2,239144	0,762383	1,494595	-0,007158	-0,043519	-0,099435	-2,239144	0,762383	1,494595
11:23:34,81	0,603897	3,272909	-0,123986	-0,946043	-0,078997	-0,648994	-0,005143	-0,048691	-0,097485	1,444893	0,243525	1,504568	-0,589696	-2,863186	-1,289435	-13,995223	7,396343	13,834356	-0,005143	-0,048691	-0,097485	-2,377313	0,647275	1,504568	-0,005143	-0,048691	-0,097485	-2,377313	0,647275	1,504568
11:23:34,86	0,603897	3,272909	-0,123986	-0,946043	-0,078997	-0,648994	-0,011032	-0,048801	-0,096724	1,478608	-0,019533	1,475866	-0,587353	-2,858166	-1,287911	-14,006570	7,437416	13,826320	-0,011032	-0,048801	-0,096724	-2,352232	0,846461	1,475866	-0,011032	-0,048801	-0,096724	-2,352232	0,846461	1,475866
11:23:34,91	0,603897	3,272909	-0,123986	-0,946043	-0,078997	-0,648994	-0,011032	-0,048801	-0,096724	1,478608	-0,019533	1,475866	-0,590371	-2,858308	-1,289843	-14,012580	7,376028	13,849275	-0,011032	-0,048801	-0,096724	-2,352232	0,846461	1,475866	-0,011032	-0,048801	-0,096724	-2,352232	0,846461	1,475866
11:23:34,96	0,603897	3,272909	-0,123986	-0,946043	-0,078997	-0,648994	-0,009400	-0,046258	-0,098656	1,290225	0,090798	1,498820	-0,589109	-2,864078	-1,289022	-13,999451	7,406785	13,863523	-0,009400	-0,046258	-0,098656	-2,341022	0,828713	1,498820	-0,009400	-0,046258	-0,098656	-2,341022	0,828713	1,498820
11:23:35,01	0,603897	3,272909	-0,123986	-0,946043	-0,078997	-0,648994	-0,005387	-0,047870	-0,099446	1,366704	0,274668	1,474787	-0,590982	-2,862590	-1,290632	-14,037756	7,382105	13,825242	-0,005387	-0,047870	-0,099446	-2,391056	0,697510	1,474787	-0,005387	-0,047870	-0,099446	-2,391056	0,697510	1,474787
11:23:35,06	0,603897	3,272909	-0,123986	-0,946043	-0,078997	-0,648994	-0,005387	-0,047870	-0,099446	1,366704	0,274668	1,474787	-0,590285	-2,858837	-1,288302	-13,992322	7,408467	13,815188	-0,005387	-0,047870	-0,099446	-2,391056	0,697510	1,474787	-0,005387	-0,047870	-0,099446	-2,391056	0,697510	1,474787
11:23:35,11	0,603897	3,272909	-0,123986	-0,946043	-0,078997	-0,648994	-0,007602	-0,050766	-0,098631	1,571976	0,156020	1,505378	-0,587365	-2,862119	-1,289818	-14,013423	7,431152	13,855833	-0,007602	-0,050766	-0,098631	-2,413175	0,752765	1,505378	-0,007602	-0,050766	-0,098631	-2,413175	0,752765	1,505378
11:23:35,16	0,603897	3,272909	-0,123986	-0,946043	-0,078997	-0,648994	-0,007271	-0,048936	-0,100191	1,451525	0,217669	1,489905	-0,589117	-2,861491	-1,291377	-13,987580	7,387073	13,840359	-0,007271	-0,048936	-0,100191	-2,389913	0,788405	1,489905	-0,007271	-0,048936	-0,100191	-2,389913	0,788405	1,489905
11:23:35,21	0,603897	3,272909	-0,123986	-0,946043	-0,078997	-0,648994	-0,009201	-0,045702	-0,099424	1,302895	0,064134	1,520446	-0,590952	-2,858202	-1,290611	-14,023856	7,430574	13,870901	-0,009201	-0,045702	-0,099424	-2,284679	0,786388	1,520446	-0,009201	-0,045702	-0,099424	-2,284679	0,786388	1,520446
11:23:35,26	0,603897	3,272909	-0,123986	-0,946043	-0,078997	-0,648994	-0,010760	-0,048938	-0,097849	1,451508	0,032494	1,518390	-0,593843	-2,862940	-1,289828	-14,005368	7,401858	13,843887	-0,010760	-0,048938	-0,097849	-2,390094	0,877176	1,518390	-0,010760	-0,048938	-0,097849	-2,390094	0,877176	1,518390
11:23:35,31	0,603897	3,272909	-0,123986	-0,946043	-0,078997	-0,648994	-0,008906	-0,047853	-0,098281	1,365755	0,088112	1,489455	-0,589236	-2,859534	-1,289467	-14,040888	7,383794	13,839910	-0,008906	-0,047853	-0,098281	-2,390728	0,787212	1,489455	-0,008906	-0,047853	-0,098281	-2,390728	0,787212	1,489455
11:23:35,36	0,603897	3,272909	-0,123986	-0,946043	-0,078997	-0,648994	-0,008906	-0,047853	-0,098281	1,365755	0,088112	1,489455	-0,590987	-2,859196	-1,288697	-14,039310	7,398198	13,834789	-0,008323	-0,046168	-0,097510	-2,332817	0,765934	1,484334	-0,008323	-0,046168	-0,097510	-2,332817	0,765934	1,484334
11:23:35,41	0,603897	3,272909	-0,123986	-0,946043	-0,078997	-0,648994	-0,008323	-0,046168	-0,097510	1,291407	0,112578	1,484334	-0,593244	-2,861430	-1,286743	-14,003887	7,395928	13,817906	-0,008323	-0,046168	-0,097510	-2,332817	0,765934	1,484334	-0,008323	-0,046168	-0,097510	-2,332817	0,765934	1,484334
11:23:35,46	0,603897	3,272909	-0,123986	-0,946043	-0,078997	-0,648994	-0,003551	-0,047000	-0,097496	1,342922	0,397723	1,458402	-0,592653	-2,863745	-1,288682	-14,003149	7,386863	13,808856	-0,003551	-0,047000	-0,097496	-2,346593	0,676451	1,458402	-0,003551	-0,047000	-0,097496	-2,346593	0,676451	1,458402
11:23:35,51	0,603897	3,272909	-0,123986	-0,946043	-0,078997	-0,648994	-0,009070	-0,048580	-0,100203	1,440165	0,122519	1,480783	-0,588525	-2,859754	-1,291390	-13,985363	7,394047	13,831237	-0,009070	-0,048580	-0,100203	-2,373333	0,834529	1,480783	-0,009070	-0,048580	-0,100203	-2,373333	0,834529	1,480783
11:23:35,56	0,603897	3,272909	-0,123986	-0,946043	-0,078997	-0,648994	-0,006730	-0,043796	-0,099035	1,212803	0,214142	1,504666	-0,587934	-2,860590	-1,288661	-14,000618	7,423987	13,845206	-0,006730	-0,043796	-0,099035	-2,225185	0,742420	1,504666	-0,006730	-0,043796	-0,099035	-2,225185	0,742420	1,504666
11:23:35,61	0,603897	3,272909	-0,123986	-0,946043	-0,078997	-0,648994	-0,007832	-0,045229	-0,098301	1,281052	0,168515	1,441145	-0,592046	-2,859151	-1,289488	-13,993721	7,416340	13,791600	-0,007832	-0,045229	-0,098301	-2,269411	0,783335	1,441145	-0,007832	-0,045229	-0,098301	-2,269411	0,783335	1,441145
11:23:35,66	0,603897	3,272909	-0,123986	-0,946043	-0,078997	-0,648994	-0,007955	-0,043016	-0,097919	1,169675	0,107263	1,471293	-0,593901	-2,857939	-1,289105	-14,039408	7,446978	13,821748	-0,007955	-0,043016	-0,097919	-2,207081	0,731695	1,471293	-0,007955	-0,043016	-0,097919	-2,207081	0,731695	1,471293
11:23:35,71	0,603897	3,272909	-0,123986	-0,946043	-0,078997	-0,648994	-0,007313	-0,048215	-0,095910	1,428502	0,183016	1,512615	-0,589719	-2,861094	-1,287097	-14,008444	7,415800	13,863070	-0,007313	-0,048215	-0,095910	-2,356372	0,757106	1,512615	-0,007313	-0,048215	-0,095910	-2,356372	0,757106	1,512615
11:23:35,76	0,603897	3,272909	-0,123986	-0,946043	-0,078997	-0,648994	-0,010017	-0,043934	-0,099037	1,196936	0,077842	1,504000	-0,592075	-2,856611	-1,290223	-13,982224	7,390329	13,854455	-0,010017	-0,043934	-0,099037	-2,251871	0,864208	1,504000	-0,010017	-0,043934	-0,099037	-2,251871	0,864208	1,504000
11:23:35,81	0,603897	3,272909	-0,123986	-0,946043	-0,078997	-0,648994	-0,011601	-0,049773	-0,098624	1,507651	-0,043456	1,534732	-0,593213	-2,863714	-1,289056	-14,003365	7,434932	13,829914	-0,011601	-0,049773	-0,098624	-2,399491	0,867202	1,534732	-0,011601	-0,049773	-0,098624	-2,399491	0,867202	1,534732
11:23:35,86	0,603897	3,272909	-0,123986	-0,946043	-0,078997	-0,648994	-0,011601	-0,049773	-0,098624	1,507651	-0,043456	1,534732	-0,594477	-2,858572	-1,291420	-14,013786	7,400942	13,826070	-0,011601	-0,049773	-0,098624	-2,399491	0,867202	1,534732	-0,011601	-0,049773	-0,098624	-2,399491	0,867202	1,534732
11:23:35,91	0,603897	3,272909	-0,123986	-0,946043	-0,078997	-0,648994	-0,007119	-0,042834	-0,100234	1,133129	0,195942	1,475616	-0,589124	-2,856722	-1,290239	-13,988528	7,406280	13,831308	-0,007119	-0,042834	-0,100234	-2,229303	0,754749	1,475616	-0,007119	-0,042834	-0,100234	-2,229303	0,754749	1,475616
11:23:35,96	0,603897	3,272909	-0,123986	-0,946043	-0,078997	-0,648994	-0,007736	-0,044586	-0,095146	1,244946	0,169723	1,507022	-0,592651	-2,858913	-1,286332	-13,998328	7,415920	13,857476	-0,007736	-0,044586	-0,095146	-2,255037	0,777014	1,507022	-0,007736	-0,044586	-0,095146	-2,255037	0,777014	1,507022
11:23:36,01	0,603897	3,272909	-0,123986	-0,946043	-0,078997	-0,648994	-0,003756	-0,045526	-0,097465	1,295224	0,368208	1,507891	-0,591539	-2,858120	-1,290635	-14,017515	7,403962	13,835993	-0,003756	-0,045526	-0,097465	-2,278552	0,663070	1,507891	-0,003756	-0,045526	-0,097465	-2,278552	0,663070	1,507891
11:23:36,06	0,603897	3,272909	-0,123986	-0,946043	-0,078997	-0,648994	-0,007834	-0,047320	-0,097849	1,391980	0,200757	1,498414	-0,590234	-2,860195	-1,289035	-13,964614	7,402080	13,848868	-0,007834	-0,047320	-0,097849	-2,322613	0,815721	1,498414	-0,007834	-0,047320	-0,097849	-2,322613	0,815721	1,498414
11:23:36,11	0,603897	3,272909	-0,123986	-0,946043	-0,078997	-0,648994	-0,007834	-0,047320	-0,097849	1,391980	0,200757	1,498414	-0,590350	-2,862340	-1,287522	-14,025140	7,386003	13,818645	-0,007834	-0,047320	-0,097849	-2,322613	0,815721	1,498414	-0,007834	-0,047320	-0,097849	-2,322613	0,815721	1,498414
11:23:36,16	0,603897	3,272909	-0,123986	-0,946043	-0,078997	-0,648994	-0,002977	-0,043229	-0,099020	1,157957	0,421655	1,512616	-0,596205	-2,862356	-1,290207	-14,002685	7,399439	13,863071	-0,002977	-0,043229	-0,099020	-2,235540	0,655370	1,512616	-0,002977	-0,043229	-0,099020	-2,235540	0,655370	1,512616
11:23:36,21	0,603897	3,272909	-0,123986	-0,946043	-0,078997	-0,648994	-0,010620	-0,047665	-0,097093	1,379928	0,045859	1,493304	-0,592098	-2,863165	-1,291778	-14,012176	7,397125	13,835569	-0,010620	-0,047665	-0,097093	-2,361800	0,879557	1,493304	-0,010620	-0,047665	-0,097093	-2,361800	0,879557	1,493304
11:23:36,26	0,603897	3,272909	-0,123986	-0,946043	-0,078997	-0,648994	-0,007939	-0,047872	-0,099397	1,412166	0,172833	1,519168	-0,589704	-2,860380	-1,290584	-13,988329	7,405938	13,869623	-0,007939	-0,047872	-0,099397	-2,345757	0,796037	1,519168	-0,007939	-0,047872	-0,099397	-2,345757	0,796037	1,519168
11:23:36,31	0,603897	3,272909	-0,123986	-0,946043	-0,078997	-0,648994	-0,007939	-0,047872	-0,099397	1,412166	0,172833	1,519168	-0,590832	-2,860513	-1,288646	-13,971739	7,408005	13,853589	-0,007939	-0,047872	-0,099397	-2,345757	0,796037	1,519168	-0,007939	-0,047872	-0,099397	-2,345757	0,796037	1,519168
11:23:36,36	0,603897	3,272909	-0,123986	-0,946043	-0,078997	-0,648994	-0,007260	-0,046961	-0,097459	1,374884	0,221460	1,503134	-0,538391	-2,903542	-1,304935	-15,949812	5,119719	14,234739	-0,007260	-0,046961	-0,097459	-2,311534	0,791384	1,503134	-0,007260	-0,046961	-0,097459	-2,311534	0,791384	1,503134
11:23:36,41	0,603897	3,272909	-0,123986	-0,946043	-0,078997	-0,648994	0,003784	-0,113891	-0,113748	1,884522	0,226840	1,884284	-0,579062	-2,878636	-1,312219	-14,104327	7,809880	13,992953	0,003784	-0,113891	-0,113748	-7,055942	-0,070205	1,884284	0,003784	-0,113891	-0,113748	-7,055942	-0,070205	1,884284
11:23:36,46	0,603897	3,272909	-0,123986	-0,946043	-0,078997	-0,648994	0,002551	-0,066216	-0,121032	2,657890	0,415855	1,642498	-0,614528	-2,879116	-1,294660	-14,341833	9,718751	13,787707	0,002551	-0,066216	-0,121032	-2,540053	0,215638	1,642498	0,002551	-0,066216	-0,121032	-2,540053	0,215638	1,642498
11:23:36,51	0,603921	3,272831	-0,123969	-0,896042	-0,078999	-0,648966	0,020699	-0,035742	-0,103473	2,607603	0,199444	1,437252	-0,601432	-2,882932	-1,295585	-14,021147	8,989472	13,860213	0,020699	-0,035742	-0,103473	-0,198107	-1,425414	1,437252	0,020699	-0,035742	-0,103473	-0,198107	-1,425414	1,437252
11:23:36,56	0,603921	3,272831	-0,123969	-0,896042	-0,078999	-0,648966	0,017456	-0,048991	-0,104398	2,825342	0,673176	1,509759	-0,594979	-2,875576	-1,299884	-14,004996	8,982560	13,850113	0,017456	-0,048991	-0,104398	-1,020449	-0,697114	1,509759	0,017456	-0,048991	-0,104398	-1,020449	-0,697114	1,509759
11:23:36,61	0,603921	3,272831	-0,123969	-0,896042	-0,078999	-0,648966	0,011432	-0,048888	-0,108320	2,825569	0,364501	1,484373	-0,598509	-2,877664	-1,299507	-14,014370	8,992031	13,834828	0,011432	-0,048888	-0,108320	-1,012103	-0,532882	1,484373	0,011432	-0,048888	-0,108320	-1,012103	-0,532882	1,484373
11:23:36,66	0,603921	3,272831	-0,123969	-0,896042	-0,078999	-0,648966	0,006826	-0,047692	-0,109483	2,780444	0,185159	1,475176	-0,597241	-2,873077	-1,300670	-13,953752	8,976687	13,825631	0,006826	-0,047692	-0,109483	-0,963412	-0,350655	1,475176	0,006826	-0,047692	-0,109483	-0,963412	-0,350655	1,475176
11:23:36,71	0,603921	3,272831	-0,123969	-0,896042	-0,078999	-0,648966	0,006826	-0,047692	-0,109483	2,780444	0,185159	1,475176	-0,599066	-2,879151	-1,294457	-14,003599	8,959183	13,815740	0,006826	-0,047692	-0,109483	-0,963412	-0,350655	1,475176	0,006826	-0,047692	-0,109483	-0,963412	-0,350655	1,475176
11:23:36,76	0,603921	3,272831	-0,123969	-0,896042	-0,078999	-0,648966	0,012998	-0,049149	-0,103270	2,816115	0,471708	1,465285	-0,595455	-2,870833	-1,299084	-13,932198	8,962244	13,863384	0,012998	-0,049149	-0,103270	-1,042099	-0,548640	1,465285	0,012998	-0,049149	-0,103270	-1,042099	-0,548640	1,465285
11:23:36,81	0,603921	3,272831	-0,123969	-0,896042	-0,078999	-0,648966	0,003989	-0,048117	-0,107897	2,800814	0,063532	1,512930	-0,594951	-2,874845	-1,299098	-13,967148	8,911162	13,842227	0,003989	-0,048117	-0,107897	-0,976405	-0,249591	1,512930	0,003989	-0,048117	-0,107897	-0,976405	-0,249591	1,512930
11:23:36,86	0,603921	3,272831	-0,123969	-0,896042	-0,078999	-0,648966	-0,021176	-0,123401	-0,113505	3,251361	0,043508	1,925769	-0,517675	-2,886681	-1,304692	-14,548395	5,317899	14,276223	-0,021176	-0,123401	-0,113505	-6,435610	1,705799	1,925769	-0,021176	-0,123401	-0,113505	-6,435610	1,705799	1,925769
11:23:36,91	0,603921	3,272831	-0,123969	-0,896042	-0,078999	-0,648966	-0,021176	-0,123401	-0,113505	3,251361	0,043508	1,925769	-0,577087	-2,891410	-1,311269	-13,833926	8,777557	13,985123	-0,021176	-0,123401	-0,113505	-6,435610	1,705799	1,925769	-0,021176	-0,123401	-0,113505	-6,435610	1,705799	1,925769
11:23:36,96	0,603921	3,272831	-0,123969	-0,896042	-0,078999	-0,648966	0,012625	-0,074313	-0,120082	4,052171	0,690086	1,634668	-0,593213	-2,871359	-1,298810	-12,680884	9,791329	13,802932	0,012625	-0,074313	-0,120082	-1,781393	-0,301012	1,634668	0,012625	-0,074313	-0,120082	-1,781393	-0,301012	1,634668
11:23:37,01	0,603952	3,272915	-0,123992	-0,846006	-0,079030	-0,648995	0,003324	-0,050322	-0,107623	4,259116	0,698072	1,452477	-0,570469	-2,860146	-1,299412	-12,115306	8,904691	13,878041	0,003324	-0,050322	-0,107623	0,308839	0,437162	1,452477	0,003324	-0,050322	-0,107623	0,308839	0,437162	1,452477
11:23:37,06	0,603952	3,272915	-0,123992	-0,846006	-0,079030	-0,648995	-0,017964	-0,059389	-0,106359	4,205678	0,483401	1,482626	-0,574717	-2,857456	-1,297546	-12,170577	8,890601	13,833081	-0,017964	-0,059389	-0,106359	-0,456325	1,893596	1,482626	-0,017964	-0,059389	-0,106359	-0,456325	1,893596	1,482626
11:23:37,11	0,603952	3,272915	-0,123992	-0,846006	-0,079030	-0,648995	-0,017964	-0,059389	-0,106359	4,205678	0,483401	1,482626	-0,573413	-2,858966	-1,298250	-12,127061	8,947082	13,893014	-0,017964	-0,059389	-0,106359	-0,456325	1,893596	1,482626	-0,017964	-0,059389	-0,106359	-0,456325	1,893596	1,482626
11:23:37,16	0,603952	3,272915	-0,123992	-0,846006	-0,079030	-0,648995	-0,021533	-0,056771	-0,110225	4,104175	0,359662	1,494479	-0,572794	-2,857810	-1,298669	-12,092917	8,882639	13,837836	-0,018620	-0,061231	-0,107482	-0,473214	1,982217	1,487381	-0,018620	-0,061231	-0,107482	-0,473214	1,982217	1,487381
11:23:37,21	0,603952	3,272915	-0,123992	-0,846006	-0,079030	-0,648995	-0,018620	-0,061231	-0,107482	4,333418	0,520523	1,487381	-0,573990	-2,852176	-1,301041	-12,095799	8,916704	13,821649	-0,018620	-0,061231	-0,107482	-0,473214	1,982217	1,487381	-0,018620	-0,061231	-0,107482	-0,473214	1,982217	1,487381
11:23:37,26	0,603952	3,272915	-0,123992	-0,846006	-0,079030	-0,648995	-0,017947	-0,060105	-0,110227	4,234168	0,520026	1,488788	-0,574106	-2,857830	-1,301414	-12,144028	8,865172	13,839242	-0,017947	-0,060105	-0,110227	-0,484049	1,928834	1,488788	-0,017947	-0,060105	-0,110227	-0,484049	1,928834	1,488788
11:23:37,31	0,603952	3,272915	-0,123992	-0,846006	-0,079030	-0,648995	-0,015869	-0,057295	-0,108242	4,145870	0,605363	1,542090	-0,577578	-2,858225	-1,299429	-12,134800	8,926585	13,892545	-0,015869	-0,057295	-0,108242	-0,351796	1,851054	1,542090	-0,015869	-0,057295	-0,108242	-0,351796	1,851054	1,542090
11:23:37,36	0,603952	3,272915	-0,123992	-0,846006	-0,079030	-0,648995	-0,020909	-0,059847	-0,105182	4,256086	0,372961	1,477269	-0,572861	-2,855063	-1,300216	-12,108910	8,879264	13,873145	-0,020909	-0,059847	-0,105182	-0,441878	2,014339	1,477269	-0,020909	-0,059847	-0,105182	-0,441878	2,014339	1,477269
11:23:37,41	0,603952	3,272915	-0,123992	-0,846006	-0,079030	-0,648995	-0,016658	-0,058750	-0,107483	4,152832	0,564887	1,535495	-0,575923	-2,858268	-1,298669	-12,168656	8,866797	13,885950	-0,016658	-0,058750	-0,107483	-0,459065	1,872548	1,535495	-0,016658	-0,058750	-0,107483	-0,459065	1,872548	1,535495
11:23:37,46	0,603952	3,272915	-0,123992	-0,846006	-0,079030	-0,648995	-0,019195	-0,061354	-0,105540	4,298851	0,411717	1,540670	-0,572400	-2,857373	-1,296727	-12,181747	8,886637	13,891125	-0,019195	-0,061354	-0,105540	-0,517421	1,918515	1,540670	-0,019195	-0,061354	-0,105540	-0,517421	1,918515	1,540670
11:23:37,51	0,603952	3,272915	-0,123992	-0,846006	-0,079030	-0,648995	-0,019195	-0,061354	-0,105540	4,298851	0,411717	1,540670	-0,572287	-2,853122	-1,298685	-12,128554	8,918709	13,864376	-0,022933	-0,059326	-0,107498	-0,409312	2,047602	1,513921	-0,022933	-0,059326	-0,107498	-0,409312	2,047602	1,513921
11:23:37,56	0,603952	3,272915	-0,123992	-0,846006	-0,079030	-0,648995	-0,021035	-0,057161	-0,107858	4,156950	0,402698	1,517494	-0,575111	-2,853683	-1,299045	-12,068618	8,909218	13,867949	-0,021035	-0,057161	-0,107858	-0,330194	2,053968	1,517494	-0,021035	-0,057161	-0,107858	-0,330194	2,053968	1,517494
11:23:37,61	0,603952	3,272915	-0,123992	-0,846006	-0,079030	-0,648995	-0,021035	-0,057161	-0,107858	4,156950	0,402698	1,517494	-0,571038	-2,858086	-1,297488	-12,099923	8,884525	13,856893	-0,021035	-0,057161	-0,107858	-0,330194	2,053968	1,517494	-0,021035	-0,057161	-0,107858	-0,330194	2,053968	1,517494
11:23:37,66	0,603952	3,272915	-0,123992	-0,846006	-0,079030	-0,648995	-0,020540	-0,062027	-0,111002	4,353467	0,380463	1,490517	-0,574533	-2,857663	-1,296716	-12,080736	8,877644	13,845774	-0,020540	-0,062027	-0,111002	-0,515620	1,992822	1,490517	-0,020540	-0,062027	-0,111002	-0,515620	1,992822	1,490517
11:23:37,71	0,603952	3,272915	-0,123992	-0,846006	-0,079030	-0,648995	-0,020540	-0,062027	-0,111002	4,353467	0,380463	1,490517	-0,574580	-2,859947	-1,299469	-12,119759	8,913339	13,814731	-0,020540	-0,062027	-0,111002	-0,515620	1,992822	1,490517	-0,020540	-0,062027	-0,111002	-0,515620	1,992822	1,490517
11:23:37,76	0,603952	3,272915	-0,123992	-0,846006	-0,079030	-0,648995	-0,019249	-0,058741	-0,109820	4,197675	0,461405	1,508649	-0,574636	-2,856020	-1,301007	-12,118942	8,890446	13,859104	-0,019249	-0,058741	-0,109820	-0,413474	1,972427	1,508649	-0,019249	-0,058741	-0,109820	-0,413474	1,972427	1,508649
11:23:37,81	0,603952	3,272915	-0,123992	-0,846006	-0,079030	-0,648995	-0,019249	-0,058741	-0,109820	4,197675	0,461405	1,508649	-0,575794	-2,852707	-1,298680	-12,109454	8,905346	13,868049	-0,019249	-0,058741	-0,109820	-0,413474	1,972427	1,508649	-0,019249	-0,058741	-0,109820	-0,413474	1,972427	1,508649
11:23:37,86	0,603952	3,272915	-0,123992	-0,846006	-0,079030	-0,648995	-0,018344	-0,059815	-0,106741	4,197821	0,481751	1,491532	-0,570536	-2,857686	-1,302153	-12,120950	8,862305	13,869072	-0,018344	-0,059815	-0,106741	-0,497673	1,921787	1,491532	-0,018344	-0,059815	-0,106741	-0,497673	1,921787	1,491532
11:23:37,91	0,603952	3,272915	-0,123992	-0,846006	-0,079030	-0,648995	-0,019632	-0,058537	-0,109810	4,171365	0,472646	1,512423	-0,574620	-2,855586	-1,300997	-12,099791	8,861232	13,862877	-0,019632	-0,058537	-0,109810	-0,423805	2,013787	1,512423	-0,019632	-0,058537	-0,109810	-0,423805	2,013787	1,512423
11:23:37,96	0,603952	3,272915	-0,123992	-0,846006	-0,079030	-0,648995	-0,021129	-0,058231	-0,109443	4,167181	0,316713	1,529245	-0,574137	-2,854137	-1,300630	-12,161562	8,910463	13,879700	-0,021129	-0,058231	-0,109443	-0,403935	1,975336	1,529245	-0,021129	-0,058231	-0,109443	-0,403935	1,975336	1,529245
11:23:38,01	0,603952	3,272915	-0,123992	-0,846006	-0,079030	-0,648995	-0,021060	-0,060444	-0,109845	4,289909	0,375451	1,470299	-0,572255	-2,855303	-1,301032	-12,109960	8,889501	13,820753	-0,021060	-0,060444	-0,109845	-0,454934	2,028688	1,470299	-0,021060	-0,060444	-0,109845	-0,454934	2,028688	1,470299
11:23:38,06	0,603952	3,272915	-0,123992	-0,846006	-0,079030	-0,648995	-0,020395	-0,057379	-0,109826	4,127235	0,397305	1,513762	-0,575242	-2,854347	-1,301013	-12,122658	8,893003	13,864216	-0,020395	-0,057379	-0,109826	-0,377038	1,998306	1,513762	-0,020395	-0,057379	-0,109826	-0,377038	1,998306	1,513762
11:23:38,11	0,603952	3,272915	-0,123992	-0,846006	-0,079030	-0,648995	-0,019886	-0,057755	-0,110191	4,167936	0,447401	1,523482	-0,575171	-2,854975	-1,301377	-12,091602	8,899518	13,873937	-0,019886	-0,057755	-0,110191	-0,365822	2,008460	1,523482	-0,019886	-0,057755	-0,110191	-0,365822	2,008460	1,523482
11:23:38,16	0,603952	3,272915	-0,123992	-0,846006	-0,079030	-0,648995	-0,017802	-0,060964	-0,109399	4,281266	0,582221	1,520926	-0,573434	-2,858385	-1,300586	-12,095471	8,839913	13,871380	-0,017802	-0,060964	-0,109399	-0,504422	1,979685	1,520926	-0,017802	-0,060964	-0,109399	-0,504422	1,979685	1,520926
11:23:38,21	0,603952	3,272915	-0,123992	-0,846006	-0,079030	-0,648995	-0,024563	-0,061086	-0,107868	4,314539	0,186294	1,532860	-0,569948	-2,852591	-1,299054	-12,120430	8,885428	13,883315	-0,024563	-0,061086	-0,107868	-0,480714	2,114472	1,532860	-0,024563	-0,061086	-0,107868	-0,480714	2,114472	1,532860
11:23:38,26	0,603952	3,272915	-0,123992	-0,846006	-0,079030	-0,648995	-0,024563	-0,061086	-0,107868	4,314539	0,186294	1,532860	-0,570506	-2,854997	-1,300612	-12,108648	8,875146	13,859133	-0,024563	-0,061086	-0,107868	-0,480714	2,114472	1,532860	-0,024563	-0,061086	-0,107868	-0,480714	2,114472	1,532860
11:23:38,31	0,603952	3,272915	-0,123992	-0,846006	-0,079030	-0,648995	-0,017572	-0,061757	-0,108643	4,352329	0,540789	1,507945	-0,572862	-2,858980	-1,299830	-12,126789	8,892451	13,858400	-0,017572	-0,061757	-0,108643	-0,495589	1,920200	1,507945	-0,017572	-0,061757	-0,108643	-0,495589	1,920200	1,507945
11:23:38,36	0,603952	3,272915	-0,123992	-0,846006	-0,079030	-0,648995	-0,020451	-0,062913	-0,110189	4,418942	0,449795	1,493740	-0,570421	-2,857065	-1,301375	-12,072682	8,868716	13,844194	-0,020451	-0,062913	-0,110189	-0,519727	2,055226	1,493740	-0,020451	-0,062913	-0,110189	-0,519727	2,055226	1,493740
11:23:38,42	0,603952	3,272915	-0,123992	-0,846006	-0,079030	-0,648995	-0,025298	-0,064161	-0,107878	4,494758	0,170834	1,489543	-0,566917	-2,853491	-1,299065	-12,090530	8,891645	13,839997	-0,025298	-0,064161	-0,107878	-0,541860	2,156746	1,489543	-0,025298	-0,064161	-0,107878	-0,541860	2,156746	1,489543
11:23:38,47	0,603952	3,272915	-0,123992	-0,846006	-0,079030	-0,648995	-0,025298	-0,064161	-0,107878	4,494758	0,170834	1,489543	-0,572910	-2,855040	-1,300226	-12,131484	8,879272	13,873379	-0,025298	-0,064161	-0,107878	-0,541860	2,156746	1,489543	-0,025298	-0,064161	-0,107878	-0,541860	2,156746	1,489543
11:23:38,52	0,603952	3,272915	-0,123992	-0,846006	-0,079030	-0,648995	-0,020960	-0,059746	-0,109040	4,233978	0,367131	1,522924	-0,570901	-2,862065	-1,301048	-12,311082	8,882140	13,879967	-0,020960	-0,059746	-0,109040	-0,456050	2,012507	1,522924	-0,020960	-0,059746	-0,109040	-0,456050	2,012507	1,522924
11:23:38,57	0,603952	3,272915	-0,123992	-0,846006	-0,079030	-0,648995	-0,015881	-0,064998	-0,109862	4,419763	0,474256	1,529512	-0,515064	-2,913299	-1,309855	-14,926164	6,361790	14,355411	-0,015881	-0,064998	-0,109862	-0,682542	1,720951	1,529512	-0,015881	-0,064998	-0,109862	-0,682542	1,720951	1,529512
11:23:38,62	0,603952	3,272915	-0,123992	-0,846006	-0,079030	-0,648995	0,024066	-0,082332	-0,115394	5,320252	0,660815	1,659906	-0,575862	-2,905328	-1,306581	-13,948956	9,826698	14,010361	0,024066	-0,082332	-0,115394	-1,142843	-1,228381	1,659906	0,024066	-0,082332	-0,115394	-1,142843	-1,228381	1,659906
11:23:38,67	0,603952	3,272915	-0,123992	-0,846006	-0,079030	-0,648995	0,024066	-0,082332	-0,115394	5,320252	0,660815	1,659906	-0,590764	-2,907368	-1,309022	-13,948175	11,114059	13,890308	0,024066	-0,082332	-0,115394	-1,142843	-1,228381	1,659906	0,024066	-0,082332	-0,115394	-1,142843	-1,228381	1,659906
11:23:38,72	0,603960	3,272976	-0,124010	-0,796007	-0,079002	-0,649011	0,030286	-0,075455	-0,113058	5,647853	0,797069	1,565341	-0,584928	-2,907276	-1,304244	-13,768444	10,513692	13,915796	0,030286	-0,075455	-0,113058	-0,275390	-1,580372	1,565341	0,030286	-0,075455	-0,113058	-0,275390	-1,580372	1,565341
11:23:38,77	0,603960	3,272976	-0,124010	-0,796007	-0,079002	-0,649011	0,030286	-0,075455	-0,113058	5,647853	0,797069	1,565341	-0,585565	-2,907626	-1,302710	-13,798284	10,519634	13,905507	0,030286	-0,075455	-0,113058	-0,275390	-1,580372	1,565341	0,030286	-0,075455	-0,113058	-0,275390	-1,580372	1,565341
11:23:38,82	0,603960	3,272976	-0,124010	-0,796007	-0,079002	-0,649011	0,032404	-0,073234	-0,114238	5,553133	0,858388	1,567123	-0,587911	-2,907999	-1,305425	-13,800300	10,556115	13,917578	0,032404	-0,073234	-0,114238	-0,195702	-1,685289	1,567123	0,032404	-0,073234	-0,114238	-0,195702	-1,685289	1,567123
11:23:38,87	0,603960	3,272976	-0,124010	-0,796007	-0,079002	-0,649011	0,026731	-0,077375	-0,108787	5,732918	0,566362	1,593531	-0,581488	-2,905157	-1,299973	-13,815530	10,523849	13,943986	0,026731	-0,077375	-0,108787	-0,341002	-1,532024	1,593531	0,026731	-0,077375	-0,108787	-0,341002	-1,532024	1,593531
11:23:38,92	0,603960	3,272976	-0,124010	-0,796007	-0,079002	-0,649011	0,030081	-0,075344	-0,113049	5,664951	0,767621	1,580892	-0,584922	-2,907043	-1,304236	-13,773277	10,542895	13,931347	0,030081	-0,075344	-0,113049	-0,249572	-1,593726	1,580892	0,030081	-0,075344	-0,113049	-0,249572	-1,593726	1,580892
11:23:38,97	0,603960	3,272976	-0,124010	-0,796007	-0,079002	-0,649011	0,030081	-0,075344	-0,113049	5,664951	0,767621	1,580892	-0,586166	-2,904875	-1,304274	-13,808804	10,567508	13,918095	0,030081	-0,075344	-0,113049	-0,249572	-1,593726	1,580892	0,030081	-0,075344	-0,113049	-0,249572	-1,593726	1,580892
11:23:39,02	0,603960	3,272976	-0,124010	-0,796007	-0,079002	-0,649011	0,028826	-0,073183	-0,113087	5,556096	0,659294	1,567640	-0,577019	-2,902040	-1,303834	-13,817284	10,265758	13,987772	0,028826	-0,073183	-0,113087	-0,188736	-1,603545	1,567640	0,028826	-0,073183	-0,113087	-0,188736	-1,603545	1,567640
11:23:39,07	0,603960	3,272976	-0,124010	-0,796007	-0,079002	-0,649011	0,021797	-0,079687	-0,112648	5,628768	0,437311	1,637318	-0,512026	-2,934333	-1,306555	-15,082852	7,003141	14,432488	0,021797	-0,079687	-0,112648	-0,626669	-1,273741	1,637318	0,021797	-0,079687	-0,112648	-0,626669	-1,273741	1,637318
11:23:39,12	0,603960	3,272976	-0,124010	-0,796007	-0,079002	-0,649011	0,017267	-0,152119	-0,115369	5,936921	0,737063	2,082033	-0,554967	-2,905484	-1,326770	-13,249281	9,907456	14,089462	0,017267	-0,152119	-0,115369	-6,004398	-0,618411	2,082033	0,017267	-0,152119	-0,115369	-6,004398	-0,618411	2,082033
11:23:39,17	0,603960	3,272976	-0,124010	-0,796007	-0,079002	-0,649011	0,013754	-0,100506	-0,135584	6,685068	0,690132	1,739007	-0,585870	-2,914424	-1,313025	-13,496349	11,617270	13,928244	0,013754	-0,100506	-0,135584	-1,204674	-0,389547	1,739007	0,013754	-0,100506	-0,135584	-1,204674	-0,389547	1,739007
11:23:39,22	0,603975	3,272926	-0,123987	-0,745971	-0,079003	-0,649041	0,027876	-0,090447	-0,118989	7,105991	0,724158	1,657309	-0,572534	-2,916097	-1,311343	-13,387654	11,024830	13,991550	0,027876	-0,090447	-0,118989	0,005885	-1,464120	1,657309	0,027876	-0,090447	-0,118989	0,005885	-1,464120	1,657309
11:23:39,27	0,603975	3,272926	-0,123987	-0,745971	-0,079003	-0,649041	0,027876	-0,090447	-0,118989	7,105991	0,724158	1,657309	-0,568423	-2,914762	-1,310959	-13,398852	11,048441	13,993096	0,027876	-0,090447	-0,118989	0,005885	-1,464120	1,657309	0,027876	-0,090447	-0,118989	0,005885	-1,464120	1,657309
11:23:39,32	0,603975	3,272926	-0,123987	-0,745971	-0,079003	-0,649041	0,028517	-0,093492	-0,119772	7,233650	0,757771	1,642641	-0,573108	-2,910404	-1,309440	-13,378602	11,043374	13,967412	0,028517	-0,093492	-0,119772	-0,105454	-1,480785	1,642641	0,028517	-0,093492	-0,119772	-0,105454	-1,480785	1,642641
11:23:39,37	0,603975	3,272926	-0,123987	-0,745971	-0,079003	-0,649041	0,027085	-0,087255	-0,118253	6,915099	0,703394	1,616958	-0,574920	-2,913533	-1,309805	-13,398502	11,028819	13,995666	0,027085	-0,087255	-0,118253	0,065546	-1,422775	1,616958	0,027085	-0,087255	-0,118253	0,065546	-1,422775	1,616958
11:23:39,42	0,603975	3,272926	-0,123987	-0,745971	-0,079003	-0,649041	0,030701	-0,087251	-0,118618	6,892307	0,881478	1,645212	-0,574866	-2,916430	-1,309789	-13,400753	11,087370	14,001980	0,030701	-0,087251	-0,118618	0,043111	-1,528560	1,645212	0,030701	-0,087251	-0,118618	0,043111	-1,528560	1,645212
11:23:39,47	0,603975	3,272926	-0,123987	-0,745971	-0,079003	-0,649041	0,033183	-0,088746	-0,118602	7,019654	0,979319	1,651525	-0,571970	-2,913677	-1,310984	-13,399292	11,035008	13,972853	0,033183	-0,088746	-0,118602	0,053062	-1,625559	1,651525	0,033183	-0,088746	-0,118602	0,053062	-1,625559	1,651525
11:23:39,52	0,603975	3,272926	-0,123987	-0,745971	-0,079003	-0,649041	0,029350	-0,089878	-0,119797	7,033870	0,807453	1,622398	-0,574253	-2,915395	-1,309794	-13,361466	11,006774	13,975032	0,029350	-0,089878	-0,119797	-0,021536	-1,496540	1,622398	0,029350	-0,089878	-0,119797	-0,021536	-1,496540	1,622398
11:23:39,57	0,603975	3,272926	-0,123987	-0,745971	-0,079003	-0,649041	0,031980	-0,088760	-0,118608	6,970219	0,991072	1,624577	-0,571507	-2,913621	-1,311407	-13,365161	11,040817	13,992414	0,031980	-0,088760	-0,118608	0,002540	-1,519351	1,624577	0,031980	-0,088760	-0,118608	0,002540	-1,519351	1,624577
11:23:39,62	0,603975	3,272926	-0,123987	-0,745971	-0,079003	-0,649041	0,029070	-0,090251	-0,120220	7,075364	0,819556	1,641960	-0,573122	-2,909099	-1,311354	-13,367112	11,027093	14,006890	0,029070	-0,090251	-0,120220	-0,009326	-1,462471	1,641960	0,029070	-0,090251	-0,120220	-0,009326	-1,462471	1,641960
11:23:39,67	0,603975	3,272926	-0,123987	-0,745971	-0,079003	-0,649041	0,025961	-0,086591	-0,120167	6,872212	0,663055	1,656435	-0,571303	-2,913489	-1,312132	-13,353019	11,012838	13,967664	0,025961	-0,086591	-0,120167	0,074788	-1,374907	1,656435	0,025961	-0,086591	-0,120167	0,074788	-1,374907	1,656435
11:23:39,72	0,603975	3,272926	-0,123987	-0,745971	-0,079003	-0,649041	0,028855	-0,090362	-0,120946	7,062972	0,832835	1,617209	-0,572068	-2,912039	-1,315650	-13,431899	11,044579	14,000785	0,028855	-0,090362	-0,120946	-0,030425	-1,432245	1,617209	0,028855	-0,090362	-0,120946	-0,030425	-1,432245	1,617209
11:23:39,77	0,603975	3,272926	-0,123987	-0,745971	-0,079003	-0,649041	0,027981	-0,088974	-0,124463	6,978846	0,703235	1,650331	-0,573123	-2,914394	-1,314486	-13,379884	11,020740	13,954641	0,027981	-0,088974	-0,124463	-0,005595	-1,493283	1,650331	0,027981	-0,088974	-0,124463	-0,005595	-1,493283	1,650331
11:23:39,82	0,603975	3,272926	-0,123987	-0,745971	-0,079003	-0,649041	0,031115	-0,091732	-0,119743	7,150925	0,959464	1,640473	-0,571247	-2,916132	-1,310930	-13,336802	11,022780	13,990927	0,031115	-0,091732	-0,119743	-0,050009	-1,483080	1,640473	0,031115	-0,091732	-0,119743	-0,050009	-1,483080	1,640473
11:23:39,87	0,603975	3,272926	-0,123987	-0,745971	-0,079003	-0,649041	0,031115	-0,091732	-0,119743	7,150925	0,959464	1,640473	-0,572496	-2,911877	-1,310588	-13,374205	11,060259	13,978184	0,031115	-0,091732	-0,119743	-0,050009	-1,483080	1,640473	0,031115	-0,091732	-0,119743	-0,050009	-1,483080	1,640473
11:23:39,92	0,603975	3,272926	-0,123987	-0,745971	-0,079003	-0,649041	0,028055	-0,088522	-0,119402	6,997793	0,749204	1,627730	-0,574286	-2,912589	-1,310220	-13,377055	11,022789	13,952149	0,028055	-0,088522	-0,119402	0,048797	-1,453118	1,627730	0,028055	-0,088522	-0,119402	0,048797	-1,453118	1,627730
11:23:39,97	0,603975	3,272926	-0,123987	-0,745971	-0,079003	-0,649041	0,029566	-0,087329	-0,119033	6,901853	0,844055	1,601694	-0,570109	-2,911904	-1,306297	-13,368595	11,066043	13,990645	0,029566	-0,087329	-0,119033	0,046551	-1,476898	1,601694	0,029566	-0,087329	-0,119033	0,046551	-1,476898	1,601694
11:23:40,03	0,603975	3,272926	-0,123987	-0,745971	-0,079003	-0,649041	0,026884	-0,090603	-0,115110	7,113800	0,690286	1,640190	-0,571858	-2,909095	-1,309418	-13,338660	11,038016	13,976917	0,026884	-0,090603	-0,115110	0,001475	-1,420124	1,640190	0,026884	-0,090603	-0,115110	0,001475	-1,420124	1,640190
11:23:40,08	0,603975	3,272926	-0,123987	-0,745971	-0,079003	-0,649041	0,025326	-0,087683	-0,118231	6,952675	0,649213	1,626463	-0,575425	-2,914700	-1,308631	-13,363965	11,021787	13,979576	0,031964	-0,087397	-0,117444	0,050411	-1,528609	1,629121	0,031964	-0,087397	-0,117444	0,050411	-1,528609	1,629121
11:23:40,13	0,603975	3,272926	-0,123987	-0,745971	-0,079003	-0,649041	0,031964	-0,087397	-0,117444	6,911098	0,980591	1,629121	-0,574849	-2,911523	-1,310584	-13,361003	11,031888	13,981629	0,028924	-0,086308	-0,119398	0,089511	-1,450535	1,631174	0,028924	-0,086308	-0,119398	0,089511	-1,450535	1,631174
11:23:40,18	0,603975	3,272926	-0,123987	-0,745971	-0,079003	-0,649041	0,028924	-0,086308	-0,119398	6,864675	0,820027	1,631174	-0,573671	-2,910187	-1,307874	-13,366176	11,039568	13,975835	0,028924	-0,086308	-0,119398	0,089511	-1,450535	1,631174	0,028924	-0,086308	-0,119398	0,089511	-1,450535	1,631174
11:23:40,23	0,603975	3,272926	-0,123987	-0,745971	-0,079003	-0,649041	0,023339	-0,087243	-0,121347	6,954089	0,548264	1,619552	-0,571246	-2,907153	-1,312534	-13,324419	11,057865	13,970007	0,023339	-0,087243	-0,121347	0,105518	-1,283820	1,619552	0,023339	-0,087243	-0,121347	0,105518	-1,283820	1,619552
11:23:40,28	0,603975	3,272926	-0,123987	-0,745971	-0,079003	-0,649041	0,023339	-0,087243	-0,121347	6,954089	0,548264	1,619552	-0,576601	-2,913226	-1,313699	-13,351752	11,023576	13,963226	0,023339	-0,087243	-0,121347	0,105518	-1,283820	1,619552	0,023339	-0,087243	-0,121347	0,105518	-1,283820	1,619552
11:23:40,33	0,603975	3,272926	-0,123987	-0,745971	-0,079003	-0,649041	0,031275	-0,085642	-0,122512	6,827479	0,954450	1,612772	-0,576012	-2,912290	-1,310972	-13,353078	11,024220	13,976377	0,030170	-0,085684	-0,119785	0,103351	-1,472860	1,625923	0,030170	-0,085684	-0,119785	0,103351	-1,472860	1,625923
11:23:40,38	0,603975	3,272926	-0,123987	-0,745971	-0,079003	-0,649041	0,030170	-0,085684	-0,119785	6,829582	0,895522	1,625923	-0,571841	-2,910855	-1,311729	-13,335647	11,057537	13,993195	0,030170	-0,085684	-0,119785	0,103351	-1,472860	1,625923	0,030170	-0,085684	-0,119785	0,103351	-1,472860	1,625923
11:23:40,43	0,603975	3,272926	-0,123987	-0,745971	-0,079003	-0,649041	0,026843	-0,088579	-0,120542	7,017651	0,720909	1,642741	-0,574160	-2,912543	-1,309783	-13,320308	11,035793	13,980816	0,026843	-0,088579	-0,120542	0,064222	-1,386234	1,642741	0,026843	-0,088579	-0,120542	0,064222	-1,386234	1,642741
11:23:40,48	0,603975	3,272926	-0,123987	-0,745971	-0,079003	-0,649041	0,029464	-0,087414	-0,118597	6,945938	0,881376	1,630361	-0,571228	-2,907681	-1,312911	-13,321311	11,074116	13,980340	0,029464	-0,087414	-0,118597	0,083920	-1,431544	1,630361	0,029464	-0,087414	-0,118597	0,083920	-1,431544	1,630361
11:23:40,53	0,603975	3,272926	-0,123987	-0,745971	-0,079003	-0,649041	0,023787	-0,087522	-0,121725	6,984238	0,566148	1,629885	-0,564986	-2,914946	-1,313223	-13,324446	10,730951	14,027712	0,023787	-0,087522	-0,121725	0,113746	-1,301137	1,629885	0,023787	-0,087522	-0,121725	0,113746	-1,301137	1,629885
11:23:40,58	0,603975	3,272926	-0,123987	-0,745971	-0,079003	-0,649041	0,026958	-0,096561	-0,122037	7,155492	0,899896	1,677258	-0,524973	-2,969100	-1,315866	-16,243091	8,559845	14,482858	0,026958	-0,096561	-0,122037	-0,424536	-1,216295	1,677258	0,026958	-0,096561	-0,122037	-0,424536	-1,216295	1,677258
11:23:40,63	0,603975	3,272926	-0,123987	-0,745971	-0,079003	-0,649041	0,053850	-0,158290	-0,124680	7,025864	0,856205	2,132403	-0,570136	-2,955915	-1,325772	-15,009820	11,816978	14,176182	0,053850	-0,158290	-0,124680	-5,399919	-3,370995	2,132403	0,053850	-0,158290	-0,124680	-5,399919	-3,370995	2,132403
11:23:40,68	0,603975	3,272926	-0,123987	-0,745971	-0,079003	-0,649041	0,065013	-0,112585	-0,134585	8,086572	0,876153	1,825727	-0,597110	-2,961854	-1,315086	-15,118592	13,498606	14,007146	0,065013	-0,112585	-0,134585	-0,751329	-4,227334	1,825727	0,065013	-0,112585	-0,134585	-0,751329	-4,227334	1,825727
11:23:40,73	0,603937	3,272955	-0,124002	-0,695994	-0,078999	-0,649043	0,082670	-0,090593	-0,119607	7,976009	1,077617	1,683997	-0,598011	-2,960211	-1,310794	-15,114017	13,069974	14,034452	0,082670	-0,090593	-0,119607	0,864490	-5,411999	1,683997	0,082670	-0,090593	-0,119607	0,864490	-5,411999	1,683997
11:23:40,78	0,603937	3,272955	-0,124002	-0,695994	-0,078999	-0,649043	0,082670	-0,090593	-0,119607	7,976009	1,077617	1,683997	-0,600970	-2,959147	-1,315498	-15,114858	13,073200	13,993466	0,082670	-0,090593	-0,119607	0,864490	-5,411999	1,683997	0,082670	-0,090593	-0,119607	0,864490	-5,411999	1,683997
11:23:40,83	0,603937	3,272955	-0,124002	-0,695994	-0,078999	-0,649043	0,083229	-0,087498	-0,124312	7,817461	1,104342	1,643012	-0,601513	-2,958965	-1,315080	-15,085633	13,059652	14,016636	0,083229	-0,087498	-0,124312	0,948871	-5,429153	1,643012	0,083229	-0,087498	-0,124312	0,948871	-5,429153	1,643012
11:23:40,88	0,603937	3,272955	-0,124002	-0,695994	-0,078999	-0,649043	0,083342	-0,086937	-0,123893	7,791184	1,142308	1,666182	-0,595601	-2,955419	-1,315857	-15,064018	13,055701	14,013463	0,077315	-0,090284	-0,124670	0,885308	-5,219658	1,663009	0,077315	-0,090284	-0,124670	0,885308	-5,219658	1,663009
11:23:40,93	0,603937	3,272955	-0,124002	-0,695994	-0,078999	-0,649043	0,080374	-0,090559	-0,121998	7,951504	0,949302	1,627508	-0,596892	-2,958205	-1,313185	-15,133106	13,054700	13,977963	0,080374	-0,090559	-0,121998	0,842600	-5,360035	1,627508	0,080374	-0,090559	-0,121998	0,842600	-5,360035	1,627508
11:23:40,98	0,603937	3,272955	-0,124002	-0,695994	-0,078999	-0,649043	0,082163	-0,092306	-0,123106	8,034787	1,073121	1,675444	-0,595699	-2,959632	-1,314685	-15,111382	13,026824	14,026205	0,082163	-0,092306	-0,123106	0,788744	-5,376707	1,675444	0,082163	-0,092306	-0,123106	0,788744	-5,376707	1,675444
11:23:41,03	0,603937	3,272955	-0,124002	-0,695994	-0,078999	-0,649043	0,082163	-0,092306	-0,123106	8,034787	1,073121	1,675444	-0,592336	-2,958587	-1,316264	-15,147206	12,912763	14,014927	0,082163	-0,092306	-0,123106	0,788744	-5,376707	1,675444	0,082163	-0,092306	-0,123106	0,788744	-5,376707	1,675444
11:23:41,08	0,603937	3,272955	-0,124002	-0,695994	-0,078999	-0,649043	0,078427	-0,094695	-0,125077	8,036615	0,906818	1,664472	-0,540777	-3,020576	-1,321986	-17,811684	10,441702	14,458943	0,078427	-0,094695	-0,125077	0,603021	-5,249682	1,664472	0,078427	-0,094695	-0,125077	0,603021	-5,249682	1,664472
11:23:41,13	0,603937	3,272955	-0,124002	-0,695994	-0,078999	-0,649043	0,106331	-0,170341	-0,130799	8,497932	1,285872	2,108488	-0,591995	-2,978085	-1,326101	-15,795365	13,593917	14,143462	0,106331	-0,170341	-0,130799	-4,873820	-7,061122	2,108488	0,106331	-0,170341	-0,130799	-4,873820	-7,061122	2,108488
11:23:41,18	0,603937	3,272955	-0,124002	-0,695994	-0,078999	-0,649043	0,095142	-0,104739	-0,134914	8,824718	0,874113	1,793008	-0,631299	-3,019885	-1,315149	-17,442259	15,741283	14,054472	0,095142	-0,104739	-0,134914	0,602673	-6,594536	1,793008	0,095142	-0,104739	-0,134914	0,602673	-6,594536	1,793008
11:23:41,23	0,603990	3,272964	-0,123993	-0,645979	-0,079014	-0,649002	0,136352	-0,094762	-0,128112	8,920477	1,097665	1,734382	-0,621241	-3,008785	-1,319299	-17,150270	15,085847	14,084837	0,136352	-0,094762	-0,128112	1,481676	-9,605937	1,734382	0,136352	-0,094762	-0,128112	1,481676	-9,605937	1,734382
11:23:41,28	0,603990	3,272964	-0,123993	-0,645979	-0,079014	-0,649002	0,136799	-0,096254	-0,128516	8,979469	1,066615	1,740422	-0,626068	-3,016708	-1,320485	-17,231731	15,107407	14,070542	0,136799	-0,096254	-0,128516	1,423492	-9,672090	1,740422	0,136799	-0,096254	-0,128516	1,423492	-9,672090	1,740422
11:23:41,33	0,603990	3,272964	-0,123993	-0,645979	-0,079014	-0,649002	0,141210	-0,098774	-0,132433	9,110126	1,262740	1,689572	-0,620196	-3,014998	-1,323619	-17,235588	15,113192	14,040026	0,141210	-0,098774	-0,132433	1,356380	-9,822244	1,689572	0,141210	-0,098774	-0,132433	1,356380	-9,822244	1,689572
11:23:41,38	0,603990	3,272964	-0,123993	-0,645979	-0,079014	-0,649002	0,144878	-0,094808	-0,130843	8,916407	1,459686	1,731251	-0,625464	-3,016191	-1,322030	-17,223924	15,120925	14,081705	0,144878	-0,094808	-0,130843	1,474016	-9,913199	1,731251	0,144878	-0,094808	-0,130843	1,474016	-9,913199	1,731251
11:23:41,43	0,603990	3,272964	-0,123993	-0,645979	-0,079014	-0,649002	0,140287	-0,093420	-0,131668	8,821800	1,206219	1,708268	-0,624370	-3,011521	-1,322854	-17,247915	15,108843	14,058723	0,140287	-0,093420	-0,131668	1,488324	-9,806272	1,708268	0,140287	-0,093420	-0,131668	1,488324	-9,806272	1,708268
11:23:41,48	0,603990	3,272964	-0,123993	-0,645979	-0,079014	-0,649002	0,140278	-0,099533	-0,128931	9,118012	1,208840	1,706500	-0,619072	-3,014570	-1,320118	-17,256079	15,088557	14,056955	0,140278	-0,099533	-0,128931	1,304687	-9,802969	1,706500	0,140278	-0,099533	-0,128931	1,304687	-9,802969	1,706500
11:23:41,53	0,603990	3,272964	-0,123993	-0,645979	-0,079014	-0,649002	0,140278	-0,099533	-0,128931	9,118012	1,208840	1,706500	-0,621457	-3,015116	-1,316242	-17,292575	15,131720	14,065552	0,140278	-0,099533	-0,128931	1,304687	-9,802969	1,706500	0,140278	-0,099533	-0,128931	1,304687	-9,802969	1,706500
11:23:41,58	0,603990	3,272964	-0,123993	-0,645979	-0,079014	-0,649002	0,141943	-0,097740	-0,125055	9,043910	1,242222	1,715097	-0,627953	-3,014743	-1,322084	-17,290988	15,141138	14,063480	0,141943	-0,097740	-0,125055	1,371333	-9,900276	1,715097	0,141943	-0,097740	-0,125055	1,371333	-9,900276	1,715097
11:23:41,63	0,603990	3,272964	-0,123993	-0,645979	-0,079014	-0,649002	0,144867	-0,091928	-0,130898	8,750659	1,390963	1,713025	-0,621471	-3,015858	-1,319337	-17,284666	15,105747	14,076099	0,142593	-0,098099	-0,128150	1,343272	-9,897672	1,725645	0,142593	-0,098099	-0,128150	1,343272	-9,897672	1,725645
11:23:41,68	0,603990	3,272964	-0,123993	-0,645979	-0,079014	-0,649002	0,142593	-0,098099	-0,128150	9,044056	1,295871	1,725645	-0,620935	-3,011825	-1,321277	-17,300707	15,135324	14,112999	0,142593	-0,098099	-0,128150	1,343272	-9,897672	1,725645	0,142593	-0,098099	-0,128150	1,343272	-9,897672	1,725645
11:23:41,73	0,603990	3,272964	-0,123993	-0,645979	-0,079014	-0,649002	0,138832	-0,096547	-0,130090	8,980949	1,071608	1,762545	-0,629689	-3,015169	-1,317020	-17,292781	15,162224	14,080109	0,138832	-0,096547	-0,130090	1,401992	-9,826680	1,762545	0,138832	-0,096547	-0,130090	1,401992	-9,826680	1,762545
11:23:41,78	0,603990	3,272964	-0,123993	-0,645979	-0,079014	-0,649002	0,146105	-0,090638	-0,125833	8,700915	1,443208	1,729655	-0,626227	-3,015632	-1,319737	-17,317828	15,152843	14,091939	0,146105	-0,090638	-0,125833	1,585853	-10,025995	1,729655	0,146105	-0,090638	-0,125833	1,585853	-10,025995	1,729655
11:23:41,83	0,603990	3,272964	-0,123993	-0,645979	-0,079014	-0,649002	0,143001	-0,095604	-0,127784	8,942125	1,279418	1,717024	-0,623837	-3,014964	-1,318971	-17,303387	15,148699	14,067478	0,143001	-0,095604	-0,127784	1,437241	-9,946181	1,717024	0,143001	-0,095604	-0,127784	1,437241	-9,946181	1,717024
11:23:41,88	0,603990	3,272964	-0,123993	-0,645979	-0,079014	-0,649002	0,143001	-0,095604	-0,127784	8,942125	1,279418	1,717024	-0,623841	-3,013793	-1,318988	-17,297862	15,129139	14,047598	0,143001	-0,095604	-0,127784	1,437241	-9,946181	1,717024	0,143001	-0,095604	-0,127784	1,437241	-9,946181	1,717024
11:23:41,93	0,603990	3,272964	-0,123993	-0,645979	-0,079014	-0,649002	0,141079	-0,099317	-0,130853	9,141243	1,220448	1,738079	-0,619659	-3,015156	-1,322040	-17,264874	15,133396	14,088534	0,141079	-0,099317	-0,130853	1,344830	-9,854228	1,738079	0,141079	-0,099317	-0,130853	1,344830	-9,854228	1,738079
11:23:41,98	0,603990	3,272964	-0,123993	-0,645979	-0,079014	-0,649002	0,141079	-0,099317	-0,130853	9,141243	1,220448	1,738079	-0,625683	-3,020007	-1,321690	-17,343387	15,134151	14,068011	0,141079	-0,099317	-0,130853	1,344830	-9,854228	1,738079	0,141079	-0,099317	-0,130853	1,344830	-9,854228	1,738079
11:23:42,04	0,603990	3,272964	-0,123993	-0,645979	-0,079014	-0,649002	0,148292	-0,096526	-0,130504	8,957490	1,527177	1,717556	-0,621443	-3,013056	-1,319714	-17,266397	15,121820	14,096457	0,148292	-0,096526	-0,130504	1,380199	-10,113757	1,717556	0,148292	-0,096526	-0,130504	1,380199	-10,113757	1,717556
11:23:42,09	0,603990	3,272964	-0,123993	-0,645979	-0,079014	-0,649002	0,140151	-0,096722	-0,128527	8,995517	1,176694	1,746003	-0,623223	-3,015000	-1,318965	-17,303812	15,184988	14,073588	0,140151	-0,096722	-0,128527	1,402811	-9,825185	1,746003	0,140151	-0,096722	-0,128527	1,402811	-9,825185	1,746003
11:23:42,14	0,603990	3,272964	-0,123993	-0,645979	-0,079014	-0,649002	0,142725	-0,096154	-0,127779	9,001933	1,246560	1,723133	-0,624987	-3,015685	-1,317793	-17,295290	15,154066	14,076235	0,142725	-0,096154	-0,127779	1,453883	-9,957384	1,723133	0,142725	-0,096154	-0,127779	1,453883	-9,957384	1,723133
11:23:42,19	0,603990	3,272964	-0,123993	-0,645979	-0,079014	-0,649002	0,140523	-0,098152	-0,128173	9,056968	1,119235	1,737746	-0,620391	-3,014092	-1,319359	-17,339312	15,149054	14,088201	0,140523	-0,098152	-0,128173	1,352063	-9,911785	1,737746	0,140523	-0,098152	-0,128173	1,352063	-9,911785	1,737746
11:23:42,24	0,603990	3,272964	-0,123993	-0,645979	-0,079014	-0,649002	0,140523	-0,098152	-0,128173	9,056968	1,119235	1,737746	-0,619698	-3,014419	-1,319744	-17,295442	15,152848	14,063951	0,140460	-0,098915	-0,128557	1,357050	-9,874037	1,713496	0,140460	-0,098915	-0,128557	1,357050	-9,874037	1,713496
11:23:42,29	0,603990	3,272964	-0,123993	-0,645979	-0,079014	-0,649002	0,144733	-0,091832	-0,127813	8,762805	1,342240	1,698062	-0,623919	-3,014808	-1,320155	-17,342480	15,158407	14,068920	0,144733	-0,091832	-0,127813	1,553985	-10,019338	1,698062	0,144733	-0,091832	-0,127813	1,553985	-10,019338	1,698062
11:23:42,34	0,603990	3,272964	-0,123993	-0,645979	-0,079014	-0,649002	0,144733	-0,091832	-0,127813	8,762805	1,342240	1,698062	-0,625106	-3,017400	-1,317817	-17,365654	15,183383	14,077637	0,144733	-0,091832	-0,127813	1,553985	-10,019338	1,698062	0,144733	-0,091832	-0,127813	1,553985	-10,019338	1,698062
11:23:42,39	0,603990	3,272964	-0,123993	-0,645979	-0,079014	-0,649002	0,145746	-0,095722	-0,126630	8,947196	1,350853	1,727182	-0,622761	-3,015576	-1,319356	-17,345951	15,140255	14,092201	0,142993	-0,096841	-0,128169	1,375848	-9,978593	1,741746	0,142993	-0,096841	-0,128169	1,375848	-9,978593	1,741746
11:23:42,44	0,603990	3,272964	-0,123993	-0,645979	-0,079014	-0,649002	0,142993	-0,096841	-0,128169	8,977888	1,246328	1,741746	-0,621603	-3,012057	-1,320563	-17,352663	15,154150	14,060256	0,142993	-0,096841	-0,128169	1,375848	-9,978593	1,741746	0,142993	-0,096841	-0,128169	1,375848	-9,978593	1,741746
11:23:42,49	0,603990	3,272964	-0,123993	-0,645979	-0,079014	-0,649002	0,139366	-0,096084	-0,129377	8,947212	1,044997	1,709801	-0,623919	-3,018296	-1,317810	-17,352550	15,148946	14,071622	0,139366	-0,096084	-0,129377	1,404581	-9,895254	1,709801	0,139366	-0,096084	-0,129377	1,404581	-9,895254	1,709801
11:23:42,54	0,603990	3,272964	-0,123993	-0,645979	-0,079014	-0,649002	0,145928	-0,097198	-0,126623	9,000672	1,388905	1,721167	-0,615523	-3,009798	-1,320532	-17,166282	14,896745	14,074072	0,145928	-0,097198	-0,126623	1,370619	-10,066439	1,721167	0,145928	-0,097198	-0,126623	1,370619	-10,066439	1,721167
11:23:42,59	0,603990	3,272964	-0,123993	-0,645979	-0,079014	-0,649002	0,116737	-0,174142	-0,132075	9,639864	1,402357	2,189305	-0,542688	-3,031488	-1,323261	-17,707290	11,471765	14,539759	0,116737	-0,174142	-0,132075	-4,030300	-7,761504	2,189305	0,116737	-0,174142	-0,132075	-4,030300	-7,761504	2,189305
11:23:42,64	0,603990	3,272964	-0,123993	-0,645979	-0,079014	-0,649002	0,116737	-0,174142	-0,132075	9,639864	1,402357	2,189305	-0,623373	-3,029388	-1,322838	-17,717111	15,355426	14,262761	0,116737	-0,174142	-0,132075	-4,030300	-7,761504	2,189305	0,116737	-0,174142	-0,132075	-4,030300	-7,761504	2,189305
11:23:42,69	0,603990	3,272964	-0,123993	-0,645979	-0,079014	-0,649002	0,155261	-0,103217	-0,131651	9,310177	1,455261	1,912307	-0,637185	-3,010578	-1,323745	-16,530795	16,393265	14,023131	0,155261	-0,103217	-0,131651	1,207661	-10,732721	1,912307	0,155261	-0,103217	-0,131651	1,207661	-10,732721	1,912307
11:23:42,74	0,603961	3,272956	-0,123972	-0,595974	-0,079007	-0,649019	0,145877	-0,081851	-0,132558	9,691110	1,475755	1,672676	-0,616647	-3,007064	-1,323229	-16,359231	15,836845	14,065443	0,145877	-0,081851	-0,132558	3,265807	-9,975587	1,672676	0,145877	-0,081851	-0,132558	3,265807	-9,975587	1,672676
11:23:42,79	0,603961	3,272956	-0,123972	-0,595974	-0,079007	-0,649019	0,132565	-0,097880	-0,132042	10,128517	1,210305	1,714988	-0,621972	-3,004420	-1,321707	-16,363773	15,824814	14,049115	0,132565	-0,097880	-0,132042	2,444951	-9,196023	1,714988	0,132565	-0,097880	-0,132042	2,444951	-9,196023	1,714988
11:23:42,84	0,603961	3,272956	-0,123972	-0,595974	-0,079007	-0,649019	0,135635	-0,092087	-0,133226	9,819170	1,336729	1,724946	-0,623199	-3,006827	-1,324413	-16,392071	15,846430	14,075401	0,135635	-0,092087	-0,133226	2,590343	-9,310619	1,724946	0,135635	-0,092087	-0,133226	2,590343	-9,310619	1,724946
11:23:42,89	0,603961	3,272956	-0,123972	-0,595974	-0,079007	-0,649019	0,131925	-0,087945	-0,132453	9,594582	1,196939	1,728273	-0,624931	-3,001543	-1,323639	-16,350658	15,811905	14,078728	0,131925	-0,087945	-0,132453	2,690918	-9,159179	1,728273	0,131925	-0,087945	-0,132453	2,690918	-9,159179	1,728273
11:23:42,94	0,603961	3,272956	-0,123972	-0,595974	-0,079007	-0,649019	0,131925	-0,087945	-0,132453	9,594582	1,196939	1,728273	-0,621963	-3,006512	-1,322462	-16,356296	15,808715	14,063207	0,131925	-0,087945	-0,132453	2,690918	-9,159179	1,728273	0,131925	-0,087945	-0,132453	2,690918	-9,159179	1,728273
11:23:42,99	0,603961	3,272956	-0,123972	-0,595974	-0,079007	-0,649019	0,134745	-0,093000	-0,131275	9,851866	1,340271	1,712753	-0,627883	-3,007331	-1,322091	-16,376842	15,818973	14,057532	0,134745	-0,093000	-0,131275	2,551376	-9,237186	1,712753	0,134745	-0,093000	-0,131275	2,551376	-9,237186	1,712753
11:23:43,04	0,603961	3,272956	-0,123972	-0,595974	-0,079007	-0,649019	0,138414	-0,088283	-0,130905	9,605198	1,508149	1,707078	-0,611998	-3,005968	-1,322352	-16,267655	15,520624	14,137172	0,138414	-0,088283	-0,130905	2,674984	-9,357342	1,707078	0,138414	-0,088283	-0,130905	2,674984	-9,357342	1,707078
11:23:43,09	0,603961	3,272956	-0,123972	-0,595974	-0,079007	-0,649019	0,129291	-0,101358	-0,131165	10,081322	1,277486	1,786717	-0,540364	-3,020186	-1,332714	-17,059097	12,077698	14,560337	0,129291	-0,101358	-0,131165	2,124709	-8,871851	1,786717	0,129291	-0,101358	-0,131165	2,124709	-8,871851	1,786717
11:23:43,14	0,603961	3,272956	-0,123972	-0,595974	-0,079007	-0,649019	0,105787	-0,170504	-0,141527	10,299520	1,091339	2,209882	-0,602273	-3,007120	-1,329134	-15,883292	15,646156	14,162260	0,105787	-0,170504	-0,141527	-3,085035	-7,212943	2,209882	0,105787	-0,170504	-0,141527	-3,085035	-7,212943	2,209882
11:23:43,19	0,603961	3,272956	-0,123972	-0,595974	-0,079007	-0,649019	0,125426	-0,110356	-0,137948	10,850128	1,346588	1,811806	-0,619904	-3,008781	-1,321798	-15,737348	16,755554	14,038340	0,125426	-0,110356	-0,137948	2,187149	-8,499316	1,811806	0,125426	-0,110356	-0,137948	2,187149	-8,499316	1,811806
11:23:43,24	0,603950	3,272950	-0,123996	-0,545969	-0,079008	-0,648994	0,135680	-0,095918	-0,130611	11,133076	1,451515	1,687885	-0,610848	-3,007448	-1,322094	-15,688650	16,165219	14,117775	0,135680	-0,095918	-0,130611	3,603502	-9,199368	1,687885	0,135680	-0,095918	-0,130611	3,603502	-9,199368	1,687885
11:23:43,29	0,603950	3,272950	-0,123996	-0,545969	-0,079008	-0,648994	0,129998	-0,103094	-0,130908	11,019331	1,493396	1,767321	-0,606156	-3,003750	-1,323650	-15,689173	16,179530	14,130235	0,129998	-0,103094	-0,130908	2,926443	-8,711456	1,767321	0,129998	-0,103094	-0,130908	2,926443	-8,711456	1,767321
11:23:43,34	0,603950	3,272950	-0,123996	-0,545969	-0,079008	-0,648994	0,123221	-0,101164	-0,134851	10,943653	1,109904	1,738448	-0,609132	-3,000614	-1,326038	-15,703232	16,202166	14,088903	0,123221	-0,101164	-0,134851	3,002305	-8,562974	1,738448	0,123221	-0,101164	-0,134851	3,002305	-8,562974	1,738448
11:23:43,39	0,603950	3,272950	-0,123996	-0,545969	-0,079008	-0,648994	0,123221	-0,101164	-0,134851	10,943653	1,109904	1,738448	-0,611463	-3,009772	-1,325182	-15,693704	16,151728	14,138203	0,123221	-0,101164	-0,134851	3,002305	-8,562974	1,738448	0,123221	-0,101164	-0,134851	3,002305	-8,562974	1,738448
11:23:43,44	0,603950	3,272950	-0,123996	-0,545969	-0,079008	-0,648994	0,132318	-0,103723	-0,133995	11,037830	1,616376	1,787749	-0,610866	-3,001143	-1,327178	-15,677228	16,180921	14,107651	0,124547	-0,099926	-0,135991	3,029700	-8,564951	1,757196	0,124547	-0,099926	-0,135991	3,029700	-8,564951	1,757196
11:23:43,49	0,603950	3,272950	-0,123996	-0,545969	-0,079008	-0,648994	0,124547	-0,099926	-0,135991	10,873912	1,211960	1,757196	-0,614438	-3,003254	-1,323306	-15,714973	16,200251	14,105371	0,124547	-0,099926	-0,135991	3,029700	-8,564951	1,757196	0,124547	-0,099926	-0,135991	3,029700	-8,564951	1,757196
11:23:43,54	0,603950	3,272950	-0,123996	-0,545969	-0,079008	-0,648994	0,128161	-0,097888	-0,132119	10,765794	1,357553	1,754917	-0,612040	-3,006787	-1,319770	-15,702578	16,180270	14,121724	0,130021	-0,101731	-0,128583	2,968629	-8,731658	1,771269	0,130021	-0,101731	-0,128583	2,968629	-8,731658	1,771269
11:23:43,59	0,603950	3,272950	-0,123996	-0,545969	-0,079008	-0,648994	0,130021	-0,101731	-0,128583	10,954534	1,475016	1,771269	-0,612090	-3,005284	-1,324847	-15,712922	16,176783	14,105641	0,128745	-0,100936	-0,133660	2,981501	-8,705038	1,755187	0,128745	-0,100936	-0,133660	2,981501	-8,705038	1,755187
11:23:43,64	0,603950	3,272950	-0,123996	-0,545969	-0,079008	-0,648994	0,128745	-0,100936	-0,133660	10,905011	1,401409	1,755187	-0,607919	-3,004592	-1,322889	-15,704405	16,213452	14,116051	0,126060	-0,104203	-0,131702	2,930959	-8,644856	1,765596	0,126060	-0,104203	-0,131702	2,930959	-8,644856	1,765596
11:23:43,69	0,603950	3,272950	-0,123996	-0,545969	-0,079008	-0,648994	0,126060	-0,104203	-0,131702	11,110870	1,250852	1,765596	-0,605576	-3,003865	-1,326389	-15,695542	16,193003	14,108257	0,126060	-0,104203	-0,131702	2,930959	-8,644856	1,765596	0,126060	-0,104203	-0,131702	2,930959	-8,644856	1,765596
11:23:43,74	0,603950	3,272950	-0,123996	-0,545969	-0,079008	-0,648994	0,124258	-0,105868	-0,135202	11,184214	1,175064	1,757802	-0,611515	-3,004589	-1,323634	-15,698305	16,135303	14,161768	0,124258	-0,105868	-0,135202	2,873538	-8,579211	1,757802	0,124258	-0,105868	-0,135202	2,873538	-8,579211	1,757802
11:23:43,79	0,603950	3,272950	-0,123996	-0,545969	-0,079008	-0,648994	0,128417	-0,106799	-0,133256	11,144152	1,408630	1,758210	-0,606850	-3,007931	-1,324442	-15,724768	16,107774	14,108664	0,128417	-0,106799	-0,133256	2,760468	-8,672117	1,758210	0,128417	-0,106799	-0,133256	2,760468	-8,672117	1,758210
11:23:43,84	0,603950	3,272950	-0,123996	-0,545969	-0,079008	-0,648994	0,128417	-0,106799	-0,133256	11,144152	1,408630	1,758210	-0,606733	-3,005983	-1,327167	-15,688081	16,182142	14,093256	0,128417	-0,106799	-0,133256	2,760468	-8,672117	1,758210	0,128417	-0,106799	-0,133256	2,760468	-8,672117	1,758210
11:23:43,89	0,603950	3,272950	-0,123996	-0,545969	-0,079008	-0,648994	0,126672	-0,105925	-0,135980	11,181489	1,312468	1,742801	-0,612536	-3,006882	-1,327923	-15,646678	16,182641	14,101860	0,126672	-0,105925	-0,135980	2,866359	-8,631281	1,742801	0,126672	-0,105925	-0,135980	2,866359	-8,631281	1,742801
11:23:43,94	0,603950	3,272950	-0,123996	-0,545969	-0,079008	-0,648994	0,130351	-0,101349	-0,136736	10,964683	1,539389	1,751406	-0,608526	-3,007880	-1,327922	-15,690943	16,154518	14,116494	0,130351	-0,101349	-0,136736	3,008750	-8,693171	1,751406	0,130351	-0,101349	-0,136736	3,008750	-8,693171	1,751406
11:23:43,99	0,603950	3,272950	-0,123996	-0,545969	-0,079008	-0,648994	0,129210	-0,105321	-0,136735	11,124702	1,455795	1,766040	-0,606769	-3,002733	-1,325987	-15,690265	16,172324	14,131483	0,129210	-0,105321	-0,136735	2,857024	-8,687215	1,766040	0,129210	-0,105321	-0,136735	2,857024	-8,687215	1,766040
11:23:44,05	0,603950	3,272950	-0,123996	-0,545969	-0,079008	-0,648994	0,123875	-0,104269	-0,134800	11,085773	1,170022	1,781028	-0,609735	-3,006791	-1,326370	-15,697093	16,133853	14,124594	0,123875	-0,104269	-0,134800	2,900653	-8,554133	1,781028	0,123875	-0,104269	-0,134800	2,900653	-8,554133	1,781028
11:23:44,10	0,603950	3,272950	-0,123996	-0,545969	-0,079008	-0,648994	0,128872	-0,103730	-0,135183	11,021000	1,443225	1,774140	-0,609666	-3,003862	-1,324038	-15,678250	16,182398	14,129828	0,128872	-0,103730	-0,135183	2,878213	-8,673250	1,774140	0,128872	-0,103730	-0,135183	2,878213	-8,673250	1,774140
11:23:44,15	0,603950	3,272950	-0,123996	-0,545969	-0,079008	-0,648994	0,126301	-0,102324	-0,132851	10,999383	1,301564	1,779374	-0,606158	-3,000433	-1,324052	-15,679698	16,176078	14,125919	0,121577	-0,103648	-0,132865	2,925644	-8,485975	1,775464	0,121577	-0,103648	-0,132865	2,925644	-8,485975	1,775464
11:23:44,20	0,603950	3,272950	-0,123996	-0,545969	-0,079008	-0,648994	0,124650	-0,106150	-0,134442	11,170053	1,249413	1,711675	-0,605528	-3,004345	-1,325629	-15,663215	16,141071	14,062130	0,124650	-0,106150	-0,134442	2,837261	-8,535639	1,711675	0,124650	-0,106150	-0,134442	2,837261	-8,535639	1,711675
11:23:44,25	0,603950	3,272950	-0,123996	-0,545969	-0,079008	-0,648994	0,124650	-0,106150	-0,134442	11,170053	1,249413	1,711675	-0,615638	-3,003622	-1,326009	-15,699445	16,143878	14,119324	0,124650	-0,106150	-0,134442	2,837261	-8,535639	1,711675	0,124650	-0,106150	-0,134442	2,837261	-8,535639	1,711675
11:23:44,30	0,603950	3,272950	-0,123996	-0,545969	-0,079008	-0,648994	0,129079	-0,097032	-0,134822	10,680239	1,446927	1,768870	-0,615561	-3,004096	-1,325623	-15,679047	16,176307	14,100481	0,129079	-0,097032	-0,134822	3,063201	-8,685779	1,768870	0,129079	-0,097032	-0,134822	3,063201	-8,685779	1,768870
11:23:44,35	0,603950	3,272950	-0,123996	-0,545969	-0,079008	-0,648994	0,131191	-0,099626	-0,135959	10,825933	1,546815	1,789177	-0,609081	-3,002358	-1,324059	-15,671201	16,160169	14,105155	0,131191	-0,099626	-0,135959	3,005323	-8,751671	1,789177	0,131191	-0,099626	-0,135959	3,005323	-8,751671	1,789177
11:23:44,40	0,603950	3,272950	-0,123996	-0,545969	-0,079008	-0,648994	0,131191	-0,099626	-0,135959	10,825933	1,546815	1,789177	-0,610289	-3,008705	-1,326358	-15,677276	16,107396	14,118311	0,130807	-0,104207	-0,135171	2,852565	-8,694127	1,767856	0,130807	-0,104207	-0,135171	2,852565	-8,694127	1,767856
11:23:44,45	0,603950	3,272950	-0,123996	-0,545969	-0,079008	-0,648994	0,122752	-0,108420	-0,130374	11,177417	1,263969	1,792879	-0,602613	-3,003836	-1,321561	-15,620453	15,988603	14,143334	0,122752	-0,108420	-0,130374	2,666454	-8,372066	1,792879	0,122752	-0,108420	-0,130374	2,666454	-8,372066	1,792879
11:23:44,50	0,603950	3,272950	-0,123996	-0,545969	-0,079008	-0,648994	0,122752	-0,108420	-0,130374	11,177417	1,263969	1,792879	-0,539380	-3,051507	-1,331621	-17,530200	12,920895	14,572512	0,122752	-0,108420	-0,130374	2,666454	-8,372066	1,792879	0,122752	-0,108420	-0,130374	2,666454	-8,372066	1,792879
11:23:44,55	0,603950	3,272950	-0,123996	-0,545969	-0,079008	-0,648994	0,132420	-0,187016	-0,140435	11,652849	1,646650	2,222057	-0,589057	-3,005130	-1,336876	-15,371828	15,799192	14,267309	0,132420	-0,187016	-0,140435	-3,027939	-8,748293	2,222057	0,132420	-0,187016	-0,140435	-3,027939	-8,748293	2,222057
11:23:44,60	0,603950	3,272950	-0,123996	-0,545969	-0,079008	-0,648994	0,096592	-0,100658	-0,141117	11,786937	1,164446	1,789879	-0,596255	-2,977300	-1,332304	-14,022025	16,235610	14,140334	0,096592	-0,100658	-0,141117	3,885267	-6,418063	1,789879	0,096592	-0,100658	-0,141117	3,885267	-6,418063	1,789879
11:23:44,65	0,603916	3,272984	-0,123982	-0,495994	-0,079020	-0,649040	0,096592	-0,100658	-0,141117	11,786937	1,164446	1,789879	-0,587046	-2,983942	-1,331445	-13,970402	15,752679	14,158333	0,097740	-0,111954	-0,140258	3,193517	-6,162289	1,807879	0,097740	-0,111954	-0,140258	3,193517	-6,162289	1,807879
11:23:44,70	0,603916	3,272984	-0,123982	-0,495994	-0,079020	-0,649040	0,097740	-0,111954	-0,140258	11,981886	1,510268	1,807879	-0,584136	-2,983899	-1,330273	-13,998883	15,788193	14,178940	0,096247	-0,114453	-0,139086	3,143802	-6,165169	1,828486	0,096247	-0,114453	-0,139086	3,143802	-6,165169	1,828486
11:23:44,75	0,603916	3,272984	-0,123982	-0,495994	-0,079020	-0,649040	0,097635	-0,117293	-0,138690	12,241031	1,488729	1,817023	-0,582370	-2,986520	-1,329876	-13,993578	15,744730	14,167478	0,097635	-0,117293	-0,138690	3,033567	-6,175612	1,817023	0,097635	-0,117293	-0,138690	3,033567	-6,175612	1,817023
11:23:44,80	0,603916	3,272984	-0,123982	-0,495994	-0,079020	-0,649040	0,097635	-0,117293	-0,138690	12,241031	1,488729	1,817023	-0,580566	-2,979915	-1,332997	-13,958095	15,759033	14,165917	0,097635	-0,117293	-0,138690	3,033567	-6,175612	1,817023	0,097635	-0,117293	-0,138690	3,033567	-6,175612	1,817023
11:23:44,85	0,603916	3,272984	-0,123982	-0,495994	-0,079020	-0,649040	0,094380	-0,116784	-0,139885	12,250297	1,295088	1,795602	-0,581184	-2,983448	-1,331072	-13,996868	15,787855	14,146056	0,094380	-0,116784	-0,139885	3,082742	-6,113781	1,795602	0,094380	-0,116784	-0,139885	3,082742	-6,113781	1,795602
11:23:44,90	0,603916	3,272984	-0,123982	-0,495994	-0,079020	-0,649040	0,094380	-0,116784	-0,139885	12,250297	1,295088	1,795602	-0,581681	-2,979445	-1,329913	-13,938613	15,761055	14,125021	0,094380	-0,116784	-0,139885	3,082742	-6,113781	1,795602	0,094380	-0,116784	-0,139885	3,082742	-6,113781	1,795602
11:23:44,95	0,603916	3,272984	-0,123982	-0,495994	-0,079020	-0,649040	0,091162	-0,114352	-0,138726	12,129753	1,191590	1,774567	-0,573211	-2,982310	-1,331819	-13,995707	15,442735	14,175751	0,091162	-0,114352	-0,138726	3,153106	-5,964648	1,774567	0,091162	-0,114352	-0,138726	3,153106	-5,964648	1,774567
11:23:45,00	0,603916	3,272984	-0,123982	-0,495994	-0,079020	-0,649040	0,089409	-0,123120	-0,140632	12,281444	1,210126	1,825297	-0,516966	-3,021349	-1,334309	-15,662842	12,610109	14,635715	0,089409	-0,123120	-0,140632	2,616547	-5,808467	1,825297	0,089409	-0,123120	-0,140632	2,616547	-5,808467	1,825297
11:23:45,05	0,603916	3,272984	-0,123982	-0,495994	-0,079020	-0,649040	0,095095	-0,191349	-0,143123	12,542654	1,478334	2,285261	-0,579617	-2,996278	-1,336044	-14,176575	16,011090	14,287266	0,095095	-0,191349	-0,143123	-2,478212	-5,986615	2,285261	0,095095	-0,191349	-0,143123	-2,478212	-5,986615	2,285261
11:23:45,10	0,603916	3,272984	-0,123982	-0,495994	-0,079020	-0,649040	0,104709	-0,124556	-0,144857	12,757893	1,564919	1,936811	-0,598218	-2,995245	-1,335053	-14,314537	17,289330	14,187878	0,104709	-0,124556	-0,144857	2,980268	-6,654734	1,936811	0,104709	-0,124556	-0,144857	2,980268	-6,654734	1,936811
11:23:45,15	0,603962	3,272969	-0,123996	-0,445970	-0,079002	-0,649015	0,113115	-0,107930	-0,143867	12,931370	1,243421	1,837423	-0,589732	-2,993178	-1,331895	-14,228482	16,775182	14,192179	0,107082	-0,114246	-0,140709	3,889243	-7,144614	1,841724	0,107082	-0,114246	-0,140709	3,889243	-7,144614	1,841724
11:23:45,20	0,603962	3,272969	-0,123996	-0,445970	-0,079002	-0,649015	0,107082	-0,114246	-0,140709	12,857559	1,261308	1,841724	-0,589737	-2,997124	-1,332297	-14,246446	16,781840	14,163164	0,107082	-0,114246	-0,140709	3,889243	-7,144614	1,841724	0,107082	-0,114246	-0,140709	3,889243	-7,144614	1,841724
11:23:45,25	0,603962	3,272969	-0,123996	-0,445970	-0,079002	-0,649015	0,110502	-0,116215	-0,141111	12,956706	1,420255	1,812709	-0,591855	-2,997727	-1,332080	-14,266203	16,773368	14,206114	0,110502	-0,116215	-0,141111	3,833862	-7,254126	1,812709	0,110502	-0,116215	-0,141111	3,833862	-7,254126	1,812709
11:23:45,30	0,603962	3,272969	-0,123996	-0,445970	-0,079002	-0,649015	0,112082	-0,114682	-0,140893	12,859809	1,489581	1,855660	-0,592097	-3,001125	-1,333031	-14,253476	16,786201	14,206427	0,112082	-0,114682	-0,140893	3,857253	-7,308890	1,855660	0,112082	-0,114682	-0,140893	3,857253	-7,308890	1,855660
11:23:45,35	0,603962	3,272969	-0,123996	-0,445970	-0,079002	-0,649015	0,111601	-0,122329	-0,142221	13,258773	1,511149	1,841482	-0,584992	-3,001134	-1,333407	-14,225198	16,751211	14,191936	0,111601	-0,122329	-0,142221	3,655918	-7,249549	1,841482	0,111601	-0,122329	-0,142221	3,655918	-7,249549	1,841482
11:23:45,40	0,603962	3,272969	-0,123996	-0,445970	-0,079002	-0,649015	0,112148	-0,116666	-0,143771	13,018348	1,573116	1,837421	-0,590170	-2,998776	-1,334957	-14,169145	16,781267	14,187876	0,112148	-0,116666	-0,143771	3,860047	-7,230533	1,837421	0,112148	-0,116666	-0,143771	3,860047	-7,230533	1,837421
11:23:45,45	0,603962	3,272969	-0,123996	-0,445970	-0,079002	-0,649015	0,108706	-0,114442	-0,141111	12,866502	1,305735	1,837759	-0,590375	-2,994683	-1,332298	-14,263791	16,794122	14,188214	0,108706	-0,114442	-0,141111	3,882797	-7,227711	1,837759	0,108706	-0,114442	-0,141111	3,882797	-7,227711	1,837759
11:23:45,50	0,603962	3,272969	-0,123996	-0,445970	-0,079002	-0,649015	0,109665	-0,120418	-0,141096	13,167188	1,341094	1,838129	-0,585679	-2,998501	-1,332282	-14,281375	16,792671	14,188584	0,109665	-0,120418	-0,141096	3,714393	-7,267625	1,838129	0,109665	-0,120418	-0,141096	3,714393	-7,267625	1,838129
11:23:45,55	0,603962	3,272969	-0,123996	-0,445970	-0,079002	-0,649015	0,109665	-0,120418	-0,141096	13,167188	1,341094	1,838129	-0,587319	-2,996360	-1,331480	-14,214808	16,787510	14,196970	0,109665	-0,120418	-0,141096	3,714393	-7,267625	1,838129	0,109665	-0,120418	-0,141096	3,714393	-7,267625	1,838129
11:23:45,60	0,603962	3,272969	-0,123996	-0,445970	-0,079002	-0,649015	0,110750	-0,116489	-0,142600	13,026374	1,457711	1,867521	-0,591461	-2,992676	-1,332688	-14,220622	16,805727	14,173954	0,110750	-0,116489	-0,142600	3,881998	-7,236201	1,867521	0,110750	-0,116489	-0,142600	3,881998	-7,236201	1,867521
11:23:45,65	0,603962	3,272969	-0,123996	-0,445970	-0,079002	-0,649015	0,110750	-0,116489	-0,142600	13,026374	1,457711	1,867521	-0,588004	-2,994557	-1,333996	-14,181203	16,789014	14,201987	0,110750	-0,116489	-0,142600	3,881998	-7,236201	1,867521	0,110750	-0,116489	-0,142600	3,881998	-7,236201	1,867521
11:23:45,70	0,603962	3,272969	-0,123996	-0,445970	-0,079002	-0,649015	0,112181	-0,111063	-0,142256	12,717437	1,490165	1,857343	-0,595038	-2,996003	-1,333442	-14,247209	16,815325	14,207798	0,112181	-0,111063	-0,142256	3,998998	-7,316025	1,857343	0,112181	-0,111063	-0,142256	3,998998	-7,316025	1,857343
11:23:45,75	0,603962	3,272969	-0,123996	-0,445970	-0,079002	-0,649015	0,112181	-0,111063	-0,142256	12,717437	1,490165	1,857343	-0,592677	-2,995296	-1,332410	-14,203284	16,815383	14,174932	0,112181	-0,111063	-0,142256	3,998998	-7,316025	1,857343	0,112181	-0,111063	-0,142256	3,998998	-7,316025	1,857343
11:23:45,80	0,603962	3,272969	-0,123996	-0,445970	-0,079002	-0,649015	0,110389	-0,112755	-0,141224	12,827413	1,434980	1,824477	-0,593862	-3,000336	-1,334221	-14,243978	16,764809	14,177110	0,110389	-0,112755	-0,141224	3,976184	-7,230520	1,824477	0,110389	-0,112755	-0,141224	3,976184	-7,230520	1,824477
11:23:45,85	0,603962	3,272969	-0,123996	-0,445970	-0,079002	-0,649015	0,115345	-0,114248	-0,143034	12,840948	1,682780	1,826655	-0,593204	-2,995238	-1,334622	-14,203799	16,778045	14,163700	0,115345	-0,114248	-0,143034	3,872451	-7,371830	1,826655	0,115345	-0,114248	-0,143034	3,872451	-7,371830	1,826655
11:23:45,90	0,603962	3,272969	-0,123996	-0,445970	-0,079002	-0,649015	0,110601	-0,112269	-0,143436	12,769588	1,464271	1,813245	-0,588560	-2,994376	-1,334640	-14,234018	16,776320	14,155206	0,110601	-0,112269	-0,143436	3,956450	-7,217937	1,813245	0,110601	-0,112269	-0,143436	3,956450	-7,217937	1,813245
11:23:45,96	0,603962	3,272969	-0,123996	-0,445970	-0,079002	-0,649015	0,107533	-0,115860	-0,143453	12,939703	1,279385	1,804751	-0,594920	-3,000219	-1,333049	-14,203819	16,799264	14,162387	0,107533	-0,115860	-0,143453	3,844691	-7,161921	1,804751	0,107533	-0,115860	-0,143453	3,844691	-7,161921	1,804751
11:23:46,01	0,603962	3,272969	-0,123996	-0,445970	-0,079002	-0,649015	0,109084	-0,112700	-0,142298	12,817628	1,323639	1,805338	-0,592053	-2,997191	-1,334209	-14,218480	16,776180	14,192519	0,109084	-0,112700	-0,142298	3,970688	-7,239424	1,805338	0,109084	-0,112700	-0,142298	3,970688	-7,239424	1,805338
11:23:46,06	0,603962	3,272969	-0,123996	-0,445970	-0,079002	-0,649015	0,111087	-0,113209	-0,143778	12,819744	1,483774	1,871733	-0,592633	-2,996128	-1,334964	-14,208115	16,782028	14,222188	0,111087	-0,113209	-0,143778	3,932839	-7,236525	1,871733	0,111087	-0,113209	-0,143778	3,932839	-7,236525	1,871733
11:23:46,11	0,603962	3,272969	-0,123996	-0,445970	-0,079002	-0,649015	0,108787	-0,115406	-0,142622	12,947272	1,413797	1,827147	-0,595079	-2,994471	-1,334235	-14,239821	16,750325	14,191807	0,108787	-0,115406	-0,142622	3,887871	-7,125962	1,827147	0,108787	-0,115406	-0,142622	3,887871	-7,125962	1,827147
11:23:46,16	0,603962	3,272969	-0,123996	-0,445970	-0,079002	-0,649015	0,108787	-0,115406	-0,142622	12,947272	1,413797	1,827147	-0,590292	-2,996491	-1,335734	-14,221405	16,803917	14,233535	0,108787	-0,115406	-0,142622	3,887871	-7,125962	1,827147	0,108787	-0,115406	-0,142622	3,887871	-7,125962	1,827147
11:23:46,21	0,603962	3,272969	-0,123996	-0,445970	-0,079002	-0,649015	0,112735	-0,114905	-0,143755	12,923134	1,581384	1,876386	-0,591988	-2,998404	-1,334942	-14,190231	16,789245	14,226841	0,112735	-0,114905	-0,143755	3,903083	-7,268335	1,876386	0,112735	-0,114905	-0,143755	3,903083	-7,268335	1,876386
11:23:46,26	0,603962	3,272969	-0,123996	-0,445970	-0,079002	-0,649015	0,112735	-0,114905	-0,143755	12,923134	1,581384	1,876386	-0,584580	-2,995137	-1,337910	-14,268807	16,715725	14,209484	0,112735	-0,114905	-0,143755	3,903083	-7,268335	1,876386	0,112735	-0,114905	-0,143755	3,903083	-7,268335	1,876386
11:23:46,31	0,603962	3,272969	-0,123996	-0,445970	-0,079002	-0,649015	0,106201	-0,119688	-0,146723	13,068861	1,210337	1,859029	-0,533889	-3,058677	-1,341952	-16,823421	14,064029	14,657295	0,106201	-0,119688	-0,146723	3,673392	-7,126477	1,859029	0,106201	-0,119688	-0,146723	3,673392	-7,126477	1,859029
11:23:46,36	0,603962	3,272969	-0,123996	-0,445970	-0,079002	-0,649015	0,135884	-0,195357	-0,150765	13,429936	1,867319	2,306841	-0,564132	-2,987292	-1,351173	-13,293749	16,237741	14,327738	0,135884	-0,195357	-0,150765	-1,905594	-8,799577	2,306841	0,135884	-0,195357	-0,150765	-1,905594	-8,799577	2,306841
11:23:46,41	0,603962	3,272969	-0,123996	-0,445970	-0,079002	-0,649015	0,089184	-0,133473	-0,159987	13,859309	1,408868	1,977284	-0,595064	-3,007140	-1,339438	-14,146812	18,012359	14,214800	0,089184	-0,133473	-0,159987	3,381650	-5,592110	1,977284	0,089184	-0,133473	-0,159987	3,381650	-5,592110	1,977284
11:23:46,46	0,604015	3,272977	-0,123995	-0,395986	-0,079012	-0,648991	0,131536	-0,126625	-0,147791	14,068959	1,575776	1,912309	-0,591239	-3,020546	-1,338977	-14,773556	17,745382	14,262764	0,131536	-0,126625	-0,147791	4,128875	-8,749796	1,912309	0,131536	-0,126625	-0,147791	4,128875	-8,749796	1,912309
11:23:46,51	0,604015	3,272977	-0,123995	-0,395986	-0,079012	-0,648991	0,130195	-0,124238	-0,151743	13,914642	1,411218	1,901968	-0,590884	-3,019307	-1,339808	-14,881416	17,755671	14,264952	0,130195	-0,124238	-0,151743	4,161958	-8,809110	1,901968	0,130195	-0,124238	-0,151743	4,161958	-8,809110	1,901968
11:23:46,56	0,604015	3,272977	-0,123995	-0,395986	-0,079012	-0,648991	0,130195	-0,124238	-0,151743	13,914642	1,411218	1,901968	-0,596771	-3,021961	-1,342956	-14,893430	17,775595	14,217767	0,130195	-0,124238	-0,151743	4,161958	-8,809110	1,901968	0,130195	-0,124238	-0,151743	4,161958	-8,809110	1,901968
11:23:46,61	0,604015	3,272977	-0,123995	-0,395986	-0,079012	-0,648991	0,130552	-0,123001	-0,152542	13,860863	1,372662	1,903946	-0,593886	-3,017881	-1,343729	-14,914951	17,804365	14,254400	0,130552	-0,123001	-0,152542	4,205310	-8,875661	1,903946	0,130552	-0,123001	-0,152542	4,205310	-8,875661	1,903946
11:23:46,66	0,604015	3,272977	-0,123995	-0,395986	-0,079012	-0,648991	0,130873	-0,124565	-0,150982	13,968888	1,361583	1,909186	-0,592691	-3,018941	-1,342169	-14,925658	17,841358	14,259640	0,130873	-0,124565	-0,150982	4,190540	-8,911936	1,909186	0,130873	-0,124565	-0,150982	4,190540	-8,911936	1,909186
11:23:46,71	0,604015	3,272977	-0,123995	-0,395986	-0,079012	-0,648991	0,132964	-0,123041	-0,148672	13,924418	1,411840	1,899767	-0,595056	-3,019990	-1,339858	-14,958903	17,900692	14,250222	0,132964	-0,123041	-0,148672	4,265681	-9,025797	1,899767	0,132964	-0,123041	-0,148672	4,265681	-9,025797	1,899767
11:23:46,76	0,604015	3,272977	-0,123995	-0,395986	-0,079012	-0,648991	0,132964	-0,123041	-0,148672	13,924418	1,411840	1,899767	-0,588475	-3,021747	-1,343216	-14,863822	17,646331	14,268243	0,132964	-0,123041	-0,148672	4,265681	-9,025797	1,899767	0,132964	-0,123041	-0,148672	4,265681	-9,025797	1,899767
11:23:46,81	0,604015	3,272977	-0,123995	-0,395986	-0,079012	-0,648991	0,131194	-0,129619	-0,152030	14,093729	1,529341	1,917788	-0,518770	-3,039282	-1,347945	-15,716619	14,242975	14,709240	0,131194	-0,129619	-0,152030	3,918623	-8,769378	1,917788	0,131194	-0,129619	-0,152030	3,918623	-8,769378	1,917788
11:23:46,86	0,604015	3,272977	-0,123995	-0,395986	-0,079012	-0,648991	0,111528	-0,198752	-0,156758	14,314864	1,469824	2,358786	-0,567532	-3,000768	-1,347611	-13,274622	17,025717	14,333493	0,111528	-0,198752	-0,156758	-1,287196	-7,285085	2,358786	0,111528	-0,198752	-0,156758	-1,287196	-7,285085	2,358786
11:23:46,91	0,604015	3,272977	-0,123995	-0,395986	-0,079012	-0,648991	0,102555	-0,137267	-0,156425	14,748549	1,726702	1,983039	-0,584779	-2,998417	-1,342945	-13,571102	18,374542	14,185315	0,102555	-0,137267	-0,156425	3,973089	-6,323847	1,983039	0,102555	-0,137267	-0,156425	3,973089	-6,323847	1,983039
11:23:46,96	0,603978	3,272993	-0,123991	-0,345973	-0,079012	-0,649039	0,116503	-0,125049	-0,155452	14,793996	1,701086	1,920567	-0,585087	-3,006739	-1,346638	-13,584536	17,990744	14,271021	0,116503	-0,125049	-0,155452	4,977643	-7,444374	1,920567	0,116503	-0,125049	-0,155452	4,977643	-7,444374	1,920567
11:23:47,01	0,603978	3,272993	-0,123991	-0,345973	-0,079012	-0,649039	0,116950	-0,127319	-0,156607	14,907289	1,712340	1,931227	-0,583345	-3,008261	-1,347793	-13,597324	17,992626	14,281681	0,116950	-0,127319	-0,156607	4,912715	-7,468247	1,931227	0,116950	-0,127319	-0,156607	4,912715	-7,468247	1,931227
11:23:47,06	0,603978	3,272993	-0,123991	-0,345973	-0,079012	-0,649039	0,112132	-0,125845	-0,156641	14,842376	1,434855	1,923417	-0,582212	-3,003351	-1,347827	-13,614774	18,016247	14,273872	0,112132	-0,125845	-0,156641	4,963507	-7,367481	1,923417	0,112132	-0,125845	-0,156641	4,963507	-7,367481	1,923417
11:23:47,11	0,603978	3,272993	-0,123991	-0,345973	-0,079012	-0,649039	0,115031	-0,130289	-0,161270	15,053770	1,630866	1,919530	-0,579814	-3,008084	-1,352457	-13,585421	17,976615	14,269985	0,115031	-0,130289	-0,161270	4,826119	-7,399080	1,919530	0,115031	-0,130289	-0,161270	4,826119	-7,399080	1,919530
11:23:47,16	0,603978	3,272993	-0,123991	-0,345973	-0,079012	-0,649039	0,114090	-0,125737	-0,155055	14,843687	1,589769	1,925703	-0,583284	-3,004993	-1,346242	-13,565330	17,995704	14,276157	0,114090	-0,125737	-0,155055	4,973302	-7,366279	1,925703	0,114090	-0,125737	-0,155055	4,973302	-7,366279	1,925703
11:23:47,21	0,603978	3,272993	-0,123991	-0,345973	-0,079012	-0,649039	0,108056	-0,129661	-0,155093	15,035181	1,254456	1,898501	-0,586856	-3,006302	-1,347450	-13,593876	18,011545	14,238120	0,108056	-0,129661	-0,155093	4,856761	-7,227953	1,898501	0,108056	-0,129661	-0,155093	4,856761	-7,227953	1,898501
11:23:47,26	0,603978	3,272993	-0,123991	-0,345973	-0,079012	-0,649039	0,114019	-0,124968	-0,156636	14,801154	1,563636	1,907743	-0,583915	-3,004547	-1,347823	-13,586027	18,004743	14,258198	0,114019	-0,124968	-0,156636	4,991173	-7,386843	1,907743	0,114019	-0,124968	-0,156636	4,991173	-7,386843	1,907743
11:23:47,31	0,603978	3,272993	-0,123991	-0,345973	-0,079012	-0,649039	0,114833	-0,126770	-0,156237	14,858788	1,625124	1,911013	-0,585060	-3,002288	-1,348606	-13,575951	18,042308	14,259911	0,114833	-0,126770	-0,156237	4,907305	-7,389230	1,911013	0,114833	-0,126770	-0,156237	4,907305	-7,389230	1,911013
11:23:47,36	0,603978	3,272993	-0,123991	-0,345973	-0,079012	-0,649039	0,115899	-0,123216	-0,155875	14,683728	1,620416	1,916860	-0,586373	-3,005299	-1,347061	-13,634697	18,002437	14,267315	0,115899	-0,123216	-0,155875	5,011263	-7,477667	1,916860	0,115899	-0,123216	-0,155875	5,011263	-7,477667	1,916860
11:23:47,41	0,603978	3,272993	-0,123991	-0,345973	-0,079012	-0,649039	0,109350	-0,124177	-0,157828	14,734691	1,293277	1,919216	-0,582265	-3,000108	-1,349014	-13,622587	17,996570	14,269671	0,109350	-0,124177	-0,157828	4,986762	-7,290692	1,919216	0,109350	-0,124177	-0,157828	4,986762	-7,290692	1,919216
11:23:47,46	0,603978	3,272993	-0,123991	-0,345973	-0,079012	-0,649039	0,113652	-0,126874	-0,155832	14,886707	1,601669	1,910592	-0,582081	-3,005183	-1,347018	-13,543365	17,964430	14,261046	0,113652	-0,126874	-0,155832	4,927071	-7,320022	1,910592	0,113652	-0,126874	-0,155832	4,927071	-7,320022	1,910592
11:23:47,51	0,603978	3,272993	-0,123991	-0,345973	-0,079012	-0,649039	0,113726	-0,123351	-0,155905	14,679080	1,537099	1,872747	-0,585170	-3,003485	-1,347092	-13,614834	17,977510	14,223201	0,113726	-0,123351	-0,155905	4,996037	-7,390425	1,872747	0,113726	-0,123351	-0,155905	4,996037	-7,390425	1,872747
11:23:47,56	0,603978	3,272993	-0,123991	-0,345973	-0,079012	-0,649039	0,111184	-0,128788	-0,154255	14,982887	1,448450	1,954458	-0,579190	-3,004001	-1,345442	-13,566552	17,973981	14,304913	0,111184	-0,128788	-0,154255	4,873042	-7,279462	1,954458	0,111184	-0,128788	-0,154255	4,873042	-7,279462	1,954458
11:23:47,61	0,603978	3,272993	-0,123991	-0,345973	-0,079012	-0,649039	0,114772	-0,119385	-0,155485	14,542072	1,629058	1,887130	-0,589127	-3,002408	-1,346671	-13,547683	18,018650	14,237585	0,114772	-0,119385	-0,155485	5,170328	-7,380550	1,887130	0,114772	-0,119385	-0,155485	5,170328	-7,380550	1,887130
11:23:47,66	0,603978	3,272993	-0,123991	-0,345973	-0,079012	-0,649039	0,115214	-0,123646	-0,155442	14,744182	1,630098	1,940734	-0,585658	-3,004921	-1,346628	-13,576424	18,012772	14,291189	0,115214	-0,123646	-0,155442	5,037951	-7,414219	1,940734	0,115214	-0,123646	-0,155442	5,037951	-7,414219	1,940734
11:23:47,71	0,603978	3,272993	-0,123991	-0,345973	-0,079012	-0,649039	0,109800	-0,125329	-0,159326	14,840940	1,389355	1,933892	-0,581494	-3,001074	-1,350513	-13,536463	18,000416	14,284346	0,109800	-0,125329	-0,159326	5,002651	-7,229962	1,933892	0,109800	-0,125329	-0,159326	5,002651	-7,229962	1,933892
11:23:47,77	0,603978	3,272993	-0,123991	-0,345973	-0,079012	-0,649039	0,109800	-0,125329	-0,159326	14,840940	1,389355	1,933892	-0,580775	-3,005042	-1,348696	-13,620938	17,978096	14,273239	0,109800	-0,125329	-0,159326	5,002651	-7,229962	1,933892	0,109800	-0,125329	-0,159326	5,002651	-7,229962	1,933892
11:23:47,82	0,603978	3,272993	-0,123991	-0,345973	-0,079012	-0,649039	0,112878	-0,127935	-0,157509	14,914931	1,487382	1,922784	-0,585635	-3,000951	-1,348999	-13,552573	18,002675	14,249049	0,111765	-0,121680	-0,157812	5,093226	-7,297110	1,898595	0,111765	-0,121680	-0,157812	5,093226	-7,297110	1,898595
11:23:47,87	0,603978	3,272993	-0,123991	-0,345973	-0,079012	-0,649039	0,111765	-0,121680	-0,157812	14,645144	1,476441	1,898595	-0,586843	-3,002683	-1,345100	-13,565762	17,972518	14,264761	0,111765	-0,121680	-0,157812	5,093226	-7,297110	1,898595	0,111765	-0,121680	-0,157812	5,093226	-7,297110	1,898595
11:23:47,92	0,603978	3,272993	-0,123991	-0,345973	-0,079012	-0,649039	0,113869	-0,121501	-0,153913	14,603093	1,589488	1,914307	-0,585143	-3,001305	-1,349376	-13,588258	17,987142	14,283096	0,113869	-0,121501	-0,153913	5,065275	-7,349200	1,914307	0,113869	-0,121501	-0,153913	5,065275	-7,349200	1,914307
11:23:47,97	0,603978	3,272993	-0,123991	-0,345973	-0,079012	-0,649039	0,110833	-0,124454	-0,154344	14,742991	1,412805	1,871998	-0,582768	-3,001530	-1,345531	-13,588871	17,970106	14,222453	0,110833	-0,124454	-0,154344	4,973384	-7,287551	1,871998	0,110833	-0,124454	-0,154344	4,973384	-7,287551	1,871998
11:23:48,02	0,603978	3,272993	-0,123991	-0,345973	-0,079012	-0,649039	0,110833	-0,124454	-0,154344	14,742991	1,412805	1,871998	-0,580349	-3,005454	-1,350533	-13,550345	17,946663	14,238721	0,110833	-0,124454	-0,154344	4,973384	-7,287551	1,871998	0,110833	-0,124454	-0,154344	4,973384	-7,287551	1,871998
11:23:48,07	0,603978	3,272993	-0,123991	-0,345973	-0,079012	-0,649039	0,113022	-0,128510	-0,159346	14,952893	1,571727	1,888266	-0,580970	-3,002557	-1,350528	-13,577354	18,017327	14,280342	0,113022	-0,128510	-0,159346	4,864845	-7,300477	1,888266	0,113022	-0,128510	-0,159346	4,864845	-7,300477	1,888266
11:23:48,12	0,603978	3,272993	-0,123991	-0,345973	-0,079012	-0,649039	0,110823	-0,126524	-0,159341	14,897300	1,398683	1,929888	-0,579644	-3,003883	-1,348529	-13,556612	17,991125	14,244998	0,110823	-0,126524	-0,159341	4,965173	-7,300941	1,929888	0,110823	-0,126524	-0,159341	4,965173	-7,300941	1,929888
11:23:48,17	0,603978	3,272993	-0,123991	-0,345973	-0,079012	-0,649039	0,111589	-0,126317	-0,156224	14,882204	1,451424	1,932236	-0,583860	-3,002178	-1,349361	-13,535378	17,962392	14,262463	0,111589	-0,126317	-0,156224	4,966324	-7,308308	1,932236	0,111589	-0,126317	-0,156224	4,966324	-7,308308	1,932236
11:23:48,22	0,603978	3,272993	-0,123991	-0,345973	-0,079012	-0,649039	0,115533	-0,124437	-0,157029	14,731003	1,661813	1,901326	-0,578024	-3,002613	-1,348202	-13,565872	17,965225	14,258261	0,115533	-0,124437	-0,157029	4,962688	-7,407537	1,901326	0,115533	-0,124437	-0,157029	4,962688	-7,407537	1,901326
11:23:48,27	0,603978	3,272993	-0,123991	-0,345973	-0,079012	-0,649039	0,112358	-0,121886	-0,158215	14,626154	1,462235	1,908870	-0,585754	-3,001568	-1,349402	-13,606441	17,999496	14,259325	0,112358	-0,121886	-0,158215	5,058086	-7,357895	1,908870	0,112358	-0,121886	-0,158215	5,058086	-7,357895	1,908870
11:23:48,32	0,603978	3,272993	-0,123991	-0,345973	-0,079012	-0,649039	0,112346	-0,123360	-0,158956	14,719254	1,513665	1,918200	-0,584472	-3,002294	-1,350143	-13,553108	17,987739	14,268655	0,112346	-0,123360	-0,158956	5,035527	-7,305505	1,918200	0,112346	-0,123360	-0,158956	5,035527	-7,305505	1,918200
11:23:48,37	0,603978	3,272993	-0,123991	-0,345973	-0,079012	-0,649039	0,112346	-0,123360	-0,158956	14,719254	1,513665	1,918200	-0,581090	-3,004228	-1,348222	-13,629931	17,978569	14,268279	0,112346	-0,123360	-0,158956	5,035527	-7,305505	1,918200	0,112346	-0,123360	-0,158956	5,035527	-7,305505	1,918200
11:23:48,42	0,603978	3,272993	-0,123991	-0,345973	-0,079012	-0,649039	0,112330	-0,127256	-0,157035	14,875506	1,450888	1,917825	-0,584519	-3,002100	-1,352096	-13,575086	18,000661	14,270504	0,112330	-0,127256	-0,157035	4,885923	-7,367027	1,917825	0,112330	-0,127256	-0,157035	4,885923	-7,367027	1,917825
11:23:48,47	0,603978	3,272993	-0,123991	-0,345973	-0,079012	-0,649039	0,111410	-0,123398	-0,157408	14,681423	1,453106	1,931393	-0,583970	-3,001503	-1,348594	-13,583323	17,959184	14,281848	0,111410	-0,123398	-0,157408	4,994668	-7,292592	1,931393	0,111410	-0,123398	-0,157408	4,994668	-7,292592	1,931393
11:23:48,52	0,603978	3,272993	-0,123991	-0,345973	-0,079012	-0,649039	0,111410	-0,123398	-0,157408	14,681423	1,453106	1,931393	-0,583358	-3,001957	-1,349381	-13,568255	17,940285	14,257379	0,111410	-0,123398	-0,157408	4,994668	-7,292592	1,931393	0,111410	-0,123398	-0,157408	4,994668	-7,292592	1,931393
11:23:48,57	0,603978	3,272993	-0,123991	-0,345973	-0,079012	-0,649039	0,107662	-0,124722	-0,158554	14,783857	1,284809	1,942783	-0,580950	-2,998919	-1,349741	-13,543498	17,974989	14,293238	0,107662	-0,124722	-0,158554	4,993189	-7,166688	1,942783	0,107662	-0,124722	-0,158554	4,993189	-7,166688	1,942783
11:23:48,62	0,603978	3,272993	-0,123991	-0,345973	-0,079012	-0,649039	0,107662	-0,124722	-0,158554	14,783857	1,284809	1,942783	-0,585795	-3,003949	-1,350172	-13,611333	17,944475	14,257721	0,107662	-0,124722	-0,158554	4,993189	-7,166688	1,942783	0,107662	-0,124722	-0,158554	4,993189	-7,166688	1,942783
11:23:48,67	0,603978	3,272993	-0,123991	-0,345973	-0,079012	-0,649039	0,111450	-0,124101	-0,159380	14,764949	1,399310	1,906022	-0,584534	-3,005767	-1,350914	-13,580184	17,961988	14,272897	0,111450	-0,124101	-0,159380	5,023057	-7,349535	1,906022	0,111450	-0,124101	-0,159380	5,023057	-7,349535	1,906022
11:23:48,72	0,603978	3,272993	-0,123991	-0,345973	-0,079012	-0,649039	0,111450	-0,124101	-0,159380	14,764949	1,399310	1,906022	-0,578686	-3,004809	-1,348175	-13,604443	17,977817	14,307055	0,111450	-0,124101	-0,159380	5,023057	-7,349535	1,906022	0,111450	-0,124101	-0,159380	5,023057	-7,349535	1,906022
11:23:48,77	0,603978	3,272993	-0,123991	-0,345973	-0,079012	-0,649039	0,111631	-0,129628	-0,156988	15,010937	1,436981	1,956600	-0,581526	-3,002667	-1,349354	-13,549123	17,971335	14,272908	0,111631	-0,129628	-0,156988	4,835161	-7,326051	1,956600	0,111631	-0,129628	-0,156988	4,835161	-7,326051	1,956600
11:23:48,82	0,603978	3,272993	-0,123991	-0,345973	-0,079012	-0,649039	0,111196	-0,126097	-0,158168	14,849391	1,465505	1,922453	-0,580951	-3,003283	-1,349333	-13,540427	17,929836	14,290865	0,111196	-0,126097	-0,158168	4,950769	-7,263370	1,922453	0,111196	-0,126097	-0,158168	4,950769	-7,263370	1,922453
11:23:48,87	0,603978	3,272993	-0,123991	-0,345973	-0,079012	-0,649039	0,111442	-0,126904	-0,158146	14,859741	1,506595	1,940410	-0,583418	-3,001495	-1,350178	-13,611867	17,992151	14,260032	0,111442	-0,126904	-0,158146	4,897805	-7,241617	1,940410	0,111442	-0,126904	-0,158146	4,897805	-7,241617	1,940410
11:23:48,92	0,603978	3,272993	-0,123991	-0,345973	-0,079012	-0,649039	0,111128	-0,123873	-0,158992	14,720368	1,397221	1,909577	-0,582179	-2,998439	-1,350572	-13,563681	17,954199	14,239847	0,107861	-0,123417	-0,159385	4,999667	-7,179037	1,889393	0,107861	-0,123417	-0,159385	4,999667	-7,179037	1,889393
11:23:48,97	0,603978	3,272993	-0,123991	-0,345973	-0,079012	-0,649039	0,111257	-0,127380	-0,158186	14,881763	1,439132	1,917663	-0,580445	-3,003362	-1,349373	-13,591913	17,956371	14,268118	0,111257	-0,127380	-0,158186	4,882411	-7,294578	1,917663	0,111257	-0,127380	-0,158186	4,882411	-7,294578	1,917663
11:23:49,02	0,603978	3,272993	-0,123991	-0,345973	-0,079012	-0,649039	0,111863	-0,125108	-0,158183	14,791142	1,497297	1,907627	-0,582716	-3,002750	-1,349370	-13,555053	17,966872	14,258081	0,111863	-0,125108	-0,158183	4,970143	-7,283955	1,907627	0,111863	-0,125108	-0,158183	4,970143	-7,283955	1,907627
11:23:49,07	0,603978	3,272993	-0,123991	-0,345973	-0,079012	-0,649039	0,111863	-0,125108	-0,158183	14,791142	1,497297	1,907627	-0,583888	-3,005711	-1,349337	-13,545708	17,933438	14,280478	0,111863	-0,125108	-0,158183	4,970143	-7,283955	1,907627	0,111863	-0,125108	-0,158183	4,970143	-7,283955	1,907627
11:23:49,12	0,603978	3,272993	-0,123991	-0,345973	-0,079012	-0,649039	0,115013	-0,125573	-0,158150	14,791049	1,685927	1,930024	-0,588665	-2,999924	-1,351366	-13,587560	18,006026	14,236050	0,112390	-0,118543	-0,160179	5,161786	-7,345651	1,885595	0,112390	-0,118543	-0,160179	5,161786	-7,345651	1,885595
11:23:49,17	0,603978	3,272993	-0,123991	-0,345973	-0,079012	-0,649039	0,112390	-0,118543	-0,160179	14,467387	1,476973	1,885595	-0,581576	-3,005038	-1,349375	-13,565214	17,922778	14,242099	0,112390	-0,118543	-0,160179	5,161786	-7,345651	1,885595	0,112390	-0,118543	-0,160179	5,161786	-7,345651	1,885595
11:23:49,22	0,603978	3,272993	-0,123991	-0,345973	-0,079012	-0,649039	0,113274	-0,127240	-0,158188	14,858715	1,583928	1,891644	-0,582784	-3,001249	-1,349783	-13,587995	17,983000	14,254554	0,113274	-0,127240	-0,158188	4,870390	-7,308105	1,891644	0,113274	-0,127240	-0,158188	4,870390	-7,308105	1,891644
11:23:49,27	0,603978	3,272993	-0,123991	-0,345973	-0,079012	-0,649039	0,109977	-0,125302	-0,157806	14,799862	1,362104	1,918402	-0,581605	-3,001214	-1,348993	-13,587893	17,984246	14,268857	0,109977	-0,125302	-0,157806	4,963625	-7,271106	1,918402	0,109977	-0,125302	-0,157806	4,963625	-7,271106	1,918402
11:23:49,32	0,603978	3,272993	-0,123991	-0,345973	-0,079012	-0,649039	0,109977	-0,125302	-0,157806	14,799862	1,362104	1,918402	-0,587328	-3,004130	-1,352071	-13,567022	17,954978	14,291170	0,115364	-0,121804	-0,160885	5,041420	-7,381148	1,940716	0,115364	-0,121804	-0,160885	5,041420	-7,381148	1,940716
11:23:49,37	0,603978	3,272993	-0,123991	-0,345973	-0,079012	-0,649039	0,113733	-0,124801	-0,160507	14,754015	1,605632	1,912706	-0,583917	-3,004216	-1,351694	-13,556021	17,942995	14,263161	0,113733	-0,124801	-0,160507	4,957118	-7,322408	1,912706	0,113733	-0,124801	-0,160507	4,957118	-7,322408	1,912706
11:23:49,42	0,603978	3,272993	-0,123991	-0,345973	-0,079012	-0,649039	0,113733	-0,124801	-0,160507	14,754015	1,605632	1,912706	-0,584493	-2,999150	-1,351333	-13,544260	17,958306	14,249427	0,113733	-0,124801	-0,160507	4,957118	-7,322408	1,912706	0,113733	-0,124801	-0,160507	4,957118	-7,322408	1,912706
11:23:49,47	0,603978	3,272993	-0,123991	-0,345973	-0,079012	-0,649039	0,109634	-0,121770	-0,160146	14,615512	1,395019	1,898973	-0,584005	-3,003807	-1,352108	-13,611146	17,988393	14,265479	0,109634	-0,121770	-0,160146	5,056595	-7,211258	1,898973	0,109634	-0,121770	-0,160146	5,056595	-7,211258	1,898973
11:23:49,52	0,603978	3,272993	-0,123991	-0,345973	-0,079012	-0,649039	0,113423	-0,124520	-0,160921	14,751151	1,519068	1,915025	-0,580443	-3,001249	-1,350921	-13,582449	17,962719	14,284015	0,113423	-0,124520	-0,160921	4,976319	-7,384629	1,915025	0,113423	-0,124520	-0,160921	4,976319	-7,384629	1,915025
11:23:49,57	0,603978	3,272993	-0,123991	-0,345973	-0,079012	-0,649039	0,113076	-0,123003	-0,158979	14,668210	1,528888	1,908171	-0,585145	-3,002748	-1,350166	-13,589034	17,970946	14,258626	0,113076	-0,123003	-0,158979	5,012468	-7,347556	1,908171	0,113076	-0,123003	-0,158979	5,012468	-7,347556	1,908171
11:23:49,62	0,603978	3,272993	-0,123991	-0,345973	-0,079012	-0,649039	0,113076	-0,123003	-0,158979	14,668210	1,528888	1,908171	-0,583339	-2,999840	-1,350537	-13,553104	17,949883	14,273087	0,113076	-0,123003	-0,158979	5,012468	-7,347556	1,908171	0,113076	-0,123003	-0,158979	5,012468	-7,347556	1,908171
11:23:49,67	0,603978	3,272993	-0,123991	-0,345973	-0,079012	-0,649039	0,109655	-0,123114	-0,159350	14,673696	1,392637	1,922632	-0,581063	-3,001803	-1,350931	-13,590428	17,936189	14,273374	0,109655	-0,123114	-0,159350	5,009254	-7,215248	1,922632	0,109655	-0,123114	-0,159350	5,009254	-7,215248	1,922632
11:23:49,72	0,603978	3,272993	-0,123991	-0,345973	-0,079012	-0,649039	0,110217	-0,126066	-0,159744	14,796685	1,396382	1,922919	-0,585916	-3,001986	-1,348701	-13,585160	17,915886	14,270447	0,110217	-0,126066	-0,159744	4,900503	-7,255616	1,922919	0,110217	-0,126066	-0,159744	4,900503	-7,255616	1,922919
11:23:49,77	0,603978	3,272993	-0,123991	-0,345973	-0,079012	-0,649039	0,112801	-0,121954	-0,157515	14,567935	1,545503	1,919992	-0,585148	-3,003615	-1,349752	-13,581550	17,945095	14,281566	0,112801	-0,121954	-0,157515	4,994510	-7,309399	1,919992	0,112801	-0,121954	-0,157515	4,994510	-7,309399	1,919992
11:23:49,82	0,603978	3,272993	-0,123991	-0,345973	-0,079012	-0,649039	0,113828	-0,123434	-0,158566	14,671985	1,587423	1,931112	-0,582171	-3,003589	-1,349362	-13,552811	17,896174	14,260604	0,113828	-0,123434	-0,158566	4,982398	-7,348089	1,931112	0,113828	-0,123434	-0,158566	4,982398	-7,348089	1,931112
11:23:49,87	0,603978	3,272993	-0,123991	-0,345973	-0,079012	-0,649039	0,112317	-0,125999	-0,158175	14,777370	1,558183	1,910149	-0,581010	-2,999521	-1,350180	-13,580161	17,981435	14,245538	0,112317	-0,125999	-0,158175	4,886426	-7,258690	1,910149	0,112317	-0,125999	-0,158175	4,886426	-7,258690	1,910149
11:23:49,92	0,603978	3,272993	-0,123991	-0,345973	-0,079012	-0,649039	0,108213	-0,124971	-0,158993	14,784074	1,278483	1,895083	-0,581549	-3,000017	-1,349775	-13,553966	17,967895	14,249266	0,108913	-0,124752	-0,158588	4,981019	-7,205340	1,898812	0,108913	-0,124752	-0,158588	4,981019	-7,205340	1,898812
11:23:49,97	0,603978	3,272993	-0,123991	-0,345973	-0,079012	-0,649039	0,113749	-0,123395	-0,160142	14,675691	1,580440	1,903215	-0,585142	-3,003527	-1,351329	-13,581179	17,951488	14,253669	0,113749	-0,123395	-0,160142	4,989146	-7,348872	1,903215	0,113749	-0,123395	-0,160142	4,989146	-7,348872	1,903215
11:23:50,02	0,603978	3,272993	-0,123991	-0,345973	-0,079012	-0,649039	0,113749	-0,123395	-0,160142	14,675691	1,580440	1,903215	-0,581076	-3,005026	-1,352485	-13,605220	17,942807	14,264513	0,113749	-0,123395	-0,160142	4,989146	-7,348872	1,903215	0,113749	-0,123395	-0,160142	4,989146	-7,348872	1,903215
11:23:50,07	0,603978	3,272993	-0,123991	-0,345973	-0,079012	-0,649039	0,110231	-0,125336	-0,157987	14,775397	1,406853	1,925964	-0,581703	-3,001450	-1,349174	-13,573651	17,945783	14,276419	0,110231	-0,125336	-0,157987	4,936557	-7,246260	1,925964	0,110231	-0,125336	-0,157987	4,936557	-7,246260	1,925964
11:23:50,12	0,603978	3,272993	-0,123991	-0,345973	-0,079012	-0,649039	0,110231	-0,125336	-0,157987	14,775397	1,406853	1,925964	-0,585158	-3,004368	-1,352858	-13,573640	17,919099	14,277583	0,110231	-0,125336	-0,157987	4,936557	-7,246260	1,925964	0,110231	-0,125336	-0,157987	4,936557	-7,246260	1,925964
11:23:50,17	0,603978	3,272993	-0,123991	-0,345973	-0,079012	-0,649039	0,115153	-0,124246	-0,157769	14,705317	1,686182	1,934304	-0,585108	-3,005168	-1,348956	-13,560122	17,922498	14,284759	0,115153	-0,124246	-0,157769	4,952042	-7,353348	1,934304	0,115153	-0,124246	-0,157769	4,952042	-7,353348	1,934304
11:23:50,22	0,603978	3,272993	-0,123991	-0,345973	-0,079012	-0,649039	0,111826	-0,124989	-0,156638	14,773771	1,449878	1,922102	-0,582800	-3,002658	-1,347825	-13,600029	17,979924	14,272556	0,111826	-0,124989	-0,156638	4,962110	-7,328442	1,922102	0,111826	-0,124989	-0,156638	4,962110	-7,328442	1,922102
11:23:50,27	0,603978	3,272993	-0,123991	-0,345973	-0,079012	-0,649039	0,107483	-0,123130	-0,156676	14,646000	1,254001	1,892398	-0,582239	-2,997968	-1,347862	-13,589647	17,938046	14,242853	0,107483	-0,123130	-0,156676	4,980311	-7,183437	1,892398	0,107483	-0,123130	-0,156676	4,980311	-7,183437	1,892398
11:23:50,32	0,603978	3,272993	-0,123991	-0,345973	-0,079012	-0,649039	0,107483	-0,123130	-0,156676	14,646000	1,254001	1,892398	-0,582731	-3,003134	-1,347413	-13,550818	17,924803	14,269976	0,107483	-0,123130	-0,156676	4,980311	-7,183437	1,892398	0,107483	-0,123130	-0,156676	4,980311	-7,183437	1,892398
11:23:50,37	0,603978	3,272993	-0,123991	-0,345973	-0,079012	-0,649039	0,116019	-0,126740	-0,157393	14,845956	1,681383	1,925876	-0,583381	-3,007165	-1,348580	-13,597801	17,956859	14,276330	0,116019	-0,126740	-0,157393	4,896852	-7,426098	1,925876	0,116019	-0,126740	-0,157393	4,896852	-7,426098	1,925876
11:23:50,42	0,603978	3,272993	-0,123991	-0,345973	-0,079012	-0,649039	0,116019	-0,126740	-0,157393	14,845956	1,681383	1,925876	-0,588608	-2,998667	-1,348569	-13,524706	17,921793	14,303878	0,111273	-0,117964	-0,157383	5,135592	-7,219496	1,953423	0,111273	-0,117964	-0,157383	5,135592	-7,219496	1,953423
11:23:50,47	0,603978	3,272993	-0,123991	-0,345973	-0,079012	-0,649039	0,111273	-0,117964	-0,157383	14,395790	1,515430	1,953423	-0,582189	-3,002614	-1,349006	-13,576870	17,938263	14,237899	0,111273	-0,117964	-0,157383	5,135592	-7,219496	1,953423	0,111273	-0,117964	-0,157383	5,135592	-7,219496	1,953423
11:23:50,52	0,603978	3,272993	-0,123991	-0,345973	-0,079012	-0,649039	0,111482	-0,125496	-0,157819	14,775639	1,472867	1,887444	-0,583635	-3,004332	-1,349501	-13,567762	17,943895	14,255548	0,111482	-0,125496	-0,157819	4,924174	-7,278434	1,887444	0,111482	-0,125496	-0,157819	4,924174	-7,278434	1,887444
11:23:50,57	0,603978	3,272993	-0,123991	-0,345973	-0,079012	-0,649039	0,113692	-0,125103	-0,158315	14,764622	1,592899	1,905093	-0,582180	-3,002730	-1,350542	-13,560383	17,915543	14,252456	0,113692	-0,125103	-0,158315	4,944026	-7,331948	1,905093	0,113692	-0,125103	-0,158315	4,944026	-7,331948	1,905093
11:23:50,62	0,603978	3,272993	-0,123991	-0,345973	-0,079012	-0,649039	0,113306	-0,125834	-0,158964	14,774715	1,569150	1,911547	-0,582809	-3,004362	-1,350151	-13,584860	17,921557	14,262001	0,113306	-0,125834	-0,158964	4,896772	-7,325337	1,911547	0,113306	-0,125834	-0,158964	4,896772	-7,325337	1,911547
11:23:50,67	0,603978	3,272993	-0,123991	-0,345973	-0,079012	-0,649039	0,110889	-0,121105	-0,161294	14,566993	1,464340	1,923160	-0,585696	-2,999905	-1,352481	-13,547711	17,944183	14,273615	0,110889	-0,121105	-0,161294	5,060252	-7,240436	1,923160	0,110889	-0,121105	-0,161294	5,060252	-7,240436	1,923160
11:23:50,72	0,603978	3,272993	-0,123991	-0,345973	-0,079012	-0,649039	0,112640	-0,124181	-0,158160	14,724654	1,553792	1,935633	-0,583908	-3,002959	-1,349347	-13,550240	17,943023	14,286088	0,112640	-0,124181	-0,158160	4,976480	-7,288452	1,935633	0,112640	-0,124181	-0,158160	4,976480	-7,288452	1,935633
11:23:50,77	0,603978	3,272993	-0,123991	-0,345973	-0,079012	-0,649039	0,110290	-0,128172	-0,158191	14,896989	1,412931	1,907057	-0,579276	-3,002920	-1,349378	-13,584031	17,921854	14,257511	0,110290	-0,128172	-0,158191	4,835474	-7,244866	1,907057	0,110290	-0,128172	-0,158191	4,835474	-7,244866	1,907057
11:23:50,82	0,603978	3,272993	-0,123991	-0,345973	-0,079012	-0,649039	0,110290	-0,128172	-0,158191	14,896989	1,412931	1,907057	-0,579892	-2,999115	-1,350170	-13,589482	17,937245	14,263846	0,110290	-0,128172	-0,158191	4,835474	-7,244866	1,907057	0,110290	-0,128172	-0,158191	4,835474	-7,244866	1,907057
11:23:50,87	0,603978	3,272993	-0,123991	-0,345973	-0,079012	-0,649039	0,107303	-0,125736	-0,158984	14,780924	1,245144	1,913391	-0,583930	-3,000143	-1,351346	-13,560086	17,955703	14,234929	0,107303	-0,125736	-0,158984	4,910629	-7,178104	1,913391	0,107303	-0,125736	-0,158984	4,910629	-7,178104	1,913391
11:23:50,92	0,603978	3,272993	-0,123991	-0,345973	-0,079012	-0,649039	0,112451	-0,128224	-0,160100	14,945135	1,567392	1,907735	-0,580311	-3,004817	-1,351287	-13,524827	17,940141	14,258190	0,112451	-0,128224	-0,160100	4,879534	-7,259983	1,907735	0,112451	-0,128224	-0,160100	4,879534	-7,259983	1,907735
11:23:50,97	0,603978	3,272993	-0,123991	-0,345973	-0,079012	-0,649039	0,107907	-0,124768	-0,156662	14,746411	1,273925	1,897665	-0,581033	-2,999154	-1,347849	-13,583866	17,952295	14,248119	0,107907	-0,124768	-0,156662	4,952132	-7,196789	1,897665	0,107907	-0,124768	-0,156662	4,952132	-7,196789	1,897665
11:23:51,02	0,603978	3,272993	-0,123991	-0,345973	-0,079012	-0,649039	0,109718	-0,124491	-0,159739	14,727867	1,402155	1,917565	-0,582178	-3,000584	-1,350926	-13,556433	17,931651	14,268019	0,109718	-0,124491	-0,159739	4,955300	-7,210689	1,917565	0,109718	-0,124491	-0,159739	4,955300	-7,210689	1,917565
11:23:51,07	0,603978	3,272993	-0,123991	-0,345973	-0,079012	-0,649039	0,112719	-0,120018	-0,158973	14,492483	1,512154	1,936581	-0,587552	-3,000946	-1,350159	-13,597716	17,952274	14,287035	0,112719	-0,120018	-0,158973	5,071056	-7,336284	1,936581	0,112719	-0,120018	-0,158973	5,071056	-7,336284	1,936581
11:23:51,12	0,603978	3,272993	-0,123991	-0,345973	-0,079012	-0,649039	0,112719	-0,120018	-0,158973	14,492483	1,512154	1,936581	-0,585159	-2,998239	-1,350563	-13,574037	17,947981	14,263490	0,112719	-0,120018	-0,158973	5,071056	-7,336284	1,936581	0,112719	-0,120018	-0,158973	5,071056	-7,336284	1,936581
11:23:51,17	0,603978	3,272993	-0,123991	-0,345973	-0,079012	-0,649039	0,112128	-0,125224	-0,162863	14,751556	1,549183	1,879375	-0,582748	-3,003037	-1,354049	-13,544823	17,908334	14,229830	0,112128	-0,125224	-0,162863	4,921508	-7,252838	1,879375	0,112128	-0,125224	-0,162863	4,921508	-7,252838	1,879375
11:23:51,22	0,603978	3,272993	-0,123991	-0,345973	-0,079012	-0,649039	0,112128	-0,125224	-0,162863	14,751556	1,549183	1,879375	-0,586298	-3,002260	-1,353261	-13,558418	17,940439	14,263936	0,112128	-0,125224	-0,162863	4,921508	-7,252838	1,879375	0,112128	-0,125224	-0,162863	4,921508	-7,252838	1,879375
11:23:51,27	0,603978	3,272993	-0,123991	-0,345973	-0,079012	-0,649039	0,113230	-0,121761	-0,162074	14,592515	1,578659	1,913481	-0,583365	-3,002746	-1,348970	-13,566143	17,924162	14,280698	0,113230	-0,121761	-0,162074	5,034270	-7,309866	1,913481	0,113230	-0,121761	-0,162074	5,034270	-7,309866	1,913481
11:23:51,32	0,603978	3,272993	-0,123991	-0,345973	-0,079012	-0,649039	0,112184	-0,124544	-0,157783	14,719256	1,525732	1,930243	-0,584583	-3,001859	-1,354814	-13,573709	17,929231	14,274725	0,112184	-0,124544	-0,157783	4,942568	-7,280708	1,930243	0,112184	-0,124544	-0,157783	4,942568	-7,280708	1,930243
11:23:51,37	0,603978	3,272993	-0,123991	-0,345973	-0,079012	-0,649039	0,112025	-0,123045	-0,163627	14,641944	1,508366	1,924271	-0,584049	-3,003009	-1,350175	-13,612674	17,926768	14,257610	0,112025	-0,123045	-0,163627	4,982884	-7,285576	1,924271	0,112025	-0,123045	-0,163627	4,982884	-7,285576	1,924271
11:23:51,42	0,603978	3,272993	-0,123991	-0,345973	-0,079012	-0,649039	0,112754	-0,124083	-0,158988	14,674273	1,513756	1,907155	-0,584539	-2,999337	-1,350939	-13,556316	17,932410	14,262982	0,112754	-0,124083	-0,158988	4,933778	-7,337404	1,907155	0,112754	-0,124083	-0,158988	4,933778	-7,337404	1,907155
11:23:51,47	0,603978	3,272993	-0,123991	-0,345973	-0,079012	-0,649039	0,109819	-0,121823	-0,159752	14,589833	1,407136	1,912527	-0,585788	-3,004030	-1,352885	-13,594705	17,921699	14,258460	0,109819	-0,121823	-0,159752	5,026725	-7,213648	1,912527	0,109819	-0,121823	-0,159752	5,026725	-7,213648	1,912527
11:23:51,52	0,603978	3,272993	-0,123991	-0,345973	-0,079012	-0,649039	0,111478	-0,124755	-0,158177	14,728881	1,459537	1,941045	-0,582829	-3,002240	-1,349364	-13,592339	17,937725	14,291500	0,111478	-0,124755	-0,158177	4,935623	-7,291459	1,941045	0,111478	-0,124755	-0,158177	4,935623	-7,291459	1,941045
11:23:51,57	0,603978	3,272993	-0,123991	-0,345973	-0,079012	-0,649039	0,114045	-0,122229	-0,161283	14,592481	1,643538	1,921440	-0,586300	-3,003201	-1,352470	-13,551159	17,908092	14,271894	0,114045	-0,122229	-0,161283	4,997476	-7,309025	1,921440	0,114045	-0,122229	-0,161283	4,997476	-7,309025	1,921440
11:23:51,62	0,603978	3,272993	-0,123991	-0,345973	-0,079012	-0,649039	0,114260	-0,124486	-0,158178	14,761798	1,630632	1,902068	-0,584454	-3,004514	-1,349364	-13,545998	17,965154	14,252523	0,114260	-0,124486	-0,158178	4,989686	-7,338771	1,902068	0,114260	-0,124486	-0,158178	4,989686	-7,338771	1,902068
11:23:51,67	0,603978	3,272993	-0,123991	-0,345973	-0,079012	-0,649039	0,114260	-0,124486	-0,158178	14,761798	1,630632	1,902068	-0,582255	-3,004910	-1,350159	-13,592822	17,889743	14,251393	0,114260	-0,124486	-0,158178	4,989686	-7,338771	1,902068	0,114260	-0,124486	-0,158178	4,989686	-7,338771	1,902068
11:23:51,72	0,603978	3,272993	-0,123991	-0,345973	-0,079012	-0,649039	0,113503	-0,126587	-0,158972	14,782368	1,588422	1,900939	-0,585094	-3,001430	-1,346280	-13,548349	17,906065	14,239434	0,113503	-0,126587	-0,158972	4,845270	-7,321555	1,900939	0,113503	-0,126587	-0,158972	4,845270	-7,321555	1,900939
11:23:51,77	0,603978	3,272993	-0,123991	-0,345973	-0,079012	-0,649039	0,110794	-0,124523	-0,158959	14,757874	1,469477	1,902684	-0,582689	-3,001532	-1,350146	-13,532414	17,950548	14,253138	0,110794	-0,124523	-0,158959	4,982844	-7,227860	1,902684	0,110794	-0,124523	-0,158959	4,982844	-7,227860	1,902684
11:23:51,82	0,603978	3,272993	-0,123991	-0,345973	-0,079012	-0,649039	0,110794	-0,124523	-0,158959	14,757874	1,469477	1,902684	-0,582756	-3,008341	-1,348952	-13,574707	17,931560	14,275443	0,110794	-0,124523	-0,158959	4,982844	-7,227860	1,902684	0,110794	-0,124523	-0,158959	4,982844	-7,227860	1,902684
11:23:51,87	0,603978	3,272993	-0,123991	-0,345973	-0,079012	-0,649039	0,116725	-0,127869	-0,157766	14,894309	1,750752	1,924988	-0,582109	-3,003459	-1,352055	-13,518441	17,902592	14,276661	0,116725	-0,127869	-0,157766	4,856567	-7,412162	1,924988	0,116725	-0,127869	-0,157766	4,856567	-7,412162	1,924988
11:23:51,92	0,603978	3,272993	-0,123991	-0,345973	-0,079012	-0,649039	0,112174	-0,125989	-0,160869	14,799555	1,577288	1,926206	-0,581611	-3,003233	-1,351700	-13,556918	17,883716	14,256974	0,112174	-0,125989	-0,160869	4,909453	-7,228337	1,926206	0,112174	-0,125989	-0,160869	4,909453	-7,228337	1,926206
11:23:51,97	0,603978	3,272993	-0,123991	-0,345973	-0,079012	-0,649039	0,111729	-0,126307	-0,160513	14,780524	1,530297	1,906519	-0,585665	-3,001142	-1,350820	-13,581442	17,925466	14,256022	0,111729	-0,126307	-0,160513	4,865431	-7,240445	1,906519	0,111729	-0,126307	-0,160513	4,865431	-7,240445	1,906519
11:23:52,02	0,603978	3,272993	-0,123991	-0,345973	-0,079012	-0,649039	0,111945	-0,121750	-0,159633	14,567445	1,499401	1,905568	-0,585200	-3,003019	-1,352875	-13,590149	17,919022	14,273108	0,111945	-0,121750	-0,159633	5,010091	-7,288274	1,905568	0,111945	-0,121750	-0,159633	5,010091	-7,288274	1,905568
11:23:52,07	0,603978	3,272993	-0,123991	-0,345973	-0,079012	-0,649039	0,113338	-0,123091	-0,161688	14,627272	1,567539	1,922654	-0,584464	-2,999971	-1,350174	-13,597530	17,945613	14,266916	0,113338	-0,123091	-0,161688	4,964605	-7,329518	1,922654	0,113338	-0,123091	-0,161688	4,964605	-7,329518	1,922654
11:23:52,12	0,603978	3,272993	-0,123991	-0,345973	-0,079012	-0,649039	0,110331	-0,122205	-0,158988	14,600510	1,391449	1,916461	-0,611927	-2,933232	-1,343570	-10,528502	19,431941	13,863803	0,110331	-0,122205	-0,158988	5,007437	-7,269501	1,916461	0,110331	-0,122205	-0,158988	5,007437	-7,269501	1,916461
11:23:52,17	0,603978	3,272993	-0,123991	-0,345973	-0,079012	-0,649039	0,066264	-0,065051	-0,152383	14,450248	1,014684	1,513349	-0,573477	-2,940717	-1,337467	-11,380758	16,580445	14,097978	0,066264	-0,065051	-0,152383	9,343711	-4,187048	1,513349	0,066264	-0,065051	-0,152383	9,343711	-4,187048	1,513349
11:23:52,22	0,603978	3,272993	-0,123991	-0,345973	-0,079012	-0,649039	0,053521	-0,102092	-0,146280	13,480782	1,039724	1,747523	-0,569728	-2,989866	-1,344074	-13,892525	15,919509	14,308340	0,053521	-0,102092	-0,146280	5,466531	-3,161688	1,747523	0,053521	-0,102092	-0,146280	5,466531	-3,161688	1,747523
11:23:52,27	0,603942	3,273012	-0,124014	-0,395967	-0,079001	-0,649048	0,094211	-0,129914	-0,152887	13,099240	1,310807	1,957885	-0,574998	-2,982571	-1,340072	-13,470026	16,340421	14,257075	0,094211	-0,129914	-0,152887	2,900986	-6,084751	1,957885	0,094211	-0,129914	-0,152887	2,900986	-6,084751	1,957885
11:23:52,32	0,603942	3,273012	-0,124014	-0,395967	-0,079001	-0,649048	0,095182	-0,118993	-0,148471	13,130775	1,508606	1,930127	-0,579191	-2,980966	-1,340471	-13,496681	16,345882	14,276660	0,095182	-0,118993	-0,148471	3,789839	-5,963206	1,930127	0,095182	-0,118993	-0,148471	3,789839	-5,963206	1,930127
11:23:52,37	0,603942	3,273012	-0,124014	-0,395967	-0,079001	-0,649048	0,095182	-0,118993	-0,148471	13,130775	1,508606	1,930127	-0,579050	-2,982200	-1,339308	-13,451281	16,375088	14,237502	0,095182	-0,118993	-0,148471	3,789839	-5,963206	1,930127	0,095182	-0,118993	-0,148471	3,789839	-5,963206	1,930127
11:23:52,42	0,603942	3,273012	-0,124014	-0,395967	-0,079001	-0,649048	0,092233	-0,118009	-0,148121	13,095318	1,362314	1,887047	-0,577950	-2,985077	-1,337749	-13,486877	16,344092	14,245380	0,092233	-0,118009	-0,148121	3,831647	-5,878007	1,887047	0,092233	-0,118009	-0,148121	3,831647	-5,878007	1,887047
11:23:52,47	0,603942	3,273012	-0,124014	-0,395967	-0,079001	-0,649048	0,089666	-0,121718	-0,148001	13,236539	1,150091	1,925746	-0,574554	-2,981832	-1,339188	-13,545289	16,369716	14,276201	0,089666	-0,121718	-0,148001	3,681696	-5,888703	1,925746	0,089666	-0,121718	-0,148001	3,681696	-5,888703	1,925746
11:23:52,52	0,603942	3,273012	-0,124014	-0,395967	-0,079001	-0,649048	0,095076	-0,118819	-0,146179	13,116278	1,435148	1,915776	-0,579769	-2,985067	-1,337366	-13,526799	16,394239	14,266231	0,095076	-0,118819	-0,146179	3,789001	-6,028310	1,915776	0,095076	-0,118819	-0,146179	3,789001	-6,028310	1,915776
11:23:52,57	0,603942	3,273012	-0,124014	-0,395967	-0,079001	-0,649048	0,095076	-0,118819	-0,146179	13,116278	1,435148	1,915776	-0,574461	-2,981197	-1,337582	-13,516376	16,395332	14,243556	0,095076	-0,118819	-0,146179	3,789001	-6,028310	1,915776	0,095076	-0,118819	-0,146179	3,789001	-6,028310	1,915776
11:23:52,62	0,603942	3,273012	-0,124014	-0,395967	-0,079001	-0,649048	0,089070	-0,121481	-0,146396	13,260857	1,131335	1,893102	-0,626079	-2,908810	-1,332386	-10,055939	18,544955	13,748595	0,089070	-0,121481	-0,146396	3,724618	-5,860681	1,893102	0,089070	-0,121481	-0,146396	3,724618	-5,860681	1,893102
11:23:52,67	0,603942	3,273012	-0,124014	-0,395967	-0,079001	-0,649048	0,052190	-0,040584	-0,141199	12,646097	1,135576	1,398140	-0,602310	-2,966208	-1,333675	-13,389532	16,635388	14,075395	0,052190	-0,040584	-0,141199	9,460214	-2,961340	1,398140	0,052190	-0,040584	-0,141199	9,460214	-2,961340	1,398140
11:23:52,72	0,603942	3,273012	-0,124014	-0,395967	-0,079001	-0,649048	0,090014	-0,089868	-0,142488	11,888303	1,170209	1,724941	-0,562704	-2,955241	-1,336412	-12,849168	14,646188	14,216122	0,090014	-0,089868	-0,142488	4,833676	-5,895857	1,724941	0,090014	-0,089868	-0,142488	4,833676	-5,895857	1,724941
11:23:52,77	0,604004	3,273064	-0,124006	-0,446018	-0,078996	-0,649058	0,060713	-0,118685	-0,145226	11,934253	1,109143	1,865668	-0,573398	-2,936949	-1,333497	-12,141930	14,968701	14,168613	0,050219	-0,100278	-0,142311	3,738228	-2,927504	1,818159	0,050219	-0,100278	-0,142311	3,738228	-2,927504	1,818159
11:23:52,82	0,604004	3,273064	-0,124006	-0,446018	-0,078996	-0,649058	0,050219	-0,100278	-0,142311	11,610015	1,014694	1,818159	-0,574532	-2,941657	-1,331164	-12,146252	14,984010	14,147453	0,054863	-0,101649	-0,139977	3,712974	-3,061970	1,796999	0,054863	-0,101649	-0,139977	3,712974	-3,061970	1,796999
11:23:52,87	0,604004	3,273064	-0,124006	-0,446018	-0,078996	-0,649058	0,055187	-0,097759	-0,138408	11,479742	1,283247	1,823977	-0,578063	-2,939993	-1,329595	-12,132744	14,964173	14,174432	0,055187	-0,097759	-0,138408	3,805629	-3,048936	1,823977	0,055187	-0,097759	-0,138408	3,805629	-3,048936	1,823977
11:23:52,92	0,604004	3,273064	-0,124006	-0,446018	-0,078996	-0,649058	0,055862	-0,101604	-0,140297	11,718606	1,308129	1,870013	-0,575071	-2,942499	-1,331484	-12,122098	15,003015	14,220467	0,055862	-0,101604	-0,140297	3,742718	-3,077016	1,870013	0,055862	-0,101604	-0,140297	3,742718	-3,077016	1,870013
11:23:52,97	0,604004	3,273064	-0,124006	-0,446018	-0,078996	-0,649058	0,052761	-0,105123	-0,140709	11,817976	1,167731	1,849406	-0,570473	-2,941573	-1,331896	-12,145848	14,920175	14,199860	0,052761	-0,105123	-0,140709	3,565848	-2,973989	1,849406	0,052761	-0,105123	-0,140709	3,565848	-2,973989	1,849406
11:23:53,02	0,604004	3,273064	-0,124006	-0,446018	-0,078996	-0,649058	0,052761	-0,105123	-0,140709	11,817976	1,167731	1,849406	-0,572179	-2,937419	-1,334256	-12,127290	14,986137	14,179314	0,052761	-0,105123	-0,140709	3,565848	-2,973989	1,849406	0,052761	-0,105123	-0,140709	3,565848	-2,973989	1,849406
11:23:53,07	0,604004	3,273064	-0,124006	-0,446018	-0,078996	-0,649058	0,053827	-0,101977	-0,141450	11,724800	1,194359	1,816976	-0,573730	-2,940923	-1,332636	-12,135589	14,995569	14,167430	0,053827	-0,101977	-0,141450	3,719644	-3,031054	1,816976	0,053827	-0,101977	-0,141450	3,719644	-3,031054	1,816976
11:23:53,12	0,604004	3,273064	-0,124006	-0,446018	-0,078996	-0,649058	0,053827	-0,101977	-0,141450	11,724800	1,194359	1,816976	-0,573942	-2,938546	-1,329634	-12,149085	15,003914	14,133217	0,051874	-0,100605	-0,138448	3,756462	-2,995162	1,782763	0,051874	-0,100605	-0,138448	3,756462	-2,995162	1,782763
11:23:53,17	0,604004	3,273064	-0,124006	-0,446018	-0,078996	-0,649058	0,053698	-0,100378	-0,141917	11,643594	1,222135	1,788087	-0,575050	-2,940012	-1,333103	-12,104763	14,979988	14,138542	0,053698	-0,100378	-0,141917	3,763925	-2,993148	1,788087	0,053698	-0,100378	-0,141917	3,763925	-2,993148	1,788087
11:23:53,22	0,604004	3,273064	-0,124006	-0,446018	-0,078996	-0,649058	0,053698	-0,100378	-0,141917	11,643594	1,222135	1,788087	-0,574006	-2,940872	-1,329975	-12,159581	14,952242	14,189663	0,053698	-0,100378	-0,141917	3,763925	-2,993148	1,788087	0,053698	-0,100378	-0,141917	3,763925	-2,993148	1,788087
11:23:53,27	0,604004	3,273064	-0,124006	-0,446018	-0,078996	-0,649058	0,053920	-0,101712	-0,138788	11,661529	1,200075	1,839208	-0,571535	-2,945470	-1,331113	-12,118281	14,951584	14,170274	0,053920	-0,101712	-0,138788	3,677134	-3,032630	1,839208	0,053920	-0,101712	-0,138788	3,677134	-3,032630	1,839208
11:23:53,32	0,604004	3,273064	-0,124006	-0,446018	-0,078996	-0,649058	0,051606	-0,101032	-0,140766	11,617740	1,083908	1,806648	-0,573438	-2,938528	-1,331953	-12,160190	14,942876	14,157102	0,051606	-0,101032	-0,140766	3,686745	-2,967156	1,806648	0,051606	-0,101032	-0,140766	3,686745	-2,967156	1,806648
11:23:53,37	0,604004	3,273064	-0,124006	-0,446018	-0,078996	-0,649058	0,051606	-0,101032	-0,140766	11,617740	1,083908	1,806648	-0,572877	-2,937297	-1,332353	-12,177439	14,966109	14,158547	0,051606	-0,101032	-0,140766	3,686745	-2,967156	1,806648	0,051606	-0,101032	-0,140766	3,686745	-2,967156	1,806648
11:23:53,42	0,604004	3,273064	-0,124006	-0,446018	-0,078996	-0,649058	0,050259	-0,100902	-0,141166	11,622481	0,987340	1,808092	-0,574702	-2,939584	-1,330685	-12,119754	14,967527	14,177326	0,053152	-0,100466	-0,139498	3,743314	-2,985446	1,826871	0,053152	-0,100466	-0,139498	3,743314	-2,985446	1,826871
11:23:53,47	0,604004	3,273064	-0,124006	-0,446018	-0,078996	-0,649058	0,053152	-0,100466	-0,139498	11,629867	1,187019	1,826871	-0,571031	-2,939978	-1,333494	-12,155974	14,997215	14,159938	0,053152	-0,100466	-0,139498	3,743314	-2,985446	1,826871	0,053152	-0,100466	-0,139498	3,743314	-2,985446	1,826871
11:23:53,52	0,604004	3,273064	-0,124006	-0,446018	-0,078996	-0,649058	0,054556	-0,099990	-0,142308	11,556941	1,230391	1,821431	-0,575815	-2,940562	-1,333495	-12,169494	14,940571	14,171886	0,054556	-0,099990	-0,142308	3,707693	-3,052231	1,821431	0,054556	-0,099990	-0,142308	3,707693	-3,052231	1,821431
11:23:53,57	0,604004	3,273064	-0,124006	-0,446018	-0,078996	-0,649058	0,054556	-0,099990	-0,142308	11,556941	1,230391	1,821431	-0,578002	-2,945019	-1,333472	-12,121948	14,990256	14,152554	0,054556	-0,099990	-0,142308	3,707693	-3,052231	1,821431	0,054556	-0,099990	-0,142308	3,707693	-3,052231	1,821431
11:23:53,62	0,604004	3,273064	-0,124006	-0,446018	-0,078996	-0,649058	0,052154	-0,099979	-0,139208	11,573298	1,093606	1,820739	-0,570448	-2,941005	-1,334654	-12,155000	14,984870	14,160187	0,052154	-0,099979	-0,139208	3,724945	-3,000483	1,820739	0,052154	-0,099979	-0,139208	3,724945	-3,000483	1,820739
11:23:53,67	0,604004	3,273064	-0,124006	-0,446018	-0,078996	-0,649058	0,052154	-0,099979	-0,139208	11,573298	1,093606	1,820739	-0,573956	-2,940728	-1,331543	-12,142010	14,968355	14,161912	0,052154	-0,099979	-0,139208	3,724945	-3,000483	1,820739	0,052154	-0,099979	-0,139208	3,724945	-3,000483	1,820739
11:23:53,72	0,604004	3,273064	-0,124006	-0,446018	-0,078996	-0,649058	0,056570	-0,106679	-0,141116	11,925706	1,335264	1,811557	-0,571029	-2,945650	-1,332303	-12,158881	14,958654	14,162012	0,056570	-0,106679	-0,141116	3,551416	-3,105449	1,811557	0,056570	-0,106679	-0,141116	3,551416	-3,105449	1,811557
11:23:53,77	0,604004	3,273064	-0,124006	-0,446018	-0,078996	-0,649058	0,051562	-0,101736	-0,141927	11,662631	1,101306	1,797423	-0,572806	-2,938841	-1,333114	-12,138982	14,940196	14,147877	0,051562	-0,101736	-0,141927	3,676373	-2,946273	1,797423	0,051562	-0,101736	-0,141927	3,676373	-2,946273	1,797423
11:23:53,82	0,604004	3,273064	-0,124006	-0,446018	-0,078996	-0,649058	0,050643	-0,105305	-0,141127	11,871478	1,034495	1,817784	-0,569256	-2,939830	-1,332314	-12,143828	14,969863	14,168238	0,050643	-0,105305	-0,141127	3,605068	-2,940953	1,817784	0,050643	-0,105305	-0,141127	3,605068	-2,940953	1,817784
11:23:53,88	0,604004	3,273064	-0,124006	-0,446018	-0,078996	-0,649058	0,052170	-0,100724	-0,140730	11,614588	1,130106	1,840268	-0,569899	-2,938691	-1,331701	-12,172571	14,977840	14,147479	0,052170	-0,100724	-0,140730	3,707777	-2,965227	1,840268	0,052170	-0,100724	-0,140730	3,707777	-2,965227	1,840268
11:23:53,93	0,604004	3,273064	-0,124006	-0,446018	-0,078996	-0,649058	0,051749	-0,104613	-0,141504	11,849987	1,093451	1,827704	-0,570408	-2,940442	-1,332690	-12,135363	14,981669	14,178159	0,051749	-0,104613	-0,141504	3,637845	-2,968843	1,827704	0,051749	-0,104613	-0,141504	3,637845	-2,968843	1,827704
11:23:53,98	0,604004	3,273064	-0,124006	-0,446018	-0,078996	-0,649058	0,051749	-0,104613	-0,141504	11,849987	1,093451	1,827704	-0,574043	-2,935739	-1,331978	-12,181823	15,003742	14,154754	0,051749	-0,104613	-0,141504	3,637845	-2,968843	1,827704	0,051749	-0,104613	-0,141504	3,637845	-2,968843	1,827704
11:23:54,03	0,604004	3,273064	-0,124006	-0,446018	-0,078996	-0,649058	0,049493	-0,099114	-0,140791	11,559897	0,924889	1,804299	-0,647163	-2,923606	-1,338426	-11,565991	18,604074	13,704492	0,049493	-0,099114	-0,140791	3,779468	-2,960342	1,804299	0,049493	-0,099114	-0,140791	3,779468	-2,960342	1,804299
11:23:54,08	0,604004	3,273064	-0,124006	-0,446018	-0,078996	-0,649058	0,075546	-0,029724	-0,147239	11,377522	1,012785	1,354037	-0,598172	-2,926846	-1,325699	-12,039982	15,193635	13,986761	0,075546	-0,029724	-0,147239	9,044190	-4,917577	1,354037	0,075546	-0,029724	-0,147239	9,044190	-4,917577	1,354037
11:23:54,13	0,604004	3,273064	-0,124006	-0,446018	-0,078996	-0,649058	0,053856	-0,073771	-0,134512	10,477454	1,179655	1,636306	-0,580454	-2,946079	-1,339449	-13,279120	14,261531	14,144161	0,053856	-0,073771	-0,134512	4,686420	-3,048070	1,636306	0,053856	-0,073771	-0,134512	4,686420	-3,048070	1,636306
11:23:54,18	0,603965	3,272943	-0,123982	-0,496041	-0,079003	-0,649040	0,061654	-0,098732	-0,148262	10,348608	0,978034	1,793706	-0,595889	-2,947696	-1,338303	-13,260755	14,809690	14,128855	0,061654	-0,098732	-0,148262	2,598170	-3,861767	1,793706	0,061654	-0,098732	-0,148262	2,598170	-3,861767	1,793706
11:23:54,23	0,603965	3,272943	-0,123982	-0,496041	-0,079003	-0,649040	0,070771	-0,086172	-0,147116	10,179429	1,193987	1,778401	-0,590678	-2,944383	-1,339513	-13,296871	14,814856	14,102450	0,070771	-0,086172	-0,147116	3,414893	-4,361565	1,778401	0,070771	-0,086172	-0,147116	3,414893	-4,361565	1,778401
11:23:54,28	0,603965	3,272943	-0,123982	-0,496041	-0,079003	-0,649040	0,065296	-0,089029	-0,148326	10,314407	0,875432	1,751995	-0,594408	-2,943966	-1,343100	-13,236717	14,792125	14,085745	0,065296	-0,089029	-0,148326	3,325599	-4,250340	1,751995	0,065296	-0,089029	-0,148326	3,325599	-4,250340	1,751995
11:23:54,33	0,603965	3,272943	-0,123982	-0,496041	-0,079003	-0,649040	0,066800	-0,085590	-0,151914	10,145967	1,017099	1,735291	-0,592405	-2,950250	-1,338304	-13,289493	14,803718	14,124338	0,066800	-0,085590	-0,151914	3,427126	-4,226735	1,735291	0,066800	-0,085590	-0,151914	3,427126	-4,226735	1,735291
11:23:54,38	0,603965	3,272943	-0,123982	-0,496041	-0,079003	-0,649040	0,071241	-0,090467	-0,147117	10,383200	1,196513	1,773883	-0,591733	-2,944576	-1,339087	-13,235308	14,803941	14,115532	0,071241	-0,090467	-0,147117	3,281549	-4,395915	1,773883	0,071241	-0,090467	-0,147117	3,281549	-4,395915	1,773883
11:23:54,43	0,603965	3,272943	-0,123982	-0,496041	-0,079003	-0,649040	0,065992	-0,088212	-0,147900	10,293250	0,970363	1,765077	-0,590558	-2,948266	-1,338675	-13,229188	14,753474	14,118103	0,065992	-0,088212	-0,147900	3,368579	-4,209994	1,765077	0,065992	-0,088212	-0,147900	3,368579	-4,209994	1,765077
11:23:54,48	0,603965	3,272943	-0,123982	-0,496041	-0,079003	-0,649040	0,068600	-0,091075	-0,147488	10,401458	1,136500	1,767648	-0,592996	-2,942498	-1,335832	-13,308343	14,895161	14,110046	0,068600	-0,091075	-0,147488	3,252076	-4,248566	1,767648	0,068600	-0,091075	-0,147488	3,252076	-4,248566	1,767648
11:23:54,53	0,603965	3,272943	-0,123982	-0,496041	-0,079003	-0,649040	0,064823	-0,086080	-0,144645	10,224829	0,800733	1,759592	-0,667987	-2,925070	-1,333072	-12,502620	18,594330	13,675239	0,064823	-0,086080	-0,144645	3,467578	-4,287886	1,759592	0,064823	-0,086080	-0,144645	3,467578	-4,287886	1,759592
11:23:54,58	0,603965	3,272943	-0,123982	-0,496041	-0,079003	-0,649040	0,087226	-0,012421	-0,141885	10,001022	0,813855	1,324784	-0,643205	-2,961047	-1,324028	-14,743763	16,162554	13,882725	0,087226	-0,012421	-0,141885	9,025962	-6,033360	1,324784	0,087226	-0,012421	-0,141885	9,025962	-6,033360	1,324784
11:23:54,63	0,603965	3,272943	-0,123982	-0,496041	-0,079003	-0,649040	0,105992	-0,051871	-0,132841	8,825883	1,064698	1,532270	-0,608151	-2,970482	-1,324878	-15,081508	14,534944	14,119447	0,105992	-0,051871	-0,132841	4,753981	-7,255661	1,532270	0,105992	-0,051871	-0,132841	4,753981	-7,255661	1,532270
11:23:54,68	0,603908	3,273009	-0,123988	-0,546036	-0,079013	-0,648979	0,096636	-0,086947	-0,133692	9,071382	1,099485	1,768992	-0,617282	-2,962587	-1,328966	-14,899448	15,123543	14,066641	0,096636	-0,086947	-0,133692	2,246060	-6,486413	1,768992	0,096636	-0,086947	-0,133692	2,246060	-6,486413	1,768992
11:23:54,73	0,603908	3,273009	-0,123988	-0,546036	-0,079013	-0,648979	0,097909	-0,076420	-0,139754	9,101801	1,016278	1,668074	-0,617904	-2,966321	-1,330941	-14,921990	15,110057	14,018529	0,097909	-0,076420	-0,139754	3,102845	-6,669560	1,668074	0,097909	-0,076420	-0,139754	3,102845	-6,669560	1,668074
11:23:54,78	0,603908	3,273009	-0,123988	-0,546036	-0,079013	-0,648979	0,097496	-0,072911	-0,138520	8,947067	1,055358	1,734098	-0,620737	-2,964209	-1,329707	-14,855670	15,103800	14,084552	0,097496	-0,072911	-0,138520	3,223579	-6,598049	1,734098	0,097496	-0,072911	-0,138520	3,223579	-6,598049	1,734098
11:23:54,83	0,603908	3,273009	-0,123988	-0,546036	-0,079013	-0,648979	0,097496	-0,072911	-0,138520	8,947067	1,055358	1,734098	-0,617277	-2,960902	-1,331316	-14,874489	15,074679	14,037429	0,097496	-0,072911	-0,138520	3,223579	-6,598049	1,734098	0,097496	-0,072911	-0,138520	3,223579	-6,598049	1,734098
11:23:54,88	0,603908	3,273009	-0,123988	-0,546036	-0,079013	-0,648979	0,092903	-0,074253	-0,140129	8,982259	0,814782	1,686974	-0,622001	-2,965663	-1,329729	-14,896153	15,089707	14,074406	0,092903	-0,074253	-0,140129	3,153367	-6,478070	1,686974	0,092903	-0,074253	-0,140129	3,153367	-6,478070	1,686974
11:23:54,93	0,603908	3,273009	-0,123988	-0,546036	-0,079013	-0,648979	0,094787	-0,069764	-0,142524	8,723275	0,865465	1,649528	-0,622107	-2,960289	-1,333711	-14,928217	15,076216	13,999982	0,094787	-0,069764	-0,142524	3,246806	-6,575301	1,649528	0,094787	-0,069764	-0,142524	3,246806	-6,575301	1,649528
11:23:54,98	0,603908	3,273009	-0,123988	-0,546036	-0,079013	-0,648979	0,097173	-0,071252	-0,139710	8,817243	1,030545	1,729136	-0,622012	-2,963100	-1,330897	-14,884425	15,070076	14,079590	0,097173	-0,071252	-0,139710	3,223944	-6,597542	1,729136	0,097173	-0,071252	-0,139710	3,223944	-6,597542	1,729136
11:23:55,03	0,603908	3,273009	-0,123988	-0,546036	-0,079013	-0,648979	0,095635	-0,075195	-0,139705	9,055265	0,947453	1,716050	-0,617829	-2,963740	-1,330892	-14,870630	15,100240	14,066504	0,095635	-0,075195	-0,139705	3,152493	-6,559929	1,716050	0,095635	-0,075195	-0,139705	3,152493	-6,559929	1,716050
11:23:55,08	0,603908	3,273009	-0,123988	-0,546036	-0,079013	-0,648979	0,095635	-0,075195	-0,139705	9,055265	0,947453	1,716050	-0,618999	-2,964772	-1,327396	-14,869270	15,076474	14,058401	0,095635	-0,075195	-0,139705	3,152493	-6,559929	1,716050	0,095635	-0,075195	-0,139705	3,152493	-6,559929	1,716050
11:23:55,13	0,603908	3,273009	-0,123988	-0,546036	-0,079013	-0,648979	0,097115	-0,074697	-0,136209	9,009471	1,037435	1,707947	-0,621461	-2,964074	-1,330149	-14,911451	15,073959	14,050417	0,097115	-0,074697	-0,136209	3,145786	-6,586068	1,707947	0,097115	-0,074697	-0,136209	3,145786	-6,586068	1,707947
11:23:55,18	0,603908	3,273009	-0,123988	-0,546036	-0,079013	-0,648979	0,097741	-0,072216	-0,138962	8,857192	1,034727	1,699963	-0,621304	-2,961408	-1,333212	-14,820118	15,067234	14,070930	0,097741	-0,072216	-0,138962	3,188264	-6,637937	1,699963	0,097741	-0,072216	-0,138962	3,188264	-6,637937	1,699963
11:23:55,23	0,603908	3,273009	-0,123988	-0,546036	-0,079013	-0,648979	0,095354	-0,071019	-0,142026	8,834813	0,993058	1,720476	-0,620579	-2,967335	-1,330037	-14,871580	15,069553	14,067233	0,095354	-0,071019	-0,142026	3,259815	-6,492220	1,720476	0,095354	-0,071019	-0,142026	3,259815	-6,492220	1,720476
11:23:55,28	0,603908	3,273009	-0,123988	-0,546036	-0,079013	-0,648979	0,098577	-0,076844	-0,139311	9,122290	1,080464	1,720221	-0,617871	-2,967112	-1,330498	-14,897305	15,093973	14,070675	0,098577	-0,076844	-0,139311	3,090008	-6,657858	1,720221	0,098577	-0,076844	-0,139311	3,090008	-6,657858	1,720221
11:23:55,33	0,603908	3,273009	-0,123988	-0,546036	-0,079013	-0,648979	0,097160	-0,074085	-0,137758	8,980604	1,065703	1,703409	-0,619552	-2,964505	-1,328945	-14,845360	15,066068	14,053864	0,097160	-0,074085	-0,137758	3,164940	-6,561362	1,703409	0,097160	-0,074085	-0,137758	3,164940	-6,561362	1,703409
11:23:55,38	0,603908	3,273009	-0,123988	-0,546036	-0,079013	-0,648979	0,097160	-0,074085	-0,137758	8,980604	1,065703	1,703409	-0,617812	-2,962536	-1,329730	-14,859333	15,090459	14,060704	0,097160	-0,074085	-0,137758	3,164940	-6,561362	1,703409	0,097160	-0,074085	-0,137758	3,164940	-6,561362	1,703409
11:23:55,43	0,603908	3,273009	-0,123988	-0,546036	-0,079013	-0,648979	0,094585	-0,074607	-0,138543	9,021890	0,907513	1,710250	-0,614340	-2,962944	-1,335925	-14,867297	15,071271	14,088707	0,094585	-0,074607	-0,138543	3,165242	-6,517424	1,710250	0,094585	-0,074607	-0,138543	3,165242	-6,517424	1,710250
11:23:55,48	0,603908	3,273009	-0,123988	-0,546036	-0,079013	-0,648979	0,093202	-0,077818	-0,144738	9,168276	0,838291	1,738252	-0,616698	-2,961886	-1,331302	-14,879030	15,072118	14,051874	0,093202	-0,077818	-0,144738	3,059543	-6,478076	1,738252	0,093202	-0,077818	-0,144738	3,059543	-6,478076	1,738252
11:23:55,53	0,603908	3,273009	-0,123988	-0,546036	-0,079013	-0,648979	0,099704	-0,078897	-0,140963	9,213074	1,173876	1,692052	-0,616657	-2,969114	-1,332150	-14,875107	15,062756	14,042506	0,099704	-0,078897	-0,140963	3,019687	-6,652879	1,692052	0,099704	-0,078897	-0,140963	3,019687	-6,652879	1,692052
11:23:55,58	0,603908	3,273009	-0,123988	-0,546036	-0,079013	-0,648979	0,092867	-0,077777	-0,138895	9,184210	0,871454	1,724223	-0,614208	-2,962633	-1,330082	-14,814448	15,061636	14,074678	0,092867	-0,077777	-0,138895	3,078717	-6,418611	1,724223	0,092867	-0,077777	-0,138895	3,078717	-6,418611	1,724223
11:23:55,63	0,603908	3,273009	-0,123988	-0,546036	-0,079013	-0,648979	0,091672	-0,076272	-0,141275	9,083809	0,765985	1,702167	-0,614913	-2,960846	-1,332462	-14,863028	15,064097	14,052622	0,091672	-0,076272	-0,141275	3,096433	-6,430232	1,702167	0,091672	-0,076272	-0,141275	3,096433	-6,430232	1,702167
11:23:55,68	0,603908	3,273009	-0,123988	-0,546036	-0,079013	-0,648979	0,095330	-0,076424	-0,140851	9,091604	0,991735	1,714783	-0,616612	-2,964090	-1,332038	-14,832320	15,046279	14,065238	0,095330	-0,076424	-0,140851	3,092345	-6,491681	1,714783	0,095330	-0,076424	-0,140851	3,092345	-6,491681	1,714783
11:23:55,73	0,603908	3,273009	-0,123988	-0,546036	-0,079013	-0,648979	0,099938	-0,075033	-0,138525	9,042571	1,200622	1,703875	-0,620120	-2,967385	-1,329711	-14,847272	15,081826	14,054329	0,099938	-0,075033	-0,138525	3,152519	-6,644512	1,703875	0,099938	-0,075033	-0,138525	3,152519	-6,644512	1,703875
11:23:55,78	0,603908	3,273009	-0,123988	-0,546036	-0,079013	-0,648979	0,092305	-0,076605	-0,141258	9,088278	0,795986	1,726055	-0,614942	-2,961560	-1,332445	-14,871976	15,054452	14,076509	0,092305	-0,076605	-0,141258	3,074791	-6,449938	1,726055	0,092305	-0,076605	-0,141258	3,074791	-6,449938	1,726055
11:23:55,83	0,603908	3,273009	-0,123988	-0,546036	-0,079013	-0,648979	0,094497	-0,077269	-0,139297	9,153939	0,906381	1,730079	-0,615463	-2,963791	-1,330484	-14,859537	15,083219	14,080534	0,094497	-0,077269	-0,139297	3,088327	-6,511648	1,730079	0,094497	-0,077269	-0,139297	3,088327	-6,511648	1,730079
11:23:55,88	0,603908	3,273009	-0,123988	-0,546036	-0,079013	-0,648979	0,097357	-0,080312	-0,141980	9,304344	1,077666	1,745122	-0,614257	-2,967789	-1,333167	-14,843885	15,065133	14,095577	0,097357	-0,080312	-0,141980	2,999849	-6,564823	1,745122	0,097357	-0,080312	-0,141980	2,999849	-6,564823	1,745122
11:23:55,93	0,603908	3,273009	-0,123988	-0,546036	-0,079013	-0,648979	0,097732	-0,069290	-0,137616	8,749725	1,060530	1,666575	-0,623990	-2,962603	-1,328803	-14,866352	15,099510	14,017030	0,097732	-0,069290	-0,137616	3,310476	-6,611412	1,666575	0,097732	-0,069290	-0,137616	3,310476	-6,611412	1,666575
11:23:55,99	0,603908	3,273009	-0,123988	-0,546036	-0,079013	-0,648979	0,097029	-0,075337	-0,140870	9,039798	1,052834	1,700597	-0,617676	-2,961700	-1,328742	-14,874345	15,066921	14,095990	0,097029	-0,075337	-0,140870	3,125849	-6,563931	1,700597	0,097029	-0,075337	-0,140870	3,125849	-6,563931	1,700597
11:23:56,04	0,603908	3,273009	-0,123988	-0,546036	-0,079013	-0,648979	0,097029	-0,075337	-0,140870	9,039798	1,052834	1,700597	-0,618845	-2,966188	-1,330834	-14,785157	15,056998	14,078202	0,097029	-0,075337	-0,140870	3,125849	-6,563931	1,700597	0,097029	-0,075337	-0,140870	3,125849	-6,563931	1,700597
11:23:56,09	0,603908	3,273009	-0,123988	-0,546036	-0,079013	-0,648979	0,098264	-0,075538	-0,139647	9,078415	1,179787	1,727748	-0,616588	-2,958938	-1,331200	-14,828840	15,094622	14,043995	0,098264	-0,075538	-0,139647	3,148678	-6,533946	1,727748	0,098264	-0,075538	-0,139647	3,148678	-6,533946	1,727748
11:23:56,14	0,603908	3,273009	-0,123988	-0,546036	-0,079013	-0,648979	0,090857	-0,073868	-0,140014	9,002327	0,737951	1,693541	-0,672674	-2,905135	-1,324415	-12,320792	17,785993	13,565623	0,090857	-0,073868	-0,140014	3,203671	-6,394289	1,693541	0,090857	-0,073868	-0,140014	3,203671	-6,394289	1,693541
11:23:56,19	0,603908	3,273009	-0,123988	-0,546036	-0,079013	-0,648979	0,072304	0,001605	-0,133228	8,662523	0,599586	1,215169	-0,635931	-2,945284	-1,324401	-14,564613	15,258043	13,865423	0,072304	0,001605	-0,133228	8,788536	-5,076311	1,215169	0,072304	0,001605	-0,133228	8,788536	-5,076311	1,215169
11:23:56,24	0,603908	3,273009	-0,123988	-0,546036	-0,079013	-0,648979	0,088704	-0,050290	-0,133215	8,049877	0,773139	1,514968	-0,615424	-2,951337	-1,329179	-14,999734	13,921230	14,070847	0,088704	-0,050290	-0,133215	4,102144	-6,190132	1,514968	0,088704	-0,050290	-0,133215	4,102144	-6,190132	1,514968
11:23:56,29	0,604039	3,272989	-0,123972	-0,596031	-0,079007	-0,649019	0,083693	-0,071075	-0,137993	7,755468	0,804126	1,720392	-0,625161	-2,951548	-1,325497	-14,707447	14,320406	13,983809	0,083693	-0,071075	-0,137993	2,176044	-5,765748	1,720392	0,083693	-0,071075	-0,137993	2,176044	-5,765748	1,720392
11:23:56,34	0,604039	3,272989	-0,123972	-0,596031	-0,079007	-0,649019	0,088743	-0,062748	-0,134310	7,814298	1,120292	1,633355	-0,621919	-2,943478	-1,324638	-14,505698	14,206181	14,008383	0,088743	-0,062748	-0,134310	2,888554	-5,846046	1,633355	0,088743	-0,062748	-0,134310	2,888554	-5,846046	1,633355
11:23:56,39	0,604039	3,272989	-0,123972	-0,596031	-0,079007	-0,649019	0,080133	-0,061521	-0,133451	7,752449	0,904390	1,657928	-0,621248	-2,946476	-1,325787	-14,474044	14,203640	13,993811	0,080133	-0,061521	-0,133451	2,923021	-5,386043	1,657928	0,080133	-0,061521	-0,133451	2,923021	-5,386043	1,657928
11:23:56,44	0,604039	3,272989	-0,123972	-0,596031	-0,079007	-0,649019	0,082394	-0,063602	-0,134600	7,874255	1,050666	1,643356	-0,620516	-2,946353	-1,324173	-14,510501	14,233166	14,008022	0,082394	-0,063602	-0,134600	2,881517	-5,417287	1,643356	0,082394	-0,063602	-0,134600	2,881517	-5,417287	1,643356
11:23:56,49	0,604039	3,272989	-0,123972	-0,596031	-0,079007	-0,649019	0,081922	-0,064174	-0,132986	7,911366	0,979773	1,657567	-0,618263	-2,944862	-1,327363	-14,472833	14,264849	13,968403	0,081922	-0,064174	-0,132986	2,873687	-5,451107	1,657567	0,081922	-0,064174	-0,132986	2,873687	-5,451107	1,657567
11:23:56,54	0,604039	3,272989	-0,123972	-0,596031	-0,079007	-0,649019	0,081209	-0,066606	-0,135587	8,045521	0,940334	1,635494	-0,618053	-2,946952	-1,326774	-14,508712	14,241003	13,985948	0,081209	-0,066606	-0,135587	2,816917	-5,434585	1,635494	0,081209	-0,066606	-0,135587	2,816917	-5,434585	1,635494
11:23:56,59	0,604039	3,272989	-0,123972	-0,596031	-0,079007	-0,649019	0,081209	-0,066606	-0,135587	8,045521	0,940334	1,635494	-0,620018	-2,945674	-1,328893	-14,471126	14,289043	13,998738	0,081209	-0,066606	-0,135587	2,816917	-5,434585	1,635494	0,081209	-0,066606	-0,135587	2,816917	-5,434585	1,635494
11:23:56,64	0,604039	3,272989	-0,123972	-0,596031	-0,079007	-0,649019	0,081085	-0,064266	-0,137707	7,984217	0,942386	1,648284	-0,701468	-2,942234	-1,331050	-14,444093	17,959816	13,637041	0,081085	-0,064266	-0,137707	2,939334	-5,422752	1,648284	0,081085	-0,064266	-0,137707	2,939334	-5,422752	1,648284
11:23:56,69	0,604039	3,272989	-0,123972	-0,596031	-0,079007	-0,649019	0,118831	0,007992	-0,139863	7,419317	1,093208	1,286587	-0,623737	-2,925693	-1,318696	-13,912858	14,081904	13,900114	0,118831	0,007992	-0,139863	8,046659	-8,235000	1,286587	0,118831	0,007992	-0,139863	8,046659	-8,235000	1,286587
11:23:56,74	0,604039	3,272989	-0,123972	-0,596031	-0,079007	-0,649019	0,065640	-0,051054	-0,127509	7,396947	0,726324	1,549659	-0,618196	-2,965165	-1,324894	-16,037265	13,391273	14,081603	0,065640	-0,051054	-0,127509	3,389194	-4,426434	1,549659	0,065640	-0,051054	-0,127509	3,389194	-4,426434	1,549659
11:23:56,79	0,603924	3,272905	-0,124002	-0,646036	-0,078991	-0,649016	0,097053	-0,075589	-0,133707	7,012444	0,865320	1,731149	-0,633183	-2,964705	-1,326497	-16,142391	13,911539	13,987576	0,097053	-0,075589	-0,133707	1,078717	-6,753350	1,731149	0,097053	-0,075589	-0,133707	1,078717	-6,753350	1,731149
11:23:56,84	0,603924	3,272905	-0,124002	-0,646036	-0,078991	-0,649016	0,104608	-0,065091	-0,135311	6,835407	0,904883	1,631776	-0,631065	-2,966459	-1,326497	-16,158811	13,887356	13,982231	0,104608	-0,065091	-0,135311	1,725756	-7,306864	1,631776	0,104608	-0,065091	-0,135311	1,725756	-7,306864	1,631776
11:23:56,89	0,603924	3,272905	-0,124002	-0,646036	-0,078991	-0,649016	0,104608	-0,065091	-0,135311	6,835407	0,904883	1,631776	-0,628930	-2,967925	-1,327975	-16,066396	13,860770	14,015396	0,104608	-0,065091	-0,135311	1,725756	-7,306864	1,631776	0,104608	-0,065091	-0,135311	1,725756	-7,306864	1,631776
11:23:56,94	0,603924	3,272905	-0,124002	-0,646036	-0,078991	-0,649016	0,104811	-0,067673	-0,136788	6,992858	1,008738	1,664941	-0,630700	-2,963562	-1,326822	-16,063513	13,878225	14,025255	0,104811	-0,067673	-0,136788	1,680515	-7,218902	1,664941	0,104811	-0,067673	-0,136788	1,680515	-7,218902	1,664941
11:23:56,99	0,603924	3,272905	-0,124002	-0,646036	-0,078991	-0,649016	0,101918	-0,063958	-0,135635	6,816251	0,852068	1,674801	-0,628906	-2,965178	-1,330668	-16,037100	13,857345	14,050951	0,101918	-0,063958	-0,135635	1,795512	-7,148467	1,674801	0,101918	-0,063958	-0,135635	1,795512	-7,148467	1,674801
11:23:57,04	0,603924	3,272905	-0,124002	-0,646036	-0,078991	-0,649016	0,104567	-0,070080	-0,136228	7,087704	1,016876	1,623658	-0,626724	-2,968917	-1,327414	-16,063533	13,824110	13,974113	0,104567	-0,070080	-0,136228	1,586413	-7,191635	1,623658	0,104567	-0,070080	-0,136228	1,586413	-7,191635	1,623658
11:23:57,09	0,603924	3,272905	-0,124002	-0,646036	-0,078991	-0,649016	0,104567	-0,070080	-0,136228	7,087704	1,016876	1,623658	-0,631880	-2,965176	-1,328374	-16,053648	13,841375	14,014785	0,104567	-0,070080	-0,136228	1,586413	-7,191635	1,623658	0,104567	-0,070080	-0,136228	1,586413	-7,191635	1,623658
11:23:57,14	0,603924	3,272905	-0,124002	-0,646036	-0,078991	-0,649016	0,102325	-0,065137	-0,135872	6,866905	0,905083	1,682797	-0,629884	-2,964505	-1,327059	-16,041274	13,853132	14,033251	0,102325	-0,065137	-0,135872	1,753678	-7,127469	1,682797	0,102325	-0,065137	-0,135872	1,753678	-7,127469	1,682797
11:23:57,19	0,603924	3,272905	-0,124002	-0,646036	-0,078991	-0,649016	0,102325	-0,065137	-0,135872	6,866905	0,905083	1,682797	-0,625982	-2,963182	-1,324463	-16,044578	13,827964	14,042268	0,102325	-0,065137	-0,135872	1,753678	-7,127469	1,682797	0,102325	-0,065137	-0,135872	1,753678	-7,127469	1,682797
11:23:57,24	0,603924	3,272905	-0,124002	-0,646036	-0,078991	-0,649016	0,101393	-0,067780	-0,136420	6,998137	0,859730	1,635667	-0,627128	-2,965019	-1,327607	-16,041664	13,846146	13,986121	0,101393	-0,067780	-0,136420	1,677374	-7,099593	1,635667	0,101393	-0,067780	-0,136420	1,677374	-7,099593	1,635667
11:23:57,29	0,603924	3,272905	-0,124002	-0,646036	-0,078991	-0,649016	0,101393	-0,067780	-0,136420	6,998137	0,859730	1,635667	-0,630142	-2,962044	-1,324133	-16,079007	13,869049	13,999581	0,101393	-0,067780	-0,136420	1,677374	-7,099593	1,635667	0,101393	-0,067780	-0,136420	1,677374	-7,099593	1,635667
11:23:57,34	0,603924	3,272905	-0,124002	-0,646036	-0,078991	-0,649016	0,100324	-0,063683	-0,132946	6,786234	0,760374	1,649126	-0,626484	-2,965625	-1,326396	-16,004621	13,814419	14,017925	0,100324	-0,063683	-0,132946	1,787118	-7,115067	1,649126	0,100324	-0,063683	-0,132946	1,787118	-7,115067	1,649126
11:23:57,39	0,603924	3,272905	-0,124002	-0,646036	-0,078991	-0,649016	0,103320	-0,065455	-0,137953	6,859490	0,967558	1,669334	-0,630105	-2,965525	-1,329139	-16,043938	13,826966	14,019789	0,103320	-0,065455	-0,137953	1,721239	-7,143041	1,669334	0,103320	-0,065455	-0,137953	1,721239	-7,143041	1,669334
11:23:57,44	0,603924	3,272905	-0,124002	-0,646036	-0,078991	-0,649016	0,103320	-0,065455	-0,137953	6,859490	0,967558	1,669334	-0,625458	-2,965475	-1,324088	-16,083356	13,828706	14,032522	0,103320	-0,065455	-0,137953	1,721239	-7,143041	1,669334	0,103320	-0,065455	-0,137953	1,721239	-7,143041	1,669334
11:23:57,49	0,603924	3,272905	-0,124002	-0,646036	-0,078991	-0,649016	0,100953	-0,069455	-0,132902	7,049260	0,809489	1,682068	-0,628890	-2,964260	-1,325645	-16,032365	13,831420	14,013239	0,100953	-0,069455	-0,132902	1,597051	-7,115332	1,682068	0,100953	-0,069455	-0,132902	1,597051	-7,115332	1,682068
11:23:57,54	0,603924	3,272905	-0,124002	-0,646036	-0,078991	-0,649016	0,103240	-0,066722	-0,134871	6,925081	0,921417	1,649232	-0,628968	-2,966090	-1,326058	-16,080468	13,847726	13,999686	0,103240	-0,066722	-0,134871	1,687380	-7,182954	1,649232	0,103240	-0,066722	-0,134871	1,687380	-7,182954	1,649232
11:23:57,59	0,603924	3,272905	-0,124002	-0,646036	-0,078991	-0,649016	0,103240	-0,066722	-0,134871	6,925081	0,921417	1,649232	-0,628274	-2,964901	-1,326030	-16,035596	13,874212	14,014889	0,103240	-0,066722	-0,134871	1,687380	-7,182954	1,649232	0,103240	-0,066722	-0,134871	1,687380	-7,182954	1,649232
11:23:57,64	0,603924	3,272905	-0,124002	-0,646036	-0,078991	-0,649016	0,101329	-0,068429	-0,134839	7,040222	0,850022	1,669031	-0,630588	-2,966494	-1,328365	-16,008631	13,845836	13,990261	0,101329	-0,068429	-0,134839	1,668571	-7,104277	1,669031	0,101329	-0,068429	-0,134839	1,668571	-7,104277	1,669031
11:23:57,69	0,603924	3,272905	-0,124002	-0,646036	-0,078991	-0,649016	0,101329	-0,068429	-0,134839	7,040222	0,850022	1,669031	-0,629475	-2,962348	-1,327591	-16,029571	13,856613	14,020229	0,101329	-0,068429	-0,134839	1,668571	-7,104277	1,669031	0,101329	-0,068429	-0,134839	1,668571	-7,104277	1,669031
11:23:57,74	0,603924	3,272905	-0,124002	-0,646036	-0,078991	-0,649016	0,100254	-0,064413	-0,136404	6,838151	0,805737	1,669774	-0,629507	-2,964147	-1,323313	-16,042969	13,814677	14,020993	0,100254	-0,064413	-0,136404	1,781718	-7,064169	1,669774	0,100254	-0,064413	-0,136404	1,781718	-7,064169	1,669774
11:23:57,79	0,603924	3,272905	-0,124002	-0,646036	-0,078991	-0,649016	0,100996	-0,061402	-0,136030	6,672500	0,834678	1,669195	-0,632453	-2,961486	-1,327216	-16,042494	13,853573	14,019650	0,100996	-0,061402	-0,136030	1,852406	-7,093517	1,669195	0,100996	-0,061402	-0,136030	1,852406	-7,093517	1,669195
11:23:57,84	0,603924	3,272905	-0,124002	-0,646036	-0,078991	-0,649016	0,093911	-0,066179	-0,134442	6,916381	0,501470	1,703049	-0,624774	-2,957739	-1,325628	-16,014249	13,832077	14,053504	0,093911	-0,066179	-0,134442	1,721338	-6,870558	1,703049	0,093911	-0,066179	-0,134442	1,721338	-6,870558	1,703049
11:23:57,89	0,603924	3,272905	-0,124002	-0,646036	-0,078991	-0,649016	0,100740	-0,068079	-0,136791	7,017899	0,825375	1,660386	-0,626543	-2,964603	-1,327977	-16,039913	13,849997	14,010841	0,100740	-0,068079	-0,136791	1,673659	-7,082703	1,660386	0,100740	-0,068079	-0,136791	1,673659	-7,082703	1,660386
11:23:57,94	0,603924	3,272905	-0,124002	-0,646036	-0,078991	-0,649016	0,098292	-0,066099	-0,136771	6,957931	0,728740	1,675495	-0,627034	-2,961493	-1,327958	-15,991875	13,871927	14,025949	0,098292	-0,066099	-0,136771	1,769149	-6,987207	1,675495	0,098292	-0,066099	-0,136771	1,769149	-6,987207	1,675495
11:23:58,00	0,603924	3,272905	-0,124002	-0,646036	-0,078991	-0,649016	0,099683	-0,067484	-0,135618	6,984109	0,785063	1,669116	-0,629478	-2,960369	-1,325657	-16,031816	13,863040	14,019575	0,099683	-0,067484	-0,135618	1,686649	-7,040028	1,669116	0,099683	-0,067484	-0,135618	1,686649	-7,040028	1,669116
11:23:58,05	0,603924	3,272905	-0,124002	-0,646036	-0,078991	-0,649016	0,099661	-0,064121	-0,133666	6,841428	0,780841	1,687864	-0,629431	-2,961689	-1,324852	-16,015221	13,869646	14,038318	0,099661	-0,064121	-0,133666	1,807917	-7,042559	1,687864	0,099661	-0,064121	-0,133666	1,807917	-7,042559	1,687864
11:23:58,10	0,603924	3,272905	-0,124002	-0,646036	-0,078991	-0,649016	0,099661	-0,064121	-0,133666	6,841428	0,780841	1,687864	-0,631768	-2,966893	-1,327388	-16,011806	13,847128	13,997957	0,099661	-0,064121	-0,133666	1,807917	-7,042559	1,687864	0,099661	-0,064121	-0,133666	1,807917	-7,042559	1,687864
11:23:58,15	0,603924	3,272905	-0,124002	-0,646036	-0,078991	-0,649016	0,105336	-0,064700	-0,136202	6,853716	1,090152	1,647502	-0,685823	-2,905373	-1,321936	-13,184699	16,442116	13,529657	0,105336	-0,064700	-0,136202	1,774794	-7,178727	1,647502	0,105336	-0,064700	-0,136202	1,774794	-7,178727	1,647502
11:23:58,20	0,603924	3,272905	-0,124002	-0,646036	-0,078991	-0,649016	0,079086	0,012873	-0,130749	6,480805	0,875985	1,179203	-0,629304	-2,928491	-1,328008	-14,679624	13,580654	13,867157	0,079086	0,012873	-0,130749	7,491352	-5,332240	1,179203	0,079086	0,012873	-0,130749	7,491352	-5,332240	1,179203
11:23:58,25	0,603924	3,272905	-0,124002	-0,646036	-0,078991	-0,649016	0,070847	-0,047632	-0,136821	6,401532	0,583644	1,516702	-0,593677	-2,912533	-1,317501	-13,990636	11,318854	13,988407	0,070847	-0,047632	-0,136821	2,662397	-4,977817	1,516702	0,070847	-0,047632	-0,136821	2,662397	-4,977817	1,516702
11:23:58,30	0,603931	3,272965	-0,124010	-0,696013	-0,079010	-0,649000	0,038549	-0,055871	-0,131349	5,715103	0,512675	1,644618	-0,606020	-2,904639	-1,322536	-13,844030	11,810921	13,995073	0,038549	-0,055871	-0,131349	1,329237	-2,513417	1,644618	0,038549	-0,055871	-0,131349	1,329237	-2,513417	1,644618
11:23:58,35	0,603931	3,272965	-0,124010	-0,696013	-0,079010	-0,649000	0,039096	-0,061775	-0,132496	6,024499	0,606895	1,605299	-0,607118	-2,905538	-1,322943	-13,808156	11,793446	13,945618	0,039096	-0,061775	-0,132496	1,175199	-2,462174	1,605299	0,039096	-0,061775	-0,132496	1,175199	-2,462174	1,605299
11:23:58,40	0,603931	3,272965	-0,124010	-0,696013	-0,079010	-0,649000	0,040261	-0,059125	-0,134421	5,910175	0,694796	1,615560	-0,604058	-2,907750	-1,325608	-13,750495	11,786785	13,966015	0,040261	-0,059125	-0,134421	1,268871	-2,465726	1,615560	0,040261	-0,059125	-0,134421	1,268871	-2,465726	1,615560
11:23:58,45	0,603931	3,272965	-0,124010	-0,696013	-0,079010	-0,649000	0,040546	-0,059918	-0,129410	5,919795	0,692324	1,573465	-0,603514	-2,908393	-1,320597	-13,781280	11,768044	13,923919	0,040546	-0,059918	-0,129410	1,216231	-2,490567	1,573465	0,040546	-0,059918	-0,129410	1,216231	-2,490567	1,573465
11:23:58,50	0,603931	3,272965	-0,124010	-0,696013	-0,079010	-0,649000	0,040961	-0,057421	-0,133628	5,806515	0,715010	1,653622	-0,605884	-2,907504	-1,324815	-13,772036	11,781817	14,004077	0,040961	-0,057421	-0,133628	1,298943	-2,500439	1,653622	0,040961	-0,057421	-0,133628	1,298943	-2,500439	1,653622
11:23:58,55	0,603931	3,272965	-0,124010	-0,696013	-0,079010	-0,649000	0,036315	-0,064960	-0,128966	6,176221	0,494357	1,631945	-0,597031	-2,907249	-1,320152	-13,765042	11,751993	13,982399	0,036315	-0,064960	-0,128966	1,076825	-2,356335	1,631945	0,036315	-0,064960	-0,128966	1,076825	-2,356335	1,631945
11:23:58,60	0,603931	3,272965	-0,124010	-0,696013	-0,079010	-0,649000	0,039547	-0,057869	-0,132516	5,776922	0,638492	1,603711	-0,604384	-2,902293	-1,320730	-13,610495	11,873908	13,938503	0,039547	-0,057869	-0,132516	1,234223	-2,465922	1,603711	0,039547	-0,057869	-0,132516	1,234223	-2,465922	1,603711
11:23:58,65	0,603931	3,272965	-0,124010	-0,696013	-0,079010	-0,649000	0,039547	-0,057869	-0,132516	5,776922	0,638492	1,603711	-0,660390	-2,849819	-1,313170	-11,285708	14,545778	13,517262	0,039547	-0,057869	-0,132516	1,234223	-2,465922	1,603711	0,039547	-0,057869	-0,132516	1,234223	-2,465922	1,603711
11:23:58,70	0,603931	3,272965	-0,124010	-0,696013	-0,079010	-0,649000	0,018258	0,018625	-0,121983	5,488924	0,305681	1,166808	-0,615376	-2,897634	-1,319872	-13,584928	11,926459	13,819488	0,018258	0,018625	-0,121983	6,950997	-1,127560	1,166808	0,018258	0,018625	-0,121983	6,950997	-1,127560	1,166808
11:23:58,75	0,603931	3,272965	-0,124010	-0,696013	-0,079010	-0,649000	0,037160	-0,044265	-0,128685	5,341225	0,607049	1,469033	-0,562527	-2,868003	-1,321934	-12,347923	9,263493	13,993049	0,037160	-0,044265	-0,128685	1,866393	-2,309980	1,469033	0,037160	-0,044265	-0,128685	1,866393	-2,309980	1,469033
11:23:58,80	0,603975	3,272913	-0,123988	-0,746029	-0,079002	-0,649069	-0,006611	-0,059457	-0,129662	5,019714	0,361627	1,598266	-0,580334	-2,867323	-1,320848	-12,382087	9,948546	13,948720	-0,006611	-0,059457	-0,129662	0,352300	0,880587	1,598266	-0,006611	-0,059457	-0,129662	0,352300	0,880587	1,598266
11:23:58,85	0,603975	3,272913	-0,123988	-0,746029	-0,079002	-0,649069	-0,003860	-0,059145	-0,126529	5,056123	0,508331	1,601689	-0,581981	-2,869550	-1,317715	-12,352605	9,992349	13,952144	-0,003860	-0,059145	-0,126529	0,413266	0,811306	1,601689	-0,003860	-0,059145	-0,126529	0,413266	0,811306	1,601689
11:23:58,90	0,603975	3,272913	-0,123988	-0,746029	-0,079002	-0,649069	-0,005469	-0,057485	-0,128475	4,948927	0,435378	1,612045	-0,582613	-2,867326	-1,319662	-12,353775	9,968885	13,962500	-0,005469	-0,057485	-0,128475	0,436335	0,864665	1,612045	-0,005469	-0,057485	-0,128475	0,436335	0,864665	1,612045
11:23:58,95	0,603975	3,272913	-0,123988	-0,746029	-0,079002	-0,649069	-0,003069	-0,058232	-0,128868	4,984689	0,575345	1,587151	-0,582560	-2,865920	-1,320848	-12,330366	9,978439	13,929589	-0,003069	-0,058232	-0,128868	0,413498	0,816290	1,587151	-0,003069	-0,058232	-0,128868	0,413498	0,816290	1,587151
11:23:59,00	0,603975	3,272913	-0,123988	-0,746029	-0,079002	-0,649069	-0,005003	-0,058555	-0,128887	5,034000	0,483552	1,554202	-0,581919	-2,868265	-1,320073	-12,318308	9,982391	13,904657	-0,005003	-0,058555	-0,128887	0,437409	0,876288	1,554202	-0,005003	-0,058555	-0,128887	0,437409	0,876288	1,554202
11:23:59,05	0,603975	3,272913	-0,123988	-0,746029	-0,079002	-0,649069	-0,005727	-0,058648	-0,130853	5,014907	0,383933	1,566256	-0,581477	-2,867684	-1,322040	-12,383911	9,992684	13,916711	-0,005727	-0,058648	-0,130853	0,411078	0,833519	1,566256	-0,005727	-0,058648	-0,130853	0,411078	0,833519	1,566256
11:23:59,10	0,603975	3,272913	-0,123988	-0,746029	-0,079002	-0,649069	-0,005445	-0,056865	-0,128872	4,925318	0,452861	1,592644	-0,583162	-2,867037	-1,320059	-12,335379	9,968217	13,943098	-0,005445	-0,056865	-0,128872	0,461379	0,880310	1,592644	-0,005445	-0,056865	-0,128872	0,461379	0,880310	1,592644
11:23:59,15	0,603975	3,272913	-0,123988	-0,746029	-0,079002	-0,649069	-0,004391	-0,057432	-0,130414	4,951980	0,489714	1,613163	-0,583198	-2,868233	-1,321601	-12,352363	9,974770	13,963618	-0,004391	-0,057432	-0,130414	0,443539	0,834378	1,613163	-0,004391	-0,057432	-0,130414	0,443539	0,834378	1,613163
11:23:59,20	0,603975	3,272913	-0,123988	-0,746029	-0,079002	-0,649069	-0,004391	-0,057432	-0,130414	4,951980	0,489714	1,613163	-0,580233	-2,871257	-1,319653	-12,354732	9,968246	13,947777	-0,004391	-0,057432	-0,130414	0,443539	0,834378	1,613163	-0,004391	-0,057432	-0,130414	0,443539	0,834378	1,613163
11:23:59,25	0,603975	3,272913	-0,123988	-0,746029	-0,079002	-0,649069	-0,007014	-0,061415	-0,133139	5,174980	0,371466	1,586521	-0,581954	-2,865797	-1,314637	-12,335147	9,979190	13,921161	-0,007014	-0,061415	-0,133139	0,353882	0,922093	1,586521	-0,007014	-0,061415	-0,133139	0,353882	0,922093	1,586521
11:23:59,30	0,603975	3,272913	-0,123988	-0,746029	-0,079002	-0,649069	-0,007672	-0,061700	-0,127705	5,205360	0,297865	1,594401	-0,577861	-2,867526	-1,318891	-12,355029	10,012618	13,944856	-0,007672	-0,061700	-0,127705	0,361882	0,900095	1,594401	-0,007672	-0,061700	-0,127705	0,361882	0,900095	1,594401
11:23:59,35	0,603975	3,272913	-0,123988	-0,746029	-0,079002	-0,649069	-0,004125	-0,056830	-0,129289	4,883798	0,492855	1,577893	-0,583654	-2,866509	-1,320260	-12,350273	10,015801	13,947314	-0,004125	-0,056830	-0,129289	0,422676	0,816668	1,577893	-0,004125	-0,056830	-0,129289	0,422676	0,816668	1,577893
11:23:59,40	0,603975	3,272913	-0,123988	-0,746029	-0,079002	-0,649069	-0,002809	-0,059184	-0,129059	5,038041	0,556570	1,601499	-0,582472	-2,870479	-1,320246	-12,368213	9,978105	13,951954	-0,002809	-0,059184	-0,129059	0,392077	0,777068	1,601499	-0,002809	-0,059184	-0,129059	0,392077	0,777068	1,601499
11:23:59,45	0,603975	3,272913	-0,123988	-0,746029	-0,079002	-0,649069	-0,003699	-0,059960	-0,127698	5,083916	0,555177	1,576913	-0,581355	-2,870096	-1,318885	-12,326564	9,960466	13,927368	-0,003699	-0,059960	-0,127698	0,377076	0,845543	1,576913	-0,003699	-0,059960	-0,127698	0,377076	0,845543	1,576913
11:23:59,50	0,603975	3,272913	-0,123988	-0,746029	-0,079002	-0,649069	-0,007043	-0,057023	-0,129727	4,944528	0,333984	1,597082	-0,582226	-2,865732	-1,320914	-12,360867	9,995627	13,947537	-0,007043	-0,057023	-0,129727	0,468185	0,886880	1,597082	-0,007043	-0,057023	-0,129727	0,468185	0,886880	1,597082
11:23:59,55	0,603975	3,272913	-0,123988	-0,746029	-0,079002	-0,649069	-0,002580	-0,058517	-0,128459	5,009473	0,591895	1,611491	-0,583164	-2,870344	-1,319646	-12,344854	9,971693	13,961945	-0,002580	-0,058517	-0,128459	0,415884	0,794445	1,611491	-0,002580	-0,058517	-0,128459	0,415884	0,794445	1,611491
11:23:59,60	0,603975	3,272913	-0,123988	-0,746029	-0,079002	-0,649069	-0,002580	-0,058517	-0,128459	5,009473	0,591895	1,611491	-0,579050	-2,869887	-1,323914	-12,331655	9,946563	13,959535	-0,002580	-0,058517	-0,128459	0,415884	0,794445	1,611491	-0,002580	-0,058517	-0,128459	0,415884	0,794445	1,611491
11:23:59,65	0,603975	3,272913	-0,123988	-0,746029	-0,079002	-0,649069	-0,003204	-0,060228	-0,130385	5,096521	0,584980	1,617091	-0,581370	-2,870659	-1,321572	-12,323717	9,957247	13,967546	-0,003204	-0,060228	-0,130385	0,368592	0,836508	1,617091	-0,003204	-0,060228	-0,130385	0,368592	0,836508	1,617091
11:23:59,70	0,603975	3,272913	-0,123988	-0,746029	-0,079002	-0,649069	-0,003801	-0,057184	-0,130417	4,957514	0,547051	1,588545	-0,583707	-2,868620	-1,321604	-12,320025	9,977379	13,939000	-0,003801	-0,057184	-0,130417	0,468539	0,845467	1,588545	-0,003801	-0,057184	-0,130417	0,468539	0,845467	1,588545
11:23:59,75	0,603975	3,272913	-0,123988	-0,746029	-0,079002	-0,649069	-0,006877	-0,060734	-0,130054	5,119878	0,345577	1,580096	-0,578998	-2,868514	-1,318869	-12,325299	9,979040	13,952808	-0,006877	-0,060734	-0,130054	0,352245	0,885397	1,580096	-0,006877	-0,060734	-0,130054	0,352245	0,885397	1,580096
11:23:59,80	0,603975	3,272913	-0,123988	-0,746029	-0,079002	-0,649069	-0,006877	-0,060734	-0,130054	5,119878	0,345577	1,580096	-0,584911	-2,868888	-1,320078	-12,332237	9,956729	13,908217	-0,006877	-0,060734	-0,130054	0,352245	0,885397	1,580096	-0,006877	-0,060734	-0,130054	0,352245	0,885397	1,580096
11:23:59,85	0,603975	3,272913	-0,123988	-0,746029	-0,079002	-0,649069	-0,006886	-0,060843	-0,127693	5,153752	0,374407	1,593113	-0,587548	-2,870345	-1,317362	-12,345917	9,989046	13,907068	-0,006886	-0,060843	-0,127693	0,377604	0,914939	1,593113	-0,006886	-0,060843	-0,127693	0,377604	0,914939	1,593113
11:23:59,90	0,603975	3,272913	-0,123988	-0,746029	-0,079002	-0,649069	-0,006079	-0,054744	-0,127639	4,792059	0,414143	1,575748	-0,584682	-2,865427	-1,318825	-12,351852	9,951231	13,926202	-0,006079	-0,054744	-0,127639	0,494648	0,891326	1,575748	-0,006079	-0,054744	-0,127639	0,494648	0,891326	1,575748
11:23:59,95	0,603975	3,272913	-0,123988	-0,746029	-0,079002	-0,649069	-0,007321	-0,057819	-0,129263	4,981731	0,350691	1,593626	-0,581398	-2,865889	-1,320450	-12,335951	9,976434	13,944081	-0,007321	-0,057819	-0,129263	0,442941	0,925428	1,593626	-0,007321	-0,057819	-0,129263	0,442941	0,925428	1,593626
11:24:00,01	0,603975	3,272913	-0,123988	-0,746029	-0,079002	-0,649069	-0,007321	-0,057819	-0,129263	4,981731	0,350691	1,593626	-0,579671	-2,870608	-1,320864	-12,316920	9,968671	13,953984	-0,007321	-0,057819	-0,129263	0,442941	0,925428	1,593626	-0,007321	-0,057819	-0,129263	0,442941	0,925428	1,593626
11:24:00,06	0,603975	3,272913	-0,123988	-0,746029	-0,079002	-0,649069	-0,006319	-0,060303	-0,130674	5,128468	0,368008	1,610257	-0,585344	-2,868901	-1,321230	-12,332564	9,983036	13,927856	-0,006319	-0,060303	-0,130674	0,394707	0,864060	1,610257	-0,006319	-0,060303	-0,130674	0,394707	0,864060	1,610257
11:24:00,11	0,603975	3,272913	-0,123988	-0,746029	-0,079002	-0,649069	-0,002739	-0,055908	-0,130044	4,889765	0,588594	1,577402	-0,583002	-2,872020	-1,320245	-12,311840	10,066536	13,911491	-0,002739	-0,055908	-0,130044	0,500995	0,803634	1,577402	-0,002739	-0,055908	-0,130044	0,500995	0,803634	1,577402
11:24:00,16	0,603975	3,272913	-0,123988	-0,746029	-0,079002	-0,649069	-0,001210	-0,059496	-0,129058	5,159004	0,644325	1,561037	-0,650333	-2,835220	-1,317376	-11,044170	13,367793	13,434251	-0,001210	-0,059496	-0,129058	0,488596	0,739300	1,561037	-0,001210	-0,059496	-0,129058	0,488596	0,739300	1,561037
11:24:00,21	0,603975	3,272913	-0,123988	-0,746029	-0,079002	-0,649069	-0,005948	-0,041308	-0,120059	4,272104	0,446340	1,439048	-0,596384	-2,858823	-1,311246	-12,240504	10,093323	13,789502	-0,005948	-0,041308	-0,120059	1,029439	0,913238	1,439048	-0,005948	-0,041308	-0,120059	1,029439	0,913238	1,439048
11:24:00,26	0,603975	3,272913	-0,123988	-0,746029	-0,079002	-0,649069	-0,005948	-0,041308	-0,120059	4,272104	0,446340	1,439048	-0,585723	-2,869286	-1,309980	-13,240941	9,064147	13,931072	-0,005948	-0,041308	-0,120059	1,029439	0,913238	1,439048	-0,005948	-0,041308	-0,120059	1,029439	0,913238	1,439048
11:24:00,31	0,603923	3,272969	-0,124019	-0,796035	-0,078996	-0,649025	0,008630	-0,049426	-0,125874	3,874380	0,360417	1,544313	-0,596642	-2,875506	-1,317061	-13,381333	9,805292	13,894767	0,008630	-0,049426	-0,125874	-0,005544	-0,317045	1,544313	0,008630	-0,049426	-0,125874	-0,005544	-0,317045	1,544313
11:24:00,36	0,603923	3,272969	-0,124019	-0,796035	-0,078996	-0,649025	0,007750	-0,052350	-0,125461	3,991259	0,370829	1,547121	-0,593670	-2,876206	-1,316648	-13,350256	9,746721	13,897576	0,007750	-0,052350	-0,125461	-0,118223	-0,237512	1,547121	0,007750	-0,052350	-0,125461	-0,118223	-0,237512	1,547121
11:24:00,41	0,603923	3,272969	-0,124019	-0,796035	-0,078996	-0,649025	0,007750	-0,052350	-0,125461	3,991259	0,370829	1,547121	-0,597132	-2,879667	-1,318236	-13,331775	9,749632	13,829501	0,007750	-0,052350	-0,125461	-0,118223	-0,237512	1,547121	0,007750	-0,052350	-0,125461	-0,118223	-0,237512	1,547121
11:24:00,46	0,603923	3,272969	-0,124019	-0,796035	-0,078996	-0,649025	0,012478	-0,051083	-0,127049	3,937107	0,631261	1,479047	-0,596041	-2,873909	-1,316265	-13,339471	9,711765	13,900888	0,012478	-0,051083	-0,127049	-0,072871	-0,348268	1,479047	0,012478	-0,051083	-0,127049	-0,072871	-0,348268	1,479047
11:24:00,51	0,603923	3,272969	-0,124019	-0,796035	-0,078996	-0,649025	0,003399	-0,051233	-0,124268	3,916022	0,203650	1,579303	-0,592462	-2,871879	-1,315455	-13,307664	9,702342	13,929757	0,003399	-0,051233	-0,124268	-0,105752	-0,063135	1,579303	0,003399	-0,051233	-0,124268	-0,105752	-0,063135	1,579303
11:24:00,56	0,603923	3,272969	-0,124019	-0,796035	-0,078996	-0,649025	0,003399	-0,051233	-0,124268	3,916022	0,203650	1,579303	-0,595399	-2,874771	-1,316241	-13,320896	9,728648	13,915742	0,003399	-0,051233	-0,124268	-0,105752	-0,063135	1,579303	0,003399	-0,051233	-0,124268	-0,105752	-0,063135	1,579303
11:24:00,61	0,603923	3,272969	-0,124019	-0,796035	-0,078996	-0,649025	0,007371	-0,050135	-0,125054	3,875092	0,385614	1,565287	-0,597584	-2,874151	-1,314292	-13,255601	9,755378	13,890230	0,007371	-0,050135	-0,125054	-0,060490	-0,193021	1,565287	0,007371	-0,050135	-0,125054	-0,060490	-0,193021	1,565287
11:24:00,66	0,603923	3,272969	-0,124019	-0,796035	-0,078996	-0,649025	0,007928	-0,047933	-0,123106	3,816374	0,457727	1,539775	-0,657484	-2,834302	-1,296855	-11,182359	12,761745	13,426897	0,007928	-0,047933	-0,123106	0,053665	-0,164584	1,539775	0,007928	-0,047933	-0,123106	0,053665	-0,164584	1,539775
11:24:00,71	0,603923	3,272969	-0,124019	-0,796035	-0,078996	-0,649025	0,003367	0,023867	-0,105668	3,722998	0,512870	1,076442	-0,595912	-2,857774	-1,293849	-12,651914	9,454381	13,788351	0,003367	0,023867	-0,105668	5,596568	0,248570	1,076442	0,003367	0,023867	-0,105668	5,596568	0,248570	1,076442
11:24:00,76	0,603923	3,272969	-0,124019	-0,796035	-0,078996	-0,649025	-0,007091	-0,041192	-0,102662	3,507046	0,350045	1,437897	-0,556219	-2,814761	-1,307850	-10,701672	6,997867	13,903975	-0,007091	-0,041192	-0,102662	0,273458	0,906727	1,437897	-0,007091	-0,041192	-0,102662	0,273458	0,906727	1,437897
11:24:00,81	0,603994	3,272954	-0,123976	-0,846034	-0,079024	-0,649024	-0,064189	-0,054061	-0,116664	3,023932	0,298187	1,553520	-0,558765	-2,803232	-1,310182	-10,183961	7,304791	13,833652	-0,064189	-0,054061	-0,116664	-1,219841	5,337028	1,553520	-0,064189	-0,054061	-0,116664	-1,219841	5,337028	1,553520
11:24:00,86	0,603994	3,272954	-0,123976	-0,846034	-0,079024	-0,649024	-0,077131	-0,043311	-0,120416	2,985154	-0,046360	1,503206	-0,562002	-2,804750	-1,311592	-10,169862	7,268566	13,842110	-0,077131	-0,043311	-0,120416	-0,414731	6,008407	1,503206	-0,077131	-0,043311	-0,120416	-0,414731	6,008407	1,503206
11:24:00,91	0,603994	3,272954	-0,123976	-0,846034	-0,079024	-0,649024	-0,077131	-0,043311	-0,120416	2,985154	-0,046360	1,503206	-0,558474	-2,800478	-1,313155	-10,161996	7,278378	13,844538	-0,077131	-0,043311	-0,120416	-0,414731	6,008407	1,503206	-0,077131	-0,043311	-0,120416	-0,414731	6,008407	1,503206
11:24:00,96	0,603994	3,272954	-0,123976	-0,846034	-0,079024	-0,649024	-0,072063	-0,048295	-0,119092	3,232157	0,219000	1,542550	-0,557275	-2,805059	-1,310279	-10,161650	7,272699	13,893004	-0,072063	-0,048295	-0,119092	-0,559037	5,875944	1,542550	-0,072063	-0,048295	-0,119092	-0,559037	5,875944	1,542550
11:24:01,01	0,603994	3,272954	-0,123976	-0,846034	-0,079024	-0,649024	-0,074147	-0,047019	-0,120014	3,144422	0,098360	1,506946	-0,557338	-2,802616	-1,311201	-10,182959	7,260326	13,857401	-0,074147	-0,047019	-0,120014	-0,546587	5,918904	1,506946	-0,074147	-0,047019	-0,120014	-0,546587	5,918904	1,506946
11:24:01,06	0,603994	3,272954	-0,123976	-0,846034	-0,079024	-0,649024	-0,074147	-0,047019	-0,120014	3,144422	0,098360	1,506946	-0,561404	-2,803976	-1,308496	-10,166041	7,252963	13,825370	-0,074147	-0,047019	-0,120014	-0,546587	5,918904	1,506946	-0,074147	-0,047019	-0,120014	-0,546587	5,918904	1,506946
11:24:01,11	0,603994	3,272954	-0,123976	-0,846034	-0,079024	-0,649024	-0,070936	-0,044178	-0,117309	2,998776	0,283664	1,474915	-0,559647	-2,801374	-1,309686	-10,171380	7,274021	13,808133	-0,070936	-0,044178	-0,117309	-0,469220	5,852145	1,474915	-0,070936	-0,044178	-0,117309	-0,469220	5,852145	1,474915
11:24:01,16	0,603994	3,272954	-0,123976	-0,846034	-0,079024	-0,649024	-0,076292	-0,045883	-0,119247	3,152436	-0,026425	1,494165	-0,557249	-2,800190	-1,310434	-10,160865	7,325042	13,844620	-0,076292	-0,045883	-0,119247	-0,449386	5,962533	1,494165	-0,076292	-0,045883	-0,119247	-0,449386	5,962533	1,494165
11:24:01,21	0,603994	3,272954	-0,123976	-0,846034	-0,079024	-0,649024	-0,076292	-0,045883	-0,119247	3,152436	-0,026425	1,494165	-0,559669	-2,801929	-1,309283	-10,185387	7,287082	13,832590	-0,076292	-0,045883	-0,119247	-0,449386	5,962533	1,494165	-0,076292	-0,045883	-0,119247	-0,449386	5,962533	1,494165
11:24:01,26	0,603994	3,272954	-0,123976	-0,846034	-0,079024	-0,649024	-0,073576	-0,044657	-0,118097	3,043559	0,112565	1,482135	-0,562605	-2,801601	-1,309645	-10,178316	7,297080	13,871360	-0,073576	-0,044657	-0,118097	-0,462038	5,888295	1,482135	-0,073576	-0,044657	-0,118097	-0,462038	5,888295	1,482135
11:24:01,31	0,603994	3,272954	-0,123976	-0,846034	-0,079024	-0,649024	-0,072393	-0,041950	-0,118458	2,914976	0,175235	1,520905	-0,559093	-2,797619	-1,312793	-10,165787	7,264630	13,829698	-0,072393	-0,041950	-0,118458	-0,378102	5,858056	1,520905	-0,072393	-0,041950	-0,118458	-0,378102	5,858056	1,520905
11:24:01,36	0,603994	3,272954	-0,123976	-0,846034	-0,079024	-0,649024	-0,071231	-0,043952	-0,118490	3,004389	0,220624	1,477261	-0,561452	-2,803608	-1,309677	-10,198679	7,291846	13,827716	-0,071231	-0,043952	-0,118490	-0,445882	5,812253	1,477261	-0,071231	-0,043952	-0,118490	-0,445882	5,812253	1,477261
11:24:01,41	0,603994	3,272954	-0,123976	-0,846034	-0,079024	-0,649024	-0,071231	-0,043952	-0,118490	3,004389	0,220624	1,477261	-0,563754	-2,803848	-1,308890	-10,171221	7,279731	13,826134	-0,071231	-0,043952	-0,118490	-0,445882	5,812253	1,477261	-0,071231	-0,043952	-0,118490	-0,445882	5,812253	1,477261
11:24:01,46	0,603994	3,272954	-0,123976	-0,846034	-0,079024	-0,649024	-0,069872	-0,042079	-0,117704	2,910207	0,321107	1,475679	-0,562729	-2,800905	-1,310457	-10,231804	7,290541	13,862585	-0,069872	-0,042079	-0,117704	-0,392997	5,806087	1,475679	-0,069872	-0,042079	-0,117704	-0,392997	5,806087	1,475679
11:24:01,51	0,603994	3,272954	-0,123976	-0,846034	-0,079024	-0,649024	-0,072933	-0,041494	-0,119270	2,858879	0,104082	1,512131	-0,557218	-2,805708	-1,307320	-10,139841	7,234555	13,804881	-0,072933	-0,041494	-0,119270	-0,398437	5,829322	1,512131	-0,072933	-0,041494	-0,119270	-0,398437	5,829322	1,512131
11:24:01,56	0,603994	3,272954	-0,123976	-0,846034	-0,079024	-0,649024	-0,071529	-0,048669	-0,116133	3,229460	0,284705	1,454427	-0,553131	-2,803835	-1,307703	-10,177451	7,319799	13,838287	-0,071529	-0,048669	-0,116133	-0,591069	5,899762	1,454427	-0,071529	-0,048669	-0,116133	-0,591069	5,899762	1,454427
11:24:01,61	0,603994	3,272954	-0,123976	-0,846034	-0,079024	-0,649024	-0,075194	-0,051272	-0,116517	3,419820	0,018936	1,487832	-0,565442	-2,805613	-1,310831	-10,206377	7,292764	13,844498	-0,075194	-0,051272	-0,116517	-0,605024	5,921691	1,487832	-0,075194	-0,051272	-0,116517	-0,605024	5,921691	1,487832
11:24:01,66	0,603994	3,272954	-0,123976	-0,846034	-0,079024	-0,649024	-0,067500	-0,041499	-0,119644	2,873769	0,407506	1,494043	-0,563185	-2,804893	-1,313238	-10,182205	7,311142	13,858913	-0,067500	-0,041499	-0,119644	-0,383926	5,706258	1,494043	-0,067500	-0,041499	-0,119644	-0,383926	5,706258	1,494043
11:24:01,71	0,603994	3,272954	-0,123976	-0,846034	-0,079024	-0,649024	-0,069252	-0,043094	-0,122052	2,984696	0,328159	1,508458	-0,565421	-2,803131	-1,311774	-10,181008	7,284539	13,881258	-0,069252	-0,043094	-0,122052	-0,398183	5,764424	1,508458	-0,069252	-0,043094	-0,122052	-0,398183	5,764424	1,508458
11:24:01,76	0,603994	3,272954	-0,123976	-0,846034	-0,079024	-0,649024	-0,069659	-0,040276	-0,120587	2,815740	0,321307	1,530803	-0,561706	-2,806936	-1,309367	-10,183967	7,276326	13,825130	-0,069659	-0,040276	-0,120587	-0,345956	5,789561	1,530803	-0,069659	-0,040276	-0,120587	-0,345956	5,789561	1,530803
11:24:01,81	0,603994	3,272954	-0,123976	-0,846034	-0,079024	-0,649024	-0,074277	-0,046856	-0,122085	3,127636	0,053080	1,490826	-0,557414	-2,802422	-1,313272	-10,220467	7,272410	13,841280	-0,074277	-0,046856	-0,122085	-0,550545	5,883821	1,490826	-0,074277	-0,046856	-0,122085	-0,550545	5,883821	1,490826
11:24:01,86	0,603994	3,272954	-0,123976	-0,846034	-0,079024	-0,649024	-0,079710	-0,048164	-0,119151	3,267778	-0,192757	1,491023	-0,553565	-2,798371	-1,310338	-10,152638	7,316531	13,841477	-0,079710	-0,048164	-0,119151	-0,513085	6,064478	1,491023	-0,079710	-0,048164	-0,119151	-0,513085	6,064478	1,491023
11:24:01,92	0,603994	3,272954	-0,123976	-0,846034	-0,079024	-0,649024	-0,072423	-0,043923	-0,120413	2,997188	0,167223	1,507414	-0,560881	-2,802561	-1,311599	-10,194070	7,282654	13,857869	-0,072423	-0,043923	-0,120413	-0,450750	5,852431	1,507414	-0,072423	-0,043923	-0,120413	-0,450750	5,852431	1,507414
11:24:01,97	0,603994	3,272954	-0,123976	-0,846034	-0,079024	-0,649024	-0,072423	-0,043923	-0,120413	2,997188	0,167223	1,507414	-0,563800	-2,804922	-1,311601	-10,193437	7,295979	13,847745	-0,068919	-0,042576	-0,120414	-0,403207	5,753469	1,497290	-0,068919	-0,042576	-0,120414	-0,403207	5,753469	1,497290
11:24:02,02	0,603994	3,272954	-0,123976	-0,846034	-0,079024	-0,649024	-0,068919	-0,042576	-0,120414	2,939017	0,343298	1,497290	-0,558629	-2,803977	-1,311760	-10,121414	7,315594	13,846341	-0,068919	-0,042576	-0,120414	-0,403207	5,753469	1,497290	-0,068919	-0,042576	-0,120414	-0,403207	5,753469	1,497290
11:24:02,07	0,603994	3,272954	-0,123976	-0,846034	-0,079024	-0,649024	-0,072323	-0,046582	-0,120573	3,200307	0,218896	1,495886	-0,645133	-2,801828	-1,311309	-10,220415	11,104137	13,413576	-0,072323	-0,046582	-0,120573	-0,456356	5,896221	1,495886	-0,072323	-0,046582	-0,120573	-0,456356	5,896221	1,495886
11:24:02,12	0,603994	3,272954	-0,123976	-0,846034	-0,079024	-0,649024	-0,030932	0,029407	-0,120123	2,480367	0,391205	1,063121	-0,586902	-2,823854	-1,302250	-11,717081	8,087478	13,716377	-0,030932	0,029407	-0,120123	4,788816	2,819359	1,063121	-0,030932	0,029407	-0,120123	4,788816	2,819359	1,063121
11:24:02,17	0,603994	3,272954	-0,123976	-0,846034	-0,079024	-0,649024	-0,040972	-0,032035	-0,111063	2,314527	0,081286	1,365923	-0,581526	-2,852172	-1,303795	-13,083400	7,223242	13,869985	-0,040972	-0,032035	-0,111063	-0,200237	3,297608	1,365923	-0,040972	-0,032035	-0,111063	-0,200237	3,297608	1,365923
11:24:02,22	0,603879	3,272939	-0,123988	-0,896033	-0,079004	-0,649023	-0,019137	-0,050850	-0,112608	1,861261	0,465596	1,519530	-0,595158	-2,852912	-1,316032	-13,363250	7,951839	13,818812	-0,019137	-0,050850	-0,112608	-2,130426	1,967812	1,519530	-0,019137	-0,050850	-0,112608	-2,130426	1,967812	1,519530
11:24:02,27	0,603879	3,272939	-0,123988	-0,896033	-0,079004	-0,649023	-0,014938	-0,048490	-0,123999	2,239807	0,107695	1,512306	-0,585668	-2,854628	-1,315186	-13,331811	7,945424	13,862761	-0,014938	-0,048490	-0,123999	-1,566687	1,280332	1,512306	-0,014938	-0,048490	-0,123999	-1,566687	1,280332	1,512306
11:24:02,32	0,603879	3,272939	-0,123988	-0,896033	-0,079004	-0,649023	-0,014938	-0,048490	-0,123999	2,239807	0,107695	1,512306	-0,587909	-2,850262	-1,315183	-13,260639	7,926508	13,851992	-0,014938	-0,048490	-0,123999	-1,566687	1,280332	1,512306	-0,014938	-0,048490	-0,123999	-1,566687	1,280332	1,512306
11:24:02,37	0,603879	3,272939	-0,123988	-0,896033	-0,079004	-0,649023	-0,017599	-0,044367	-0,123996	2,044604	0,040411	1,501538	-0,592573	-2,856805	-1,317497	-13,262258	7,957671	13,847793	-0,017599	-0,044367	-0,123996	-1,438217	1,421947	1,501538	-0,017599	-0,044367	-0,123996	-1,438217	1,421947	1,501538
11:24:02,42	0,603879	3,272939	-0,123988	-0,896033	-0,079004	-0,649023	-0,009601	-0,043599	-0,126311	2,030861	0,439353	1,497339	-0,589632	-2,854124	-1,313967	-13,244165	7,915277	13,888614	-0,009601	-0,043599	-0,126311	-1,391693	1,193000	1,497339	-0,009601	-0,043599	-0,126311	-1,391693	1,193000	1,497339
11:24:02,47	0,603879	3,272939	-0,123988	-0,896033	-0,079004	-0,649023	-0,013393	-0,044806	-0,122780	2,065936	0,279032	1,538159	-0,589171	-2,858647	-1,316583	-13,274335	7,927260	13,847509	-0,009706	-0,047467	-0,125397	-1,526547	1,200551	1,497055	-0,009706	-0,047467	-0,125397	-1,526547	1,200551	1,497055
11:24:02,52	0,603879	3,272939	-0,123988	-0,896033	-0,079004	-0,649023	-0,009706	-0,047467	-0,125397	2,199576	0,438598	1,497055	-0,594992	-2,858103	-1,317900	-13,325433	8,052679	13,865656	-0,009706	-0,047467	-0,125397	-1,526547	1,200551	1,497055	-0,009706	-0,047467	-0,125397	-1,526547	1,200551	1,497055
11:24:02,57	0,603879	3,272939	-0,123988	-0,896033	-0,079004	-0,649023	-0,007267	-0,042154	-0,126713	2,006373	0,458496	1,515201	-0,662441	-2,835670	-1,314895	-12,387886	11,259077	13,430141	-0,007267	-0,042154	-0,126713	-1,302689	1,028939	1,515201	-0,007267	-0,042154	-0,126713	-1,302689	1,028939	1,515201
11:24:02,62	0,603879	3,272939	-0,123988	-0,896033	-0,079004	-0,649023	0,007030	0,027476	-0,123708	1,631238	0,410683	1,079686	-0,593140	-2,842815	-1,298767	-12,943407	7,567981	13,742669	0,007030	0,027476	-0,123708	3,788085	-0,141193	1,079686	0,007030	0,027476	-0,123708	3,788085	-0,141193	1,079686
11:24:02,67	0,603879	3,272939	-0,123988	-0,896033	-0,079004	-0,649023	-0,021432	-0,036113	-0,107580	1,463501	0,295079	1,392214	-0,584735	-2,861762	-1,313312	-14,023558	6,791715	13,885788	-0,021432	-0,036113	-0,107580	-1,371354	1,977520	1,392214	-0,021432	-0,036113	-0,107580	-1,371354	1,977520	1,392214
11:24:02,72	0,603933	3,272937	-0,123978	-0,946052	-0,079002	-0,648979	-0,008473	-0,043515	-0,125042	1,148555	0,284521	1,491485	-0,593210	-2,857740	-1,316228	-13,886096	7,304104	13,841939	-0,008473	-0,043515	-0,125042	-2,267385	0,949640	1,491485	-0,008473	-0,043515	-0,125042	-2,267385	0,949640	1,491485
11:24:02,77	0,603933	3,272937	-0,123978	-0,946052	-0,079002	-0,648979	-0,008473	-0,043515	-0,125042	1,148555	0,284521	1,491485	-0,595520	-2,855513	-1,318884	-13,960227	7,338994	13,820332	-0,008473	-0,043515	-0,125042	-2,267385	0,949640	1,491485	-0,008473	-0,043515	-0,125042	-2,267385	0,949640	1,491485
11:24:02,82	0,603933	3,272937	-0,123978	-0,946052	-0,079002	-0,648979	-0,010099	-0,040477	-0,128571	1,031500	0,138756	1,491357	-0,595028	-2,854812	-1,319758	-13,918610	7,370159	13,841812	-0,010099	-0,040477	-0,128571	-2,145916	0,931557	1,491357	-0,010099	-0,040477	-0,128571	-2,145916	0,931557	1,491357
11:24:02,87	0,603933	3,272937	-0,123978	-0,946052	-0,079002	-0,648979	-0,006186	-0,042773	-0,124427	1,092969	0,334951	1,483002	-0,594995	-2,859349	-1,315614	-13,953898	7,323603	13,833456	-0,006186	-0,042773	-0,124427	-2,264743	0,820580	1,483002	-0,006186	-0,042773	-0,124427	-2,264743	0,820580	1,483002
11:24:02,92	0,603933	3,272937	-0,123978	-0,946052	-0,079002	-0,648979	-0,011089	-0,043918	-0,129701	1,161126	0,111221	1,529567	-0,597990	-2,857820	-1,313935	-13,931593	7,325298	13,826317	-0,011089	-0,043918	-0,129701	-2,286432	0,981735	1,529567	-0,011089	-0,043918	-0,129701	-2,286432	0,981735	1,529567
11:24:02,97	0,603933	3,272937	-0,123978	-0,946052	-0,079002	-0,648979	-0,012144	-0,042101	-0,125048	1,103750	0,090745	1,497737	-0,592599	-2,853854	-1,316235	-13,874242	7,330436	13,848192	-0,012144	-0,042101	-0,125048	-2,201179	1,044012	1,497737	-0,012144	-0,042101	-0,125048	-2,201179	1,044012	1,497737
11:24:03,02	0,603933	3,272937	-0,123978	-0,946052	-0,079002	-0,648979	-0,010502	-0,038247	-0,126636	0,920282	0,136190	1,480057	-0,596757	-2,853349	-1,317823	-13,900363	7,365055	13,830511	-0,010502	-0,038247	-0,126636	-2,082137	0,960572	1,480057	-0,010502	-0,038247	-0,126636	-2,082137	0,960572	1,480057
11:24:03,07	0,603933	3,272937	-0,123978	-0,946052	-0,079002	-0,648979	-0,009025	-0,045222	-0,127350	1,218371	0,277777	1,511542	-0,591455	-2,858115	-1,318537	-13,876559	7,276707	13,861996	-0,009025	-0,045222	-0,127350	-2,331584	0,986223	1,511542	-0,009025	-0,045222	-0,127350	-2,331584	0,986223	1,511542
11:24:03,12	0,603933	3,272937	-0,123978	-0,946052	-0,079002	-0,648979	-0,009025	-0,045222	-0,127350	1,218371	0,277777	1,511542	-0,593217	-2,861425	-1,319304	-13,897640	7,326986	13,873185	-0,009025	-0,045222	-0,127350	-2,331584	0,986223	1,511542	-0,009025	-0,045222	-0,127350	-2,331584	0,986223	1,511542
11:24:03,17	0,603933	3,272937	-0,123978	-0,946052	-0,079002	-0,648979	-0,005277	-0,045351	-0,128117	1,258088	0,429246	1,522730	-0,593332	-2,859652	-1,318177	-13,940287	7,297722	13,857708	-0,005277	-0,045351	-0,128117	-2,302002	0,843521	1,522730	-0,005277	-0,045351	-0,128117	-2,302002	0,843521	1,522730
11:24:03,22	0,603933	3,272937	-0,123978	-0,946052	-0,079002	-0,648979	-0,007880	-0,041705	-0,127751	1,033828	0,289827	1,531801	-0,595074	-2,857348	-1,318938	-13,918500	7,299041	13,882256	-0,007880	-0,041705	-0,127751	-2,239997	0,908392	1,531801	-0,007880	-0,041705	-0,127751	-2,239997	0,908392	1,531801
11:24:03,27	0,603933	3,272937	-0,123978	-0,946052	-0,079002	-0,648979	-0,006056	-0,041791	-0,125057	1,046756	0,384676	1,486360	-0,595911	-2,858971	-1,316244	-13,914285	7,306335	13,836815	-0,006056	-0,041791	-0,125057	-2,233867	0,860062	1,486360	-0,006056	-0,041791	-0,125057	-2,233867	0,860062	1,486360
11:24:03,32	0,603933	3,272937	-0,123978	-0,946052	-0,079002	-0,648979	-0,012145	-0,045136	-0,125999	1,240862	0,099490	1,512393	-0,589970	-2,855370	-1,317186	-13,876970	7,308093	13,862848	-0,012145	-0,045136	-0,125999	-2,302323	1,052853	1,512393	-0,012145	-0,045136	-0,125999	-2,302323	1,052853	1,512393
11:24:03,37	0,603933	3,272937	-0,123978	-0,946052	-0,079002	-0,648979	-0,012145	-0,045136	-0,125999	1,240862	0,099490	1,512393	-0,594998	-2,862052	-1,315832	-13,911431	7,315544	13,846221	-0,012145	-0,045136	-0,125999	-2,302323	1,052853	1,512393	-0,012145	-0,045136	-0,125999	-2,302323	1,052853	1,512393
11:24:03,42	0,603933	3,272937	-0,123978	-0,946052	-0,079002	-0,648979	-0,003844	-0,044123	-0,124645	1,177408	0,497562	1,495766	-0,590264	-2,854193	-1,318166	-13,858576	7,264695	13,847453	-0,003844	-0,044123	-0,124645	-2,286256	0,799313	1,495766	-0,003844	-0,044123	-0,124645	-2,286256	0,799313	1,495766
11:24:03,47	0,603933	3,272937	-0,123978	-0,946052	-0,079002	-0,648979	-0,013017	-0,044293	-0,126980	1,168614	0,091783	1,496999	-0,589996	-2,859276	-1,320062	-13,883114	7,288022	13,895735	-0,013017	-0,044293	-0,126980	-2,308357	1,113587	1,496999	-0,013017	-0,044293	-0,126980	-2,308357	1,113587	1,496999
11:24:03,52	0,603933	3,272937	-0,123978	-0,946052	-0,079002	-0,648979	-0,008749	-0,047066	-0,128876	1,320765	0,280793	1,545280	-0,594938	-2,859660	-1,316218	-13,866295	7,282930	13,835622	-0,008749	-0,047066	-0,128876	-2,373920	0,967576	1,545280	-0,008749	-0,047066	-0,128876	-2,373920	0,967576	1,545280
11:24:03,57	0,603933	3,272937	-0,123978	-0,946052	-0,079002	-0,648979	-0,005946	-0,042979	-0,125031	1,112218	0,443675	1,485168	-0,593217	-2,855789	-1,315083	-13,888426	7,304001	13,827016	-0,005946	-0,042979	-0,125031	-2,261603	0,910401	1,485168	-0,005946	-0,042979	-0,125031	-2,261603	0,910401	1,485168
11:24:03,62	0,603933	3,272937	-0,123978	-0,946052	-0,079002	-0,648979	-0,008801	-0,041967	-0,127742	1,102800	0,245900	1,528320	-0,594387	-2,856682	-1,318929	-13,887405	7,344990	13,878775	-0,008801	-0,041967	-0,127742	-2,191603	0,936748	1,528320	-0,008801	-0,041967	-0,127742	-2,191603	0,936748	1,528320
11:24:03,67	0,603933	3,272937	-0,123978	-0,946052	-0,079002	-0,648979	-0,010838	-0,044183	-0,125841	1,180184	0,165802	1,468127	-0,591448	-2,856025	-1,317028	-13,883947	7,299264	13,818581	-0,010838	-0,044183	-0,125841	-2,288209	1,016602	1,468127	-0,010838	-0,044183	-0,125841	-2,288209	1,016602	1,468127
11:24:03,72	0,603933	3,272937	-0,123978	-0,946052	-0,079002	-0,648979	-0,006619	-0,042575	-0,126364	1,083765	0,347036	1,475347	-0,594951	-2,858874	-1,317551	-13,923369	7,307282	13,825801	-0,006619	-0,042575	-0,126364	-2,258345	0,866653	1,475347	-0,006619	-0,042575	-0,126364	-2,258345	0,866653	1,475347
11:24:03,77	0,603933	3,272937	-0,123978	-0,946052	-0,079002	-0,648979	-0,006619	-0,042575	-0,126364	1,083765	0,347036	1,475347	-0,593229	-2,860279	-1,317395	-13,903456	7,313946	13,837917	-0,006264	-0,044768	-0,126208	-2,300755	0,871145	1,487463	-0,006264	-0,044768	-0,126208	-2,300755	0,871145	1,487463
11:24:03,82	0,603933	3,272937	-0,123978	-0,946052	-0,079002	-0,648979	-0,006264	-0,044768	-0,126208	1,213571	0,379434	1,487463	-0,597996	-2,852974	-1,318594	-13,909805	7,324927	13,849014	-0,010207	-0,036987	-0,127407	-2,088212	0,964652	1,498560	-0,010207	-0,036987	-0,127407	-2,088212	0,964652	1,498560
11:24:03,87	0,603933	3,272937	-0,123978	-0,946052	-0,079002	-0,648979	-0,010207	-0,036987	-0,127407	0,815273	0,163397	1,498560	-0,594991	-2,858354	-1,315825	-13,883034	7,276428	13,859757	-0,010207	-0,036987	-0,127407	-2,088212	0,964652	1,498560	-0,010207	-0,036987	-0,127407	-2,088212	0,964652	1,498560
11:24:03,92	0,603933	3,272937	-0,123978	-0,946052	-0,079002	-0,648979	-0,007050	-0,042280	-0,124638	1,061890	0,375000	1,509302	-0,592191	-2,857163	-1,316209	-13,870500	7,253256	13,859780	-0,007050	-0,042280	-0,124638	-2,257091	0,928423	1,509302	-0,007050	-0,042280	-0,124638	-2,257091	0,928423	1,509302
11:24:03,97	0,603933	3,272937	-0,123978	-0,946052	-0,079002	-0,648979	-0,009481	-0,044109	-0,125022	1,143177	0,271014	1,509325	-0,595205	-2,856037	-1,315323	-13,929115	7,310938	13,794717	-0,009481	-0,044109	-0,125022	-2,319349	1,015293	1,509325	-0,009481	-0,044109	-0,125022	-2,319349	1,015293	1,509325
11:24:04,02	0,603933	3,272937	-0,123978	-0,946052	-0,079002	-0,648979	-0,008950	-0,040936	-0,124136	0,998852	0,219041	1,444262	-0,594415	-2,852364	-1,317422	-13,884288	7,309045	13,838549	-0,012526	-0,039784	-0,126235	-2,163314	1,056144	1,488094	-0,012526	-0,039784	-0,126235	-2,163314	1,056144	1,488094
11:24:04,07	0,603933	3,272937	-0,123978	-0,946052	-0,079002	-0,648979	-0,006688	-0,039769	-0,127500	0,943825	0,383378	1,462868	-0,597346	-2,857412	-1,318687	-13,885830	7,292465	13,813322	-0,006688	-0,039769	-0,127500	-2,178067	0,908393	1,462868	-0,006688	-0,039769	-0,127500	-2,178067	0,908393	1,462868
11:24:04,12	0,603933	3,272937	-0,123978	-0,946052	-0,079002	-0,648979	-0,006688	-0,039769	-0,127500	0,943825	0,383378	1,462868	-0,591367	-2,852879	-1,315272	-13,851294	7,330753	13,825934	-0,006688	-0,039769	-0,127500	-2,178067	0,908393	1,462868	-0,006688	-0,039769	-0,127500	-2,178067	0,908393	1,462868
11:24:04,17	0,603933	3,272937	-0,123978	-0,946052	-0,079002	-0,648979	-0,003903	-0,040650	-0,127762	0,944989	0,547358	1,490079	-0,588490	-2,854798	-1,317778	-13,872990	7,308713	13,848992	-0,003903	-0,040650	-0,127762	-2,246036	0,853768	1,490079	-0,003903	-0,040650	-0,127762	-2,246036	0,853768	1,490079
11:24:04,22	0,603933	3,272937	-0,123978	-0,946052	-0,079002	-0,648979	-0,003903	-0,040650	-0,127762	0,944989	0,547358	1,490079	-0,593117	-2,857846	-1,318159	-13,835519	7,287796	13,827536	-0,003903	-0,040650	-0,127762	-2,246036	0,853768	1,490079	-0,003903	-0,040650	-0,127762	-2,246036	0,853768	1,490079
11:24:04,27	0,603933	3,272937	-0,123978	-0,946052	-0,079002	-0,648979	-0,008427	-0,043648	-0,126972	1,166653	0,338877	1,477082	-0,593877	-2,855984	-1,317025	-13,917844	7,309891	13,847925	-0,008427	-0,043648	-0,126972	-2,259751	1,000371	1,477082	-0,008427	-0,043648	-0,126972	-2,259751	1,000371	1,477082
11:24:04,32	0,603933	3,272937	-0,123978	-0,946052	-0,079002	-0,648979	-0,009659	-0,042059	-0,125838	1,061992	0,192429	1,497471	-0,591386	-2,857466	-1,315256	-13,865018	7,310753	13,828779	-0,009659	-0,042059	-0,125838	-2,239669	0,950695	1,497471	-0,009659	-0,042059	-0,125838	-2,239669	0,950695	1,497471
11:24:04,37	0,603933	3,272937	-0,123978	-0,946052	-0,079002	-0,648979	-0,009622	-0,044957	-0,124069	1,239841	0,239712	1,478324	-0,596672	-2,856667	-1,318540	-13,835735	7,280907	13,851336	-0,009622	-0,044957	-0,124069	-2,289303	0,995012	1,478324	-0,009622	-0,044957	-0,124069	-2,289303	0,995012	1,478324
11:24:04,42	0,603933	3,272937	-0,123978	-0,946052	-0,079002	-0,648979	-0,007670	-0,039981	-0,127353	0,969849	0,381470	1,500881	-0,592891	-2,861452	-1,318154	-13,876110	7,289145	13,837188	-0,007670	-0,039981	-0,127353	-2,168627	0,983582	1,500881	-0,007670	-0,039981	-0,127353	-2,168627	0,983582	1,500881
11:24:04,47	0,603933	3,272937	-0,123978	-0,946052	-0,079002	-0,648979	-0,005417	-0,045648	-0,126968	1,251489	0,459553	1,486734	-0,594975	-2,857468	-1,316200	-13,879234	7,302345	13,880291	-0,005417	-0,045648	-0,126968	-2,331861	0,884788	1,486734	-0,005417	-0,045648	-0,126968	-2,331861	0,884788	1,486734
11:24:04,52	0,603933	3,272937	-0,123978	-0,946052	-0,079002	-0,648979	-0,007826	-0,041850	-0,125013	1,063894	0,325002	1,529837	-0,589805	-2,857632	-1,316180	-13,823729	7,352818	13,862814	-0,007826	-0,041850	-0,125013	-2,221361	0,939308	1,529837	-0,007826	-0,041850	-0,125013	-2,221361	0,939308	1,529837
11:24:04,57	0,603933	3,272937	-0,123978	-0,946052	-0,079002	-0,648979	-0,010268	-0,046409	-0,124993	1,372427	0,220802	1,512359	-0,594427	-2,860488	-1,318973	-13,904185	7,286719	13,808704	-0,005484	-0,043835	-0,127786	-2,299967	0,863471	1,458249	-0,005484	-0,043835	-0,127786	-2,299967	0,863471	1,458249
11:24:04,62	0,603933	3,272937	-0,123978	-0,946052	-0,079002	-0,648979	-0,012420	-0,043965	-0,126998	1,153076	0,120165	1,472731	-0,590847	-2,854546	-1,318185	-13,860099	7,267317	13,823185	-0,012420	-0,043965	-0,126998	-2,298160	1,095153	1,472731	-0,012420	-0,043965	-0,126998	-2,298160	1,095153	1,472731
11:24:04,67	0,603933	3,272937	-0,123978	-0,946052	-0,079002	-0,648979	-0,012420	-0,043965	-0,126998	1,153076	0,120165	1,472731	-0,592056	-2,858496	-1,317759	-13,883912	7,276158	13,866266	-0,008395	-0,044892	-0,126572	-2,326986	0,963430	1,515811	-0,008395	-0,044892	-0,126572	-2,326986	0,963430	1,515811
11:24:04,72	0,603933	3,272937	-0,123978	-0,946052	-0,079002	-0,648979	-0,008395	-0,044892	-0,126572	1,197051	0,304452	1,515811	-0,594879	-2,857334	-1,316559	-13,883211	7,299115	13,836877	-0,008395	-0,044892	-0,126572	-2,326986	0,963430	1,515811	-0,008395	-0,044892	-0,126572	-2,326986	0,963430	1,515811
11:24:04,77	0,603933	3,272937	-0,123978	-0,946052	-0,079002	-0,648979	-0,007989	-0,041867	-0,125372	1,059984	0,314666	1,486423	-0,592909	-2,859701	-1,318655	-13,882353	7,297134	13,832013	-0,007989	-0,041867	-0,125372	-2,226592	0,941814	1,486423	-0,007989	-0,041867	-0,125372	-2,226592	0,941814	1,486423
11:24:04,82	0,603933	3,272937	-0,123978	-0,946052	-0,079002	-0,648979	-0,006924	-0,044757	-0,127468	1,208955	0,371770	1,481559	-0,591916	-2,861275	-1,316529	-13,877568	7,278031	13,844129	-0,006924	-0,044757	-0,127468	-2,304453	0,915329	1,481559	-0,006924	-0,044757	-0,127468	-2,304453	0,915329	1,481559
11:24:04,87	0,603933	3,272937	-0,123978	-0,946052	-0,079002	-0,648979	-0,006058	-0,046403	-0,125343	1,280386	0,430513	1,493674	-0,591341	-2,861203	-1,322005	-13,832842	7,298653	13,857865	-0,006058	-0,046403	-0,125343	-2,362218	0,906069	1,493674	-0,006058	-0,046403	-0,125343	-2,362218	0,906069	1,493674
11:24:04,92	0,603933	3,272937	-0,123978	-0,946052	-0,079002	-0,648979	-0,006407	-0,046865	-0,130818	1,344679	0,440765	1,507411	-0,589942	-2,858681	-1,319585	-13,863846	7,300122	13,875544	-0,006407	-0,046865	-0,130818	-2,334263	0,943752	1,507411	-0,006407	-0,046865	-0,130818	-2,334263	0,943752	1,507411
11:24:04,97	0,603933	3,272937	-0,123978	-0,946052	-0,079002	-0,648979	-0,009292	-0,046815	-0,128399	1,327839	0,263208	1,525089	-0,597873	-2,857230	-1,317399	-13,860957	7,305691	13,832023	-0,009292	-0,046815	-0,128399	-2,347162	0,992595	1,525089	-0,009292	-0,046815	-0,128399	-2,347162	0,992595	1,525089
11:24:05,02	0,603933	3,272937	-0,123978	-0,946052	-0,079002	-0,648979	-0,006583	-0,039222	-0,126213	0,939257	0,403774	1,481569	-0,595471	-2,859327	-1,317765	-13,836472	7,282248	13,831347	-0,005968	-0,042350	-0,126578	-2,230633	0,937160	1,480893	-0,005968	-0,042350	-0,126578	-2,230633	0,937160	1,480893
11:24:05,07	0,603933	3,272937	-0,123978	-0,946052	-0,079002	-0,648979	-0,011068	-0,042075	-0,126982	1,113828	0,154733	1,498738	-0,593159	-2,854772	-1,318168	-13,861543	7,336317	13,849193	-0,011068	-0,042075	-0,126982	-2,189041	1,023566	1,498738	-0,011068	-0,042075	-0,126982	-2,189041	1,023566	1,498738
11:24:05,12	0,603933	3,272937	-0,123978	-0,946052	-0,079002	-0,648979	-0,005486	-0,048221	-0,125964	1,395168	0,476441	1,504214	-0,590628	-2,862679	-1,317150	-13,853439	7,287461	13,854669	-0,005486	-0,048221	-0,125964	-2,390171	0,907091	1,504214	-0,005486	-0,048221	-0,125964	-2,390171	0,907091	1,504214
11:24:05,17	0,603933	3,272937	-0,123978	-0,946052	-0,079002	-0,648979	-0,010576	-0,045125	-0,127363	1,275849	0,194198	1,484290	-0,590763	-2,856723	-1,318550	-13,847803	7,332306	13,834745	-0,010576	-0,045125	-0,127363	-2,266482	1,024444	1,484290	-0,010576	-0,045125	-0,127363	-2,266482	1,024444	1,484290
11:24:05,22	0,603933	3,272937	-0,123978	-0,946052	-0,079002	-0,648979	-0,007871	-0,039019	-0,125062	0,872950	0,323327	1,491107	-0,590831	-2,859654	-1,318542	-13,872302	7,293578	13,842995	-0,007871	-0,039019	-0,125062	-2,190068	0,941209	1,491107	-0,007871	-0,039019	-0,125062	-2,190068	0,941209	1,491107
11:24:05,27	0,603933	3,272937	-0,123978	-0,946052	-0,079002	-0,648979	-0,007871	-0,039019	-0,125062	0,872950	0,323327	1,491107	-0,592052	-2,855058	-1,318574	-13,879581	7,288860	13,833719	-0,007871	-0,039019	-0,125062	-2,190068	0,941209	1,491107	-0,007871	-0,039019	-0,125062	-2,190068	0,941209	1,491107
11:24:05,32	0,603933	3,272937	-0,123978	-0,946052	-0,079002	-0,648979	-0,011374	-0,043177	-0,127387	1,121032	0,146908	1,483264	-0,595841	-2,855437	-1,319103	-13,863165	7,318300	13,899514	-0,011374	-0,043177	-0,127387	-2,268371	1,039792	1,483264	-0,011374	-0,043177	-0,127387	-2,268371	1,039792	1,483264
11:24:05,37	0,603933	3,272937	-0,123978	-0,946052	-0,079002	-0,648979	-0,009152	-0,040085	-0,127917	0,993957	0,261990	1,549059	-0,588377	-2,857485	-1,321642	-13,817285	7,295734	13,830595	-0,009152	-0,040085	-0,127917	-2,152730	0,980385	1,549059	-0,009152	-0,040085	-0,127917	-2,152730	0,980385	1,549059
11:24:05,42	0,603933	3,272937	-0,123978	-0,946052	-0,079002	-0,648979	-0,011109	-0,047574	-0,130455	1,386748	0,211197	1,480141	-0,592210	-2,854895	-1,318190	-13,896038	7,321970	13,839556	-0,011436	-0,042959	-0,127003	-2,242133	1,010623	1,489102	-0,011436	-0,042959	-0,127003	-2,242133	1,010623	1,489102
11:24:05,47	0,603933	3,272937	-0,123978	-0,946052	-0,079002	-0,648979	-0,011436	-0,042959	-0,127003	1,130110	0,112887	1,489102	-0,594333	-2,854462	-1,316633	-13,854063	7,305903	13,822825	-0,011436	-0,042959	-0,127003	-2,242133	1,010623	1,489102	-0,011436	-0,042959	-0,127003	-2,242133	1,010623	1,489102
11:24:05,52	0,603933	3,272937	-0,123978	-0,946052	-0,079002	-0,648979	-0,009986	-0,044050	-0,127364	1,213241	0,202685	1,499021	-0,591990	-2,856697	-1,318551	-13,870395	7,337622	13,849475	-0,009986	-0,044050	-0,127364	-2,244679	0,986570	1,499021	-0,009986	-0,044050	-0,127364	-2,244679	0,986570	1,499021
11:24:05,57	0,603933	3,272937	-0,123978	-0,946052	-0,079002	-0,648979	-0,009986	-0,044050	-0,127364	1,213241	0,202685	1,499021	-0,592873	-2,857210	-1,318640	-13,856875	7,297013	13,850283	-0,009100	-0,043542	-0,127453	-2,259620	0,995111	1,499829	-0,009100	-0,043542	-0,127453	-2,259620	0,995111	1,499829
11:24:05,62	0,603933	3,272937	-0,123978	-0,946052	-0,079002	-0,648979	-0,009100	-0,043542	-0,127453	1,158408	0,280760	1,499829	-0,592815	-2,861470	-1,317184	-13,847783	7,297237	13,818407	-0,009100	-0,043542	-0,127453	-2,259620	0,995111	1,499829	-0,009100	-0,043542	-0,127453	-2,259620	0,995111	1,499829
11:24:05,67	0,603933	3,272937	-0,123978	-0,946052	-0,079002	-0,648979	-0,005439	-0,045722	-0,125997	1,276533	0,478870	1,467952	-0,596201	-2,858231	-1,318975	-13,899512	7,284801	13,818315	-0,005439	-0,045722	-0,125997	-2,312663	0,905868	1,467952	-0,005439	-0,045722	-0,125997	-2,312663	0,905868	1,467952
11:24:05,72	0,603933	3,272937	-0,123978	-0,946052	-0,079002	-0,648979	-0,008443	-0,046836	-0,127755	1,277810	0,282569	1,502176	-0,590349	-2,859426	-1,318941	-13,910867	7,268243	13,852630	-0,008443	-0,046836	-0,127755	-2,398836	0,945317	1,502176	-0,008443	-0,046836	-0,127755	-2,398836	0,945317	1,502176
11:24:05,77	0,603933	3,272937	-0,123978	-0,946052	-0,079002	-0,648979	-0,009124	-0,046612	-0,126572	1,312890	0,289297	1,491901	-0,590202	-2,858724	-1,317758	-13,850999	7,287652	13,842356	-0,009124	-0,046612	-0,126572	-2,346150	1,005508	1,491901	-0,009124	-0,046612	-0,126572	-2,346150	1,005508	1,491901
11:24:05,82	0,603933	3,272937	-0,123978	-0,946052	-0,079002	-0,648979	-0,011287	-0,040548	-0,127003	0,996319	0,164257	1,477921	-0,594372	-2,853819	-1,318190	-13,862491	7,292865	13,828375	-0,011287	-0,040548	-0,127003	-2,186679	1,050272	1,477921	-0,011287	-0,040548	-0,127003	-2,186679	1,050272	1,477921
11:24:05,87	0,603933	3,272937	-0,123978	-0,946052	-0,079002	-0,648979	-0,011287	-0,040548	-0,127003	0,996319	0,164257	1,477921	-0,589034	-2,854123	-1,317391	-13,841270	7,275613	13,832841	-0,011287	-0,040548	-0,127003	-2,186679	1,050272	1,477921	-0,011287	-0,040548	-0,127003	-2,186679	1,050272	1,477921
11:24:05,92	0,603933	3,272937	-0,123978	-0,946052	-0,079002	-0,648979	-0,013692	-0,045323	-0,126204	1,240289	0,066165	1,482386	-0,592576	-2,856649	-1,317399	-13,864196	7,311067	13,828385	-0,013692	-0,045323	-0,126204	-2,317548	1,141026	1,482386	-0,013692	-0,045323	-0,126204	-2,317548	1,141026	1,482386
11:24:05,97	0,603933	3,272937	-0,123978	-0,946052	-0,079002	-0,648979	-0,010077	-0,045406	-0,126565	1,238986	0,273576	1,495759	-0,590770	-2,857296	-1,317751	-13,827308	7,261021	13,846214	-0,010077	-0,045406	-0,126565	-2,325422	1,064594	1,495759	-0,010077	-0,045406	-0,126565	-2,325422	1,064594	1,495759
11:24:06,02	0,603933	3,272937	-0,123978	-0,946052	-0,079002	-0,648979	-0,010636	-0,045990	-0,127299	1,269672	0,180620	1,500393	-0,589985	-2,857104	-1,318486	-13,882455	7,293274	13,850848	-0,010636	-0,045990	-0,127299	-2,340519	1,015523	1,500393	-0,010636	-0,045990	-0,127299	-2,340519	1,015523	1,500393
11:24:06,07	0,603933	3,272937	-0,123978	-0,946052	-0,079002	-0,648979	-0,012512	-0,045867	-0,123583	1,262310	0,139396	1,466817	-0,589153	-2,855418	-1,314770	-13,834156	7,264226	13,817271	-0,012512	-0,045867	-0,123583	-2,338286	1,121601	1,466817	-0,012512	-0,045867	-0,123583	-2,338286	1,121601	1,466817
11:24:06,12	0,603933	3,272937	-0,123978	-0,946052	-0,079002	-0,648979	-0,009685	-0,043149	-0,125548	1,118517	0,232858	1,468479	-0,592920	-2,856507	-1,316735	-13,881761	7,288877	13,818933	-0,009685	-0,043149	-0,125548	-2,268712	0,993128	1,468479	-0,009685	-0,043149	-0,125548	-2,268712	0,993128	1,468479
11:24:06,17	0,603933	3,272937	-0,123978	-0,946052	-0,079002	-0,648979	-0,012774	-0,041033	-0,127773	1,047162	0,057562	1,499436	-0,593208	-2,852773	-1,318960	-13,875107	7,329703	13,849891	-0,012774	-0,041033	-0,127773	-2,173951	1,060345	1,499436	-0,012774	-0,041033	-0,127773	-2,173951	1,060345	1,499436
11:24:06,22	0,603933	3,272937	-0,123978	-0,946052	-0,079002	-0,648979	-0,012774	-0,041033	-0,127773	1,047162	0,057562	1,499436	-0,593614	-2,856296	-1,316715	-13,852336	7,267849	13,829969	-0,012774	-0,041033	-0,127773	-2,173951	1,060345	1,499436	-0,012774	-0,041033	-0,127773	-2,173951	1,060345	1,499436
11:24:06,27	0,603933	3,272937	-0,123978	-0,946052	-0,079002	-0,648979	-0,009521	-0,042444	-0,125528	1,078319	0,277386	1,479515	-0,591980	-2,858551	-1,317026	-13,861247	7,282538	13,793119	-0,009521	-0,042444	-0,125528	-2,253507	1,024777	1,479515	-0,009521	-0,042444	-0,125528	-2,253507	1,024777	1,479515
11:24:06,32	0,603933	3,272937	-0,123978	-0,946052	-0,079002	-0,648979	-0,008385	-0,044985	-0,125839	1,218748	0,321393	1,442664	-0,597404	-2,858134	-1,319643	-13,910556	7,296595	13,844456	-0,008385	-0,044985	-0,125839	-2,312594	0,979613	1,442664	-0,008385	-0,044985	-0,125839	-2,312594	0,979613	1,442664
11:24:06,37	0,603933	3,272937	-0,123978	-0,946052	-0,079002	-0,648979	-0,006035	-0,040080	-0,128456	0,951189	0,393882	1,494001	-0,591984	-2,856526	-1,316998	-13,852153	7,282492	13,836913	-0,010137	-0,043970	-0,125811	-2,281179	1,033938	1,486458	-0,010137	-0,043970	-0,125811	-2,281179	1,033938	1,486458
11:24:06,42	0,603933	3,272937	-0,123978	-0,946052	-0,079002	-0,648979	-0,010137	-0,043970	-0,125811	1,170455	0,238190	1,486458	-0,594355	-2,856411	-1,319778	-13,855583	7,294083	13,850731	-0,010137	-0,043970	-0,125811	-2,281179	1,033938	1,486458	-0,010137	-0,043970	-0,125811	-2,281179	1,033938	1,486458
11:24:06,47	0,603933	3,272937	-0,123978	-0,946052	-0,079002	-0,648979	-0,009051	-0,041859	-0,128592	1,069038	0,285904	1,500277	-0,592587	-2,860013	-1,318562	-13,873842	7,301484	13,818694	-0,009051	-0,041859	-0,128592	-2,216932	0,996390	1,500277	-0,009051	-0,041859	-0,128592	-2,216932	0,996390	1,500277
11:24:06,52	0,603933	3,272937	-0,123978	-0,946052	-0,079002	-0,648979	-0,006815	-0,045191	-0,127375	1,239560	0,382627	1,468239	-0,592072	-2,856576	-1,316226	-13,846967	7,338290	13,826042	-0,010050	-0,043919	-0,125039	-2,228908	1,008224	1,475587	-0,010050	-0,043919	-0,125039	-2,228908	1,008224	1,475587
11:24:06,57	0,603933	3,272937	-0,123978	-0,946052	-0,079002	-0,648979	-0,003684	-0,046344	-0,127321	1,277850	0,580014	1,509876	-0,593154	-2,863301	-1,318508	-13,854719	7,265454	13,860331	-0,003684	-0,046344	-0,127321	-2,360122	0,869245	1,509876	-0,003684	-0,046344	-0,127321	-2,360122	0,869245	1,509876
11:24:06,62	0,603933	3,272937	-0,123978	-0,946052	-0,079002	-0,648979	-0,003684	-0,046344	-0,127321	1,277850	0,580014	1,509876	-0,593366	-2,855372	-1,317527	-13,855416	7,292357	13,833479	-0,010446	-0,042196	-0,126340	-2,227260	1,034358	1,483025	-0,010446	-0,042196	-0,126340	-2,227260	1,034358	1,483025
11:24:06,67	0,603933	3,272937	-0,123978	-0,946052	-0,079002	-0,648979	-0,010446	-0,042196	-0,126340	1,085124	0,214384	1,483025	-0,588409	-2,855238	-1,315073	-13,834803	7,273043	13,802153	-0,013039	-0,046422	-0,123886	-2,345657	1,130595	1,451699	-0,013039	-0,046422	-0,123886	-2,345657	1,130595	1,451699
11:24:06,72	0,603933	3,272937	-0,123978	-0,946052	-0,079002	-0,648979	-0,013039	-0,046422	-0,123886	1,298435	0,107028	1,451699	-0,593107	-2,856390	-1,316228	-13,840255	7,313706	13,822612	-0,013039	-0,046422	-0,123886	-2,345657	1,130595	1,451699	-0,013039	-0,046422	-0,123886	-2,345657	1,130595	1,451699
11:24:06,77	0,603933	3,272937	-0,123978	-0,946052	-0,079002	-0,648979	-0,009693	-0,042930	-0,125041	1,149338	0,255988	1,472158	-0,591863	-2,857350	-1,318791	-13,836166	7,275037	13,849612	-0,009693	-0,042930	-0,125041	-2,220629	1,016864	1,472158	-0,009693	-0,042930	-0,125041	-2,220629	1,016864	1,472158
11:24:06,82	0,603933	3,272937	-0,123978	-0,946052	-0,079002	-0,648979	-0,009484	-0,044487	-0,127604	1,198858	0,289739	1,499158	-0,592136	-2,858685	-1,316690	-13,856294	7,273574	13,848249	-0,009484	-0,044487	-0,127604	-2,293334	1,034196	1,499158	-0,009484	-0,044487	-0,127604	-2,293334	1,034196	1,499158
11:24:06,87	0,603933	3,272937	-0,123978	-0,946052	-0,079002	-0,648979	-0,007865	-0,041421	-0,126002	1,034396	0,355911	1,493900	-0,595327	-2,857219	-1,317189	-13,854260	7,279672	13,844355	-0,007865	-0,041421	-0,126002	-2,217120	0,973320	1,493900	-0,007865	-0,041421	-0,126002	-2,217120	0,973320	1,493900
11:24:06,92	0,603933	3,272937	-0,123978	-0,946052	-0,079002	-0,648979	-0,007865	-0,041421	-0,126002	1,034396	0,355911	1,493900	-0,591906	-2,859501	-1,319302	-13,832089	7,321518	13,843776	-0,007600	-0,045525	-0,128116	-2,278554	0,964561	1,493322	-0,007600	-0,045525	-0,128116	-2,278554	0,964561	1,493322
11:24:06,97	0,603933	3,272937	-0,123978	-0,946052	-0,079002	-0,648979	-0,007600	-0,045525	-0,128116	1,295138	0,367996	1,493322	-0,592548	-2,858847	-1,321262	-13,834490	7,268913	13,828759	-0,007600	-0,045525	-0,128116	-2,278554	0,964561	1,493322	-0,007600	-0,045525	-0,128116	-2,278554	0,964561	1,493322
11:24:07,02	0,603933	3,272937	-0,123978	-0,946052	-0,079002	-0,648979	-0,004424	-0,042736	-0,129876	1,063642	0,519107	1,511276	-0,595909	-2,860856	-1,321063	-13,887472	7,253639	13,861730	-0,004424	-0,042736	-0,129876	-2,291127	0,866382	1,511276	-0,004424	-0,042736	-0,129876	-2,291127	0,866382	1,511276
11:24:07,07	0,603933	3,272937	-0,123978	-0,946052	-0,079002	-0,648979	-0,004424	-0,042736	-0,129876	1,063642	0,519107	1,511276	-0,596164	-2,856112	-1,317401	-13,884331	7,307467	13,847318	-0,008405	-0,040143	-0,126214	-2,174219	0,947685	1,496863	-0,008405	-0,040143	-0,126214	-2,174219	0,947685	1,496863
11:24:07,12	0,603933	3,272937	-0,123978	-0,946052	-0,079002	-0,648979	-0,010211	-0,049730	-0,125011	1,501627	0,199055	1,500129	-0,586958	-2,859341	-1,316197	-13,866876	7,327542	13,850584	-0,010211	-0,049730	-0,125011	-2,402167	1,000630	1,500129	-0,010211	-0,049730	-0,125011	-2,402167	1,000630	1,500129
11:24:07,17	0,603933	3,272937	-0,123978	-0,946052	-0,079002	-0,648979	-0,011683	-0,045817	-0,126987	1,297341	0,135242	1,474370	-0,589612	-2,856110	-1,318173	-13,856268	7,320499	13,824824	-0,011683	-0,045817	-0,126987	-2,299259	1,052335	1,474370	-0,011683	-0,045817	-0,126987	-2,299259	1,052335	1,474370
11:24:07,22	0,603933	3,272937	-0,123978	-0,946052	-0,079002	-0,648979	-0,015109	-0,045236	-0,126966	1,269910	-0,007793	1,498462	-0,588401	-2,852852	-1,318153	-13,824431	7,305329	13,848917	-0,015109	-0,045236	-0,126966	-2,281083	1,178300	1,498462	-0,015109	-0,045236	-0,126966	-2,281083	1,178300	1,498462
11:24:07,27	0,603933	3,272937	-0,123978	-0,946052	-0,079002	-0,648979	-0,015109	-0,045236	-0,126966	1,269910	-0,007793	1,498462	-0,590878	-2,856687	-1,319132	-13,837912	7,284070	13,830207	-0,015109	-0,045236	-0,126966	-2,281083	1,178300	1,498462	-0,015109	-0,045236	-0,126966	-2,281083	1,178300	1,498462
11:24:07,32	0,603933	3,272937	-0,123978	-0,946052	-0,079002	-0,648979	-0,010550	-0,045008	-0,127945	1,232919	0,228249	1,479753	-0,586218	-2,853461	-1,318646	-13,825613	7,267040	13,832543	-0,010550	-0,045008	-0,127945	-2,300200	1,056432	1,479753	-0,010550	-0,045008	-0,127945	-2,300200	1,056432	1,479753
11:24:07,37	0,603933	3,272937	-0,123978	-0,946052	-0,079002	-0,648979	-0,013182	-0,047630	-0,126981	1,349775	0,083764	1,478064	-0,587291	-2,855719	-1,318168	-13,854284	7,270998	13,828519	-0,013182	-0,047630	-0,126981	-2,389199	1,118526	1,478064	-0,013182	-0,047630	-0,126981	-2,389199	1,118526	1,478064
11:24:07,42	0,603933	3,272937	-0,123978	-0,946052	-0,079002	-0,648979	-0,013182	-0,047630	-0,126981	1,349775	0,083764	1,478064	-0,593874	-2,859476	-1,317395	-13,916659	7,287382	13,851745	-0,006637	-0,043808	-0,126208	-2,304898	0,882884	1,501290	-0,006637	-0,043808	-0,126208	-2,304898	0,882884	1,501290
11:24:07,47	0,603933	3,272937	-0,123978	-0,946052	-0,079002	-0,648979	-0,006637	-0,043808	-0,126208	1,133999	0,361873	1,501290	-0,590676	-2,859449	-1,318603	-13,852888	7,262956	13,879459	-0,006637	-0,043808	-0,126208	-2,304898	0,882884	1,501290	-0,006637	-0,043808	-0,126208	-2,304898	0,882884	1,501290
11:24:07,52	0,603933	3,272937	-0,123978	-0,946052	-0,079002	-0,648979	-0,008271	-0,042255	-0,126993	1,060574	0,317113	1,481785	-0,594402	-2,857284	-1,318179	-13,878193	7,273615	13,832239	-0,008271	-0,042255	-0,126993	-2,256444	0,966375	1,481785	-0,008271	-0,042255	-0,126993	-2,256444	0,966375	1,481785
11:24:07,57	0,603933	3,272937	-0,123978	-0,946052	-0,079002	-0,648979	-0,008271	-0,042255	-0,126993	1,060574	0,317113	1,481785	-0,596046	-2,858035	-1,320488	-13,830881	7,310691	13,833950	-0,006799	-0,041207	-0,129301	-2,172896	0,949810	1,483495	-0,006799	-0,041207	-0,129301	-2,172896	0,949810	1,483495
11:24:07,62	0,603933	3,272937	-0,123978	-0,946052	-0,079002	-0,648979	-0,006799	-0,041207	-0,129301	1,061820	0,416078	1,483495	-0,591967	-2,856940	-1,319293	-13,843078	7,301975	13,877543	-0,006799	-0,041207	-0,129301	-2,172896	0,949810	1,483495	-0,006799	-0,041207	-0,129301	-2,172896	0,949810	1,483495
11:24:07,67	0,603933	3,272937	-0,123978	-0,946052	-0,079002	-0,648979	-0,010085	-0,044088	-0,126352	1,184264	0,215084	1,467413	-0,591907	-2,856630	-1,317538	-13,870666	7,302020	13,817867	-0,010085	-0,044088	-0,126352	-2,276661	1,006771	1,467413	-0,010085	-0,044088	-0,126352	-2,276661	1,006771	1,467413
11:24:07,72	0,603933	3,272937	-0,123978	-0,946052	-0,079002	-0,648979	-0,010085	-0,044088	-0,126352	1,184264	0,215084	1,467413	-0,593246	-2,857737	-1,317000	-13,897470	7,297626	13,856847	-0,010085	-0,044088	-0,126352	-2,276661	1,006771	1,467413	-0,010085	-0,044088	-0,126352	-2,276661	1,006771	1,467413
11:24:07,77	0,603933	3,272937	-0,123978	-0,946052	-0,079002	-0,648979	-0,008457	-0,043482	-0,125813	1,135545	0,278719	1,506393	-0,593094	-2,851259	-1,315441	-13,811080	7,290761	13,846088	-0,008457	-0,043482	-0,125813	-2,277810	0,942616	1,506393	-0,008457	-0,043482	-0,125813	-2,277810	0,942616	1,506393
11:24:07,82	0,603933	3,272937	-0,123978	-0,946052	-0,079002	-0,648979	-0,014143	-0,040376	-0,124255	1,011246	0,061323	1,495634	-0,594378	-2,858592	-1,318156	-13,855607	7,234777	13,841461	-0,014143	-0,040376	-0,124255	-2,158231	1,171528	1,495634	-0,014143	-0,040376	-0,124255	-2,158231	1,171528	1,495634
11:24:07,87	0,603933	3,272937	-0,123978	-0,946052	-0,079002	-0,648979	-0,007151	-0,042930	-0,126969	1,073313	0,414341	1,491006	-0,592053	-2,858076	-1,318151	-13,870447	7,243669	13,855698	-0,007151	-0,042930	-0,126969	-2,296663	0,975670	1,491006	-0,007151	-0,042930	-0,126969	-2,296663	0,975670	1,491006
11:24:07,92	0,603933	3,272937	-0,123978	-0,946052	-0,079002	-0,648979	-0,007811	-0,043952	-0,126183	1,169669	0,355005	1,500825	-0,590871	-2,856470	-1,318949	-13,874656	7,270678	13,838154	-0,007811	-0,043952	-0,126183	-2,280596	0,968177	1,500825	-0,007811	-0,043952	-0,126183	-2,280596	0,968177	1,500825
11:24:07,97	0,603933	3,272937	-0,123978	-0,946052	-0,079002	-0,648979	-0,010569	-0,044334	-0,126979	1,186370	0,186597	1,500060	-0,591452	-2,856333	-1,318166	-13,878876	7,294436	13,850514	-0,010569	-0,044334	-0,126979	-2,293846	1,016280	1,500060	-0,010569	-0,044334	-0,126979	-2,293846	1,016280	1,500060
11:24:08,02	0,603933	3,272937	-0,123978	-0,946052	-0,079002	-0,648979	-0,010569	-0,044334	-0,126979	1,186370	0,186597	1,500060	-0,593131	-2,860002	-1,316201	-13,845212	7,275023	13,840249	-0,010569	-0,044334	-0,126979	-2,293846	1,016280	1,500060	-0,010569	-0,044334	-0,126979	-2,293846	1,016280	1,500060
11:24:08,07	0,603933	3,272937	-0,123978	-0,946052	-0,079002	-0,648979	-0,006553	-0,044715	-0,125014	1,206186	0,434291	1,489794	-0,595482	-2,857053	-1,318942	-13,843353	7,311283	13,833400	-0,006553	-0,044715	-0,125014	-2,303914	0,948714	1,489794	-0,006553	-0,044715	-0,125014	-2,303914	0,948714	1,489794
11:24:08,12	0,603933	3,272937	-0,123978	-0,946052	-0,079002	-0,648979	-0,010713	-0,042904	-0,126177	1,108292	0,197745	1,530440	-0,592619	-2,855494	-1,317364	-13,864590	7,281900	13,880894	-0,010713	-0,042904	-0,126177	-2,259662	1,038737	1,530440	-0,010713	-0,042904	-0,126177	-2,259662	1,038737	1,530440
11:24:08,17	0,603933	3,272937	-0,123978	-0,946052	-0,079002	-0,648979	-0,010713	-0,042904	-0,126177	1,108292	0,197745	1,530440	-0,593629	-2,857192	-1,315749	-13,863410	7,263866	13,823176	-0,008737	-0,042878	-0,124562	-2,273999	0,996410	1,472721	-0,008737	-0,042878	-0,124562	-2,273999	0,996410	1,472721
11:24:08,22	0,603933	3,272937	-0,123978	-0,946052	-0,079002	-0,648979	-0,010335	-0,043708	-0,126005	1,152558	0,246781	1,479975	-0,592111	-2,856223	-1,317192	-13,837921	7,269330	13,830429	-0,010335	-0,043708	-0,126005	-2,278524	1,058101	1,479975	-0,010335	-0,043708	-0,126005	-2,278524	1,058101	1,479975
11:24:08,27	0,603933	3,272937	-0,123978	-0,946052	-0,079002	-0,648979	-0,006564	-0,043353	-0,125019	1,128947	0,446140	1,484396	-0,594304	-2,859312	-1,316206	-13,837679	7,263229	13,834851	-0,006564	-0,043353	-0,125019	-2,274285	0,961427	1,484396	-0,006564	-0,043353	-0,125019	-2,274285	0,961427	1,484396
11:24:08,32	0,603933	3,272937	-0,123978	-0,946052	-0,079002	-0,648979	-0,007563	-0,038624	-0,125059	0,888338	0,357440	1,475623	-0,597900	-2,856082	-1,316245	-13,866861	7,286192	13,826078	-0,007563	-0,038624	-0,125059	-2,143674	0,951146	1,475623	-0,007563	-0,038624	-0,125059	-2,143674	0,951146	1,475623
11:24:08,37	0,603933	3,272937	-0,123978	-0,946052	-0,079002	-0,648979	-0,007563	-0,038624	-0,125059	0,888338	0,357440	1,475623	-0,594310	-2,854853	-1,319140	-13,831807	7,287215	13,831948	-0,007563	-0,038624	-0,125059	-2,143674	0,951146	1,475623	-0,007563	-0,038624	-0,125059	-2,143674	0,951146	1,475623
11:24:08,42	0,603933	3,272937	-0,123978	-0,946052	-0,079002	-0,648979	-0,007991	-0,044623	-0,127339	1,235600	0,365889	1,492124	-0,593195	-2,859247	-1,316614	-13,875813	7,281455	13,831431	-0,007991	-0,044623	-0,127339	-2,267339	0,993164	1,492124	-0,007991	-0,044623	-0,127339	-2,267339	0,993164	1,492124
11:24:08,47	0,603933	3,272937	-0,123978	-0,946052	-0,079002	-0,648979	-0,007991	-0,044623	-0,127339	1,235600	0,365889	1,492124	-0,588404	-2,859854	-1,319670	-13,822148	7,253804	13,856817	-0,007991	-0,044623	-0,127339	-2,267339	0,993164	1,492124	-0,007991	-0,044623	-0,127339	-2,267339	0,993164	1,492124
11:24:08,52	0,603933	3,272937	-0,123978	-0,946052	-0,079002	-0,648979	-0,009045	-0,048734	-0,128483	1,408352	0,335316	1,506362	-0,592593	-2,861116	-1,313477	-13,872836	7,266064	13,853051	-0,009045	-0,048734	-0,128483	-2,417273	1,045323	1,506362	-0,009045	-0,048734	-0,128483	-2,417273	1,045323	1,506362
11:24:08,57	0,603933	3,272937	-0,123978	-0,946052	-0,079002	-0,648979	-0,005857	-0,045737	-0,122291	1,237789	0,451057	1,502597	-0,590136	-2,858108	-1,318518	-13,814192	7,281102	13,847178	-0,009690	-0,046361	-0,127331	-2,326769	1,055673	1,496723	-0,009690	-0,046361	-0,127331	-2,326769	1,055673	1,496723
11:24:08,62	0,603933	3,272937	-0,123978	-0,946052	-0,079002	-0,648979	-0,009690	-0,046361	-0,127331	1,312572	0,294986	1,496723	-0,592917	-2,858445	-1,317185	-13,878904	7,284974	13,853086	-0,009690	-0,046361	-0,127331	-2,326769	1,055673	1,496723	-0,009690	-0,046361	-0,127331	-2,326769	1,055673	1,496723
11:24:08,67	0,603933	3,272937	-0,123978	-0,946052	-0,079002	-0,648979	-0,008008	-0,044121	-0,125998	1,167110	0,324480	1,502631	-0,594308	-2,855383	-1,317388	-13,829776	7,270264	13,831451	-0,009964	-0,041386	-0,126202	-2,212100	1,054853	1,480997	-0,009964	-0,041386	-0,126202	-2,212100	1,054853	1,480997
11:24:08,72	0,603933	3,272937	-0,123978	-0,946052	-0,079002	-0,648979	-0,006510	-0,045437	-0,126955	1,234985	0,459168	1,480568	-0,592527	-2,860401	-1,318142	-13,830004	7,256114	13,831022	-0,006510	-0,045437	-0,126955	-2,331833	0,970191	1,480568	-0,006510	-0,045437	-0,126955	-2,331833	0,970191	1,480568
11:24:08,77	0,603933	3,272937	-0,123978	-0,946052	-0,079002	-0,648979	-0,005961	-0,043787	-0,127351	1,173753	0,501556	1,461395	-0,594230	-2,860051	-1,318538	-13,805711	7,270453	13,811850	-0,005961	-0,043787	-0,127351	-2,263544	0,969527	1,461395	-0,005961	-0,043787	-0,127351	-2,263544	0,969527	1,461395
11:24:08,82	0,603933	3,272937	-0,123978	-0,946052	-0,079002	-0,648979	-0,005961	-0,043787	-0,127351	1,173753	0,501556	1,461395	-0,589237	-2,855167	-1,317687	-13,868739	7,276344	13,837982	-0,005961	-0,043787	-0,127351	-2,263544	0,969527	1,461395	-0,005961	-0,043787	-0,127351	-2,263544	0,969527	1,461395
11:24:08,87	0,603933	3,272937	-0,123978	-0,946052	-0,079002	-0,648979	-0,012687	-0,045670	-0,126500	1,245231	0,094285	1,487527	-0,594403	-2,855877	-1,315474	-13,888757	7,296306	13,826792	-0,012687	-0,045670	-0,126500	-2,339843	1,090232	1,487527	-0,012687	-0,045670	-0,126500	-2,339843	1,090232	1,487527
11:24:08,92	0,603933	3,272937	-0,123978	-0,946052	-0,079002	-0,648979	-0,009489	-0,041551	-0,124287	1,038310	0,233262	1,476337	-0,588979	-2,858747	-1,315042	-13,839662	7,295385	13,826507	-0,009489	-0,041551	-0,124287	-2,223405	0,978169	1,476337	-0,009489	-0,041551	-0,124287	-2,223405	0,978169	1,476337
11:24:08,97	0,603933	3,272937	-0,123978	-0,946052	-0,079002	-0,648979	-0,009716	-0,047683	-0,123856	1,380964	0,264469	1,476052	-0,593562	-2,857890	-1,317165	-13,831416	7,276066	13,854290	-0,009716	-0,047683	-0,123856	-2,362175	1,027145	1,476052	-0,009716	-0,047683	-0,123856	-2,362175	1,027145	1,476052
11:24:09,02	0,603933	3,272937	-0,123978	-0,946052	-0,079002	-0,648979	-0,011217	-0,040570	-0,127381	0,986110	0,174079	1,492261	-0,594388	-2,853890	-1,318568	-13,862805	7,279910	13,842716	-0,011217	-0,040570	-0,127381	-2,198651	1,054633	1,492261	-0,011217	-0,040570	-0,127381	-2,198651	1,054633	1,492261
11:24:09,07	0,603933	3,272937	-0,123978	-0,946052	-0,079002	-0,648979	-0,011217	-0,040570	-0,127381	0,986110	0,174079	1,492261	-0,593687	-2,856176	-1,317394	-13,827860	7,296832	13,817740	-0,009588	-0,042320	-0,126207	-2,212891	1,033274	1,467286	-0,009588	-0,042320	-0,126207	-2,212891	1,033274	1,467286
11:24:09,12	0,603933	3,272937	-0,123978	-0,946052	-0,079002	-0,648979	-0,014363	-0,048207	-0,128936	1,354107	0,001628	1,484333	-0,586202	-2,854984	-1,320123	-13,885042	7,259157	13,834788	-0,014363	-0,048207	-0,128936	-2,430103	1,129109	1,484333	-0,014363	-0,048207	-0,128936	-2,430103	1,129109	1,484333
11:24:09,17	0,603933	3,272937	-0,123978	-0,946052	-0,079002	-0,648979	-0,014363	-0,048207	-0,128936	1,354107	0,001628	1,484333	-0,597255	-2,856496	-1,317188	-13,846383	7,312765	13,849145	-0,007527	-0,039390	-0,126001	-2,130719	0,954642	1,498690	-0,007527	-0,039390	-0,126001	-2,130719	0,954642	1,498690
11:24:09,22	0,603933	3,272937	-0,123978	-0,946052	-0,079002	-0,648979	-0,007527	-0,039390	-0,126001	0,961420	0,363756	1,498690	-0,592607	-2,856435	-1,318158	-13,851587	7,246194	13,846046	-0,007527	-0,039390	-0,126001	-2,130719	0,954642	1,498690	-0,007527	-0,039390	-0,126001	-2,130719	0,954642	1,498690
11:24:09,27	0,603933	3,272937	-0,123978	-0,946052	-0,079002	-0,648979	-0,009904	-0,043385	-0,126971	1,108884	0,268923	1,495592	-0,591953	-2,855132	-1,317741	-13,828976	7,285691	13,876202	-0,009904	-0,043385	-0,126971	-2,296829	1,046414	1,495592	-0,009904	-0,043385	-0,126971	-2,296829	1,046414	1,495592
11:24:09,32	0,603933	3,272937	-0,123978	-0,946052	-0,079002	-0,648979	-0,010395	-0,047229	-0,128111	1,347674	0,225551	1,512540	-0,589032	-2,857931	-1,319298	-13,847582	7,288800	13,862995	-0,010395	-0,047229	-0,128111	-2,359796	1,041593	1,512540	-0,010395	-0,047229	-0,128111	-2,359796	1,041593	1,512540
11:24:09,37	0,603933	3,272937	-0,123978	-0,946052	-0,079002	-0,648979	-0,010395	-0,047229	-0,128111	1,347674	0,225551	1,512540	-0,589585	-2,857497	-1,317371	-13,845587	7,317382	13,843306	-0,010495	-0,046533	-0,126184	-2,315611	1,031669	1,492851	-0,010495	-0,046533	-0,126184	-2,315611	1,031669	1,492851
11:24:09,42	0,603933	3,272937	-0,123978	-0,946052	-0,079002	-0,648979	-0,008462	-0,044841	-0,128540	1,194460	0,294755	1,488103	-0,589106	-2,857305	-1,315855	-13,895492	7,298543	13,823023	-0,008462	-0,044841	-0,128540	-2,325570	0,959050	1,488103	-0,008462	-0,044841	-0,128540	-2,325570	0,959050	1,488103
11:24:09,47	0,603933	3,272937	-0,123978	-0,946052	-0,079002	-0,648979	-0,005904	-0,044569	-0,126928	1,186626	0,485394	1,521598	-0,593581	-2,860491	-1,318115	-13,836180	7,255948	13,872052	-0,005904	-0,044569	-0,126928	-2,312067	0,948879	1,521598	-0,005904	-0,044569	-0,126928	-2,312067	0,948879	1,521598
11:24:09,52	0,603933	3,272937	-0,123978	-0,946052	-0,079002	-0,648979	-0,005904	-0,044569	-0,126928	1,186626	0,485394	1,521598	-0,589050	-2,859385	-1,317775	-13,865300	7,282379	13,823065	-0,009128	-0,047940	-0,126588	-2,393067	0,995864	1,472610	-0,009128	-0,047940	-0,126588	-2,393067	0,995864	1,472610
11:24:09,57	0,603933	3,272937	-0,123978	-0,946052	-0,079002	-0,648979	-0,009128	-0,047940	-0,126588	1,370246	0,279342	1,472610	-0,590149	-2,860131	-1,319301	-13,823374	7,274689	13,832706	-0,009128	-0,047940	-0,126588	-2,393067	0,995864	1,472610	-0,009128	-0,047940	-0,126588	-2,393067	0,995864	1,472610
11:24:09,62	0,603933	3,272937	-0,123978	-0,946052	-0,079002	-0,648979	-0,007932	-0,047362	-0,128115	1,354463	0,381667	1,482251	-0,592472	-2,858950	-1,318893	-13,800912	7,269013	13,856044	-0,007932	-0,047362	-0,128115	-2,363432	1,004335	1,482251	-0,007932	-0,047362	-0,128115	-2,363432	1,004335	1,482251
11:24:09,67	0,603933	3,272937	-0,123978	-0,946052	-0,079002	-0,648979	-0,007793	-0,044759	-0,127706	1,225423	0,411181	1,505590	-0,591375	-2,856522	-1,317794	-13,858036	7,321956	13,814602	-0,007793	-0,044759	-0,127706	-2,288137	1,022944	1,505590	-0,007793	-0,044759	-0,127706	-2,288137	1,022944	1,505590
11:24:09,72	0,603933	3,272937	-0,123978	-0,946052	-0,079002	-0,648979	-0,008336	-0,049156	-0,125468	1,439760	0,357504	1,509832	-0,588393	-2,860678	-1,316655	-13,830107	7,269346	13,860287	-0,008336	-0,049156	-0,125468	-2,418967	1,011879	1,509832	-0,008336	-0,049156	-0,125468	-2,418967	1,011879	1,509832
11:24:09,77	0,603933	3,272937	-0,123978	-0,946052	-0,079002	-0,648979	-0,008336	-0,049156	-0,125468	1,439760	0,357504	1,509832	-0,592098	-2,855953	-1,316641	-13,900410	7,266259	13,827047	-0,008336	-0,049156	-0,125468	-2,418967	1,011879	1,509832	-0,008336	-0,049156	-0,125468	-2,418967	1,011879	1,509832
11:24:09,82	0,603933	3,272937	-0,123978	-0,946052	-0,079002	-0,648979	-0,013977	-0,043810	-0,127749	1,196298	0,029668	1,503979	-0,590667	-2,859424	-1,320556	-13,845710	7,258817	13,862277	-0,013977	-0,043810	-0,127749	-2,242758	1,126862	1,503979	-0,013977	-0,043810	-0,127749	-2,242758	1,126862	1,503979
11:24:09,87	0,603933	3,272937	-0,123978	-0,946052	-0,079002	-0,648979	-0,013977	-0,043810	-0,127749	1,196298	0,029668	1,503979	-0,589001	-2,857342	-1,317842	-13,873864	7,261850	13,837383	-0,010921	-0,046961	-0,126655	-2,389183	1,046238	1,486928	-0,010921	-0,046961	-0,126655	-2,389183	1,046238	1,486928
11:24:09,92	0,603933	3,272937	-0,123978	-0,946052	-0,079002	-0,648979	-0,010921	-0,046961	-0,126655	1,297273	0,188931	1,486928	-0,594337	-2,859408	-1,318465	-13,850164	7,272667	13,852787	-0,010921	-0,046961	-0,126655	-2,389183	1,046238	1,486928	-0,010921	-0,046961	-0,126655	-2,389183	1,046238	1,486928
11:24:09,97	0,603933	3,272937	-0,123978	-0,946052	-0,079002	-0,648979	-0,011091	-0,046210	-0,126155	1,327623	0,189233	1,526706	-0,589567	-2,856820	-1,317342	-13,831270	7,317394	13,877161	-0,011091	-0,046210	-0,126155	-2,299883	1,059845	1,526706	-0,011091	-0,046210	-0,126155	-2,299883	1,059845	1,526706
11:24:10,02	0,603933	3,272937	-0,123978	-0,946052	-0,079002	-0,648979	-0,011091	-0,046210	-0,126155	1,327623	0,189233	1,526706	-0,592830	-2,854958	-1,316224	-13,832139	7,280692	13,830209	-0,011091	-0,046210	-0,126155	-2,299883	1,059845	1,526706	-0,011091	-0,046210	-0,126155	-2,299883	1,059845	1,526706
11:24:10,07	0,603933	3,272937	-0,123978	-0,946052	-0,079002	-0,648979	-0,011072	-0,042453	-0,125037	1,100027	0,207802	1,479754	-0,591867	-2,853266	-1,318178	-13,841244	7,304524	13,830653	-0,013018	-0,042441	-0,126991	-2,216128	1,108719	1,480198	-0,013018	-0,042441	-0,126991	-2,216128	1,108719	1,480198
11:24:10,12	0,603933	3,272937	-0,123978	-0,946052	-0,079002	-0,648979	-0,010155	-0,046003	-0,126931	1,267128	0,256684	1,530215	-0,590214	-2,857527	-1,318118	-13,839878	7,264930	13,880669	-0,010155	-0,046003	-0,126931	-2,344140	1,053818	1,530215	-0,010155	-0,046003	-0,126931	-2,344140	1,053818	1,530215
11:24:10,17	0,603933	3,272937	-0,123978	-0,946052	-0,079002	-0,648979	-0,010155	-0,046003	-0,126931	1,267128	0,256684	1,530215	-0,592366	-2,860650	-1,317137	-13,841615	7,250494	13,879600	-0,010155	-0,046003	-0,126931	-2,344140	1,053818	1,530215	-0,010155	-0,046003	-0,126931	-2,344140	1,053818	1,530215
11:24:10,22	0,603933	3,272937	-0,123978	-0,946052	-0,079002	-0,648979	-0,006797	-0,046589	-0,126498	1,296434	0,410451	1,455878	-0,591385	-2,860728	-1,317685	-13,858472	7,274346	13,806333	-0,006797	-0,046589	-0,126498	-2,360799	0,944040	1,455878	-0,006797	-0,046589	-0,126498	-2,360799	0,944040	1,455878
11:24:10,27	0,603933	3,272937	-0,123978	-0,946052	-0,079002	-0,648979	-0,006797	-0,046589	-0,126498	1,296434	0,410451	1,455878	-0,588474	-2,856311	-1,319446	-13,855237	7,278480	13,851057	-0,006797	-0,046589	-0,126498	-2,360799	0,944040	1,455878	-0,006797	-0,046589	-0,126498	-2,360799	0,944040	1,455878
11:24:10,32	0,603933	3,272937	-0,123978	-0,946052	-0,079002	-0,648979	-0,012078	-0,046902	-0,128259	1,317920	0,136597	1,500603	-0,595496	-2,855993	-1,318536	-13,832686	7,275592	13,856280	-0,012078	-0,046902	-0,128259	-2,363904	1,084709	1,500603	-0,012078	-0,046902	-0,128259	-2,363904	1,084709	1,500603
11:24:10,37	0,603933	3,272937	-0,123978	-0,946052	-0,079002	-0,648979	-0,008842	-0,040661	-0,127349	1,002173	0,325821	1,505826	-0,592169	-2,859414	-1,317171	-13,873910	7,281738	13,860983	-0,008842	-0,040661	-0,127349	-2,189747	1,019939	1,505826	-0,008842	-0,040661	-0,127349	-2,189747	1,019939	1,505826
11:24:10,42	0,603933	3,272937	-0,123978	-0,946052	-0,079002	-0,648979	-0,011442	-0,045931	-0,126574	1,274774	0,169547	1,501958	-0,589633	-2,856376	-1,317760	-13,851665	7,284894	13,852413	-0,011442	-0,045931	-0,126574	-2,330834	1,067745	1,501958	-0,011442	-0,045931	-0,126574	-2,330834	1,067745	1,501958
11:24:10,47	0,603933	3,272937	-0,123978	-0,946052	-0,079002	-0,648979	-0,011442	-0,045931	-0,126574	1,274774	0,169547	1,501958	-0,589822	-2,854641	-1,318136	-13,802743	7,299866	13,850420	-0,011442	-0,045931	-0,126574	-2,330834	1,067745	1,501958	-0,011442	-0,045931	-0,126574	-2,330834	1,067745	1,501958
11:24:10,52	0,603933	3,272937	-0,123978	-0,946052	-0,079002	-0,648979	-0,012850	-0,044899	-0,126949	1,258544	0,131195	1,499966	-0,589027	-2,857976	-1,318132	-13,847724	7,288833	13,862282	-0,010359	-0,047256	-0,126945	-2,360546	1,040491	1,511828	-0,010359	-0,047256	-0,126945	-2,360546	1,040491	1,511828
11:24:10,57	0,603933	3,272937	-0,123978	-0,946052	-0,079002	-0,648979	-0,010359	-0,047256	-0,126945	1,349022	0,227304	1,511828	-0,590755	-2,859897	-1,318122	-13,827923	7,267660	13,855965	-0,010359	-0,047256	-0,126945	-2,360546	1,040491	1,511828	-0,010359	-0,047256	-0,126945	-2,360546	1,040491	1,511828
11:24:10,62	0,603933	3,272937	-0,123978	-0,946052	-0,079002	-0,648979	-0,007832	-0,046719	-0,126935	1,312685	0,386457	1,505511	-0,593291	-2,858155	-1,319106	-13,820977	7,287077	13,849667	-0,007832	-0,046719	-0,126935	-2,354764	1,001252	1,505511	-0,007832	-0,046719	-0,126935	-2,354764	1,001252	1,505511
11:24:10,67	0,603933	3,272937	-0,123978	-0,946052	-0,079002	-0,648979	-0,008072	-0,043652	-0,127919	1,173507	0,370254	1,499213	-0,589007	-2,856080	-1,318156	-13,833252	7,278942	13,833045	-0,008072	-0,043652	-0,127919	-2,253208	1,003935	1,499213	-0,008072	-0,043652	-0,127919	-2,253208	1,003935	1,499213
11:24:10,72	0,603933	3,272937	-0,123978	-0,946052	-0,079002	-0,648979	-0,012011	-0,046325	-0,126969	1,299310	0,158868	1,482590	-0,591421	-2,864174	-1,319594	-13,867134	7,246164	13,836446	-0,012011	-0,046325	-0,126969	-2,337220	1,101752	1,482590	-0,012011	-0,046325	-0,126969	-2,337220	1,101752	1,482590
11:24:10,77	0,603933	3,272937	-0,123978	-0,946052	-0,079002	-0,648979	-0,003795	-0,048281	-0,128408	1,355682	0,573178	1,485991	-0,586638	-2,858887	-1,318129	-13,823314	7,249085	13,841653	-0,010765	-0,049780	-0,126942	-2,449666	1,092257	1,491199	-0,010765	-0,049780	-0,126942	-2,449666	1,092257	1,491199
11:24:10,82	0,603933	3,272937	-0,123978	-0,946052	-0,079002	-0,648979	-0,010735	-0,046884	-0,125951	1,345435	0,202816	1,542037	-0,589161	-2,857464	-1,317138	-13,844111	7,304944	13,892491	-0,010735	-0,046884	-0,125951	-2,334928	1,045533	1,542037	-0,010735	-0,046884	-0,125951	-2,334928	1,045533	1,542037
11:24:10,87	0,603933	3,272937	-0,123978	-0,946052	-0,079002	-0,648979	-0,010735	-0,046884	-0,125951	1,345435	0,202816	1,542037	-0,591406	-2,861063	-1,319305	-13,850080	7,241132	13,841242	-0,010735	-0,046884	-0,125951	-2,334928	1,045533	1,542037	-0,010735	-0,046884	-0,125951	-2,334928	1,045533	1,542037
11:24:10,92	0,603933	3,272937	-0,123978	-0,946052	-0,079002	-0,648979	-0,006496	-0,046739	-0,128118	1,279642	0,449974	1,490788	-0,594859	-2,857591	-1,317761	-13,822969	7,289241	13,836639	-0,007777	-0,042013	-0,126574	-2,208878	0,993295	1,486184	-0,007777	-0,042013	-0,126574	-2,208878	0,993295	1,486184
11:24:10,97	0,603933	3,272937	-0,123978	-0,946052	-0,079002	-0,648979	-0,007777	-0,042013	-0,126574	1,089120	0,382816	1,486184	-0,590900	-2,859200	-1,318950	-13,892698	7,261102	13,832777	-0,007777	-0,042013	-0,126574	-2,208878	0,993295	1,486184	-0,007777	-0,042013	-0,126574	-2,208878	0,993295	1,486184
11:24:11,02	0,603933	3,272937	-0,123978	-0,946052	-0,079002	-0,648979	-0,008363	-0,046245	-0,127763	1,249979	0,306025	1,482323	-0,592547	-2,858385	-1,318140	-13,832196	7,256026	13,845872	-0,008246	-0,044412	-0,126954	-2,305835	1,014335	1,495418	-0,008246	-0,044412	-0,126954	-2,305835	1,014335	1,495418
11:24:11,07	0,603933	3,272937	-0,123978	-0,946052	-0,079002	-0,648979	-0,008246	-0,044412	-0,126954	1,180499	0,367057	1,495418	-0,588421	-2,858072	-1,319595	-13,832491	7,269095	13,844305	-0,008246	-0,044412	-0,126954	-2,305835	1,014335	1,495418	-0,008246	-0,044412	-0,126954	-2,305835	1,014335	1,495418
11:24:11,12	0,603933	3,272937	-0,123978	-0,946052	-0,079002	-0,648979	-0,010579	-0,047828	-0,128408	1,369322	0,238913	1,493850	-0,591946	-2,859130	-1,320067	-13,830227	7,276102	13,862196	-0,010579	-0,047828	-0,128408	-2,385199	1,069387	1,493850	-0,010579	-0,047828	-0,128408	-2,385199	1,069387	1,493850
11:24:11,17	0,603933	3,272937	-0,123978	-0,946052	-0,079002	-0,648979	-0,007900	-0,045305	-0,128880	1,245298	0,376692	1,511741	-0,586666	-2,854702	-1,315775	-13,832813	7,278201	13,900009	-0,014375	-0,047664	-0,124589	-2,373112	1,165155	1,549555	-0,014375	-0,047664	-0,124589	-2,373112	1,165155	1,549555
11:24:11,22	0,603933	3,272937	-0,123978	-0,946052	-0,079002	-0,648979	-0,014375	-0,047664	-0,124589	1,368487	0,036679	1,549555	-0,592529	-2,859862	-1,320077	-13,816172	7,230089	13,836149	-0,014375	-0,047664	-0,124589	-2,373112	1,165155	1,549555	-0,014375	-0,047664	-0,124589	-2,373112	1,165155	1,549555
11:24:11,27	0,603933	3,272937	-0,123978	-0,946052	-0,079002	-0,648979	-0,006975	-0,045166	-0,128890	1,205253	0,459968	1,485694	-0,587848	-2,859321	-1,318521	-13,848170	7,280356	13,852566	-0,006975	-0,045166	-0,128890	-2,340265	1,007512	1,485694	-0,006975	-0,045166	-0,128890	-2,340265	1,007512	1,485694
11:24:11,32	0,603933	3,272937	-0,123978	-0,946052	-0,079002	-0,648979	-0,009784	-0,048949	-0,127334	1,429534	0,261050	1,502111	-0,592691	-2,854869	-1,318976	-13,895588	7,268777	13,828557	-0,009784	-0,048949	-0,127334	-2,412996	1,029108	1,502111	-0,009784	-0,048949	-0,127334	-2,412996	1,029108	1,502111
11:24:11,37	0,603933	3,272937	-0,123978	-0,946052	-0,079002	-0,648979	-0,008284	-0,043636	-0,125023	1,137651	0,322877	1,504877	-0,593199	-2,857964	-1,316210	-13,869978	7,274943	13,855332	-0,008284	-0,043636	-0,125023	-2,287785	0,973175	1,504877	-0,008284	-0,043636	-0,125023	-2,287785	0,973175	1,504877
11:24:11,42	0,603933	3,272937	-0,123978	-0,946052	-0,079002	-0,648979	-0,008284	-0,043636	-0,125023	1,137651	0,322877	1,504877	-0,596467	-2,854530	-1,318154	-13,809012	7,293084	13,843090	-0,008284	-0,043636	-0,125023	-2,287785	0,973175	1,504877	-0,008284	-0,043636	-0,125023	-2,287785	0,973175	1,504877
11:24:11,47	0,603933	3,272937	-0,123978	-0,946052	-0,079002	-0,648979	-0,009624	-0,039090	-0,126967	0,947433	0,296942	1,492635	-0,592575	-2,858363	-1,318134	-13,843484	7,256053	13,860519	-0,008250	-0,044377	-0,126948	-2,310528	1,004664	1,510065	-0,008250	-0,044377	-0,126948	-2,310528	1,004664	1,510065
11:24:11,52	0,603933	3,272937	-0,123978	-0,946052	-0,079002	-0,648979	-0,008250	-0,044377	-0,126948	1,173059	0,357034	1,510065	-0,589008	-2,855437	-1,316966	-13,830363	7,278991	13,866304	-0,008250	-0,044377	-0,126948	-2,310528	1,004664	1,510065	-0,008250	-0,044377	-0,126948	-2,310528	1,004664	1,510065
11:24:11,57	0,603933	3,272937	-0,123978	-0,946052	-0,079002	-0,648979	-0,011964	-0,042520	-0,128587	1,114796	0,172093	1,492193	-0,592326	-2,854218	-1,319773	-13,817229	7,285124	13,842648	-0,011964	-0,042520	-0,128587	-2,223014	1,111294	1,492193	-0,011964	-0,042520	-0,128587	-2,223014	1,111294	1,492193
11:24:11,62	0,603933	3,272937	-0,123978	-0,946052	-0,079002	-0,648979	-0,011995	-0,047070	-0,128492	1,340600	0,195369	1,502119	-0,593748	-2,858594	-1,320874	-13,856227	7,306659	13,844321	-0,011995	-0,047070	-0,128492	-2,354388	1,137008	1,502119	-0,011995	-0,047070	-0,128492	-2,354388	1,137008	1,502119
11:24:11,67	0,603933	3,272937	-0,123978	-0,946052	-0,079002	-0,648979	-0,011995	-0,047070	-0,128492	1,340600	0,195369	1,502119	-0,591390	-2,856697	-1,316686	-13,840092	7,258000	13,854061	-0,010286	-0,044570	-0,125499	-2,312261	1,060581	1,503607	-0,010286	-0,044570	-0,125499	-2,312261	1,060581	1,503607
11:24:11,72	0,603933	3,272937	-0,123978	-0,946052	-0,079002	-0,648979	-0,010286	-0,044570	-0,125499	1,186478	0,253128	1,503607	-0,590766	-2,860203	-1,321248	-13,840963	7,300003	13,839610	-0,010286	-0,044570	-0,125499	-2,312261	1,060581	1,503607	-0,010286	-0,044570	-0,125499	-2,312261	1,060581	1,503607
11:24:11,77	0,603933	3,272937	-0,123978	-0,946052	-0,079002	-0,648979	-0,013084	-0,045795	-0,125395	1,285866	0,140575	1,490898	-0,588930	-2,854886	-1,316581	-13,793695	7,272428	13,841353	-0,013084	-0,045795	-0,125395	-2,309028	1,167707	1,490898	-0,013084	-0,045795	-0,125395	-2,309028	1,167707	1,490898
11:24:11,82	0,603933	3,272937	-0,123978	-0,946052	-0,079002	-0,648979	-0,013084	-0,045795	-0,125395	1,285866	0,140575	1,490898	-0,593135	-2,856040	-1,317753	-13,827192	7,261803	13,855707	-0,013084	-0,045795	-0,125395	-2,309028	1,167707	1,490898	-0,013084	-0,045795	-0,125395	-2,309028	1,167707	1,490898
11:24:11,87	0,603933	3,272937	-0,123978	-0,946052	-0,079002	-0,648979	-0,009015	-0,048030	-0,126181	1,369136	0,307504	1,486193	-0,592031	-2,858860	-1,321273	-13,851248	7,217622	13,822537	-0,009015	-0,048030	-0,126181	-2,401253	1,015209	1,486193	-0,009015	-0,048030	-0,126181	-2,401253	1,015209	1,486193
11:24:11,92	0,603933	3,272937	-0,123978	-0,946052	-0,079002	-0,648979	-0,012434	-0,041988	-0,128908	1,070660	0,152044	1,502466	-0,592552	-2,853545	-1,320095	-13,821662	7,268680	13,852921	-0,012434	-0,041988	-0,128908	-2,225365	1,128129	1,502466	-0,012434	-0,041988	-0,128908	-2,225365	1,128129	1,502466
11:24:11,97	0,603933	3,272937	-0,123978	-0,946052	-0,079002	-0,648979	-0,012434	-0,041988	-0,128908	1,070660	0,152044	1,502466	-0,590805	-2,851127	-1,320484	-13,822084	7,267111	13,863463	-0,012434	-0,041988	-0,128908	-2,225365	1,128129	1,502466	-0,012434	-0,041988	-0,128908	-2,225365	1,128129	1,502466
11:24:12,02	0,603933	3,272937	-0,123978	-0,946052	-0,079002	-0,648979	-0,015402	-0,042292	-0,129297	1,084910	-0,001841	1,513008	-0,591971	-2,858656	-1,319290	-13,833563	7,253402	13,865942	-0,015402	-0,042292	-0,129297	-2,234997	1,207183	1,513008	-0,015402	-0,042292	-0,129297	-2,234997	1,207183	1,513008
11:24:12,07	0,603933	3,272937	-0,123978	-0,946052	-0,079002	-0,648979	-0,012543	-0,041243	-0,128565	1,046397	0,120928	1,454735	-0,593142	-2,853079	-1,319752	-13,836497	7,293935	13,805190	-0,012543	-0,041243	-0,128565	-2,191181	1,105527	1,454735	-0,012543	-0,041243	-0,128565	-2,191181	1,105527	1,454735
11:24:12,12	0,603933	3,272937	-0,123978	-0,946052	-0,079002	-0,648979	-0,012543	-0,041243	-0,128565	1,046397	0,120928	1,454735	-0,591346	-2,855333	-1,317757	-13,829941	7,302481	13,852610	-0,012543	-0,041243	-0,128565	-2,191181	1,105527	1,454735	-0,012543	-0,041243	-0,128565	-2,191181	1,105527	1,454735
11:24:12,17	0,603933	3,272937	-0,123978	-0,946052	-0,079002	-0,648979	-0,011489	-0,043926	-0,126571	1,196579	0,177141	1,502155	-0,588485	-2,853677	-1,317005	-13,862007	7,285954	13,843002	-0,014354	-0,045575	-0,125818	-2,325642	1,135416	1,492547	-0,014354	-0,045575	-0,125818	-2,325642	1,135416	1,492547
11:24:12,22	0,603933	3,272937	-0,123978	-0,946052	-0,079002	-0,648979	-0,014354	-0,045575	-0,125818	1,251989	0,008658	1,492547	-0,592513	-2,856905	-1,317381	-13,825503	7,281874	13,827014	-0,009543	-0,043701	-0,126194	-2,261270	1,041600	1,476559	-0,009543	-0,043701	-0,126194	-2,261270	1,041600	1,476559
11:24:12,27	0,603933	3,272937	-0,123978	-0,946052	-0,079002	-0,648979	-0,009543	-0,043701	-0,126194	1,169276	0,292440	1,476559	-0,592604	-2,855461	-1,317785	-13,864360	7,288303	13,837755	-0,009543	-0,043701	-0,126194	-2,261270	1,041600	1,476559	-0,009543	-0,043701	-0,126194	-2,261270	1,041600	1,476559
11:24:12,32	0,603933	3,272937	-0,123978	-0,946052	-0,079002	-0,648979	-0,013363	-0,046191	-0,130073	1,298169	0,078269	1,499684	-0,588447	-2,854842	-1,321260	-13,839246	7,289150	13,850138	-0,013363	-0,046191	-0,130073	-2,327819	1,127285	1,499684	-0,013363	-0,046191	-0,130073	-2,327819	1,127285	1,499684
11:24:12,37	0,603933	3,272937	-0,123978	-0,946052	-0,079002	-0,648979	-0,013363	-0,046191	-0,130073	1,298169	0,078269	1,499684	-0,593140	-2,853991	-1,318173	-13,829154	7,268117	13,827417	-0,011754	-0,041701	-0,126986	-2,222002	1,103893	1,476962	-0,011754	-0,041701	-0,126986	-2,222002	1,103893	1,476962
11:24:12,42	0,603933	3,272937	-0,123978	-0,946052	-0,079002	-0,648979	-0,011754	-0,041701	-0,126986	1,051519	0,181216	1,476962	-0,591884	-2,857243	-1,317354	-13,804437	7,279275	13,846137	-0,011754	-0,041701	-0,126986	-2,222002	1,103893	1,476962	-0,011754	-0,041701	-0,126986	-2,222002	1,103893	1,476962
11:24:12,47	0,603933	3,272937	-0,123978	-0,946052	-0,079002	-0,648979	-0,008894	-0,046704	-0,127737	1,283509	0,319879	1,491331	-0,590237	-2,858969	-1,318924	-13,851940	7,248715	13,841785	-0,008894	-0,046704	-0,127737	-2,382791	1,018082	1,491331	-0,008894	-0,046704	-0,127737	-2,382791	1,018082	1,491331
11:24:12,52	0,603933	3,272937	-0,123978	-0,946052	-0,079002	-0,648979	-0,008894	-0,046704	-0,127737	1,283509	0,319879	1,491331	-0,591469	-2,860840	-1,320486	-13,883259	7,260564	13,842947	-0,008894	-0,046704	-0,127737	-2,382791	1,018082	1,491331	-0,008894	-0,046704	-0,127737	-2,382791	1,018082	1,491331
11:24:12,57	0,603933	3,272937	-0,123978	-0,946052	-0,079002	-0,648979	-0,011894	-0,046506	-0,126193	1,319791	0,210164	1,452160	-0,591340	-2,853576	-1,318145	-13,810412	7,269930	13,851864	-0,013013	-0,043053	-0,126958	-2,246879	1,152583	1,501409	-0,013013	-0,043053	-0,126958	-2,246879	1,152583	1,501409
11:24:12,62	0,603933	3,272937	-0,123978	-0,946052	-0,079002	-0,648979	-0,010546	-0,045720	-0,125796	1,225421	0,228557	1,504944	-0,590263	-2,857047	-1,316982	-13,860100	7,245442	13,855399	-0,010546	-0,045720	-0,125796	-2,363628	1,056424	1,504944	-0,010546	-0,045720	-0,125796	-2,363628	1,056424	1,504944
11:24:12,67	0,603933	3,272937	-0,123978	-0,946052	-0,079002	-0,648979	-0,010546	-0,045720	-0,125796	1,225421	0,228557	1,504944	-0,590103	-2,858248	-1,316980	-13,803271	7,274611	13,816836	-0,009586	-0,046460	-0,125793	-2,329550	1,065615	1,466382	-0,009586	-0,046460	-0,125793	-2,329550	1,065615	1,466382
11:24:12,72	0,603933	3,272937	-0,123978	-0,946052	-0,079002	-0,648979	-0,009586	-0,046460	-0,125793	1,317552	0,313107	1,466382	-0,590148	-2,858056	-1,316593	-13,830906	7,297349	13,832169	-0,009730	-0,046324	-0,125407	-2,320083	1,034124	1,481715	-0,009730	-0,046324	-0,125407	-2,320083	1,034124	1,481715
11:24:12,77	0,603933	3,272937	-0,123978	-0,946052	-0,079002	-0,648979	-0,009730	-0,046324	-0,125407	1,316378	0,270329	1,481715	-0,590204	-2,855017	-1,317001	-13,833800	7,254998	13,826687	-0,009730	-0,046324	-0,125407	-2,320083	1,034124	1,481715	-0,009730	-0,046324	-0,125407	-2,320083	1,034124	1,481715
11:24:12,82	0,603933	3,272937	-0,123978	-0,946052	-0,079002	-0,648979	-0,012334	-0,044757	-0,125814	1,196750	0,153606	1,476232	-0,591433	-2,854000	-1,319323	-13,857911	7,289420	13,863304	-0,012334	-0,044757	-0,125814	-2,316672	1,121790	1,476232	-0,012334	-0,044757	-0,125814	-2,316672	1,121790	1,476232
11:24:12,87	0,603933	3,272937	-0,123978	-0,946052	-0,079002	-0,648979	-0,012600	-0,043184	-0,128136	1,132724	0,101655	1,512850	-0,593160	-2,854443	-1,319699	-13,837193	7,284386	13,867640	-0,011353	-0,041910	-0,128512	-2,217474	1,078179	1,517186	-0,011353	-0,041910	-0,128512	-2,217474	1,078179	1,517186
11:24:12,92	0,603933	3,272937	-0,123978	-0,946052	-0,079002	-0,648979	-0,011353	-0,041910	-0,128512	1,072465	0,186953	1,517186	-0,585427	-2,858203	-1,320422	-13,792038	7,234015	13,876471	-0,011353	-0,041910	-0,128512	-2,217474	1,078179	1,517186	-0,011353	-0,041910	-0,128512	-2,217474	1,078179	1,517186
11:24:12,97	0,603933	3,272937	-0,123978	-0,946052	-0,079002	-0,648979	-0,011963	-0,050487	-0,129235	1,497431	0,219531	1,526017	-0,588505	-2,849786	-1,318935	-13,844302	7,259778	13,872800	-0,011963	-0,050487	-0,129235	-2,465813	1,158630	1,526017	-0,011963	-0,050487	-0,129235	-2,465813	1,158630	1,526017
11:24:13,02	0,603933	3,272937	-0,123978	-0,946052	-0,079002	-0,648979	-0,017713	-0,043613	-0,127748	1,136130	-0,137626	1,522346	-0,590162	-2,854701	-1,319667	-13,810180	7,280942	13,887093	-0,017713	-0,043613	-0,127748	-2,287456	1,252869	1,522346	-0,017713	-0,043613	-0,127748	-2,287456	1,252869	1,522346
11:24:13,07	0,603933	3,272937	-0,123978	-0,946052	-0,079002	-0,648979	-0,012242	-0,040022	-0,124662	0,960381	0,138606	1,485559	-0,594350	-2,852728	-1,315849	-13,845963	7,273413	13,836014	-0,012242	-0,040022	-0,124662	-2,181320	1,099633	1,485559	-0,012242	-0,040022	-0,124662	-2,181320	1,099633	1,485559
11:24:13,12	0,603933	3,272937	-0,123978	-0,946052	-0,079002	-0,648979	-0,012242	-0,040022	-0,124662	0,960381	0,138606	1,485559	-0,591395	-2,853301	-1,317386	-13,849019	7,305628	13,852974	-0,012242	-0,040022	-0,124662	-2,181320	1,099633	1,485559	-0,012242	-0,040022	-0,124662	-2,181320	1,099633	1,485559
11:24:13,17	0,603933	3,272937	-0,123978	-0,946052	-0,079002	-0,648979	-0,013224	-0,042868	-0,126199	1,134758	0,068814	1,502519	-0,591356	-2,859681	-1,319303	-13,826814	7,250767	13,836680	-0,013224	-0,042868	-0,126199	-2,230375	1,106889	1,502519	-0,013224	-0,042868	-0,126199	-2,230375	1,106889	1,502519
11:24:13,22	0,603933	3,272937	-0,123978	-0,946052	-0,079002	-0,648979	-0,009865	-0,045550	-0,127735	1,284988	0,254067	1,493223	-0,590751	-2,857552	-1,318922	-13,834490	7,309650	13,843678	-0,009865	-0,045550	-0,127735	-2,290710	1,028441	1,493223	-0,009865	-0,045550	-0,127735	-2,290710	1,028441	1,493223
11:24:13,27	0,603933	3,272937	-0,123978	-0,946052	-0,079002	-0,648979	-0,007194	-0,046434	-0,129252	1,293651	0,446061	1,510854	-0,591321	-2,860307	-1,320439	-13,807133	7,250803	13,861308	-0,007194	-0,046434	-0,129252	-2,351410	1,010781	1,510854	-0,007194	-0,046434	-0,129252	-2,351410	1,010781	1,510854
11:24:13,32	0,603933	3,272937	-0,123978	-0,946052	-0,079002	-0,648979	-0,011352	-0,048129	-0,128872	1,385426	0,242177	1,501728	-0,587774	-2,857553	-1,320059	-13,794639	7,247760	13,852182	-0,011352	-0,048129	-0,128872	-2,392728	1,133315	1,501728	-0,011352	-0,048129	-0,128872	-2,392728	1,133315	1,501728
11:24:13,37	0,603933	3,272937	-0,123978	-0,946052	-0,079002	-0,648979	-0,011352	-0,048129	-0,128872	1,385426	0,242177	1,501728	-0,587823	-2,857463	-1,320083	-13,822585	7,257473	13,838265	-0,011406	-0,048041	-0,128896	-2,395957	1,105674	1,487810	-0,011406	-0,048041	-0,128896	-2,395957	1,105674	1,487810
11:24:13,42	0,603933	3,272937	-0,123978	-0,946052	-0,079002	-0,648979	-0,011406	-0,048041	-0,128896	1,375289	0,210336	1,487810	-0,591415	-2,855543	-1,316191	-13,853427	7,276645	13,880098	-0,011406	-0,048041	-0,128896	-2,395957	1,105674	1,487810	-0,011406	-0,048041	-0,128896	-2,395957	1,105674	1,487810
11:24:13,47	0,603933	3,272937	-0,123978	-0,946052	-0,079002	-0,648979	-0,011272	-0,043971	-0,125005	1,164808	0,180987	1,529644	-0,586653	-2,856604	-1,319296	-13,830197	7,278143	13,858237	-0,011272	-0,043971	-0,125005	-2,286908	1,065838	1,529644	-0,011272	-0,043971	-0,125005	-2,286908	1,065838	1,529644
11:24:13,52	0,603933	3,272937	-0,123978	-0,946052	-0,079002	-0,648979	-0,012283	-0,043441	-0,127363	1,128668	0,172375	1,481515	-0,591369	-2,854403	-1,318549	-13,819671	7,247235	13,831970	-0,012283	-0,043441	-0,127363	-2,281460	1,136557	1,481515	-0,012283	-0,043441	-0,127363	-2,281460	1,136557	1,481515
11:24:13,57	0,603933	3,272937	-0,123978	-0,946052	-0,079002	-0,648979	-0,012283	-0,043441	-0,127363	1,128668	0,172375	1,481515	-0,593141	-2,860648	-1,318521	-13,842590	7,265284	13,850914	-0,012283	-0,043441	-0,127363	-2,281460	1,136557	1,481515	-0,012283	-0,043441	-0,127363	-2,281460	1,136557	1,481515
11:24:13,62	0,603933	3,272937	-0,123978	-0,946052	-0,079002	-0,648979	-0,007721	-0,046715	-0,126157	1,289775	0,378728	1,519372	-0,590814	-2,859991	-1,317344	-13,850953	7,254746	13,869826	-0,007721	-0,046715	-0,126157	-2,377355	0,984830	1,519372	-0,007721	-0,046715	-0,126157	-2,377355	0,984830	1,519372
11:24:13,67	0,603933	3,272937	-0,123978	-0,946052	-0,079002	-0,648979	-0,007721	-0,046715	-0,126157	1,289775	0,378728	1,519372	-0,593088	-2,859911	-1,317370	-13,827869	7,284686	13,826576	-0,007721	-0,046715	-0,126157	-2,377355	0,984830	1,519372	-0,007721	-0,046715	-0,126157	-2,377355	0,984830	1,519372
11:24:13,72	0,603933	3,272937	-0,123978	-0,946052	-0,079002	-0,648979	-0,006653	-0,044706	-0,126183	1,222798	0,439305	1,476122	-0,590814	-2,854645	-1,318188	-13,843438	7,257561	13,808159	-0,012351	-0,044043	-0,127001	-2,300348	1,112612	1,457705	-0,012351	-0,044043	-0,127001	-2,300348	1,112612	1,457705
11:24:13,77	0,603933	3,272937	-0,123978	-0,946052	-0,079002	-0,648979	-0,011646	-0,042465	-0,123870	1,088064	0,192885	1,479723	-0,592533	-2,854466	-1,315056	-13,825484	7,262346	13,830178	-0,011646	-0,042465	-0,123870	-2,245400	1,107099	1,479723	-0,011646	-0,042465	-0,123870	-2,245400	1,107099	1,479723
11:24:13,82	0,603933	3,272937	-0,123978	-0,946052	-0,079002	-0,648979	-0,011646	-0,042465	-0,123870	1,088064	0,192885	1,479723	-0,588981	-2,855915	-1,320457	-13,815771	7,288643	13,863677	-0,011646	-0,042465	-0,123870	-2,245400	1,107099	1,479723	-0,011646	-0,042465	-0,123870	-2,245400	1,107099	1,479723
11:24:13,87	0,603933	3,272937	-0,123978	-0,946052	-0,079002	-0,648979	-0,009947	-0,041977	-0,126989	1,041806	0,247410	1,486435	-0,593805	-2,855694	-1,318176	-13,865231	7,261156	13,836889	-0,009947	-0,041977	-0,126989	-2,253384	1,028246	1,486435	-0,009947	-0,041977	-0,126989	-2,253384	1,028246	1,486435
11:24:13,92	0,603933	3,272937	-0,123978	-0,946052	-0,079002	-0,648979	-0,011994	-0,044991	-0,127718	1,235968	0,172673	1,516673	-0,590234	-2,859497	-1,317717	-13,854576	7,268325	13,894925	-0,011994	-0,044991	-0,127718	-2,295794	1,114213	1,516673	-0,011994	-0,044991	-0,127718	-2,295794	1,114213	1,516673
11:24:13,97	0,603933	3,272937	-0,123978	-0,946052	-0,079002	-0,648979	-0,011994	-0,044991	-0,127718	1,235968	0,172673	1,516673	-0,592599	-2,858431	-1,317398	-13,860596	7,252770	13,816521	-0,008179	-0,044390	-0,126211	-2,322271	0,989612	1,466067	-0,008179	-0,044390	-0,126211	-2,322271	0,989612	1,466067
11:24:14,02	0,603933	3,272937	-0,123978	-0,946052	-0,079002	-0,648979	-0,008179	-0,044390	-0,126211	1,162332	0,347534	1,466067	-0,593115	-2,861264	-1,318906	-13,834107	7,271783	13,846338	-0,008179	-0,044390	-0,126211	-2,322271	0,989612	1,466067	-0,008179	-0,044390	-0,126211	-2,322271	0,989612	1,466067
11:24:14,07	0,603933	3,272937	-0,123978	-0,946052	-0,079002	-0,648979	-0,005468	-0,045360	-0,127720	1,242467	0,501976	1,495883	-0,593129	-2,855120	-1,319279	-13,794437	7,200113	13,878686	-0,010782	-0,042275	-0,128092	-2,278759	1,142201	1,528231	-0,010782	-0,042275	-0,128092	-2,278759	1,142201	1,528231
11:24:14,12	0,603933	3,272937	-0,123978	-0,946052	-0,079002	-0,648979	-0,010782	-0,042275	-0,128092	1,039856	0,295827	1,528231	-0,587315	-2,858131	-1,317370	-13,853632	7,219284	13,840544	-0,010782	-0,042275	-0,128092	-2,278759	1,142201	1,528231	-0,010782	-0,042275	-0,128092	-2,278759	1,142201	1,528231
11:24:14,17	0,603933	3,272937	-0,123978	-0,946052	-0,079002	-0,648979	-0,011081	-0,048816	-0,126184	1,366950	0,219411	1,490089	-0,593693	-2,859255	-1,318922	-13,813297	7,235351	13,825784	-0,011081	-0,048816	-0,126184	-2,465068	1,089285	1,490089	-0,011081	-0,048816	-0,126184	-2,465068	1,089285	1,490089
11:24:14,22	0,603933	3,272937	-0,123978	-0,946052	-0,079002	-0,648979	-0,006919	-0,043854	-0,127735	1,143052	0,462768	1,475329	-0,587205	-2,859825	-1,318500	-13,816358	7,258277	13,856400	-0,006919	-0,043854	-0,127735	-2,299516	1,005872	1,475329	-0,006919	-0,043854	-0,127735	-2,299516	1,005872	1,475329
11:24:14,27	0,603933	3,272937	-0,123978	-0,946052	-0,079002	-0,648979	-0,009669	-0,049758	-0,127313	1,468364	0,305648	1,505946	-0,590190	-2,857651	-1,318534	-13,828901	7,251877	13,836771	-0,009669	-0,049758	-0,127313	-2,437638	1,064636	1,505946	-0,009669	-0,049758	-0,127313	-2,437638	1,064636	1,505946
11:24:14,32	0,603933	3,272937	-0,123978	-0,946052	-0,079002	-0,648979	-0,010060	-0,046086	-0,127348	1,265605	0,277644	1,486317	-0,590731	-2,858741	-1,318509	-13,805512	7,244864	13,850571	-0,010060	-0,046086	-0,127348	-2,352145	1,067339	1,486317	-0,010060	-0,046086	-0,127348	-2,352145	1,067339	1,486317
11:24:14,37	0,603933	3,272937	-0,123978	-0,946052	-0,079002	-0,648979	-0,008844	-0,046162	-0,127322	1,275193	0,364610	1,500116	-0,592027	-2,856655	-1,316628	-13,869581	7,266277	13,821785	-0,010004	-0,043997	-0,125441	-2,304652	1,023419	1,471331	-0,010004	-0,043997	-0,125441	-2,304652	1,023419	1,471331
11:24:14,42	0,603933	3,272937	-0,123978	-0,946052	-0,079002	-0,648979	-0,010004	-0,043997	-0,125441	1,149103	0,238141	1,471331	-0,590727	-2,855548	-1,318899	-13,814108	7,309576	13,872825	-0,010004	-0,043997	-0,125441	-2,304652	1,023419	1,471331	-0,010004	-0,043997	-0,125441	-2,304652	1,023419	1,471331
11:24:14,47	0,603933	3,272937	-0,123978	-0,946052	-0,079002	-0,648979	-0,011612	-0,044570	-0,127712	1,244135	0,180887	1,522370	-0,588467	-2,853709	-1,320492	-13,839551	7,266395	13,844265	-0,014335	-0,045608	-0,129305	-2,332218	1,164141	1,493810	-0,014335	-0,045608	-0,129305	-2,332218	1,164141	1,493810
11:24:14,52	0,603933	3,272937	-0,123978	-0,946052	-0,079002	-0,648979	-0,014335	-0,045608	-0,129305	1,247977	0,038871	1,493810	-0,590738	-2,856546	-1,319684	-13,807020	7,264170	13,852245	-0,014335	-0,045608	-0,129305	-2,332218	1,164141	1,493810	-0,014335	-0,045608	-0,129305	-2,332218	1,164141	1,493810
11:24:14,57	0,603933	3,272937	-0,123978	-0,946052	-0,079002	-0,648979	-0,010742	-0,045059	-0,128497	1,233791	0,254951	1,501790	-0,587855	-2,854222	-1,318914	-13,824768	7,247632	13,861961	-0,010742	-0,045059	-0,128497	-2,303343	1,098231	1,501790	-0,010742	-0,045059	-0,128497	-2,303343	1,098231	1,501790
11:24:14,62	0,603933	3,272937	-0,123978	-0,946052	-0,079002	-0,648979	-0,014196	-0,046394	-0,127727	1,279989	0,068262	1,511507	-0,592493	-2,857755	-1,317774	-13,812187	7,259171	13,806886	-0,008818	-0,044143	-0,126588	-2,285982	1,045256	1,456432	-0,008818	-0,044143	-0,126588	-2,285982	1,045256	1,456432
11:24:14,67	0,603933	3,272937	-0,123978	-0,946052	-0,079002	-0,648979	-0,013792	-0,046069	-0,128868	1,304386	0,116587	1,517187	-0,588338	-2,854410	-1,320055	-13,780462	7,269702	13,867642	-0,013792	-0,046069	-0,128868	-2,312041	1,199289	1,517187	-0,013792	-0,046069	-0,128868	-2,312041	1,199289	1,517187
11:24:14,72	0,603933	3,272937	-0,123978	-0,946052	-0,079002	-0,648979	-0,013090	-0,043020	-0,128910	1,136764	0,130647	1,488115	-0,591330	-2,853493	-1,320096	-13,804443	7,273092	13,838570	-0,013090	-0,043020	-0,128910	-2,240288	1,158214	1,488115	-0,013090	-0,043020	-0,128910	-2,240288	1,158214	1,488115
11:24:14,77	0,603933	3,272937	-0,123978	-0,946052	-0,079002	-0,648979	-0,013090	-0,043020	-0,128910	1,136764	0,130647	1,488115	-0,591363	-2,859673	-1,316214	-13,843669	7,267047	13,820959	-0,013090	-0,043020	-0,128910	-2,240288	1,158214	1,488115	-0,013090	-0,043020	-0,128910	-2,240288	1,158214	1,488115
11:24:14,82	0,603933	3,272937	-0,123978	-0,946052	-0,079002	-0,648979	-0,007721	-0,046081	-0,125027	1,271115	0,378862	1,470504	-0,588501	-2,851879	-1,318950	-13,848024	7,250120	13,843158	-0,015903	-0,044663	-0,127763	-2,325510	1,206503	1,492703	-0,015903	-0,044663	-0,127763	-2,325510	1,206503	1,492703
11:24:14,87	0,603933	3,272937	-0,123978	-0,946052	-0,079002	-0,648979	-0,015903	-0,044663	-0,127763	1,180511	-0,041886	1,492703	-0,591364	-2,857133	-1,315064	-13,837595	7,257186	13,810567	-0,015903	-0,044663	-0,127763	-2,325510	1,206503	1,492703	-0,015903	-0,044663	-0,127763	-2,325510	1,206503	1,492703
11:24:14,92	0,603933	3,272937	-0,123978	-0,946052	-0,079002	-0,648979	-0,009921	-0,044810	-0,123877	1,199490	0,274669	1,460112	-0,593082	-2,859248	-1,317742	-13,819238	7,281424	13,846090	-0,009921	-0,044810	-0,123877	-2,318072	1,053483	1,460112	-0,009921	-0,044810	-0,123877	-2,318072	1,053483	1,460112
11:24:14,97	0,603933	3,272937	-0,123978	-0,946052	-0,079002	-0,648979	-0,007230	-0,044380	-0,126556	1,207289	0,418383	1,495635	-0,593746	-2,858763	-1,322011	-13,839969	7,277489	13,872957	-0,007230	-0,044380	-0,126556	-2,276502	0,985949	1,495635	-0,007230	-0,044380	-0,126556	-2,276502	0,985949	1,495635
11:24:15,02	0,603933	3,272937	-0,123978	-0,946052	-0,079002	-0,648979	-0,007748	-0,044022	-0,126175	1,173197	0,377566	1,500329	-0,593133	-2,858621	-1,317362	-13,839007	7,274928	13,850783	-0,007748	-0,044022	-0,126175	-2,282543	0,985806	1,500329	-0,007748	-0,044022	-0,126175	-2,282543	0,985806	1,500329
11:24:15,07	0,603933	3,272937	-0,123978	-0,946052	-0,079002	-0,648979	-0,007716	-0,045375	-0,127366	1,226124	0,379139	1,466841	-0,591977	-2,859325	-1,318553	-13,847793	7,259872	13,817295	-0,007716	-0,045375	-0,127366	-2,335831	0,984883	1,466841	-0,007716	-0,045375	-0,127366	-2,335831	0,984883	1,466841
11:24:15,12	0,603933	3,272937	-0,123978	-0,946052	-0,079002	-0,648979	-0,007716	-0,045375	-0,127366	1,226124	0,379139	1,466841	-0,587284	-2,857206	-1,318531	-13,844004	7,248396	13,847072	-0,007716	-0,045375	-0,127366	-2,335831	0,984883	1,466841	-0,007716	-0,045375	-0,127366	-2,335831	0,984883	1,466841
11:24:15,17	0,603933	3,272937	-0,123978	-0,946052	-0,079002	-0,648979	-0,011897	-0,048380	-0,127345	1,374319	0,170748	1,496617	-0,592027	-2,855980	-1,319329	-13,855294	7,253220	13,842345	-0,011897	-0,048380	-0,127345	-2,423497	1,104698	1,496617	-0,011897	-0,048380	-0,127345	-2,423497	1,104698	1,496617
11:24:15,22	0,603933	3,272937	-0,123978	-0,946052	-0,079002	-0,648979	-0,010589	-0,043660	-0,128143	1,127402	0,226623	1,491890	-0,590733	-2,858527	-1,319278	-13,810431	7,267561	13,866383	-0,010589	-0,043660	-0,128143	-2,299879	1,057821	1,491890	-0,010589	-0,043660	-0,128143	-2,299879	1,057821	1,491890
11:24:15,27	0,603933	3,272937	-0,123978	-0,946052	-0,079002	-0,648979	-0,009029	-0,046053	-0,128091	1,286720	0,339383	1,515929	-0,588393	-2,856992	-1,320088	-13,820536	7,279539	13,834080	-0,009029	-0,046053	-0,128091	-2,328459	1,048185	1,515929	-0,009029	-0,046053	-0,128091	-2,328459	1,048185	1,515929
11:24:15,32	0,603933	3,272937	-0,123978	-0,946052	-0,079002	-0,648979	-0,008293	-0,045016	-0,127369	1,203279	0,342000	1,471868	-0,592000	-2,858645	-1,318556	-13,856048	7,259846	13,822323	-0,008293	-0,045016	-0,127369	-2,330455	0,993036	1,471868	-0,008293	-0,045016	-0,127369	-2,330455	0,993036	1,471868
11:24:15,37	0,603933	3,272937	-0,123978	-0,946052	-0,079002	-0,648979	-0,008293	-0,045016	-0,127369	1,203279	0,342000	1,471868	-0,589548	-2,857635	-1,318912	-13,817813	7,294634	13,843215	-0,010394	-0,046634	-0,127726	-2,324087	1,064433	1,492761	-0,010394	-0,046634	-0,127726	-2,324087	1,064433	1,492761
11:24:15,42	0,603933	3,272937	-0,123978	-0,946052	-0,079002	-0,648979	-0,010394	-0,046634	-0,127726	1,336661	0,248465	1,492761	-0,594338	-2,859585	-1,317366	-13,843138	7,241340	13,844556	-0,010394	-0,046634	-0,127726	-2,324087	1,064433	1,492761	-0,010394	-0,046634	-0,127726	-2,324087	1,064433	1,492761
11:24:15,47	0,603933	3,272937	-0,123978	-0,946052	-0,079002	-0,648979	-0,006310	-0,043461	-0,126179	1,112839	0,465549	1,494101	-0,591919	-2,856572	-1,318123	-13,812780	7,272766	13,865957	-0,006310	-0,043461	-0,126179	-2,298814	0,960921	1,494101	-0,006310	-0,043461	-0,126179	-2,298814	0,960921	1,494101
11:24:15,52	0,603933	3,272937	-0,123978	-0,946052	-0,079002	-0,648979	-0,010129	-0,044049	-0,126936	1,185853	0,277558	1,515502	-0,592582	-2,857725	-1,318181	-13,851735	7,255933	13,807426	-0,010129	-0,044049	-0,126936	-2,272023	1,072693	1,515502	-0,010129	-0,044049	-0,126936	-2,272023	1,072693	1,515502
11:24:15,57	0,603933	3,272937	-0,123978	-0,946052	-0,079002	-0,648979	-0,008799	-0,044051	-0,126995	1,151876	0,321382	1,456971	-0,590740	-2,855170	-1,320481	-13,806414	7,267284	13,833646	-0,008799	-0,044051	-0,126995	-2,306118	1,012136	1,456971	-0,008799	-0,044051	-0,126995	-2,306118	1,012136	1,456971
11:24:15,62	0,603933	3,272937	-0,123978	-0,946052	-0,079002	-0,648979	-0,011933	-0,044369	-0,129295	1,200907	0,192033	1,483192	-0,586714	-2,856271	-1,320875	-13,839705	7,226155	13,833443	-0,011933	-0,044369	-0,129295	-2,282057	1,128738	1,483192	-0,011933	-0,044369	-0,129295	-2,282057	1,128738	1,483192
11:24:15,67	0,603933	3,272937	-0,123978	-0,946052	-0,079002	-0,648979	-0,012992	-0,048406	-0,129688	1,358571	0,128656	1,482988	-0,593059	-2,857255	-1,316992	-13,810053	7,287766	13,816971	-0,012992	-0,048406	-0,129688	-2,441304	1,148556	1,482988	-0,012992	-0,048406	-0,129688	-2,441304	1,148556	1,482988
11:24:15,72	0,603933	3,272937	-0,123978	-0,946052	-0,079002	-0,648979	-0,008968	-0,043404	-0,125805	1,166644	0,332817	1,466516	-0,589600	-2,859221	-1,318134	-13,836160	7,262326	13,846496	-0,008968	-0,043404	-0,125805	-2,240564	1,036775	1,466516	-0,008968	-0,043404	-0,125805	-2,240564	1,036775	1,466516
11:24:15,77	0,603933	3,272937	-0,123978	-0,946052	-0,079002	-0,648979	-0,008995	-0,047382	-0,126947	1,338399	0,321528	1,496042	-0,585478	-2,856308	-1,319284	-13,811570	7,224193	13,861402	-0,008995	-0,047382	-0,126947	-2,381060	1,027598	1,496042	-0,008995	-0,047382	-0,126947	-2,381060	1,027598	1,496042
11:24:15,82	0,603933	3,272937	-0,123978	-0,946052	-0,079002	-0,648979	-0,010149	-0,049431	-0,128482	1,430155	0,282924	1,511045	-0,587248	-2,859246	-1,319669	-13,825013	7,238766	13,861499	-0,010149	-0,049431	-0,128482	-2,450207	1,079628	1,511045	-0,010149	-0,049431	-0,128482	-2,450207	1,079628	1,511045
