# Supplementary material for: Characterization of interfragmentary motion associated with common osteosynthesis devices for rat fracture healing studies
Source: PLoS One. 2017 Apr 28;12(4):e0176735. doi: 10.1371/journal.pone.0176735 (PMC5409164; doi:10.1371/journal.pone.0176735)
Supplement: S1 Dataset — (ZIP) [file pone.0176735.s001.zip › S1_Dataset/UlmExFix/Specimen05/ULM-Fix-EX_05V.txt]

%Tester: Sukopp Matthias
%Projekt: 
%Zeit: 13.03.2015 11:25:07
%Dateipfad: D:\Messungen\Fixator\Measurements\Fixator_20150313.txt
%Kommentar: Ulm-Fix-Ex_05-V
%VI Version: D:\LVProjekte\Fixator\HauptVI\Fixator_v0.12.vi
%Virtueller Drehpunkt: 	0,0000	0,0000	0,0000
%Sensor zu Hexapod (Mitte): 	0,000000	0,000000	-26,500000
%Sensor zu Hexapod Trans (Mitte): 	-0,500000	-0,866025	0,000000	-0,866025	0,500000	0,000000	0,000000	0,000000	1,000000
%Hexapod zu Labor (Mitte): 	0,603912	3,272966	-0,125982
%Hexapod zu Labor Trans (Mitte): 	0,999935	0,011349	-0,001185	-0,011327	0,999791	0,017048	0,001378	-0,017034	0,999854
%Labor zu CR (Mitte): 	0,000000	0,000000	78,500000
%Labor zu CR Trans (Mitte): 	1,000000	0,000000	0,000000	0,000000	1,000000	0,000000	0,000000	0,000000	1,000000
%Zentrum Sensormasse: 	0,000000	0,000000	2,000000
%Sensormasse: 	200,000000E-3
--------------------------------------------------
Time	X	Y	Z	U	V	W	Exp_ Fx	Exp_ Fy	Exp_ Fz	Exp_ Mx	Exp_ My	Exp_ Mz	Sen_ Fx	Sen_ Fy	Sen_ Fz	Sen_ Mx	Sen_ My	Sen_ Mz	Hex_ Fx	Hex_ Fy	Hex_ Fz	Hex_ Mx	Hex_ My	Hex_ Mz	Lab_ Fx	Lab_ Fy	Lab_ Fz	Lab_ Mx	Lab_ My	Lab_ Mz	Laser
11:25:07,12	0,603912	3,272966	-0,125982	-0,976002	-0,078970	-0,648995	0,025780	-0,043981	-0,089726	0,873338	0,850802	1,495863	-0,609933	-2,887636	-1,280913	-15,087893	7,652222	13,846317	0,025780	-0,043981	-0,089726	-2,579139	-1,172896	1,495863	0,025780	-0,043981	-0,089726	-2,579139	-1,172896	1,495863
11:25:07,16	0,603912	3,272966	-0,125982	-0,976002	-0,078970	-0,648995	0,024595	-0,042765	-0,088173	0,849992	0,827261	1,470808	-0,610393	-2,886002	-1,279360	-15,034999	7,667723	13,821263	0,024595	-0,042765	-0,088173	-2,507051	-1,103447	1,470808	0,024595	-0,042765	-0,088173	-2,507051	-1,103447	1,470808
11:25:07,21	0,603912	3,272966	-0,125982	-0,976002	-0,078970	-0,648995	0,026465	-0,049925	-0,088914	1,167781	0,948326	1,484106	-0,605127	-2,891202	-1,280100	-15,041632	7,608570	13,834561	0,026465	-0,049925	-0,088914	-2,751342	-1,129167	1,484106	0,026465	-0,049925	-0,088914	-2,751342	-1,129167	1,484106
11:25:07,26	0,603912	3,272966	-0,125982	-0,976002	-0,078970	-0,648995	0,024212	-0,047947	-0,088146	1,068190	0,838312	1,483870	-0,605714	-2,888262	-1,279333	-15,033824	7,607820	13,834324	0,024212	-0,047947	-0,088146	-2,695676	-1,062327	1,483870	0,024212	-0,047947	-0,088146	-2,695676	-1,062327	1,483870
11:25:07,31	0,603912	3,272966	-0,125982	-0,976002	-0,078970	-0,648995	0,024212	-0,047947	-0,088146	1,068190	0,838312	1,483870	-0,606249	-2,893579	-1,278953	-15,046921	7,662614	13,801186	0,024212	-0,047947	-0,088146	-2,695676	-1,062327	1,483870	0,024212	-0,047947	-0,088146	-2,695676	-1,062327	1,483870
11:25:07,36	0,603912	3,272966	-0,125982	-0,976002	-0,078970	-0,648995	0,029085	-0,050142	-0,087767	1,223237	1,052968	1,450731	-0,606778	-2,892748	-1,279294	-15,003463	7,642548	13,843942	0,029085	-0,050142	-0,087767	-2,712940	-1,230200	1,450731	0,029085	-0,050142	-0,087767	-2,712940	-1,230200	1,450731
11:25:07,41	0,603912	3,272966	-0,125982	-0,976002	-0,078970	-0,648995	0,028629	-0,049269	-0,088107	1,182178	1,076948	1,493487	-0,605687	-2,888811	-1,277392	-15,036369	7,633841	13,829081	0,028629	-0,049269	-0,088107	-2,685447	-1,170461	1,493487	0,028629	-0,049269	-0,088107	-2,685447	-1,170461	1,493487
11:25:07,46	0,603912	3,272966	-0,125982	-0,976002	-0,078970	-0,648995	0,024675	-0,048245	-0,086206	1,104946	0,847164	1,478626	-0,609809	-2,885965	-1,279723	-15,017671	7,622938	13,844203	0,024675	-0,048245	-0,086206	-2,682309	-1,089807	1,478626	0,024675	-0,048245	-0,086206	-2,682309	-1,089807	1,478626
11:25:07,51	0,603912	3,272966	-0,125982	-0,976002	-0,078970	-0,648995	0,027755	-0,044608	-0,088549	0,915421	1,022895	1,459339	-0,610377	-2,889660	-1,279736	-15,023067	7,625734	13,809794	0,027755	-0,044608	-0,088549	-2,586283	-1,155852	1,459339	0,027755	-0,044608	-0,088549	-2,586283	-1,155852	1,459339
11:25:07,56	0,603912	3,272966	-0,125982	-0,976002	-0,078970	-0,648995	0,027755	-0,044608	-0,088549	0,915421	1,022895	1,459339	-0,605678	-2,891010	-1,278932	-15,023605	7,601485	13,828526	0,027755	-0,044608	-0,088549	-2,586283	-1,155852	1,459339	0,027755	-0,044608	-0,088549	-2,586283	-1,155852	1,459339
11:25:07,61	0,603912	3,272966	-0,125982	-0,976002	-0,078970	-0,648995	0,026574	-0,049353	-0,087745	1,140882	0,973163	1,478071	-0,609218	-2,891734	-1,280493	-15,026861	7,604356	13,824037	0,026574	-0,049353	-0,087745	-2,733289	-1,112909	1,478071	0,026574	-0,049353	-0,087745	-2,733289	-1,112909	1,478071
11:25:07,66	0,603912	3,272966	-0,125982	-0,976002	-0,078970	-0,648995	0,027195	-0,044962	-0,087365	0,932307	0,996265	1,482894	-0,609790	-2,889352	-1,278552	-15,021685	7,623145	13,833349	0,027195	-0,044962	-0,087365	-2,597230	-1,138520	1,482894	0,027195	-0,044962	-0,087365	-2,597230	-1,138520	1,482894
11:25:07,71	0,603912	3,272966	-0,125982	-0,976002	-0,078970	-0,648995	0,027195	-0,044962	-0,087365	0,932307	0,996265	1,482894	-0,612186	-2,892759	-1,281653	-15,037226	7,607890	13,838832	0,027195	-0,044962	-0,087365	-2,597230	-1,138520	1,482894	0,027195	-0,044962	-0,087365	-2,597230	-1,138520	1,482894
11:25:07,76	0,603912	3,272966	-0,125982	-0,976002	-0,078970	-0,648995	0,031343	-0,044591	-0,090466	0,892008	1,206162	1,488378	-0,607452	-2,894646	-1,277767	-15,045822	7,619377	13,822927	0,031343	-0,044591	-0,090466	-2,608367	-1,254290	1,488378	0,031343	-0,044591	-0,090466	-2,608367	-1,254290	1,488378
11:25:07,81	0,603912	3,272966	-0,125982	-0,976002	-0,078970	-0,648995	0,030611	-0,049634	-0,086580	1,159900	1,154869	1,472472	-0,607484	-2,890039	-1,279746	-15,041741	7,602809	13,800011	0,030611	-0,049634	-0,086580	-2,736360	-1,248059	1,472472	0,030611	-0,049634	-0,086580	-2,736360	-1,248059	1,472472
11:25:07,86	0,603912	3,272966	-0,125982	-0,976002	-0,078970	-0,648995	0,026636	-0,047302	-0,088559	1,026354	0,960024	1,449556	-0,605676	-2,888903	-1,280116	-15,019740	7,611041	13,815290	0,026636	-0,047302	-0,088559	-2,686883	-1,130922	1,449556	0,026636	-0,047302	-0,088559	-2,686883	-1,130922	1,449556
11:25:07,91	0,603912	3,272966	-0,125982	-0,976002	-0,078970	-0,648995	0,025280	-0,048564	-0,090080	1,103018	0,892124	1,489814	-0,605714	-2,889494	-1,281267	-15,033920	7,611090	13,840269	0,025280	-0,048564	-0,090080	-2,709222	-1,092344	1,489814	0,025280	-0,048564	-0,090080	-2,709222	-1,092344	1,489814
11:25:07,96	0,603912	3,272966	-0,125982	-0,976002	-0,078970	-0,648995	0,026053	-0,045650	-0,087410	0,959268	0,932451	1,429834	-0,608624	-2,888707	-1,278597	-15,029919	7,617740	13,780288	0,026053	-0,045650	-0,087410	-2,624251	-1,112686	1,429834	0,026053	-0,045650	-0,087410	-2,624251	-1,112686	1,429834
11:25:08,01	0,603912	3,272966	-0,125982	-0,976002	-0,078970	-0,648995	0,026053	-0,045650	-0,087410	0,959268	0,932451	1,429834	-0,608663	-2,888688	-1,279721	-15,035696	7,608078	13,838860	0,026053	-0,045650	-0,087410	-2,624251	-1,112686	1,429834	0,026053	-0,045650	-0,087410	-2,624251	-1,112686	1,429834
11:25:08,06	0,603912	3,272966	-0,125982	-0,976002	-0,078970	-0,648995	0,026508	-0,043745	-0,090114	0,851118	0,911567	1,485439	-0,610501	-2,888149	-1,281301	-15,073071	7,632157	13,835894	0,026508	-0,043745	-0,090114	-2,582860	-1,169339	1,485439	0,026508	-0,043745	-0,090114	-2,582860	-1,169339	1,485439
11:25:08,12	0,603912	3,272966	-0,125982	-0,976002	-0,078970	-0,648995	0,021675	-0,049209	-0,087777	1,150454	0,691745	1,465646	-0,609211	-2,890443	-1,279323	-15,020938	7,604327	13,833146	0,021675	-0,049209	-0,087777	-2,712423	-1,009722	1,465646	0,021675	-0,049209	-0,087777	-2,712423	-1,009722	1,465646
11:25:08,17	0,603912	3,272966	-0,125982	-0,976002	-0,078970	-0,648995	0,021675	-0,049209	-0,087777	1,150454	0,691745	1,465646	-0,609133	-2,891693	-1,277385	-15,003940	7,630347	13,808228	0,021675	-0,049209	-0,087777	-2,712423	-1,009722	1,465646	0,021675	-0,049209	-0,087777	-2,712423	-1,009722	1,465646
11:25:08,22	0,603912	3,272966	-0,125982	-0,976002	-0,078970	-0,648995	0,028894	-0,046702	-0,086199	1,037876	1,096371	1,457773	-0,608571	-2,889124	-1,280121	-15,009469	7,643701	13,806010	0,028894	-0,046702	-0,086199	-2,628220	-1,171773	1,457773	0,028894	-0,046702	-0,086199	-2,628220	-1,171773	1,457773
11:25:08,27	0,603912	3,272966	-0,125982	-0,976002	-0,078970	-0,648995	0,026388	-0,045904	-0,088934	1,005198	0,954605	1,455556	-0,715283	-3,073078	-1,416547	-27,443820	14,874903	13,902325	0,026388	-0,045904	-0,088934	-2,598282	-1,116836	1,455556	0,026388	-0,045904	-0,088934	-2,598282	-1,116836	1,455556
11:25:08,32	0,603912	3,272966	-0,125982	-0,976002	-0,078970	-0,648995	0,239052	-0,045466	-0,225361	1,027623	-2,370899	1,551870	-0,553860	-2,794966	-1,444193	-21,182185	11,064588	13,874572	0,239052	-0,045466	-0,225361	-2,541436	-21,136505	1,551870	0,239052	-0,045466	-0,225361	-2,541436	-21,136505	1,551870
11:25:08,37	0,603912	3,272966	-0,125982	-0,976002	-0,078970	-0,648995	-0,082511	-0,046206	-0,253006	0,897119	-11,764297	1,524117	-0,436272	-2,602592	-1,208613	-15,482158	8,018611	13,871034	-0,082511	-0,046206	-0,253006	-2,730069	-5,287189	1,524117	-0,082511	-0,046206	-0,253006	-2,730069	-5,287189	1,524117
11:25:08,42	0,603943	3,272990	-0,126008	-0,976015	-0,128969	-0,649003	-0,307906	-0,051854	-0,017426	1,402906	-17,025485	1,520579	-0,457172	-2,635207	-1,173729	-17,620685	9,372882	13,872801	-0,307906	-0,051854	-0,017426	-2,667606	7,145134	1,520579	-0,307906	-0,051854	-0,017426	-2,667606	7,145134	1,520579
11:25:08,47	0,603943	3,272990	-0,126008	-0,976015	-0,128969	-0,649003	-0,269211	-0,050060	0,017457	1,413223	-17,542480	1,522347	-0,452542	-2,634664	-1,174519	-17,640786	9,325744	13,863169	-0,269211	-0,050060	0,017457	-2,516513	3,590554	1,522347	-0,269211	-0,050060	0,017457	-2,516513	3,590554	1,522347
11:25:08,52	0,603943	3,272990	-0,126008	-0,976015	-0,128969	-0,649003	-0,271996	-0,053799	0,016668	1,556759	-17,681161	1,512714	-0,456050	-2,633338	-1,173753	-17,634686	9,348016	13,858099	-0,271996	-0,053799	0,016668	-2,666460	3,670529	1,512714	-0,271996	-0,053799	0,016668	-2,666460	3,670529	1,512714
11:25:08,57	0,603943	3,272990	-0,126008	-0,976015	-0,128969	-0,649003	-0,272462	-0,051475	0,015510	1,429419	-17,693405	1,532278	-0,454321	-2,633098	-1,175676	-17,633632	9,314119	13,882733	-0,272462	-0,051475	0,015510	-2,611363	3,694895	1,532278	-0,272462	-0,051475	0,015510	-2,611363	3,694895	1,532278
11:25:08,62	0,603943	3,272990	-0,126008	-0,976015	-0,128969	-0,649003	-0,271528	-0,053335	0,015895	1,534371	-17,685143	1,533174	-0,453177	-2,634837	-1,175292	-17,664431	9,341391	13,883629	-0,271528	-0,053335	0,015895	-2,652443	3,629835	1,533174	-0,271528	-0,053335	0,015895	-2,652443	3,629835	1,533174
11:25:08,67	0,603943	3,272990	-0,126008	-0,976015	-0,128969	-0,649003	-0,271528	-0,053335	0,015895	1,534371	-17,685143	1,533174	-0,450782	-2,635984	-1,175698	-17,658403	9,356758	13,845789	-0,271528	-0,053335	0,015895	-2,652443	3,629835	1,533174	-0,271528	-0,053335	0,015895	-2,652443	3,629835	1,533174
11:25:08,72	0,603943	3,272990	-0,126008	-0,976015	-0,128969	-0,649003	-0,271733	-0,055983	0,015488	1,688396	-17,698240	1,495334	-0,458072	-2,638753	-1,174566	-17,772902	9,369274	13,869232	-0,271733	-0,055983	0,015488	-2,706295	3,632790	1,495334	-0,271733	-0,055983	0,015488	-2,706295	3,632790	1,495334
11:25:08,77	0,603943	3,272990	-0,126008	-0,976015	-0,128969	-0,649003	-0,265689	-0,051054	0,016621	1,385680	-17,489378	1,518778	-0,631989	-2,938158	-1,344491	-36,320458	19,933028	13,995950	-0,265689	-0,051054	0,016621	-2,622087	3,367213	1,518778	-0,265689	-0,051054	0,016621	-2,622087	3,367213	1,518778
11:25:08,82	0,603943	3,272990	-0,126008	-0,976015	-0,128969	-0,649003	0,080561	-0,050141	-0,153304	1,212857	-20,828881	1,645495	-0,460463	-2,658758	-1,361536	-29,949592	15,902939	14,028198	0,080561	-0,050141	-0,153304	-2,723173	-27,152948	1,645495	0,080561	-0,050141	-0,153304	-2,723173	-27,152948	1,645495
11:25:08,87	0,603943	3,272990	-0,126008	-0,976015	-0,128969	-0,649003	-0,247170	-0,058987	-0,170349	1,368127	-30,338513	1,677744	-0,355442	-2,478425	-1,135675	-25,055058	13,258064	13,955686	-0,247170	-0,058987	-0,170349	-3,262320	-10,935706	1,677744	-0,247170	-0,058987	-0,170349	-3,262320	-10,935706	1,677744
11:25:08,92	0,603930	3,272957	-0,125992	-0,976009	-0,179007	-0,648997	-0,455853	-0,059770	0,055511	1,565627	-35,628804	1,605231	-0,386972	-2,522951	-1,091229	-27,628599	14,895135	13,971250	-0,455853	-0,059770	0,055511	-3,126352	0,155621	1,605231	-0,455853	-0,059770	0,055511	-3,126352	0,155621	1,605231
11:25:08,97	0,603930	3,272957	-0,125992	-0,976009	-0,179007	-0,648997	-0,401527	-0,054728	0,099958	1,434383	-35,851151	1,620795	-0,381694	-2,520914	-1,093522	-27,625495	14,900453	14,022450	-0,401527	-0,054728	0,099958	-2,861748	-4,331298	1,620795	-0,401527	-0,054728	0,099958	-2,861748	-4,331298	1,620795
11:25:09,02	0,603930	3,272957	-0,125992	-0,976009	-0,179007	-0,648997	-0,405930	-0,058280	0,097665	1,625259	-36,080109	1,671995	-0,380462	-2,519685	-1,088095	-27,613976	14,911422	14,000395	-0,405930	-0,058280	0,097665	-2,949726	-4,214574	1,671995	-0,405930	-0,058280	0,097665	-2,949726	-4,214574	1,671995
11:25:09,07	0,603930	3,272957	-0,125992	-0,976009	-0,179007	-0,648997	-0,403704	-0,056802	0,098036	1,498933	-35,941452	1,650111	-0,384088	-2,522103	-1,093150	-27,630410	14,846201	14,000565	-0,403704	-0,056802	0,098036	-2,959987	-4,250711	1,650111	-0,403704	-0,056802	0,098036	-2,959987	-4,250711	1,650111
11:25:09,12	0,603930	3,272957	-0,125992	-0,976009	-0,179007	-0,648997	-0,403704	-0,056802	0,098036	1,498933	-35,941452	1,650111	-0,384618	-2,522308	-1,092761	-27,614419	14,871544	13,991164	-0,403704	-0,056802	0,098036	-2,959987	-4,250711	1,650111	-0,403704	-0,056802	0,098036	-2,959987	-4,250711	1,650111
11:25:09,17	0,603930	3,272957	-0,125992	-0,976009	-0,179007	-0,648997	-0,403910	-0,056798	0,101509	1,549801	-35,961020	1,605811	-0,383988	-2,521922	-1,089678	-27,612547	14,894852	13,956265	-0,403910	-0,056798	0,101509	-2,908822	-4,254108	1,605811	-0,403910	-0,056798	0,101509	-2,908822	-4,254108	1,605811
11:25:09,22	0,603930	3,272957	-0,125992	-0,976009	-0,179007	-0,648997	-0,403910	-0,056798	0,101509	1,549801	-35,961020	1,605811	-0,380349	-2,523532	-1,094270	-27,558141	14,908209	14,002925	-0,403910	-0,056798	0,101509	-2,908822	-4,254108	1,605811	-0,403910	-0,056798	0,101509	-2,908822	-4,254108	1,605811
11:25:09,27	0,603930	3,272957	-0,125992	-0,976009	-0,179007	-0,648997	-0,404335	-0,060754	0,096917	1,794301	-35,942710	1,652470	-0,383419	-2,526186	-1,091933	-27,615311	14,882788	14,034267	-0,404335	-0,060754	0,096917	-2,974894	-4,202392	1,652470	-0,404335	-0,060754	0,096917	-2,974894	-4,202392	1,652470
11:25:09,32	0,603930	3,272957	-0,125992	-0,976009	-0,179007	-0,648997	-0,402583	-0,056185	0,100353	1,498202	-35,878419	1,615088	-0,385182	-2,522765	-1,090834	-27,610624	14,870977	13,965543	-0,402583	-0,056185	0,100353	-2,912287	-4,275668	1,615088	-0,402583	-0,056185	0,100353	-2,912287	-4,275668	1,615088
11:25:09,37	0,603930	3,272957	-0,125992	-0,976009	-0,179007	-0,648997	-0,402583	-0,056185	0,100353	1,498202	-35,878419	1,615088	-0,382246	-2,524135	-1,092726	-27,611656	14,880587	14,020614	-0,402583	-0,056185	0,100353	-2,912287	-4,275668	1,615088	-0,402583	-0,056185	0,100353	-2,912287	-4,275668	1,615088
11:25:09,42	0,603930	3,272957	-0,125992	-0,976009	-0,179007	-0,648997	-0,406213	-0,058133	0,102672	1,601748	-36,089868	1,615220	-0,381680	-2,520596	-1,088515	-27,629165	14,884264	13,965675	-0,406213	-0,058133	0,102672	-2,961680	-4,202178	1,615220	-0,406213	-0,058133	0,102672	-2,961680	-4,202178	1,615220
11:25:09,47	0,603930	3,272957	-0,125992	-0,976009	-0,179007	-0,648997	-0,406213	-0,058133	0,102672	1,601748	-36,089868	1,615220	-0,385207	-2,522754	-1,090839	-27,621911	14,870982	13,965660	-0,406213	-0,058133	0,102672	-2,961680	-4,202178	1,615220	-0,406213	-0,058133	0,102672	-2,961680	-4,202178	1,615220
11:25:09,52	0,603930	3,272957	-0,125992	-0,976009	-0,179007	-0,648997	-0,407017	-0,056381	0,098802	1,546711	-36,111864	1,627627	-0,382795	-2,519023	-1,092385	-27,593979	14,905575	13,978082	-0,407017	-0,056381	0,098802	-2,879212	-4,161054	1,627627	-0,407017	-0,056381	0,098802	-2,879212	-4,161054	1,627627
11:25:09,57	0,603930	3,272957	-0,125992	-0,976009	-0,179007	-0,648997	-0,402879	-0,058073	0,100368	1,621559	-35,912323	1,630851	-0,383399	-2,523453	-1,090818	-27,614066	14,902036	13,981305	-0,402879	-0,058073	0,100368	-2,937144	-4,286332	1,630851	-0,402879	-0,058073	0,100368	-2,937144	-4,286332	1,630851
11:25:09,62	0,603930	3,272957	-0,125992	-0,976009	-0,179007	-0,648997	-0,402879	-0,058073	0,100368	1,621559	-35,912323	1,630851	-0,383266	-2,526134	-1,089975	-27,558388	14,908734	14,018821	-0,402879	-0,058073	0,100368	-2,937144	-4,286332	1,630851	-0,402879	-0,058073	0,100368	-2,937144	-4,286332	1,630851
11:25:09,67	0,603930	3,272957	-0,125992	-0,976009	-0,179007	-0,648997	-0,400623	-0,059528	0,101212	1,730896	-35,750175	1,668366	-0,385156	-2,520623	-1,093917	-27,584132	14,874056	13,996639	-0,400623	-0,059528	0,101212	-2,942082	-4,301230	1,668366	-0,400623	-0,059528	0,101212	-2,942082	-4,301230	1,668366
11:25:09,72	0,603930	3,272957	-0,125992	-0,976009	-0,179007	-0,648997	-0,404451	-0,055136	0,097269	1,459603	-35,954140	1,646184	-0,376956	-2,519033	-1,091982	-27,605410	14,872711	13,992445	-0,404451	-0,055136	0,097269	-2,868595	-4,204768	1,646184	-0,404451	-0,055136	0,097269	-2,868595	-4,204768	1,646184
11:25:09,77	0,603930	3,272957	-0,125992	-0,976009	-0,179007	-0,648997	-0,409928	-0,061443	0,099204	1,775769	-36,256726	1,641990	-0,380455	-2,525163	-1,095089	-27,599233	14,862828	13,963370	-0,409928	-0,061443	0,099204	-3,047537	-4,077368	1,641990	-0,409928	-0,061443	0,099204	-3,047537	-4,077368	1,641990
11:25:09,82	0,603930	3,272957	-0,125992	-0,976009	-0,179007	-0,648997	-0,402870	-0,061478	0,096098	1,772096	-35,879394	1,612916	-0,380467	-2,526617	-1,091966	-27,611408	14,859784	13,980660	-0,402870	-0,061478	0,096098	-3,053924	-4,254127	1,612916	-0,402870	-0,061478	0,096098	-3,053924	-4,254127	1,612916
11:25:09,87	0,603930	3,272957	-0,125992	-0,976009	-0,179007	-0,648997	-0,400655	-0,061463	0,100002	1,805461	-35,780967	1,625787	-0,381575	-2,527073	-1,091185	-27,596628	14,900776	13,976241	-0,400655	-0,061463	0,100002	-3,019349	-4,329525	1,625787	-0,400655	-0,061463	0,100002	-3,019349	-4,329525	1,625787
11:25:09,92	0,603930	3,272957	-0,125992	-0,976009	-0,179007	-0,648997	-0,400655	-0,061463	0,100002	1,805461	-35,780967	1,625787	-0,383938	-2,521271	-1,090029	-27,581343	14,891604	13,990076	-0,400655	-0,061463	0,100002	-3,019349	-4,329525	1,625787	-0,400655	-0,061463	0,100002	-3,019349	-4,329525	1,625787
11:25:09,97	0,603930	3,272957	-0,125992	-0,976009	-0,179007	-0,648997	-0,404499	-0,056516	0,101157	1,547925	-35,963010	1,639621	-0,383369	-2,521210	-1,089256	-27,580814	14,856538	13,983738	-0,404836	-0,056977	0,101931	-2,930898	-4,182928	1,633284	-0,404836	-0,056977	0,101931	-2,930898	-4,182928	1,633284
11:25:10,02	0,603930	3,272957	-0,125992	-0,976009	-0,179007	-0,648997	-0,404836	-0,056977	0,101931	1,541832	-35,962536	1,633284	-0,379815	-2,520730	-1,091194	-27,579085	14,892502	13,986737	-0,407029	-0,059815	0,099993	-2,974083	-4,141299	1,636283	-0,407029	-0,059815	0,099993	-2,974083	-4,141299	1,636283
11:25:10,07	0,603930	3,272957	-0,125992	-0,976009	-0,179007	-0,648997	-0,404113	-0,061637	0,100810	1,836864	-35,899420	1,639564	-0,379696	-2,524166	-1,090377	-27,532351	14,889460	13,990019	-0,404113	-0,061637	0,100810	-3,001629	-4,176585	1,639564	-0,404113	-0,061637	0,100810	-3,001629	-4,176585	1,639564
11:25:10,12	0,603930	3,272957	-0,125992	-0,976009	-0,179007	-0,648997	-0,404113	-0,061637	0,100810	1,836864	-35,899420	1,639564	-0,386324	-2,520783	-1,091199	-27,584659	14,872932	13,994728	-0,404113	-0,061637	0,100810	-3,001629	-4,176585	1,639564	-0,404113	-0,061637	0,100810	-3,001629	-4,176585	1,639564
11:25:10,17	0,603930	3,272957	-0,125992	-0,976009	-0,179007	-0,648997	-0,403428	-0,058436	0,099566	1,633189	-35,934998	1,597258	-0,382810	-2,523159	-1,091621	-27,612625	14,892814	13,947713	-0,403428	-0,058436	0,099566	-2,954039	-4,265933	1,597258	-0,403428	-0,058436	0,099566	-2,954039	-4,265933	1,597258
11:25:10,22	0,603930	3,272957	-0,125992	-0,976009	-0,179007	-0,648997	-0,403428	-0,058436	0,099566	1,633189	-35,934998	1,597258	-0,378595	-2,522110	-1,092713	-27,551445	14,874303	14,006181	-0,403428	-0,058436	0,099566	-2,954039	-4,265933	1,597258	-0,403428	-0,058436	0,099566	-2,954039	-4,265933	1,597258
11:25:10,27	0,603930	3,272957	-0,125992	-0,976009	-0,179007	-0,648997	-0,406444	-0,061562	0,098473	1,810282	-36,029592	1,655727	-0,382242	-2,524749	-1,095468	-27,608803	14,877250	13,988139	-0,406444	-0,061562	0,098473	-3,022311	-4,123769	1,655727	-0,406444	-0,061562	0,098473	-3,022311	-4,123769	1,655727
11:25:10,32	0,603930	3,272957	-0,125992	-0,976009	-0,179007	-0,648997	-0,402335	-0,059723	0,095719	1,688545	-35,867076	1,637685	-0,382737	-2,519057	-1,090785	-27,565862	14,908920	14,020538	-0,407017	-0,056448	0,100402	-2,864036	-4,138366	1,670083	-0,407017	-0,056448	0,100402	-2,864036	-4,138366	1,670083
11:25:10,37	0,603930	3,272957	-0,125992	-0,976009	-0,179007	-0,648997	-0,407017	-0,056448	0,100402	1,567158	-36,089208	1,670083	-0,379260	-2,521423	-1,094682	-27,593948	14,909299	14,004079	-0,407017	-0,056448	0,100402	-2,864036	-4,138366	1,670083	-0,407017	-0,056448	0,100402	-2,864036	-4,138366	1,670083
11:25:10,42	0,603930	3,272957	-0,125992	-0,976009	-0,179007	-0,648997	-0,406706	-0,060642	0,096505	1,771525	-36,097540	1,653625	-0,386298	-2,522241	-1,092359	-27,568549	14,853501	13,984744	-0,406706	-0,060642	0,096505	-2,988889	-4,171125	1,653625	-0,406706	-0,060642	0,096505	-2,988889	-4,171125	1,653625
11:25:10,47	0,603930	3,272957	-0,125992	-0,976009	-0,179007	-0,648997	-0,403123	-0,056539	0,098420	1,503741	-35,891052	1,625420	-0,381579	-2,518356	-1,091985	-27,573956	14,903507	13,982720	-0,403123	-0,056539	0,098420	-2,934588	-4,245866	1,625420	-0,403123	-0,056539	0,098420	-2,934588	-4,245866	1,625420
11:25:10,53	0,603930	3,272957	-0,125992	-0,976009	-0,179007	-0,648997	-0,402035	-0,060708	0,098108	1,736297	-35,774595	1,668163	-0,384607	-2,518348	-1,093558	-27,596312	14,864783	13,977300	-0,402035	-0,060708	0,098108	-3,029265	-4,214880	1,668163	-0,402035	-0,060708	0,098108	-3,029265	-4,214880	1,668163
11:25:10,58	0,603930	3,272957	-0,125992	-0,976009	-0,179007	-0,648997	-0,402035	-0,060708	0,098108	1,736297	-35,774595	1,668163	-0,380968	-2,519298	-1,092365	-27,566982	14,907391	13,982970	-0,402035	-0,060708	0,098108	-3,029265	-4,214880	1,668163	-0,402035	-0,060708	0,098108	-3,029265	-4,214880	1,668163
11:25:10,63	0,603930	3,272957	-0,125992	-0,976009	-0,179007	-0,648997	-0,402577	-0,059581	0,097276	1,709760	-35,914616	1,652830	-0,382244	-2,524468	-1,093910	-27,624751	14,919469	14,003285	-0,402577	-0,059581	0,097276	-2,967367	-4,312291	1,652830	-0,402577	-0,059581	0,097276	-2,967367	-4,312291	1,652830
11:25:10,68	0,603930	3,272957	-0,125992	-0,976009	-0,179007	-0,648997	-0,402577	-0,059581	0,097276	1,709760	-35,914616	1,652830	-0,535131	-2,767954	-1,245798	-43,615247	24,545981	14,084344	-0,402577	-0,059581	0,097276	-2,967367	-4,312291	1,652830	-0,402577	-0,059581	0,097276	-2,967367	-4,312291	1,652830
11:25:10,73	0,603930	3,272957	-0,125992	-0,976009	-0,179007	-0,648997	-0,115269	-0,048920	-0,054611	1,496929	-39,636011	1,733889	-0,367597	-2,515008	-1,276970	-37,762206	20,472044	14,109956	-0,115269	-0,048920	-0,054611	-2,343293	-30,587386	1,733889	-0,115269	-0,048920	-0,054611	-2,343293	-30,587386	1,733889
11:25:10,78	0,603930	3,272957	-0,125992	-0,976009	-0,179007	-0,648997	-0,418093	-0,067535	-0,085784	1,863310	-48,277009	1,759501	-0,252938	-2,306894	-1,049645	-32,001801	17,418579	14,044577	-0,418093	-0,067535	-0,085784	-3,438206	-15,456703	1,759501	-0,418093	-0,067535	-0,085784	-3,438206	-15,456703	1,759501
11:25:10,83	0,603983	3,273013	-0,125999	-0,976003	-0,229026	-0,649021	-0,655655	-0,062776	0,141542	1,851670	-54,114831	1,694123	-0,279066	-2,350352	-1,009046	-34,479443	18,940842	14,049221	-0,655655	-0,062776	0,141542	-3,076270	-2,645931	1,694123	-0,655655	-0,062776	0,141542	-3,076270	-2,645931	1,694123
11:25:10,88	0,603983	3,273013	-0,125999	-0,976003	-0,229026	-0,649021	-0,608303	-0,061590	0,180631	1,967336	-54,489093	1,705689	-0,277641	-2,347308	-1,010556	-34,369637	18,990444	14,056144	-0,608303	-0,061590	0,180631	-2,867474	-6,737281	1,705689	-0,608303	-0,061590	0,180631	-2,867474	-6,737281	1,705689
11:25:10,93	0,603983	3,273013	-0,125999	-0,976003	-0,229026	-0,649021	-0,608303	-0,061590	0,180631	1,967336	-54,489093	1,705689	-0,282517	-2,348183	-1,007082	-34,452712	18,992334	14,078198	-0,608303	-0,061590	0,180631	-2,867474	-6,737281	1,705689	-0,608303	-0,061590	0,180631	-2,867474	-6,737281	1,705689
11:25:10,98	0,603983	3,273013	-0,125999	-0,976003	-0,229026	-0,649021	-0,605108	-0,057805	0,184104	1,730606	-54,395837	1,727743	-0,278918	-2,349860	-1,007458	-34,409057	18,934346	14,052268	-0,605108	-0,057805	0,184104	-2,807068	-6,894842	1,727743	-0,605108	-0,057805	0,184104	-2,807068	-6,894842	1,727743
11:25:11,03	0,603983	3,273013	-0,125999	-0,976003	-0,229026	-0,649021	-0,605456	-0,061760	0,183729	1,907885	-54,347104	1,701813	-0,275965	-2,349971	-1,005134	-34,421017	18,960113	14,042605	-0,605456	-0,061760	0,183729	-2,940273	-6,818835	1,701813	-0,605456	-0,061760	0,183729	-2,940273	-6,818835	1,701813
11:25:11,08	0,603983	3,273013	-0,125999	-0,976003	-0,229026	-0,649021	-0,604460	-0,062346	0,187602	1,963852	-54,335795	1,691181	-0,278908	-2,351015	-1,003584	-34,431350	18,976669	14,041635	-0,604460	-0,062346	0,187602	-2,930290	-6,885688	1,691181	-0,604460	-0,062346	0,187602	-2,930290	-6,885688	1,691181
11:25:11,13	0,603983	3,273013	-0,125999	-0,976003	-0,229026	-0,649021	-0,604460	-0,062346	0,187602	1,963852	-54,335795	1,691181	-0,280906	-2,359139	-1,010750	-34,906825	19,225699	14,066999	-0,604460	-0,062346	0,187602	-2,930290	-6,885688	1,691181	-0,604460	-0,062346	0,187602	-2,930290	-6,885688	1,691181
11:25:11,18	0,603983	3,273013	-0,125999	-0,976003	-0,229026	-0,649021	-0,596425	-0,064678	0,180437	2,063036	-54,454261	1,716544	-0,455826	-2,653918	-1,164115	-52,871530	29,868035	14,175835	-0,596425	-0,064678	0,180437	-3,014154	-7,634906	1,716544	-0,596425	-0,064678	0,180437	-3,014154	-7,634906	1,716544
11:25:11,23	0,603983	3,273013	-0,125999	-0,976003	-0,229026	-0,649021	-0,253679	-0,060582	0,027071	2,084232	-57,510517	1,825380	-0,296526	-2,380620	-1,189115	-46,830750	26,166641	14,160840	-0,253679	-0,060582	0,027071	-2,671440	-37,596728	1,825380	-0,253679	-0,060582	0,027071	-2,671440	-37,596728	1,825380
11:25:11,28	0,603983	3,273013	-0,125999	-0,976003	-0,229026	-0,649021	-0,570012	-0,061890	0,002072	1,967174	-66,877676	1,810385	-0,171824	-2,174542	-0,965905	-40,855988	22,565566	14,142642	-0,570012	-0,061890	0,002072	-2,891230	-22,131737	1,810385	-0,570012	-0,061890	0,002072	-2,891230	-22,131737	1,810385
11:25:11,33	0,603968	3,272971	-0,125983	-0,976025	-0,279056	-0,649031	-0,757166	-0,065181	0,271270	2,070727	-72,793431	1,856913	-0,194097	-2,218552	-0,920707	-43,512608	24,215533	14,160692	-0,757166	-0,065181	0,271270	-3,045978	-13,355865	1,856913	-0,757166	-0,065181	0,271270	-3,045978	-13,355865	1,856913
11:25:11,38	0,603968	3,272971	-0,125983	-0,976025	-0,279056	-0,649031	-0,757166	-0,065181	0,271270	2,070727	-72,793431	1,856913	-0,198248	-2,222559	-0,919532	-43,530568	24,195385	14,167894	-0,756036	-0,067971	0,271655	-3,109436	-13,358439	1,817440	-0,756036	-0,067971	0,271655	-3,109436	-13,358439	1,817440
11:25:11,43	0,603968	3,272971	-0,125983	-0,976025	-0,279056	-0,649031	-0,756036	-0,067971	0,271655	2,226309	-72,707245	1,817440	-0,194683	-2,218436	-0,919568	-43,511780	24,198683	14,125451	-0,756036	-0,067971	0,271655	-3,109436	-13,358439	1,817440	-0,756036	-0,067971	0,271655	-3,109436	-13,358439	1,817440
11:25:11,48	0,603968	3,272971	-0,125983	-0,976025	-0,279056	-0,649031	-0,761388	-0,068997	0,271619	2,291911	-72,970960	1,774996	-0,200034	-2,222829	-0,919559	-43,548768	24,213023	14,144089	-0,761388	-0,068997	0,271619	-3,124376	-13,201971	1,774996	-0,761388	-0,068997	0,271619	-3,124376	-13,201971	1,774996
11:25:11,53	0,603968	3,272971	-0,125983	-0,976025	-0,279056	-0,649031	-0,754910	-0,066560	0,271627	2,159098	-72,673261	1,793634	-0,199399	-2,221773	-0,919553	-43,527010	24,220043	14,144353	-0,756142	-0,066582	0,271634	-3,049484	-13,364883	1,793898	-0,756142	-0,066582	0,271634	-3,049484	-13,364883	1,793898
11:25:11,58	0,603968	3,272971	-0,125983	-0,976025	-0,279056	-0,649031	-0,757853	-0,066966	0,269716	2,189888	-72,780470	1,818762	-0,198210	-2,220482	-0,921471	-43,504216	24,198450	14,169217	-0,757853	-0,066966	0,269716	-3,066979	-13,288982	1,818762	-0,757853	-0,066966	0,269716	-3,066979	-13,288982	1,818762
11:25:11,63	0,603968	3,272971	-0,125983	-0,976025	-0,279056	-0,649031	-0,755373	-0,067667	0,268180	2,194992	-72,646507	1,837764	-0,198843	-2,222981	-0,923007	-43,515552	24,168795	14,188218	-0,755373	-0,067667	0,268180	-3,116905	-13,349689	1,837764	-0,755373	-0,067667	0,268180	-3,116905	-13,349689	1,837764
11:25:11,68	0,603968	3,272971	-0,125983	-0,976025	-0,279056	-0,649031	-0,753574	-0,068056	0,267823	2,213687	-72,535142	1,861371	-0,199406	-2,224733	-0,923364	-43,500882	24,158586	14,211826	-0,753574	-0,068056	0,267823	-3,128707	-13,379558	1,861371	-0,753574	-0,068056	0,267823	-3,128707	-13,379558	1,861371
11:25:11,73	0,603968	3,272971	-0,125983	-0,976025	-0,279056	-0,649031	-0,753574	-0,068056	0,267823	2,213687	-72,535142	1,861371	-0,202944	-2,220336	-0,921113	-43,531916	24,242276	14,155355	-0,753574	-0,068056	0,267823	-3,128707	-13,379558	1,861371	-0,753574	-0,068056	0,267823	-3,128707	-13,379558	1,861371
11:25:11,78	0,603968	3,272971	-0,125983	-0,976025	-0,279056	-0,649031	-0,754309	-0,067054	0,269738	2,205818	-72,573231	1,817678	-0,199906	-2,223595	-0,921449	-43,478652	24,196809	14,168133	-0,754309	-0,067054	0,269738	-3,057946	-13,359935	1,817678	-0,754309	-0,067054	0,269738	-3,057946	-13,359935	1,817678
11:25:11,83	0,603968	3,272971	-0,125983	-0,976025	-0,279056	-0,649031	-0,756717	-0,067657	0,270494	2,234125	-72,720066	1,808562	-0,198180	-2,221812	-0,920693	-43,498906	24,205013	14,159016	-0,756717	-0,067657	0,270494	-3,076934	-13,317778	1,808562	-0,756717	-0,067657	0,270494	-3,076934	-13,317778	1,808562
11:25:11,88	0,603968	3,272971	-0,125983	-0,976025	-0,279056	-0,649031	-0,756717	-0,067657	0,270494	2,234125	-72,720066	1,808562	-0,191696	-2,222154	-0,922213	-43,477929	24,162983	14,178829	-0,756717	-0,067657	0,270494	-3,076934	-13,317778	1,808562	-0,756717	-0,067657	0,270494	-3,076934	-13,317778	1,808562
11:25:11,93	0,603968	3,272971	-0,125983	-0,976025	-0,279056	-0,649031	-0,755756	-0,067577	0,271279	2,202764	-72,618822	1,796288	-0,198729	-2,222604	-0,919908	-43,468106	24,155797	14,146743	-0,755756	-0,067577	0,271279	-3,102047	-13,291958	1,796288	-0,755756	-0,067577	0,271279	-3,102047	-13,291958	1,796288
11:25:11,98	0,603968	3,272971	-0,125983	-0,976025	-0,279056	-0,649031	-0,757516	-0,069996	0,270523	2,323484	-72,679633	1,806120	-0,195755	-2,222290	-0,920664	-43,444060	24,136069	14,156575	-0,757516	-0,069996	0,270523	-3,171208	-13,214640	1,806120	-0,757516	-0,069996	0,270523	-3,171208	-13,214640	1,806120
11:25:12,03	0,603968	3,272971	-0,125983	-0,976025	-0,279056	-0,649031	-0,757516	-0,069996	0,270523	2,323484	-72,679633	1,806120	-0,201660	-2,222215	-0,923373	-43,449551	24,159218	14,187083	-0,757516	-0,069996	0,270523	-3,171208	-13,214640	1,806120	-0,757516	-0,069996	0,270523	-3,171208	-13,214640	1,806120
11:25:12,08	0,603968	3,272971	-0,125983	-0,976025	-0,279056	-0,649031	-0,757036	-0,067529	0,270136	2,211655	-72,679700	1,826442	-0,198131	-2,221472	-0,921050	-43,457496	24,162834	14,176897	-0,757036	-0,067529	0,270136	-3,089368	-13,252374	1,826442	-0,757036	-0,067529	0,270136	-3,089368	-13,252374	1,826442
11:25:12,13	0,603968	3,272971	-0,125983	-0,976025	-0,279056	-0,649031	-0,757036	-0,067529	0,270136	2,211655	-72,679700	1,826442	-0,201075	-2,224596	-0,921845	-43,465895	24,159937	14,147330	-0,757036	-0,067529	0,270136	-3,089368	-13,252374	1,826442	-0,757036	-0,067529	0,270136	-3,089368	-13,252374	1,826442
11:25:12,18	0,603968	3,272971	-0,125983	-0,976025	-0,279056	-0,649031	-0,752858	-0,066542	0,269342	2,153628	-72,468289	1,796876	-0,194486	-2,219674	-0,921410	-43,386853	24,124139	14,176046	-0,752858	-0,066542	0,269342	-3,069924	-13,368906	1,796876	-0,752858	-0,066542	0,269342	-3,069924	-13,368906	1,796876
11:25:12,23	0,603968	3,272971	-0,125983	-0,976025	-0,279056	-0,649031	-0,760416	-0,069787	0,269777	2,330872	-72,774915	1,825592	-0,196982	-2,220950	-0,921813	-43,455075	24,131586	14,195991	-0,760416	-0,069787	0,269777	-3,147391	-13,082288	1,825592	-0,760416	-0,069787	0,269777	-3,147391	-13,082288	1,825592
11:25:12,28	0,603968	3,272971	-0,125983	-0,976025	-0,279056	-0,649031	-0,758062	-0,068263	0,269374	2,223975	-72,715333	1,845537	-0,194572	-2,219976	-0,923001	-43,439496	24,159783	14,159257	-0,760111	-0,069863	0,268186	-3,144872	-13,153784	1,808802	-0,760111	-0,069863	0,268186	-3,144872	-13,153784	1,808802
11:25:12,33	0,603968	3,272971	-0,125983	-0,976025	-0,279056	-0,649031	-0,760111	-0,069863	0,268186	2,339399	-72,822464	1,808802	-0,200949	-2,224624	-0,921030	-43,409374	24,166445	14,161016	-0,760111	-0,069863	0,268186	-3,144872	-13,153784	1,808802	-0,760111	-0,069863	0,268186	-3,144872	-13,153784	1,808802
11:25:12,38	0,603968	3,272971	-0,125983	-0,976025	-0,279056	-0,649031	-0,752897	-0,066665	0,270156	2,193904	-72,424623	1,810561	-0,198078	-2,220076	-0,922961	-43,394074	24,078375	14,189453	-0,752897	-0,066665	0,270156	-3,039279	-13,322177	1,810561	-0,752897	-0,066665	0,270156	-3,039279	-13,322177	1,810561
11:25:12,43	0,603968	3,272971	-0,125983	-0,976025	-0,279056	-0,649031	-0,758271	-0,066877	0,268226	2,136328	-72,646767	1,838999	-0,200434	-2,219662	-0,921423	-43,420801	24,150594	14,190760	-0,758271	-0,066877	0,268226	-3,113528	-13,122492	1,838999	-0,758271	-0,066877	0,268226	-3,113528	-13,122492	1,838999
11:25:12,48	0,603968	3,272971	-0,125983	-0,976025	-0,279056	-0,649031	-0,757452	-0,064630	0,269764	2,068663	-72,663429	1,840305	-0,196817	-2,221370	-0,920230	-43,371601	24,095913	14,178459	-0,757452	-0,064630	0,269764	-3,004802	-13,203453	1,840305	-0,757452	-0,064630	0,269764	-3,004802	-13,203453	1,840305
11:25:12,53	0,603968	3,272971	-0,125983	-0,976025	-0,279056	-0,649031	-0,755937	-0,064170	0,268257	2,013494	-72,526256	1,877462	-0,195620	-2,222087	-0,922556	-43,381117	24,158731	14,186929	-0,755937	-0,064170	0,268257	-3,023890	-13,185222	1,877462	-0,755937	-0,064170	0,268257	-3,023890	-13,185222	1,877462
11:25:12,58	0,603968	3,272971	-0,125983	-0,976025	-0,279056	-0,649031	-0,755937	-0,064170	0,268257	2,013494	-72,526256	1,877462	-0,199245	-2,221509	-0,920635	-43,400437	24,083787	14,178173	-0,755937	-0,064170	0,268257	-3,023890	-13,185222	1,877462	-0,755937	-0,064170	0,268257	-3,023890	-13,185222	1,877462
11:25:12,63	0,603968	3,272971	-0,125983	-0,976025	-0,279056	-0,649031	-0,756447	-0,066583	0,270551	2,122521	-72,560126	1,827718	-0,199779	-2,220158	-0,920636	-43,388901	24,134997	14,179803	-0,757350	-0,065445	0,270551	-3,023954	-13,170742	1,829348	-0,757350	-0,065445	0,270551	-3,023954	-13,170742	1,829348
11:25:12,68	0,603968	3,272971	-0,125983	-0,976025	-0,279056	-0,649031	-0,757350	-0,065445	0,270551	2,113480	-72,622680	1,829348	-0,196856	-2,219678	-0,924133	-43,386919	24,121662	14,177215	-0,757350	-0,065445	0,270551	-3,023954	-13,170742	1,829348	-0,757350	-0,065445	0,270551	-3,023954	-13,170742	1,829348
11:25:12,73	0,603968	3,272971	-0,125983	-0,976025	-0,279056	-0,649031	-0,759227	-0,067737	0,267054	2,222094	-72,711901	1,826760	-0,197352	-2,225543	-0,922135	-43,356863	24,111738	14,198642	-0,759227	-0,067737	0,267054	-3,095244	-13,112617	1,826760	-0,759227	-0,067737	0,267054	-3,095244	-13,112617	1,826760
11:25:12,78	0,603968	3,272971	-0,125983	-0,976025	-0,279056	-0,649031	-0,758618	-0,069517	0,267466	2,318314	-72,650534	1,830700	-0,195619	-2,221095	-0,923721	-43,359333	24,109978	14,181155	-0,758618	-0,069517	0,267466	-3,138732	-13,099006	1,830700	-0,758618	-0,069517	0,267466	-3,138732	-13,099006	1,830700
11:25:12,83	0,603968	3,272971	-0,125983	-0,976025	-0,279056	-0,649031	-0,758618	-0,069517	0,267466	2,318314	-72,650534	1,830700	-0,195594	-2,219031	-0,921008	-43,355578	24,132634	14,180501	-0,760418	-0,068506	0,270179	-3,090449	-13,059377	1,830047	-0,760418	-0,068506	0,270179	-3,090449	-13,059377	1,830047
11:25:12,88	0,603968	3,272971	-0,125983	-0,976025	-0,279056	-0,649031	-0,760418	-0,068506	0,270179	2,287253	-72,752221	1,830047	-0,196822	-2,220482	-0,920622	-43,379088	24,121811	14,184579	-0,760418	-0,068506	0,270179	-3,090449	-13,059377	1,830047	-0,760418	-0,068506	0,270179	-3,090449	-13,059377	1,830047
11:25:12,93	0,603968	3,272971	-0,125983	-0,976025	-0,279056	-0,649031	-0,760056	-0,070831	0,267870	2,370287	-72,646886	1,814003	-0,202694	-2,220229	-0,922596	-43,360505	24,092954	14,144927	-0,760056	-0,070831	0,267870	-3,189975	-12,982505	1,814003	-0,760056	-0,070831	0,267870	-3,189975	-12,982505	1,814003
11:25:12,98	0,603968	3,272971	-0,125983	-0,976025	-0,279056	-0,649031	-0,760056	-0,070831	0,267870	2,370287	-72,646886	1,814003	-0,192117	-2,217369	-0,920635	-43,359026	24,071272	14,164656	-0,760056	-0,070831	0,267870	-3,189975	-12,982505	1,814003	-0,760056	-0,070831	0,267870	-3,189975	-12,982505	1,814003
11:25:13,03	0,603968	3,272971	-0,125983	-0,976025	-0,279056	-0,649031	-0,763596	-0,070686	0,270552	2,345773	-72,889769	1,814202	-0,193738	-2,219106	-0,920970	-43,293310	24,076052	14,188026	-0,763596	-0,070686	0,270552	-3,203097	-12,947471	1,814202	-0,763596	-0,070686	0,270552	-3,203097	-12,947471	1,814202
11:25:13,08	0,603968	3,272971	-0,125983	-0,976025	-0,279056	-0,649031	-0,759857	-0,068165	0,269401	2,215328	-72,653483	1,808035	-0,196170	-2,219347	-0,921785	-43,322458	24,050901	14,158489	-0,759857	-0,068165	0,269401	-3,135652	-13,004703	1,808035	-0,759857	-0,068165	0,269401	-3,135652	-13,004703	1,808035
11:25:13,13	0,603968	3,272971	-0,125983	-0,976025	-0,279056	-0,649031	-0,760768	-0,063536	0,268612	2,023021	-72,752176	1,830115	-0,199723	-2,216243	-0,922574	-43,342706	24,118490	14,180569	-0,760768	-0,063536	0,268612	-2,964568	-13,031895	1,830115	-0,760768	-0,063536	0,268612	-2,964568	-13,031895	1,830115
11:25:13,18	0,603968	3,272971	-0,125983	-0,976025	-0,279056	-0,649031	-0,760768	-0,063536	0,268612	2,023021	-72,752176	1,830115	-0,197450	-2,219923	-0,920625	-43,376171	24,066040	14,182739	-0,758718	-0,067345	0,270562	-3,127656	-13,088974	1,832285	-0,758718	-0,067345	0,270562	-3,127656	-13,088974	1,832285
11:25:13,23	0,603968	3,272971	-0,125983	-0,976025	-0,279056	-0,649031	-0,761416	-0,069965	0,270957	2,339824	-72,783166	1,824005	-0,193832	-2,218897	-0,920230	-43,349117	24,102008	14,174460	-0,761416	-0,069965	0,270957	-3,152403	-13,012044	1,824005	-0,761416	-0,069965	0,270957	-3,152403	-13,012044	1,824005
11:25:13,28	0,603968	3,272971	-0,125983	-0,976025	-0,279056	-0,649031	-0,761416	-0,069965	0,270957	2,339824	-72,783166	1,824005	-0,195557	-2,219508	-0,921742	-43,312141	24,067803	14,207432	-0,761416	-0,069965	0,270957	-3,152403	-13,012044	1,824005	-0,761416	-0,069965	0,270957	-3,152403	-13,012044	1,824005
11:25:13,33	0,603968	3,272971	-0,125983	-0,976025	-0,279056	-0,649031	-0,760023	-0,068776	0,269445	2,266898	-72,661637	1,856977	-0,199182	-2,217117	-0,920651	-43,351804	24,054289	14,153174	-0,760023	-0,068776	0,269445	-3,132046	-12,999817	1,856977	-0,760023	-0,068776	0,269445	-3,132046	-12,999817	1,856977
11:25:13,38	0,603968	3,272971	-0,125983	-0,976025	-0,279056	-0,649031	-0,760282	-0,064442	0,270536	2,009974	-72,702667	1,802720	-0,199034	-2,219374	-0,923305	-43,294621	24,099791	14,194111	-0,760282	-0,064442	0,270536	-3,048720	-13,020561	1,802720	-0,760282	-0,064442	0,270536	-3,048720	-13,020561	1,802720
11:25:13,43	0,603968	3,272971	-0,125983	-0,976025	-0,279056	-0,649031	-0,760913	-0,066886	0,270955	2,149037	-72,700207	1,811866	-0,196750	-2,217793	-0,920232	-43,315255	24,047014	14,162321	-0,760913	-0,066886	0,270955	-3,101513	-12,968540	1,811866	-0,760913	-0,066886	0,270955	-3,101513	-12,968540	1,811866
11:25:13,48	0,603968	3,272971	-0,125983	-0,976025	-0,279056	-0,649031	-0,760913	-0,066886	0,270955	2,149037	-72,700207	1,811866	-0,193749	-2,219300	-0,921780	-43,293935	24,050025	14,144055	-0,760913	-0,066886	0,270955	-3,101513	-12,968540	1,811866	-0,760913	-0,066886	0,270955	-3,101513	-12,968540	1,811866
11:25:13,53	0,603968	3,272971	-0,125983	-0,976025	-0,279056	-0,649031	-0,761108	-0,070238	0,269407	2,336601	-72,693390	1,793600	-0,197909	-2,219724	-0,923306	-43,301601	24,045880	14,192599	-0,761108	-0,070238	0,269407	-3,177070	-12,946414	1,793600	-0,761108	-0,070238	0,269407	-3,177070	-12,946414	1,793600
11:25:13,58	0,603968	3,272971	-0,125983	-0,976025	-0,279056	-0,649031	-0,758660	-0,066848	0,267881	2,152891	-72,570680	1,842144	-0,197259	-2,221382	-0,921751	-43,286424	24,056307	14,172316	-0,758660	-0,066848	0,267881	-3,094652	-13,015842	1,842144	-0,758660	-0,066848	0,267881	-3,094652	-13,015842	1,842144
11:25:13,63	0,603968	3,272971	-0,125983	-0,976025	-0,279056	-0,649031	-0,757550	-0,068240	0,269436	2,241912	-72,504997	1,821862	-0,196661	-2,217884	-0,922516	-43,259080	24,027522	14,191582	-0,757550	-0,068240	0,269436	-3,114933	-13,037345	1,821862	-0,757550	-0,068240	0,269436	-3,114933	-13,037345	1,821862
11:25:13,68	0,603968	3,272971	-0,125983	-0,976025	-0,279056	-0,649031	-0,755884	-0,070493	0,266701	2,337321	-72,439085	1,803982	-0,196140	-2,223951	-0,924486	-43,315227	24,047834	14,154437	-0,755884	-0,070493	0,266701	-3,196371	-13,102194	1,803982	-0,755884	-0,070493	0,266701	-3,196371	-13,102194	1,803982
11:25:13,73	0,603968	3,272971	-0,125983	-0,976025	-0,279056	-0,649031	-0,758332	-0,067735	0,267471	2,223053	-72,578023	1,814471	-0,197305	-2,220452	-0,923716	-43,310743	24,078902	14,164925	-0,758332	-0,067735	0,267471	-3,094138	-13,048978	1,814471	-0,758332	-0,067735	0,267471	-3,094138	-13,048978	1,814471
11:25:13,78	0,603968	3,272971	-0,125983	-0,976025	-0,279056	-0,649031	-0,758332	-0,067735	0,267471	2,223053	-72,578023	1,814471	-0,198411	-2,219489	-0,919801	-43,272027	24,058309	14,185663	-0,758332	-0,067735	0,267471	-3,094138	-13,048978	1,814471	-0,758332	-0,067735	0,267471	-3,094138	-13,048978	1,814471
11:25:13,83	0,603968	3,272971	-0,125983	-0,976025	-0,279056	-0,649031	-0,758614	-0,066296	0,271386	2,149729	-72,548854	1,835209	-0,200206	-2,221254	-0,920219	-43,291232	24,053302	14,151466	-0,758614	-0,066296	0,271386	-3,054470	-12,997684	1,835209	-0,758614	-0,066296	0,271386	-3,054470	-12,997684	1,835209
11:25:13,88	0,603968	3,272971	-0,125983	-0,976025	-0,279056	-0,649031	-0,756187	-0,065624	0,270968	2,100869	-72,436794	1,801012	-0,196020	-2,217275	-0,919435	-43,262040	24,080008	14,157704	-0,761726	-0,067259	0,271752	-3,056214	-12,917413	1,807249	-0,761726	-0,067259	0,271752	-3,056214	-12,917413	1,807249
11:25:13,93	0,603968	3,272971	-0,125983	-0,976025	-0,279056	-0,649031	-0,762140	-0,066202	0,268622	2,122140	-72,748661	1,808467	-0,196729	-2,216388	-0,922565	-43,297621	24,046858	14,158921	-0,762140	-0,066202	0,268622	-3,074699	-12,920676	1,808467	-0,762140	-0,066202	0,268622	-3,074699	-12,920676	1,808467
11:25:13,98	0,603968	3,272971	-0,125983	-0,976025	-0,279056	-0,649031	-0,762140	-0,066202	0,268622	2,122140	-72,748661	1,808467	-0,195416	-2,216925	-0,924455	-43,232320	24,054539	14,184019	-0,762140	-0,066202	0,268622	-3,074699	-12,920676	1,808467	-0,762140	-0,066202	0,268622	-3,074699	-12,920676	1,808467
11:25:14,03	0,603968	3,272971	-0,125983	-0,976025	-0,279056	-0,649031	-0,762331	-0,067607	0,266732	2,234518	-72,705870	1,833564	-0,198948	-2,221193	-0,922517	-43,245786	24,047959	14,166988	-0,756869	-0,066682	0,268670	-3,060562	-13,016018	1,816534	-0,756869	-0,066682	0,268670	-3,060562	-13,016018	1,816534
11:25:14,08	0,603968	3,272971	-0,125983	-0,976025	-0,279056	-0,649031	-0,761026	-0,070342	0,268267	2,341894	-72,650393	1,807851	-0,193700	-2,219423	-0,922919	-43,260475	24,030551	14,158306	-0,761026	-0,070342	0,268267	-3,179970	-12,909882	1,807851	-0,761026	-0,070342	0,268267	-3,179970	-12,909882	1,807851
11:25:14,13	0,603968	3,272971	-0,125983	-0,976025	-0,279056	-0,649031	-0,755218	-0,067643	0,265984	2,225270	-72,335799	1,846773	-0,198941	-2,223103	-0,925203	-43,237715	24,044797	14,197227	-0,755218	-0,067643	0,265984	-3,084733	-13,051201	1,846773	-0,755218	-0,067643	0,265984	-3,084733	-13,051201	1,846773
11:25:14,18	0,603968	3,272971	-0,125983	-0,976025	-0,279056	-0,649031	-0,761094	-0,071610	0,267129	2,396240	-72,663588	1,847394	-0,192568	-2,219998	-0,924058	-43,274639	24,025340	14,197849	-0,761094	-0,071610	0,267129	-3,225170	-12,917742	1,847394	-0,761094	-0,071610	0,267129	-3,225170	-12,917742	1,847394
11:25:14,23	0,603968	3,272971	-0,125983	-0,976025	-0,279056	-0,649031	-0,758438	-0,069036	0,269037	2,240320	-72,530657	1,811182	-0,191926	-2,215820	-0,925247	-43,232744	24,002898	14,164238	-0,758438	-0,069036	0,269037	-3,179018	-12,993283	1,811182	-0,758438	-0,069036	0,269037	-3,179018	-12,993283	1,811182
11:25:14,28	0,603968	3,272971	-0,125983	-0,976025	-0,279056	-0,649031	-0,758438	-0,069036	0,269037	2,240320	-72,530657	1,811182	-0,196155	-2,219575	-0,922142	-43,300741	24,018509	14,186485	-0,758438	-0,069036	0,269037	-3,179018	-12,993283	1,811182	-0,758438	-0,069036	0,269037	-3,179018	-12,993283	1,811182
11:25:14,33	0,603968	3,272971	-0,125983	-0,976025	-0,279056	-0,649031	-0,759666	-0,068292	0,269045	2,204735	-72,608562	1,836030	-0,194238	-2,221584	-0,921727	-43,253496	24,062563	14,177501	-0,759666	-0,068292	0,269045	-3,156209	-12,974753	1,836030	-0,759666	-0,068292	0,269045	-3,156209	-12,974753	1,836030
11:25:14,38	0,603968	3,272971	-0,125983	-0,976025	-0,279056	-0,649031	-0,758885	-0,070957	0,269460	2,405065	-72,549058	1,827046	-0,197865	-2,217343	-0,921379	-43,273406	24,023041	14,166540	-0,758885	-0,070957	0,269460	-3,165043	-12,976564	1,827046	-0,758885	-0,070957	0,269460	-3,165043	-12,976564	1,827046
11:25:14,43	0,603968	3,272971	-0,125983	-0,976025	-0,279056	-0,649031	-0,760745	-0,065695	0,269808	2,087284	-72,643252	1,816086	-0,194184	-2,218967	-0,922871	-43,213280	24,052670	14,197245	-0,760745	-0,065695	0,269808	-3,069796	-12,924759	1,816086	-0,760745	-0,065695	0,269808	-3,069796	-12,924759	1,816086
11:25:14,48	0,603968	3,272971	-0,125983	-0,976025	-0,279056	-0,649031	-0,761373	-0,070254	0,269448	2,338420	-72,608073	1,796031	-0,197257	-2,215557	-0,922905	-43,254164	24,026793	14,201677	-0,761373	-0,070254	0,269448	-3,176490	-12,840272	1,796031	-0,761373	-0,070254	0,269448	-3,176490	-12,840272	1,796031
11:25:14,54	0,603968	3,272971	-0,125983	-0,976025	-0,279056	-0,649031	-0,761575	-0,068724	0,267128	2,270898	-72,647115	1,832270	-0,195967	-2,220601	-0,920934	-43,208785	23,989359	14,178906	-0,761575	-0,068724	0,267128	-3,123939	-12,863512	1,832270	-0,761575	-0,068724	0,267128	-3,123939	-12,863512	1,832270
11:25:14,59	0,603968	3,272971	-0,125983	-0,976025	-0,279056	-0,649031	-0,761575	-0,068724	0,267128	2,270898	-72,647115	1,832270	-0,195523	-2,217523	-0,922925	-43,262799	23,980006	14,166371	-0,761760	-0,067813	0,268262	-3,157880	-12,867163	1,815917	-0,761760	-0,067813	0,268262	-3,157880	-12,867163	1,815917
11:25:14,64	0,603968	3,272971	-0,125983	-0,976025	-0,279056	-0,649031	-0,761760	-0,067813	0,268262	2,165439	-72,665318	1,815917	-0,193565	-2,216883	-0,921726	-43,163236	23,942818	14,149325	-0,761760	-0,067813	0,268262	-3,157880	-12,867163	1,815917	-0,761760	-0,067813	0,268262	-3,157880	-12,867163	1,815917
11:25:14,69	0,603968	3,272971	-0,125983	-0,976025	-0,279056	-0,649031	-0,987985	-0,063311	0,411118	2,032472	-68,485210	1,716590	-0,086310	-2,019355	-0,780069	-29,404474	16,095685	14,067045	-0,987985	-0,063311	0,411118	-2,937432	9,071620	1,716590	-0,987985	-0,063311	0,411118	-2,937432	9,071620	1,716590
11:25:14,74	0,603968	3,272971	-0,125983	-0,976025	-0,279056	-0,649031	-0,664404	-0,051914	0,425209	1,828596	-59,753641	1,678523	-0,257971	-2,293886	-0,765978	-36,220271	20,479707	14,028977	-0,664404	-0,051914	0,425209	-2,246633	-7,597947	1,678523	-0,664404	-0,051914	0,425209	-2,246633	-7,597947	1,678523
11:25:14,79	0,603968	3,272971	-0,125983	-0,976025	-0,279056	-0,649031	-0,664404	-0,051914	0,425209	1,828596	-59,753641	1,678523	-0,361856	-2,479852	-0,997026	-41,453245	23,230481	14,096342	-0,664404	-0,051914	0,425209	-2,246633	-7,597947	1,678523	-0,664404	-0,051914	0,425209	-2,246633	-7,597947	1,678523
11:25:14,84	0,603965	3,272968	-0,125973	-0,976003	-0,229059	-0,649007	-0,451410	-0,054929	0,194161	1,751147	-54,585232	1,745888	-0,339505	-2,451172	-1,032612	-39,173551	21,806184	14,081285	-0,451410	-0,054929	0,194161	-2,560788	-19,149559	1,745888	-0,451410	-0,054929	0,194161	-2,560788	-19,149559	1,745888
11:25:14,89	0,603965	3,272968	-0,125973	-0,976003	-0,229059	-0,649007	-0,490399	-0,060201	0,156602	1,918792	-53,938756	1,713330	-0,337796	-2,448722	-1,034585	-39,190804	21,801289	14,063785	-0,490399	-0,060201	0,156602	-2,806991	-15,442413	1,713330	-0,490399	-0,060201	0,156602	-2,806991	-15,442413	1,713330
11:25:14,94	0,603965	3,272968	-0,125973	-0,976003	-0,229059	-0,649007	-0,497101	-0,061890	0,160136	1,999846	-54,197987	1,734596	-0,332982	-2,443763	-1,031051	-39,116923	21,750786	14,085051	-0,497101	-0,061890	0,160136	-2,858558	-15,175595	1,734596	-0,497101	-0,061890	0,160136	-2,858558	-15,175595	1,734596
11:25:14,99	0,603965	3,272968	-0,125973	-0,976003	-0,229059	-0,649007	-0,492356	-0,061866	0,155854	2,031859	-54,018839	1,733770	-0,335375	-2,447860	-1,035333	-39,158797	21,813375	14,084225	-0,492356	-0,061866	0,155854	-2,824651	-15,368878	1,733770	-0,492356	-0,061866	0,155854	-2,824651	-15,368878	1,733770
11:25:15,04	0,603965	3,272968	-0,125973	-0,976003	-0,229059	-0,649007	-0,492356	-0,061866	0,155854	2,031859	-54,018839	1,733770	-0,340607	-2,447572	-1,031827	-39,117137	21,769097	14,079383	-0,492356	-0,061866	0,155854	-2,824651	-15,368878	1,733770	-0,492356	-0,061866	0,155854	-2,824651	-15,368878	1,733770
11:25:15,09	0,603965	3,272968	-0,125973	-0,976003	-0,229059	-0,649007	-0,490065	-0,060498	0,157829	1,922485	-53,844618	1,753962	-0,337706	-2,449160	-1,033358	-39,130222	21,752740	14,104417	-0,490065	-0,060498	0,157829	-2,826616	-15,374539	1,753962	-0,490065	-0,060498	0,157829	-2,826616	-15,374539	1,753962
11:25:15,14	0,603965	3,272968	-0,125973	-0,976003	-0,229059	-0,649007	-0,490065	-0,060498	0,157829	1,922485	-53,844618	1,753962	-0,333487	-2,445743	-1,030459	-38,704631	21,457658	14,090063	-0,490065	-0,060498	0,157829	-2,826616	-15,374539	1,753962	-0,490065	-0,060498	0,157829	-2,826616	-15,374539	1,753962
11:25:15,19	0,603965	3,272968	-0,125973	-0,976003	-0,229059	-0,649007	-0,495134	-0,062443	0,160728	1,980888	-53,592100	1,739608	-0,150129	-2,142372	-0,873025	-20,291463	10,618254	13,980253	-0,495134	-0,062443	0,160728	-2,920920	-14,724093	1,739608	-0,495134	-0,062443	0,160728	-2,920920	-14,724093	1,739608
11:25:15,24	0,603965	3,272968	-0,125973	-0,976003	-0,229059	-0,649007	-0,849540	-0,069550	0,318162	2,169837	-50,655251	1,629798	-0,339782	-2,434855	-0,849466	-27,734464	15,385252	13,925140	-0,849540	-0,069550	0,318162	-3,289864	16,033634	1,629798	-0,849540	-0,069550	0,318162	-3,289864	16,033634	1,629798
11:25:15,29	0,603965	3,272968	-0,125973	-0,976003	-0,229059	-0,649007	-0,501415	-0,051548	0,341720	1,640533	-41,382094	1,574686	-0,457021	-2,636391	-1,078829	-33,630194	18,588378	13,993628	-0,501415	-0,051548	0,341720	-2,405951	-2,020993	1,574686	-0,501415	-0,051548	0,341720	-2,405951	-2,020993	1,574686
11:25:15,34	0,603930	3,272957	-0,125992	-0,976009	-0,179007	-0,648997	-0,268260	-0,050783	0,112358	1,426921	-35,965456	1,643173	-0,435726	-2,610875	-1,119554	-31,627195	17,348563	14,018870	-0,268260	-0,050783	0,112358	-2,559581	-14,907008	1,643173	-0,268260	-0,050783	0,112358	-2,559581	-14,907008	1,643173
11:25:15,39	0,603930	3,272957	-0,125992	-0,976009	-0,179007	-0,648997	-0,304388	-0,055857	0,073548	1,609954	-35,486972	1,648293	-0,434564	-2,607640	-1,117639	-31,629272	17,339873	13,998748	-0,304388	-0,055857	0,073548	-2,774796	-11,592534	1,648293	-0,304388	-0,055857	0,073548	-2,774796	-11,592534	1,648293
11:25:15,44	0,603930	3,272957	-0,125992	-0,976009	-0,179007	-0,648997	-0,304388	-0,055857	0,073548	1,609954	-35,486972	1,648293	-0,432191	-2,609225	-1,115689	-31,619237	17,306723	13,986881	-0,304388	-0,055857	0,073548	-2,774796	-11,592534	1,648293	-0,304388	-0,055857	0,073548	-2,774796	-11,592534	1,648293
11:25:15,49	0,603930	3,272957	-0,125992	-0,976009	-0,179007	-0,648997	-0,302004	-0,053192	0,072383	1,483522	-35,354190	1,643498	-0,438064	-2,608372	-1,118804	-31,615553	17,345990	13,993953	-0,302004	-0,053192	0,072383	-2,692013	-11,646885	1,643498	-0,302004	-0,053192	0,072383	-2,692013	-11,646885	1,643498
11:25:15,54	0,603930	3,272957	-0,125992	-0,976009	-0,179007	-0,648997	-0,305866	-0,057077	0,073162	1,645804	-35,511316	1,632470	-0,432768	-2,606971	-1,118025	-31,597605	17,289700	13,982924	-0,305866	-0,057077	0,073162	-2,834759	-11,500857	1,632470	-0,305866	-0,057077	0,073162	-2,834759	-11,500857	1,632470
11:25:15,59	0,603930	3,272957	-0,125992	-0,976009	-0,179007	-0,648997	-0,303990	-0,055381	0,076274	1,548203	-35,445009	1,654837	-0,435175	-2,607747	-1,114913	-31,629356	17,297201	14,005292	-0,303990	-0,055381	0,076274	-2,799178	-11,581821	1,654837	-0,303990	-0,055381	0,076274	-2,799178	-11,581821	1,654837
11:25:15,64	0,603930	3,272957	-0,125992	-0,976009	-0,179007	-0,648997	-0,303990	-0,055381	0,076274	1,548203	-35,445009	1,654837	-0,436218	-2,609769	-1,118385	-31,564950	17,292725	13,991583	-0,303990	-0,055381	0,076274	-2,799178	-11,581821	1,654837	-0,303990	-0,055381	0,076274	-2,799178	-11,581821	1,654837
11:25:15,69	0,603930	3,272957	-0,125992	-0,976009	-0,179007	-0,648997	-0,301717	-0,055488	0,072802	1,582126	-35,268825	1,641129	-0,431647	-2,609933	-1,117240	-31,645443	17,330062	14,003366	-0,301717	-0,055488	0,072802	-2,773704	-11,584027	1,641129	-0,301717	-0,055488	0,072802	-2,773704	-11,584027	1,641129
11:25:15,74	0,603930	3,272957	-0,125992	-0,976009	-0,179007	-0,648997	-0,304738	-0,054220	0,072777	1,492621	-35,500161	1,672086	-0,435806	-2,606519	-1,118410	-31,641054	17,309442	14,022541	-0,304738	-0,054220	0,072777	-2,763680	-11,578248	1,672086	-0,304738	-0,054220	0,072777	-2,763680	-11,578248	1,672086
11:25:15,79	0,603930	3,272957	-0,125992	-0,976009	-0,179007	-0,648997	-0,304738	-0,054220	0,072777	1,492621	-35,500161	1,672086	-0,437531	-2,612618	-1,117235	-31,657657	17,356652	14,012616	-0,298594	-0,055775	0,073952	-2,772306	-11,779048	1,662161	-0,298594	-0,055775	0,073952	-2,772306	-11,779048	1,662161
11:25:15,84	0,603930	3,272957	-0,125992	-0,976009	-0,179007	-0,648997	-0,298594	-0,055775	0,073952	1,606067	-35,218654	1,662161	-0,434573	-2,604069	-1,119611	-31,630174	17,362294	13,981823	-0,298594	-0,055775	0,073952	-2,772306	-11,779048	1,662161	-0,298594	-0,055775	0,073952	-2,772306	-11,779048	1,662161
11:25:15,89	0,603930	3,272957	-0,125992	-0,976009	-0,179007	-0,648997	-0,307476	-0,054063	0,071576	1,535668	-35,659549	1,631369	-0,432788	-2,607745	-1,120724	-31,618740	17,344874	14,020349	-0,307476	-0,054063	0,071576	-2,708308	-11,522689	1,631369	-0,307476	-0,054063	0,071576	-2,708308	-11,522689	1,631369
11:25:15,94	0,603930	3,272957	-0,125992	-0,976009	-0,179007	-0,648997	-0,304430	-0,052402	0,073933	1,445580	-35,514965	1,668176	-0,437535	-2,605877	-1,117254	-31,643995	17,366004	14,018631	-0,304430	-0,052402	0,073933	-2,667979	-11,617242	1,668176	-0,304430	-0,052402	0,073933	-2,667979	-11,617242	1,668176
11:25:15,99	0,603930	3,272957	-0,125992	-0,976009	-0,179007	-0,648997	-0,303989	-0,055314	0,074674	1,527755	-35,467665	1,612381	-0,435234	-2,607714	-1,116513	-31,657473	17,293856	13,962836	-0,303989	-0,055314	0,074674	-2,814355	-11,604509	1,612381	-0,303989	-0,055314	0,074674	-2,814355	-11,604509	1,612381
11:25:16,04	0,603930	3,272957	-0,125992	-0,976009	-0,179007	-0,648997	-0,305206	-0,051314	0,075839	1,366238	-35,515502	1,612297	-0,438089	-2,604661	-1,115348	-31,620897	17,326367	13,962752	-0,305206	-0,051314	0,075839	-2,661931	-11,556851	1,612297	-0,305206	-0,051314	0,075839	-2,661931	-11,556851	1,612297
11:25:16,09	0,603930	3,272957	-0,125992	-0,976009	-0,179007	-0,648997	-0,303432	-0,054964	0,075090	1,516853	-35,438054	1,646046	-0,435815	-2,608022	-1,116096	-31,653313	17,299823	13,996501	-0,303432	-0,054964	0,075090	-2,797858	-11,618665	1,646046	-0,303432	-0,054964	0,075090	-2,797858	-11,618665	1,646046
11:25:16,15	0,603930	3,272957	-0,125992	-0,976009	-0,179007	-0,648997	-0,303432	-0,054964	0,075090	1,516853	-35,438054	1,646046	-0,436928	-2,604628	-1,117289	-31,620825	17,314545	13,963759	-0,303432	-0,054964	0,075090	-2,797858	-11,618665	1,646046	-0,303432	-0,054964	0,075090	-2,797858	-11,618665	1,646046
11:25:16,20	0,603930	3,272957	-0,125992	-0,976009	-0,179007	-0,648997	-0,306431	-0,051233	0,075086	1,356442	-35,590082	1,656764	-0,432733	-2,605916	-1,117248	-31,598777	17,344805	13,989237	-0,306431	-0,051233	0,075086	-2,665361	-11,535234	1,656764	-0,306431	-0,051233	0,075086	-2,665361	-11,535234	1,656764
11:25:16,25	0,603930	3,272957	-0,125992	-0,976009	-0,179007	-0,648997	-0,302869	-0,056014	0,075479	1,578185	-35,398352	1,631125	-0,435187	-2,609034	-1,115708	-31,640878	17,300462	13,981580	-0,302869	-0,056014	0,075479	-2,818892	-11,623123	1,631125	-0,302869	-0,056014	0,075479	-2,818892	-11,623123	1,631125
11:25:16,30	0,603930	3,272957	-0,125992	-0,976009	-0,179007	-0,648997	-0,302869	-0,056014	0,075479	1,578185	-35,398352	1,631125	-0,435210	-2,605223	-1,118052	-31,652301	17,348858	13,994926	-0,302869	-0,056014	0,075479	-2,818892	-11,623123	1,631125	-0,302869	-0,056014	0,075479	-2,818892	-11,623123	1,631125
11:25:16,35	0,603930	3,272957	-0,125992	-0,976009	-0,179007	-0,648997	-0,308302	-0,059038	0,076284	1,750045	-35,659695	1,660904	-0,435797	-2,606574	-1,117255	-31,641194	17,309452	14,007298	-0,308302	-0,059038	0,076284	-2,884447	-11,457972	1,660904	-0,308302	-0,059038	0,076284	-2,884447	-11,457972	1,660904
11:25:16,40	0,603930	3,272957	-0,125992	-0,976009	-0,179007	-0,648997	-0,303749	-0,057590	0,075877	1,692435	-35,456657	1,637079	-0,433383	-2,609060	-1,115310	-31,635600	17,334717	13,987534	-0,303749	-0,057590	0,075877	-2,828347	-11,612366	1,637079	-0,303749	-0,057590	0,075877	-2,828347	-11,612366	1,637079
11:25:16,45	0,603930	3,272957	-0,125992	-0,976009	-0,179007	-0,648997	-0,303749	-0,057590	0,075877	1,692435	-35,456657	1,637079	-0,435805	-2,606353	-1,119989	-31,646057	17,325563	13,995023	-0,303749	-0,057590	0,075877	-2,828347	-11,612366	1,637079	-0,303749	-0,057590	0,075877	-2,828347	-11,612366	1,637079
11:25:16,50	0,603930	3,272957	-0,125992	-0,976009	-0,179007	-0,648997	-0,302026	-0,056517	0,074330	1,635681	-35,378209	1,652360	-0,435173	-2,610016	-1,116856	-31,645721	17,339441	14,002814	-0,302026	-0,056517	0,074330	-2,800889	-11,669141	1,652360	-0,302026	-0,056517	0,074330	-2,800889	-11,669141	1,652360
11:25:16,55	0,603930	3,272957	-0,125992	-0,976009	-0,179007	-0,648997	-0,305031	-0,053377	0,075472	1,430312	-35,500736	1,640592	-0,436390	-2,605843	-1,115715	-31,637563	17,286120	13,991046	-0,305031	-0,053377	0,075472	-2,759781	-11,555787	1,640592	-0,305031	-0,053377	0,075472	-2,759781	-11,555787	1,640592
11:25:16,60	0,603930	3,272957	-0,125992	-0,976009	-0,179007	-0,648997	-0,301746	-0,053298	0,075109	1,460538	-35,338568	1,655627	-0,438100	-2,608649	-1,116078	-31,627892	17,320160	14,006082	-0,301746	-0,053298	0,075109	-2,723383	-11,651479	1,655627	-0,301746	-0,053298	0,075109	-2,723383	-11,651479	1,655627
11:25:16,65	0,603930	3,272957	-0,125992	-0,976009	-0,179007	-0,648997	-0,305026	-0,051390	0,074718	1,403140	-35,546520	1,682530	-0,435722	-2,610462	-1,117242	-31,624984	17,329099	13,992653	-0,305026	-0,051390	0,074718	-2,630946	-11,601993	1,682530	-0,305026	-0,051390	0,074718	-2,630946	-11,601993	1,682530
11:25:16,70	0,603930	3,272957	-0,125992	-0,976009	-0,179007	-0,648997	-0,306269	-0,051997	0,070827	1,364618	-35,540006	1,662472	-0,436966	-2,604081	-1,120360	-31,612768	17,278833	14,012927	-0,306269	-0,051997	0,070827	-2,717114	-11,497858	1,662472	-0,306269	-0,051997	0,070827	-2,717114	-11,497858	1,662472
11:25:16,75	0,603930	3,272957	-0,125992	-0,976009	-0,179007	-0,648997	-0,307127	-0,055508	0,072375	1,547858	-35,636364	1,668130	-0,434506	-2,609052	-1,119557	-31,596047	17,323679	14,003700	-0,307127	-0,055508	0,072375	-2,809547	-11,526930	1,668130	-0,307127	-0,055508	0,072375	-2,809547	-11,526930	1,668130
11:25:16,80	0,603930	3,272957	-0,125992	-0,976009	-0,179007	-0,648997	-0,301165	-0,054999	0,072369	1,535690	-35,294674	1,617896	-0,436918	-2,610002	-1,118818	-31,622681	17,301842	13,968351	-0,301165	-0,054999	0,072369	-2,781696	-11,653210	1,617896	-0,301165	-0,054999	0,072369	-2,781696	-11,653210	1,617896
11:25:16,85	0,603930	3,272957	-0,125992	-0,976009	-0,179007	-0,648997	-0,301165	-0,054999	0,072369	1,535690	-35,294674	1,617896	-0,430528	-2,603248	-1,114418	-31,301376	17,077182	13,962127	-0,301165	-0,054999	0,072369	-2,781696	-11,653210	1,617896	-0,301165	-0,054999	0,072369	-2,781696	-11,653210	1,617896
11:25:16,90	0,603930	3,272957	-0,125992	-0,976009	-0,179007	-0,648997	-0,310210	-0,057156	0,076769	1,613960	-35,374423	1,611672	-0,254574	-2,309377	-0,950609	-12,714216	5,993936	13,908827	-0,310210	-0,057156	0,076769	-2,872773	-11,022930	1,611672	-0,310210	-0,057156	0,076769	-2,872773	-11,022930	1,611672
11:25:16,95	0,603930	3,272957	-0,125992	-0,976009	-0,179007	-0,648997	-0,652686	-0,062601	0,240578	1,592298	-31,544619	1,558372	-0,411604	-2,563628	-0,932150	-18,255362	9,866775	13,815093	-0,652686	-0,062601	0,240578	-3,321847	19,691258	1,558372	-0,652686	-0,062601	0,240578	-3,321847	19,691258	1,558372
11:25:17,00	0,603930	3,272957	-0,125992	-0,976009	-0,179007	-0,648997	-0,353984	-0,053734	0,259037	1,714641	-22,747284	1,464638	-0,514755	-2,732020	-1,166057	-22,749458	12,417699	13,863245	-0,353984	-0,053734	0,259037	-2,503481	5,040453	1,464638	-0,353984	-0,053734	0,259037	-2,503481	5,040453	1,464638
11:25:17,05	0,603931	3,272990	-0,125973	-0,976015	-0,128991	-0,649003	-0,191562	-0,048242	-0,002814	1,368752	-17,181879	1,533092	-0,497572	-2,701543	-1,194001	-20,780140	11,254825	13,883547	-0,191562	-0,048242	-0,002814	-2,418246	-2,144279	1,533092	-0,191562	-0,048242	-0,002814	-2,418246	-2,144279	1,533092
11:25:17,10	0,603931	3,272990	-0,125973	-0,976015	-0,128991	-0,649003	-0,189474	-0,051351	-0,002070	1,515737	-17,154686	1,514740	-0,495923	-2,704906	-1,193257	-20,857972	11,282787	13,865195	-0,189474	-0,051351	-0,002070	-2,515341	-2,280997	1,514740	-0,189474	-0,051351	-0,002070	-2,515341	-2,280997	1,514740
11:25:17,15	0,603931	3,272990	-0,125973	-0,976015	-0,128991	-0,649003	-0,188545	-0,049908	-0,003215	1,481021	-17,110782	1,535530	-0,497637	-2,704989	-1,194402	-20,841631	11,319902	13,885984	-0,188545	-0,049908	-0,003215	-2,436794	-2,310023	1,535530	-0,188545	-0,049908	-0,003215	-2,436794	-2,310023	1,535530
11:25:17,20	0,603931	3,272990	-0,125973	-0,976015	-0,128991	-0,649003	-0,188545	-0,049908	-0,003215	1,481021	-17,110782	1,535530	-0,495873	-2,706270	-1,193626	-20,835862	11,279609	13,869742	-0,188545	-0,049908	-0,003215	-2,436794	-2,310023	1,535530	-0,188545	-0,049908	-0,003215	-2,436794	-2,310023	1,535530
11:25:17,25	0,603931	3,272990	-0,125973	-0,976015	-0,128991	-0,649003	-0,188318	-0,052076	-0,002439	1,561738	-17,073846	1,519287	-0,496530	-2,703934	-1,194428	-20,859205	11,275615	13,865729	-0,188318	-0,052076	-0,002439	-2,526251	-2,290890	1,519287	-0,188318	-0,052076	-0,002439	-2,526251	-2,290890	1,519287
11:25:17,30	0,603931	3,272990	-0,125973	-0,976015	-0,128991	-0,649003	-0,190012	-0,050339	-0,003241	1,456273	-17,180144	1,515275	-0,498844	-2,705275	-1,194392	-20,842731	11,286306	13,899198	-0,190012	-0,050339	-0,003241	-2,495346	-2,264222	1,515275	-0,190012	-0,050339	-0,003241	-2,495346	-2,264222	1,515275
11:25:17,35	0,603931	3,272990	-0,125973	-0,976015	-0,128991	-0,649003	-0,187693	-0,049006	-0,003206	1,404428	-17,050658	1,548744	-0,498328	-2,696574	-1,195462	-20,501188	11,061808	13,866302	-0,187693	-0,049006	-0,003206	-2,442514	-2,316743	1,548744	-0,187693	-0,049006	-0,003206	-2,442514	-2,316743	1,548744
11:25:17,40	0,603931	3,272990	-0,125973	-0,976015	-0,128991	-0,649003	-0,195487	-0,045102	-0,004275	1,177808	-17,047909	1,515847	-0,347879	-2,449905	-1,040551	-4,639183	1,695526	13,773730	-0,195487	-0,045102	-0,004275	-2,362725	-1,702170	1,515847	-0,195487	-0,045102	-0,004275	-2,362725	-1,702170	1,515847
11:25:17,45	0,603931	3,272990	-0,125973	-0,976015	-0,128991	-0,649003	-0,484333	-0,052061	0,150635	1,359214	-13,647867	1,423275	-0,523064	-2,729465	-1,017783	-11,379745	5,826859	13,831598	-0,484333	-0,052061	0,150635	-2,727555	24,372283	1,423275	-0,484333	-0,052061	0,150635	-2,727555	24,372283	1,423275
11:25:17,50	0,603931	3,272990	-0,125973	-0,976015	-0,128991	-0,649003	0,066130	-0,047815	-0,053565	1,160548	0,754945	1,439765	-0,626787	-2,924498	-1,244752	-16,944127	8,825300	13,790220	0,066130	-0,047815	-0,053565	-2,592964	-4,436269	1,439765	0,066130	-0,047815	-0,053565	-2,592964	-4,436269	1,439765
11:25:17,55	0,603912	3,272966	-0,125982	-0,976002	-0,078970	-0,648995	0,066130	-0,047815	-0,053565	1,160548	0,754945	1,439765	-0,601693	-2,888885	-1,281157	-14,723479	7,361487	13,791040	0,066130	-0,047815	-0,053565	-2,592964	-4,436269	1,439765	0,066130	-0,047815	-0,053565	-2,592964	-4,436269	1,439765
11:25:17,60	0,603912	3,272966	-0,125982	-0,976002	-0,078970	-0,648995	0,022741	-0,051741	-0,089970	1,207282	1,153771	1,440586	-0,606980	-2,888030	-1,283457	-14,702609	7,356027	13,834870	0,022741	-0,051741	-0,089970	-2,854355	-0,631423	1,440586	0,022741	-0,051741	-0,089970	-2,854355	-0,631423	1,440586
11:25:17,65	0,603912	3,272966	-0,125982	-0,976002	-0,078970	-0,648995	0,024645	-0,046735	-0,092271	0,952680	1,273566	1,484415	-0,605266	-2,885452	-1,281153	-14,736319	7,386944	13,830638	0,024645	-0,046735	-0,092271	-2,715992	-0,661066	1,484415	0,024645	-0,046735	-0,092271	-2,715992	-0,661066	1,484415
11:25:17,70	0,603912	3,272966	-0,125982	-0,976002	-0,078970	-0,648995	0,022147	-0,049957	-0,088809	1,110853	1,086477	1,464921	-0,608199	-2,889967	-1,281536	-14,739724	7,377679	13,819742	0,022147	-0,049957	-0,088809	-2,810735	-0,652039	1,464921	0,022147	-0,049957	-0,088809	-2,810735	-0,652039	1,464921
11:25:17,75	0,603912	3,272966	-0,125982	-0,976002	-0,078970	-0,648995	0,022147	-0,049957	-0,088809	1,110853	1,086477	1,464921	-0,605299	-2,888311	-1,283091	-14,743561	7,351373	13,825477	0,022147	-0,049957	-0,088809	-2,810735	-0,652039	1,464921	0,022147	-0,049957	-0,088809	-2,810735	-0,652039	1,464921
11:25:17,80	0,603912	3,272966	-0,125982	-0,976002	-0,078970	-0,648995	0,026798	-0,047871	-0,093830	1,000430	1,333179	1,495725	-0,607073	-2,890463	-1,285017	-14,753604	7,372378	13,846180	0,026798	-0,047871	-0,093830	-2,757441	-0,770457	1,495725	0,026798	-0,047871	-0,093830	-2,757441	-0,770457	1,495725
11:25:17,85	0,603912	3,272966	-0,125982	-0,976002	-0,078970	-0,648995	0,026798	-0,047871	-0,093830	1,000430	1,333179	1,495725	-0,602975	-2,888464	-1,282681	-14,773113	7,402525	13,866310	0,023018	-0,050420	-0,091495	-2,808646	-0,702263	1,515856	0,023018	-0,050420	-0,091495	-2,808646	-0,702263	1,515856
11:25:17,90	0,603912	3,272966	-0,125982	-0,976002	-0,078970	-0,648995	0,025512	-0,049798	-0,092285	1,097308	1,236201	1,495883	-0,604761	-2,890313	-1,283472	-14,781345	7,384559	13,846337	0,025512	-0,049798	-0,092285	-2,811826	-0,766496	1,495883	0,025512	-0,049798	-0,092285	-2,811826	-0,766496	1,495883
11:25:17,95	0,603912	3,272966	-0,125982	-0,976002	-0,078970	-0,648995	0,025512	-0,049798	-0,092285	1,097308	1,236201	1,495883	-0,607694	-2,892991	-1,279191	-14,787505	7,375336	13,847441	0,029298	-0,048597	-0,088004	-2,791070	-0,867558	1,496986	0,029298	-0,048597	-0,088004	-2,791070	-0,867558	1,496986
11:25:18,00	0,603912	3,272966	-0,125982	-0,976002	-0,078970	-0,648995	0,029298	-0,048597	-0,088004	1,023797	1,432365	1,496986	-0,604117	-2,894073	-1,280359	-14,775634	7,388662	13,824688	0,029298	-0,048597	-0,088004	-2,791070	-0,867558	1,496986	0,029298	-0,048597	-0,088004	-2,791070	-0,867558	1,496986
11:25:18,05	0,603912	3,272966	-0,125982	-0,976002	-0,078970	-0,648995	0,027930	-0,047860	-0,091546	1,011231	1,367478	1,436819	-0,607648	-2,891438	-1,282733	-14,769186	7,394506	13,787273	0,027930	-0,047860	-0,091546	-2,745777	-0,825009	1,436819	0,027930	-0,047860	-0,091546	-2,745777	-0,825009	1,436819
11:25:18,10	0,603912	3,272966	-0,125982	-0,976002	-0,078970	-0,648995	0,027930	-0,047860	-0,091546	1,011231	1,367478	1,436819	-0,608751	-2,889634	-1,280758	-14,726842	7,386795	13,814538	0,027930	-0,047860	-0,091546	-2,745777	-0,825009	1,436819	0,027930	-0,047860	-0,091546	-2,745777	-0,825009	1,436819
11:25:18,15	0,603912	3,272966	-0,125982	-0,976002	-0,078970	-0,648995	0,026919	-0,046003	-0,089572	0,929184	1,355462	1,464083	-0,604652	-2,893944	-1,281126	-14,740892	7,365306	13,819131	0,028603	-0,051708	-0,089939	-2,858903	-0,803734	1,468677	0,028603	-0,051708	-0,089939	-2,858903	-0,803734	1,468677
11:25:18,20	0,603912	3,272966	-0,125982	-0,976002	-0,078970	-0,648995	0,028603	-0,051708	-0,089939	1,200211	1,441563	1,468677	-0,605891	-2,889807	-1,279980	-14,767465	7,389883	13,834430	0,028603	-0,051708	-0,089939	-2,858903	-0,803734	1,468677	0,028603	-0,051708	-0,089939	-2,858903	-0,803734	1,468677
11:25:18,25	0,603912	3,272966	-0,125982	-0,976002	-0,078970	-0,648995	0,025639	-0,048566	-0,088793	1,044826	1,252157	1,483975	-0,604107	-2,891550	-1,282310	-14,752704	7,362497	13,815487	0,025639	-0,048566	-0,088793	-2,767643	-0,760500	1,483975	0,025639	-0,048566	-0,088793	-2,767643	-0,760500	1,483975
11:25:18,30	0,603912	3,272966	-0,125982	-0,976002	-0,078970	-0,648995	0,026257	-0,050983	-0,091123	1,154137	1,310781	1,465033	-0,602903	-2,888323	-1,281894	-14,749911	7,428474	13,866457	0,026257	-0,050983	-0,091123	-2,848012	-0,750406	1,465033	0,026257	-0,050983	-0,091123	-2,848012	-0,750406	1,465033
11:25:18,36	0,603912	3,272966	-0,125982	-0,976002	-0,078970	-0,648995	0,022860	-0,050412	-0,090707	1,182988	1,103583	1,516003	-0,605312	-2,882586	-1,282358	-14,757368	7,406182	13,808396	0,022860	-0,050412	-0,090707	-2,774350	-0,690964	1,516003	0,022860	-0,050412	-0,090707	-2,774350	-0,690964	1,516003
11:25:18,41	0,603912	3,272966	-0,125982	-0,976002	-0,078970	-0,648995	0,019096	-0,045458	-0,091171	0,902339	0,912536	1,457941	-0,602950	-2,890492	-1,280354	-14,776576	7,412407	13,850415	0,019096	-0,045458	-0,091171	-2,666099	-0,586526	1,457941	0,019096	-0,045458	-0,091171	-2,666099	-0,586526	1,457941
11:25:18,45	0,603912	3,272966	-0,125982	-0,976002	-0,078970	-0,648995	0,024761	-0,051456	-0,089167	1,210030	1,187374	1,499960	-0,602524	-2,883535	-1,283025	-14,761857	7,405037	13,817631	0,024761	-0,051456	-0,089167	-2,829263	-0,756400	1,499960	0,024761	-0,051456	-0,089167	-2,829263	-0,756400	1,499960
11:25:18,50	0,603912	3,272966	-0,125982	-0,976002	-0,078970	-0,648995	0,018524	-0,048346	-0,091839	1,049313	0,879445	1,467177	-0,604714	-2,887515	-1,285809	-14,751732	7,394042	13,838491	0,018524	-0,048346	-0,091839	-2,745885	-0,574668	1,467177	0,018524	-0,048346	-0,091839	-2,745885	-0,574668	1,467177
11:25:18,55	0,603912	3,272966	-0,125982	-0,976002	-0,078970	-0,648995	0,023066	-0,048440	-0,094622	1,049705	1,129887	1,488037	-0,600062	-2,890128	-1,282340	-14,797534	7,392570	13,803305	0,023003	-0,053775	-0,091153	-2,918379	-0,718026	1,452850	0,023003	-0,053775	-0,091153	-2,918379	-0,718026	1,452850
11:25:18,60	0,603912	3,272966	-0,125982	-0,976002	-0,078970	-0,648995	0,027232	-0,046778	-0,091929	0,970940	1,321261	1,452264	-0,601207	-2,885396	-1,281960	-14,776012	7,410569	13,808778	0,027232	-0,046778	-0,091929	-2,701113	-0,816445	1,452264	0,027232	-0,046778	-0,091929	-2,701113	-0,816445	1,452264
11:25:18,65	0,603912	3,272966	-0,125982	-0,976002	-0,078970	-0,648995	0,027232	-0,046778	-0,091929	0,970940	1,321261	1,452264	-0,608248	-2,889810	-1,279233	-14,778698	7,406913	13,805158	0,026820	-0,046527	-0,088047	-2,704469	-0,810054	1,454703	0,026820	-0,046527	-0,088047	-2,704469	-0,810054	1,454703
11:25:18,70	0,603912	3,272966	-0,125982	-0,976002	-0,078970	-0,648995	0,023601	-0,050131	-0,091117	1,147135	1,145416	1,491282	-0,603517	-2,888824	-1,282303	-14,757662	7,408394	13,841737	0,023601	-0,050131	-0,091117	-2,788182	-0,707260	1,491282	0,023601	-0,050131	-0,091117	-2,788182	-0,707260	1,491282
11:25:18,75	0,603912	3,272966	-0,125982	-0,976002	-0,078970	-0,648995	0,023601	-0,050131	-0,091117	1,147135	1,145416	1,491282	-0,607091	-2,890498	-1,281516	-14,770689	7,382233	13,859068	0,023601	-0,050131	-0,091117	-2,788182	-0,707260	1,491282	0,023601	-0,050131	-0,091117	-2,788182	-0,707260	1,491282
11:25:18,80	0,603912	3,272966	-0,125982	-0,976002	-0,078970	-0,648995	0,026837	-0,047873	-0,090330	1,000530	1,315504	1,508614	-0,604672	-2,890282	-1,280375	-14,758424	7,410526	13,815998	0,026837	-0,047873	-0,090330	-2,757504	-0,791223	1,508614	0,026837	-0,047873	-0,090330	-2,757504	-0,791223	1,508614
11:25:18,85	0,603912	3,272966	-0,125982	-0,976002	-0,078970	-0,648995	0,025441	-0,049860	-0,089188	1,134470	1,239365	1,465543	-0,605938	-2,891131	-1,280006	-14,796102	7,389929	13,810311	0,025441	-0,049860	-0,089188	-2,779513	-0,757743	1,465543	0,025441	-0,049860	-0,089188	-2,779513	-0,757743	1,465543
11:25:18,90	0,603912	3,272966	-0,125982	-0,976002	-0,078970	-0,648995	0,026809	-0,049187	-0,088819	1,062834	1,288199	1,459856	-0,610632	-2,890278	-1,281154	-14,792458	7,430499	13,845503	0,026809	-0,049187	-0,088819	-2,798375	-0,816342	1,459856	0,026809	-0,049187	-0,088819	-2,798375	-0,816342	1,459856
11:25:18,95	0,603912	3,272966	-0,125982	-0,976002	-0,078970	-0,648995	0,019651	-0,051136	-0,087659	1,166264	0,909249	1,475586	-0,607743	-2,892629	-1,280008	-14,825742	7,417428	13,820654	0,019651	-0,051136	-0,087659	-2,847886	-0,633315	1,475586	0,019651	-0,051136	-0,087659	-2,847886	-0,633315	1,475586
11:25:19,00	0,603912	3,272966	-0,125982	-0,976002	-0,078970	-0,648995	0,019651	-0,051136	-0,087659	1,166264	0,909249	1,475586	-0,603545	-2,886766	-1,280389	-14,776566	7,424529	13,827048	0,019651	-0,051136	-0,087659	-2,847886	-0,633315	1,475586	0,019651	-0,051136	-0,087659	-2,847886	-0,633315	1,475586
11:25:19,05	0,603912	3,272966	-0,125982	-0,976002	-0,078970	-0,648995	0,021833	-0,049078	-0,089202	1,096871	1,029019	1,476593	-0,607791	-2,889252	-1,284676	-14,821845	7,397671	13,833004	0,021833	-0,049078	-0,089202	-2,755740	-0,684836	1,476593	0,021833	-0,049078	-0,089202	-2,755740	-0,684836	1,476593
11:25:19,10	0,603912	3,272966	-0,125982	-0,976002	-0,078970	-0,648995	0,026108	-0,046644	-0,093489	0,924395	1,225576	1,482550	-0,605877	-2,892441	-1,281513	-14,762566	7,386761	13,844514	0,026108	-0,046644	-0,093489	-2,737134	-0,823928	1,482550	0,026108	-0,046644	-0,093489	-2,737134	-0,823928	1,482550
11:25:19,15	0,603912	3,272966	-0,125982	-0,976002	-0,078970	-0,648995	0,027913	-0,049895	-0,090327	1,113681	1,376195	1,494060	-0,601194	-2,886092	-1,277679	-14,784755	7,426956	13,816377	0,027913	-0,049895	-0,090327	-2,803116	-0,814951	1,494060	0,027913	-0,049895	-0,090327	-2,803116	-0,814951	1,494060
11:25:19,20	0,603912	3,272966	-0,125982	-0,976002	-0,078970	-0,648995	0,020073	-0,050777	-0,086493	1,183219	0,929239	1,465923	-0,605834	-2,890374	-1,283464	-14,736213	7,389802	13,831306	0,020073	-0,050777	-0,086493	-2,802752	-0,646524	1,465923	0,020073	-0,050777	-0,086493	-2,802752	-0,646524	1,465923
11:25:19,25	0,603912	3,272966	-0,125982	-0,976002	-0,078970	-0,648995	0,026102	-0,048899	-0,092277	1,077676	1,303341	1,480852	-0,610671	-2,891579	-1,280767	-14,815410	7,433844	13,850256	0,026102	-0,048899	-0,092277	-2,760900	-0,745665	1,480852	0,026102	-0,048899	-0,092277	-2,760900	-0,745665	1,480852
11:25:19,30	0,603912	3,272966	-0,125982	-0,976002	-0,078970	-0,648995	0,029563	-0,045313	-0,089580	0,889750	1,392713	1,499801	-0,605910	-2,888792	-1,281165	-14,785783	7,428707	13,827040	0,024769	-0,048043	-0,089978	-2,729302	-0,772728	1,476585	0,024769	-0,048043	-0,089978	-2,729302	-0,772728	1,476585
11:25:19,35	0,603912	3,272966	-0,125982	-0,976002	-0,078970	-0,648995	0,026385	-0,048968	-0,092716	1,091463	1,245007	1,449198	-0,605917	-2,890654	-1,283902	-14,794369	7,435183	13,799653	0,026385	-0,048968	-0,092716	-2,752492	-0,826222	1,449198	0,026385	-0,048968	-0,092716	-2,752492	-0,826222	1,449198
11:25:19,40	0,603912	3,272966	-0,125982	-0,976002	-0,078970	-0,648995	0,021877	-0,049029	-0,090767	1,071681	1,018157	1,477349	-0,603610	-2,886780	-1,281953	-14,799313	7,411526	13,827804	0,021877	-0,049029	-0,090767	-2,777072	-0,699224	1,477349	0,021877	-0,049029	-0,090767	-2,777072	-0,699224	1,477349
11:25:19,45	0,603912	3,272966	-0,125982	-0,976002	-0,078970	-0,648995	0,024444	-0,044416	-0,087670	0,841579	1,146782	1,470061	-0,608888	-2,886697	-1,278857	-14,798610	7,422396	13,820516	0,024444	-0,044416	-0,087670	-2,645067	-0,772059	1,470061	0,024444	-0,044416	-0,087670	-2,645067	-0,772059	1,470061
11:25:19,50	0,603912	3,272966	-0,125982	-0,976002	-0,078970	-0,648995	0,024182	-0,049130	-0,090727	1,105289	1,176294	1,491060	-0,604675	-2,888827	-1,281914	-14,751992	7,416928	13,841514	0,024182	-0,049130	-0,090727	-2,751419	-0,722025	1,491060	0,024182	-0,049130	-0,090727	-2,751419	-0,722025	1,491060
11:25:19,55	0,603912	3,272966	-0,125982	-0,976002	-0,078970	-0,648995	0,024182	-0,049130	-0,090727	1,105289	1,176294	1,491060	-0,610662	-2,892370	-1,279601	-14,813210	7,424180	13,844253	0,024182	-0,049130	-0,090727	-2,751419	-0,722025	1,491060	0,024182	-0,049130	-0,090727	-2,751419	-0,722025	1,491060
11:25:19,60	0,603912	3,272966	-0,125982	-0,976002	-0,078970	-0,648995	0,030244	-0,045716	-0,088414	0,903422	1,434862	1,493799	-0,606540	-2,884735	-1,281162	-14,778453	7,392237	13,850513	0,030244	-0,045716	-0,088414	-2,685271	-0,939302	1,493799	0,030244	-0,045716	-0,088414	-2,685271	-0,939302	1,493799
11:25:19,65	0,603912	3,272966	-0,125982	-0,976002	-0,078970	-0,648995	0,021571	-0,045469	-0,089975	0,880302	1,029939	1,500059	-0,605956	-2,890993	-1,280788	-14,806934	7,402879	13,811330	0,026699	-0,049103	-0,089601	-2,790345	-0,829272	1,460876	0,026699	-0,049103	-0,089601	-2,790345	-0,829272	1,460876
11:25:19,70	0,603912	3,272966	-0,125982	-0,976002	-0,078970	-0,648995	0,026699	-0,049103	-0,089601	1,064256	1,266601	1,460876	-0,604145	-2,891842	-1,282727	-14,788286	7,407893	13,798131	0,026529	-0,051096	-0,091540	-2,829494	-0,811111	1,447676	0,026529	-0,051096	-0,091540	-2,829494	-0,811111	1,447676
11:25:19,75	0,603912	3,272966	-0,125982	-0,976002	-0,078970	-0,648995	0,023665	-0,050080	-0,090744	1,121840	1,122435	1,491181	-0,603593	-2,888854	-1,281930	-14,791751	7,401933	13,841636	0,023665	-0,050080	-0,090744	-2,809467	-0,735238	1,491181	0,023665	-0,050080	-0,090744	-2,809467	-0,735238	1,491181
11:25:19,80	0,603912	3,272966	-0,125982	-0,976002	-0,078970	-0,648995	0,023665	-0,050080	-0,090744	1,121840	1,122435	1,491181	-0,606634	-2,885805	-1,280451	-14,845695	7,427936	13,798443	0,023665	-0,050080	-0,090744	-2,809467	-0,735238	1,491181	0,023665	-0,050080	-0,090744	-2,809467	-0,735238	1,491181
11:25:19,85	0,603912	3,272966	-0,125982	-0,976002	-0,078970	-0,648995	0,022545	-0,045922	-0,089264	0,901152	1,004473	1,447989	-0,605411	-2,887858	-1,282348	-14,815488	7,406535	13,827579	0,023711	-0,048008	-0,091161	-2,762420	-0,759324	1,477125	0,023711	-0,048008	-0,091161	-2,762420	-0,759324	1,477125
11:25:19,90	0,603912	3,272966	-0,125982	-0,976002	-0,078970	-0,648995	0,023711	-0,048008	-0,091161	1,006170	1,101987	1,477125	-0,602363	-2,890363	-1,281917	-14,764477	7,377247	13,830855	0,023711	-0,048008	-0,091161	-2,762420	-0,759324	1,477125	0,023711	-0,048008	-0,091161	-2,762420	-0,759324	1,477125
11:25:19,95	0,603912	3,272966	-0,125982	-0,976002	-0,078970	-0,648995	0,023255	-0,051197	-0,089598	1,158146	1,112935	1,460800	-0,602421	-2,889058	-1,280785	-14,792414	7,377184	13,811254	0,023255	-0,051197	-0,089598	-2,860826	-0,712583	1,460800	0,023255	-0,051197	-0,089598	-2,860826	-0,712583	1,460800
11:25:20,00	0,603912	3,272966	-0,125982	-0,976002	-0,078970	-0,648995	0,023255	-0,051197	-0,089598	1,158146	1,112935	1,460800	-0,604732	-2,890235	-1,279988	-14,786599	7,413813	13,830690	0,023255	-0,051197	-0,089598	-2,860826	-0,712583	1,460800	0,023255	-0,051197	-0,089598	-2,860826	-0,712583	1,460800
11:25:20,05	0,603912	3,272966	-0,125982	-0,976002	-0,078970	-0,648995	0,024844	-0,046672	-0,089599	0,959822	1,158999	1,481245	-0,607134	-2,888171	-1,280786	-14,805570	7,427495	13,831699	0,024844	-0,046672	-0,089599	-2,703912	-0,791233	1,481245	0,024844	-0,046672	-0,089599	-2,703912	-0,791233	1,481245
11:25:20,10	0,603912	3,272966	-0,125982	-0,976002	-0,078970	-0,648995	0,025454	-0,048390	-0,091162	1,035905	1,204274	1,457332	-0,605951	-2,889559	-1,282349	-14,800501	7,409234	13,807786	0,025454	-0,048390	-0,091162	-2,762733	-0,793896	1,457332	0,025454	-0,048390	-0,091162	-2,762733	-0,793896	1,457332
11:25:20,15	0,603912	3,272966	-0,125982	-0,976002	-0,078970	-0,648995	0,025454	-0,048390	-0,091162	1,035905	1,204274	1,457332	-0,603623	-2,889540	-1,282726	-14,806155	7,395439	13,822572	0,025454	-0,048390	-0,091162	-2,762733	-0,793896	1,457332	0,025454	-0,048390	-0,091162	-2,762733	-0,793896	1,457332
11:25:20,20	0,603912	3,272966	-0,125982	-0,976002	-0,078970	-0,648995	0,024273	-0,050397	-0,091539	1,125481	1,144862	1,472118	-0,603566	-2,891520	-1,281157	-14,792505	7,408559	13,821614	0,024273	-0,050397	-0,091539	-2,830685	-0,760597	1,472118	0,024273	-0,050397	-0,091539	-2,830685	-0,760597	1,472118
11:25:20,25	0,603912	3,272966	-0,125982	-0,976002	-0,078970	-0,648995	0,025960	-0,051436	-0,089970	1,197717	1,237812	1,471159	-0,604769	-2,886916	-1,278822	-14,794155	7,413700	13,854766	0,022574	-0,048093	-0,087635	-2,747808	-0,714309	1,504311	0,022574	-0,048093	-0,087635	-2,747808	-0,714309	1,504311
11:25:20,30	0,603912	3,272966	-0,125982	-0,976002	-0,078970	-0,648995	0,022574	-0,048093	-0,087635	1,027476	1,057770	1,504311	-0,605363	-2,892997	-1,282721	-14,816402	7,432745	13,818211	0,022574	-0,048093	-0,087635	-2,747808	-0,714309	1,504311	0,022574	-0,048093	-0,087635	-2,747808	-0,714309	1,504311
11:25:20,35	0,603912	3,272966	-0,125982	-0,976002	-0,078970	-0,648995	0,028138	-0,050619	-0,091535	1,164192	1,318300	1,467757	-0,606605	-2,892726	-1,281563	-14,831812	7,389409	13,820947	0,028138	-0,050619	-0,091535	-2,809375	-0,890540	1,467757	0,028138	-0,050619	-0,091535	-2,809375	-0,890540	1,467757
11:25:20,40	0,603912	3,272966	-0,125982	-0,976002	-0,078970	-0,648995	0,020591	-0,047686	-0,093097	1,030554	0,976621	1,469269	-0,604130	-2,884994	-1,284284	-14,762970	7,423705	13,819723	0,020591	-0,047686	-0,093097	-2,712759	-0,639735	1,469269	0,020591	-0,047686	-0,093097	-2,712759	-0,639735	1,469269
11:25:20,45	0,603912	3,272966	-0,125982	-0,976002	-0,078970	-0,648995	0,020717	-0,048392	-0,088417	1,052840	0,963060	1,500539	-0,603581	-2,885457	-1,279604	-14,787618	7,421277	13,850994	0,020717	-0,048392	-0,088417	-2,745895	-0,663217	1,500539	0,020717	-0,048392	-0,088417	-2,745895	-0,663217	1,500539
11:25:20,50	0,603912	3,272966	-0,125982	-0,976002	-0,078970	-0,648995	0,022928	-0,045540	-0,090003	0,916967	1,035468	1,482774	-0,607157	-2,885946	-1,281189	-14,818279	7,453312	13,833229	0,022928	-0,045540	-0,090003	-2,657913	-0,764382	1,482774	0,022928	-0,045540	-0,090003	-2,657913	-0,764382	1,482774
11:25:20,55	0,603912	3,272966	-0,125982	-0,976002	-0,078970	-0,648995	0,022928	-0,045540	-0,090003	0,916967	1,035468	1,482774	-0,605986	-2,887442	-1,279613	-14,819323	7,431969	13,850958	0,022928	-0,045540	-0,090003	-2,657913	-0,764382	1,482774	0,022928	-0,045540	-0,090003	-2,657913	-0,764382	1,482774
11:25:20,60	0,603912	3,272966	-0,125982	-0,976002	-0,078970	-0,648995	0,022278	-0,045903	-0,088034	0,956969	1,011012	1,506214	-0,606517	-2,885564	-1,279220	-14,799609	7,466948	13,856668	0,022278	-0,045903	-0,088034	-2,646380	-0,737803	1,506214	0,022278	-0,045903	-0,088034	-2,646380	-0,737803	1,506214
11:25:20,65	0,603912	3,272966	-0,125982	-0,976002	-0,078970	-0,648995	0,027156	-0,048619	-0,089613	1,040830	1,249118	1,466661	-0,606604	-2,891147	-1,280800	-14,841780	7,425013	13,817115	0,027156	-0,048619	-0,089613	-2,775772	-0,882625	1,466661	0,027156	-0,048619	-0,089613	-2,775772	-0,882625	1,466661
11:25:20,70	0,603912	3,272966	-0,125982	-0,976002	-0,078970	-0,648995	0,021262	-0,047947	-0,090805	1,014364	0,959726	1,448986	-0,607153	-2,888742	-1,280030	-14,825175	7,443741	13,812493	0,021262	-0,047947	-0,090805	-2,749483	-0,709310	1,448986	0,021262	-0,047947	-0,090805	-2,749483	-0,709310	1,448986
11:25:20,75	0,603912	3,272966	-0,125982	-0,976002	-0,078970	-0,648995	0,021262	-0,047947	-0,090805	1,014364	0,959726	1,448986	-0,603568	-2,885774	-1,282726	-14,789371	7,453616	13,834522	0,020985	-0,048562	-0,091539	-2,723287	-0,688002	1,484067	0,020985	-0,048562	-0,091539	-2,723287	-0,688002	1,484067
11:25:20,80	0,603912	3,272966	-0,125982	-0,976002	-0,078970	-0,648995	0,020985	-0,048562	-0,091539	1,088843	0,959300	1,484067	-0,604264	-2,885889	-1,281945	-14,817891	7,394714	13,856541	0,021432	-0,048016	-0,090758	-2,774093	-0,695104	1,506087	0,021432	-0,048016	-0,090758	-2,774093	-0,695104	1,506087
11:25:20,85	0,603912	3,272966	-0,125982	-0,976002	-0,078970	-0,648995	0,021432	-0,048016	-0,090758	0,995189	0,987315	1,506087	-0,608247	-2,889459	-1,280768	-14,783163	7,442580	13,836403	0,021432	-0,048016	-0,090758	-2,774093	-0,695104	1,506087	0,021432	-0,048016	-0,090758	-2,774093	-0,695104	1,506087
11:25:20,90	0,603912	3,272966	-0,125982	-0,976002	-0,078970	-0,648995	0,026516	-0,046352	-0,089582	0,967472	1,257808	1,485949	-0,605363	-2,888510	-1,281540	-14,795861	7,413110	13,851234	0,024252	-0,048375	-0,090354	-2,756647	-0,759943	1,500780	0,024252	-0,048375	-0,090354	-2,756647	-0,759943	1,500780
11:25:20,95	0,603912	3,272966	-0,125982	-0,976002	-0,078970	-0,648995	0,023590	-0,050676	-0,088031	1,155551	1,083010	1,495385	-0,603040	-2,889087	-1,279218	-14,821174	7,422100	13,845840	0,023590	-0,050676	-0,088031	-2,822491	-0,768835	1,495385	0,023590	-0,050676	-0,088031	-2,822491	-0,768835	1,495385
11:25:21,00	0,603912	3,272966	-0,125982	-0,976002	-0,078970	-0,648995	0,023590	-0,050676	-0,088031	1,155551	1,083010	1,495385	-0,604811	-2,889306	-1,283099	-14,816693	7,426699	13,852809	0,024665	-0,049252	-0,091913	-2,778528	-0,795740	1,502355	0,024665	-0,049252	-0,091913	-2,778528	-0,795740	1,502355
11:25:21,05	0,603912	3,272966	-0,125982	-0,976002	-0,078970	-0,648995	0,021535	-0,050217	-0,093485	1,161710	0,988579	1,475253	-0,602409	-2,887078	-1,284671	-14,795363	7,441855	13,825707	0,021535	-0,050217	-0,093485	-2,780320	-0,701880	1,475253	0,021535	-0,050217	-0,093485	-2,780320	-0,701880	1,475253
11:25:21,10	0,603912	3,272966	-0,125982	-0,976002	-0,078970	-0,648995	0,029299	-0,047134	-0,089212	0,931219	1,393425	1,473983	-0,608961	-2,892260	-1,280398	-14,829496	7,380527	13,824437	0,029299	-0,047134	-0,089212	-2,768800	-0,906528	1,473983	0,029299	-0,047134	-0,089212	-2,768800	-0,906528	1,473983
11:25:21,15	0,603912	3,272966	-0,125982	-0,976002	-0,078970	-0,648995	0,029299	-0,047134	-0,089212	0,931219	1,393425	1,473983	-0,604228	-2,891892	-1,280791	-14,828117	7,404744	13,811775	0,029299	-0,047134	-0,089212	-2,768800	-0,906528	1,473983	0,029299	-0,047134	-0,089212	-2,768800	-0,906528	1,473983
11:25:21,20	0,603912	3,272966	-0,125982	-0,976002	-0,078970	-0,648995	0,021517	-0,049501	-0,089617	1,133220	0,951954	1,469091	-0,603021	-2,886704	-1,280804	-14,821912	7,467284	13,819546	0,021517	-0,049501	-0,089617	-2,752595	-0,737118	1,469091	0,021517	-0,049501	-0,089617	-2,752595	-0,737118	1,469091
11:25:21,25	0,603912	3,272966	-0,125982	-0,976002	-0,078970	-0,648995	0,021517	-0,049501	-0,089617	1,133220	0,951954	1,469091	-0,603561	-2,889951	-1,280405	-14,802472	7,444139	13,803251	0,024599	-0,050656	-0,089218	-2,793531	-0,790386	1,452797	0,024599	-0,050656	-0,089218	-2,793531	-0,790386	1,452797
11:25:21,30	0,603912	3,272966	-0,125982	-0,976002	-0,078970	-0,648995	0,024599	-0,050656	-0,089218	1,182966	1,140634	1,452797	-0,607157	-2,885594	-1,280829	-14,810640	7,417559	13,793076	0,024599	-0,050656	-0,089218	-2,793531	-0,790386	1,452797	0,024599	-0,050656	-0,089218	-2,793531	-0,790386	1,452797
11:25:21,35	0,603912	3,272966	-0,125982	-0,976002	-0,078970	-0,648995	0,026549	-0,045503	-0,091974	0,881167	1,200919	1,453925	-0,608999	-2,889063	-1,283161	-14,855008	7,435383	13,804380	0,026549	-0,045503	-0,091974	-2,690832	-0,883184	1,453925	0,026549	-0,045503	-0,091974	-2,690832	-0,883184	1,453925
11:25:21,40	0,603912	3,272966	-0,125982	-0,976002	-0,078970	-0,648995	0,022948	-0,051014	-0,093098	1,171615	1,078602	1,463958	-0,602426	-2,888700	-1,284285	-14,796823	7,406265	13,814413	0,022948	-0,051014	-0,093098	-2,832999	-0,722800	1,463958	0,022948	-0,051014	-0,093098	-2,832999	-0,722800	1,463958
11:25:21,45	0,603912	3,272966	-0,125982	-0,976002	-0,078970	-0,648995	0,023617	-0,044615	-0,090796	0,867611	1,091155	1,453445	-0,608302	-2,886080	-1,281982	-14,801720	7,442311	13,803900	0,023617	-0,044615	-0,090796	-2,634644	-0,762809	1,453445	0,023617	-0,044615	-0,090796	-2,634644	-0,762809	1,453445
11:25:21,50	0,603912	3,272966	-0,125982	-0,976002	-0,078970	-0,648995	0,023617	-0,044615	-0,090796	0,867611	1,091155	1,453445	-0,603507	-2,888184	-1,279619	-14,765883	7,421341	13,801938	0,023041	-0,049820	-0,088432	-2,772817	-0,706013	1,451484	0,023041	-0,049820	-0,088432	-2,772817	-0,706013	1,451484
11:25:21,55	0,603912	3,272966	-0,125982	-0,976002	-0,078970	-0,648995	0,023041	-0,049820	-0,088432	1,138026	1,102704	1,451484	-0,605418	-2,885516	-1,284278	-14,816543	7,438835	13,859216	0,023041	-0,049820	-0,088432	-2,772817	-0,706013	1,451484	0,023041	-0,049820	-0,088432	-2,772817	-0,706013	1,451484
11:25:21,60	0,603912	3,272966	-0,125982	-0,976002	-0,078970	-0,648995	0,021686	-0,046830	-0,093091	0,972383	0,979639	1,508762	-0,605282	-2,890394	-1,279180	-14,776211	7,442482	13,864807	0,025843	-0,049387	-0,087994	-2,748216	-0,799792	1,514352	0,025843	-0,049387	-0,087994	-2,748216	-0,799792	1,514352
11:25:21,65	0,603912	3,272966	-0,125982	-0,976002	-0,078970	-0,648995	0,025843	-0,049387	-0,087994	1,128691	1,228913	1,514352	-0,599562	-2,888743	-1,281568	-14,848246	7,435347	13,834089	0,025843	-0,049387	-0,087994	-2,748216	-0,799792	1,514352	0,025843	-0,049387	-0,087994	-2,748216	-0,799792	1,514352
11:25:21,70	0,603912	3,272966	-0,125982	-0,976002	-0,078970	-0,648995	0,021553	-0,053516	-0,090382	1,301168	0,947010	1,483635	-0,604844	-2,890938	-1,282740	-14,829437	7,391066	13,812571	0,021553	-0,053516	-0,090382	-2,899815	-0,744920	1,483635	0,021553	-0,053516	-0,090382	-2,899815	-0,744920	1,483635
11:25:21,75	0,603912	3,272966	-0,125982	-0,976002	-0,078970	-0,648995	0,026697	-0,046924	-0,088083	0,937513	1,201450	1,461105	-0,607843	-2,889902	-1,279270	-14,869961	7,423784	13,811560	0,026697	-0,046924	-0,088083	-2,745998	-0,894249	1,461105	0,026697	-0,046924	-0,088083	-2,745998	-0,894249	1,461105
11:25:21,80	0,603912	3,272966	-0,125982	-0,976002	-0,078970	-0,648995	0,026697	-0,046924	-0,088083	0,937513	1,201450	1,461105	-0,601816	-2,890450	-1,279221	-14,804646	7,416846	13,821287	0,026697	-0,046924	-0,088083	-2,745998	-0,894249	1,461105	0,026697	-0,046924	-0,088083	-2,745998	-0,894249	1,461105
11:25:21,85	0,603912	3,272966	-0,125982	-0,976002	-0,078970	-0,648995	0,024159	-0,052417	-0,088035	1,249801	1,129495	1,470833	-0,604824	-2,886926	-1,281596	-14,816757	7,400571	13,798113	0,022610	-0,048050	-0,090410	-2,769357	-0,728277	1,447658	0,022610	-0,048050	-0,090410	-2,769357	-0,728277	1,447658
11:25:21,90	0,603912	3,272966	-0,125982	-0,976002	-0,078970	-0,648995	0,022610	-0,048050	-0,090410	1,002600	1,046642	1,447658	-0,607769	-2,890393	-1,280400	-14,838452	7,443268	13,836713	0,022610	-0,048050	-0,090410	-2,769357	-0,728277	1,447658	0,022610	-0,048050	-0,090410	-2,769357	-0,728277	1,447658
11:25:21,95	0,603912	3,272966	-0,125982	-0,976002	-0,078970	-0,648995	0,027086	-0,047233	-0,089213	0,986244	1,239229	1,486259	-0,601926	-2,886851	-1,282731	-14,839585	7,426338	13,848827	0,021097	-0,050523	-0,091544	-2,823968	-0,720823	1,498372	0,021097	-0,050523	-0,091544	-2,823968	-0,720823	1,498372
11:25:22,00	0,603912	3,272966	-0,125982	-0,976002	-0,078970	-0,648995	0,021097	-0,050523	-0,091544	1,142054	0,935290	1,498372	-0,604200	-2,887475	-1,281582	-14,819674	7,456365	13,814483	0,021097	-0,050523	-0,091544	-2,823968	-0,720823	1,498372	0,021097	-0,050523	-0,091544	-2,823968	-0,720823	1,498372
11:25:22,05	0,603912	3,272966	-0,125982	-0,976002	-0,078970	-0,648995	0,022774	-0,048865	-0,090395	1,091830	1,024733	1,464029	-0,603647	-2,888792	-1,282742	-14,819782	7,405117	13,813449	0,022774	-0,048865	-0,090395	-2,744088	-0,763040	1,464029	0,022774	-0,048865	-0,090395	-2,744088	-0,763040	1,464029
11:25:22,10	0,603912	3,272966	-0,125982	-0,976002	-0,078970	-0,648995	0,023638	-0,050003	-0,091556	1,106547	1,095186	1,462994	-0,606017	-2,889689	-1,280812	-14,858174	7,480676	13,819392	0,023638	-0,050003	-0,091556	-2,818670	-0,760403	1,462994	0,023638	-0,050003	-0,091556	-2,818670	-0,760403	1,462994
11:25:22,15	0,603912	3,272966	-0,125982	-0,976002	-0,078970	-0,648995	0,025600	-0,048399	-0,089625	1,069381	1,126190	1,468937	-0,605959	-2,886586	-1,280022	-14,815521	7,457816	13,827901	0,025600	-0,048399	-0,089625	-2,729924	-0,883426	1,468937	0,025600	-0,048399	-0,089625	-2,729924	-0,883426	1,468937
11:25:22,20	0,603912	3,272966	-0,125982	-0,976002	-0,078970	-0,648995	0,027086	-0,050590	-0,087674	1,139960	1,222890	1,466132	-0,604862	-2,892072	-1,278860	-14,863017	7,433416	13,816586	0,027086	-0,050590	-0,087674	-2,831334	-0,903366	1,466132	0,027086	-0,050590	-0,087674	-2,831334	-0,903366	1,466132
11:25:22,25	0,603912	3,272966	-0,125982	-0,976002	-0,078970	-0,648995	0,027086	-0,050590	-0,087674	1,139960	1,222890	1,466132	-0,604232	-2,886673	-1,282753	-14,833161	7,466033	13,820603	0,022096	-0,048436	-0,091567	-2,731081	-0,761572	1,470148	0,022096	-0,048436	-0,091567	-2,731081	-0,761572	1,470148
11:25:22,30	0,603912	3,272966	-0,125982	-0,976002	-0,078970	-0,648995	0,025922	-0,046586	-0,091169	0,955539	1,197119	1,467877	-0,607747	-2,889062	-1,282355	-14,821044	7,436616	13,818332	0,025922	-0,046586	-0,091169	-2,701486	-0,837775	1,467877	0,025922	-0,046586	-0,091169	-2,701486	-0,837775	1,467877
11:25:22,35	0,603912	3,272966	-0,125982	-0,976002	-0,078970	-0,648995	0,025922	-0,046586	-0,091169	0,955539	1,197119	1,467877	-0,606033	-2,886550	-1,282377	-14,843726	7,448012	13,814767	0,025922	-0,046586	-0,091169	-2,701486	-0,837775	1,467877	0,025922	-0,046586	-0,091169	-2,701486	-0,837775	1,467877
11:25:22,40	0,603912	3,272966	-0,125982	-0,976002	-0,078970	-0,648995	0,021863	-0,046892	-0,091567	0,952794	0,981714	1,478391	-0,605453	-2,885700	-1,282753	-14,834111	7,422629	13,828846	0,021863	-0,046892	-0,091567	-2,728236	-0,734526	1,478391	0,021863	-0,046892	-0,091567	-2,728236	-0,734526	1,478391
11:25:22,45	0,603912	3,272966	-0,125982	-0,976002	-0,078970	-0,648995	0,019725	-0,051938	-0,088423	1,210459	0,955181	1,465413	-0,600014	-2,886371	-1,279610	-14,763191	7,376222	13,815868	0,019725	-0,051938	-0,088423	-2,866686	-0,593258	1,465413	0,019725	-0,051938	-0,088423	-2,866686	-0,593258	1,465413
11:25:22,50	0,603912	3,272966	-0,125982	-0,976002	-0,078970	-0,648995	0,025093	-0,047419	-0,089213	0,955812	1,174221	1,484833	-0,606612	-2,888760	-1,280400	-14,825047	7,389237	13,835287	0,025093	-0,047419	-0,089213	-2,766588	-0,795577	1,484833	0,025093	-0,047419	-0,089213	-2,766588	-0,795577	1,484833
11:25:22,55	0,603912	3,272966	-0,125982	-0,976002	-0,078970	-0,648995	0,029550	-0,046627	-0,089211	0,946379	1,375822	1,480438	-0,609526	-2,892225	-1,280397	-14,835312	7,431827	13,830893	0,029550	-0,046627	-0,089211	-2,713848	-0,943881	1,480438	0,029550	-0,046627	-0,089211	-2,713848	-0,943881	1,480438
11:25:22,60	0,603912	3,272966	-0,125982	-0,976002	-0,078970	-0,648995	0,029550	-0,046627	-0,089211	0,946379	1,375822	1,480438	-0,604182	-2,888032	-1,279251	-14,799005	7,398044	13,796369	0,023248	-0,049159	-0,088065	-2,792048	-0,728525	1,445915	0,023248	-0,049159	-0,088065	-2,792048	-0,728525	1,445915
11:25:22,65	0,603912	3,272966	-0,125982	-0,976002	-0,078970	-0,648995	0,025659	-0,046328	-0,090027	0,892376	1,175135	1,456612	-0,607840	-2,888705	-1,281214	-14,853096	7,397704	13,807067	0,025659	-0,046328	-0,090027	-2,744361	-0,839104	1,456612	0,025659	-0,046328	-0,090027	-2,744361	-0,839104	1,456612
11:25:22,70	0,603912	3,272966	-0,125982	-0,976002	-0,078970	-0,648995	0,025659	-0,046328	-0,090027	0,892376	1,175135	1,456612	-0,606092	-2,888124	-1,278873	-14,873330	7,428776	13,831460	0,025659	-0,046328	-0,090027	-2,744361	-0,839104	1,456612	0,025659	-0,046328	-0,090027	-2,744361	-0,839104	1,456612
11:25:22,75	0,603912	3,272966	-0,125982	-0,976002	-0,078970	-0,648995	0,024282	-0,047550	-0,087686	0,972739	1,070459	1,481005	-0,605313	-2,890622	-1,278830	-14,788264	7,416492	13,820240	0,024282	-0,047550	-0,087686	-2,759966	-0,835665	1,481005	0,024282	-0,047550	-0,087686	-2,759966	-0,835665	1,481005
11:25:22,80	0,603912	3,272966	-0,125982	-0,976002	-0,078970	-0,648995	0,026056	-0,049474	-0,087643	1,104673	1,242516	1,469785	-0,603721	-2,891637	-1,280386	-14,855311	7,385957	13,850093	0,026138	-0,051361	-0,089200	-2,889010	-0,847850	1,499639	0,026138	-0,051361	-0,089200	-2,889010	-0,847850	1,499639
11:25:22,85	0,603912	3,272966	-0,125982	-0,976002	-0,078970	-0,648995	0,022591	-0,044606	-0,088837	0,838742	1,019659	1,495889	-0,607797	-2,885187	-1,280024	-14,831623	7,426782	13,846344	0,022591	-0,044606	-0,088837	-2,662806	-0,753745	1,495889	0,022591	-0,044606	-0,088837	-2,662806	-0,753745	1,495889
11:25:22,90	0,603912	3,272966	-0,125982	-0,976002	-0,078970	-0,648995	0,022591	-0,044606	-0,088837	0,838742	1,019659	1,495889	-0,601855	-2,890801	-1,284669	-14,817946	7,429695	13,820246	0,022591	-0,044606	-0,088837	-2,662806	-0,753745	1,495889	0,022591	-0,044606	-0,088837	-2,662806	-0,753745	1,495889
11:25:22,95	0,603912	3,272966	-0,125982	-0,976002	-0,078970	-0,648995	0,024482	-0,052559	-0,093482	1,261652	1,128374	1,469792	-0,606002	-2,886509	-1,282771	-14,832211	7,454457	13,800571	0,024482	-0,052559	-0,093482	-2,864195	-0,793466	1,469792	0,024482	-0,052559	-0,093482	-2,864195	-0,793466	1,469792
11:25:23,00	0,603912	3,272966	-0,125982	-0,976002	-0,078970	-0,648995	0,022838	-0,046821	-0,091585	0,977613	1,018158	1,450117	-0,604818	-2,883723	-1,278479	-14,807707	7,397264	13,820719	0,019834	-0,046454	-0,087292	-2,725388	-0,645207	1,470265	0,019834	-0,046454	-0,087292	-2,725388	-0,645207	1,470265
11:25:23,05	0,603912	3,272966	-0,125982	-0,976002	-0,078970	-0,648995	0,023720	-0,047246	-0,088456	0,958372	1,056844	1,486061	-0,606075	-2,887485	-1,279643	-14,859097	7,422235	13,836515	0,023720	-0,047246	-0,088456	-2,750453	-0,805183	1,486061	0,023720	-0,047246	-0,088456	-2,750453	-0,805183	1,486061
11:25:23,10	0,603912	3,272966	-0,125982	-0,976002	-0,078970	-0,648995	0,022198	-0,051933	-0,089973	1,237684	1,010252	1,492504	-0,607186	-2,889054	-1,281182	-14,820744	7,395100	13,826073	0,022198	-0,051933	-0,089973	-2,839072	-0,732314	1,492504	0,022198	-0,051933	-0,089973	-2,839072	-0,732314	1,492504
11:25:23,15	0,603912	3,272966	-0,125982	-0,976002	-0,078970	-0,648995	0,021798	-0,048247	-0,089622	1,034198	0,975312	1,472802	-0,604247	-2,886321	-1,280808	-14,831266	7,433638	13,823257	0,021798	-0,048247	-0,089622	-2,753180	-0,735855	1,472802	0,021798	-0,048247	-0,089622	-2,753180	-0,735855	1,472802
11:25:23,20	0,603912	3,272966	-0,125982	-0,976002	-0,078970	-0,648995	0,021798	-0,048247	-0,089622	1,034198	0,975312	1,472802	-0,607763	-2,889306	-1,278450	-14,827611	7,420565	13,844541	0,021798	-0,048247	-0,089622	-2,753180	-0,735855	1,472802	0,021798	-0,048247	-0,089622	-2,753180	-0,735855	1,472802
11:25:23,25	0,603912	3,272966	-0,125982	-0,976002	-0,078970	-0,648995	0,026142	-0,046695	-0,087263	0,944008	1,210863	1,494086	-0,604841	-2,886783	-1,282743	-14,821991	7,410313	13,828265	0,026142	-0,046695	-0,087263	-2,721550	-0,841249	1,494086	0,026142	-0,046695	-0,087263	-2,721550	-0,841249	1,494086
11:25:23,30	0,603912	3,272966	-0,125982	-0,976002	-0,078970	-0,648995	0,022495	-0,047964	-0,091556	1,003917	1,031238	1,477811	-0,607146	-2,890161	-1,280407	-14,820266	7,430843	13,816894	0,022495	-0,047964	-0,091556	-2,761242	-0,734622	1,477811	0,022495	-0,047964	-0,091556	-2,761242	-0,734622	1,477811
11:25:23,35	0,603912	3,272966	-0,125982	-0,976002	-0,078970	-0,648995	0,026573	-0,047656	-0,089220	1,006557	1,234522	1,466440	-0,602545	-2,887803	-1,281197	-14,866542	7,442034	13,833889	0,026573	-0,047656	-0,089220	-2,734445	-0,851461	1,466440	0,026573	-0,047656	-0,089220	-2,734445	-0,851461	1,466440
11:25:23,40	0,603912	3,272966	-0,125982	-0,976002	-0,078970	-0,648995	0,022231	-0,050462	-0,090010	1,139013	0,963042	1,483435	-0,604244	-2,889071	-1,281554	-14,826823	7,417594	13,846969	0,022231	-0,050462	-0,090010	-2,822245	-0,782057	1,483435	0,022231	-0,050462	-0,090010	-2,822245	-0,782057	1,483435
11:25:23,45	0,603912	3,272966	-0,125982	-0,976002	-0,078970	-0,648995	0,024178	-0,049625	-0,090367	1,094191	1,110925	1,496515	-0,606597	-2,889039	-1,282723	-14,826716	7,428129	13,847615	0,025327	-0,047571	-0,091536	-2,737765	-0,822668	1,497160	0,025327	-0,047571	-0,091536	-2,737765	-0,822668	1,497160
11:25:23,50	0,603912	3,272966	-0,125982	-0,976002	-0,078970	-0,648995	0,021004	-0,049868	-0,089998	1,139381	0,934138	1,478638	-0,602446	-2,886443	-1,281185	-14,820702	7,451660	13,829093	0,021004	-0,049868	-0,089998	-2,775248	-0,714663	1,478638	0,021004	-0,049868	-0,089998	-2,775248	-0,714663	1,478638
11:25:23,55	0,603912	3,272966	-0,125982	-0,976002	-0,078970	-0,648995	0,021004	-0,049868	-0,089998	1,139381	0,934138	1,478638	-0,603004	-2,888426	-1,280420	-14,806710	7,421938	13,793225	0,021004	-0,049868	-0,089998	-2,775248	-0,714663	1,478638	0,021004	-0,049868	-0,089998	-2,775248	-0,714663	1,478638
11:25:23,60	0,603912	3,272966	-0,125982	-0,976002	-0,078970	-0,648995	0,023000	-0,050376	-0,089233	1,147069	1,064909	1,442771	-0,605961	-2,890702	-1,279220	-14,822883	7,445122	13,841006	0,023000	-0,050376	-0,089233	-2,807462	-0,740579	1,442771	0,023000	-0,050376	-0,089233	-2,807462	-0,740579	1,442771
11:25:23,65	0,603912	3,272966	-0,125982	-0,976002	-0,078970	-0,648995	0,020893	-0,046968	-0,088845	0,933855	0,929301	1,491018	-0,604903	-2,884898	-1,280032	-14,847266	7,403826	13,841472	0,020893	-0,046968	-0,088845	-2,753096	-0,710821	1,491018	0,020893	-0,046968	-0,088845	-2,753096	-0,710821	1,491018
11:25:23,70	0,603912	3,272966	-0,125982	-0,976002	-0,078970	-0,648995	0,025419	-0,050238	-0,088061	1,100431	1,130797	1,485734	-0,604334	-2,890452	-1,279248	-14,878317	7,417739	13,836189	0,025419	-0,050238	-0,088061	-2,843234	-0,864604	1,485734	0,025419	-0,050238	-0,088061	-2,843234	-0,864604	1,485734
11:25:23,75	0,603912	3,272966	-0,125982	-0,976002	-0,078970	-0,648995	0,021761	-0,048938	-0,089198	1,078463	0,986412	1,506384	-0,603630	-2,886634	-1,280385	-14,815802	7,434317	13,856838	0,021761	-0,048938	-0,089198	-2,763179	-0,721806	1,506384	0,021761	-0,048938	-0,089198	-2,763179	-0,721806	1,506384
11:25:23,80	0,603912	3,272966	-0,125982	-0,976002	-0,078970	-0,648995	0,027932	-0,046257	-0,088454	0,894564	1,266549	1,485031	-0,609037	-2,890638	-1,279640	-14,873326	7,416167	13,835486	0,027932	-0,046257	-0,088454	-2,736609	-0,926074	1,485031	0,027932	-0,046257	-0,088454	-2,736609	-0,926074	1,485031
11:25:23,85	0,603912	3,272966	-0,125982	-0,976002	-0,078970	-0,648995	0,024020	-0,045538	-0,089994	0,933963	1,096987	1,482802	-0,607704	-2,886891	-1,281180	-14,805635	7,465732	13,833256	0,024020	-0,045538	-0,089994	-2,640794	-0,788576	1,482802	0,024020	-0,045538	-0,089994	-2,640794	-0,788576	1,482802
11:25:23,90	0,603912	3,272966	-0,125982	-0,976002	-0,078970	-0,648995	0,022398	-0,045193	-0,091571	0,883396	1,007143	1,473794	-0,607192	-2,885313	-1,282758	-14,826706	7,440251	13,824249	0,022398	-0,045193	-0,091571	-2,664242	-0,751105	1,473794	0,022398	-0,045193	-0,091571	-2,664242	-0,751105	1,473794
11:25:23,95	0,603912	3,272966	-0,125982	-0,976002	-0,078970	-0,648995	0,020566	-0,049697	-0,090377	1,131758	0,959080	1,468099	-0,602375	-2,885979	-1,281564	-14,778748	7,428886	13,818554	0,020566	-0,049697	-0,090377	-2,769470	-0,655336	1,468099	0,020566	-0,049697	-0,090377	-2,769470	-0,655336	1,468099
11:25:24,00	0,603912	3,272966	-0,125982	-0,976002	-0,078970	-0,648995	0,023963	-0,046103	-0,088872	0,893331	1,114322	1,431635	-0,607186	-2,887124	-1,280059	-14,823072	7,394951	13,782089	0,023963	-0,046103	-0,088872	-2,725785	-0,766782	1,431635	0,023963	-0,046103	-0,088872	-2,725785	-0,766782	1,431635
11:25:24,05	0,603912	3,272966	-0,125982	-0,976002	-0,078970	-0,648995	0,020196	-0,048712	-0,088043	1,050938	0,922091	1,495528	-0,601817	-2,889600	-1,281151	-14,801019	7,429751	13,842344	0,020196	-0,048712	-0,088043	-2,772926	-0,663261	1,495528	0,020196	-0,048712	-0,088043	-2,772926	-0,663261	1,495528
11:25:24,10	0,603912	3,272966	-0,125982	-0,976002	-0,078970	-0,648995	0,022594	-0,048060	-0,090382	1,008793	1,055551	1,476602	-0,604807	-2,886917	-1,281569	-14,805472	7,400613	13,827057	0,022594	-0,048060	-0,090382	-2,763939	-0,718095	1,476602	0,022594	-0,048060	-0,090382	-2,763939	-0,718095	1,476602
11:25:24,15	0,603912	3,272966	-0,125982	-0,976002	-0,078970	-0,648995	0,022269	-0,051272	-0,089970	1,194973	1,013662	1,501945	-0,601863	-2,888241	-1,281157	-14,817529	7,429698	13,852400	0,022269	-0,051272	-0,089970	-2,829896	-0,734465	1,501945	0,022269	-0,051272	-0,089970	-2,829896	-0,734465	1,501945
11:25:24,20	0,603912	3,272966	-0,125982	-0,976002	-0,078970	-0,648995	0,025174	-0,050954	-0,089215	1,191347	1,158097	1,462533	-0,603591	-2,890598	-1,280401	-14,816792	7,444198	13,812987	0,025174	-0,050954	-0,089215	-2,808535	-0,818052	1,462533	0,025174	-0,050954	-0,089215	-2,808535	-0,818052	1,462533
11:25:24,25	0,603912	3,272966	-0,125982	-0,976002	-0,078970	-0,648995	0,024855	-0,047280	-0,087292	0,977131	1,120488	1,470845	-0,606613	-2,888485	-1,278479	-14,846593	7,434664	13,821300	0,024855	-0,047280	-0,087292	-2,734326	-0,830650	1,470845	0,024855	-0,047280	-0,087292	-2,734326	-0,830650	1,470845
11:25:24,30	0,603912	3,272966	-0,125982	-0,976002	-0,078970	-0,648995	0,020859	-0,048465	-0,088803	1,039550	0,986163	1,499970	-0,603588	-2,885616	-1,279990	-14,782559	7,398571	13,850424	0,020859	-0,048465	-0,088803	-2,764989	-0,651237	1,499970	0,020859	-0,048465	-0,088803	-2,764989	-0,651237	1,499970
11:25:24,35	0,603912	3,272966	-0,125982	-0,976002	-0,078970	-0,648995	0,026008	-0,049990	-0,088064	1,105965	1,188133	1,461116	-0,608900	-2,889881	-1,279612	-14,813317	7,435566	13,840455	0,026008	-0,049990	-0,088064	-2,818234	-0,853515	1,461116	0,026008	-0,049990	-0,088064	-2,818234	-0,853515	1,461116
11:25:24,40	0,603912	3,272966	-0,125982	-0,976002	-0,078970	-0,648995	0,026008	-0,049990	-0,088064	1,105965	1,188133	1,461116	-0,606613	-2,887883	-1,280803	-14,832533	7,415111	13,826878	0,026008	-0,049990	-0,088064	-2,818234	-0,853515	1,461116	0,026008	-0,049990	-0,088064	-2,818234	-0,853515	1,461116
11:25:24,45	0,603912	3,272966	-0,125982	-0,976002	-0,078970	-0,648995	0,026135	-0,045335	-0,087711	0,879319	1,197773	1,426880	-0,608938	-2,888621	-1,278898	-14,835651	7,432178	13,777335	0,026135	-0,045335	-0,087711	-2,679470	-0,853854	1,426880	0,026135	-0,045335	-0,087711	-2,679470	-0,853854	1,426880
11:25:24,50	0,603912	3,272966	-0,125982	-0,976002	-0,078970	-0,648995	0,022374	-0,045211	-0,090414	0,895679	1,006009	1,458813	-0,607164	-2,885302	-1,281600	-14,820932	7,449984	13,809268	0,022374	-0,045211	-0,090414	-2,653419	-0,750325	1,458813	0,022374	-0,045211	-0,090414	-2,653419	-0,750325	1,458813
11:25:24,55	0,603912	3,272966	-0,125982	-0,976002	-0,078970	-0,648995	0,026574	-0,050273	-0,087674	1,113619	1,198661	1,470780	-0,603022	-2,886234	-1,282726	-14,802707	7,431554	13,838823	0,026574	-0,050273	-0,087674	-2,832839	-0,887424	1,470780	0,026574	-0,050273	-0,087674	-2,832839	-0,887424	1,470780
11:25:24,61	0,603912	3,272966	-0,125982	-0,976002	-0,078970	-0,648995	0,023045	-0,050362	-0,088828	1,134991	1,060487	1,471497	-0,603039	-2,888458	-1,280015	-14,818227	7,415516	13,821951	0,023045	-0,050362	-0,088828	-2,818395	-0,748535	1,471497	0,023045	-0,050362	-0,088828	-2,818395	-0,748535	1,471497
11:25:24,66	0,603912	3,272966	-0,125982	-0,976002	-0,078970	-0,648995	0,025126	-0,048236	-0,089200	1,073523	1,155820	1,487081	-0,605921	-2,889197	-1,280387	-14,804849	7,464451	13,837535	0,025126	-0,048236	-0,089200	-2,712997	-0,816564	1,487081	0,025126	-0,048236	-0,089200	-2,712997	-0,816564	1,487081
11:25:24,71	0,603912	3,272966	-0,125982	-0,976002	-0,078970	-0,648995	0,023676	-0,050688	-0,088436	1,139149	1,083923	1,480781	-0,603072	-2,889168	-1,279623	-14,832774	7,409102	13,831236	0,023676	-0,050688	-0,088436	-2,839880	-0,774655	1,480781	0,023676	-0,050688	-0,088436	-2,839880	-0,774655	1,480781
11:25:24,76	0,603912	3,272966	-0,125982	-0,976002	-0,078970	-0,648995	0,023676	-0,050688	-0,088436	1,139149	1,083923	1,480781	-0,604822	-2,887364	-1,278511	-14,841475	7,446061	13,778502	0,023676	-0,050688	-0,088436	-2,839880	-0,774655	1,480781	0,023676	-0,050688	-0,088436	-2,839880	-0,774655	1,480781
11:25:24,81	0,603912	3,272966	-0,125982	-0,976002	-0,078970	-0,648995	0,027435	-0,044003	-0,090783	0,787780	1,282251	1,475897	-0,610741	-2,889081	-1,281970	-14,832168	7,404450	13,826351	0,027435	-0,044003	-0,090783	-2,666442	-0,871423	1,475897	0,027435	-0,044003	-0,090783	-2,666442	-0,871423	1,475897
11:25:24,86	0,603912	3,272966	-0,125982	-0,976002	-0,078970	-0,648995	0,026067	-0,047446	-0,090341	1,002638	1,259313	1,500015	-0,607075	-2,889617	-1,281528	-14,772488	7,411358	13,850470	0,026067	-0,047446	-0,090341	-2,721859	-0,786923	1,500015	0,026067	-0,047446	-0,090341	-2,721859	-0,786923	1,500015
11:25:24,91	0,603912	3,272966	-0,125982	-0,976002	-0,078970	-0,648995	0,021219	-0,044525	-0,090789	0,857325	0,947949	1,483355	-0,607181	-2,883959	-1,281976	-14,820556	7,446695	13,833809	0,021219	-0,044525	-0,090789	-2,637889	-0,717762	1,483355	0,021219	-0,044525	-0,090789	-2,637889	-0,717762	1,483355
11:25:24,96	0,603912	3,272966	-0,125982	-0,976002	-0,078970	-0,648995	0,021219	-0,044525	-0,090789	0,857325	0,947949	1,483355	-0,604812	-2,888278	-1,280386	-14,811678	7,400755	13,845583	0,021219	-0,044525	-0,090789	-2,637889	-0,717762	1,483355	0,021219	-0,044525	-0,090789	-2,637889	-0,717762	1,483355
11:25:25,01	0,603912	3,272966	-0,125982	-0,976002	-0,078970	-0,648995	0,022044	-0,046315	-0,090781	0,908662	1,006721	1,486813	-0,606043	-2,885568	-1,281968	-14,827686	7,402593	13,837268	0,022044	-0,046315	-0,090781	-2,727090	-0,723747	1,486813	0,022044	-0,046315	-0,090781	-2,727090	-0,723747	1,486813
11:25:25,06	0,603912	3,272966	-0,125982	-0,976002	-0,078970	-0,648995	0,023447	-0,046554	-0,090769	0,976536	1,073045	1,483096	-0,606538	-2,886903	-1,281956	-14,805704	7,453942	13,833551	0,023447	-0,046554	-0,090769	-2,677955	-0,767567	1,483096	0,023447	-0,046554	-0,090769	-2,677955	-0,767567	1,483096
11:25:25,11	0,603912	3,272966	-0,125982	-0,976002	-0,078970	-0,648995	0,027902	-0,052398	-0,087649	1,197906	1,290942	1,484004	-0,605388	-2,883676	-1,280807	-14,807868	7,438770	13,828220	0,027902	-0,052398	-0,087649	-2,915359	-0,899339	1,484004	0,027902	-0,052398	-0,087649	-2,915359	-0,899339	1,484004
11:25:25,16	0,603912	3,272966	-0,125982	-0,976002	-0,078970	-0,648995	0,023258	-0,045666	-0,086915	0,883566	1,048154	1,465508	-0,607213	-2,886295	-1,278102	-14,842130	7,420966	13,815962	0,023258	-0,045666	-0,086915	-2,701183	-0,777614	1,465508	0,023258	-0,045666	-0,086915	-2,701183	-0,777614	1,465508
11:25:25,21	0,603912	3,272966	-0,125982	-0,976002	-0,078970	-0,648995	0,022518	-0,050768	-0,088813	1,154473	1,055037	1,480738	-0,602424	-2,888205	-1,280000	-14,800043	7,403138	13,831193	0,022518	-0,050768	-0,088813	-2,830781	-0,712641	1,480738	0,022518	-0,050768	-0,088813	-2,830781	-0,712641	1,480738
11:25:25,26	0,603912	3,272966	-0,125982	-0,976002	-0,078970	-0,648995	0,022225	-0,050636	-0,090365	1,181885	1,027888	1,482806	-0,602392	-2,887885	-1,281551	-14,793219	7,438753	13,833261	0,022225	-0,050636	-0,090365	-2,793038	-0,716767	1,482806	0,022225	-0,050636	-0,090365	-2,793038	-0,716767	1,482806
11:25:25,31	0,603912	3,272966	-0,125982	-0,976002	-0,078970	-0,648995	0,026720	-0,048311	-0,090747	0,997878	1,238189	1,514972	-0,606653	-2,890615	-1,281933	-14,845065	7,395844	13,865426	0,026720	-0,048311	-0,090747	-2,794497	-0,859333	1,514972	0,026720	-0,048311	-0,090747	-2,794497	-0,859333	1,514972
11:25:25,36	0,603912	3,272966	-0,125982	-0,976002	-0,078970	-0,648995	0,022451	-0,049378	-0,087674	1,099679	1,032391	1,456601	-0,603594	-2,887452	-1,278860	-14,807913	7,427833	13,807055	0,022451	-0,049378	-0,087674	-2,776512	-0,730029	1,456601	0,022451	-0,049378	-0,087674	-2,776512	-0,730029	1,456601
11:25:25,41	0,603912	3,272966	-0,125982	-0,976002	-0,078970	-0,648995	0,023602	-0,044504	-0,090403	0,844980	1,054521	1,482784	-0,608391	-2,886011	-1,281590	-14,841184	7,445626	13,833239	0,023602	-0,044504	-0,090403	-2,648565	-0,798235	1,482784	0,023602	-0,044504	-0,090403	-2,648565	-0,798235	1,482784
11:25:25,46	0,603912	3,272966	-0,125982	-0,976002	-0,078970	-0,648995	0,023489	-0,046583	-0,089239	0,977988	1,068605	1,453251	-0,606533	-2,886953	-1,280426	-14,811443	7,457183	13,803705	0,023489	-0,046583	-0,089239	-2,678790	-0,775254	1,453251	0,023489	-0,046583	-0,089239	-2,678790	-0,775254	1,453251
11:25:25,51	0,603912	3,272966	-0,125982	-0,976002	-0,078970	-0,648995	0,024772	-0,049324	-0,090380	1,085677	1,148959	1,472130	-0,604802	-2,889435	-1,281567	-14,817059	7,420212	13,822585	0,024772	-0,049324	-0,090380	-2,786244	-0,795639	1,472130	0,024772	-0,049324	-0,090380	-2,786244	-0,795639	1,472130
11:25:25,56	0,603912	3,272966	-0,125982	-0,976002	-0,078970	-0,648995	0,027096	-0,049268	-0,090008	1,077243	1,242993	1,457408	-0,606012	-2,891420	-1,281194	-14,843059	7,428848	13,807863	0,027096	-0,049268	-0,090008	-2,790281	-0,884070	1,457408	0,027096	-0,049268	-0,090008	-2,790281	-0,884070	1,457408
11:25:25,61	0,603912	3,272966	-0,125982	-0,976002	-0,078970	-0,648995	0,025030	-0,046042	-0,088824	0,901641	1,164703	1,489900	-0,607773	-2,888017	-1,280011	-14,821719	7,407469	13,840355	0,025030	-0,046042	-0,088824	-2,712634	-0,800136	1,489900	0,025030	-0,046042	-0,088824	-2,712634	-0,800136	1,489900
11:25:25,66	0,603912	3,272966	-0,125982	-0,976002	-0,078970	-0,648995	0,025677	-0,051200	-0,089203	1,202809	1,162280	1,487178	-0,603629	-2,891156	-1,280389	-14,836486	7,454008	13,837633	0,025677	-0,051200	-0,089203	-2,816416	-0,853335	1,487178	0,025677	-0,051200	-0,089203	-2,816416	-0,853335	1,487178
11:25:25,71	0,603912	3,272966	-0,125982	-0,976002	-0,078970	-0,648995	0,023254	-0,047176	-0,091533	1,034301	1,066969	1,488971	-0,605410	-2,891878	-1,280771	-14,828136	7,410075	13,840803	0,023254	-0,047176	-0,091533	-2,668992	-0,758493	1,488971	0,023254	-0,047176	-0,091533	-2,668992	-0,758493	1,488971
11:25:25,76	0,603912	3,272966	-0,125982	-0,976002	-0,078970	-0,648995	0,021272	-0,048002	-0,089596	1,028514	0,979666	1,491631	-0,604197	-2,885743	-1,280782	-14,800288	7,423894	13,842086	0,021272	-0,048002	-0,089596	-2,739640	-0,690219	1,491631	0,021272	-0,048002	-0,089596	-2,739640	-0,690219	1,491631
11:25:25,81	0,603912	3,272966	-0,125982	-0,976002	-0,078970	-0,648995	0,023071	-0,050347	-0,092700	1,117242	1,077961	1,487596	-0,603065	-2,888473	-1,283887	-14,812745	7,392734	13,838050	0,023071	-0,050347	-0,092700	-2,834997	-0,733078	1,487596	0,023071	-0,050347	-0,092700	-2,834997	-0,733078	1,487596
11:25:25,86	0,603912	3,272966	-0,125982	-0,976002	-0,078970	-0,648995	0,023071	-0,050347	-0,092700	1,117242	1,077961	1,487596	-0,604732	-2,890805	-1,281556	-14,789262	7,420261	13,812412	0,025923	-0,050069	-0,090369	-2,792062	-0,802105	1,461958	0,025923	-0,050069	-0,090369	-2,792062	-0,802105	1,461958
11:25:25,91	0,603912	3,272966	-0,125982	-0,976002	-0,078970	-0,648995	0,020075	-0,049385	-0,088815	1,105623	0,929296	1,486494	-0,602400	-2,885397	-1,280002	-14,787373	7,422443	13,836948	0,020075	-0,049385	-0,088815	-2,771085	-0,646569	1,486494	0,020075	-0,049385	-0,088815	-2,771085	-0,646569	1,486494
11:25:25,96	0,603912	3,272966	-0,125982	-0,976002	-0,078970	-0,648995	0,022661	-0,048717	-0,093517	1,073011	0,993237	1,466328	-0,605480	-2,890016	-1,278473	-14,859096	7,400290	13,825138	0,022661	-0,048717	-0,093517	-2,751308	-0,785659	1,466328	0,022661	-0,048717	-0,093517	-2,751308	-0,785659	1,466328
11:25:26,01	0,603912	3,272966	-0,125982	-0,976002	-0,078970	-0,648995	0,026510	-0,050943	-0,087688	1,156745	1,195623	1,446808	-0,604269	-2,891750	-1,278875	-14,861491	7,430724	13,797263	0,026510	-0,050943	-0,087688	-2,842256	-0,885443	1,446808	0,026510	-0,050943	-0,087688	-2,842256	-0,885443	1,446808
11:25:26,06	0,603912	3,272966	-0,125982	-0,976002	-0,078970	-0,648995	0,019530	-0,045561	-0,090417	0,895187	0,861354	1,468641	-0,603047	-2,889671	-1,281927	-14,818324	7,418833	13,856957	0,019530	-0,045561	-0,090417	-2,681347	-0,671779	1,468641	0,019530	-0,045561	-0,090417	-2,681347	-0,671779	1,468641
11:25:26,11	0,603912	3,272966	-0,125982	-0,976002	-0,078970	-0,648995	0,027656	-0,047640	-0,088825	1,022826	1,289106	1,466395	-0,603667	-2,885860	-1,282344	-14,829375	7,437456	13,848689	0,027656	-0,047640	-0,088825	-2,716927	-0,881899	1,466395	0,027656	-0,047640	-0,088825	-2,716927	-0,881899	1,466395
11:25:26,16	0,603912	3,272966	-0,125982	-0,976002	-0,078970	-0,648995	0,022342	-0,046595	-0,090382	0,972862	1,023893	1,482763	-0,605950	-2,885965	-1,281569	-14,801374	7,444769	13,833218	0,022342	-0,046595	-0,090382	-2,684807	-0,729934	1,482763	0,022342	-0,046595	-0,090382	-2,684807	-0,729934	1,482763
11:25:26,21	0,603912	3,272966	-0,125982	-0,976002	-0,078970	-0,648995	0,023469	-0,048521	-0,092329	1,047085	1,060984	1,483801	-0,604846	-2,887905	-1,283516	-14,832974	7,433071	13,834256	0,023469	-0,048521	-0,092329	-2,761777	-0,781318	1,483801	0,023469	-0,048521	-0,092329	-2,761777	-0,781318	1,483801
11:25:26,26	0,603912	3,272966	-0,125982	-0,976002	-0,078970	-0,648995	0,026608	-0,046936	-0,090013	0,955163	1,219964	1,462108	-0,607788	-2,889831	-1,281200	-14,841418	7,426961	13,812562	0,026608	-0,046936	-0,090013	-2,729296	-0,868765	1,462108	0,026608	-0,046936	-0,090013	-2,729296	-0,868765	1,462108
11:25:26,31	0,603912	3,272966	-0,125982	-0,976002	-0,078970	-0,648995	0,019497	-0,048246	-0,090407	1,022701	0,859631	1,473417	-0,603098	-2,884327	-1,281593	-14,833526	7,421737	13,823871	0,019497	-0,048246	-0,090407	-2,764586	-0,670873	1,473417	0,019497	-0,048246	-0,090407	-2,764586	-0,670873	1,473417
11:25:26,36	0,603912	3,272966	-0,125982	-0,976002	-0,078970	-0,648995	0,025409	-0,048946	-0,089988	1,050620	1,162896	1,491236	-0,604900	-2,888752	-1,280034	-14,864917	7,423486	13,827178	0,025409	-0,048946	-0,089988	-2,791672	-0,831699	1,491236	0,025409	-0,048946	-0,089988	-2,791672	-0,831699	1,491236
11:25:26,41	0,603912	3,272966	-0,125982	-0,976002	-0,078970	-0,648995	0,025409	-0,048946	-0,089988	1,050620	1,162896	1,491236	-0,606386	-2,888939	-1,278685	-14,878446	7,434188	13,821709	0,025409	-0,048946	-0,089988	-2,791672	-0,831699	1,491236	0,025409	-0,048946	-0,089988	-2,791672	-0,831699	1,491236
11:25:26,46	0,603912	3,272966	-0,125982	-0,976002	-0,078970	-0,648995	0,022252	-0,043181	-0,090397	0,827590	1,009973	1,473803	-0,604858	-2,889471	-1,280814	-14,845460	7,416979	13,807764	0,022252	-0,043181	-0,090397	-2,562123	-0,736845	1,473803	0,022252	-0,043181	-0,090397	-2,562123	-0,736845	1,473803
11:25:26,51	0,603912	3,272966	-0,125982	-0,976002	-0,078970	-0,648995	0,022252	-0,043181	-0,090397	0,827590	1,009973	1,473803	-0,607821	-2,892171	-1,282027	-14,858060	7,436903	13,871344	0,022252	-0,043181	-0,090397	-2,562123	-0,736845	1,473803	0,022252	-0,043181	-0,090397	-2,562123	-0,736845	1,473803
11:25:26,56	0,603912	3,272966	-0,125982	-0,976002	-0,078970	-0,648995	0,027734	-0,045503	-0,088445	0,886912	1,247277	1,495639	-0,603685	-2,886532	-1,282738	-14,838094	7,434236	13,843967	0,027734	-0,045503	-0,088445	-2,685107	-0,929856	1,495639	0,027734	-0,045503	-0,088445	-2,685107	-0,929856	1,495639
11:25:26,61	0,603912	3,272966	-0,125982	-0,976002	-0,078970	-0,648995	0,022318	-0,049173	-0,090393	1,072279	0,983563	1,488005	-0,603705	-2,887234	-1,281579	-14,852554	7,434304	13,838460	0,022318	-0,049173	-0,090393	-2,787784	-0,768392	1,488005	0,022318	-0,049173	-0,090393	-2,787784	-0,768392	1,488005
11:25:26,66	0,603912	3,272966	-0,125982	-0,976002	-0,078970	-0,648995	0,024234	-0,045487	-0,090397	0,874615	1,074718	1,497084	-0,607855	-2,887051	-1,281584	-14,862926	7,433346	13,847539	0,024234	-0,045487	-0,090397	-2,696133	-0,827683	1,497084	0,024234	-0,045487	-0,090397	-2,696133	-0,827683	1,497084
11:25:26,71	0,603912	3,272966	-0,125982	-0,976002	-0,078970	-0,648995	0,022697	-0,051547	-0,091910	1,224916	1,037102	1,498533	-0,601838	-2,888749	-1,283097	-14,808678	7,442637	13,848987	0,022697	-0,051547	-0,091910	-2,821558	-0,744606	1,498533	0,022697	-0,051547	-0,091910	-2,821558	-0,744606	1,498533
11:25:26,76	0,603912	3,272966	-0,125982	-0,976002	-0,078970	-0,648995	0,020700	-0,050978	-0,088439	1,152673	0,923102	1,491251	-0,601333	-2,886735	-1,279626	-14,838796	7,410789	13,841706	0,020700	-0,050978	-0,088439	-2,849113	-0,701845	1,491251	0,020700	-0,050978	-0,088439	-2,849113	-0,701845	1,491251
11:25:26,81	0,603912	3,272966	-0,125982	-0,976002	-0,078970	-0,648995	0,024796	-0,047965	-0,090771	1,015415	1,146919	1,477197	-0,603609	-2,886011	-1,280802	-14,807167	7,430960	13,818230	0,024796	-0,047965	-0,090771	-2,749836	-0,799604	1,477197	0,024796	-0,047965	-0,090771	-2,749836	-0,799604	1,477197
11:25:26,86	0,603912	3,272966	-0,125982	-0,976002	-0,078970	-0,648995	0,024796	-0,047965	-0,090771	1,015415	1,146919	1,477197	-0,604266	-2,886456	-1,280798	-14,831808	7,414210	13,837146	0,024796	-0,047965	-0,090771	-2,749836	-0,799604	1,477197	0,024796	-0,047965	-0,090771	-2,749836	-0,799604	1,477197
11:25:26,91	0,603912	3,272966	-0,125982	-0,976002	-0,078970	-0,648995	0,022852	-0,049520	-0,090800	1,100178	1,015472	1,454368	-0,603672	-2,887870	-1,281987	-14,844069	7,440757	13,804823	0,022852	-0,049520	-0,090800	-2,787162	-0,778431	1,454368	0,022852	-0,049520	-0,090800	-2,787162	-0,778431	1,454368
11:25:26,96	0,603912	3,272966	-0,125982	-0,976002	-0,078970	-0,648995	0,023268	-0,051838	-0,090359	1,235770	1,043020	1,504041	-0,601872	-2,889390	-1,281546	-14,831426	7,450842	13,854496	0,023268	-0,051838	-0,090359	-2,833533	-0,783554	1,504041	0,023268	-0,051838	-0,090359	-2,833533	-0,783554	1,504041
