# Supplementary material for: Characterization of interfragmentary motion associated with common osteosynthesis devices for rat fracture healing studies
Source: PLoS One. 2017 Apr 28;12(4):e0176735. doi: 10.1371/journal.pone.0176735 (PMC5409164; doi:10.1371/journal.pone.0176735)
Supplement: S1 Dataset — (ZIP) [file pone.0176735.s001.zip › S1_Dataset/UlmExFix/Specimen05/ULM-Fix-EX_05W.txt]

%Tester: Sukopp Matthias
%Projekt: 
%Zeit: 13.03.2015 11:27:32
%Dateipfad: D:\Messungen\Fixator\Measurements\Fixator_20150313.txt
%Kommentar: Ulm-Fix-Ex_05-W
%VI Version: D:\LVProjekte\Fixator\HauptVI\Fixator_v0.12.vi
%Virtueller Drehpunkt: 	0,0000	0,0000	0,0000
%Sensor zu Hexapod (Mitte): 	0,000000	0,000000	-26,500000
%Sensor zu Hexapod Trans (Mitte): 	-0,500000	-0,866025	0,000000	-0,866025	0,500000	0,000000	0,000000	0,000000	1,000000
%Hexapod zu Labor (Mitte): 	0,603914	3,272877	-0,125981
%Hexapod zu Labor Trans (Mitte): 	0,999953	0,009603	-0,001216	-0,009581	0,999809	0,017046	0,001379	-0,017033	0,999854
%Labor zu CR (Mitte): 	0,000000	0,000000	78,500000
%Labor zu CR Trans (Mitte): 	1,000000	0,000000	0,000000	0,000000	1,000000	0,000000	0,000000	0,000000	1,000000
%Zentrum Sensormasse: 	0,000000	0,000000	2,000000
%Sensormasse: 	200,000000E-3
--------------------------------------------------
Time	X	Y	Z	U	V	W	Exp_ Fx	Exp_ Fy	Exp_ Fz	Exp_ Mx	Exp_ My	Exp_ Mz	Sen_ Fx	Sen_ Fy	Sen_ Fz	Sen_ Mx	Sen_ My	Sen_ Mz	Hex_ Fx	Hex_ Fy	Hex_ Fz	Hex_ Mx	Hex_ My	Hex_ Mz	Lab_ Fx	Lab_ Fy	Lab_ Fz	Lab_ Mx	Lab_ My	Lab_ Mz	Laser
11:27:32,86	0,603914	3,272877	-0,125981	-0,975989	-0,079021	-0,548970	-0,038056	0,003026	-0,068864	1,462644	0,816343	0,171862	-0,618696	-2,806782	-1,260417	-10,705554	8,643323	12,551915	-0,038056	0,003026	-0,068864	1,700174	3,803777	0,171862	-0,038056	0,003026	-0,068864	1,700174	3,803777	0,171862
11:27:32,91	0,603914	3,272877	-0,125981	-0,975989	-0,079021	-0,548970	-0,039180	0,002891	-0,065730	1,492117	0,789085	0,184474	-0,622226	-2,812503	-1,259279	-10,719795	8,620523	12,495883	-0,039180	0,002891	-0,065730	1,719079	3,864707	0,184474	-0,039180	0,002891	-0,065730	1,719079	3,864707	0,184474
11:27:32,96	0,603914	3,272877	-0,125981	-0,975989	-0,079021	-0,548970	-0,037806	0,002924	-0,071050	1,478326	0,802986	0,203916	-0,618760	-2,809116	-1,262236	-10,743799	8,659101	12,554370	-0,037806	0,002924	-0,071050	1,707864	3,770787	0,203916	-0,037806	0,002924	-0,071050	1,707864	3,770787	0,203916
11:27:33,01	0,603914	3,272877	-0,125981	-0,975989	-0,079021	-0,548970	-0,037823	0,006389	-0,068150	1,262197	0,810792	0,204903	-0,621753	-2,807369	-1,259337	-10,754251	8,623648	12,555357	-0,037823	0,006389	-0,068150	1,763768	3,779904	0,204903	-0,037823	0,006389	-0,068150	1,763768	3,779904	0,204903
11:27:33,06	0,603914	3,272877	-0,125981	-0,975989	-0,079021	-0,548970	-0,036972	0,004432	-0,068452	1,407094	0,861207	0,205872	-0,620483	-2,809086	-1,259638	-10,727393	8,657902	12,556327	-0,036972	0,004432	-0,068452	1,754981	3,763471	0,205872	-0,036972	0,004432	-0,068452	1,754981	3,763471	0,205872
11:27:33,11	0,603914	3,272877	-0,125981	-0,975989	-0,079021	-0,548970	-0,033268	0,007058	-0,067511	1,233464	1,077359	0,160486	-0,624610	-2,810979	-1,258697	-10,725491	8,614021	12,510940	-0,033268	0,007058	-0,067511	1,787532	3,688924	0,160486	-0,033268	0,007058	-0,067511	1,787532	3,688924	0,160486
11:27:33,16	0,603914	3,272877	-0,125981	-0,975989	-0,079021	-0,548970	-0,039070	0,001907	-0,066176	1,527113	0,759372	0,212768	-0,617248	-2,808530	-1,257363	-10,726693	8,644495	12,563223	-0,039070	0,001907	-0,066176	1,676818	3,826403	0,212768	-0,039070	0,001907	-0,066176	1,676818	3,826403	0,212768
11:27:33,21	0,603914	3,272877	-0,125981	-0,975989	-0,079021	-0,548970	-0,036601	0,006160	-0,067825	1,315585	0,871349	0,189320	-0,622165	-2,808542	-1,259012	-10,736122	8,661026	12,539775	-0,036601	0,006160	-0,067825	1,799110	3,744532	0,189320	-0,036601	0,006160	-0,067825	1,799110	3,744532	0,189320
11:27:33,26	0,603914	3,272877	-0,125981	-0,975989	-0,079021	-0,548970	-0,040375	0,002998	-0,066163	1,469623	0,690123	0,156449	-0,617540	-2,806855	-1,257349	-10,728304	8,644549	12,506904	-0,040375	0,002998	-0,066163	1,704971	3,859546	0,156449	-0,040375	0,002998	-0,066163	1,704971	3,859546	0,156449
11:27:33,31	0,603914	3,272877	-0,125981	-0,975989	-0,079021	-0,548970	-0,034540	0,005207	-0,067006	1,384498	0,971741	0,187039	-0,622370	-2,810804	-1,258192	-10,732327	8,681189	12,537493	-0,034540	0,005207	-0,067006	1,793216	3,683112	0,187039	-0,034540	0,005207	-0,067006	1,793216	3,683112	0,187039
11:27:33,36	0,603914	3,272877	-0,125981	-0,975989	-0,079021	-0,548970	-0,035003	0,007187	-0,069455	1,255265	0,978587	0,162890	-0,623854	-2,809413	-1,260642	-10,718658	8,643010	12,513345	-0,035003	0,007187	-0,069455	1,819479	3,726312	0,162890	-0,035003	0,007187	-0,069455	1,819479	3,726312	0,162890
11:27:33,41	0,603914	3,272877	-0,125981	-0,975989	-0,079021	-0,548970	-0,034437	-0,000445	-0,064976	1,627962	1,001096	0,149343	-0,617527	-2,813719	-1,256163	-10,736733	8,625501	12,499797	-0,034437	-0,000445	-0,064976	1,593013	3,704426	0,149343	-0,034437	-0,000445	-0,064976	1,593013	3,704426	0,149343
11:27:33,46	0,603914	3,272877	-0,125981	-0,975989	-0,079021	-0,548970	-0,034437	-0,000445	-0,064976	1,627962	1,001096	0,149343	-0,616761	-2,810508	-1,258343	-10,730933	8,634239	12,543136	-0,034437	-0,000445	-0,064976	1,593013	3,704426	0,149343	-0,034437	-0,000445	-0,064976	1,593013	3,704426	0,149343
11:27:33,51	0,603914	3,272877	-0,125981	-0,975989	-0,079021	-0,548970	-0,036200	0,003981	-0,067696	1,411803	0,914292	0,170619	-0,620479	-2,809979	-1,258883	-10,725505	8,635212	12,521073	-0,036200	0,003981	-0,067696	1,724343	3,756013	0,170619	-0,036200	0,003981	-0,067696	1,724343	3,756013	0,170619
11:27:33,56	0,603914	3,272877	-0,125981	-0,975989	-0,079021	-0,548970	-0,037696	0,001425	-0,069228	1,566863	0,829922	0,192110	-0,617517	-2,809962	-1,260415	-10,720156	8,657669	12,542565	-0,037696	0,001425	-0,069228	1,678718	3,789051	0,192110	-0,037696	0,001425	-0,069228	1,678718	3,789051	0,192110
11:27:33,61	0,603914	3,272877	-0,125981	-0,975989	-0,079021	-0,548970	-0,039733	0,001223	-0,067294	1,554285	0,759560	0,175442	-0,621544	-2,809910	-1,257676	-10,679975	8,660010	12,549562	-0,039733	0,001223	-0,067294	1,650261	3,878621	0,175442	-0,039733	0,001223	-0,067294	1,650261	3,878621	0,175442
11:27:33,66	0,603914	3,272877	-0,125981	-0,975989	-0,079021	-0,548970	-0,036650	0,002219	-0,065859	1,512297	0,868809	0,204397	-0,618728	-2,810470	-1,257045	-10,740224	8,653912	12,554851	-0,036650	0,002219	-0,065859	1,686466	3,745833	0,204397	-0,036650	0,002219	-0,065859	1,686466	3,745833	0,204397
11:27:33,71	0,603914	3,272877	-0,125981	-0,975989	-0,079021	-0,548970	-0,036650	0,002219	-0,065859	1,512297	0,868809	0,204397	-0,619878	-2,811495	-1,259621	-10,721337	8,645671	12,560455	-0,036650	0,002219	-0,065859	1,686466	3,745833	0,204397	-0,036650	0,002219	-0,065859	1,686466	3,745833	0,204397
11:27:33,76	0,603914	3,272877	-0,125981	-0,975989	-0,079021	-0,548970	-0,036398	0,004921	-0,065862	1,355849	0,897317	0,207435	-0,620475	-2,807131	-1,258102	-10,724037	8,661050	12,541214	-0,036398	0,004921	-0,065862	1,742165	3,754556	0,207435	-0,036398	0,004921	-0,065862	1,742165	3,754556	0,207435
11:27:33,81	0,603914	3,272877	-0,125981	-0,975989	-0,079021	-0,548970	-0,036827	0,002987	-0,066895	1,464687	0,881166	0,199452	-0,619304	-2,809933	-1,258082	-10,725403	8,636481	12,549906	-0,036827	0,002987	-0,066895	1,699128	3,772069	0,199452	-0,036827	0,002987	-0,066895	1,699128	3,772069	0,199452
11:27:33,86	0,603914	3,272877	-0,125981	-0,975989	-0,079021	-0,548970	-0,042517	0,005580	-0,066563	1,359502	0,573044	0,157645	-0,618705	-2,803709	-1,257749	-10,721165	8,668291	12,508100	-0,042517	0,005580	-0,066563	1,797518	3,910624	0,157645	-0,042517	0,005580	-0,066563	1,797518	3,910624	0,157645
11:27:33,91	0,603914	3,272877	-0,125981	-0,975989	-0,079021	-0,548970	-0,042517	0,005580	-0,066563	1,359502	0,573044	0,157645	-0,621722	-2,811528	-1,257696	-10,756676	8,633395	12,560141	-0,042517	0,005580	-0,066563	1,797518	3,910624	0,157645	-0,042517	0,005580	-0,066563	1,797518	3,910624	0,157645
11:27:33,96	0,603914	3,272877	-0,125981	-0,975989	-0,079021	-0,548970	-0,039130	0,000167	-0,066120	1,610252	0,797926	0,174528	-0,615711	-2,809348	-1,257307	-10,694285	8,617322	12,524983	-0,039130	0,000167	-0,066120	1,623385	3,869634	0,174528	-0,039130	0,000167	-0,066120	1,623385	3,869634	0,174528
11:27:34,01	0,603914	3,272877	-0,125981	-0,975989	-0,079021	-0,548970	-0,030747	0,003077	-0,067495	1,457464	1,159882	0,173942	-0,619889	-2,804746	-1,256550	-10,724530	8,671304	12,550749	-0,030747	0,003077	-0,067495	1,699042	3,573532	0,173942	-0,030747	0,003077	-0,067495	1,699042	3,573532	0,173942
11:27:34,06	0,603914	3,272877	-0,125981	-0,975989	-0,079021	-0,548970	-0,042074	0,006608	-0,066917	1,309733	0,642191	0,180849	-0,619817	-2,803579	-1,258103	-10,679403	8,648443	12,531303	-0,042074	0,006608	-0,066917	1,828455	3,944964	0,180849	-0,042074	0,006608	-0,066917	1,828455	3,944964	0,180849
11:27:34,11	0,603914	3,272877	-0,125981	-0,975989	-0,079021	-0,548970	-0,042074	0,006608	-0,066917	1,309733	0,642191	0,180849	-0,621049	-2,811048	-1,258852	-10,713403	8,628227	12,549520	-0,042074	0,006608	-0,066917	1,828455	3,944964	0,180849	-0,042074	0,006608	-0,066917	1,828455	3,944964	0,180849
11:27:34,16	0,603914	3,272877	-0,125981	-0,975989	-0,079021	-0,548970	-0,035137	0,002692	-0,066921	1,484286	0,951612	0,165741	-0,619894	-2,811544	-1,258107	-10,738363	8,648893	12,516196	-0,035137	0,002692	-0,066921	1,695585	3,709857	0,165741	-0,035137	0,002692	-0,066921	1,695585	3,709857	0,165741
11:27:34,21	0,603914	3,272877	-0,125981	-0,975989	-0,079021	-0,548970	-0,035137	0,002692	-0,066921	1,484286	0,951612	0,165741	-0,621810	-2,806463	-1,256929	-10,591314	8,834208	12,476720	-0,035137	0,002692	-0,066921	1,695585	3,709857	0,165741	-0,035137	0,002692	-0,066921	1,695585	3,709857	0,165741
11:27:34,26	0,603914	3,272877	-0,125981	-0,975989	-0,079021	-0,548970	-0,038579	0,006891	-0,065742	1,499916	0,807294	0,126265	-0,669518	-2,805743	-1,276681	-10,593455	11,114014	11,909246	-0,038579	0,006891	-0,065742	2,040887	3,835773	0,126265	-0,038579	0,006891	-0,065742	2,040887	3,835773	0,126265
11:27:34,31	0,604018	3,273026	-0,126006	-0,976003	-0,079001	-0,499081	-0,022041	0,057761	-0,073847	1,346075	1,159036	-0,626053	-0,674133	-2,795351	-1,265034	-9,785772	11,245934	11,724402	-0,022041	0,057761	-0,073847	5,880321	2,889268	-0,626053	-0,022041	0,057761	-0,073847	5,880321	2,889268	-0,626053
11:27:34,36	0,604018	3,273026	-0,126006	-0,976003	-0,079001	-0,499081	-0,022603	0,057357	-0,071914	1,376803	1,138953	-0,646467	-0,673502	-2,795066	-1,263100	-9,773014	11,249776	11,703988	-0,022603	0,057357	-0,071914	5,879315	2,913282	-0,646467	-0,022603	0,057357	-0,071914	5,879315	2,913282	-0,646467
11:27:34,41	0,604018	3,273026	-0,126006	-0,976003	-0,079001	-0,499081	-0,022603	0,057357	-0,071914	1,376803	1,138953	-0,646467	-0,674060	-2,791412	-1,262350	-9,756257	11,258671	11,679864	-0,022603	0,057357	-0,071914	5,879315	2,913282	-0,646467	-0,022603	0,057357	-0,071914	5,879315	2,913282	-0,646467
11:27:34,46	0,604018	3,273026	-0,126006	-0,976003	-0,079001	-0,499081	-0,025489	0,059667	-0,071164	1,272742	0,998938	-0,670590	-0,674842	-2,795358	-1,265340	-9,723478	11,283825	11,669319	-0,025489	0,059667	-0,071164	5,956623	2,999828	-0,670590	-0,025489	0,059667	-0,071164	5,956623	2,999828	-0,670590
11:27:34,51	0,604018	3,273026	-0,126006	-0,976003	-0,079001	-0,499081	-0,024379	0,056641	-0,070263	1,425066	1,056310	-0,653084	-0,671994	-2,793887	-1,261450	-9,759105	11,254484	11,697371	-0,024379	0,056641	-0,070263	5,871373	2,970029	-0,653084	-0,024379	0,056641	-0,070263	5,871373	2,970029	-0,653084
11:27:34,56	0,604018	3,273026	-0,126006	-0,976003	-0,079001	-0,499081	-0,025310	0,059696	-0,070800	1,287325	0,912707	-0,658418	-0,674174	-2,791553	-1,261987	-9,830990	11,320361	11,692037	-0,025310	0,059696	-0,070800	5,973434	2,899507	-0,658418	-0,025310	0,059696	-0,070800	5,973434	2,899507	-0,658418
11:27:34,61	0,604018	3,273026	-0,126006	-0,976003	-0,079001	-0,499081	-0,027735	0,058563	-0,071728	1,329046	0,905313	-0,654133	-0,671981	-2,790019	-1,262915	-9,736763	11,246107	11,696322	-0,027735	0,058563	-0,071728	5,926218	3,082511	-0,654133	-0,027735	0,058563	-0,071728	5,926218	3,082511	-0,654133
11:27:34,66	0,604018	3,273026	-0,126006	-0,976003	-0,079001	-0,499081	-0,022814	0,057707	-0,070772	1,309919	1,053233	-0,622154	-0,673700	-2,794708	-1,261959	-9,862072	11,245000	11,728300	-0,022814	0,057707	-0,070772	5,839934	2,844139	-0,622154	-0,022814	0,057707	-0,070772	5,839934	2,844139	-0,622154
11:27:34,71	0,604018	3,273026	-0,126006	-0,976003	-0,079001	-0,499081	-0,022814	0,057707	-0,070772	1,309919	1,053233	-0,622154	-0,679521	-2,793862	-1,261261	-9,904267	11,438327	11,665790	-0,022814	0,057707	-0,070772	5,839934	2,844139	-0,622154	-0,022814	0,057707	-0,070772	5,839934	2,844139	-0,622154
11:27:34,76	0,604018	3,273026	-0,126006	-0,976003	-0,079001	-0,499081	0,032416	0,093324	-0,090122	1,228733	1,202799	-1,200243	-0,732160	-2,824731	-1,281309	-11,334284	14,139809	11,150211	0,032416	0,093324	-0,090122	8,554641	-1,341824	-1,200243	0,032416	0,093324	-0,090122	8,554641	-1,341824	-1,200243
11:27:34,81	0,603909	3,272919	-0,125986	-0,976007	-0,079011	-0,449049	0,032416	0,093324	-0,090122	1,228733	1,202799	-1,200243	-0,741137	-2,813443	-1,266789	-10,495755	14,620337	10,906016	0,027129	0,106742	-0,075602	9,745634	-0,715802	-1,444439	0,027129	0,106742	-0,075602	9,745634	-0,715802	-1,444439
11:27:34,86	0,603909	3,272919	-0,125986	-0,976007	-0,079011	-0,449049	0,027129	0,106742	-0,075602	1,366409	1,413811	-1,444439	-0,737538	-2,807679	-1,271072	-10,424010	14,558566	10,878312	0,027129	0,106742	-0,075602	9,745634	-0,715802	-1,444439	0,027129	0,106742	-0,075602	9,745634	-0,715802	-1,444439
11:27:34,91	0,603909	3,272919	-0,125986	-0,976007	-0,079011	-0,449049	0,020338	0,106507	-0,079886	1,360982	1,153706	-1,472142	-0,738535	-2,808401	-1,270375	-10,492744	14,601026	10,897441	0,020338	0,106507	-0,079886	9,721796	-0,442825	-1,472142	0,020338	0,106507	-0,079886	9,721796	-0,442825	-1,472142
11:27:34,96	0,603909	3,272919	-0,125986	-0,976007	-0,079011	-0,449049	0,022289	0,111691	-0,079932	1,057624	1,187998	-1,472015	-0,743003	-2,806777	-1,271118	-10,499088	14,562863	10,878439	0,022289	0,111691	-0,079932	9,825340	-0,561700	-1,472015	0,022289	0,111691	-0,079932	9,825340	-0,561700	-1,472015
11:27:35,01	0,603909	3,272919	-0,125986	-0,976007	-0,079011	-0,449049	0,022289	0,111691	-0,079932	1,057624	1,187998	-1,472015	-0,743687	-2,808876	-1,269593	-10,565431	14,598109	10,869202	0,022289	0,111691	-0,079932	9,825340	-0,561700	-1,472015	0,022289	0,111691	-0,079932	9,825340	-0,561700	-1,472015
11:27:35,06	0,603909	3,272919	-0,125986	-0,976007	-0,079011	-0,449049	0,023661	0,105405	-0,078745	1,407040	1,242824	-1,476482	-0,738245	-2,811108	-1,269932	-10,502103	14,590647	10,873973	0,023661	0,105405	-0,078745	9,681320	-0,614553	-1,476482	0,023661	0,105405	-0,078745	9,681320	-0,614553	-1,476482
11:27:35,11	0,603909	3,272919	-0,125986	-0,976007	-0,079011	-0,449049	0,023661	0,105405	-0,078745	1,407040	1,242824	-1,476482	-0,737853	-2,810783	-1,270751	-10,585588	14,571778	10,869996	0,023661	0,105405	-0,078745	9,681320	-0,614553	-1,476482	0,023661	0,105405	-0,078745	9,681320	-0,614553	-1,476482
11:27:35,16	0,603909	3,272919	-0,125986	-0,976007	-0,079011	-0,449049	0,029145	0,099233	-0,077086	1,683463	1,509421	-1,494493	-0,735642	-2,818944	-1,268273	-10,540452	14,561395	10,855961	0,029145	0,099233	-0,077086	9,473262	-0,778472	-1,494493	0,029145	0,099233	-0,077086	9,473262	-0,778472	-1,494493
11:27:35,21	0,603909	3,272919	-0,125986	-0,976007	-0,079011	-0,449049	0,021417	0,106116	-0,079135	1,344666	1,113593	-1,451851	-0,737739	-2,808809	-1,270322	-10,525659	14,574943	10,898603	0,021417	0,106116	-0,079135	9,674796	-0,567637	-1,451851	0,021417	0,106116	-0,079135	9,674796	-0,567637	-1,451851
11:27:35,26	0,603909	3,272919	-0,125986	-0,976007	-0,079011	-0,449049	0,027079	0,106258	-0,074707	1,311348	1,330289	-1,480264	-0,740693	-2,813642	-1,265893	-10,605943	14,591334	10,870191	0,027079	0,106258	-0,074707	9,652605	-0,795402	-1,480264	0,027079	0,106258	-0,074707	9,652605	-0,795402	-1,480264
11:27:35,31	0,603909	3,272919	-0,125986	-0,976007	-0,079011	-0,449049	0,027079	0,106258	-0,074707	1,311348	1,330289	-1,480264	-0,744871	-2,810166	-1,268414	-10,577027	14,613263	10,888074	0,027079	0,106258	-0,074707	9,652605	-0,795402	-1,480264	0,027079	0,106258	-0,074707	9,652605	-0,795402	-1,480264
11:27:35,36	0,603909	3,272919	-0,125986	-0,976007	-0,079011	-0,449049	0,026158	0,111614	-0,077227	1,066264	1,296467	-1,462381	-0,743657	-2,814888	-1,267605	-10,570203	14,605035	10,896447	0,026158	0,111614	-0,077227	9,827998	-0,756914	-1,462381	0,026158	0,111614	-0,077227	9,827998	-0,756914	-1,462381
11:27:35,41	0,603909	3,272919	-0,125986	-0,976007	-0,079011	-0,449049	0,022171	0,106243	-0,077975	1,311910	1,102928	-1,514256	-0,738226	-2,809399	-1,269162	-10,581935	14,577231	10,836198	0,022171	0,106243	-0,077975	9,652003	-0,637502	-1,514256	0,022171	0,106243	-0,077975	9,652003	-0,637502	-1,514256
11:27:35,46	0,603909	3,272919	-0,125986	-0,976007	-0,079011	-0,449049	0,023716	0,108219	-0,079055	1,305641	1,223423	-1,490694	-0,740709	-2,809749	-1,270242	-10,498915	14,640682	10,859761	0,023716	0,108219	-0,079055	9,800815	-0,638265	-1,490694	0,023716	0,108219	-0,079055	9,800815	-0,638265	-1,490694
11:27:35,51	0,603909	3,272919	-0,125986	-0,976007	-0,079011	-0,449049	0,024504	0,107188	-0,077603	1,253931	1,224383	-1,453080	-0,740211	-2,810946	-1,268790	-10,586220	14,569480	10,897374	0,024504	0,107188	-0,077603	9,668181	-0,699149	-1,453080	0,024504	0,107188	-0,077603	9,668181	-0,699149	-1,453080
11:27:35,56	0,603909	3,272919	-0,125986	-0,976007	-0,079011	-0,449049	0,026920	0,106449	-0,075683	1,289277	1,345666	-1,493434	-0,740779	-2,813408	-1,266869	-10,591520	14,569005	10,857021	0,026920	0,106449	-0,075683	9,645548	-0,767528	-1,493434	0,026920	0,106449	-0,075683	9,645548	-0,767528	-1,493434
11:27:35,61	0,603909	3,272919	-0,125986	-0,976007	-0,079011	-0,449049	0,027740	0,108581	-0,078548	1,224887	1,418610	-1,450548	-0,743036	-2,813053	-1,269734	-10,542070	14,594118	10,899906	0,027740	0,108581	-0,078548	9,748518	-0,759008	-1,450548	0,027740	0,108581	-0,078548	9,748518	-0,759008	-1,450548
11:27:35,66	0,603909	3,272919	-0,125986	-0,976007	-0,079011	-0,449049	0,026242	0,108182	-0,079172	1,212472	1,323249	-1,481624	-0,741941	-2,811955	-1,270359	-10,573763	14,574124	10,868830	0,026242	0,108182	-0,079172	9,704784	-0,736754	-1,481624	0,026242	0,108182	-0,079172	9,704784	-0,736754	-1,481624
11:27:35,71	0,603909	3,272919	-0,125986	-0,976007	-0,079011	-0,449049	0,026242	0,108182	-0,079172	1,212472	1,323249	-1,481624	-0,741666	-2,810690	-1,270435	-10,587996	14,598141	10,869220	0,026242	0,108182	-0,079172	9,704784	-0,736754	-1,481624	0,026242	0,108182	-0,079172	9,704784	-0,736754	-1,481624
11:27:35,76	0,603909	3,272919	-0,125986	-0,976007	-0,079011	-0,449049	0,025116	0,108854	-0,075656	1,180516	1,250229	-1,444383	-0,741960	-2,810643	-1,266843	-10,584785	14,583940	10,906071	0,025116	0,108854	-0,075656	9,725584	-0,721360	-1,444383	0,025116	0,108854	-0,075656	9,725584	-0,721360	-1,444383
11:27:35,81	0,603909	3,272919	-0,125986	-0,976007	-0,079011	-0,449049	0,023045	0,105234	-0,079554	1,386214	1,158239	-1,480051	-0,737790	-2,810660	-1,270741	-10,562473	14,591221	10,870404	0,023045	0,105234	-0,079554	9,647116	-0,650806	-1,480051	0,023045	0,105234	-0,079554	9,647116	-0,650806	-1,480051
11:27:35,86	0,603909	3,272919	-0,125986	-0,976007	-0,079011	-0,449049	0,023045	0,105234	-0,079554	1,386214	1,158239	-1,480051	-0,737747	-2,809894	-1,267217	-10,553411	14,620511	10,903142	0,023045	0,105234	-0,079554	9,647116	-0,650806	-1,480051	0,023045	0,105234	-0,079554	9,647116	-0,650806	-1,480051
11:27:35,91	0,603909	3,272919	-0,125986	-0,976007	-0,079011	-0,449049	0,022361	0,105580	-0,076030	1,398143	1,115842	-1,447313	-0,740134	-2,810181	-1,269174	-10,554472	14,585613	10,888235	0,022361	0,105580	-0,076030	9,686170	-0,639461	-1,447313	0,022361	0,105580	-0,076030	9,686170	-0,639461	-1,447313
11:27:35,96	0,603909	3,272919	-0,125986	-0,976007	-0,079011	-0,449049	0,023802	0,107504	-0,077987	1,267318	1,207340	-1,462219	-0,737173	-2,811669	-1,271847	-10,538929	14,578962	10,928541	0,023611	0,104196	-0,080660	9,620761	-0,639277	-1,421914	0,023611	0,104196	-0,080660	9,620761	-0,639277	-1,421914
11:27:36,01	0,603909	3,272919	-0,125986	-0,976007	-0,079011	-0,449049	0,023611	0,104196	-0,080660	1,441352	1,214175	-1,421914	-0,741883	-2,813166	-1,267638	-10,567967	14,606678	10,858298	0,027262	0,107527	-0,076451	9,718506	-0,775034	-1,492157	0,027262	0,107527	-0,076451	9,718506	-0,775034	-1,492157
11:27:36,06	0,603909	3,272919	-0,125986	-0,976007	-0,079011	-0,449049	0,023084	0,107970	-0,077235	1,250428	1,130883	-1,471108	-0,740179	-2,809326	-1,268421	-10,584672	14,611529	10,879347	0,023084	0,107970	-0,077235	9,726109	-0,681217	-1,471108	0,023084	0,107970	-0,077235	9,726109	-0,681217	-1,471108
11:27:36,11	0,603909	3,272919	-0,125986	-0,976007	-0,079011	-0,449049	0,023084	0,107970	-0,077235	1,250428	1,130883	-1,471108	-0,739357	-2,810290	-1,268803	-10,584066	14,578151	10,881271	0,023084	0,107970	-0,077235	9,726109	-0,681217	-1,471108	0,023084	0,107970	-0,077235	9,726109	-0,681217	-1,471108
11:27:36,16	0,603909	3,272919	-0,125986	-0,976007	-0,079011	-0,449049	0,023508	0,106777	-0,077616	1,283862	1,170156	-1,469184	-0,740776	-2,805028	-1,269229	-10,576344	14,607387	10,860773	0,023508	0,106777	-0,077616	9,665890	-0,675243	-1,469184	0,023508	0,106777	-0,077616	9,665890	-0,675243	-1,469184
11:27:36,21	0,603909	3,272919	-0,125986	-0,976007	-0,079011	-0,449049	0,020995	0,113842	-0,071057	1,039095	0,966688	-1,490733	-0,744219	-2,804581	-1,262244	-10,585822	14,720697	10,859722	0,020995	0,113842	-0,071057	9,975662	-0,681445	-1,490733	0,020995	0,113842	-0,071057	9,975662	-0,681445	-1,490733
11:27:36,26	0,603909	3,272919	-0,125986	-0,976007	-0,079011	-0,449049	-0,012628	0,137715	-0,094509	1,327335	1,338844	-1,973819	-0,749414	-2,754718	-1,286634	-7,748168	15,143013	10,331248	-0,012628	0,137715	-0,094509	12,137938	2,330111	-1,973819	-0,012628	0,137715	-0,094509	12,137938	2,330111	-1,973819
11:27:36,31	0,603909	3,272919	-0,125986	-0,976007	-0,079011	-0,449049	-0,019220	0,151179	-0,081268	1,596784	1,330976	-2,321602	-0,756446	-2,751085	-1,272455	-7,209694	15,657364	10,028852	-0,019220	0,151179	-0,081268	13,464348	2,839736	-2,321602	-0,019220	0,151179	-0,081268	13,464348	2,839736	-2,321602
11:27:36,36	0,603970	3,273030	-0,126005	-0,975992	-0,078999	-0,399004	-0,019220	0,151179	-0,081268	1,596784	1,330976	-2,321602	-0,758708	-2,746053	-1,266604	-7,105972	15,492623	10,024150	-0,019220	0,151179	-0,081268	13,464348	2,839736	-2,321602	-0,019220	0,151179	-0,081268	13,464348	2,839736	-2,321602
11:27:36,41	0,603970	3,273030	-0,126005	-0,975992	-0,078999	-0,399004	-0,022228	0,156407	-0,074554	1,226152	1,336099	-2,330482	-0,759470	-2,745866	-1,265741	-7,119195	15,491072	10,019973	-0,022228	0,156407	-0,074554	13,504133	3,080959	-2,330482	-0,022228	0,156407	-0,074554	13,504133	3,080959	-2,330482
11:27:36,46	0,603970	3,273030	-0,126005	-0,975992	-0,078999	-0,399004	-0,026516	0,157473	-0,075043	1,189331	1,108083	-2,314667	-0,758249	-2,741619	-1,266229	-7,114232	15,509663	10,035788	-0,026516	0,157473	-0,075043	13,550948	3,189615	-2,314667	-0,026516	0,157473	-0,075043	13,550948	3,189615	-2,314667
11:27:36,51	0,603970	3,273030	-0,126005	-0,975992	-0,078999	-0,399004	-0,023639	0,154412	-0,074652	1,314865	1,236374	-2,316328	-0,757037	-2,745641	-1,265839	-7,149493	15,491217	10,034127	-0,023639	0,154412	-0,074652	13,436243	3,092061	-2,316328	-0,023639	0,154412	-0,074652	13,436243	3,092061	-2,316328
11:27:36,56	0,603970	3,273030	-0,126005	-0,975992	-0,078999	-0,399004	-0,023639	0,154412	-0,074652	1,314865	1,236374	-2,316328	-0,755025	-2,745527	-1,267657	-7,103887	15,503647	10,040372	-0,023639	0,154412	-0,074652	13,436243	3,092061	-2,316328	-0,023639	0,154412	-0,074652	13,436243	3,092061	-2,316328
11:27:36,61	0,603970	3,273030	-0,126005	-0,975992	-0,078999	-0,399004	-0,024744	0,152727	-0,076470	1,436069	1,212225	-2,310082	-0,760286	-2,740972	-1,266714	-7,146836	15,522535	10,064837	-0,024744	0,152727	-0,076470	13,425150	3,154610	-2,310082	-0,024744	0,152727	-0,076470	13,425150	3,154610	-2,310082
11:27:36,66	0,603970	3,273030	-0,126005	-0,975992	-0,078999	-0,399004	-0,026058	0,159560	-0,075527	1,075623	1,097236	-2,285617	-0,755300	-2,741124	-1,268178	-7,146137	15,492722	10,046224	-0,026058	0,159560	-0,075527	13,601114	3,142802	-2,285617	-0,026058	0,159560	-0,075527	13,601114	3,142802	-2,285617
11:27:36,71	0,603970	3,273030	-0,126005	-0,975992	-0,078999	-0,399004	-0,028419	0,155166	-0,076991	1,278647	0,989960	-2,304230	-0,761383	-2,749324	-1,271685	-7,377044	15,643751	10,012118	-0,028419	0,155166	-0,076991	13,459201	3,220890	-2,304230	-0,028419	0,155166	-0,076991	13,459201	3,220890	-2,304230
11:27:36,76	0,603970	3,273030	-0,126005	-0,975992	-0,078999	-0,399004	-0,018277	0,156335	-0,080498	1,233229	1,241879	-2,338337	-0,802775	-2,776103	-1,286183	-8,554010	17,934090	9,613183	-0,018277	0,156335	-0,080498	13,505506	2,676630	-2,338337	-0,018277	0,156335	-0,080498	13,505506	2,676630	-2,338337
11:27:36,81	0,603970	3,273030	-0,126005	-0,975992	-0,078999	-0,399004	0,025611	0,178791	-0,094996	1,460488	1,359581	-2,737271	-0,806723	-2,734178	-1,270593	-6,558460	18,064918	9,214994	0,025611	0,178791	-0,094996	15,495617	-0,650843	-2,737271	0,025611	0,178791	-0,094996	15,495617	-0,650843	-2,737271
11:27:36,86	0,603975	3,272908	-0,125983	-0,976007	-0,079014	-0,348988	-0,008724	0,203173	-0,079407	1,303718	1,236990	-3,135460	-0,807162	-2,738869	-1,269663	-6,644914	18,068141	9,186385	-0,008724	0,203173	-0,079407	17,252806	1,921794	-3,135460	-0,008724	0,203173	-0,079407	17,252806	1,921794	-3,135460
11:27:36,91	0,603975	3,272908	-0,125983	-0,976007	-0,079014	-0,348988	-0,004441	0,201208	-0,078477	1,365473	1,383189	-3,164070	-0,809808	-2,738963	-1,270982	-6,642827	18,094687	9,244879	-0,004441	0,201208	-0,078477	17,160292	1,731829	-3,164070	-0,004441	0,201208	-0,078477	17,160292	1,731829	-3,164070
11:27:36,96	0,603975	3,272908	-0,125983	-0,976007	-0,079014	-0,348988	-0,003037	0,203453	-0,079795	1,272741	1,444733	-3,105575	-0,805600	-2,737060	-1,271894	-6,604105	18,107352	9,217381	-0,003037	0,203453	-0,079795	17,243830	1,683156	-3,105575	-0,003037	0,203453	-0,079795	17,243830	1,683156	-3,105575
11:27:37,01	0,603975	3,272908	-0,125983	-0,976007	-0,079014	-0,348988	-0,006789	0,200760	-0,080708	1,443136	1,276829	-3,133074	-0,805716	-2,736362	-1,272571	-6,653817	18,101904	9,213368	-0,006789	0,200760	-0,080708	17,202779	1,809787	-3,133074	-0,006789	0,200760	-0,080708	17,202779	1,809787	-3,133074
11:27:37,06	0,603975	3,272908	-0,125983	-0,976007	-0,079014	-0,348988	-0,008740	0,202105	-0,081011	1,296819	1,144982	-3,138385	-0,805789	-2,734698	-1,272198	-6,668604	18,056420	9,212069	-0,008740	0,202105	-0,081011	17,162074	1,831098	-3,138385	-0,008740	0,202105	-0,081011	17,162074	1,831098	-3,138385
11:27:37,11	0,603975	3,272908	-0,125983	-0,976007	-0,079014	-0,348988	-0,008740	0,202105	-0,081011	1,296819	1,144982	-3,138385	-0,804508	-2,738392	-1,270992	-6,646065	18,100039	9,226710	-0,006182	0,199148	-0,079806	17,132764	1,761005	-3,123744	-0,006182	0,199148	-0,079806	17,132764	1,761005	-3,123744
11:27:37,16	0,603975	3,272908	-0,125983	-0,976007	-0,079014	-0,348988	-0,009516	0,200398	-0,079445	1,423384	1,121014	-3,148287	-0,803923	-2,734879	-1,270632	-6,635519	18,080948	9,202168	-0,009516	0,200398	-0,079445	17,154615	1,868052	-3,148287	-0,009516	0,200398	-0,079445	17,154615	1,868052	-3,148287
11:27:37,21	0,603975	3,272908	-0,125983	-0,976007	-0,079014	-0,348988	-0,009516	0,200398	-0,079445	1,423384	1,121014	-3,148287	-0,806872	-2,739961	-1,268283	-6,658586	18,094537	9,214682	-0,009516	0,200398	-0,079445	17,154615	1,868052	-3,148287	-0,009516	0,200398	-0,079445	17,154615	1,868052	-3,148287
11:27:37,26	0,603975	3,272908	-0,125983	-0,976007	-0,079014	-0,348988	-0,003794	0,203153	-0,080732	1,291268	1,370225	-3,124874	-0,809170	-2,738458	-1,271918	-6,671836	18,114775	9,225580	-0,003794	0,203153	-0,080732	17,238754	1,668039	-3,124874	-0,003794	0,203153	-0,080732	17,238754	1,668039	-3,124874
11:27:37,31	0,603975	3,272908	-0,125983	-0,976007	-0,079014	-0,348988	-0,002368	0,201679	-0,075546	1,362971	1,473323	-3,146824	-0,808606	-2,740429	-1,266732	-6,649209	18,096023	9,203631	-0,002368	0,201679	-0,075546	17,194777	1,659235	-3,146824	-0,002368	0,201679	-0,075546	17,194777	1,659235	-3,146824
11:27:37,36	0,603975	3,272908	-0,125983	-0,976007	-0,079014	-0,348988	-0,002726	0,204756	-0,080223	1,154203	1,446815	-3,130502	-0,811092	-2,738581	-1,271410	-6,680440	18,057752	9,219952	-0,002726	0,204756	-0,080223	17,227560	1,660800	-3,130502	-0,002726	0,204756	-0,080223	17,227560	1,660800	-3,130502
11:27:37,41	0,603975	3,272908	-0,125983	-0,976007	-0,079014	-0,348988	-0,002726	0,204756	-0,080223	1,154203	1,446815	-3,130502	-0,812223	-2,732431	-1,270637	-6,652541	18,088668	9,235438	-0,007487	0,208811	-0,079450	17,375729	1,795666	-3,115017	-0,007487	0,208811	-0,079450	17,375729	1,795666	-3,115017
11:27:37,46	0,603975	3,272908	-0,125983	-0,976007	-0,079014	-0,348988	-0,007487	0,208811	-0,079450	0,984092	1,207954	-3,115017	-0,807613	-2,735550	-1,273214	-6,615958	18,088996	9,205481	-0,007487	0,208811	-0,079450	17,375729	1,795666	-3,115017	-0,007487	0,208811	-0,079450	17,375729	1,795666	-3,115017
11:27:37,51	0,603975	3,272908	-0,125983	-0,976007	-0,079014	-0,348988	-0,007090	0,203259	-0,082027	1,291365	1,260090	-3,144974	-0,807244	-2,737621	-1,269013	-6,681891	18,081671	9,219275	-0,007090	0,203259	-0,082027	17,247180	1,816676	-3,144974	-0,007090	0,203259	-0,082027	17,247180	1,816676	-3,144974
11:27:37,56	0,603975	3,272908	-0,125983	-0,976007	-0,079014	-0,348988	-0,005481	0,201903	-0,077827	1,322555	1,290311	-3,131180	-0,807722	-2,733993	-1,269693	-6,670021	18,086302	9,191907	-0,005481	0,201903	-0,077827	17,171941	1,720605	-3,131180	-0,005481	0,201903	-0,077827	17,171941	1,720605	-3,131180
11:27:37,61	0,603975	3,272908	-0,125983	-0,976007	-0,079014	-0,348988	-0,002978	0,206166	-0,079848	1,132424	1,428268	-3,153708	-0,812187	-2,737657	-1,271035	-6,659367	18,105107	9,196746	-0,002978	0,206166	-0,079848	17,316476	1,662057	-3,153708	-0,002978	0,206166	-0,079848	17,316476	1,662057	-3,153708
11:27:37,66	0,603975	3,272908	-0,125983	-0,976007	-0,079014	-0,348988	-0,002978	0,206166	-0,079848	1,132424	1,428268	-3,153708	-0,803863	-2,735508	-1,270969	-6,696052	18,074199	9,217232	-0,002978	0,206166	-0,079848	17,316476	1,662057	-3,153708	-0,002978	0,206166	-0,079848	17,316476	1,662057	-3,153708
11:27:37,71	0,603975	3,272908	-0,125983	-0,976007	-0,079014	-0,348988	-0,009002	0,200032	-0,079783	1,406311	1,098702	-3,133223	-0,808014	-2,732628	-1,270174	-6,687572	18,095469	9,217052	-0,009002	0,200032	-0,079783	17,108801	1,805379	-3,133223	-0,009002	0,200032	-0,079783	17,108801	1,805379	-3,133223
11:27:37,76	0,603975	3,272908	-0,125983	-0,976007	-0,079014	-0,348988	-0,009420	0,205067	-0,078987	1,167147	1,073682	-3,133403	-0,807495	-2,735506	-1,269850	-6,661092	18,103392	9,226189	-0,009420	0,205067	-0,078987	17,264891	1,813161	-3,133403	-0,009420	0,205067	-0,078987	17,264891	1,813161	-3,133403
11:27:37,81	0,603975	3,272908	-0,125983	-0,976007	-0,079014	-0,348988	-0,007188	0,203178	-0,078664	1,285464	1,208721	-3,124265	-0,811112	-2,737531	-1,273772	-6,698616	18,096520	9,198744	-0,007188	0,203178	-0,078664	17,234940	1,772982	-3,124265	-0,007188	0,203178	-0,078664	17,234940	1,772982	-3,124265
11:27:37,86	0,603975	3,272908	-0,125983	-0,976007	-0,079014	-0,348988	-0,003625	0,205298	-0,082585	1,150503	1,364931	-3,151710	-0,811092	-2,734295	-1,271076	-6,689336	18,099616	9,178211	-0,003625	0,205298	-0,082585	17,266411	1,649504	-3,151710	-0,003625	0,205298	-0,082585	17,266411	1,649504	-3,151710
11:27:37,91	0,603975	3,272908	-0,125983	-0,976007	-0,079014	-0,348988	-0,002708	0,205447	-0,077530	1,121285	1,421719	-3,150861	-0,811700	-2,738251	-1,268717	-6,701474	18,073396	9,199594	-0,002708	0,205447	-0,077530	17,248913	1,634282	-3,150861	-0,002708	0,205447	-0,077530	17,248913	1,634282	-3,150861
11:27:37,96	0,603975	3,272908	-0,125983	-0,976007	-0,079014	-0,348988	-0,002708	0,205447	-0,077530	1,121285	1,421719	-3,150861	-0,807660	-2,734431	-1,269654	-6,643882	18,102585	9,224383	-0,002708	0,205447	-0,077530	17,248913	1,634282	-3,150861	-0,002708	0,205447	-0,077530	17,248913	1,634282	-3,150861
11:27:38,01	0,603975	3,272908	-0,125983	-0,976007	-0,079014	-0,348988	-0,008036	0,203858	-0,078468	1,258015	1,179946	-3,126071	-0,810879	-2,736173	-1,269185	-6,661017	18,092664	9,209009	-0,004918	0,205775	-0,077998	17,294515	1,718260	-3,141445	-0,004918	0,205775	-0,077998	17,294515	1,718260	-3,141445
11:27:38,06	0,603975	3,272908	-0,125983	-0,976007	-0,079014	-0,348988	-0,004918	0,205775	-0,077998	1,141154	1,332183	-3,141445	-0,811072	-2,739051	-1,271812	-6,682703	18,083684	9,201604	-0,004918	0,205775	-0,077998	17,294515	1,718260	-3,141445	-0,004918	0,205775	-0,077998	17,294515	1,718260	-3,141445
11:27:38,11	0,603975	3,272908	-0,125983	-0,976007	-0,079014	-0,348988	-0,002329	0,204503	-0,080625	1,188679	1,452534	-3,148851	-0,809880	-2,736364	-1,271035	-6,670471	18,084759	9,206490	-0,002329	0,204503	-0,080625	17,242186	1,635354	-3,148851	-0,002329	0,204503	-0,080625	17,242186	1,635354	-3,148851
11:27:38,16	0,603975	3,272908	-0,125983	-0,976007	-0,079014	-0,348988	-0,004576	0,202364	-0,082164	1,284927	1,381737	-3,148756	-0,808096	-2,738175	-1,273351	-6,650338	18,047668	9,201698	-0,004576	0,202364	-0,082164	17,170480	1,740931	-3,148756	-0,004576	0,202364	-0,082164	17,170480	1,740931	-3,148756
11:27:38,21	0,603975	3,272908	-0,125983	-0,976007	-0,079014	-0,348988	-0,004576	0,202364	-0,082164	1,284927	1,381737	-3,148756	-0,809242	-2,733845	-1,275183	-6,664689	18,046838	9,213876	-0,004576	0,202364	-0,082164	17,170480	1,740931	-3,148756	-0,004576	0,202364	-0,082164	17,170480	1,740931	-3,148756
11:27:38,26	0,603975	3,272908	-0,125983	-0,976007	-0,079014	-0,348988	-0,007753	0,205522	-0,083996	1,112805	1,204517	-3,136578	-0,814696	-2,705110	-1,283041	-5,193384	18,477928	8,812865	-0,007753	0,205522	-0,083996	17,246279	1,813108	-3,136578	-0,007753	0,205522	-0,083996	17,246279	1,813108	-3,136578
11:27:38,31	0,603975	3,272908	-0,125983	-0,976007	-0,079014	-0,348988	-0,013792	0,251126	-0,079908	1,111189	1,370841	-3,948327	-0,845716	-2,705813	-1,271095	-5,063795	19,858940	8,402128	-0,013792	0,251126	-0,079908	20,824547	2,453512	-3,948327	-0,013792	0,251126	-0,079908	20,824547	2,453512	-3,948327
11:27:38,36	0,604000	3,273013	-0,125991	-0,976023	-0,078996	-0,299001	-0,012671	0,247323	-0,082294	1,301484	1,286738	-3,962829	-0,842984	-2,708685	-1,273480	-5,190852	19,923695	8,387625	-0,012671	0,247323	-0,082294	20,716325	2,281383	-3,962829	-0,012671	0,247323	-0,082294	20,716325	2,281383	-3,962829
11:27:38,41	0,604000	3,273013	-0,125991	-0,976023	-0,078996	-0,299001	-0,012671	0,247323	-0,082294	1,301484	1,286738	-3,962829	-0,844167	-2,711494	-1,268034	-5,214764	19,935791	8,394013	-0,009646	0,246943	-0,076847	20,704792	2,174486	-3,956441	-0,009646	0,246943	-0,076847	20,704792	2,174486	-3,956441
11:27:38,46	0,604000	3,273013	-0,125991	-0,976023	-0,078996	-0,299001	-0,011273	0,254247	-0,081049	0,970195	1,381201	-3,982471	-0,849679	-2,706433	-1,272236	-5,157608	19,937720	8,367983	-0,011273	0,254247	-0,081049	20,928584	2,266121	-3,982471	-0,011273	0,254247	-0,081049	20,928584	2,266121	-3,982471
11:27:38,51	0,604000	3,273013	-0,125991	-0,976023	-0,078996	-0,299001	-0,011273	0,254247	-0,081049	0,970195	1,381201	-3,982471	-0,845335	-2,713840	-1,270731	-5,205719	19,926561	8,409251	-0,011273	0,254247	-0,081049	20,928584	2,266121	-3,982471	-0,011273	0,254247	-0,081049	20,928584	2,266121	-3,982471
11:27:38,56	0,604000	3,273013	-0,125991	-0,976023	-0,078996	-0,299001	-0,007030	0,246781	-0,079544	1,324692	1,565728	-3,941203	-0,843941	-2,709359	-1,278531	-5,214023	19,919486	8,402649	-0,011609	0,247815	-0,087345	20,714137	2,235276	-3,947805	-0,011609	0,247815	-0,087345	20,714137	2,235276	-3,947805
11:27:38,61	0,604000	3,273013	-0,125991	-0,976023	-0,078996	-0,299001	-0,010176	0,246335	-0,079217	1,369099	1,386401	-3,923671	-0,843376	-2,711339	-1,270403	-5,208755	19,952787	8,426783	-0,010176	0,246335	-0,079217	20,706388	2,185229	-3,923671	-0,010176	0,246335	-0,079217	20,706388	2,185229	-3,923671
11:27:38,66	0,604000	3,273013	-0,125991	-0,976023	-0,078996	-0,299001	-0,010529	0,246142	-0,083832	1,362868	1,365283	-3,937222	-0,843032	-2,711130	-1,275018	-5,219275	19,940061	8,413232	-0,010529	0,246142	-0,083832	20,684986	2,191844	-3,937222	-0,010529	0,246142	-0,083832	20,684986	2,191844	-3,937222
11:27:38,71	0,604000	3,273013	-0,125991	-0,976023	-0,078996	-0,299001	-0,010529	0,246142	-0,083832	1,362868	1,365283	-3,937222	-0,841828	-2,715003	-1,269606	-5,248131	19,980485	8,367557	-0,010529	0,246142	-0,083832	20,684986	2,191844	-3,937222	-0,010529	0,246142	-0,083832	20,684986	2,191844	-3,937222
11:27:38,76	0,604000	3,273013	-0,125991	-0,976023	-0,078996	-0,299001	0,020853	0,276340	-0,103900	1,382252	1,453348	-4,421673	-0,884876	-2,723209	-1,295086	-5,761405	22,088710	7,928781	0,020853	0,276340	-0,103900	23,074970	-0,183614	-4,421673	0,020853	0,276340	-0,103900	23,074970	-0,183614	-4,421673
11:27:38,81	0,604000	3,273013	-0,125991	-0,976023	-0,078996	-0,299001	0,020853	0,276340	-0,103900	1,382252	1,453348	-4,421673	-0,885575	-2,670645	-1,279298	-3,216661	21,916227	7,512405	0,020853	0,276340	-0,103900	23,074970	-0,183614	-4,421673	0,020853	0,276340	-0,103900	23,074970	-0,183614	-4,421673
11:27:38,86	0,603999	3,273007	-0,125983	-0,976000	-0,079023	-0,248943	-0,026340	0,299447	-0,087581	1,280779	1,367338	-4,779549	-0,881290	-2,670785	-1,278767	-3,160577	21,857390	7,570906	-0,026340	0,299447	-0,087581	24,787387	3,435051	-4,779549	-0,026340	0,299447	-0,087581	24,787387	3,435051	-4,779549
11:27:38,91	0,603999	3,273007	-0,125983	-0,976000	-0,079023	-0,248943	-0,026905	0,303392	-0,088087	1,059997	1,301234	-4,805504	-0,884424	-2,668323	-1,279274	-3,200226	21,862212	7,544951	-0,026905	0,303392	-0,088087	24,876279	3,413263	-4,805504	-0,026905	0,303392	-0,088087	24,876279	3,413263	-4,805504
11:27:38,96	0,603999	3,273007	-0,125983	-0,976000	-0,079023	-0,248943	-0,026905	0,303392	-0,088087	1,059997	1,301234	-4,805504	-0,882570	-2,668016	-1,276529	-3,164792	21,867315	7,553136	-0,026905	0,303392	-0,088087	24,876279	3,413263	-4,805504	-0,026905	0,303392	-0,088087	24,876279	3,413263	-4,805504
11:27:39,01	0,603999	3,273007	-0,125983	-0,976000	-0,079023	-0,248943	-0,028098	0,301940	-0,085342	1,157658	1,267327	-4,797318	-0,876437	-2,674193	-1,279418	-3,183131	21,817962	7,552434	-0,028098	0,301940	-0,085342	24,859926	3,473016	-4,797318	-0,028098	0,301940	-0,085342	24,859926	3,473016	-4,797318
11:27:39,06	0,603999	3,273007	-0,125983	-0,976000	-0,079023	-0,248943	-0,026683	0,301845	-0,088034	1,122779	1,370383	-4,768540	-0,883195	-2,669289	-1,279221	-3,159178	21,818110	7,581914	-0,026683	0,301845	-0,088034	24,817609	3,464977	-4,768540	-0,026683	0,301845	-0,088034	24,817609	3,464977	-4,768540
11:27:39,11	0,603999	3,273007	-0,125983	-0,976000	-0,079023	-0,248943	-0,026683	0,301845	-0,088034	1,122779	1,370383	-4,768540	-0,881936	-2,670118	-1,278048	-3,123099	21,803126	7,561064	-0,026595	0,300340	-0,086862	24,782799	3,501384	-4,789390	-0,026595	0,300340	-0,086862	24,782799	3,501384	-4,789390
11:27:39,16	0,603999	3,273007	-0,125983	-0,976000	-0,079023	-0,248943	-0,026595	0,300340	-0,086862	1,206084	1,413695	-4,789390	-0,881510	-2,674799	-1,280399	-3,212731	21,820185	7,563342	-0,026595	0,300340	-0,086862	24,782799	3,501384	-4,789390	-0,026595	0,300340	-0,086862	24,782799	3,501384	-4,789390
11:27:39,21	0,603999	3,273007	-0,125983	-0,976000	-0,079023	-0,248943	-0,026435	0,299028	-0,090191	1,286069	1,332921	-4,785622	-0,880880	-2,670912	-1,281378	-3,194365	21,857832	7,564832	-0,026435	0,299028	-0,090191	24,759766	3,408083	-4,785622	-0,026435	0,299028	-0,090191	24,759766	3,408083	-4,785622
11:27:39,26	0,603999	3,273007	-0,125983	-0,976000	-0,079023	-0,248943	-0,024275	0,297133	-0,087658	1,323998	1,478033	-4,793710	-0,880318	-2,673730	-1,278845	-3,196272	21,788921	7,556744	-0,024275	0,297133	-0,087658	24,648906	3,383654	-4,793710	-0,024275	0,297133	-0,087658	24,648906	3,383654	-4,793710
11:27:39,31	0,603999	3,273007	-0,125983	-0,976000	-0,079023	-0,248943	-0,024275	0,297133	-0,087658	1,323998	1,478033	-4,793710	-0,881465	-2,667583	-1,278462	-3,174059	21,816586	7,572419	-0,029025	0,301199	-0,087276	24,791741	3,514923	-4,778036	-0,029025	0,301199	-0,087276	24,791741	3,514923	-4,778036
11:27:39,36	0,603999	3,273007	-0,125983	-0,976000	-0,079023	-0,248943	-0,022652	0,303012	-0,087322	1,055620	1,509672	-4,826464	-0,879333	-2,668207	-1,279430	-3,155966	21,855157	7,559798	-0,022652	0,303012	-0,087322	24,842058	3,287870	-4,826464	-0,022652	0,303012	-0,087322	24,842058	3,287870	-4,826464
11:27:39,41	0,603999	3,273007	-0,125983	-0,976000	-0,079023	-0,248943	-0,022652	0,303012	-0,087322	1,055620	1,509672	-4,826464	-0,879418	-2,669788	-1,279766	-3,188974	21,824163	7,555062	-0,028139	0,298324	-0,088579	24,714649	3,474748	-4,795393	-0,028139	0,298324	-0,088579	24,714649	3,474748	-4,795393
11:27:39,46	0,603999	3,273007	-0,125983	-0,976000	-0,079023	-0,248943	-0,026351	0,300699	-0,085660	1,155514	1,367229	-4,786219	-0,882369	-2,670149	-1,276846	-3,190272	21,805055	7,564236	-0,026351	0,300699	-0,085660	24,760391	3,435788	-4,786219	-0,026351	0,300699	-0,085660	24,760391	3,435788	-4,786219
11:27:39,51	0,603999	3,273007	-0,125983	-0,976000	-0,079023	-0,248943	-0,026351	0,300699	-0,085660	1,155514	1,367229	-4,786219	-0,882577	-2,670297	-1,277718	-3,163540	21,828420	7,508655	-0,026119	0,300805	-0,086531	24,796805	3,441106	-4,841799	-0,026119	0,300805	-0,086531	24,796805	3,441106	-4,841799
11:27:39,56	0,603999	3,273007	-0,125983	-0,976000	-0,079023	-0,248943	-0,028511	0,301115	-0,085391	1,154153	1,218599	-4,835057	-0,881649	-2,668070	-1,276578	-3,211564	21,840761	7,515397	-0,028511	0,301115	-0,085391	24,791693	3,456744	-4,835057	-0,028511	0,301115	-0,085391	24,791693	3,456744	-4,835057
11:27:39,61	0,603999	3,273007	-0,125983	-0,976000	-0,079023	-0,248943	-0,028511	0,301115	-0,085391	1,154153	1,218599	-4,835057	-0,884346	-2,671215	-1,278449	-3,162290	21,839716	7,567149	-0,028511	0,301115	-0,085391	24,791693	3,456744	-4,835057	-0,028511	0,301115	-0,085391	24,791693	3,456744	-4,835057
11:27:39,66	0,603999	3,273007	-0,125983	-0,976000	-0,079023	-0,248943	-0,024440	0,301879	-0,087263	1,138188	1,473527	-4,783306	-0,879688	-2,666992	-1,280019	-3,171608	21,834525	7,569465	-0,024440	0,301879	-0,087263	24,835654	3,392037	-4,783306	-0,024440	0,301879	-0,087263	24,835654	3,392037	-4,783306
11:27:39,72	0,603999	3,273007	-0,125983	-0,976000	-0,079023	-0,248943	-0,030426	0,299956	-0,088832	1,228995	1,156763	-4,780990	-0,883377	-2,672050	-1,276948	-3,256510	21,808582	7,546870	-0,030426	0,299956	-0,088832	24,775558	3,545201	-4,780990	-0,030426	0,299956	-0,088832	24,775558	3,545201	-4,780990
11:27:39,77	0,603999	3,273007	-0,125983	-0,976000	-0,079023	-0,248943	-0,027389	0,302976	-0,090001	1,068649	1,310790	-4,781137	-0,883822	-2,668112	-1,281188	-3,176616	21,833591	7,569318	-0,027389	0,302976	-0,090001	24,852273	3,460864	-4,781137	-0,027389	0,302976	-0,090001	24,852273	3,460864	-4,781137
11:27:39,82	0,603999	3,273007	-0,125983	-0,976000	-0,079023	-0,248943	-0,023961	0,296320	-0,090760	1,373401	1,466612	-4,776440	-0,879771	-2,674408	-1,281947	-3,216736	21,808972	7,574014	-0,023961	0,296320	-0,090760	24,634498	3,347585	-4,776440	-0,023961	0,296320	-0,090760	24,634498	3,347585	-4,776440
11:27:39,87	0,603999	3,273007	-0,125983	-0,976000	-0,079023	-0,248943	-0,026014	0,301589	-0,085367	1,106278	1,346923	-4,803426	-0,883309	-2,669996	-1,276553	-3,224526	21,821436	7,547029	-0,026014	0,301589	-0,085367	24,781042	3,388988	-4,803426	-0,026014	0,301589	-0,085367	24,781042	3,388988	-4,803426
11:27:39,92	0,603999	3,273007	-0,125983	-0,976000	-0,079023	-0,248943	-0,029121	0,304036	-0,086551	1,012397	1,179929	-4,811024	-0,883873	-2,666082	-1,277738	-3,212547	21,852996	7,539430	-0,029121	0,304036	-0,086551	24,879187	3,465930	-4,811024	-0,029121	0,304036	-0,086551	24,879187	3,465930	-4,811024
11:27:39,97	0,603999	3,273007	-0,125983	-0,976000	-0,079023	-0,248943	-0,022039	0,298870	-0,086638	1,227967	1,547296	-4,789862	-0,882941	-2,674798	-1,277824	-3,239857	21,807508	7,560593	-0,022039	0,298870	-0,086638	24,689246	3,277345	-4,789862	-0,022039	0,298870	-0,086638	24,689246	3,277345	-4,789862
11:27:40,02	0,603999	3,273007	-0,125983	-0,976000	-0,079023	-0,248943	-0,029512	0,298863	-0,088853	1,224403	1,200385	-4,796917	-0,883235	-2,673944	-1,281570	-3,186033	21,808537	7,548700	-0,029512	0,298863	-0,088853	24,685182	3,517042	-4,796917	-0,029512	0,298863	-0,088853	24,685182	3,517042	-4,796917
11:27:40,07	0,603999	3,273007	-0,125983	-0,976000	-0,079023	-0,248943	-0,030102	0,302051	-0,090212	1,109417	1,151052	-4,783691	-0,881664	-2,666225	-1,281399	-3,196457	21,836550	7,566764	-0,030102	0,302051	-0,090212	24,820388	3,514095	-4,783691	-0,030102	0,302051	-0,090212	24,820388	3,514095	-4,783691
11:27:40,12	0,603999	3,273007	-0,125983	-0,976000	-0,079023	-0,248943	-0,025385	0,297160	-0,086895	1,305549	1,402641	-4,793882	-0,879787	-2,672756	-1,278082	-3,220117	21,783011	7,556573	-0,025385	0,297160	-0,086895	24,632584	3,395361	-4,793882	-0,025385	0,297160	-0,086895	24,632584	3,395361	-4,793882
11:27:40,17	0,603999	3,273007	-0,125983	-0,976000	-0,079023	-0,248943	-0,025385	0,297160	-0,086895	1,305549	1,402641	-4,793882	-0,881444	-2,672134	-1,282373	-3,213731	21,803287	7,539385	-0,025385	0,297160	-0,086895	24,632584	3,395361	-4,793882	-0,025385	0,297160	-0,086895	24,632584	3,395361	-4,793882
11:27:40,22	0,603999	3,273007	-0,125983	-0,976000	-0,079023	-0,248943	-0,025095	0,298906	-0,091186	1,235518	1,413106	-4,811069	-0,883736	-2,671197	-1,283497	-3,122362	21,775269	7,548473	-0,025095	0,298906	-0,091186	24,699601	3,383073	-4,811069	-0,025095	0,298906	-0,091186	24,699601	3,383073	-4,811069
11:27:40,27	0,603999	3,273007	-0,125983	-0,976000	-0,079023	-0,248943	-0,024761	0,301359	-0,092310	1,129331	1,523641	-4,801981	-0,890687	-2,651268	-1,299339	-1,952671	22,598982	7,094562	-0,024761	0,301359	-0,092310	24,786051	3,467343	-4,801981	-0,024761	0,301359	-0,092310	24,786051	3,467343	-4,801981
11:27:40,32	0,603999	3,273007	-0,125983	-0,976000	-0,079023	-0,248943	-0,038544	0,317343	-0,108152	1,596370	1,408036	-5,255892	-0,934206	-2,663114	-1,277485	-2,568455	24,299222	6,707616	-0,038544	0,317343	-0,108152	26,507825	4,433724	-5,255892	-0,038544	0,317343	-0,108152	26,507825	4,433724	-5,255892
11:27:40,37	0,603939	3,273023	-0,125980	-0,976017	-0,079016	-0,199015	-0,008931	0,347995	-0,087246	1,098940	1,628627	-5,620573	-0,931920	-2,664570	-1,278573	-2,518364	24,259646	6,724844	-0,008931	0,347995	-0,087246	28,416509	2,329719	-5,620573	-0,008931	0,347995	-0,087246	28,416509	2,329719	-5,620573
11:27:40,42	0,603939	3,273023	-0,125980	-0,976017	-0,079016	-0,199015	-0,008931	0,347995	-0,087246	1,098940	1,628627	-5,620573	-0,933385	-2,658310	-1,277760	-2,495227	24,242102	6,709690	-0,008931	0,347995	-0,087246	28,416509	2,329719	-5,620573	-0,008931	0,347995	-0,087246	28,416509	2,329719	-5,620573
11:27:40,47	0,603939	3,273023	-0,125980	-0,976017	-0,079016	-0,199015	-0,011134	0,350146	-0,088708	0,989430	1,511952	-5,607152	-0,932800	-2,658605	-1,279895	-2,547656	24,211269	6,743302	-0,011134	0,350146	-0,088708	28,475880	2,385939	-5,607152	-0,011134	0,350146	-0,088708	28,475880	2,385939	-5,607152
11:27:40,52	0,603939	3,273023	-0,125980	-0,976017	-0,079016	-0,199015	-0,011134	0,350146	-0,088708	0,989430	1,511952	-5,607152	-0,929416	-2,656910	-1,280122	-2,562892	24,252690	6,713055	-0,011134	0,350146	-0,088708	28,475880	2,385939	-5,607152	-0,011134	0,350146	-0,088708	28,475880	2,385939	-5,607152
11:27:40,57	0,603939	3,273023	-0,125980	-0,976017	-0,079016	-0,199015	-0,014293	0,348063	-0,088935	1,125984	1,313768	-5,637399	-0,926110	-2,658901	-1,278602	-2,535111	24,241013	6,718207	-0,014293	0,348063	-0,088935	28,448942	2,435753	-5,637399	-0,014293	0,348063	-0,088935	28,448942	2,435753	-5,637399
11:27:40,62	0,603939	3,273023	-0,125980	-0,976017	-0,079016	-0,199015	-0,014222	0,344204	-0,087415	1,330433	1,347325	-5,632248	-0,929373	-2,662558	-1,275031	-2,559995	24,236953	6,727974	-0,014222	0,344204	-0,087415	28,350454	2,463785	-5,632248	-0,014222	0,344204	-0,087415	28,350454	2,463785	-5,632248
11:27:40,67	0,603939	3,273023	-0,125980	-0,976017	-0,079016	-0,199015	-0,009423	0,345202	-0,083845	1,262607	1,577369	-5,622481	-0,930084	-2,659277	-1,276046	-2,559972	24,223547	6,691380	-0,009423	0,345202	-0,083845	28,360929	2,317083	-5,622481	-0,009423	0,345202	-0,083845	28,360929	2,317083	-5,622481
11:27:40,72	0,603939	3,273023	-0,125980	-0,976017	-0,079016	-0,199015	-0,011910	0,347458	-0,084859	1,133698	1,454796	-5,659075	-0,932830	-2,661728	-1,277388	-2,533614	24,272080	6,691027	-0,011910	0,347458	-0,084859	28,409115	2,389697	-5,659075	-0,011910	0,347458	-0,084859	28,409115	2,389697	-5,659075
11:27:40,77	0,603939	3,273023	-0,125980	-0,976017	-0,079016	-0,199015	-0,007832	0,374351	-0,110801	1,226092	1,502192	-6,036385	-0,955413	-2,649362	-1,301988	-1,957151	25,596989	6,314070	-0,007832	0,374351	-0,110801	30,612632	2,116966	-6,036385	-0,007832	0,374351	-0,110801	30,612632	2,116966	-6,036385
11:27:40,82	0,603939	3,273023	-0,125980	-0,976017	-0,079016	-0,199015	-0,007832	0,374351	-0,110801	1,226092	1,502192	-6,036385	-0,957619	-2,610110	-1,284002	-0,120091	25,536632	5,948593	-0,007832	0,374351	-0,110801	30,612632	2,116966	-6,036385	-0,007832	0,374351	-0,110801	30,612632	2,116966	-6,036385
11:27:40,87	0,604000	3,272991	-0,125986	-0,975986	-0,079005	-0,148972	-0,040722	0,395887	-0,092816	0,972478	1,413021	-6,401862	-0,951708	-2,612866	-1,280142	-0,154205	25,603661	5,906960	-0,040722	0,395887	-0,092816	32,049595	4,609675	-6,401862	-0,040722	0,395887	-0,092816	32,049595	4,609675	-6,401862
11:27:40,92	0,604000	3,272991	-0,125986	-0,975986	-0,079005	-0,148972	-0,041291	0,389390	-0,088956	1,351307	1,320385	-6,443495	-0,958175	-2,614643	-1,286872	-0,197649	25,571181	5,903023	-0,041291	0,389390	-0,088956	31,918421	4,561690	-6,443495	-0,041291	0,389390	-0,088956	31,918421	4,561690	-6,443495
11:27:40,97	0,604000	3,272991	-0,125986	-0,975986	-0,079005	-0,148972	-0,039522	0,391032	-0,090630	1,230631	1,388219	-6,449232	-0,954015	-2,613577	-1,281817	-0,192751	25,585192	5,901222	-0,039522	0,391032	-0,090630	31,926679	4,490667	-6,449232	-0,039522	0,391032	-0,090630	31,926679	4,490667	-6,449232
11:27:41,02	0,604000	3,272991	-0,125986	-0,975986	-0,079005	-0,148972	-0,039522	0,391032	-0,090630	1,230631	1,388219	-6,449232	-0,955226	-2,613507	-1,282967	-0,203916	25,590494	5,931079	-0,039522	0,391032	-0,090630	31,926679	4,490667	-6,449232	-0,039522	0,391032	-0,090630	31,926679	4,490667	-6,449232
11:27:41,07	0,604000	3,272991	-0,125986	-0,975986	-0,079005	-0,148972	-0,038977	0,392116	-0,091781	1,173284	1,404235	-6,419376	-0,954600	-2,619284	-1,281930	-0,256804	25,609408	5,930041	-0,038977	0,392116	-0,091781	31,954408	4,463907	-6,419376	-0,038977	0,392116	-0,091781	31,954408	4,463907	-6,419376
11:27:41,12	0,604000	3,272991	-0,125986	-0,975986	-0,079005	-0,148972	-0,034286	0,388686	-0,090743	1,341606	1,592886	-6,420414	-0,957050	-2,617332	-1,278329	-0,255042	25,598746	5,908783	-0,034286	0,388686	-0,090743	31,853436	4,284347	-6,420414	-0,034286	0,388686	-0,090743	31,853436	4,284347	-6,420414
11:27:41,17	0,604000	3,272991	-0,125986	-0,975986	-0,079005	-0,148972	-0,034752	0,391783	-0,087142	1,172192	1,575524	-6,441671	-0,955802	-2,611047	-1,281028	-0,204113	25,619011	5,940770	-0,040819	0,393846	-0,089841	32,024832	4,498296	-6,409684	-0,040819	0,393846	-0,089841	32,024832	4,498296	-6,409684
11:27:41,22	0,604000	3,272991	-0,125986	-0,975986	-0,079005	-0,148972	-0,040819	0,393846	-0,089841	1,107958	1,294012	-6,409684	-0,956971	-2,616066	-1,282187	-0,198348	25,575862	5,919707	-0,040819	0,393846	-0,089841	32,024832	4,498296	-6,409684	-0,040819	0,393846	-0,089841	32,024832	4,498296	-6,409684
11:27:41,27	0,604000	3,272991	-0,125986	-0,975986	-0,079005	-0,148972	-0,035888	0,392349	-0,091000	1,151314	1,577002	-6,430748	-0,957722	-2,613662	-1,281858	-0,272352	25,581622	5,901298	-0,037594	0,394200	-0,090671	31,967733	4,372429	-6,449157	-0,037594	0,394200	-0,090671	31,967733	4,372429	-6,449157
11:27:41,32	0,604000	3,272991	-0,125986	-0,975986	-0,079005	-0,148972	-0,037594	0,394200	-0,090671	1,023012	1,421313	-6,449157	-0,954050	-2,615975	-1,281789	-0,221001	25,614593	5,940837	-0,037594	0,394200	-0,090671	31,967733	4,372429	-6,449157	-0,037594	0,394200	-0,090671	31,967733	4,372429	-6,449157
11:27:41,37	0,604000	3,272991	-0,125986	-0,975986	-0,079005	-0,148972	-0,039883	0,387847	-0,091384	1,415463	1,344579	-6,423177	-0,957662	-2,617403	-1,281015	-0,261434	25,617620	5,959423	-0,039883	0,387847	-0,091384	31,861472	4,475399	-6,423177	-0,039883	0,387847	-0,091384	31,861472	4,475399	-6,423177
11:27:41,42	0,604000	3,272991	-0,125986	-0,975986	-0,079005	-0,148972	-0,034642	0,392442	-0,091033	1,112563	1,597151	-6,445192	-0,957675	-2,617098	-1,282220	-0,253966	25,568832	5,905263	-0,034642	0,392442	-0,091033	31,919253	4,316511	-6,445192	-0,034642	0,392442	-0,091033	31,919253	4,316511	-6,445192
11:27:41,47	0,604000	3,272991	-0,125986	-0,975986	-0,079005	-0,148972	-0,034642	0,392442	-0,091033	1,112563	1,597151	-6,445192	-0,956512	-2,619111	-1,281026	-0,263189	25,563744	5,933442	-0,034642	0,392442	-0,091033	31,919253	4,316511	-6,445192	-0,034642	0,392442	-0,091033	31,919253	4,316511	-6,445192
11:27:41,52	0,604000	3,272991	-0,125986	-0,975986	-0,079005	-0,148972	-0,033480	0,390428	-0,089840	1,208270	1,652085	-6,417013	-0,952949	-2,614761	-1,284900	-0,232467	25,573505	5,951592	-0,033480	0,390428	-0,089840	31,856866	4,280298	-6,417013	-0,033480	0,390428	-0,089840	31,856866	4,280298	-6,417013
11:27:41,57	0,604000	3,272991	-0,125986	-0,975986	-0,079005	-0,148972	-0,039029	0,389518	-0,093713	1,279415	1,385305	-6,398863	-0,959173	-2,619707	-1,280666	-0,260905	25,580434	5,895809	-0,031634	0,392434	-0,089480	31,925632	4,224998	-6,454646	-0,031634	0,392434	-0,089480	31,925632	4,224998	-6,454646
11:27:41,62	0,604000	3,272991	-0,125986	-0,975986	-0,079005	-0,148972	-0,031634	0,392434	-0,089480	1,119534	1,741737	-6,454646	-0,954728	-2,612225	-1,280266	-0,260595	25,630063	5,946097	-0,040335	0,392326	-0,089079	31,965897	4,431040	-6,404358	-0,040335	0,392326	-0,089079	31,965897	4,431040	-6,404358
11:27:41,67	0,604000	3,272991	-0,125986	-0,975986	-0,079005	-0,148972	-0,040335	0,392326	-0,089079	1,168298	1,264715	-6,404358	-0,955208	-2,615519	-1,280254	-0,212980	25,603631	5,915111	-0,040335	0,392326	-0,089079	31,965897	4,431040	-6,404358	-0,040335	0,392326	-0,089079	31,965897	4,431040	-6,404358
11:27:41,73	0,604000	3,272991	-0,125986	-0,975986	-0,079005	-0,148972	-0,037242	0,391095	-0,089067	1,233235	1,480005	-6,435344	-0,953524	-2,616891	-1,282952	-0,247975	25,612008	5,956229	-0,037242	0,391095	-0,089067	31,934190	4,403527	-6,435344	-0,037242	0,391095	-0,089067	31,934190	4,403527	-6,435344
11:27:41,78	0,604000	3,272991	-0,125986	-0,975986	-0,079005	-0,148972	-0,033024	0,396298	-0,089869	0,940337	1,634792	-6,420516	-0,958865	-2,612771	-1,284548	-0,251629	25,603048	5,937258	-0,033024	0,396298	-0,089869	32,049733	4,227187	-6,420516	-0,033024	0,396298	-0,089869	32,049733	4,227187	-6,420516
11:27:41,83	0,604000	3,272991	-0,125986	-0,975986	-0,079005	-0,148972	-0,033024	0,396298	-0,089869	0,940337	1,634792	-6,420516	-0,960042	-2,616821	-1,284125	-0,258781	25,602134	5,965312	-0,033698	0,394630	-0,092938	32,003674	4,270692	-6,385142	-0,033698	0,394630	-0,092938	32,003674	4,270692	-6,385142
11:27:41,88	0,604000	3,272991	-0,125986	-0,975986	-0,079005	-0,148972	-0,033698	0,394630	-0,092938	1,025208	1,625381	-6,385142	-0,958868	-2,614783	-1,281851	-0,271979	25,616166	5,906877	-0,033698	0,394630	-0,092938	32,003674	4,270692	-6,385142	-0,033698	0,394630	-0,092938	32,003674	4,270692	-6,385142
11:27:41,93	0,604000	3,272991	-0,125986	-0,975986	-0,079005	-0,148972	-0,036050	0,394633	-0,090664	1,030631	1,484652	-6,443578	-0,956503	-2,616034	-1,282213	-0,266496	25,612176	5,926517	-0,036050	0,394633	-0,090664	32,009294	4,314564	-6,443578	-0,036050	0,394633	-0,090664	32,009294	4,314564	-6,443578
11:27:41,98	0,604000	3,272991	-0,125986	-0,975986	-0,079005	-0,148972	-0,039061	0,392619	-0,092856	1,133281	1,356990	-6,398605	-0,955619	-2,613182	-1,284043	-0,247957	25,599928	5,951849	-0,039061	0,392619	-0,092856	31,953886	4,423285	-6,398605	-0,039061	0,392619	-0,092856	31,953886	4,423285	-6,398605
11:27:42,03	0,604000	3,272991	-0,125986	-0,975986	-0,079005	-0,148972	-0,039061	0,392619	-0,092856	1,133281	1,356990	-6,398605	-0,955882	-2,617629	-1,284533	-0,251212	25,609548	5,922713	-0,039061	0,392619	-0,092856	31,953886	4,423285	-6,398605	-0,039061	0,392619	-0,092856	31,953886	4,423285	-6,398605
11:27:42,08	0,604000	3,272991	-0,125986	-0,975986	-0,079005	-0,148972	-0,035078	0,390624	-0,093347	1,243746	1,556483	-6,427742	-0,952412	-2,614335	-1,282212	-0,270144	25,593598	5,931763	-0,039666	0,389265	-0,091026	31,848429	4,423266	-6,418691	-0,039666	0,389265	-0,091026	31,848429	4,423266	-6,418691
11:27:42,13	0,604000	3,272991	-0,125986	-0,975986	-0,079005	-0,148972	-0,039666	0,389265	-0,091026	1,291113	1,309485	-6,418691	-0,955871	-2,619133	-1,282204	-0,252184	25,599948	5,911086	-0,039666	0,389265	-0,091026	31,848429	4,423266	-6,418691	-0,039666	0,389265	-0,091026	31,848429	4,423266	-6,418691
11:27:42,18	0,604000	3,272991	-0,125986	-0,975986	-0,079005	-0,148972	-0,033781	0,389861	-0,091017	1,274586	1,627871	-6,439368	-0,988698	-2,624074	-1,297243	-0,856309	27,417495	5,454985	-0,033781	0,389861	-0,091017	31,878709	4,279698	-6,439368	-0,033781	0,389861	-0,091017	31,878709	4,279698	-6,439368
11:27:42,23	0,604000	3,272991	-0,125986	-0,975986	-0,079005	-0,148972	-0,013089	0,415821	-0,106056	1,196684	1,271929	-6,895470	-1,021725	-2,629694	-1,288247	-0,945120	28,971785	5,106059	-0,013089	0,415821	-0,106056	33,838608	2,299382	-6,895470	-0,013089	0,415821	-0,106056	33,838608	2,299382	-6,895470
11:27:42,28	0,603968	3,272956	-0,125989	-0,976032	-0,079015	-0,098959	0,008292	0,441613	-0,097061	1,157141	1,529648	-7,244396	-1,019973	-2,629593	-1,283552	-0,921244	28,866714	5,128979	0,007328	0,440146	-0,092365	35,705821	0,977489	-7,221475	0,007328	0,440146	-0,092365	35,705821	0,977489	-7,221475
11:27:42,33	0,603968	3,272956	-0,125989	-0,976032	-0,079015	-0,098959	0,007328	0,440146	-0,092365	1,154359	1,552764	-7,221475	-1,022299	-2,633220	-1,287838	-0,926763	28,909761	5,103012	0,007328	0,440146	-0,092365	35,705821	0,977489	-7,221475	0,007328	0,440146	-0,092365	35,705821	0,977489	-7,221475
11:27:42,38	0,603968	3,272956	-0,125989	-0,976032	-0,079015	-0,098959	0,015241	0,439722	-0,093187	1,185343	1,882536	-7,273702	-1,023563	-2,636657	-1,284374	-0,987511	28,915315	5,076752	0,015241	0,439722	-0,093187	35,703552	0,686112	-7,273702	0,015241	0,439722	-0,093187	35,703552	0,686112	-7,273702
11:27:42,43	0,603968	3,272956	-0,125989	-0,976032	-0,079015	-0,098959	0,009877	0,443605	-0,093208	0,933070	1,628483	-7,260053	-1,018240	-2,631819	-1,286289	-0,966050	28,943165	5,118988	0,009877	0,443605	-0,093208	35,756034	0,853134	-7,260053	0,009877	0,443605	-0,093208	35,756034	0,853134	-7,260053
11:27:42,48	0,603968	3,272956	-0,125989	-0,976032	-0,079015	-0,098959	0,008932	0,442725	-0,095141	1,019874	1,576849	-7,257617	-1,019476	-2,628641	-1,286715	-0,979706	28,925530	5,099700	0,008932	0,442725	-0,095141	35,773763	0,875667	-7,257617	0,008932	0,442725	-0,095141	35,773763	0,875667	-7,257617
11:27:42,53	0,603968	3,272956	-0,125989	-0,976032	-0,079015	-0,098959	0,008932	0,442725	-0,095141	1,019874	1,576849	-7,257617	-1,022431	-2,634727	-1,283186	-0,995742	28,900299	5,119721	0,013003	0,439708	-0,091999	35,686037	0,745804	-7,230733	0,013003	0,439708	-0,091999	35,686037	0,745804	-7,230733
11:27:42,58	0,603968	3,272956	-0,125989	-0,976032	-0,079015	-0,098959	0,009472	0,443137	-0,095923	0,994406	1,586148	-7,252067	-1,023635	-2,629954	-1,287110	-0,991083	28,901927	5,098387	0,009472	0,443137	-0,095923	35,780658	0,842591	-7,252067	0,009472	0,443137	-0,095923	35,780658	0,842591	-7,252067
11:27:42,63	0,603968	3,272956	-0,125989	-0,976032	-0,079015	-0,098959	0,009472	0,443137	-0,095923	0,994406	1,586148	-7,252067	-1,019611	-2,628384	-1,287911	-1,046747	28,944974	5,101755	0,009472	0,443137	-0,095923	35,780658	0,842591	-7,252067	0,009472	0,443137	-0,095923	35,780658	0,842591	-7,252067
11:27:42,68	0,603968	3,272956	-0,125989	-0,976032	-0,079015	-0,098959	0,006100	0,440437	-0,096725	1,144242	1,341088	-7,248700	-1,041865	-2,606733	-1,307582	0,374432	29,875318	4,609854	0,006100	0,440437	-0,096725	35,718562	0,862212	-7,248700	0,006100	0,440437	-0,096725	35,718562	0,862212	-7,248700
11:27:42,73	0,603968	3,272956	-0,125989	-0,976032	-0,079015	-0,098959	-0,001523	0,470535	-0,116396	1,095464	1,710290	-7,740600	-1,044797	-2,570526	-1,291316	1,945582	30,199969	4,303519	-0,001523	0,470535	-0,116396	38,032435	1,829830	-7,740600	-0,001523	0,470535	-0,116396	38,032435	1,829830	-7,740600
11:27:42,78	0,603986	3,272963	-0,125994	-0,976031	-0,079009	-0,048989	-0,024066	0,488377	-0,097044	1,176946	1,709694	-8,089575	-1,046045	-2,578290	-1,288230	1,893734	30,163565	4,260879	-0,024066	0,488377	-0,097044	39,514536	3,598844	-8,089575	-0,024066	0,488377	-0,097044	39,514536	3,598844	-8,089575
11:27:42,83	0,603986	3,272963	-0,125994	-0,976031	-0,079009	-0,048989	-0,024066	0,488377	-0,097044	1,176946	1,709694	-8,089575	-1,045575	-2,573952	-1,285143	1,845532	30,167308	4,284567	-0,024066	0,488377	-0,097044	39,514536	3,598844	-8,089575	-0,024066	0,488377	-0,097044	39,514536	3,598844	-8,089575
11:27:42,88	0,603986	3,272963	-0,125994	-0,976031	-0,079009	-0,048989	-0,025314	0,490543	-0,094716	1,012116	1,660612	-8,073081	-1,047297	-2,576125	-1,285902	1,881365	30,110445	4,277373	-0,025314	0,490543	-0,094716	39,519753	3,647782	-8,073081	-0,025314	0,490543	-0,094716	39,519753	3,647782	-8,073081
11:27:42,93	0,603986	3,272963	-0,125994	-0,976031	-0,079009	-0,048989	-0,028387	0,486242	-0,095109	1,221757	1,491789	-8,076793	-1,046694	-2,575211	-1,288991	1,908150	30,081737	4,292833	-0,028387	0,486242	-0,095109	39,391780	3,720151	-8,076793	-0,028387	0,486242	-0,095109	39,391780	3,720151	-8,076793
11:27:42,98	0,603986	3,272963	-0,125994	-0,976031	-0,079009	-0,048989	-0,028387	0,486242	-0,095109	1,221757	1,491789	-8,076793	-1,049075	-2,571151	-1,286323	1,887109	30,114811	4,263605	-0,028733	0,494570	-0,095136	39,633113	3,741164	-8,086849	-0,028733	0,494570	-0,095136	39,633113	3,741164	-8,086849
11:27:43,03	0,603986	3,272963	-0,125994	-0,976031	-0,079009	-0,048989	-0,028733	0,494570	-0,095136	0,809377	1,485640	-8,086849	-1,043222	-2,572805	-1,287435	1,873402	30,117748	4,323425	-0,028733	0,494570	-0,095136	39,633113	3,741164	-8,086849	-0,028733	0,494570	-0,095136	39,633113	3,741164	-8,086849
11:27:43,08	0,603986	3,272963	-0,125994	-0,976031	-0,079009	-0,048989	-0,024978	0,482232	-0,096642	1,417992	1,669601	-8,076581	-1,040268	-2,580572	-1,287829	1,860838	30,091919	4,273873	-0,024978	0,482232	-0,096642	39,273196	3,630348	-8,076581	-0,024978	0,482232	-0,096642	39,273196	3,630348	-8,076581
11:27:43,13	0,603986	3,272963	-0,125994	-0,976031	-0,079009	-0,048989	-0,024978	0,482232	-0,096642	1,417992	1,669601	-8,076581	-1,043721	-2,571982	-1,288241	1,917094	30,103992	4,264920	-0,030691	0,489518	-0,097054	39,504851	3,824424	-8,085535	-0,030691	0,489518	-0,097054	39,504851	3,824424	-8,085535
11:27:43,18	0,603986	3,272963	-0,125994	-0,976031	-0,079009	-0,048989	-0,030691	0,489518	-0,097054	1,077720	1,415209	-8,085535	-1,047969	-2,574292	-1,286701	1,844244	30,125961	4,283739	-0,030691	0,489518	-0,097054	39,504851	3,824424	-8,085535	-0,030691	0,489518	-0,097054	39,504851	3,824424	-8,085535
11:27:43,23	0,603986	3,272963	-0,125994	-0,976031	-0,079009	-0,048989	-0,027874	0,487230	-0,097426	1,191990	1,545402	-8,075752	-1,043148	-2,575565	-1,288613	1,900652	30,108051	4,274703	-0,027874	0,487230	-0,097426	39,439514	3,733516	-8,075752	-0,027874	0,487230	-0,097426	39,439514	3,733516	-8,075752
11:27:43,28	0,603986	3,272963	-0,125994	-0,976031	-0,079009	-0,048989	-0,027874	0,487230	-0,097426	1,191990	1,545402	-8,075752	-1,042487	-2,573745	-1,287814	1,931441	30,131293	4,294409	-0,027874	0,487230	-0,097426	39,439514	3,733516	-8,075752	-0,027874	0,487230	-0,097426	39,439514	3,733516	-8,075752
11:27:43,33	0,603986	3,272963	-0,125994	-0,976031	-0,079009	-0,048989	-0,023958	0,489124	-0,094728	1,051410	1,734857	-8,093511	-1,046746	-2,578009	-1,285915	1,867339	30,078694	4,256943	-0,023958	0,489124	-0,094728	39,447630	3,615575	-8,093511	-0,023958	0,489124	-0,094728	39,447630	3,615575	-8,093511
11:27:43,38	0,603986	3,272963	-0,125994	-0,976031	-0,079009	-0,048989	-0,023958	0,489124	-0,094728	1,051410	1,734857	-8,093511	-1,045619	-2,573750	-1,288644	1,858111	30,089345	4,274402	-0,028210	0,490278	-0,097457	39,482816	3,714924	-8,076053	-0,028210	0,490278	-0,097457	39,482816	3,714924	-8,076053
11:27:43,43	0,603986	3,272963	-0,125994	-0,976031	-0,079009	-0,048989	-0,028210	0,490278	-0,097457	0,996021	1,500457	-8,076053	-1,043207	-2,573503	-1,288209	1,881571	30,111269	4,318658	-0,029630	0,488313	-0,097022	39,461459	3,761915	-8,031796	-0,029630	0,488313	-0,097022	39,461459	3,761915	-8,031796
11:27:43,48	0,603986	3,272963	-0,125994	-0,976031	-0,079009	-0,048989	-0,028031	0,484678	-0,097807	1,312759	1,505121	-8,055382	-1,044973	-2,577674	-1,287031	1,885679	30,061070	4,310522	-0,028031	0,484678	-0,097807	39,360010	3,705578	-8,055382	-0,028031	0,484678	-0,097807	39,360010	3,705578	-8,055382
11:27:43,53	0,603986	3,272963	-0,125994	-0,976031	-0,079009	-0,048989	-0,028031	0,484678	-0,097807	1,312759	1,505121	-8,055382	-1,047950	-2,578120	-1,285873	1,866778	30,064620	4,314390	-0,023260	0,490111	-0,094686	39,461331	3,603630	-8,036065	-0,023260	0,490111	-0,094686	39,461331	3,603630	-8,036065
11:27:43,58	0,603986	3,272963	-0,125994	-0,976031	-0,079009	-0,048989	-0,023260	0,490111	-0,094686	0,987587	1,777700	-8,036065	-1,048517	-2,572061	-1,286703	1,871508	30,118727	4,278619	-0,023260	0,490111	-0,094686	39,461331	3,603630	-8,036065	-0,023260	0,490111	-0,094686	39,461331	3,603630	-8,036065
11:27:43,64	0,603986	3,272963	-0,125994	-0,976031	-0,079009	-0,048989	-0,028224	0,493632	-0,095516	0,853756	1,496606	-8,071835	-1,043793	-2,573858	-1,285148	1,863194	30,130148	4,264139	-0,028224	0,493632	-0,095516	39,603843	3,712223	-8,071835	-0,028224	0,493632	-0,095516	39,603843	3,712223	-8,071835
11:27:43,69	0,603986	3,272963	-0,125994	-0,976031	-0,079009	-0,048989	-0,029299	0,485412	-0,095839	1,233278	1,490882	-8,029513	-1,047352	-2,578205	-1,284354	1,849326	30,104130	4,276240	-0,029299	0,485412	-0,095839	39,338132	3,790820	-8,029513	-0,029299	0,485412	-0,095839	39,338132	3,790820	-8,029513
11:27:43,74	0,603986	3,272963	-0,125994	-0,976031	-0,079009	-0,048989	-0,029299	0,485412	-0,095839	1,233278	1,490882	-8,029513	-1,046237	-2,576773	-1,287842	1,838628	30,088990	4,302618	-0,029299	0,485412	-0,095839	39,338132	3,790820	-8,029513	-0,029299	0,485412	-0,095839	39,338132	3,790820	-8,029513
11:27:43,79	0,603986	3,272963	-0,125994	-0,976031	-0,079009	-0,048989	-0,024182	0,485900	-0,095862	1,215512	1,704296	-8,053378	-1,043842	-2,579427	-1,287049	1,849194	30,085067	4,297077	-0,024182	0,485900	-0,095862	39,358636	3,602616	-8,053378	-0,024182	0,485900	-0,095862	39,358636	3,602616	-8,053378
11:27:43,84	0,603986	3,272963	-0,125994	-0,976031	-0,079009	-0,048989	-0,026288	0,489779	-0,098168	1,014644	1,653485	-8,024187	-1,046148	-2,575664	-1,289355	1,900412	30,056467	4,326268	-0,026288	0,489779	-0,098168	39,462271	3,717059	-8,024187	-0,026288	0,489779	-0,098168	39,462271	3,717059	-8,024187
11:27:43,89	0,603986	3,272963	-0,125994	-0,976031	-0,079009	-0,048989	-0,026288	0,489779	-0,098168	1,014644	1,653485	-8,024187	-1,043889	-2,574751	-1,287457	1,842158	30,081561	4,302816	-0,028208	0,488279	-0,096270	39,415125	3,704959	-8,047639	-0,028208	0,488279	-0,096270	39,415125	3,704959	-8,047639
11:27:43,94	0,603986	3,272963	-0,125994	-0,976031	-0,079009	-0,048989	-0,028208	0,488279	-0,096270	1,085253	1,490614	-8,047639	-1,042690	-2,574226	-1,284342	1,850384	30,073090	4,305695	-0,028208	0,488279	-0,096270	39,415125	3,704959	-8,047639	-0,028208	0,488279	-0,096270	39,415125	3,704959	-8,047639
11:27:43,99	0,603986	3,272963	-0,125994	-0,976031	-0,079009	-0,048989	-0,028883	0,488606	-0,095847	1,092444	1,471494	-8,013710	-1,043835	-2,574003	-1,287034	1,868076	30,094547	4,336744	-0,028883	0,488606	-0,095847	39,448001	3,738785	-8,013710	-0,028883	0,488606	-0,095847	39,448001	3,738785	-8,013710
11:27:44,04	0,603986	3,272963	-0,125994	-0,976031	-0,079009	-0,048989	-0,028883	0,488606	-0,095847	1,092444	1,471494	-8,013710	-1,042064	-2,575197	-1,285494	1,868560	30,070465	4,306089	-0,028883	0,488606	-0,095847	39,448001	3,738785	-8,013710	-0,028883	0,488606	-0,095847	39,448001	3,738785	-8,013710
11:27:44,09	0,603986	3,272963	-0,125994	-0,976031	-0,079009	-0,048989	-0,021355	0,490383	-0,095506	1,013663	1,812573	-8,077093	-1,049138	-2,579634	-1,286693	1,831257	30,131535	4,273361	-0,021355	0,490383	-0,095506	39,508713	3,488911	-8,077093	-0,021355	0,490383	-0,095506	39,508713	3,488911	-8,077093
11:27:44,14	0,603986	3,272963	-0,125994	-0,976031	-0,079009	-0,048989	-0,028196	0,490935	-0,098213	0,964869	1,514109	-8,051674	-1,043837	-2,573947	-1,286319	1,851507	30,110668	4,264327	-0,028196	0,490935	-0,098213	39,503251	3,727484	-8,051674	-0,028196	0,490935	-0,098213	39,503251	3,727484	-8,051674
11:27:44,19	0,603986	3,272963	-0,125994	-0,976031	-0,079009	-0,048989	-0,028196	0,490935	-0,098213	0,964869	1,514109	-8,051674	-1,044421	-2,577980	-1,286281	1,861685	30,064922	4,286260	-0,028196	0,490935	-0,098213	39,503251	3,727484	-8,051674	-0,028196	0,490935	-0,098213	39,503251	3,727484	-8,051674
11:27:44,24	0,603986	3,272963	-0,125994	-0,976031	-0,079009	-0,048989	-0,025146	0,487125	-0,095094	1,140570	1,675073	-8,064194	-1,047868	-2,574448	-1,287841	1,900279	30,106455	4,283226	-0,025146	0,487125	-0,095094	39,379920	3,649043	-8,064194	-0,025146	0,487125	-0,095094	39,379920	3,649043	-8,064194
11:27:44,29	0,603986	3,272963	-0,125994	-0,976031	-0,079009	-0,048989	-0,026482	0,491876	-0,096654	0,948806	1,618282	-8,067228	-1,078655	-2,591729	-1,292789	1,081136	31,979416	3,862253	-0,026482	0,491876	-0,096654	39,561076	3,697092	-8,067228	-0,026482	0,491876	-0,096654	39,561076	3,697092	-8,067228
11:27:44,34	0,603986	3,272963	-0,125994	-0,976031	-0,079009	-0,048989	0,003878	0,509898	-0,101603	1,224109	1,551092	-8,488202	-1,102460	-2,579211	-1,289410	1,649627	33,115764	3,481505	0,003878	0,509898	-0,101603	41,251125	1,246690	-8,488202	0,003878	0,509898	-0,101603	41,251125	1,246690	-8,488202
11:27:44,39	0,603926	3,272995	-0,125975	-0,975992	-0,079004	0,001009	0,011474	0,536703	-0,101001	1,079646	1,700169	-8,874539	-1,103455	-2,591282	-1,290222	1,430043	33,122436	3,501887	0,011474	0,536703	-0,101001	43,210870	0,799426	-8,874539	0,011474	0,536703	-0,101001	43,210870	0,799426	-8,874539
11:27:44,44	0,603926	3,272995	-0,125975	-0,975992	-0,079004	0,001009	0,015421	0,539419	-0,102586	0,915652	1,796165	-8,853041	-1,109992	-2,586965	-1,293772	1,386865	33,219273	3,497413	0,015421	0,539419	-0,102586	43,260031	0,585643	-8,853041	0,015421	0,539419	-0,102586	43,260031	0,585643	-8,853041
11:27:44,49	0,603926	3,272995	-0,125975	-0,975992	-0,079004	0,001009	0,015421	0,539419	-0,102586	0,915652	1,796165	-8,853041	-1,104223	-2,592307	-1,291824	1,322862	33,190000	3,500998	0,015421	0,539419	-0,102586	43,260031	0,585643	-8,853041	0,015421	0,539419	-0,102586	43,260031	0,585643	-8,853041
11:27:44,54	0,603926	3,272995	-0,125975	-0,975992	-0,079004	0,001009	0,016934	0,537506	-0,100728	0,971131	1,718048	-8,885355	-1,109092	-2,589232	-1,291915	1,229051	33,259587	3,465100	0,016934	0,537506	-0,100728	43,165343	0,388703	-8,885355	0,016934	0,537506	-0,100728	43,165343	0,388703	-8,885355
11:27:44,59	0,603926	3,272995	-0,125975	-0,975992	-0,079004	0,001009	0,016934	0,537506	-0,100728	0,971131	1,718048	-8,885355	-1,105469	-2,594379	-1,292648	1,256361	33,266705	3,470201	0,019581	0,531794	-0,101462	43,033810	0,338671	-8,880254	0,019581	0,531794	-0,101462	43,033810	0,338671	-8,880254
11:27:44,64	0,603926	3,272995	-0,125975	-0,975992	-0,079004	0,001009	0,019581	0,531794	-0,101462	1,287946	1,875741	-8,880254	-1,103823	-2,589903	-1,292302	1,208688	33,271524	3,466738	0,019581	0,531794	-0,101462	43,033810	0,338671	-8,880254	0,019581	0,531794	-0,101462	43,033810	0,338671	-8,880254
11:27:44,69	0,603926	3,272995	-0,125975	-0,975992	-0,079004	0,001009	0,019324	0,536876	-0,101145	1,039717	1,749644	-8,896984	-1,109742	-2,591616	-1,292332	1,166728	33,336952	3,453471	0,019324	0,536876	-0,101145	43,184493	0,232726	-8,896984	0,019324	0,536876	-0,101145	43,184493	0,232726	-8,896984
11:27:44,74	0,603926	3,272995	-0,125975	-0,975992	-0,079004	0,001009	0,019324	0,536876	-0,101145	1,039717	1,749644	-8,896984	-1,105042	-2,583080	-1,293343	1,541214	33,113497	3,469384	0,019324	0,536876	-0,101145	43,184493	0,232726	-8,896984	0,019324	0,536876	-0,101145	43,184493	0,232726	-8,896984
11:27:44,79	0,603926	3,272995	-0,125975	-0,975992	-0,079004	0,001009	0,009581	0,537074	-0,102156	1,023147	1,679054	-8,881071	-1,125861	-2,563025	-1,307306	2,553066	33,965712	3,053248	0,009581	0,537074	-0,102156	43,183466	0,926954	-8,881071	0,009581	0,537074	-0,102156	43,183466	0,926954	-8,881071
11:27:44,84	0,603926	3,272995	-0,125975	-0,975992	-0,079004	0,001009	0,002622	0,565132	-0,116119	0,808125	1,767389	-9,297207	-1,135507	-2,547418	-1,293766	3,228238	34,792226	2,667891	0,002622	0,565132	-0,116119	45,170954	1,561540	-9,297207	0,002622	0,565132	-0,116119	45,170954	1,561540	-9,297207
11:27:44,89	0,604051	3,272997	-0,125986	-0,976021	-0,079015	0,051008	-0,003045	0,580640	-0,097051	0,987115	1,852638	-9,673879	-1,132984	-2,547568	-1,290577	3,364714	34,613077	2,683449	-0,003045	0,580640	-0,097051	46,567342	2,091682	-9,673879	-0,003045	0,580640	-0,097051	46,567342	2,091682	-9,673879
11:27:44,94	0,604051	3,272997	-0,125986	-0,976021	-0,079015	0,051008	-0,003045	0,580640	-0,097051	0,987115	1,852638	-9,673879	-1,133566	-2,546581	-1,287876	3,358000	34,628686	2,667885	-0,003045	0,580640	-0,097051	46,567342	2,091682	-9,673879	-0,003045	0,580640	-0,097051	46,567342	2,091682	-9,673879
11:27:44,99	0,604051	3,272997	-0,125986	-0,976021	-0,079015	0,051008	-0,005879	0,583133	-0,095916	0,828415	1,649920	-9,654045	-1,137200	-2,546662	-1,287103	3,312344	34,631655	2,696410	-0,005879	0,583133	-0,095916	46,604353	2,111397	-9,654045	-0,005879	0,583133	-0,095916	46,604353	2,111397	-9,654045
11:27:45,04	0,604051	3,272997	-0,125986	-0,976021	-0,079015	0,051008	-0,004895	0,577773	-0,099013	1,100028	1,719103	-9,671958	-1,133050	-2,550194	-1,290199	3,324411	34,616487	2,678497	-0,004895	0,577773	-0,099013	46,455213	2,103366	-9,671958	-0,004895	0,577773	-0,099013	46,455213	2,103366	-9,671958
11:27:45,09	0,604051	3,272997	-0,125986	-0,976021	-0,079015	0,051008	-0,004895	0,577773	-0,099013	1,100028	1,719103	-9,671958	-1,139050	-2,550262	-1,290633	3,267578	34,629925	2,664193	-0,004895	0,577773	-0,099013	46,455213	2,103366	-9,671958	-0,004895	0,577773	-0,099013	46,455213	2,103366	-9,671958
11:27:45,14	0,604051	3,272997	-0,125986	-0,976021	-0,079015	0,051008	-0,001836	0,582935	-0,099446	0,814808	1,822223	-9,686262	-1,134936	-2,551352	-1,292161	3,279576	34,588770	2,678765	-0,002949	0,578827	-0,100974	46,436719	2,026825	-9,671689	-0,002949	0,578827	-0,100974	46,436719	2,026825	-9,671689
11:27:45,19	0,604051	3,272997	-0,125986	-0,976021	-0,079015	0,051008	-0,002949	0,578827	-0,100974	0,998806	1,795329	-9,671689	-1,133679	-2,548437	-1,288248	3,303979	34,635362	2,712192	-0,002949	0,578827	-0,100974	46,436719	2,026825	-9,671689	-0,002949	0,578827	-0,100974	46,436719	2,026825	-9,671689
11:27:45,24	0,604051	3,272997	-0,125986	-0,976021	-0,079015	0,051008	-0,006102	0,579196	-0,097062	1,032148	1,629230	-9,638263	-1,136648	-2,551449	-1,287898	3,273407	34,651935	2,668258	-0,006102	0,579196	-0,097062	46,499061	2,108208	-9,638263	-0,006102	0,579196	-0,097062	46,499061	2,108208	-9,638263
11:27:45,29	0,604051	3,272997	-0,125986	-0,976021	-0,079015	0,051008	-0,002009	0,580261	-0,096711	0,975852	1,807296	-9,682197	-1,131358	-2,552182	-1,290959	3,280956	34,641162	2,714109	-0,002009	0,580261	-0,096711	46,526340	1,964985	-9,682197	-0,002009	0,580261	-0,096711	46,526340	1,964985	-9,682197
11:27:45,34	0,604051	3,272997	-0,125986	-0,976021	-0,079015	0,051008	-0,002172	0,579056	-0,101369	1,026986	1,789587	-9,669577	-1,137379	-2,547298	-1,289446	3,241328	34,612241	2,722044	-0,002172	0,579056	-0,101369	46,482908	1,960091	-9,669577	-0,002172	0,579056	-0,101369	46,482908	1,960091	-9,669577
11:27:45,39	0,604051	3,272997	-0,125986	-0,976021	-0,079015	0,051008	-0,004968	0,580056	-0,100575	0,956748	1,643902	-9,626334	-1,134990	-2,548989	-1,291762	3,250290	34,630895	2,724120	-0,004968	0,580056	-0,100575	46,491120	2,033911	-9,626334	-0,004968	0,580056	-0,100575	46,491120	2,033911	-9,626334
11:27:45,44	0,604051	3,272997	-0,125986	-0,976021	-0,079015	0,051008	-0,004968	0,580056	-0,100575	0,956748	1,643902	-9,626334	-1,135486	-2,550708	-1,291378	3,282251	34,636817	2,689491	-0,004968	0,580056	-0,100575	46,491120	2,033911	-9,626334	-0,004968	0,580056	-0,100575	46,491120	2,033911	-9,626334
11:27:45,49	0,604051	3,272997	-0,125986	-0,976021	-0,079015	0,051008	-0,003232	0,579626	-0,100191	1,000221	1,758927	-9,660963	-1,136149	-2,550153	-1,289448	3,262539	34,587593	2,686911	-0,003232	0,579626	-0,100191	46,500832	2,012608	-9,660963	-0,003232	0,579626	-0,100191	46,500832	2,012608	-9,660963
11:27:45,54	0,604051	3,272997	-0,125986	-0,976021	-0,079015	0,051008	-0,003381	0,580477	-0,098262	0,903445	1,758693	-9,663544	-1,133269	-2,549136	-1,291390	3,221167	34,645688	2,715253	-0,005701	0,578492	-0,100203	46,447925	2,020711	-9,635202	-0,005701	0,578492	-0,100203	46,447925	2,020711	-9,635202
11:27:45,59	0,604051	3,272997	-0,125986	-0,976021	-0,079015	0,051008	-0,005701	0,578492	-0,100203	1,036324	1,573181	-9,635202	-1,137411	-2,549851	-1,291014	3,218282	34,618809	2,703680	-0,003011	0,581721	-0,099827	46,508780	1,960376	-9,646774	-0,003011	0,581721	-0,099827	46,508780	1,960376	-9,646774
11:27:45,64	0,604051	3,272997	-0,125986	-0,976021	-0,079015	0,051008	-0,003011	0,581721	-0,099827	0,843681	1,723985	-9,646774	-1,135584	-2,552130	-1,291740	3,247382	34,614279	2,737572	-0,003011	0,581721	-0,099827	46,508780	1,960376	-9,646774	-0,003011	0,581721	-0,099827	46,508780	1,960376	-9,646774
11:27:45,69	0,604051	3,272997	-0,125986	-0,976021	-0,079015	0,051008	-0,001952	0,578999	-0,100553	0,995837	1,806562	-9,612883	-1,137406	-2,548623	-1,289455	3,223978	34,612307	2,712338	-0,001952	0,578999	-0,100553	46,447281	1,959757	-9,612883	-0,001952	0,578999	-0,100553	46,447281	1,959757	-9,612883
11:27:45,75	0,604051	3,272997	-0,125986	-0,976021	-0,079015	0,051008	-0,004077	0,582331	-0,098269	0,809164	1,676738	-9,638116	-1,134965	-2,551050	-1,290597	3,252341	34,631016	2,708558	-0,004077	0,582331	-0,098269	46,522169	1,996808	-9,638116	-0,004077	0,582331	-0,098269	46,522169	1,996808	-9,638116
11:27:45,80	0,604051	3,272997	-0,125986	-0,976021	-0,079015	0,051008	-0,003196	0,579004	-0,099411	1,012582	1,737765	-9,641897	-1,134392	-2,553545	-1,290621	3,241198	34,608996	2,668949	-0,003196	0,579004	-0,099411	46,464373	1,988666	-9,641897	-0,003196	0,579004	-0,099411	46,464373	1,988666	-9,641897
11:27:45,85	0,604051	3,272997	-0,125986	-0,976021	-0,079015	0,051008	-0,001321	0,577260	-0,099434	1,078632	1,836611	-9,681506	-1,133211	-2,554076	-1,289423	3,238580	34,623298	2,707591	-0,001321	0,577260	-0,099434	46,393513	1,940346	-9,681506	-0,001321	0,577260	-0,099434	46,393513	1,940346	-9,681506
11:27:45,90	0,604051	3,272997	-0,125986	-0,976021	-0,079015	0,051008	-0,005759	0,580600	-0,101003	0,874477	1,613267	-9,661343	-1,135066	-2,548032	-1,292189	3,232387	34,578890	2,689112	-0,005759	0,580600	-0,101003	46,451543	2,065371	-9,661343	-0,005759	0,580600	-0,101003	46,451543	2,065371	-9,661343
11:27:45,95	0,604051	3,272997	-0,125986	-0,976021	-0,079015	0,051008	-0,004811	0,577910	-0,099421	1,047673	1,671016	-9,656917	-1,133211	-2,550198	-1,290608	3,256374	34,603558	2,693537	-0,004811	0,577910	-0,099421	46,413635	2,048682	-9,656917	-0,004811	0,577910	-0,099421	46,413635	2,048682	-9,656917
11:27:46,00	0,604051	3,272997	-0,125986	-0,976021	-0,079015	0,051008	-0,003332	0,581202	-0,097481	0,851841	1,738207	-9,639599	-1,136801	-2,549833	-1,288667	3,235643	34,587046	2,710855	-0,003332	0,581202	-0,097481	46,476199	1,999800	-9,639599	-0,003332	0,581202	-0,097481	46,476199	1,999800	-9,639599
11:27:46,05	0,604051	3,272997	-0,125986	-0,976021	-0,079015	0,051008	-0,003332	0,581202	-0,097481	0,851841	1,738207	-9,639599	-1,132611	-2,549782	-1,292563	3,263869	34,604050	2,675450	-0,003332	0,581202	-0,097481	46,476199	1,999800	-9,639599	-0,003332	0,581202	-0,097481	46,476199	1,999800	-9,639599
11:27:46,10	0,604051	3,272997	-0,125986	-0,976021	-0,079015	0,051008	-0,005471	0,577599	-0,101376	1,068060	1,642959	-9,675004	-1,136160	-2,550061	-1,286725	3,245910	34,610394	2,700702	-0,005471	0,577599	-0,101376	46,409547	2,072406	-9,675004	-0,005471	0,577599	-0,101376	46,409547	2,072406	-9,675004
11:27:46,15	0,604051	3,272997	-0,125986	-0,976021	-0,079015	0,051008	-0,003455	0,580533	-0,095538	0,911991	1,729072	-9,649753	-1,132027	-2,552318	-1,290184	3,263725	34,582232	2,721482	-0,003567	0,575825	-0,098997	46,343571	2,032746	-9,628973	-0,003567	0,575825	-0,098997	46,343571	2,032746	-9,628973
11:27:46,20	0,604051	3,272997	-0,125986	-0,976021	-0,079015	0,051008	-0,001075	0,580497	-0,097857	0,908229	1,871287	-9,649439	-1,137319	-2,552140	-1,289044	3,259111	34,596267	2,701016	-0,001075	0,580497	-0,097857	46,477233	1,955701	-9,649439	-0,001075	0,580497	-0,097857	46,477233	1,955701	-9,649439
11:27:46,25	0,604051	3,272997	-0,125986	-0,976021	-0,079015	0,051008	-0,004370	0,580490	-0,099822	0,857347	1,698849	-9,648664	-1,133296	-2,552148	-1,290608	3,213415	34,603710	2,708215	-0,004370	0,580490	-0,099822	46,425828	2,041875	-9,648664	-0,004370	0,580490	-0,099822	46,425828	2,041875	-9,648664
11:27:46,30	0,604051	3,272997	-0,125986	-0,976021	-0,079015	0,051008	-0,004370	0,580490	-0,099822	0,857347	1,698849	-9,648664	-1,134377	-2,551308	-1,287110	3,263107	34,570064	2,685055	-0,003267	0,578365	-0,095923	46,400047	2,030331	-9,665399	-0,003267	0,578365	-0,095923	46,400047	2,030331	-9,665399
11:27:46,35	0,604051	3,272997	-0,125986	-0,976021	-0,079015	0,051008	-0,003267	0,578365	-0,095923	0,998384	1,773907	-9,665399	-1,136775	-2,552955	-1,291380	3,238193	34,603350	2,702853	-0,003267	0,578365	-0,095923	46,400047	2,030331	-9,665399	-0,003267	0,578365	-0,095923	46,400047	2,030331	-9,665399
11:27:46,40	0,604051	3,272997	-0,125986	-0,976021	-0,079015	0,051008	-0,000642	0,579618	-0,100193	0,949601	1,872185	-9,647602	-1,170258	-2,558377	-1,302041	2,841388	36,500841	2,254023	-0,000642	0,579618	-0,100193	46,449620	1,922551	-9,647602	-0,000642	0,579618	-0,100193	46,449620	1,922551	-9,647602
11:27:46,45	0,604051	3,272997	-0,125986	-0,976021	-0,079015	0,051008	0,009781	0,634638	-0,108832	0,933573	1,547614	-10,464041	-1,189634	-2,534471	-1,300019	3,910231	37,500470	1,886414	0,009781	0,634638	-0,108832	50,752640	0,779788	-10,464041	0,009781	0,634638	-0,108832	50,752640	0,779788	-10,464041
11:27:46,50	0,603991	3,272995	-0,125999	-0,976002	-0,079010	0,101020	0,015571	0,633505	-0,109638	0,897092	1,835754	-10,495613	-1,191549	-2,540052	-1,300825	3,851354	37,424339	1,854841	0,015571	0,633505	-0,109638	50,627260	0,613437	-10,495613	0,015571	0,633505	-0,109638	50,627260	0,613437	-10,495613
11:27:46,55	0,603991	3,272995	-0,125999	-0,976002	-0,079010	0,101020	0,018324	0,628474	-0,106456	1,108819	2,041266	-10,451992	-1,188568	-2,544952	-1,297643	3,880386	37,349932	1,898463	0,018324	0,628474	-0,106456	50,443997	0,602824	-10,451992	0,018324	0,628474	-0,106456	50,443997	0,602824	-10,451992
11:27:46,60	0,603991	3,272995	-0,125999	-0,976002	-0,079010	0,101020	0,016553	0,629537	-0,108846	1,046690	1,937857	-10,508252	-1,188603	-2,542886	-1,300033	3,867195	37,349665	1,842203	0,016553	0,629537	-0,108846	50,465352	0,638478	-10,508252	0,016553	0,629537	-0,108846	50,465352	0,638478	-10,508252
11:27:46,65	0,603991	3,272995	-0,125999	-0,976002	-0,079010	0,101020	0,016553	0,629537	-0,108846	1,046690	1,937857	-10,508252	-1,191078	-2,542930	-1,298486	3,810355	37,353860	1,870617	0,016553	0,629537	-0,108846	50,465352	0,638478	-10,508252	0,016553	0,629537	-0,108846	50,465352	0,638478	-10,508252
11:27:46,70	0,603991	3,272995	-0,125999	-0,976002	-0,079010	0,101020	0,017829	0,631659	-0,107300	0,911574	1,952906	-10,479838	-1,183935	-2,543441	-1,297697	3,841915	37,348110	1,851406	0,017829	0,631659	-0,107300	50,496791	0,553331	-10,479838	0,017829	0,631659	-0,107300	50,496791	0,553331	-10,479838
11:27:46,75	0,603991	3,272995	-0,125999	-0,976002	-0,079010	0,101020	0,013510	0,627368	-0,106175	1,137648	1,708723	-10,527166	-1,185203	-2,541335	-1,297362	3,794874	37,366231	1,823289	0,013510	0,627368	-0,106175	50,386068	0,648195	-10,527166	0,013510	0,627368	-0,106175	50,386068	0,648195	-10,527166
11:27:46,80	0,603991	3,272995	-0,125999	-0,976002	-0,079010	0,101020	0,013510	0,627368	-0,106175	1,137648	1,708723	-10,527166	-1,189939	-2,539406	-1,297734	3,792299	37,374345	1,866875	0,014208	0,632434	-0,106547	50,526055	0,623421	-10,483579	0,014208	0,632434	-0,106547	50,526055	0,623421	-10,483579
11:27:46,85	0,603991	3,272995	-0,125999	-0,976002	-0,079010	0,101020	0,014208	0,632434	-0,106547	0,879961	1,738712	-10,483579	-1,189927	-2,536640	-1,299665	3,810396	37,377407	1,887756	0,014208	0,632434	-0,106547	50,526055	0,623421	-10,483579	0,014208	0,632434	-0,106547	50,526055	0,623421	-10,483579
11:27:46,90	0,603991	3,272995	-0,125999	-0,976002	-0,079010	0,101020	0,011806	0,633807	-0,108479	0,820281	1,627976	-10,462699	-1,202191	-2,516570	-1,312023	4,935086	38,302869	1,453930	0,011806	0,633807	-0,108479	50,574130	0,701201	-10,462699	0,011806	0,633807	-0,108479	50,574130	0,701201	-10,462699
11:27:46,95	0,603991	3,272995	-0,125999	-0,976002	-0,079010	0,101020	0,000556	0,654463	-0,120836	1,109972	1,554273	-10,896525	-1,223838	-2,499175	-1,295676	5,835289	38,983677	1,077457	0,000556	0,654463	-0,120836	52,485341	1,510595	-10,896525	0,000556	0,654463	-0,120836	52,485341	1,510595	-10,896525
11:27:47,00	0,604013	3,272926	-0,125980	-0,976022	-0,078994	0,151017	-0,003684	0,681907	-0,104489	0,722591	1,772958	-11,272998	-1,220324	-2,500793	-1,295227	5,902795	38,757131	1,098671	-0,003684	0,681907	-0,104489	54,252301	2,062165	-11,272998	-0,003684	0,681907	-0,104489	54,252301	2,062165	-11,272998
11:27:47,05	0,604013	3,272926	-0,125980	-0,976022	-0,078994	0,151017	-0,004040	0,678055	-0,104040	0,760451	1,926187	-11,251784	-1,216694	-2,498426	-1,296037	5,936058	38,792910	1,042805	-0,004040	0,678055	-0,104040	53,987783	2,243331	-11,251784	-0,004040	0,678055	-0,104040	53,987783	2,243331	-11,251784
11:27:47,10	0,604013	3,272926	-0,125980	-0,976022	-0,078994	0,151017	-0,006132	0,671782	-0,104384	1,092101	1,813311	-11,211666	-1,213845	-2,502118	-1,295571	5,901988	38,763878	1,138789	-0,006132	0,671782	-0,104384	53,826980	2,294707	-11,211666	-0,006132	0,671782	-0,104384	53,826980	2,294707	-11,211666
11:27:47,15	0,604013	3,272926	-0,125980	-0,976022	-0,078994	0,151017	-0,006132	0,671782	-0,104384	1,092101	1,813311	-11,211666	-1,215563	-2,501042	-1,293666	5,907000	38,797665	1,094917	-0,006132	0,671782	-0,104384	53,826980	2,294707	-11,211666	-0,006132	0,671782	-0,104384	53,826980	2,294707	-11,211666
11:27:47,20	0,604013	3,272926	-0,125980	-0,976022	-0,078994	0,151017	-0,006205	0,673807	-0,102479	1,018544	1,796991	-11,255538	-1,216210	-2,502995	-1,293308	5,881444	38,764705	1,059588	-0,006205	0,673807	-0,102479	53,912422	2,284073	-11,255538	-0,006205	0,673807	-0,102479	53,912422	2,284073	-11,255538
11:27:47,25	0,604013	3,272926	-0,125980	-0,976022	-0,078994	0,151017	-0,004190	0,673391	-0,102121	0,998862	1,896092	-11,290866	-1,213275	-2,499889	-1,293291	5,889756	38,761097	1,089416	-0,004190	0,673391	-0,102121	53,860071	2,225037	-11,290866	-0,004190	0,673391	-0,102121	53,860071	2,225037	-11,290866
11:27:47,30	0,604013	3,272926	-0,125980	-0,976022	-0,078994	0,151017	-0,008348	0,672402	-0,102104	1,051318	1,688901	-11,261039	-1,216281	-2,505603	-1,295623	5,852394	38,755114	1,084815	-0,008348	0,672402	-0,102104	53,834895	2,344216	-11,261039	-0,008348	0,672402	-0,102104	53,834895	2,344216	-11,261039
11:27:47,35	0,604013	3,272926	-0,125980	-0,976022	-0,078994	0,151017	-0,001896	0,672148	-0,104436	1,040657	1,995025	-11,265640	-1,216905	-2,503641	-1,293295	5,850347	38,718803	1,092130	-0,001896	0,672148	-0,104436	53,804305	2,143880	-11,265640	-0,001896	0,672148	-0,104436	53,804305	2,143880	-11,265640
11:27:47,40	0,604013	3,272926	-0,125980	-0,976022	-0,078994	0,151017	-0,003283	0,673670	-0,102109	0,929059	1,939275	-11,258325	-1,218014	-2,501061	-1,294474	5,890548	38,714124	1,068249	-0,003283	0,673670	-0,102109	53,812160	2,197022	-11,258325	-0,003283	0,673670	-0,102109	53,812160	2,197022	-11,258325
11:27:47,45	0,604013	3,272926	-0,125980	-0,976022	-0,078994	0,151017	-0,004963	0,675921	-0,103287	0,828083	1,889066	-11,282205	-1,215679	-2,501165	-1,294839	5,866824	38,768493	1,109606	-0,006040	0,673846	-0,103652	53,868100	2,259507	-11,240848	-0,006040	0,673846	-0,103652	53,868100	2,259507	-11,240848
11:27:47,50	0,604013	3,272926	-0,125980	-0,976022	-0,078994	0,151017	-0,006040	0,673846	-0,103652	0,971170	1,785337	-11,240848	-1,218119	-2,505298	-1,295610	5,825394	38,753368	1,123517	-0,006040	0,673846	-0,103652	53,868100	2,259507	-11,240848	-0,006040	0,673846	-0,103652	53,868100	2,259507	-11,240848
11:27:47,55	0,604013	3,272926	-0,125980	-0,976022	-0,078994	0,151017	-0,001242	0,673893	-0,104423	0,934923	2,006550	-11,226937	-1,212789	-2,503226	-1,293682	5,852150	38,706756	1,087889	-0,001242	0,673893	-0,104423	53,835526	2,104026	-11,226937	-0,001242	0,673893	-0,104423	53,835526	2,104026	-11,226937
11:27:47,60	0,604013	3,272926	-0,125980	-0,976022	-0,078994	0,151017	-0,004028	0,674742	-0,100182	0,906310	1,881140	-11,272723	-1,217461	-2,502461	-1,291369	5,850001	38,757082	1,077731	-0,004028	0,674742	-0,100182	53,873536	2,197303	-11,272723	-0,004028	0,674742	-0,100182	53,873536	2,197303	-11,272723
11:27:47,65	0,604013	3,272926	-0,125980	-0,976022	-0,078994	0,151017	-0,004028	0,674742	-0,100182	0,906310	1,881140	-11,272723	-1,212788	-2,503691	-1,292124	5,838544	38,739278	1,097744	-0,004028	0,674742	-0,100182	53,873536	2,197303	-11,272723	-0,004028	0,674742	-0,100182	53,873536	2,197303	-11,272723
11:27:47,70	0,604013	3,272926	-0,125980	-0,976022	-0,078994	0,151017	-0,005298	0,670079	-0,100938	1,127623	1,814032	-11,252710	-1,214539	-2,504581	-1,291757	5,857728	38,682324	1,056303	-0,005298	0,670079	-0,100938	53,728827	2,229963	-11,252710	-0,005298	0,670079	-0,100938	53,728827	2,229963	-11,252710
11:27:47,75	0,604013	3,272926	-0,125980	-0,976022	-0,078994	0,151017	-0,006905	0,672328	-0,102874	1,009725	1,770557	-11,247531	-1,213932	-2,501176	-1,294061	5,872743	38,718415	1,102923	-0,006905	0,672328	-0,102874	53,787450	2,312576	-11,247531	-0,006905	0,672328	-0,102874	53,787450	2,312576	-11,247531
11:27:47,80	0,604013	3,272926	-0,125980	-0,976022	-0,078994	0,151017	-0,006905	0,672328	-0,102874	1,009725	1,770557	-11,247531	-1,213420	-2,501440	-1,292544	5,826261	38,728783	1,078633	-0,006905	0,672328	-0,102874	53,787450	2,312576	-11,247531	-0,006905	0,672328	-0,102874	53,787450	2,312576	-11,247531
11:27:47,86	0,604013	3,272926	-0,125980	-0,976022	-0,078994	0,151017	-0,006931	0,671752	-0,101357	1,025375	1,723729	-11,271821	-1,214497	-2,503959	-1,294052	5,865545	38,750407	1,103506	-0,006931	0,671752	-0,101357	53,757943	2,267847	-11,271821	-0,006931	0,671752	-0,101357	53,757943	2,267847	-11,271821
11:27:47,91	0,604013	3,272926	-0,125980	-0,976022	-0,078994	0,151017	-0,004212	0,671425	-0,102866	1,080760	1,888347	-11,246948	-1,212777	-2,503676	-1,294062	5,849886	38,732735	1,098601	-0,004212	0,671425	-0,102866	53,787640	2,218991	-11,246948	-0,004212	0,671425	-0,102866	53,787640	2,218991	-11,246948
11:27:47,96	0,604013	3,272926	-0,125980	-0,976022	-0,078994	0,151017	-0,005317	0,670077	-0,102875	1,127729	1,826151	-11,251853	-1,212838	-2,505910	-1,293264	5,828504	38,700505	1,126032	-0,005317	0,670077	-0,102875	53,728780	2,243553	-11,251853	-0,005317	0,670077	-0,102875	53,728780	2,243553	-11,251853
11:27:48,01	0,604013	3,272926	-0,125980	-0,976022	-0,078994	0,151017	-0,003352	0,669013	-0,102077	1,144457	1,925957	-11,224423	-1,216923	-2,500261	-1,291762	5,843107	38,731622	1,087336	-0,003352	0,669013	-0,102077	53,661980	2,189064	-11,224423	-0,003352	0,669013	-0,102077	53,661980	2,189064	-11,224423
11:27:48,06	0,604013	3,272926	-0,125980	-0,976022	-0,078994	0,151017	-0,006202	0,675375	-0,100576	0,847880	1,774841	-11,263119	-1,215151	-2,505189	-1,294847	5,843160	38,717407	1,088332	-0,006202	0,675375	-0,100576	53,864824	2,261679	-11,263119	-0,006202	0,675375	-0,100576	53,864824	2,261679	-11,263119
11:27:48,11	0,604013	3,272926	-0,125980	-0,976022	-0,078994	0,151017	-0,008137	0,669658	-0,104031	1,136440	1,711956	-11,241926	-1,211649	-2,501177	-1,295622	5,850030	38,694845	1,103746	-0,008137	0,669658	-0,104031	53,704590	2,350672	-11,241926	-0,008137	0,669658	-0,104031	53,704590	2,350672	-11,241926
11:27:48,17	0,604013	3,272926	-0,125980	-0,976022	-0,078994	0,151017	-0,008045	0,670349	-0,104435	1,080823	1,703371	-11,246709	-1,212261	-2,501193	-1,295254	5,821414	38,739657	1,095453	-0,008045	0,670349	-0,104435	53,703258	2,334913	-11,246709	-0,008045	0,670349	-0,104435	53,703258	2,334913	-11,246709
11:27:48,22	0,604013	3,272926	-0,125980	-0,976022	-0,078994	0,151017	-0,005886	0,673126	-0,102475	0,982836	1,792709	-11,222729	-1,215133	-2,501659	-1,293662	5,853346	38,746488	1,127726	-0,005886	0,673126	-0,102475	53,823212	2,254739	-11,222729	-0,005886	0,673126	-0,102475	53,823212	2,254739	-11,222729
11:27:48,27	0,604013	3,272926	-0,125980	-0,976022	-0,078994	0,151017	-0,005886	0,673126	-0,102475	0,982836	1,792709	-11,222729	-1,218316	-2,506789	-1,293779	5,664897	38,905904	1,065697	-0,005886	0,673126	-0,102475	53,823212	2,254739	-11,222729	-0,005886	0,673126	-0,102475	53,823212	2,254739	-11,222729
11:27:48,32	0,604013	3,272926	-0,125980	-0,976022	-0,078994	0,151017	0,000149	0,673318	-0,102592	1,016669	1,863597	-11,284758	-1,274151	-2,535619	-1,304140	4,137461	41,526790	0,586000	0,000149	0,673318	-0,102592	53,872143	1,851914	-11,284758	0,000149	0,673318	-0,102592	53,872143	1,851914	-11,284758
11:27:48,37	0,604013	3,272926	-0,125980	-0,976022	-0,078994	0,151017	0,053033	0,707257	-0,112953	0,757888	1,980349	-11,764455	-1,276864	-2,512358	-1,295761	5,292714	41,713929	0,306676	0,053033	0,707257	-0,112953	56,277556	-2,182766	-11,764455	0,053033	0,707257	-0,112953	56,277556	-2,182766	-11,764455
11:27:48,42	0,603977	3,272988	-0,125982	-0,975995	-0,079017	0,201029	0,034245	0,721237	-0,104575	0,770598	1,910261	-12,043778	-1,268692	-2,507153	-1,306086	5,668796	41,425902	0,316587	0,034245	0,721237	-0,104575	57,387731	-0,777965	-12,043778	0,034245	0,721237	-0,104575	57,387731	-0,777965	-12,043778
11:27:48,47	0,603977	3,272988	-0,125982	-0,975995	-0,079017	0,201029	0,022960	0,715083	-0,107937	0,981794	1,737136	-12,032230	-1,268266	-2,510350	-1,299897	5,575218	41,417157	0,313103	0,022960	0,715083	-0,107937	57,115806	-0,065226	-12,032230	0,022960	0,715083	-0,107937	57,115806	-0,065226	-12,032230
11:27:48,52	0,603977	3,272988	-0,125982	-0,975995	-0,079017	0,201029	0,022960	0,715083	-0,107937	0,981794	1,737136	-12,032230	-1,270115	-2,510172	-1,298368	5,536565	41,408904	0,307167	0,022960	0,715083	-0,107937	57,115806	-0,065226	-12,032230	0,022960	0,715083	-0,107937	57,115806	-0,065226	-12,032230
11:27:48,57	0,603977	3,272988	-0,125982	-0,975995	-0,079017	0,201029	0,028978	0,716486	-0,107182	0,875461	2,000059	-12,043288	-1,267851	-2,511262	-1,305350	5,514178	41,388528	0,330602	0,028978	0,716486	-0,107182	57,119573	-0,274691	-12,043288	0,028978	0,716486	-0,107182	57,119573	-0,274691	-12,043288
11:27:48,62	0,603977	3,272988	-0,125982	-0,975995	-0,079017	0,201029	0,028789	0,713980	-0,114163	0,976928	1,981056	-12,019852	-1,271891	-2,509290	-1,301070	5,522985	41,471915	0,349554	0,029102	0,718465	-0,109883	57,219797	-0,321252	-12,000901	0,029102	0,718465	-0,109883	57,219797	-0,321252	-12,000901
11:27:48,67	0,603977	3,272988	-0,125982	-0,975995	-0,079017	0,201029	0,028377	0,717656	-0,108365	0,790981	1,922715	-12,027376	-1,267246	-2,508882	-1,298363	5,502461	41,424876	0,337783	0,028377	0,717656	-0,108365	57,126953	-0,304897	-12,027376	0,028377	0,717656	-0,108365	57,126953	-0,304897	-12,027376
11:27:48,72	0,603977	3,272988	-0,125982	-0,975995	-0,079017	0,201029	0,025906	0,714264	-0,106802	0,980469	1,808541	-12,032446	-1,266655	-2,508623	-1,297988	5,503759	41,415711	0,318009	0,025906	0,714264	-0,106802	57,050195	-0,225117	-12,032446	0,025906	0,714264	-0,106802	57,050195	-0,225117	-12,032446
11:27:48,77	0,603977	3,272988	-0,125982	-0,975995	-0,079017	0,201029	0,031476	0,717352	-0,108398	0,821429	1,981529	-12,034809	-1,272114	-2,511902	-1,299585	5,403533	41,475342	0,315645	0,031476	0,717352	-0,108398	57,133552	-0,489317	-12,034809	0,031476	0,717352	-0,108398	57,133552	-0,489317	-12,034809
11:27:48,82	0,603977	3,272988	-0,125982	-0,975995	-0,079017	0,201029	0,031476	0,717352	-0,108398	0,821429	1,981529	-12,034809	-1,289358	-2,495850	-1,301659	6,190486	42,889462	-0,203673	0,031476	0,717352	-0,108398	57,133552	-0,489317	-12,034809	0,031476	0,717352	-0,108398	57,133552	-0,489317	-12,034809
11:27:48,87	0,603977	3,272988	-0,125982	-0,975995	-0,079017	0,201029	0,039203	0,767097	-0,111045	0,949099	2,058316	-12,899432	-1,319059	-2,493721	-1,302232	6,479270	43,988623	-0,548978	0,039203	0,767097	-0,111045	61,166239	-1,019111	-12,899432	0,039203	0,767097	-0,111045	61,166239	-1,019111	-12,899432
11:27:48,92	0,603964	3,272982	-0,126005	-0,976006	-0,078995	0,251026	0,032400	0,768071	-0,106698	0,820628	1,948160	-12,879447	-1,316500	-2,487343	-1,297885	6,651300	43,799399	-0,528993	0,032400	0,768071	-0,106698	61,114175	-0,595241	-12,879447	0,032400	0,768071	-0,106698	61,114175	-0,595241	-12,879447
11:27:48,97	0,603964	3,272982	-0,126005	-0,976006	-0,078995	0,251026	0,031833	0,765854	-0,105916	0,891420	1,868986	-12,840640	-1,314297	-2,487960	-1,297103	6,586036	43,785736	-0,490185	0,031833	0,765854	-0,105916	61,010975	-0,629904	-12,840640	0,031833	0,765854	-0,105916	61,010975	-0,629904	-12,840640
11:27:49,02	0,603964	3,272982	-0,126005	-0,976006	-0,078995	0,251026	0,031833	0,765854	-0,105916	0,891420	1,868986	-12,840640	-1,315482	-2,488586	-1,297897	6,577529	43,794250	-0,509020	0,031833	0,765854	-0,105916	61,010975	-0,629904	-12,840640	0,031833	0,765854	-0,105916	61,010975	-0,629904	-12,840640
11:27:49,07	0,603964	3,272982	-0,126005	-0,976006	-0,078995	0,251026	0,032967	0,766568	-0,106710	0,857438	1,916318	-12,859474	-1,312554	-2,487904	-1,297495	6,563280	43,823222	-0,483357	0,032967	0,766568	-0,106710	61,033001	-0,671573	-12,859474	0,032967	0,766568	-0,106710	61,033001	-0,671573	-12,859474
11:27:49,12	0,603964	3,272982	-0,126005	-0,976006	-0,078995	0,251026	0,030913	0,764373	-0,106308	0,989547	1,782690	-12,833812	-1,310708	-2,487192	-1,293204	6,600838	43,802379	-0,486597	0,030913	0,764373	-0,106308	60,992800	-0,643971	-12,833812	0,030913	0,764373	-0,106308	60,992800	-0,643971	-12,833812
11:27:49,17	0,603964	3,272982	-0,126005	-0,976006	-0,078995	0,251026	0,029373	0,763130	-0,102018	1,054910	1,745560	-12,837052	-1,316630	-2,491920	-1,297492	6,579324	43,802981	-0,504853	0,029373	0,763130	-0,102018	60,960588	-0,560215	-12,837052	0,029373	0,763130	-0,102018	60,960588	-0,560215	-12,837052
11:27:49,22	0,603964	3,272982	-0,126005	-0,976006	-0,078995	0,251026	0,031856	0,768647	-0,105169	0,741380	1,827883	-12,845209	-1,316728	-2,486584	-1,296356	6,547005	43,802742	-0,494755	0,031856	0,768647	-0,105169	61,080208	-0,672820	-12,845209	0,031856	0,768647	-0,105169	61,080208	-0,672820	-12,845209
11:27:49,27	0,603964	3,272982	-0,126005	-0,976006	-0,078995	0,251026	0,033098	0,759788	-0,107085	1,145596	1,928904	-12,855516	-1,309676	-2,492089	-1,298272	6,550310	43,735606	-0,505062	0,033098	0,759788	-0,107085	60,788939	-0,669307	-12,855516	0,033098	0,759788	-0,107085	60,788939	-0,669307	-12,855516
11:27:49,32	0,603964	3,272982	-0,126005	-0,976006	-0,078995	0,251026	0,030165	0,763418	-0,104373	1,001618	1,793119	-12,861060	-1,311354	-2,487734	-1,295559	6,587227	43,766036	-0,510606	0,030165	0,763418	-0,104373	60,929960	-0,574814	-12,861060	0,030165	0,763418	-0,104373	60,929960	-0,574814	-12,861060
11:27:49,37	0,603964	3,272982	-0,126005	-0,976006	-0,078995	0,251026	0,030165	0,763418	-0,104373	1,001618	1,793119	-12,861060	-1,314439	-2,490643	-1,297879	6,522757	43,769718	-0,465772	0,030165	0,763418	-0,104373	60,929960	-0,574814	-12,861060	0,030165	0,763418	-0,104373	60,929960	-0,574814	-12,861060
11:27:49,42	0,603964	3,272982	-0,126005	-0,976006	-0,078995	0,251026	0,030478	0,770896	-0,105561	0,578077	1,769323	-12,826838	-1,317986	-2,484266	-1,296748	6,535145	43,756028	-0,476384	0,030478	0,770896	-0,105561	61,093407	-0,623223	-12,826838	0,030478	0,770896	-0,105561	61,093407	-0,623223	-12,826838
11:27:49,47	0,603964	3,272982	-0,126005	-0,976006	-0,078995	0,251026	0,030478	0,770896	-0,105561	0,578077	1,769323	-12,826838	-1,316147	-2,491867	-1,298663	6,551419	43,751685	-0,495715	0,036141	0,765503	-0,107476	60,954866	-0,757027	-12,846170	0,036141	0,765503	-0,107476	60,954866	-0,757027	-12,846170
11:27:49,52	0,603964	3,272982	-0,126005	-0,976006	-0,078995	0,251026	0,033994	0,766869	-0,105937	0,758116	1,942493	-12,827485	-1,316256	-2,489324	-1,297123	6,512115	43,735415	-0,477031	0,033994	0,766869	-0,105937	60,957324	-0,726022	-12,827485	0,033994	0,766869	-0,105937	60,957324	-0,726022	-12,827485
11:27:49,57	0,603964	3,272982	-0,126005	-0,976006	-0,078995	0,251026	0,031255	0,760866	-0,105157	1,105436	1,808878	-12,855413	-1,309689	-2,489954	-1,296344	6,537319	43,761489	-0,504958	0,031255	0,760866	-0,105157	60,833437	-0,644660	-12,855413	0,031255	0,760866	-0,105157	60,833437	-0,644660	-12,855413
11:27:49,62	0,603964	3,272982	-0,126005	-0,976006	-0,078995	0,251026	0,031255	0,760866	-0,105157	1,105436	1,808878	-12,855413	-1,315000	-2,492544	-1,295141	6,531318	43,756333	-0,458644	0,031255	0,760866	-0,105157	60,833437	-0,644660	-12,855413	0,031255	0,760866	-0,105157	60,833437	-0,644660	-12,855413
11:27:49,67	0,603964	3,272982	-0,126005	-0,976006	-0,078995	0,251026	0,036154	0,764171	-0,103955	0,926125	2,060968	-12,809098	-1,315012	-2,487032	-1,295979	6,528086	43,778627	-0,505022	0,031387	0,766938	-0,104793	61,004556	-0,664708	-12,855477	0,031387	0,766938	-0,104793	61,004556	-0,664708	-12,855477
11:27:49,72	0,603964	3,272982	-0,126005	-0,976006	-0,078995	0,251026	0,031387	0,766938	-0,104793	0,799946	1,799147	-12,855477	-1,318552	-2,486512	-1,296335	6,536123	43,771812	-0,457190	0,032706	0,770263	-0,105149	61,090787	-0,689310	-12,807644	0,032706	0,770263	-0,105149	61,090787	-0,689310	-12,807644
11:27:49,77	0,603964	3,272982	-0,126005	-0,976006	-0,078995	0,251026	0,034717	0,763732	-0,101690	0,901790	1,973665	-12,873874	-1,313901	-2,491520	-1,292877	6,496805	43,721774	-0,523419	0,034717	0,763732	-0,101690	60,854715	-0,751628	-12,873874	0,034717	0,763732	-0,101690	60,854715	-0,751628	-12,873874
11:27:49,82	0,603964	3,272982	-0,126005	-0,976006	-0,078995	0,251026	0,038039	0,762497	-0,107083	0,965949	2,153764	-12,832636	-1,312166	-2,489561	-1,297882	6,505198	43,720194	-0,456933	0,038039	0,762497	-0,107083	60,821947	-0,832275	-12,832636	0,038039	0,762497	-0,107083	60,821947	-0,832275	-12,832636
11:27:49,87	0,603964	3,272982	-0,126005	-0,976006	-0,078995	0,251026	0,031485	0,763598	-0,105168	0,924457	1,790676	-12,831564	-1,312169	-2,488787	-1,296355	6,491744	43,742860	-0,481109	0,031485	0,763598	-0,105168	60,866912	-0,680906	-12,831564	0,031485	0,763598	-0,105168	60,866912	-0,680906	-12,831564
11:27:49,92	0,603964	3,272982	-0,126005	-0,976006	-0,078995	0,251026	0,033333	0,759059	-0,109017	1,134979	1,953159	-12,836352	-1,309163	-2,492657	-1,300204	6,536487	43,687578	-0,485898	0,033333	0,759059	-0,109017	60,721124	-0,663487	-12,836352	0,033333	0,759059	-0,109017	60,721124	-0,663487	-12,836352
11:27:49,97	0,603964	3,272982	-0,126005	-0,976006	-0,078995	0,251026	0,037368	0,764131	-0,108239	0,916824	2,151270	-12,836753	-1,315573	-2,493616	-1,299426	6,549133	43,732921	-0,486299	0,037368	0,764131	-0,108239	60,901125	-0,782141	-12,836753	0,037368	0,764131	-0,108239	60,901125	-0,782141	-12,836753
11:27:50,02	0,603964	3,272982	-0,126005	-0,976006	-0,078995	0,251026	0,028688	0,763171	-0,107476	0,927909	1,687266	-12,806772	-1,310401	-2,486578	-1,298663	6,518782	43,705588	-0,456317	0,028688	0,763171	-0,107476	60,836833	-0,564726	-12,806772	0,028688	0,763171	-0,107476	60,836833	-0,564726	-12,806772
11:27:50,07	0,603964	3,272982	-0,126005	-0,976006	-0,078995	0,251026	0,031376	0,766349	-0,104011	0,754883	1,834841	-12,848829	-1,314497	-2,487318	-1,295198	6,521618	43,694958	-0,498375	0,031376	0,766349	-0,104011	60,913252	-0,628200	-12,848829	0,031376	0,766349	-0,104011	60,913252	-0,628200	-12,848829
11:27:50,12	0,603964	3,272982	-0,126005	-0,976006	-0,078995	0,251026	0,032456	0,766363	-0,106695	0,765583	1,911957	-12,818623	-1,315049	-2,488245	-1,297881	6,545516	43,694375	-0,468168	0,032456	0,766363	-0,106695	60,925076	-0,635817	-12,818623	0,032456	0,766363	-0,106695	60,925076	-0,635817	-12,818623
11:27:50,17	0,603964	3,272982	-0,126005	-0,976006	-0,078995	0,251026	0,028770	0,761018	-0,106679	1,036275	1,726967	-12,808076	-1,313394	-2,493898	-1,299815	6,491333	43,670540	-0,458060	0,028770	0,761018	-0,106679	60,776182	-0,531477	-12,808076	0,028770	0,761018	-0,106679	60,776182	-0,531477	-12,808076
11:27:50,22	0,603964	3,272982	-0,126005	-0,976006	-0,078995	0,251026	0,036799	0,761744	-0,107072	1,030281	2,124184	-12,842310	-1,313221	-2,494316	-1,298259	6,545994	43,722418	-0,491855	0,036799	0,761744	-0,107072	60,827204	-0,764513	-12,842310	0,036799	0,761744	-0,107072	60,827204	-0,764513	-12,842310
11:27:50,27	0,603964	3,272982	-0,126005	-0,976006	-0,078995	0,251026	0,034632	0,768662	-0,107159	0,699983	1,865057	-12,847690	-1,318128	-2,488981	-1,298345	6,433871	43,821124	-0,497235	0,034632	0,768662	-0,107159	61,039943	-0,853547	-12,847690	0,034632	0,768662	-0,107159	61,039943	-0,853547	-12,847690
11:27:50,32	0,603964	3,272982	-0,126005	-0,976006	-0,078995	0,251026	0,034632	0,768662	-0,107159	0,699983	1,865057	-12,847690	-1,357202	-2,508589	-1,310310	5,557852	45,828349	-0,905987	0,034632	0,768662	-0,107159	61,039943	-0,853547	-12,847690	0,034632	0,768662	-0,107159	61,039943	-0,853547	-12,847690
11:27:50,37	0,603964	3,272982	-0,126005	-0,976006	-0,078995	0,251026	0,071150	0,792697	-0,119123	0,750450	2,001740	-13,256441	-1,348232	-2,468498	-1,303964	7,641943	45,696593	-1,281686	0,071150	0,792697	-0,119123	62,977174	-3,583548	-13,256441	0,071150	0,792697	-0,119123	62,977174	-3,583548	-13,256441
11:27:50,42	0,603974	3,272858	-0,125986	-0,976009	-0,079002	0,300994	0,037505	0,806639	-0,106574	0,921371	2,062077	-13,626752	-1,352454	-2,472480	-1,297761	7,573210	45,699300	-1,276298	0,037505	0,806639	-0,106574	64,242564	-0,882081	-13,626752	0,037505	0,806639	-0,106574	64,242564	-0,882081	-13,626752
11:27:50,47	0,603974	3,272858	-0,125986	-0,976009	-0,079002	0,300994	0,036736	0,807929	-0,108554	0,842225	1,950597	-13,623972	-1,353186	-2,471169	-1,299740	7,505251	45,724550	-1,273518	0,036736	0,807929	-0,108554	64,264612	-0,933177	-13,623972	0,036736	0,807929	-0,108554	64,264612	-0,933177	-13,623972
11:27:50,52	0,603974	3,272858	-0,125986	-0,976009	-0,079002	0,300994	0,037200	0,808325	-0,108910	0,778848	2,038026	-13,602203	-1,353761	-2,471373	-1,300097	7,538681	45,655866	-1,251749	0,037200	0,808325	-0,108910	64,232348	-0,882183	-13,602203	0,037200	0,808325	-0,108910	64,232348	-0,882183	-13,602203
11:27:50,57	0,603974	3,272858	-0,125986	-0,976009	-0,079002	0,300994	0,036831	0,805307	-0,108543	0,926794	1,925690	-13,590311	-1,350964	-2,472562	-1,299729	7,453528	45,694680	-1,239856	0,036831	0,805307	-0,108543	64,143423	-0,965558	-13,590311	0,036831	0,805307	-0,108543	64,143423	-0,965558	-13,590311
11:27:50,62	0,603974	3,272858	-0,125986	-0,976009	-0,079002	0,300994	0,036469	0,808210	-0,101946	0,727825	1,964581	-13,606681	-1,353296	-2,470797	-1,293132	7,479501	45,624209	-1,256226	0,036469	0,808210	-0,101946	64,172294	-0,898230	-13,606681	0,036469	0,808210	-0,101946	64,172294	-0,898230	-13,606681
11:27:50,67	0,603974	3,272858	-0,125986	-0,976009	-0,079002	0,300994	0,036283	0,802262	-0,108539	1,060158	1,899586	-13,590591	-1,348052	-2,473610	-1,299726	7,443108	45,671805	-1,240136	0,036283	0,802262	-0,108539	64,037689	-0,948611	-13,590591	0,036283	0,802262	-0,108539	64,037689	-0,948611	-13,590591
11:27:50,72	0,603974	3,272858	-0,125986	-0,976009	-0,079002	0,300994	0,040164	0,805396	-0,106980	0,889386	2,136223	-13,603344	-1,352707	-2,475404	-1,298167	7,469387	45,647646	-1,252890	0,040164	0,805396	-0,106980	64,112967	-1,016613	-13,603344	0,040164	0,805396	-0,106980	64,112967	-1,016613	-13,603344
11:27:50,77	0,603974	3,272858	-0,125986	-0,976009	-0,079002	0,300994	0,040164	0,805396	-0,106980	0,889386	2,136223	-13,603344	-1,347071	-2,467138	-1,299675	7,683284	45,542142	-1,284421	0,040164	0,805396	-0,106980	64,112967	-1,016613	-13,603344	0,040164	0,805396	-0,106980	64,112967	-1,016613	-13,603344
11:27:50,82	0,603974	3,272858	-0,125986	-0,976009	-0,079002	0,300994	0,041736	0,828644	-0,103993	1,043863	1,988932	-13,953500	-1,381485	-2,461489	-1,311959	8,087006	47,150817	-1,733725	0,041736	0,828644	-0,103993	66,092391	-1,287331	-13,953500	0,041736	0,828644	-0,103993	66,092391	-1,287331	-13,953500
11:27:50,87	0,603974	3,272858	-0,125986	-0,976009	-0,079002	0,300994	0,041736	0,828644	-0,103993	1,043863	1,988932	-13,953500	-1,396396	-2,447935	-1,294468	8,833530	47,800286	-2,080653	0,041736	0,828644	-0,103993	66,092391	-1,287331	-13,953500	0,041736	0,828644	-0,103993	66,092391	-1,287331	-13,953500
11:27:50,92	0,604040	3,272934	-0,125988	-0,976002	-0,078981	0,351006	0,039370	0,853798	-0,106819	0,914302	2,077050	-14,435690	-1,394228	-2,450516	-1,298006	8,724780	47,857914	-2,085235	0,039370	0,853798	-0,106819	67,937476	-1,013528	-14,435690	0,039370	0,853798	-0,106819	67,937476	-1,013528	-14,435690
11:27:50,97	0,604040	3,272934	-0,125988	-0,976002	-0,078981	0,351006	0,038109	0,851890	-0,106432	0,998896	1,981205	-14,420552	-1,391944	-2,450378	-1,297619	8,691266	47,860361	-2,070097	0,038109	0,851890	-0,106432	67,872268	-1,010347	-14,420552	0,038109	0,851890	-0,106432	67,872268	-1,010347	-14,420552
11:27:51,02	0,604040	3,272934	-0,125988	-0,976002	-0,078981	0,351006	0,039107	0,852860	-0,106824	0,873476	2,015802	-14,392793	-1,393284	-2,450757	-1,298011	8,638788	47,804104	-2,042339	0,039107	0,852860	-0,106824	67,823024	-1,054122	-14,392793	0,039107	0,852860	-0,106824	67,823024	-1,054122	-14,392793
11:27:51,07	0,604040	3,272934	-0,125988	-0,976002	-0,078981	0,351006	0,042101	0,851108	-0,107626	0,951367	2,180760	-14,446644	-1,392654	-2,449623	-1,298007	8,655173	47,820851	-2,041696	0,042101	0,851108	-0,107626	67,763310	-1,124160	-14,446644	0,042101	0,851108	-0,107626	67,763310	-1,124160	-14,446644
11:27:51,12	0,604040	3,272934	-0,125988	-0,976002	-0,078981	0,351006	0,039084	0,854234	-0,107989	0,808163	2,014726	-14,387203	-1,394462	-2,450050	-1,299176	8,641944	47,809324	-2,036748	0,039084	0,854234	-0,107989	67,865515	-1,053388	-14,387203	0,039084	0,854234	-0,107989	67,865515	-1,053388	-14,387203
11:27:51,17	0,604040	3,272934	-0,125988	-0,976002	-0,078981	0,351006	0,041020	0,851061	-0,109548	0,998094	2,083414	-14,404451	-1,392682	-2,453313	-1,300734	8,626745	47,846923	-2,053997	0,041020	0,851061	-0,109548	67,806406	-1,136644	-14,404451	0,041020	0,851061	-0,109548	67,806406	-1,136644	-14,404451
11:27:51,22	0,604040	3,272934	-0,125988	-0,976002	-0,078981	0,351006	0,038385	0,854014	-0,108394	0,818204	1,948902	-14,390932	-1,393922	-2,449554	-1,299581	8,615749	47,822864	-2,040477	0,038385	0,854014	-0,108394	67,858328	-1,064309	-14,390932	0,038385	0,854014	-0,108394	67,858328	-1,064309	-14,390932
11:27:51,27	0,604040	3,272934	-0,125988	-0,976002	-0,078981	0,351006	0,039168	0,852943	-0,109160	0,835276	1,999138	-14,377129	-1,393385	-2,450768	-1,300347	8,604667	47,784623	-2,026674	0,039168	0,852943	-0,109160	67,791268	-1,075534	-14,377129	0,039168	0,852943	-0,109160	67,791268	-1,075534	-14,377129
11:27:51,32	0,604040	3,272934	-0,125988	-0,976002	-0,078981	0,351006	0,040588	0,854255	-0,107266	0,733317	2,044055	-14,417488	-1,395232	-2,451342	-1,298453	8,562757	47,769881	-2,067033	0,040588	0,854255	-0,107266	67,792321	-1,142090	-14,417488	0,040588	0,854255	-0,107266	67,792321	-1,142090	-14,417488
11:27:51,37	0,604040	3,272934	-0,125988	-0,976002	-0,078981	0,351006	0,040373	0,855655	-0,106845	0,706380	2,036931	-14,382951	-1,396337	-2,450456	-1,298032	8,589199	47,807603	-2,032497	0,040373	0,855655	-0,106845	67,875323	-1,132362	-14,382951	0,040373	0,855655	-0,106845	67,875323	-1,132362	-14,382951
11:27:51,42	0,604040	3,272934	-0,125988	-0,976002	-0,078981	0,351006	0,037935	0,857036	-0,106483	0,657634	1,904996	-14,406329	-1,396313	-2,447654	-1,297670	8,596270	47,830115	-2,055875	0,037935	0,857036	-0,106483	67,934934	-1,072874	-14,406329	0,037935	0,857036	-0,106483	67,934934	-1,072874	-14,406329
11:27:51,47	0,604040	3,272934	-0,125988	-0,976002	-0,078981	0,351006	0,040913	0,855359	-0,104923	0,726007	2,039760	-14,402871	-1,396351	-2,451071	-1,296110	8,569453	47,823881	-2,052416	0,040913	0,855359	-0,104923	67,871698	-1,171906	-14,402871	0,040913	0,855359	-0,104923	67,871698	-1,171906	-14,402871
11:27:51,52	0,604040	3,272934	-0,125988	-0,976002	-0,078981	0,351006	0,041722	0,852284	-0,104915	0,826844	2,078182	-14,389526	-1,394092	-2,453310	-1,296102	8,536733	47,774559	-2,039071	0,041722	0,852284	-0,104915	67,731131	-1,197034	-14,389526	0,041722	0,852284	-0,104915	67,731131	-1,197034	-14,389526
11:27:51,57	0,604040	3,272934	-0,125988	-0,976002	-0,078981	0,351006	0,040957	0,853980	-0,107250	0,780283	2,061398	-14,407081	-1,395178	-2,451800	-1,298437	8,577466	47,799107	-2,056627	0,040957	0,853980	-0,107250	67,817697	-1,153757	-14,407081	0,040957	0,853980	-0,107250	67,817697	-1,153757	-14,407081
11:27:51,62	0,604040	3,272934	-0,125988	-0,976002	-0,078981	0,351006	0,041112	0,854567	-0,105676	0,741306	2,081813	-14,384390	-1,395764	-2,451640	-1,296863	8,583977	47,785600	-2,033936	0,041112	0,854567	-0,105676	67,824817	-1,145454	-14,384390	0,041112	0,854567	-0,105676	67,824817	-1,145454	-14,384390
11:27:51,67	0,604040	3,272934	-0,125988	-0,976002	-0,078981	0,351006	0,039219	0,853583	-0,107636	0,804953	1,995221	-14,411801	-1,389235	-2,449612	-1,297623	8,609848	47,798567	-2,027049	0,039219	0,853583	-0,107636	67,811182	-1,083490	-14,411801	0,039219	0,853583	-0,107636	67,811182	-1,083490	-14,411801
11:27:51,72	0,604040	3,272934	-0,125988	-0,976002	-0,078981	0,351006	0,039219	0,853583	-0,107636	0,804953	1,995221	-14,411801	-1,392285	-2,452246	-1,298433	8,564164	47,766477	-2,052258	0,039219	0,853583	-0,107636	67,811182	-1,083490	-14,411801	0,039219	0,853583	-0,107636	67,811182	-1,083490	-14,411801
11:27:51,78	0,604040	3,272934	-0,125988	-0,976002	-0,078981	0,351006	0,039897	0,851250	-0,107247	0,887305	2,011064	-14,402713	-1,395714	-2,452736	-1,297661	8,590198	47,818008	-2,071391	0,039897	0,851250	-0,107247	67,710458	-1,120868	-14,402713	0,039897	0,851250	-0,107247	67,710458	-1,120868	-14,402713
11:27:51,83	0,604040	3,272934	-0,125988	-0,976002	-0,078981	0,351006	0,038953	0,854525	-0,104138	0,714960	1,963242	-14,385347	-1,394648	-2,449791	-1,295324	8,564234	47,764045	-2,034892	0,038953	0,854525	-0,104138	67,795161	-1,094570	-14,385347	0,038953	0,854525	-0,104138	67,795161	-1,094570	-14,385347
11:27:51,88	0,604040	3,272934	-0,125988	-0,976002	-0,078981	0,351006	0,037627	0,851172	-0,106855	0,891204	1,916438	-14,403045	-1,391081	-2,450320	-1,298042	8,584337	47,754600	-2,052590	0,037627	0,851172	-0,106855	67,708170	-1,037306	-14,403045	0,037627	0,851172	-0,106855	67,708170	-1,037306	-14,403045
11:27:51,93	0,604040	3,272934	-0,125988	-0,976002	-0,078981	0,351006	0,037627	0,851172	-0,106855	0,891204	1,916438	-14,403045	-1,393506	-2,455507	-1,299584	8,537839	47,771957	-2,032426	0,037627	0,851172	-0,106855	67,708170	-1,037306	-14,403045	0,037627	0,851172	-0,106855	67,708170	-1,037306	-14,403045
11:27:51,98	0,604040	3,272934	-0,125988	-0,976002	-0,078981	0,351006	0,041013	0,849222	-0,106458	0,995091	2,070421	-14,403260	-1,391086	-2,454227	-1,297645	8,566458	47,767811	-2,052806	0,041013	0,849222	-0,106458	67,659004	-1,149125	-14,403260	0,041013	0,849222	-0,106458	67,659004	-1,149125	-14,403260
11:27:52,03	0,604040	3,272934	-0,125988	-0,976002	-0,078981	0,351006	0,042324	0,851290	-0,111135	0,851329	2,132766	-14,401526	-1,393532	-2,454328	-1,302322	8,543332	47,739352	-2,051072	0,042324	0,851290	-0,111135	67,677605	-1,189651	-14,401526	0,042324	0,851290	-0,111135	67,677605	-1,189651	-14,401526
11:27:52,08	0,604040	3,272934	-0,125988	-0,976002	-0,078981	0,351006	0,042251	0,845837	-0,106420	1,138983	2,138722	-14,365357	-1,388773	-2,456991	-1,297607	8,553819	47,738009	-2,014903	0,042251	0,845837	-0,106420	67,537173	-1,177961	-14,365357	0,042251	0,845837	-0,106420	67,537173	-1,177961	-14,365357
11:27:52,13	0,604040	3,272934	-0,125988	-0,976002	-0,078981	0,351006	0,038675	0,850050	-0,108402	0,921128	1,913789	-14,362702	-1,390634	-2,451787	-1,299589	8,520696	47,758579	-2,012247	0,038675	0,850050	-0,108402	67,650085	-1,122162	-14,362702	0,038675	0,850050	-0,108402	67,650085	-1,122162	-14,362702
11:27:52,18	0,604040	3,272934	-0,125988	-0,976002	-0,078981	0,351006	0,038675	0,850050	-0,108402	0,921128	1,913789	-14,362702	-1,393312	-2,455581	-1,299120	8,515366	47,694421	-2,049474	0,038675	0,850050	-0,108402	67,650085	-1,122162	-14,362702	0,038675	0,850050	-0,108402	67,650085	-1,122162	-14,362702
11:27:52,23	0,604040	3,272934	-0,125988	-0,976002	-0,078981	0,351006	0,041154	0,851235	-0,108036	0,871081	2,074039	-14,417363	-1,392994	-2,450448	-1,300802	8,515583	47,768962	-2,059784	0,041154	0,851235	-0,108036	67,693040	-1,156532	-14,417363	0,041154	0,851235	-0,108036	67,693040	-1,156532	-14,417363
11:27:52,28	0,604040	3,272934	-0,125988	-0,976002	-0,078981	0,351006	0,041154	0,851235	-0,108036	0,871081	2,074039	-14,417363	-1,390906	-2,448362	-1,301891	8,683840	47,741372	-2,051374	0,041154	0,851235	-0,108036	67,693040	-1,156532	-14,417363	0,041154	0,851235	-0,108036	67,693040	-1,156532	-14,417363
11:27:52,33	0,604040	3,272934	-0,125988	-0,976002	-0,078981	0,351006	0,035844	0,851998	-0,110704	0,886515	1,916499	-14,401829	-1,417141	-2,453594	-1,309775	8,302476	49,053322	-2,451696	0,035844	0,851998	-0,110704	67,768372	-0,897266	-14,401829	0,035844	0,851998	-0,110704	67,768372	-0,897266	-14,401829
11:27:52,38	0,604040	3,272934	-0,125988	-0,976002	-0,078981	0,351006	0,053493	0,872103	-0,118588	0,786586	1,847992	-14,802150	-1,421906	-2,419728	-1,305750	10,476409	49,150538	-2,876166	0,053493	0,872103	-0,118588	69,246637	-2,351205	-14,802150	0,053493	0,872103	-0,118588	69,246637	-2,351205	-14,802150
11:27:52,43	0,603947	3,272946	-0,125985	-0,976005	-0,079032	0,401017	0,028704	0,893598	-0,102927	0,823644	2,197324	-15,157013	-1,423362	-2,421379	-1,294113	10,298738	49,234255	-2,806558	0,028704	0,893598	-0,102927	70,971091	-0,055958	-15,157013	0,028704	0,893598	-0,102927	70,971091	-0,055958	-15,157013
11:27:52,48	0,603947	3,272946	-0,125985	-0,976005	-0,079032	0,401017	0,027135	0,887122	-0,107231	1,141779	2,076866	-15,191781	-1,416970	-2,423258	-1,298418	10,255779	49,237578	-2,841326	0,027135	0,887122	-0,107231	70,780884	-0,053243	-15,191781	0,027135	0,887122	-0,107231	70,780884	-0,053243	-15,191781
11:27:52,53	0,603947	3,272946	-0,125985	-0,976005	-0,079032	0,401017	0,026243	0,889130	-0,106095	0,995302	2,005511	-15,192761	-1,418262	-2,421482	-1,297282	10,213114	49,213621	-2,842306	0,026243	0,889130	-0,106095	70,792006	-0,054574	-15,192761	0,026243	0,889130	-0,106095	70,792006	-0,054574	-15,192761
11:27:52,58	0,603947	3,272946	-0,125985	-0,976005	-0,079032	0,401017	0,026227	0,891079	-0,105660	0,925687	2,037266	-15,149658	-1,419942	-2,420494	-1,296847	10,257182	49,224797	-2,799203	0,026227	0,891079	-0,105660	70,875357	-0,021580	-15,149658	0,026227	0,891079	-0,105660	70,875357	-0,021580	-15,149658
11:27:52,63	0,603947	3,272946	-0,125985	-0,976005	-0,079032	0,401017	0,028666	0,894497	-0,102971	0,746196	2,117378	-15,160643	-1,416480	-2,424048	-1,298763	10,241043	49,163728	-2,780376	0,028666	0,894497	-0,102971	70,964181	-0,132902	-15,160643	0,028666	0,894497	-0,102971	70,964181	-0,132902	-15,160643
11:27:52,68	0,603947	3,272946	-0,125985	-0,976005	-0,079032	0,401017	0,028666	0,894497	-0,102971	0,746196	2,117378	-15,160643	-1,419410	-2,423644	-1,297633	10,231632	49,196352	-2,814284	0,028666	0,894497	-0,102971	70,964181	-0,132902	-15,160643	0,028666	0,894497	-0,102971	70,964181	-0,132902	-15,160643
11:27:52,73	0,603947	3,272946	-0,125985	-0,976005	-0,079032	0,401017	0,030699	0,891999	-0,104163	0,825576	2,243395	-15,210264	-1,418841	-2,424958	-1,298402	10,237211	49,148356	-2,815508	0,030699	0,891999	-0,104163	70,847504	-0,166497	-15,210264	0,030699	0,891999	-0,104163	70,847504	-0,166497	-15,210264
11:27:52,78	0,603947	3,272946	-0,125985	-0,976005	-0,079032	0,401017	0,030699	0,891999	-0,104163	0,825576	2,243395	-15,210264	-1,417433	-2,417709	-1,293730	10,373012	49,084299	-2,849550	0,030699	0,891999	-0,104163	70,847504	-0,166497	-15,210264	0,030699	0,891999	-0,104163	70,847504	-0,166497	-15,210264
11:27:52,83	0,603947	3,272946	-0,125985	-0,976005	-0,079032	0,401017	0,040399	0,918818	-0,117304	0,860731	2,004808	-15,577076	-1,450318	-2,418491	-1,307997	10,581470	50,902779	-3,270230	0,040399	0,918818	-0,117304	72,987960	-1,166542	-15,577076	0,040399	0,918818	-0,117304	72,987960	-1,166542	-15,577076
11:27:52,88	0,603947	3,272946	-0,125985	-0,976005	-0,079032	0,401017	0,050245	0,942712	-0,109809	0,734989	2,133963	-16,011066	-1,476667	-2,415477	-1,300996	10,506463	51,960984	-3,660611	0,050245	0,942712	-0,109809	74,737893	-1,810251	-16,011066	0,050245	0,942712	-0,109809	74,737893	-1,810251	-16,011066
11:27:52,93	0,603982	3,273005	-0,125993	-0,976010	-0,078996	0,451057	0,050245	0,942712	-0,109809	0,734989	2,133963	-16,011066	-1,475552	-2,421270	-1,302645	10,161683	52,057352	-3,610038	0,050245	0,942712	-0,109809	74,737893	-1,810251	-16,011066	0,050245	0,942712	-0,109809	74,737893	-1,810251	-16,011066
11:27:52,98	0,603982	3,273005	-0,125993	-0,976010	-0,078996	0,451057	0,058375	0,935531	-0,109895	0,959139	2,167153	-15,938053	-1,474513	-2,426109	-1,301082	10,094415	52,026504	-3,587598	0,058375	0,935531	-0,109895	74,398304	-2,415318	-15,938053	0,058375	0,935531	-0,109895	74,398304	-2,415318	-15,938053
11:27:53,03	0,603982	3,273005	-0,125993	-0,976010	-0,078996	0,451057	0,059431	0,933071	-0,111105	1,046938	2,148727	-15,960664	-1,478203	-2,428100	-1,305019	10,023029	52,019645	-3,614693	0,059431	0,933071	-0,111105	74,292976	-2,516573	-15,960664	0,059431	0,933071	-0,111105	74,292976	-2,516573	-15,960664
11:27:53,08	0,603982	3,273005	-0,125993	-0,976010	-0,078996	0,451057	0,060727	0,934428	-0,109598	0,959723	2,184414	-16,000309	-1,474733	-2,428696	-1,300784	9,975106	52,029851	-3,649855	0,060727	0,934428	-0,109598	74,312327	-2,582620	-16,000309	0,060727	0,934428	-0,109598	74,312327	-2,582620	-16,000309
11:27:53,13	0,603982	3,273005	-0,125993	-0,976010	-0,078996	0,451057	0,058672	0,931603	-0,115005	1,098940	2,070204	-15,952748	-1,471260	-2,428329	-1,306192	9,964886	52,026888	-3,602293	0,058672	0,931603	-0,115005	74,229792	-2,535543	-15,952748	0,058672	0,931603	-0,115005	74,229792	-2,535543	-15,952748
11:27:53,18	0,603982	3,273005	-0,125993	-0,976010	-0,078996	0,451057	0,060178	0,934850	-0,111883	0,911065	2,148428	-15,921729	-1,474824	-2,428010	-1,303069	9,955300	52,010428	-3,571274	0,060178	0,934850	-0,111883	74,296782	-2,575515	-15,921729	0,060178	0,934850	-0,111883	74,296782	-2,575515	-15,921729
11:27:53,23	0,603982	3,273005	-0,125993	-0,976010	-0,078996	0,451057	0,060178	0,934850	-0,111883	0,911065	2,148428	-15,921729	-1,475501	-2,425289	-1,304260	9,910692	52,051842	-3,558788	0,060178	0,934850	-0,111883	74,296782	-2,575515	-15,921729	0,060178	0,934850	-0,111883	74,296782	-2,575515	-15,921729
11:27:53,28	0,603982	3,273005	-0,125993	-0,976010	-0,078996	0,451057	0,059411	0,933395	-0,113056	0,968116	2,053193	-15,900401	-1,473181	-2,428073	-1,304243	9,898055	52,021993	-3,549946	0,059411	0,933395	-0,113056	74,239618	-2,610551	-15,900401	0,059411	0,933395	-0,113056	74,239618	-2,610551	-15,900401
11:27:53,33	0,603982	3,273005	-0,125993	-0,976010	-0,078996	0,451057	0,059896	0,931726	-0,112290	1,064408	2,072897	-15,924719	-1,471978	-2,429328	-1,303477	9,898010	52,032977	-3,574264	0,059896	0,931726	-0,112290	74,204872	-2,628943	-15,924719	0,059896	0,931726	-0,112290	74,204872	-2,628943	-15,924719
11:27:53,38	0,603982	3,273005	-0,125993	-0,976010	-0,078996	0,451057	0,062264	0,939358	-0,112726	0,667181	2,113888	-15,918655	-1,479771	-2,427563	-1,303913	9,826697	52,073735	-3,568200	0,062264	0,939358	-0,112726	74,406764	-2,773829	-15,918655	0,062264	0,939358	-0,112726	74,406764	-2,773829	-15,918655
11:27:53,43	0,603982	3,273005	-0,125993	-0,976010	-0,078996	0,451057	0,064787	0,933184	-0,110000	0,938172	2,246556	-15,936093	-1,475686	-2,432834	-1,301187	9,802966	52,029651	-3,585638	0,064787	0,933184	-0,110000	74,193115	-2,839189	-15,936093	0,064787	0,933184	-0,110000	74,193115	-2,839189	-15,936093
11:27:53,48	0,603982	3,273005	-0,125993	-0,976010	-0,078996	0,451057	0,058937	0,935798	-0,113088	0,825378	2,001580	-15,909881	-1,475025	-2,426461	-1,304275	9,865835	52,020096	-3,559426	0,058937	0,935798	-0,113088	74,285559	-2,624939	-15,909881	0,058937	0,935798	-0,113088	74,285559	-2,624939	-15,909881
11:27:53,53	0,603982	3,273005	-0,125993	-0,976010	-0,078996	0,451057	0,064051	0,931593	-0,109624	1,024772	2,185487	-15,945077	-1,473297	-2,430787	-1,299243	9,817956	52,035229	-3,586080	0,064051	0,931593	-0,109624	74,154853	-2,842549	-15,945077	0,064051	0,931593	-0,109624	74,154853	-2,842549	-15,945077
11:27:53,58	0,603982	3,273005	-0,125993	-0,976010	-0,078996	0,451057	0,065361	0,936930	-0,115835	0,748783	2,293498	-15,938097	-1,479217	-2,431459	-1,307022	9,820430	52,025796	-3,587642	0,065361	0,936930	-0,115835	74,297774	-2,837369	-15,938097	0,065361	0,936930	-0,115835	74,297774	-2,837369	-15,938097
11:27:53,63	0,603982	3,273005	-0,125993	-0,976010	-0,078996	0,451057	0,064009	0,930939	-0,111534	1,055822	2,196340	-15,910333	-1,481571	-2,431466	-1,301596	9,797886	52,062461	-3,589946	0,064009	0,930939	-0,111534	74,134540	-2,828349	-15,910333	0,064009	0,930939	-0,111534	74,134540	-2,828349	-15,910333
11:27:53,68	0,603982	3,273005	-0,125993	-0,976010	-0,078996	0,451057	0,066722	0,932793	-0,107653	0,934268	2,338445	-15,914011	-1,476315	-2,434706	-1,298840	9,783265	52,013047	-3,563557	0,066722	0,932793	-0,107653	74,158527	-2,899240	-15,914011	0,066722	0,932793	-0,107653	74,158527	-2,899240	-15,914011
11:27:53,73	0,603982	3,273005	-0,125993	-0,976010	-0,078996	0,451057	0,064093	0,936336	-0,112700	0,788094	2,200549	-15,890373	-1,478069	-2,430658	-1,303887	9,801248	52,046584	-3,539918	0,064093	0,936336	-0,112700	74,290437	-2,830770	-15,890373	0,064093	0,936336	-0,112700	74,290437	-2,830770	-15,890373
11:27:53,79	0,603982	3,273005	-0,125993	-0,976010	-0,078996	0,451057	0,064093	0,936336	-0,112700	0,788094	2,200549	-15,890373	-1,474628	-2,427626	-1,300039	9,770121	52,004699	-3,561617	0,064093	0,936336	-0,112700	74,290437	-2,830770	-15,890373	0,064093	0,936336	-0,112700	74,290437	-2,830770	-15,890373
11:27:53,84	0,603982	3,273005	-0,125993	-0,976010	-0,078996	0,451057	0,059747	0,934872	-0,108852	0,812377	1,968534	-15,912072	-1,469765	-2,432324	-1,304642	9,850571	51,964205	-3,565642	0,061384	0,928311	-0,113455	74,031114	-2,675069	-15,916097	0,061384	0,928311	-0,113455	74,031114	-2,675069	-15,916097
11:27:53,89	0,603982	3,273005	-0,125993	-0,976010	-0,078996	0,451057	0,061384	0,928311	-0,113455	1,158677	2,143568	-15,916097	-1,475174	-2,434354	-1,303495	9,773099	52,027111	-3,545384	0,061384	0,928311	-0,113455	74,031114	-2,675069	-15,916097	0,061384	0,928311	-0,113455	74,031114	-2,675069	-15,916097
11:27:53,94	0,603982	3,273005	-0,125993	-0,976010	-0,078996	0,451057	0,062441	0,932590	-0,110356	0,949037	2,112277	-15,872486	-1,473999	-2,431100	-1,301542	9,782307	52,018488	-3,522032	0,062441	0,932590	-0,110356	74,157390	-2,789341	-15,872486	0,062441	0,932590	-0,110356	74,157390	-2,789341	-15,872486
11:27:53,99	0,603982	3,273005	-0,125993	-0,976010	-0,078996	0,451057	0,062441	0,932590	-0,110356	0,949037	2,112277	-15,872486	-1,474656	-2,429273	-1,301222	9,739674	52,043670	-3,574121	0,061188	0,934072	-0,110035	74,197151	-2,805646	-15,924576	0,061188	0,934072	-0,110035	74,197151	-2,805646	-15,924576
11:27:54,04	0,603982	3,273005	-0,125993	-0,976010	-0,078996	0,451057	0,061188	0,934072	-0,110035	0,872476	1,997605	-15,924576	-1,479950	-2,429467	-1,302778	9,761893	51,996045	-3,580717	0,061188	0,934072	-0,110035	74,197151	-2,805646	-15,924576	0,061188	0,934072	-0,110035	74,197151	-2,805646	-15,924576
11:27:54,09	0,603982	3,273005	-0,125993	-0,976010	-0,078996	0,451057	0,064046	0,932384	-0,111914	0,902736	2,234367	-15,888654	-1,474623	-2,432593	-1,303101	9,787242	51,949794	-3,538199	0,064046	0,932384	-0,111914	74,094903	-2,793257	-15,888654	0,064046	0,932384	-0,111914	74,094903	-2,793257	-15,888654
11:27:54,14	0,603982	3,273005	-0,125993	-0,976010	-0,078996	0,451057	0,068550	0,936589	-0,111562	0,719654	2,412347	-15,917019	-1,480517	-2,434391	-1,302749	9,756343	52,008720	-3,566565	0,068550	0,936589	-0,111562	74,241920	-2,968833	-15,917019	0,068550	0,936589	-0,111562	74,241920	-2,968833	-15,917019
11:27:54,19	0,603982	3,273005	-0,125993	-0,976010	-0,078996	0,451057	0,068550	0,936589	-0,111562	0,719654	2,412347	-15,917019	-1,476471	-2,434689	-1,303151	9,726626	51,986989	-3,575746	0,068550	0,936589	-0,111562	74,241920	-2,968833	-15,917019	0,068550	0,936589	-0,111562	74,241920	-2,968833	-15,917019
11:27:54,24	0,603982	3,273005	-0,125993	-0,976010	-0,078996	0,451057	0,063724	0,932622	-0,114647	0,907728	2,176510	-15,885523	-1,474668	-2,432194	-1,305834	9,760345	51,985389	-3,535068	0,063724	0,932622	-0,114647	74,118593	-2,825803	-15,885523	0,063724	0,932622	-0,114647	74,118593	-2,825803	-15,885523
11:27:54,29	0,603982	3,273005	-0,125993	-0,976010	-0,078996	0,451057	0,063724	0,932622	-0,114647	0,907728	2,176510	-15,885523	-1,478221	-2,430360	-1,303145	9,746308	51,994702	-3,551139	0,063724	0,932622	-0,114647	74,118593	-2,825803	-15,885523	0,063724	0,932622	-0,114647	74,118593	-2,825803	-15,885523
11:27:54,34	0,603982	3,273005	-0,125993	-0,976010	-0,078996	0,451057	0,063911	0,936616	-0,111958	0,701088	2,169456	-15,901594	-1,474072	-2,429666	-1,303543	9,749195	52,021534	-3,568628	0,063911	0,936616	-0,111958	74,225480	-2,847590	-15,901594	0,063911	0,936616	-0,111958	74,225480	-2,847590	-15,901594
11:27:54,39	0,603982	3,273005	-0,125993	-0,976010	-0,078996	0,451057	0,061236	0,933370	-0,112356	0,894562	2,019394	-15,919082	-1,474172	-2,429321	-1,303543	9,722655	51,972908	-3,550498	0,061236	0,933370	-0,112356	74,164141	-2,787596	-15,919082	0,061236	0,933370	-0,112356	74,164141	-2,787596	-15,919082
11:27:54,44	0,603982	3,273005	-0,125993	-0,976010	-0,078996	0,451057	0,060987	0,933629	-0,112356	0,825724	2,007824	-15,900953	-1,478310	-2,433149	-1,303544	9,705378	51,972155	-3,556472	0,060987	0,933629	-0,112356	74,115618	-2,779693	-15,900953	0,060987	0,933629	-0,112356	74,115618	-2,779693	-15,900953
11:27:54,49	0,603982	3,273005	-0,125993	-0,976010	-0,078996	0,451057	0,065582	0,930993	-0,111564	0,956613	2,222381	-15,896911	-1,475919	-2,428050	-1,300860	9,705719	52,032685	-3,579226	0,065582	0,930993	-0,111564	74,039591	-2,925786	-15,896911	0,065582	0,930993	-0,111564	74,039591	-2,925786	-15,896911
11:27:54,54	0,603982	3,273005	-0,125993	-0,976010	-0,078996	0,451057	0,065582	0,930993	-0,111564	0,956613	2,222381	-15,896911	-1,475285	-2,432591	-1,302379	9,730453	51,997822	-3,575392	0,065582	0,930993	-0,111564	74,039591	-2,925786	-15,896911	0,065582	0,930993	-0,111564	74,039591	-2,925786	-15,896911
11:27:54,59	0,603982	3,273005	-0,125993	-0,976010	-0,078996	0,451057	0,064376	0,932958	-0,111193	0,886096	2,178308	-15,925846	-1,475400	-2,431973	-1,303928	9,693535	51,975116	-3,540809	0,064376	0,932958	-0,111193	74,123309	-2,875185	-15,925846	0,064376	0,932958	-0,111193	74,123309	-2,875185	-15,925846
11:27:54,64	0,603982	3,273005	-0,125993	-0,976010	-0,078996	0,451057	0,063117	0,929521	-0,112313	1,072267	2,157418	-15,901351	-1,471679	-2,433220	-1,303499	9,772759	51,981999	-3,550896	0,063117	0,929521	-0,112313	74,039680	-2,797286	-15,901351	0,063117	0,929521	-0,112313	74,039680	-2,797286	-15,901351
11:27:54,69	0,603982	3,273005	-0,125993	-0,976010	-0,078996	0,451057	0,065763	0,932822	-0,110007	0,875990	2,273542	-15,913284	-1,475861	-2,433861	-1,301193	9,741873	51,971395	-3,562829	0,065763	0,932822	-0,110007	74,102529	-2,888840	-15,913284	0,065763	0,932822	-0,110007	74,102529	-2,888840	-15,913284
11:27:54,74	0,603982	3,273005	-0,125993	-0,976010	-0,078996	0,451057	0,065763	0,932822	-0,110007	0,875990	2,273542	-15,913284	-1,472335	-2,434514	-1,301566	9,744491	51,952343	-3,553038	0,065763	0,932822	-0,110007	74,102529	-2,888840	-15,913284	0,065763	0,932822	-0,110007	74,102529	-2,888840	-15,913284
11:27:54,79	0,603982	3,273005	-0,125993	-0,976010	-0,078996	0,451057	0,064566	0,929442	-0,110379	1,036555	2,223105	-15,903492	-1,474799	-2,432480	-1,303575	9,697176	51,956207	-3,594935	0,064037	0,932593	-0,112388	74,060943	-2,874211	-15,945390	0,064037	0,932593	-0,112388	74,060943	-2,874211	-15,945390
11:27:54,84	0,603982	3,273005	-0,125993	-0,976010	-0,078996	0,451057	0,064037	0,932593	-0,112388	0,852427	2,152668	-15,945390	-1,474752	-2,429883	-1,303156	9,731650	51,949625	-3,561446	0,064037	0,932593	-0,112388	74,060943	-2,874211	-15,945390	0,064037	0,932593	-0,112388	74,060943	-2,874211	-15,945390
11:27:54,89	0,603982	3,273005	-0,125993	-0,976010	-0,078996	0,451057	0,061764	0,933850	-0,111970	0,798554	2,067626	-15,911900	-1,471230	-2,431380	-1,305459	9,718593	51,982502	-3,529400	0,061300	0,930052	-0,114272	74,027089	-2,796277	-15,879854	0,061300	0,930052	-0,114272	74,027089	-2,796277	-15,879854
11:27:54,94	0,603982	3,273005	-0,125993	-0,976010	-0,078996	0,451057	0,062729	0,929264	-0,113913	1,021748	2,096850	-15,920092	-1,471262	-2,433012	-1,305100	9,705849	51,946869	-3,569638	0,062729	0,929264	-0,113913	73,968993	-2,827379	-15,920092	0,062729	0,929264	-0,113913	73,968993	-2,827379	-15,920092
11:27:54,99	0,603982	3,273005	-0,125993	-0,976010	-0,078996	0,451057	0,063792	0,931277	-0,109248	0,965909	2,137502	-15,921843	-1,473537	-2,432926	-1,300435	9,717620	51,996467	-3,571389	0,063792	0,931277	-0,109248	74,071177	-2,870144	-15,921843	0,063792	0,931277	-0,109248	74,071177	-2,870144	-15,921843
11:27:55,04	0,603982	3,273005	-0,125993	-0,976010	-0,078996	0,451057	0,063792	0,931277	-0,109248	0,965909	2,137502	-15,921843	-1,474152	-2,434719	-1,300414	9,709488	51,979793	-3,547999	0,063792	0,931277	-0,109248	74,071177	-2,870144	-15,921843	0,063792	0,931277	-0,109248	74,071177	-2,870144	-15,921843
11:27:55,09	0,603982	3,273005	-0,125993	-0,976010	-0,078996	0,451057	0,065652	0,930913	-0,109227	0,966333	2,235538	-15,898453	-1,475241	-2,434539	-1,303117	9,749756	52,001195	-3,546243	0,065652	0,930913	-0,109227	74,043024	-2,918150	-15,898453	0,065652	0,930913	-0,109227	74,043024	-2,918150	-15,898453
11:27:55,14	0,603982	3,273005	-0,125993	-0,976010	-0,078996	0,451057	0,066041	0,931946	-0,111930	0,951310	2,279919	-15,896698	-1,473587	-2,437367	-1,303527	9,714659	51,922041	-3,572528	0,066041	0,931946	-0,111930	74,109055	-2,904277	-15,896698	0,066041	0,931946	-0,111930	74,109055	-2,904277	-15,896698
11:27:55,19	0,603982	3,273005	-0,125993	-0,976010	-0,078996	0,451057	0,067663	0,929100	-0,112340	1,013213	2,373455	-15,922983	-1,474167	-2,429293	-1,302755	9,722740	51,979438	-3,536229	0,067663	0,929100	-0,112340	73,947533	-2,938083	-15,922983	0,067663	0,929100	-0,112340	73,947533	-2,938083	-15,922983
11:27:55,24	0,603982	3,273005	-0,125993	-0,976010	-0,078996	0,451057	0,060961	0,933640	-0,111568	0,830879	2,003232	-15,886684	-1,471812	-2,430813	-1,301210	9,721716	51,952741	-3,562058	0,061099	0,930840	-0,110023	74,023756	-2,773374	-15,912513	0,061099	0,930840	-0,110023	74,023756	-2,773374	-15,912513
11:27:55,29	0,603982	3,273005	-0,125993	-0,976010	-0,078996	0,451057	0,060874	0,930932	-0,110833	0,976562	1,995888	-15,954559	-1,471779	-2,430572	-1,302020	9,722715	51,985068	-3,604105	0,060874	0,930932	-0,110833	74,054690	-2,782710	-15,954559	0,060874	0,930932	-0,110833	74,054690	-2,782710	-15,954559
11:27:55,34	0,603982	3,273005	-0,125993	-0,976010	-0,078996	0,451057	0,064531	0,928956	-0,112310	1,025043	2,175677	-15,853517	-1,471897	-2,434727	-1,303497	9,686600	51,943281	-3,503062	0,064531	0,928956	-0,112310	73,948094	-2,890008	-15,853517	0,064531	0,928956	-0,112310	73,948094	-2,890008	-15,853517
11:27:55,39	0,603982	3,273005	-0,125993	-0,976010	-0,078996	0,451057	0,065141	0,932005	-0,113531	0,874450	2,195122	-15,910791	-1,474842	-2,433730	-1,304718	9,679964	51,956310	-3,560337	0,065141	0,932005	-0,113531	74,036863	-2,918428	-15,910791	0,065141	0,932005	-0,113531	74,036863	-2,918428	-15,910791
11:27:55,44	0,603982	3,273005	-0,125993	-0,976010	-0,078996	0,451057	0,065141	0,932005	-0,113531	0,874450	2,195122	-15,910791	-1,474717	-2,435270	-1,302340	9,735424	51,946736	-3,543486	0,065141	0,932005	-0,113531	74,036863	-2,918428	-15,910791	0,065141	0,932005	-0,113531	74,036863	-2,918428	-15,910791
11:27:55,49	0,603982	3,273005	-0,125993	-0,976010	-0,078996	0,451057	0,066412	0,931127	-0,111153	0,939580	2,314024	-15,893941	-1,473097	-2,433856	-1,303178	9,656613	51,980860	-3,569654	0,064377	0,930431	-0,111991	74,004732	-2,930678	-15,920109	0,064377	0,930431	-0,111991	74,004732	-2,930678	-15,920109
11:27:55,54	0,603982	3,273005	-0,125993	-0,976010	-0,078996	0,451057	0,068167	0,930967	-0,113525	0,906930	2,348502	-15,911754	-1,475456	-2,436870	-1,304712	9,665769	51,939675	-3,561299	0,068167	0,930967	-0,113525	73,987848	-3,002594	-15,911754	0,068167	0,930967	-0,113525	73,987848	-3,002594	-15,911754
11:27:55,59	0,603982	3,273005	-0,125993	-0,976010	-0,078996	0,451057	0,061506	0,930712	-0,113905	0,946949	2,009445	-15,885423	-1,471905	-2,431229	-1,305091	9,685471	51,959205	-3,534969	0,061506	0,930712	-0,113905	74,007858	-2,818788	-15,885423	0,061506	0,930712	-0,113905	74,007858	-2,818788	-15,885423
11:27:55,64	0,603982	3,273005	-0,125993	-0,976010	-0,078996	0,451057	0,061506	0,930712	-0,113905	0,946949	2,009445	-15,885423	-1,472422	-2,434833	-1,303516	9,726263	51,897182	-3,553492	0,064886	0,929358	-0,112330	73,938650	-2,842005	-15,903947	0,064886	0,929358	-0,112330	73,938650	-2,842005	-15,903947
11:27:55,69	0,603982	3,273005	-0,125993	-0,976010	-0,078996	0,451057	0,064886	0,929358	-0,112330	0,984058	2,251513	-15,903947	-1,475394	-2,433671	-1,300807	9,697479	51,942866	-3,539187	0,064886	0,929358	-0,112330	73,938650	-2,842005	-15,903947	0,064886	0,929358	-0,112330	73,938650	-2,842005	-15,903947
11:27:55,74	0,603982	3,273005	-0,125993	-0,976010	-0,078996	0,451057	0,063208	0,930990	-0,111966	0,962349	2,106529	-15,910754	-1,472997	-2,432564	-1,303153	9,707825	51,980781	-3,560300	0,063208	0,930990	-0,111966	74,045091	-2,855325	-15,910754	0,063208	0,930990	-0,111966	74,045091	-2,855325	-15,910754
11:27:55,79	0,603982	3,273005	-0,125993	-0,976010	-0,078996	0,451057	0,063208	0,930990	-0,111966	0,962349	2,106529	-15,910754	-1,475485	-2,435469	-1,303528	9,655030	51,949425	-3,522633	0,066968	0,931693	-0,112341	74,010148	-2,984995	-15,873087	0,066968	0,931693	-0,112341	74,010148	-2,984995	-15,873087
11:27:55,84	0,603982	3,273005	-0,125993	-0,976010	-0,078996	0,451057	0,063305	0,928964	-0,111569	1,035906	2,104537	-15,896872	-1,471291	-2,433660	-1,302756	9,685873	51,956745	-3,546417	0,063305	0,928964	-0,111569	73,959611	-2,864867	-15,896872	0,063305	0,928964	-0,111569	73,959611	-2,864867	-15,896872
11:27:55,89	0,603982	3,273005	-0,125993	-0,976010	-0,078996	0,451057	0,062456	0,932897	-0,111210	0,809606	2,067929	-15,912420	-1,474272	-2,430959	-1,302397	9,681507	51,934113	-3,561966	0,062456	0,932897	-0,111210	74,042053	-2,834836	-15,912420	0,062456	0,932897	-0,111210	74,042053	-2,834836	-15,912420
11:27:55,94	0,603982	3,273005	-0,125993	-0,976010	-0,078996	0,451057	0,062456	0,932897	-0,111210	0,809606	2,067929	-15,912420	-1,470657	-2,434009	-1,302741	9,706939	51,954122	-3,541824	0,062456	0,932897	-0,111210	74,042053	-2,834836	-15,912420	0,062456	0,932897	-0,111210	74,042053	-2,834836	-15,912420
11:27:55,99	0,603982	3,273005	-0,125993	-0,976010	-0,078996	0,451057	0,063290	0,928242	-0,111554	1,081729	2,123316	-15,892279	-1,474196	-2,430193	-1,302781	9,713255	51,950246	-3,571105	0,063290	0,928242	-0,111554	73,948731	-2,844916	-15,892279	0,063290	0,928242	-0,111554	73,948731	-2,844916	-15,892279
11:27:56,04	0,603982	3,273005	-0,125993	-0,976010	-0,078996	0,451057	0,061754	0,933214	-0,111595	0,822993	2,050886	-15,921560	-1,477253	-2,434821	-1,307822	9,652027	51,979875	-3,538603	0,061754	0,933214	-0,111595	74,080287	-2,796822	-15,921560	0,061754	0,933214	-0,111595	74,080287	-2,796822	-15,921560
11:27:56,09	0,603982	3,273005	-0,125993	-0,976010	-0,078996	0,451057	0,064864	0,933709	-0,111606	0,730988	2,139895	-15,888028	-1,476179	-2,432639	-1,302792	9,617150	51,929217	-3,537574	0,064864	0,933709	-0,111606	74,027140	-2,951954	-15,888028	0,064864	0,933709	-0,111606	74,027140	-2,951954	-15,888028
11:27:56,14	0,603982	3,273005	-0,125993	-0,976010	-0,078996	0,451057	0,064864	0,933709	-0,111606	0,730988	2,139895	-15,888028	-1,474254	-2,435891	-1,300826	9,681946	51,908476	-3,569321	0,064864	0,933709	-0,111606	74,027140	-2,951954	-15,888028	0,064864	0,933709	-0,111606	74,027140	-2,951954	-15,888028
11:27:56,19	0,603982	3,273005	-0,125993	-0,976010	-0,078996	0,451057	0,064223	0,936014	-0,110829	0,649983	2,125805	-15,897829	-1,477855	-2,430931	-1,302016	9,653280	51,953251	-3,547374	0,064223	0,936014	-0,110829	74,127114	-2,915679	-15,897829	0,064223	0,936014	-0,110829	74,127114	-2,915679	-15,897829
11:27:56,24	0,603982	3,273005	-0,125993	-0,976010	-0,078996	0,451057	0,064223	0,936014	-0,110829	0,649983	2,125805	-15,897829	-1,475444	-2,429629	-1,302394	9,687553	51,939335	-3,552177	0,064223	0,936014	-0,110829	74,127114	-2,915679	-15,897829	0,064223	0,936014	-0,110829	74,127114	-2,915679	-15,897829
11:27:56,29	0,603982	3,273005	-0,125993	-0,976010	-0,078996	0,451057	0,061890	0,934577	-0,111208	0,729821	2,041118	-15,902632	-1,477225	-2,431342	-1,301611	9,674119	51,944155	-3,543233	0,064264	0,935263	-0,110425	74,109752	-2,894183	-15,893688	0,064264	0,935263	-0,110425	74,109752	-2,894183	-15,893688
11:27:56,34	0,603982	3,273005	-0,125993	-0,976010	-0,078996	0,451057	0,064264	0,935263	-0,110425	0,691584	2,150557	-15,893688	-1,473719	-2,431297	-1,304706	9,650922	51,999625	-3,514497	0,062472	0,932249	-0,113519	74,066317	-2,894524	-15,864951	0,062472	0,932249	-0,113519	74,066317	-2,894524	-15,864951
11:27:56,39	0,603982	3,273005	-0,125993	-0,976010	-0,078996	0,451057	0,062472	0,932249	-0,113519	0,884758	2,009559	-15,864951	-1,476667	-2,429512	-1,301257	9,654076	51,964092	-3,566462	0,062472	0,932249	-0,113519	74,066317	-2,894524	-15,864951	0,062472	0,932249	-0,113519	74,066317	-2,894524	-15,864951
11:27:56,44	0,603982	3,273005	-0,125993	-0,976010	-0,078996	0,451057	0,063346	0,931762	-0,111225	0,879983	2,061090	-15,915783	-1,473734	-2,432298	-1,302412	9,641156	51,970476	-3,565328	0,063346	0,931762	-0,111225	74,023270	-2,911551	-15,915783	0,063346	0,931762	-0,111225	74,023270	-2,911551	-15,915783
11:27:56,49	0,603982	3,273005	-0,125993	-0,976010	-0,078996	0,451057	0,066611	0,932663	-0,112368	0,786512	2,245507	-15,888203	-1,475448	-2,430750	-1,303168	9,676571	51,962094	-3,546187	0,066611	0,932663	-0,112368	74,000587	-2,983439	-15,888203	0,066611	0,932663	-0,112368	74,000587	-2,983439	-15,888203
11:27:56,54	0,603982	3,273005	-0,125993	-0,976010	-0,078996	0,451057	0,066611	0,932663	-0,112368	0,786512	2,245507	-15,888203	-1,473075	-2,430817	-1,303145	9,693264	51,941817	-3,532086	0,066611	0,932663	-0,112368	74,000587	-2,983439	-15,888203	0,066611	0,932663	-0,112368	74,000587	-2,983439	-15,888203
11:27:56,59	0,603982	3,273005	-0,125993	-0,976010	-0,078996	0,451057	0,061734	0,931931	-0,111959	0,872390	2,036728	-15,882540	-1,474809	-2,430982	-1,304639	9,667905	51,938493	-3,519234	0,061734	0,931931	-0,111959	74,029004	-2,809381	-15,882540	0,061734	0,931931	-0,111959	74,029004	-2,809381	-15,882540
11:27:56,64	0,603982	3,273005	-0,125993	-0,976010	-0,078996	0,451057	0,062745	0,933351	-0,113452	0,783032	2,068987	-15,869689	-1,396631	-2,364333	-1,281645	13,020022	48,304938	-3,125282	0,062745	0,933351	-0,113452	74,051055	-2,856464	-15,869689	0,062745	0,933351	-0,113452	74,051055	-2,856464	-15,869689
11:27:56,69	0,603982	3,273005	-0,125993	-0,976010	-0,078996	0,451057	-0,034064	0,898971	-0,090459	1,100066	1,754718	-15,475737	-1,378089	-2,380359	-1,289385	12,214645	47,115347	-2,723201	-0,034064	0,898971	-0,090459	71,669311	4,428767	-15,475737	-0,034064	0,898971	-0,090459	71,669311	4,428767	-15,475737
11:27:56,74	0,603959	3,272946	-0,125993	-0,976005	-0,079011	0,401060	-0,036979	0,874545	-0,097671	0,933964	1,890517	-15,067592	-1,374020	-2,374022	-1,288858	12,550736	46,917403	-2,717138	-0,036979	0,874545	-0,097671	69,585725	4,793355	-15,067592	-0,036979	0,874545	-0,097671	69,585725	4,793355	-15,067592
11:27:56,79	0,603959	3,272946	-0,125993	-0,976005	-0,079011	0,401060	-0,036979	0,874545	-0,097671	0,933964	1,890517	-15,067592	-1,370861	-2,370885	-1,288040	12,678790	46,852074	-2,729723	-0,036979	0,874545	-0,097671	69,585725	4,793355	-15,067592	-0,036979	0,874545	-0,097671	69,585725	4,793355	-15,067592
11:27:56,84	0,603959	3,272946	-0,125993	-0,976005	-0,079011	0,401060	-0,041275	0,873377	-0,096853	1,002112	1,810659	-15,080178	-1,368446	-2,367822	-1,290327	12,714888	46,880258	-2,678477	-0,041275	0,873377	-0,096853	69,562243	5,050777	-15,080178	-0,041275	0,873377	-0,096853	69,562243	5,050777	-15,080178
11:27:56,89	0,603959	3,272946	-0,125993	-0,976005	-0,079011	0,401060	-0,040862	0,873718	-0,095671	1,025676	1,839929	-15,075427	-1,373688	-2,369890	-1,288789	12,734271	46,868449	-2,715119	-0,040862	0,873718	-0,095671	69,612552	5,047580	-15,075427	-0,040862	0,873718	-0,095671	69,612552	5,047580	-15,075427
11:27:56,94	0,603959	3,272946	-0,125993	-0,976005	-0,079011	0,401060	-0,037210	0,873665	-0,097580	1,005791	2,045757	-15,046884	-1,373143	-2,374262	-1,288767	12,708655	46,856366	-2,696430	-0,037210	0,873665	-0,097580	69,588522	4,966771	-15,046884	-0,037210	0,873665	-0,097580	69,588522	4,966771	-15,046884
11:27:56,99	0,603959	3,272946	-0,125993	-0,976005	-0,079011	0,401060	-0,040568	0,875635	-0,096056	0,895190	1,870375	-15,061940	-1,373170	-2,370368	-1,287243	12,703906	46,849679	-2,711485	-0,040568	0,875635	-0,096056	69,632560	5,054988	-15,061940	-0,040568	0,875635	-0,096056	69,632560	5,054988	-15,061940
11:27:57,04	0,603959	3,272946	-0,125993	-0,976005	-0,079011	0,401060	-0,039944	0,874011	-0,098390	0,943799	1,890173	-15,056181	-1,372075	-2,371721	-1,289576	12,675025	46,824972	-2,705726	-0,039944	0,874011	-0,098390	69,553687	5,025790	-15,056181	-0,039944	0,874011	-0,098390	69,553687	5,025790	-15,056181
11:27:57,09	0,603959	3,272946	-0,125993	-0,976005	-0,079011	0,401060	-0,039944	0,874011	-0,098390	0,943799	1,890173	-15,056181	-1,374677	-2,372167	-1,290802	12,553856	46,845308	-2,708444	-0,039944	0,874011	-0,098390	69,553687	5,025790	-15,056181	-0,039944	0,874011	-0,098390	69,553687	5,025790	-15,056181
11:27:57,14	0,603959	3,272946	-0,125993	-0,976005	-0,079011	0,401060	-0,038257	0,876042	-0,099616	0,795238	1,862807	-15,058899	-1,375957	-2,420683	-1,293668	10,256555	46,775409	-2,290600	-0,038257	0,876042	-0,099616	69,564524	4,865975	-15,058899	-0,038257	0,876042	-0,099616	69,564524	4,865975	-15,058899
11:27:57,19	0,603959	3,272946	-0,125993	-0,976005	-0,079011	0,401060	0,004399	0,852892	-0,102481	0,789837	2,126361	-14,641055	-1,355287	-2,425016	-1,292001	9,792302	45,900989	-1,929156	0,004399	0,852892	-0,102481	67,741871	1,781013	-14,641055	0,004399	0,852892	-0,102481	67,741871	1,781013	-14,641055
11:27:57,24	0,604033	3,273034	-0,125998	-0,976021	-0,078992	0,351020	0,005211	0,825735	-0,106271	1,132642	1,947584	-14,200093	-1,352844	-2,434965	-1,297457	9,530496	45,959785	-1,849639	0,005211	0,825735	-0,106271	65,952820	1,538535	-14,200093	0,005211	0,825735	-0,106271	65,952820	1,538535	-14,200093
11:27:57,29	0,604033	3,273034	-0,125998	-0,976021	-0,078992	0,351020	0,005211	0,825735	-0,106271	1,132642	1,947584	-14,200093	-1,355680	-2,434641	-1,294391	9,554893	45,998889	-1,913932	0,005211	0,825735	-0,106271	65,952820	1,538535	-14,200093	0,005211	0,825735	-0,106271	65,952820	1,538535	-14,200093
11:27:57,34	0,604033	3,273034	-0,125998	-0,976021	-0,078992	0,351020	0,003268	0,829325	-0,103969	1,036114	1,884878	-14,263251	-1,354982	-2,431487	-1,295155	9,608777	46,018729	-1,912797	0,003268	0,829325	-0,103969	66,138160	1,628342	-14,263251	0,003268	0,829325	-0,103969	66,138160	1,628342	-14,263251
11:27:57,39	0,604033	3,273034	-0,125998	-0,976021	-0,078992	0,351020	0,003268	0,829325	-0,103969	1,036114	1,884878	-14,263251	-1,360970	-2,430709	-1,295137	9,590014	45,967359	-1,861883	0,003268	0,829325	-0,103969	66,138160	1,628342	-14,263251	0,003268	0,829325	-0,103969	66,138160	1,628342	-14,263251
11:27:57,44	0,604033	3,273034	-0,125998	-0,976021	-0,078992	0,351020	0,005588	0,834900	-0,103950	0,692390	2,014966	-14,212338	-1,356870	-2,430310	-1,292847	9,569278	45,968294	-1,910717	0,005588	0,834900	-0,103950	66,232005	1,576293	-14,212338	0,005588	0,834900	-0,103950	66,232005	1,576293	-14,212338
11:27:57,49	0,604033	3,273034	-0,125998	-0,976021	-0,078992	0,351020	0,005765	0,831898	-0,102387	0,914348	2,036046	-14,240978	-1,358459	-2,432363	-1,293573	9,633271	46,018482	-1,890524	0,005765	0,831898	-0,102387	66,218379	1,583514	-14,240978	0,005765	0,831898	-0,102387	66,218379	1,583514	-14,240978
11:27:57,54	0,604033	3,273034	-0,125998	-0,976021	-0,078992	0,351020	0,001817	0,828204	-0,103552	1,044280	1,829130	-14,221126	-1,359153	-2,432843	-1,295140	9,597171	45,988700	-1,885500	0,001817	0,828204	-0,103552	66,058278	1,686480	-14,221126	0,001817	0,828204	-0,103552	66,058278	1,686480	-14,221126
11:27:57,59	0,604033	3,273034	-0,125998	-0,976021	-0,078992	0,351020	0,001817	0,828204	-0,103552	1,044280	1,829130	-14,221126	-1,356168	-2,431258	-1,294008	9,615943	45,975337	-1,939355	0,001817	0,828204	-0,103552	66,058278	1,686480	-14,221126	0,001817	0,828204	-0,103552	66,058278	1,686480	-14,221126
11:27:57,64	0,604033	3,273034	-0,125998	-0,976021	-0,078992	0,351020	0,004609	0,833311	-0,106316	0,824293	1,968345	-14,277393	-1,359104	-2,430655	-1,297503	9,618381	46,007895	-1,926938	0,004609	0,833311	-0,106316	66,239193	1,606539	-14,277393	0,004609	0,833311	-0,106316	66,239193	1,606539	-14,277393
11:27:57,69	0,604033	3,273034	-0,125998	-0,976021	-0,078992	0,351020	0,004609	0,833311	-0,106316	0,824293	1,968345	-14,277393	-1,359714	-2,434810	-1,294728	9,616760	45,955794	-1,877704	0,004609	0,833311	-0,106316	66,239193	1,606539	-14,277393	0,004609	0,833311	-0,106316	66,239193	1,606539	-14,277393
11:27:57,74	0,604033	3,273034	-0,125998	-0,976021	-0,078992	0,351020	0,005423	0,832902	-0,103185	0,815572	2,003774	-14,241186	-1,359158	-2,431565	-1,294372	9,597408	45,985397	-1,890732	0,005423	0,832902	-0,103185	66,198394	1,578047	-14,241186	0,005423	0,832902	-0,103185	66,198394	1,578047	-14,241186
11:27:57,79	0,604033	3,273034	-0,125998	-0,976021	-0,078992	0,351020	0,005423	0,832902	-0,103185	0,815572	2,003774	-14,241186	-1,356831	-2,430137	-1,294383	9,586846	45,984477	-1,894877	0,005423	0,832902	-0,103185	66,198394	1,578047	-14,241186	0,005423	0,832902	-0,103185	66,198394	1,578047	-14,241186
11:27:57,84	0,604033	3,273034	-0,125998	-0,976021	-0,078992	0,351020	0,003023	0,831602	-0,103196	0,877107	1,870286	-14,245332	-1,358559	-2,434530	-1,295536	9,595200	45,982869	-1,904954	0,003023	0,831602	-0,103196	66,157859	1,632961	-14,245332	0,003023	0,831602	-0,103196	66,157859	1,632961	-14,245332
11:27:57,89	0,604033	3,273034	-0,125998	-0,976021	-0,078992	0,351020	0,002970	0,829484	-0,104733	1,000737	1,913248	-14,259596	-1,357960	-2,434790	-1,294789	9,588409	45,996418	-1,943600	0,002970	0,829484	-0,104733	66,115217	1,680138	-14,259596	0,002970	0,829484	-0,104733	66,115217	1,680138	-14,259596
11:27:57,94	0,604033	3,273034	-0,125998	-0,976021	-0,078992	0,351020	0,002970	0,829484	-0,104733	1,000737	1,913248	-14,259596	-1,357326	-2,431114	-1,294374	9,622066	45,996864	-1,909614	0,002970	0,829484	-0,104733	66,115217	1,680138	-14,259596	0,002970	0,829484	-0,104733	66,115217	1,680138	-14,259596
11:27:57,99	0,604033	3,273034	-0,125998	-0,976021	-0,078992	0,351020	0,004117	0,831542	-0,103187	0,908566	1,951480	-14,260068	-1,357403	-2,431953	-1,293612	9,590091	45,974234	-1,915456	0,004117	0,831542	-0,103187	66,184606	1,628278	-14,260068	0,004117	0,831542	-0,103187	66,184606	1,628278	-14,260068
11:27:58,04	0,604033	3,273034	-0,125998	-0,976021	-0,078992	0,351020	0,004882	0,831188	-0,102426	0,891372	1,974868	-14,265911	-1,355047	-2,431541	-1,295179	9,580289	46,008990	-1,927356	0,003347	0,829354	-0,103993	66,116235	1,606437	-14,277810	0,003347	0,829354	-0,103993	66,116235	1,606437	-14,277810
11:27:58,09	0,604033	3,273034	-0,125998	-0,976021	-0,078992	0,351020	0,003347	0,829354	-0,103993	1,011960	1,869204	-14,277810	-1,354398	-2,431377	-1,295895	9,626331	45,980441	-1,874875	0,003347	0,829354	-0,103993	66,116235	1,606437	-14,277810	0,003347	0,829354	-0,103993	66,116235	1,606437	-14,277810
11:27:58,14	0,604033	3,273034	-0,125998	-0,976021	-0,078992	0,351020	0,002880	0,828875	-0,104709	1,035178	1,899072	-14,225329	-1,360936	-2,434634	-1,295955	9,583568	45,980415	-1,934155	0,002880	0,828875	-0,104709	66,101831	1,672959	-14,225329	0,002880	0,828875	-0,104709	66,101831	1,672959	-14,225329
11:27:58,19	0,604033	3,273034	-0,125998	-0,976021	-0,078992	0,351020	0,001412	0,829710	-0,104370	1,028977	1,783755	-14,271922	-1,356739	-2,435601	-1,292401	9,613055	45,981588	-1,892394	0,001412	0,829710	-0,104370	66,161222	1,672922	-14,271922	0,001412	0,829710	-0,104370	66,161222	1,672922	-14,271922
11:27:58,24	0,604033	3,273034	-0,125998	-0,976021	-0,078992	0,351020	0,001412	0,829710	-0,104370	1,028977	1,783755	-14,271922	-1,352030	-2,431376	-1,295148	9,626455	45,976309	-1,918660	0,001696	0,826824	-0,103961	66,043978	1,706526	-14,269115	0,001696	0,826824	-0,103961	66,043978	1,706526	-14,269115
11:27:58,29	0,604033	3,273034	-0,125998	-0,976021	-0,078992	0,351020	0,004936	0,828395	-0,100851	1,030059	2,000173	-14,262533	-1,355011	-2,433397	-1,292038	9,606266	45,957303	-1,912079	0,004936	0,828395	-0,100851	66,059045	1,612668	-14,262533	0,004936	0,828395	-0,100851	66,059045	1,612668	-14,262533
11:27:58,34	0,604033	3,273034	-0,125998	-0,976021	-0,078992	0,351020	0,004936	0,828395	-0,100851	1,030059	2,000173	-14,262533	-1,358503	-2,432418	-1,293581	9,616070	46,008762	-1,890670	0,005835	0,831909	-0,102394	66,201630	1,571620	-14,241124	0,005835	0,831909	-0,102394	66,201630	1,571620	-14,241124
11:27:58,39	0,604033	3,273034	-0,125998	-0,976021	-0,078992	0,351020	0,002629	0,830486	-0,103192	0,907738	1,871200	-14,246319	-1,352666	-2,430555	-1,292031	9,607682	45,966068	-1,891609	0,002629	0,830486	-0,103192	66,100853	1,664848	-14,246319	0,002629	0,830486	-0,103192	66,100853	1,664848	-14,246319
11:27:58,44	0,604033	3,273034	-0,125998	-0,976021	-0,078992	0,351020	0,002446	0,833213	-0,102428	0,817771	1,859301	-14,265099	-1,357939	-2,428831	-1,293614	9,615556	45,996149	-1,914644	0,002446	0,833213	-0,102428	66,225028	1,667282	-14,265099	0,002446	0,833213	-0,102428	66,225028	1,667282	-14,265099
11:27:58,50	0,604033	3,273034	-0,125998	-0,976021	-0,078992	0,351020	0,006476	0,826867	-0,104330	1,107918	2,063199	-14,240862	-1,357323	-2,429069	-1,295908	9,636902	45,993507	-1,879565	0,006476	0,826867	-0,104330	66,016979	1,554812	-14,240862	0,006476	0,826867	-0,104330	66,016979	1,554812	-14,240862
11:27:58,55	0,604033	3,273034	-0,125998	-0,976021	-0,078992	0,351020	0,006476	0,826867	-0,104330	1,107918	2,063199	-14,240862	-1,358539	-2,430205	-1,296726	9,603331	46,021488	-1,916966	0,006476	0,826867	-0,104330	66,016979	1,554812	-14,240862	0,006476	0,826867	-0,104330	66,016979	1,554812	-14,240862
11:27:58,60	0,604033	3,273034	-0,125998	-0,976021	-0,078992	0,351020	0,003937	0,833046	-0,105540	0,842290	1,913553	-14,267421	-1,355580	-2,434572	-1,297027	9,617206	45,995664	-1,840367	0,003937	0,833046	-0,105540	66,236432	1,604527	-14,267421	0,003937	0,833046	-0,105540	66,236432	1,604527	-14,267421
11:27:58,65	0,604033	3,273034	-0,125998	-0,976021	-0,078992	0,351020	0,006238	0,828301	-0,105841	1,073648	2,058171	-14,190821	-1,318091	-2,412189	-1,280910	10,465220	44,265310	-1,555667	0,006238	0,828301	-0,105841	66,095240	1,568460	-14,190821	0,006238	0,828301	-0,105841	66,095240	1,568460	-14,190821
11:27:58,70	0,604033	3,273034	-0,125998	-0,976021	-0,078992	0,351020	-0,031891	0,807025	-0,089723	1,105436	1,675037	-13,906122	-1,300502	-2,443955	-1,297824	8,831584	43,349917	-1,045994	-0,031891	0,807025	-0,089723	64,456925	4,178458	-13,906122	-0,031891	0,807025	-0,089723	64,456925	4,178458	-13,906122
11:27:58,75	0,603975	3,272949	-0,125987	-0,976009	-0,079001	0,300966	-0,013174	0,775910	-0,106638	1,113868	1,691214	-13,396449	-1,310193	-2,452488	-1,291313	8,611034	43,516138	-1,069532	-0,013174	0,775910	-0,106638	62,022794	2,725402	-13,396449	-0,013174	0,775910	-0,106638	62,022794	2,725402	-13,396449
11:27:58,80	0,603975	3,272949	-0,125987	-0,976009	-0,079001	0,300966	-0,004810	0,781570	-0,102438	0,837745	1,908901	-13,395404	-1,309586	-2,448369	-1,293624	8,652524	43,474306	-1,044950	-0,004810	0,781570	-0,102438	62,190976	2,286479	-13,395404	-0,004810	0,781570	-0,102438	62,190976	2,286479	-13,395404
11:27:58,85	0,603975	3,272949	-0,125987	-0,976009	-0,079001	0,300966	-0,004810	0,781570	-0,102438	0,837745	1,908901	-13,395404	-1,305554	-2,448773	-1,293228	8,622350	43,439676	-1,025973	-0,004810	0,781570	-0,102438	62,190976	2,286479	-13,395404	-0,004810	0,781570	-0,102438	62,190976	2,286479	-13,395404
11:27:58,90	0,603975	3,272949	-0,125987	-0,976009	-0,079001	0,300966	-0,006476	0,777876	-0,102041	0,984745	1,813445	-13,376427	-1,307866	-2,446813	-1,293241	8,642701	43,450099	-1,040484	-0,006476	0,777876	-0,102041	62,048013	2,321816	-13,376427	-0,006476	0,777876	-0,102041	62,048013	2,321816	-13,376427
11:27:58,95	0,603975	3,272949	-0,125987	-0,976009	-0,079001	0,300966	-0,007017	0,780859	-0,102054	0,848850	1,797705	-13,390939	-1,307807	-2,446150	-1,290112	8,662737	43,466383	-1,022584	-0,007017	0,780859	-0,102054	62,146256	2,348575	-13,390939	-0,007017	0,780859	-0,102054	62,146256	2,348575	-13,390939
11:27:59,00	0,603975	3,272949	-0,125987	-0,976009	-0,079001	0,300966	-0,007621	0,781138	-0,098925	0,858425	1,775525	-13,373038	-1,305471	-2,449036	-1,292829	8,666731	43,413711	-1,042063	-0,007621	0,781138	-0,098925	62,177788	2,373782	-13,373038	-0,007621	0,781138	-0,098925	62,177788	2,373782	-13,373038
11:27:59,05	0,603975	3,272949	-0,125987	-0,976009	-0,079001	0,300966	-0,006290	0,777673	-0,101643	0,995017	1,874563	-13,392518	-1,307199	-2,448105	-1,291663	8,682400	43,421607	-1,042842	-0,006290	0,777673	-0,101643	62,042331	2,368290	-13,392518	-0,006290	0,777673	-0,101643	62,042331	2,368290	-13,392518
11:27:59,10	0,603975	3,272949	-0,125987	-0,976009	-0,079001	0,300966	-0,006232	0,779635	-0,100476	0,907650	1,887167	-13,393296	-1,310685	-2,447915	-1,294380	8,700060	43,453584	-1,040920	-0,006232	0,779635	-0,100476	62,109005	2,376391	-13,393296	-0,006232	0,779635	-0,100476	62,109005	2,376391	-13,393296
11:27:59,15	0,603975	3,272949	-0,125987	-0,976009	-0,079001	0,300966	-0,004653	0,782748	-0,103194	0,782290	1,968570	-13,391374	-1,302519	-2,474425	-1,275881	7,419569	42,910386	-0,642255	-0,004653	0,782748	-0,103194	62,228027	2,333858	-13,391374	-0,004653	0,782748	-0,103194	62,228027	2,333858	-13,391374
11:27:59,20	0,603975	3,272949	-0,125987	-0,976009	-0,079001	0,300966	0,014222	0,762421	-0,084695	0,728618	2,112753	-12,992709	-1,275307	-2,479033	-1,287331	7,101974	41,779531	-0,252391	0,014222	0,762421	-0,084695	60,578696	0,996322	-12,992709	0,014222	0,762421	-0,084695	60,578696	0,996322	-12,992709
11:27:59,25	0,603952	3,272982	-0,125997	-0,976006	-0,079017	0,250983	0,004607	0,736552	-0,096144	0,935689	1,903133	-12,602846	-1,276949	-2,481536	-1,292474	6,868841	41,840069	-0,240736	0,004607	0,736552	-0,096144	58,755006	1,541513	-12,602846	0,004607	0,736552	-0,096144	58,755006	1,541513	-12,602846
11:27:59,30	0,603952	3,272982	-0,125997	-0,976006	-0,079017	0,250983	0,007595	0,736722	-0,101288	0,862718	1,826380	-12,591190	-1,278032	-2,484187	-1,292842	6,902072	41,851956	-0,245899	0,007595	0,736722	-0,101288	58,695369	1,230144	-12,591190	0,007595	0,736722	-0,101288	58,695369	1,230144	-12,591190
11:27:59,35	0,603952	3,272982	-0,125997	-0,976006	-0,079017	0,250983	0,005708	0,734890	-0,102034	1,001217	1,798555	-12,600657	-1,274419	-2,480818	-1,293220	6,951373	41,842363	-0,250203	0,005708	0,734890	-0,102034	58,690082	1,350490	-12,600657	0,005708	0,734890	-0,102034	58,690082	1,350490	-12,600657
11:27:59,40	0,603952	3,272982	-0,125997	-0,976006	-0,079017	0,250983	0,009308	0,732936	-0,101666	1,059909	1,943379	-12,615957	-1,274527	-2,484913	-1,292852	6,893178	41,826388	-0,265502	0,009308	0,732936	-0,101666	58,595360	1,212662	-12,615957	0,009308	0,732936	-0,101666	58,595360	1,212662	-12,615957
11:27:59,45	0,603952	3,272982	-0,125997	-0,976006	-0,079017	0,250983	0,009308	0,732936	-0,101666	1,059909	1,943379	-12,615957	-1,276256	-2,483338	-1,290496	6,911735	41,834333	-0,233021	0,009308	0,732936	-0,101666	58,595360	1,212662	-12,615957	0,009308	0,732936	-0,101666	58,595360	1,212662	-12,615957
11:27:59,50	0,603952	3,272982	-0,125997	-0,976006	-0,079017	0,250983	0,006427	0,738589	-0,100866	0,808531	1,823056	-12,577264	-1,278532	-2,480604	-1,291290	6,946861	41,857644	-0,256366	0,006427	0,738589	-0,100866	58,787735	1,318567	-12,577264	0,006427	0,738589	-0,100866	58,787735	1,318567	-12,577264
11:27:59,55	0,603952	3,272982	-0,125997	-0,976006	-0,079017	0,250983	0,009415	0,735498	-0,102799	0,944297	1,997380	-12,592067	-1,276799	-2,483724	-1,293985	6,943955	41,817416	-0,241613	0,009415	0,735498	-0,102799	58,680875	1,258299	-12,592067	0,009415	0,735498	-0,102799	58,680875	1,258299	-12,592067
11:27:59,60	0,603952	3,272982	-0,125997	-0,976006	-0,079017	0,250983	0,005512	0,735718	-0,101624	0,917038	1,822065	-12,573626	-1,275038	-2,480234	-1,292810	6,959974	41,789890	-0,223171	0,005512	0,735718	-0,101624	58,670872	1,389362	-12,573626	0,005512	0,735718	-0,101624	58,670872	1,389362	-12,573626
11:27:59,65	0,603952	3,272982	-0,125997	-0,976006	-0,079017	0,250983	0,005512	0,735718	-0,101624	0,917038	1,822065	-12,573626	-1,275595	-2,481698	-1,290105	6,947586	41,834821	-0,242945	0,005512	0,735718	-0,101624	58,670872	1,389362	-12,573626	0,005512	0,735718	-0,101624	58,670872	1,389362	-12,573626
11:27:59,70	0,603952	3,272982	-0,125997	-0,976006	-0,079017	0,250983	0,007059	0,735468	-0,098918	0,962728	1,869283	-12,593400	-1,274476	-2,482252	-1,292822	6,927878	41,826279	-0,231561	0,007059	0,735468	-0,098918	58,696979	1,315188	-12,593400	0,007059	0,735468	-0,098918	58,696979	1,315188	-12,593400
11:27:59,75	0,603952	3,272982	-0,125997	-0,976006	-0,079017	0,250983	0,006979	0,734222	-0,101636	1,010260	1,852364	-12,582016	-1,274375	-2,482241	-1,290486	6,962000	41,845761	-0,247226	0,006979	0,734222	-0,101636	58,646713	1,304493	-12,582016	0,006979	0,734222	-0,101636	58,646713	1,304493	-12,582016
11:27:59,80	0,603952	3,272982	-0,125997	-0,976006	-0,079017	0,250983	0,006919	0,734140	-0,099299	1,048460	1,869028	-12,597680	-1,275668	-2,480084	-1,291697	6,909413	41,860621	-0,259911	0,006919	0,734140	-0,099299	58,678469	1,325905	-12,597680	0,006919	0,734140	-0,099299	58,678469	1,325905	-12,597680
11:27:59,85	0,603952	3,272982	-0,125997	-0,976006	-0,079017	0,250983	0,006783	0,735628	-0,099721	0,921573	1,889118	-12,633218	-1,275596	-2,481380	-1,290907	6,960739	41,789307	-0,282764	0,006783	0,735628	-0,099721	58,668376	1,356631	-12,633218	0,006783	0,735628	-0,099721	58,668376	1,356631	-12,633218
11:27:59,90	0,603952	3,272982	-0,125997	-0,976006	-0,079017	0,250983	0,006783	0,735628	-0,099721	0,921573	1,889118	-12,633218	-1,270921	-2,482957	-1,292388	6,947241	41,804048	-0,193466	0,006783	0,735628	-0,099721	58,668376	1,356631	-12,633218	0,006783	0,735628	-0,099721	58,668376	1,356631	-12,633218
11:27:59,95	0,603952	3,272982	-0,125997	-0,976006	-0,079017	0,250983	0,005811	0,730791	-0,101201	1,179092	1,819524	-12,543920	-1,275584	-2,478791	-1,292427	6,960537	41,854083	-0,221234	0,005811	0,730791	-0,101201	58,546224	1,363323	-12,543920	0,005811	0,730791	-0,101201	58,546224	1,363323	-12,543920
11:28:00,00	0,603952	3,272982	-0,125997	-0,976006	-0,079017	0,250983	0,004535	0,736913	-0,101241	0,910766	1,739666	-12,571689	-1,273795	-2,478962	-1,292029	6,965274	41,868887	-0,215922	0,004535	0,736913	-0,101241	58,758417	1,383636	-12,571689	0,004535	0,736913	-0,101241	58,758417	1,383636	-12,571689
11:28:00,05	0,603952	3,272982	-0,125997	-0,976006	-0,079017	0,250983	0,003789	0,735277	-0,100843	1,011000	1,697528	-12,566376	-1,273823	-2,482920	-1,290092	6,959182	41,797770	-0,244134	0,003789	0,735277	-0,100843	58,730266	1,400128	-12,566376	0,003789	0,735277	-0,100843	58,730266	1,400128	-12,566376
11:28:00,10	0,603952	3,272982	-0,125997	-0,976006	-0,079017	0,250983	0,007231	0,733323	-0,098906	1,047978	1,906811	-12,594588	-1,277463	-2,482575	-1,292832	6,903745	41,839525	-0,226602	0,007231	0,733323	-0,098906	58,613847	1,339190	-12,594588	0,007231	0,733323	-0,098906	58,613847	1,339190	-12,594588
11:28:00,15	0,603952	3,272982	-0,125997	-0,976006	-0,079017	0,250983	0,008752	0,736648	-0,101646	0,883553	1,917025	-12,577056	-1,276794	-2,482490	-1,292791	6,955249	41,807706	-0,203822	0,008752	0,736648	-0,101646	58,710385	1,229993	-12,577056	0,008752	0,736648	-0,101646	58,710385	1,229993	-12,577056
11:28:00,20	0,603952	3,272982	-0,125997	-0,976006	-0,079017	0,250983	0,003919	0,735969	-0,100086	0,949706	1,681043	-12,571755	-1,274458	-2,478729	-1,291273	6,932466	41,858569	-0,221301	0,003919	0,735969	-0,100086	58,723248	1,373425	-12,571755	0,003919	0,735969	-0,100086	58,723248	1,373425	-12,571755
11:28:00,25	0,603952	3,272982	-0,125997	-0,976006	-0,079017	0,250983	0,003919	0,735969	-0,100086	0,949706	1,681043	-12,571755	-1,276181	-2,484050	-1,290494	6,942566	41,834328	-0,252813	0,003919	0,735969	-0,100086	58,723248	1,373425	-12,571755	0,003919	0,735969	-0,100086	58,723248	1,373425	-12,571755
11:28:00,30	0,603952	3,272982	-0,125997	-0,976006	-0,079017	0,250983	0,009388	0,734800	-0,099307	0,994547	1,986318	-12,603267	-1,274389	-2,483966	-1,288909	6,965770	41,800522	-0,230551	0,009388	0,734800	-0,099307	58,676329	1,249355	-12,603267	0,009388	0,734800	-0,099307	58,676329	1,249355	-12,603267
11:28:00,35	0,603952	3,272982	-0,125997	-0,976006	-0,079017	0,250983	0,008420	0,733290	-0,097722	1,055386	1,972969	-12,581005	-1,278607	-2,478687	-1,290886	6,927239	41,841410	-0,213052	0,008420	0,733290	-0,097722	58,618643	1,312012	-12,581005	0,008420	0,733290	-0,097722	58,618643	1,312012	-12,581005
11:28:00,40	0,603952	3,272982	-0,125997	-0,976006	-0,079017	0,250983	0,005957	0,739582	-0,099700	0,744323	1,791080	-12,563507	-1,274990	-2,477834	-1,293603	6,970608	41,841599	-0,235313	0,003409	0,736876	-0,102416	58,751675	1,428444	-12,585767	0,003409	0,736876	-0,102416	58,751675	1,428444	-12,585767
11:28:00,45	0,603952	3,272982	-0,125997	-0,976006	-0,079017	0,250983	0,003409	0,736876	-0,102416	0,906887	1,696069	-12,585767	-1,272017	-2,477617	-1,292794	6,994285	41,815455	-0,212115	0,003409	0,736876	-0,102416	58,751675	1,428444	-12,585767	0,003409	0,736876	-0,102416	58,751675	1,428444	-12,585767
11:28:00,51	0,603952	3,272982	-0,125997	-0,976006	-0,079017	0,250983	0,006697	0,740393	-0,100463	0,712128	1,888260	-12,579035	-1,273167	-2,476402	-1,290856	7,005651	41,817464	-0,218209	0,006697	0,740393	-0,100463	58,832970	1,362522	-12,579035	0,006697	0,740393	-0,100463	58,832970	1,362522	-12,579035
11:28:00,56	0,603952	3,272982	-0,125997	-0,976006	-0,079017	0,250983	0,001258	0,736014	-0,099670	0,948368	1,626613	-12,568664	-1,275612	-2,480819	-1,291263	6,940012	41,854237	-0,222033	0,001258	0,736014	-0,099670	58,725433	1,527870	-12,568664	0,001258	0,736014	-0,099670	58,725433	1,527870	-12,568664
11:28:00,61	0,603952	3,272982	-0,125997	-0,976006	-0,079017	0,250983	0,004519	0,736317	-0,100485	0,927455	1,706338	-12,581304	-1,275061	-2,479075	-1,291672	6,925255	41,857964	-0,230849	0,004519	0,736317	-0,100485	58,728354	1,351565	-12,581304	0,004519	0,736317	-0,100485	58,728354	1,351565	-12,581304
11:28:00,66	0,603952	3,272982	-0,125997	-0,976006	-0,079017	0,250983	0,004519	0,736317	-0,100485	0,927455	1,706338	-12,581304	-1,220673	-2,443140	-1,280396	8,986206	38,942017	0,146948	0,004519	0,736317	-0,100485	58,728354	1,351565	-12,581304	0,004519	0,736317	-0,100485	58,728354	1,351565	-12,581304
11:28:00,71	0,603952	3,272982	-0,125997	-0,976006	-0,079017	0,250983	-0,053795	0,707184	-0,089209	0,947576	1,916816	-12,203507	-1,221110	-2,498310	-1,286951	6,227198	38,923024	0,553191	-0,053795	0,707184	-0,089209	56,461516	6,139696	-12,203507	-0,053795	0,707184	-0,089209	56,461516	6,139696	-12,203507
11:28:00,76	0,603940	3,272891	-0,125992	-0,976023	-0,079011	0,200957	-0,005798	0,679977	-0,095765	0,966377	2,032776	-11,797263	-1,222048	-2,494739	-1,290117	6,043987	39,045555	0,614589	-0,008421	0,682575	-0,098930	54,427929	2,337484	-11,735865	-0,008421	0,682575	-0,098930	54,427929	2,337484	-11,735865
11:28:00,81	0,603940	3,272891	-0,125992	-0,976023	-0,079011	0,200957	-0,008421	0,682575	-0,098930	0,845812	1,676455	-11,735865	-1,223243	-2,501475	-1,290105	6,019022	39,041490	0,608658	-0,008421	0,682575	-0,098930	54,427929	2,337484	-11,735865	-0,008421	0,682575	-0,098930	54,427929	2,337484	-11,735865
11:28:00,86	0,603940	3,272891	-0,125992	-0,976023	-0,079011	0,200957	-0,005215	0,684090	-0,102817	0,801837	1,825133	-11,742758	-1,224963	-2,496758	-1,294003	6,045812	39,084705	0,607696	-0,005215	0,684090	-0,102817	54,502900	2,234549	-11,742758	-0,005215	0,684090	-0,102817	54,502900	2,234549	-11,742758
11:28:00,91	0,603940	3,272891	-0,125992	-0,976023	-0,079011	0,200957	-0,004190	0,680625	-0,102005	1,012205	1,919162	-11,748388	-1,222475	-2,499378	-1,293192	6,096153	39,090493	0,602067	-0,004190	0,680625	-0,102005	54,441258	2,248076	-11,748388	-0,004190	0,680625	-0,102005	54,441258	2,248076	-11,748388
11:28:00,96	0,603940	3,272891	-0,125992	-0,976023	-0,079011	0,200957	-0,008436	0,683813	-0,100846	0,810050	1,727857	-11,730598	-1,220797	-2,497607	-1,291270	6,053183	39,098762	0,607002	-0,008436	0,683813	-0,100846	54,489359	2,390070	-11,730598	-0,008436	0,683813	-0,100846	54,489359	2,390070	-11,730598
11:28:01,01	0,603940	3,272891	-0,125992	-0,976023	-0,079011	0,200957	-0,006455	0,677210	-0,100455	1,163107	1,805110	-11,754128	-1,218385	-2,499124	-1,291642	6,086073	39,065537	0,596327	-0,006455	0,677210	-0,100455	54,324121	2,311858	-11,754128	-0,006455	0,677210	-0,100455	54,324121	2,311858	-11,754128
11:28:01,06	0,603940	3,272891	-0,125992	-0,976023	-0,079011	0,200957	-0,006139	0,683085	-0,099317	0,867579	1,849932	-11,784885	-1,223630	-2,496460	-1,290504	6,115622	39,059942	0,565570	-0,006139	0,683085	-0,099317	54,489715	2,331870	-11,784885	-0,006139	0,683085	-0,099317	54,489715	2,331870	-11,784885
11:28:01,11	0,603940	3,272891	-0,125992	-0,976023	-0,079011	0,200957	-0,006139	0,683085	-0,099317	0,867579	1,849932	-11,784885	-1,222539	-2,502604	-1,286593	5,952007	39,114453	0,660375	-0,006139	0,683085	-0,099317	54,489715	2,331870	-11,784885	-0,006139	0,683085	-0,099317	54,489715	2,331870	-11,784885
11:28:01,16	0,603940	3,272891	-0,125992	-0,976023	-0,079011	0,200957	-0,001365	0,679067	-0,095406	1,041874	1,929267	-11,690080	-1,208162	-2,502783	-1,282955	5,682238	38,199906	0,975680	-0,001365	0,679067	-0,095406	54,348661	2,036390	-11,690080	-0,001365	0,679067	-0,095406	54,348661	2,036390	-11,690080
11:28:01,21	0,603940	3,272891	-0,125992	-0,976023	-0,079011	0,200957	-0,008398	0,666527	-0,091768	0,767049	1,787172	-11,374775	-1,166959	-2,490320	-1,286754	6,458107	36,204005	1,372920	-0,008398	0,666527	-0,091768	53,089445	2,446424	-11,374775	-0,008398	0,666527	-0,091768	53,089445	2,446424	-11,374775
11:28:01,26	0,603936	3,272916	-0,125981	-0,976003	-0,078993	0,150931	-0,045473	0,630130	-0,095708	1,335637	1,538025	-10,924679	-1,158103	-2,488873	-1,286895	6,474054	36,213831	1,425775	-0,045473	0,630130	-0,095708	50,800829	5,107690	-10,924679	-0,045473	0,630130	-0,095708	50,800829	5,107690	-10,924679
11:28:01,31	0,603936	3,272916	-0,125981	-0,976003	-0,078993	0,150931	-0,045473	0,630130	-0,095708	1,335637	1,538025	-10,924679	-1,166684	-2,482354	-1,284558	6,600613	36,223882	1,408323	-0,045473	0,630130	-0,095708	50,800829	5,107690	-10,924679	-0,045473	0,630130	-0,095708	50,800829	5,107690	-10,924679
11:28:01,36	0,603936	3,272916	-0,125981	-0,976003	-0,078993	0,150931	-0,044208	0,636521	-0,094525	1,095541	1,705937	-10,960528	-1,164271	-2,486774	-1,285712	6,608593	36,242687	1,389926	-0,044208	0,636521	-0,094525	51,062462	5,176230	-10,960528	-0,044208	0,636521	-0,094525	51,062462	5,176230	-10,960528
11:28:01,41	0,603936	3,272916	-0,125981	-0,976003	-0,078993	0,150931	-0,044081	0,637833	-0,090257	0,966221	1,758110	-10,970614	-1,165470	-2,486228	-1,281443	6,617512	36,166957	1,379840	-0,044081	0,637833	-0,090257	51,036090	5,218465	-10,970614	-0,044081	0,637833	-0,090257	51,036090	5,218465	-10,970614
11:28:01,46	0,603936	3,272916	-0,125981	-0,976003	-0,078993	0,150931	-0,044081	0,637833	-0,090257	0,966221	1,758110	-10,970614	-1,161228	-2,486768	-1,282580	6,659936	36,206826	1,382026	-0,044081	0,637833	-0,090257	51,036090	5,218465	-10,970614	-0,044081	0,637833	-0,090257	51,036090	5,218465	-10,970614
11:28:01,51	0,603936	3,272916	-0,125981	-0,976003	-0,078993	0,150931	-0,045734	0,633889	-0,091393	1,227049	1,688939	-10,968428	-1,161856	-2,480481	-1,282172	6,694744	36,115125	1,422913	-0,045734	0,633889	-0,091393	50,987314	5,279085	-10,968428	-0,045734	0,633889	-0,091393	50,987314	5,279085	-10,968428
11:28:01,56	0,603936	3,272916	-0,125981	-0,976003	-0,078993	0,150931	-0,046716	0,636597	-0,092176	1,058592	1,626227	-10,944055	-1,163082	-2,484563	-1,283362	6,636033	36,188711	1,406400	-0,046716	0,636597	-0,092176	51,031437	5,293468	-10,944055	-0,046716	0,636597	-0,092176	51,031437	5,293468	-10,944055
11:28:01,61	0,603936	3,272916	-0,125981	-0,976003	-0,078993	0,150931	-0,048069	0,638751	-0,090636	0,917088	1,585245	-10,955952	-1,164271	-2,482315	-1,281823	6,646695	36,148481	1,394503	-0,048069	0,638751	-0,090636	51,059002	5,358658	-10,955952	-0,048069	0,638751	-0,090636	51,059002	5,358658	-10,955952
11:28:01,66	0,603936	3,272916	-0,125981	-0,976003	-0,078993	0,150931	-0,044471	0,635317	-0,092176	1,124956	1,722892	-10,948789	-1,163096	-2,487148	-1,283363	6,618532	36,198586	1,401665	-0,044471	0,635317	-0,092176	50,997317	5,213871	-10,948789	-0,044471	0,635317	-0,092176	50,997317	5,213871	-10,948789
11:28:01,71	0,603936	3,272916	-0,125981	-0,976003	-0,078993	0,150931	-0,044471	0,635317	-0,092176	1,124956	1,722892	-10,948789	-1,165344	-2,486077	-1,285276	6,685883	36,173352	1,410790	-0,044471	0,635317	-0,092176	50,997317	5,213871	-10,948789	-0,044471	0,635317	-0,092176	50,997317	5,213871	-10,948789
11:28:01,76	0,603936	3,272916	-0,125981	-0,976003	-0,078993	0,150931	-0,050729	0,633475	-0,093698	1,195678	1,461747	-10,914631	-1,158372	-2,482649	-1,284885	6,661683	36,144763	1,435824	-0,050729	0,633475	-0,093698	50,923480	5,443995	-10,914631	-0,050729	0,633475	-0,093698	50,923480	5,443995	-10,914631
11:28:01,81	0,603936	3,272916	-0,125981	-0,976003	-0,078993	0,150931	-0,050729	0,633475	-0,093698	1,195678	1,461747	-10,914631	-1,164704	-2,483793	-1,283711	6,713337	36,173870	1,419711	-0,046573	0,638387	-0,092524	51,104680	5,364027	-10,930743	-0,046573	0,638387	-0,092524	51,104680	5,364027	-10,930743
11:28:01,86	0,603936	3,272916	-0,125981	-0,976003	-0,078993	0,150931	-0,046573	0,638387	-0,092524	0,991293	1,708067	-10,930743	-1,161304	-2,484593	-1,285669	6,670094	36,122348	1,415321	-0,046573	0,638387	-0,092524	51,104680	5,364027	-10,930743	-0,046573	0,638387	-0,092524	51,104680	5,364027	-10,930743
11:28:01,91	0,603936	3,272916	-0,125981	-0,976003	-0,078993	0,150931	-0,048246	0,638050	-0,091423	0,990148	1,599587	-10,993902	-1,163576	-2,482512	-1,282609	6,685420	36,168452	1,356553	-0,048246	0,638050	-0,091423	51,077110	5,386902	-10,993902	-0,048246	0,638050	-0,091423	51,077110	5,386902	-10,993902
11:28:01,96	0,603936	3,272916	-0,125981	-0,976003	-0,078993	0,150931	-0,048246	0,638050	-0,091423	0,990148	1,599587	-10,993902	-1,168052	-2,486929	-1,284712	6,665353	36,141509	1,398141	-0,048246	0,638050	-0,091423	51,077110	5,386902	-10,993902	-0,048246	0,638050	-0,091423	51,077110	5,386902	-10,993902
11:28:02,01	0,603936	3,272916	-0,125981	-0,976003	-0,078993	0,150931	-0,042182	0,639718	-0,093525	0,870064	1,910986	-10,952313	-1,165378	-2,483080	-1,284126	6,688534	36,134285	1,404405	-0,042182	0,639718	-0,093525	51,087934	5,222311	-10,952313	-0,042182	0,639718	-0,093525	51,087934	5,222311	-10,952313
11:28:02,06	0,603936	3,272916	-0,125981	-0,976003	-0,078993	0,150931	-0,046337	0,639066	-0,095289	0,902250	1,706493	-10,963949	-1,165410	-2,483657	-1,286476	6,674498	36,134230	1,386506	-0,046337	0,639066	-0,095289	51,068919	5,343974	-10,963949	-0,046337	0,639066	-0,095289	51,068919	5,343974	-10,963949
11:28:02,12	0,603936	3,272916	-0,125981	-0,976003	-0,078993	0,150931	-0,046337	0,639066	-0,095289	0,902250	1,706493	-10,963949	-1,162388	-2,482197	-1,282560	6,715331	36,114569	1,403192	-0,046337	0,639066	-0,095289	51,068919	5,343974	-10,963949	-0,046337	0,639066	-0,095289	51,068919	5,343974	-10,963949
11:28:02,17	0,603936	3,272916	-0,125981	-0,976003	-0,078993	0,150931	-0,048728	0,637096	-0,091018	1,001230	1,550586	-10,950641	-1,165816	-2,484887	-1,283744	6,719628	36,218044	1,367431	-0,048728	0,637096	-0,091018	51,013305	5,375745	-10,950641	-0,048728	0,637096	-0,091018	51,013305	5,375745	-10,950641
11:28:02,22	0,603936	3,272916	-0,125981	-0,976003	-0,078993	0,150931	-0,048728	0,637096	-0,091018	1,001230	1,550586	-10,950641	-1,162990	-2,480652	-1,284529	6,693603	36,178681	1,392258	-0,048728	0,637096	-0,091018	51,013305	5,375745	-10,950641	-0,048728	0,637096	-0,091018	51,013305	5,375745	-10,950641
11:28:02,27	0,603936	3,272916	-0,125981	-0,976003	-0,078993	0,150931	-0,050545	0,638011	-0,090613	0,992074	1,496910	-10,950715	-1,162392	-2,480540	-1,281799	6,699990	36,159901	1,399739	-0,050545	0,638011	-0,090613	51,075946	5,464731	-10,950715	-0,050545	0,638011	-0,090613	51,075946	5,464731	-10,950715
11:28:02,32	0,603936	3,272916	-0,125981	-0,976003	-0,078993	0,150931	-0,050545	0,638011	-0,090613	0,992074	1,496910	-10,950715	-1,165340	-2,482348	-1,281026	6,691913	36,160253	1,393741	-0,050545	0,638011	-0,090613	51,075946	5,464731	-10,950715	-0,050545	0,638011	-0,090613	51,075946	5,464731	-10,950715
11:28:02,37	0,603936	3,272916	-0,125981	-0,976003	-0,078993	0,150931	-0,047506	0,639660	-0,089840	0,902611	1,647793	-10,956714	-1,161753	-2,482414	-1,282946	6,731253	36,128123	1,394085	-0,047506	0,639660	-0,089840	51,115901	5,377012	-10,956714	-0,047506	0,639660	-0,089840	51,115901	5,377012	-10,956714
11:28:02,42	0,603936	3,272916	-0,125981	-0,976003	-0,078993	0,150931	-0,049242	0,636520	-0,091759	1,057702	1,607638	-10,956369	-1,163512	-2,481676	-1,284502	6,722906	36,181392	1,406320	-0,049242	0,636520	-0,091759	51,024552	5,473160	-10,956369	-0,049242	0,636520	-0,091759	51,024552	5,473160	-10,956369
11:28:02,47	0,603936	3,272916	-0,125981	-0,976003	-0,078993	0,150931	-0,049003	0,638413	-0,093315	1,001252	1,586242	-10,944135	-1,163554	-2,485467	-1,282559	6,706068	36,129754	1,393397	-0,049003	0,638413	-0,093315	51,116662	5,432944	-10,944135	-0,049003	0,638413	-0,093315	51,116662	5,432944	-10,944135
11:28:02,52	0,603936	3,272916	-0,125981	-0,976003	-0,078993	0,150931	-0,045698	0,636553	-0,091372	1,044808	1,769335	-10,957058	-1,163004	-2,482064	-1,285286	6,692824	36,162556	1,411379	-0,045698	0,636553	-0,091372	51,014246	5,356599	-10,957058	-0,045698	0,636553	-0,091372	51,014246	5,356599	-10,957058
11:28:02,57	0,603936	3,272916	-0,125981	-0,976003	-0,078993	0,150931	-0,044848	0,641068	-0,092220	0,869851	1,807491	-10,962024	-1,167889	-2,483946	-1,283406	6,730766	36,184574	1,388431	-0,044848	0,641068	-0,092220	51,193719	5,328067	-10,962024	-0,044848	0,641068	-0,092220	51,193719	5,328067	-10,962024
11:28:02,62	0,603936	3,272916	-0,125981	-0,976003	-0,078993	0,150931	-0,044848	0,641068	-0,092220	0,869851	1,807491	-10,962024	-1,167055	-2,482040	-1,283352	6,721633	36,158350	1,389693	-0,044848	0,641068	-0,092220	51,193719	5,328067	-10,962024	-0,044848	0,641068	-0,092220	51,193719	5,328067	-10,962024
11:28:02,67	0,603936	3,272916	-0,125981	-0,976003	-0,078993	0,150931	-0,044959	0,638821	-0,091743	0,926018	1,830556	-10,938370	-1,165887	-2,484973	-1,282930	6,725411	36,117603	1,412085	-0,044959	0,638821	-0,091743	51,073498	5,359861	-10,938370	-0,044959	0,638821	-0,091743	51,073498	5,359861	-10,938370
11:28:02,72	0,603936	3,272916	-0,125981	-0,976003	-0,078993	0,150931	-0,045289	0,637638	-0,092887	1,015838	1,795051	-10,912191	-1,165893	-2,481975	-1,281790	6,710534	36,166105	1,403852	-0,045289	0,637638	-0,092887	51,070382	5,350200	-10,912191	-0,045289	0,637638	-0,092887	51,070382	5,350200	-10,912191
11:28:02,77	0,603936	3,272916	-0,125981	-0,976003	-0,078993	0,150931	-0,045289	0,637638	-0,092887	1,015838	1,795051	-10,912191	-1,165883	-2,484247	-1,282952	6,723072	36,127253	1,388314	-0,045289	0,637638	-0,092887	51,070382	5,350200	-10,912191	-0,045289	0,637638	-0,092887	51,070382	5,350200	-10,912191
11:28:02,82	0,603936	3,272916	-0,125981	-0,976003	-0,078993	0,150931	-0,045590	0,639181	-0,091765	0,914524	1,790904	-10,962140	-1,168625	-2,484095	-1,281298	6,735084	36,160916	1,390234	-0,045590	0,639181	-0,091765	51,090206	5,369726	-10,962140	-0,045590	0,639181	-0,091765	51,090206	5,369726	-10,962140
11:28:02,87	0,603936	3,272916	-0,125981	-0,976003	-0,078993	0,150931	-0,044351	0,641631	-0,090111	0,822271	1,848928	-10,960221	-1,141854	-2,491543	-1,275467	6,276634	34,925472	1,783333	-0,044351	0,641631	-0,090111	51,190296	5,330451	-10,960221	-0,044351	0,641631	-0,090111	51,190296	5,330451	-10,960221
11:28:02,92	0,603936	3,272916	-0,125981	-0,976003	-0,078993	0,150931	-0,051286	0,614723	-0,084281	0,922323	1,708994	-10,567121	-1,134254	-2,534337	-1,292994	4,071805	34,780084	2,219612	-0,051286	0,614723	-0,084281	49,178090	5,734925	-10,567121	-0,051286	0,614723	-0,084281	49,178090	5,734925	-10,567121
11:28:02,97	0,603948	3,272978	-0,125990	-0,976011	-0,079015	0,101005	-0,018025	0,586745	-0,101808	1,148888	1,601795	-10,130843	-1,141031	-2,538802	-1,291150	3,881235	34,874345	2,192563	-0,018025	0,586745	-0,101808	47,208333	3,016781	-10,130843	-0,018025	0,586745	-0,101808	47,208333	3,016781	-10,130843
11:28:03,02	0,603948	3,272978	-0,125990	-0,976011	-0,079015	0,101005	-0,013423	0,592464	-0,099154	0,847928	1,706371	-10,140291	-1,141509	-2,535463	-1,290341	3,953342	34,844387	2,210163	-0,013423	0,592464	-0,099154	47,356357	2,760075	-10,140291	-0,013423	0,592464	-0,099154	47,356357	2,760075	-10,140291
11:28:03,07	0,603948	3,272978	-0,125990	-0,976011	-0,079015	0,101005	-0,013423	0,592464	-0,099154	0,847928	1,706371	-10,140291	-1,139312	-2,535537	-1,291119	3,896311	34,807930	2,239494	-0,013423	0,592464	-0,099154	47,356357	2,760075	-10,140291	-0,013423	0,592464	-0,099154	47,356357	2,760075	-10,140291
11:28:03,12	0,603948	3,272978	-0,125990	-0,976011	-0,079015	0,101005	-0,011273	0,587102	-0,100659	1,125391	1,834033	-10,115633	-1,137940	-2,540006	-1,291846	3,966395	34,835273	2,234822	-0,011273	0,587102	-0,100659	47,212895	2,718962	-10,115633	-0,011273	0,587102	-0,100659	47,212895	2,718962	-10,115633
11:28:03,17	0,603948	3,272978	-0,125990	-0,976011	-0,079015	0,101005	-0,011273	0,587102	-0,100659	1,125391	1,834033	-10,115633	-1,138570	-2,537121	-1,291087	3,957003	34,824803	2,234440	-0,011273	0,587102	-0,100659	47,212895	2,718962	-10,115633	-0,011273	0,587102	-0,100659	47,212895	2,718962	-10,115633
11:28:03,22	0,603948	3,272978	-0,125990	-0,976011	-0,079015	0,101005	-0,013456	0,589090	-0,099900	1,008255	1,717625	-10,116015	-1,136822	-2,539220	-1,291844	3,941496	34,839718	2,254909	-0,013456	0,589090	-0,099900	47,251812	2,773908	-10,116015	-0,013456	0,589090	-0,099900	47,251812	2,773908	-10,116015
11:28:03,27	0,603948	3,272978	-0,125990	-0,976011	-0,079015	0,101005	-0,010254	0,591968	-0,097553	0,855065	1,899098	-10,104266	-1,142664	-2,538455	-1,288740	3,968231	34,814260	2,246189	-0,010254	0,591968	-0,097553	47,324571	2,704064	-10,104266	-0,010254	0,591968	-0,097553	47,324571	2,704064	-10,104266
11:28:03,32	0,603948	3,272978	-0,125990	-0,976011	-0,079015	0,101005	-0,017524	0,588076	-0,101038	1,044931	1,524476	-10,071586	-1,135659	-2,534105	-1,292225	3,964914	34,801733	2,278869	-0,017524	0,588076	-0,101038	47,208932	2,900096	-10,071586	-0,017524	0,588076	-0,101038	47,208932	2,900096	-10,071586
11:28:03,37	0,603948	3,272978	-0,125990	-0,976011	-0,079015	0,101005	-0,017524	0,588076	-0,101038	1,044931	1,524476	-10,071586	-1,106808	-2,535713	-1,275222	3,919620	33,357891	2,615098	-0,017524	0,588076	-0,101038	47,208932	2,900096	-10,071586	-0,017524	0,588076	-0,101038	47,208932	2,900096	-10,071586
11:28:03,42	0,603948	3,272978	-0,125990	-0,976011	-0,079015	0,101005	-0,030557	0,562287	-0,084036	1,112926	1,529462	-9,735357	-1,065889	-2,517986	-1,274803	4,946540	31,089578	3,069451	-0,030557	0,562287	-0,084036	45,252464	3,928163	-9,735357	-0,030557	0,562287	-0,084036	45,252464	3,928163	-9,735357
11:28:03,47	0,604004	3,272969	-0,125987	-0,976011	-0,079031	0,050950	-0,066368	0,535714	-0,083616	1,043775	1,690744	-9,281003	-1,064549	-2,514408	-1,273983	5,048136	31,041930	3,081679	-0,066368	0,535714	-0,083616	43,097319	6,900671	-9,281003	-0,066368	0,535714	-0,083616	43,097319	6,900671	-9,281003
11:28:03,52	0,604004	3,272969	-0,125987	-0,976011	-0,079031	0,050950	-0,075679	0,535428	-0,083966	1,097647	1,323867	-9,266274	-1,060986	-2,510065	-1,275152	5,067604	31,064717	3,084181	-0,075679	0,535428	-0,083966	43,128742	7,264676	-9,266274	-0,075679	0,535428	-0,083966	43,128742	7,264676	-9,266274
11:28:03,57	0,604004	3,272969	-0,125987	-0,976011	-0,079031	0,050950	-0,071171	0,532661	-0,082389	1,280579	1,579947	-9,291875	-1,060844	-2,515353	-1,273576	5,105870	31,087701	3,058579	-0,071171	0,532661	-0,082389	43,094450	7,166853	-9,291875	-0,071171	0,532661	-0,082389	43,094450	7,166853	-9,291875
11:28:03,62	0,604004	3,272969	-0,125987	-0,976011	-0,079031	0,050950	-0,073607	0,534920	-0,085115	1,144074	1,402394	-9,245420	-1,061582	-2,512114	-1,276302	5,052290	31,096672	3,105035	-0,073607	0,534920	-0,085115	43,135301	7,180518	-9,245420	-0,073607	0,534920	-0,085115	43,135301	7,180518	-9,245420
11:28:03,67	0,604004	3,272969	-0,125987	-0,976011	-0,079031	0,050950	-0,072943	0,534488	-0,080463	1,176221	1,434004	-9,267449	-1,061541	-2,512905	-1,271650	5,054609	31,106535	3,083005	-0,072943	0,534488	-0,080463	43,133563	7,159996	-9,267449	-0,072943	0,534488	-0,080463	43,133563	7,159996	-9,267449
11:28:03,72	0,604004	3,272969	-0,125987	-0,976011	-0,079031	0,050950	-0,075174	0,531729	-0,080445	1,290401	1,337825	-9,248549	-1,063562	-2,516811	-1,273186	5,071873	31,088377	3,078215	-0,075174	0,531729	-0,080445	43,031130	7,238984	-9,248549	-0,075174	0,531729	-0,080445	43,031130	7,238984	-9,248549
11:28:03,77	0,604004	3,272969	-0,125987	-0,976011	-0,079031	0,050950	-0,075174	0,531729	-0,080445	1,290401	1,337825	-9,248549	-1,063325	-2,516128	-1,273983	5,051427	31,075638	3,068146	-0,075174	0,531729	-0,080445	43,031130	7,238984	-9,248549	-0,075174	0,531729	-0,080445	43,031130	7,238984	-9,248549
11:28:03,82	0,604004	3,272969	-0,125987	-0,976011	-0,079031	0,050950	-0,072421	0,531473	-0,085097	1,313781	1,487856	-9,251079	-1,059190	-2,514864	-1,276283	5,068143	31,076515	3,099375	-0,072421	0,531473	-0,085097	43,034429	7,172905	-9,251079	-0,072421	0,531473	-0,085097	43,034429	7,172905	-9,251079
11:28:03,87	0,604004	3,272969	-0,125987	-0,976011	-0,079031	0,050950	-0,072863	0,537130	-0,084748	1,039540	1,470532	-9,285231	-1,063868	-2,511653	-1,275934	5,083011	31,090929	3,065224	-0,072863	0,537130	-0,084748	43,204253	7,190291	-9,285231	-0,072863	0,537130	-0,084748	43,204253	7,190291	-9,285231
11:28:03,92	0,604004	3,272969	-0,125987	-0,976011	-0,079031	0,050950	-0,072863	0,537130	-0,084748	1,039540	1,470532	-9,285231	-1,062797	-2,511066	-1,274810	5,034858	31,075894	3,040600	-0,072863	0,537130	-0,084748	43,204253	7,190291	-9,285231	-0,072863	0,537130	-0,084748	43,204253	7,190291	-9,285231
11:28:03,97	0,604004	3,272969	-0,125987	-0,976011	-0,079031	0,050950	-0,073908	0,536496	-0,083623	1,035425	1,382030	-9,309855	-1,063744	-2,514800	-1,274395	5,108342	31,133210	3,011639	-0,073908	0,536496	-0,083623	43,150347	7,183789	-9,309855	-0,073908	0,536496	-0,083623	43,150347	7,183789	-9,309855
11:28:04,02	0,604004	3,272969	-0,125987	-0,976011	-0,079031	0,050950	-0,072565	0,536916	-0,083609	1,089069	1,455272	-9,318253	-1,063832	-2,512019	-1,274795	5,075549	31,139577	3,032202	-0,072565	0,536916	-0,083609	43,236980	7,151593	-9,318253	-0,072565	0,536916	-0,083609	43,236980	7,151593	-9,318253
11:28:04,07	0,604004	3,272969	-0,125987	-0,976011	-0,079031	0,050950	-0,069742	0,535154	-0,081631	1,212877	1,624842	-9,314926	-1,063717	-2,515344	-1,272818	5,111395	31,156023	3,035529	-0,069742	0,535154	-0,081631	43,222445	7,099628	-9,314926	-0,069742	0,535154	-0,081631	43,222445	7,099628	-9,314926
11:28:04,12	0,604004	3,272969	-0,125987	-0,976011	-0,079031	0,050950	-0,069742	0,535154	-0,081631	1,212877	1,624842	-9,314926	-1,067413	-2,516358	-1,276721	5,061649	31,100514	3,045538	-0,069742	0,535154	-0,081631	43,222445	7,099628	-9,314926	-0,069742	0,535154	-0,081631	43,222445	7,099628	-9,314926
11:28:04,17	0,604004	3,272969	-0,125987	-0,976011	-0,079031	0,050950	-0,071658	0,537107	-0,083592	1,040754	1,527782	-9,300592	-1,064450	-2,512708	-1,274778	5,078314	31,093638	3,049863	-0,071658	0,537107	-0,083592	43,203631	7,152930	-9,300592	-0,071658	0,537107	-0,083592	43,203631	7,152930	-9,300592
11:28:04,22	0,604004	3,272969	-0,125987	-0,976011	-0,079031	0,050950	-0,071658	0,537107	-0,083592	1,040754	1,527782	-9,300592	-1,063255	-2,513976	-1,275153	5,083781	31,094908	3,054939	-0,071158	0,535438	-0,083967	43,163238	7,143770	-9,295515	-0,071158	0,535438	-0,083967	43,163238	7,143770	-9,295515
11:28:04,27	0,604004	3,272969	-0,125987	-0,976011	-0,079031	0,050950	-0,072380	0,534745	-0,084732	1,175669	1,512865	-9,290164	-1,062044	-2,513264	-1,275919	5,103944	31,092807	3,060290	-0,072380	0,534745	-0,084732	43,153136	7,194668	-9,290164	-0,072380	0,534745	-0,084732	43,153136	7,194668	-9,290164
11:28:04,33	0,604004	3,272969	-0,125987	-0,976011	-0,079031	0,050950	-0,072380	0,534745	-0,084732	1,175669	1,512865	-9,290164	-1,063831	-2,512500	-1,273597	5,096357	31,081293	3,058392	-0,072380	0,534745	-0,084732	43,153136	7,194668	-9,290164	-0,072380	0,534745	-0,084732	43,153136	7,194668	-9,290164
11:28:04,38	0,604004	3,272969	-0,125987	-0,976011	-0,079031	0,050950	-0,071354	0,535615	-0,083568	1,072358	1,571605	-9,278071	-1,063310	-2,513718	-1,274754	5,079588	31,039801	3,072384	-0,071354	0,535615	-0,083568	43,118102	7,172899	-9,278071	-0,071354	0,535615	-0,083568	43,118102	7,172899	-9,278071
11:28:04,43	0,604004	3,272969	-0,125987	-0,976011	-0,079031	0,050950	-0,071354	0,535615	-0,083568	1,072358	1,571605	-9,278071	-1,062672	-2,512922	-1,273970	5,082822	31,102016	3,083785	-0,072362	0,535459	-0,082783	43,169481	7,171308	-9,266670	-0,072362	0,535459	-0,082783	43,169481	7,171308	-9,266670
11:28:04,48	0,604004	3,272969	-0,125987	-0,976011	-0,079031	0,050950	-0,074106	0,534392	-0,085139	1,186705	1,427757	-9,309180	-1,060876	-2,511946	-1,276326	5,104340	31,084164	3,041274	-0,074106	0,534392	-0,085139	43,136511	7,245082	-9,309180	-0,074106	0,534392	-0,085139	43,136511	7,245082	-9,309180
11:28:04,53	0,604004	3,272969	-0,125987	-0,976011	-0,079031	0,050950	-0,072180	0,536754	-0,083587	1,046188	1,503029	-9,291117	-1,063884	-2,512433	-1,274773	5,073924	31,081269	3,059338	-0,072180	0,536754	-0,083587	43,181377	7,169142	-9,291117	-0,072180	0,536754	-0,083587	43,181377	7,169142	-9,291117
11:28:04,58	0,604004	3,272969	-0,125987	-0,976011	-0,079031	0,050950	-0,071160	0,536842	-0,085539	1,053153	1,544827	-9,304150	-1,060872	-2,511742	-1,274766	5,093766	31,116655	3,056040	-0,071160	0,536842	-0,085539	43,195219	7,130896	-9,304150	-0,071160	0,536842	-0,085539	43,195219	7,130896	-9,304150
11:28:04,63	0,604004	3,272969	-0,125987	-0,976011	-0,079031	0,050950	-0,074899	0,536899	-0,086679	1,084182	1,367183	-9,273235	-1,062650	-2,510005	-1,277866	5,101516	31,117943	3,077220	-0,074899	0,536899	-0,086679	43,230788	7,246761	-9,273235	-0,074899	0,536899	-0,086679	43,230788	7,246761	-9,273235
11:28:04,68	0,604004	3,272969	-0,125987	-0,976011	-0,079031	0,050950	-0,074899	0,536899	-0,086679	1,084182	1,367183	-9,273235	-1,062664	-2,515454	-1,275954	5,071293	31,114982	3,022165	-0,074899	0,536899	-0,086679	43,230788	7,246761	-9,273235	-0,074899	0,536899	-0,086679	43,230788	7,246761	-9,273235
11:28:04,73	0,604004	3,272969	-0,125987	-0,976011	-0,079031	0,050950	-0,069442	0,534415	-0,083191	1,191428	1,645790	-9,310627	-1,063227	-2,515974	-1,274378	5,086058	31,101502	3,039828	-0,069442	0,534415	-0,083191	43,142972	7,096980	-9,310627	-0,069442	0,534415	-0,083191	43,142972	7,096980	-9,310627
11:28:04,78	0,604004	3,272969	-0,125987	-0,976011	-0,079031	0,050950	-0,070938	0,537985	-0,087074	1,049551	1,551862	-9,287439	-1,065571	-2,512893	-1,278260	5,093971	31,147500	3,063015	-0,070938	0,537985	-0,087074	43,281383	7,120472	-9,287439	-0,070938	0,537985	-0,087074	43,281383	7,120472	-9,287439
11:28:04,83	0,604004	3,272969	-0,125987	-0,976011	-0,079031	0,050950	-0,070938	0,537985	-0,087074	1,049551	1,551862	-9,287439	-1,062024	-2,515174	-1,275135	5,100848	31,109153	3,060089	-0,070938	0,537985	-0,087074	43,281383	7,120472	-9,287439	-0,070938	0,537985	-0,087074	43,281383	7,120472	-9,287439
11:28:04,88	0,604004	3,272969	-0,125987	-0,976011	-0,079031	0,050950	-0,070041	0,536833	-0,086318	1,064993	1,610939	-9,318391	-1,065022	-2,514246	-1,277505	5,082523	31,102748	3,032063	-0,070041	0,536833	-0,086318	43,206365	7,109178	-9,318391	-0,070041	0,536833	-0,086318	43,206365	7,109178	-9,318391
11:28:04,93	0,604004	3,272969	-0,125987	-0,976011	-0,079031	0,050950	-0,070041	0,536833	-0,086318	1,064993	1,610939	-9,318391	-1,066757	-2,514070	-1,274765	5,094789	31,104282	3,054271	-0,070041	0,536833	-0,086318	43,206365	7,109178	-9,318391	-0,070041	0,536833	-0,086318	43,206365	7,109178	-9,318391
11:28:04,98	0,604004	3,272969	-0,125987	-0,976011	-0,079031	0,050950	-0,069326	0,538423	-0,083578	0,989740	1,658011	-9,296184	-1,061433	-2,517020	-1,276656	5,115135	31,074175	3,083801	-0,069326	0,538423	-0,083578	43,255980	7,100068	-9,296184	-0,069326	0,538423	-0,083578	43,255980	7,100068	-9,296184
11:28:05,03	0,604004	3,272969	-0,125987	-0,976011	-0,079031	0,050950	-0,069433	0,532338	-0,085469	1,290282	1,685092	-9,266653	-1,062548	-2,509688	-1,274717	5,183147	31,007714	3,080688	-0,069433	0,532338	-0,085469	43,078815	7,135592	-9,266653	-0,069433	0,532338	-0,085469	43,078815	7,135592	-9,266653
11:28:05,08	0,604004	3,272969	-0,125987	-0,976011	-0,079031	0,050950	-0,075225	0,536970	-0,083530	1,025876	1,476055	-9,269766	-1,049108	-2,527132	-1,268631	4,052929	30,131701	3,462422	-0,075225	0,536970	-0,083530	43,178007	7,381202	-9,269766	-0,075225	0,536970	-0,083530	43,178007	7,381202	-9,269766
11:28:05,13	0,604004	3,272969	-0,125987	-0,976011	-0,079031	0,050950	-0,066838	0,516608	-0,077444	0,760935	1,371366	-8,888032	-1,046871	-2,579740	-1,274992	1,672954	30,269940	3,904447	-0,066838	0,516608	-0,077444	41,314661	6,618167	-8,888032	-0,066838	0,516608	-0,077444	41,314661	6,618167	-8,888032
11:28:05,18	0,604005	3,272950	-0,125975	-0,975992	-0,079004	0,000981	-0,022397	0,488367	-0,083806	1,159207	1,552067	-8,446007	-1,051430	-2,578449	-1,281965	1,734823	30,349180	3,914841	-0,022397	0,488367	-0,083806	39,496001	3,310241	-8,446007	-0,022397	0,488367	-0,083806	39,496001	3,310241	-8,446007
11:28:05,23	0,604005	3,272950	-0,125975	-0,975992	-0,079004	0,000981	-0,029408	0,493568	-0,091193	0,996601	1,235519	-8,453693	-1,047870	-2,571068	-1,282379	1,768457	30,339345	3,896762	-0,029408	0,493568	-0,091193	39,741690	3,544028	-8,453693	-0,029408	0,493568	-0,091193	39,741690	3,544028	-8,453693
11:28:05,28	0,604005	3,272950	-0,125975	-0,975992	-0,079004	0,000981	-0,020624	0,492494	-0,091570	1,059488	1,697902	-8,484322	-1,051332	-2,579211	-1,282757	1,776856	30,342618	3,866133	-0,020624	0,492494	-0,091570	39,720261	3,316901	-8,484322	-0,020624	0,492494	-0,091570	39,720261	3,316901	-8,484322
11:28:05,33	0,604005	3,272950	-0,125975	-0,975992	-0,079004	0,000981	-0,020624	0,492494	-0,091570	1,059488	1,697902	-8,484322	-1,044349	-2,573369	-1,282762	1,775218	30,281424	3,880802	-0,020624	0,492494	-0,091570	39,720261	3,316901	-8,484322	-0,020624	0,492494	-0,091570	39,720261	3,316901	-8,484322
11:28:05,38	0,604005	3,272950	-0,125975	-0,975992	-0,079004	0,000981	-0,029175	0,489368	-0,091575	1,168212	1,282412	-8,469653	-1,047796	-2,576010	-1,279656	1,785959	30,323413	3,859779	-0,025165	0,491033	-0,088470	39,669457	3,454717	-8,490676	-0,025165	0,491033	-0,088470	39,669457	3,454717	-8,490676
11:28:05,43	0,604005	3,272950	-0,125975	-0,975992	-0,079004	0,000981	-0,025165	0,491033	-0,088470	1,123394	1,479267	-8,490676	-1,047269	-2,575487	-1,282004	1,759818	30,330415	3,857024	-0,025165	0,491033	-0,088470	39,669457	3,454717	-8,490676	-0,025165	0,491033	-0,088470	39,669457	3,454717	-8,490676
11:28:05,48	0,604005	3,272950	-0,125975	-0,975992	-0,079004	0,000981	-0,025881	0,490838	-0,090818	1,126516	1,415911	-8,493431	-1,051301	-2,576623	-1,282365	1,800044	30,335994	3,870678	-0,025881	0,490838	-0,090818	39,657288	3,447544	-8,493431	-0,025881	0,490838	-0,090818	39,657288	3,447544	-8,493431
11:28:05,53	0,604005	3,272950	-0,125975	-0,975992	-0,079004	0,000981	-0,022881	0,493762	-0,091178	0,999422	1,603952	-8,479776	-1,049018	-2,580391	-1,282319	1,759848	30,345212	3,929337	-0,020759	0,489900	-0,091133	39,645267	3,304456	-8,421118	-0,020759	0,489900	-0,091133	39,645267	3,304456	-8,421118
11:28:05,58	0,604005	3,272950	-0,125975	-0,975992	-0,079004	0,000981	-0,020759	0,489900	-0,091133	1,188110	1,674847	-8,421118	-1,010693	-2,563648	-1,273969	2,462560	28,593632	4,277025	-0,020759	0,489900	-0,091133	39,645267	3,304456	-8,421118	-0,020759	0,489900	-0,091133	39,645267	3,304456	-8,421118
11:28:05,63	0,604005	3,272950	-0,125975	-0,975992	-0,079004	0,000981	-0,054421	0,465082	-0,082783	1,313100	1,408777	-8,073429	-0,983994	-2,557060	-1,277247	2,793721	26,811006	4,686817	-0,054421	0,465082	-0,082783	37,822030	5,680857	-8,073429	-0,054421	0,465082	-0,082783	37,822030	5,680857	-8,073429
11:28:05,68	0,603987	3,272998	-0,125994	-0,976012	-0,079009	-0,049046	-0,086040	0,445114	-0,083691	1,057151	1,485017	-7,705478	-0,976318	-2,543539	-1,272509	3,351610	26,626669	4,678051	-0,086040	0,445114	-0,083691	35,998606	8,239169	-7,705478	-0,086040	0,445114	-0,083691	35,998606	8,239169	-7,705478
11:28:05,73	0,603987	3,272998	-0,125994	-0,976012	-0,079009	-0,049046	-0,086040	0,445114	-0,083691	1,057151	1,485017	-7,705478	-0,973857	-2,538688	-1,272093	3,436400	26,560682	4,685647	-0,086040	0,445114	-0,083691	35,998606	8,239169	-7,705478	-0,086040	0,445114	-0,083691	35,998606	8,239169	-7,705478
11:28:05,78	0,603987	3,272998	-0,125994	-0,976012	-0,079009	-0,049046	-0,095700	0,442349	-0,087482	1,189425	1,150362	-7,637491	-0,970367	-2,539266	-1,278669	3,444782	26,518782	4,712964	-0,095700	0,442349	-0,087482	35,913859	8,662783	-7,637491	-0,095700	0,442349	-0,087482	35,913859	8,662783	-7,637491
11:28:05,83	0,603987	3,272998	-0,125994	-0,976012	-0,079009	-0,049046	-0,091618	0,446692	-0,084785	0,950291	1,416360	-7,690429	-0,976169	-2,540630	-1,275971	3,484683	26,480383	4,660026	-0,091618	0,446692	-0,084785	36,015641	8,608377	-7,690429	-0,091618	0,446692	-0,084785	36,015641	8,608377	-7,690429
11:28:05,88	0,603987	3,272998	-0,125994	-0,976012	-0,079009	-0,049046	-0,093261	0,438154	-0,080490	1,406268	1,275864	-7,671020	-0,967954	-2,543476	-1,271676	3,442979	26,518317	4,679434	-0,093261	0,438154	-0,080490	35,801383	8,596820	-7,671020	-0,093261	0,438154	-0,080490	35,801383	8,596820	-7,671020
11:28:05,93	0,603987	3,272998	-0,125994	-0,976012	-0,079009	-0,049046	-0,093261	0,438154	-0,080490	1,406268	1,275864	-7,671020	-0,972006	-2,544405	-1,275173	3,472657	26,536733	4,666473	-0,093261	0,438154	-0,080490	35,801383	8,596820	-7,671020	-0,093261	0,438154	-0,080490	35,801383	8,596820	-7,671020
11:28:05,98	0,603987	3,272998	-0,125994	-0,976012	-0,079009	-0,049046	-0,091012	0,446327	-0,081671	1,034882	1,372995	-7,669698	-0,976155	-2,541337	-1,272858	3,452639	26,574606	4,680757	-0,091012	0,446327	-0,081671	36,071529	8,517463	-7,669698	-0,091012	0,446327	-0,081671	36,071529	8,517463	-7,669698
11:28:06,03	0,603987	3,272998	-0,125994	-0,976012	-0,079009	-0,049046	-0,093548	0,441601	-0,083962	1,287716	1,281641	-7,648870	-0,970795	-2,541504	-1,275149	3,491256	26,560525	4,701585	-0,093548	0,441601	-0,083962	35,953420	8,625132	-7,648870	-0,093548	0,441601	-0,083962	35,953420	8,625132	-7,648870
11:28:06,08	0,603987	3,272998	-0,125994	-0,976012	-0,079009	-0,049046	-0,093548	0,441601	-0,083962	1,287716	1,281641	-7,648870	-0,970821	-2,542441	-1,271659	3,475973	26,541207	4,694011	-0,093548	0,441601	-0,083962	35,953420	8,625132	-7,648870	-0,093548	0,441601	-0,083962	35,953420	8,625132	-7,648870
11:28:06,13	0,603987	3,272998	-0,125994	-0,976012	-0,079009	-0,049046	-0,087596	0,439572	-0,084375	1,361643	1,570635	-7,693555	-0,972013	-2,547673	-1,275561	3,457724	26,543384	4,656899	-0,087596	0,439572	-0,084375	35,868026	8,446956	-7,693555	-0,087596	0,439572	-0,084375	35,868026	8,446956	-7,693555
11:28:06,18	0,603987	3,272998	-0,125994	-0,976012	-0,079009	-0,049046	-0,087596	0,439572	-0,084375	1,361643	1,570635	-7,693555	-0,972018	-2,544386	-1,274412	3,461457	26,543220	4,651798	-0,087596	0,439572	-0,084375	35,868026	8,446956	-7,693555	-0,087596	0,439572	-0,084375	35,868026	8,446956	-7,693555
11:28:06,23	0,603987	3,272998	-0,125994	-0,976012	-0,079009	-0,049046	-0,090441	0,441219	-0,083225	1,277694	1,426046	-7,698657	-0,974943	-2,542152	-1,274047	3,471801	26,549790	4,632126	-0,090441	0,441219	-0,083225	35,913411	8,525646	-7,698657	-0,090441	0,441219	-0,083225	35,913411	8,525646	-7,698657
11:28:06,28	0,603987	3,272998	-0,125994	-0,976012	-0,079009	-0,049046	-0,091876	0,443330	-0,079723	1,228182	1,328505	-7,684170	-0,973129	-2,542088	-1,270909	3,471736	26,606865	4,666284	-0,091876	0,443330	-0,079723	36,029608	8,540753	-7,684170	-0,091876	0,443330	-0,079723	36,029608	8,540753	-7,684170
11:28:06,33	0,603987	3,272998	-0,125994	-0,976012	-0,079009	-0,049046	-0,091643	0,443138	-0,081634	1,220911	1,401542	-7,670416	-0,973078	-2,542386	-1,272821	3,515856	26,561429	4,680038	-0,091643	0,443138	-0,081634	36,007215	8,595508	-7,670416	-0,091643	0,443138	-0,081634	36,007215	8,595508	-7,670416
11:28:06,38	0,603987	3,272998	-0,125994	-0,976012	-0,079009	-0,049046	-0,092394	0,444993	-0,084000	1,132205	1,326848	-7,687271	-0,974310	-2,540808	-1,275187	3,488867	26,586003	4,663183	-0,092394	0,444993	-0,084000	36,064176	8,579740	-7,687271	-0,092394	0,444993	-0,084000	36,064176	8,579740	-7,687271
11:28:06,43	0,603987	3,272998	-0,125994	-0,976012	-0,079009	-0,049046	-0,092394	0,444993	-0,084000	1,132205	1,326848	-7,687271	-0,974861	-2,541882	-1,277115	3,512312	26,572427	4,663426	-0,092394	0,444993	-0,084000	36,064176	8,579740	-7,687271	-0,092394	0,444993	-0,084000	36,064176	8,579740	-7,687271
11:28:06,48	0,603987	3,272998	-0,125994	-0,976012	-0,079009	-0,049046	-0,093034	0,446698	-0,083984	1,062525	1,296408	-7,662690	-0,975466	-2,539401	-1,275170	3,500827	26,600972	4,687765	-0,093034	0,446698	-0,083984	36,128283	8,599590	-7,662690	-0,093034	0,446698	-0,083984	36,128283	8,599590	-7,662690
11:28:06,54	0,603987	3,272998	-0,125994	-0,976012	-0,079009	-0,049046	-0,093034	0,446698	-0,083984	1,062525	1,296408	-7,662690	-0,969620	-2,541718	-1,274014	3,490593	26,535752	4,656673	-0,093034	0,446698	-0,083984	36,128283	8,599590	-7,662690	-0,093034	0,446698	-0,083984	36,128283	8,599590	-7,662690
11:28:06,59	0,603987	3,272998	-0,125994	-0,976012	-0,079009	-0,049046	-0,093950	0,440476	-0,082827	1,324437	1,272513	-7,693782	-0,976751	-2,541981	-1,272121	3,450122	26,544784	4,625884	-0,093950	0,440476	-0,082827	35,901819	8,647617	-7,693782	-0,093950	0,440476	-0,082827	35,901819	8,647617	-7,693782
11:28:06,64	0,603987	3,272998	-0,125994	-0,976012	-0,079009	-0,049046	-0,090156	0,446521	-0,080935	0,997712	1,430233	-7,724571	-0,973729	-2,539918	-1,274764	3,498566	26,567172	4,706062	-0,093455	0,444935	-0,083577	36,051168	8,625672	-7,644392	-0,093455	0,444935	-0,083577	36,051168	8,625672	-7,644392
11:28:06,69	0,603987	3,272998	-0,125994	-0,976012	-0,079009	-0,049046	-0,092960	0,444680	-0,082435	1,141341	1,283631	-7,663671	-0,973755	-2,540474	-1,273622	3,473361	26,586673	4,686783	-0,092960	0,444680	-0,082435	36,048692	8,580987	-7,663671	-0,092960	0,444680	-0,082435	36,048692	8,580987	-7,663671
11:28:06,74	0,603987	3,272998	-0,125994	-0,976012	-0,079009	-0,049046	-0,092960	0,444680	-0,082435	1,141341	1,283631	-7,663671	-0,974262	-2,543822	-1,270886	3,503806	26,563590	4,668947	-0,092960	0,444680	-0,082435	36,048692	8,580987	-7,663671	-0,092960	0,444680	-0,082435	36,048692	8,580987	-7,663671
11:28:06,79	0,603987	3,272998	-0,125994	-0,976012	-0,079009	-0,049046	-0,089807	0,443444	-0,079700	1,200806	1,485467	-7,681508	-0,973772	-2,540869	-1,270937	3,466399	26,551020	4,640411	-0,092610	0,444496	-0,079751	36,009475	8,583499	-7,710043	-0,092610	0,444496	-0,079751	36,009475	8,583499	-7,710043
11:28:06,84	0,603987	3,272998	-0,125994	-0,976012	-0,079009	-0,049046	-0,092610	0,444496	-0,079751	1,116522	1,313648	-7,710043	-0,973676	-2,539711	-1,276721	3,516365	26,589758	4,678762	-0,092610	0,444496	-0,079751	36,009475	8,583499	-7,710043	-0,092610	0,444496	-0,079751	36,009475	8,583499	-7,710043
11:28:06,89	0,603987	3,272998	-0,125994	-0,976012	-0,079009	-0,049046	-0,091188	0,442908	-0,084736	1,231546	1,416463	-7,658731	-0,973106	-2,542894	-1,275923	3,507646	26,564640	4,691723	-0,091188	0,442908	-0,084736	35,999795	8,574747	-7,658731	-0,091188	0,442908	-0,084736	35,999795	8,574747	-7,658731
11:28:06,94	0,603987	3,272998	-0,125994	-0,976012	-0,079009	-0,049046	-0,091188	0,442908	-0,084736	1,231546	1,416463	-7,658731	-0,973118	-2,537724	-1,273615	3,514421	26,554669	4,685850	-0,091188	0,442908	-0,084736	35,999795	8,574747	-7,658731	-0,091188	0,442908	-0,084736	35,999795	8,574747	-7,658731
11:28:06,99	0,603987	3,272998	-0,125994	-0,976012	-0,079009	-0,049046	-0,095660	0,445502	-0,082428	1,091378	1,194796	-7,664605	-0,969024	-2,546656	-1,271682	3,468120	26,552894	4,640869	-0,095660	0,445502	-0,082428	36,063305	8,704095	-7,664605	-0,095660	0,445502	-0,082428	36,063305	8,704095	-7,664605
11:28:07,04	0,603987	3,272998	-0,125994	-0,976012	-0,079009	-0,049046	-0,089972	0,437491	-0,080495	1,483253	1,451362	-7,709586	-0,973739	-2,543010	-1,276721	3,478629	26,589967	4,683502	-0,089972	0,437491	-0,080495	35,826332	8,514153	-7,709586	-0,089972	0,437491	-0,080495	35,826332	8,514153	-7,709586
11:28:07,09	0,603987	3,272998	-0,125994	-0,976012	-0,079009	-0,049046	-0,090772	0,443398	-0,085534	1,213486	1,400315	-7,666953	-0,977792	-2,544415	-1,273765	3,500145	26,579885	4,636644	-0,090772	0,443398	-0,085534	36,020210	8,525923	-7,666953	-0,090772	0,443398	-0,085534	36,020210	8,525923	-7,666953
11:28:07,14	0,603987	3,272998	-0,125994	-0,976012	-0,079009	-0,049046	-0,092337	0,447336	-0,080302	0,980559	1,363315	-7,679107	-0,976367	-2,539685	-1,271489	3,502992	26,543402	4,671347	-0,092337	0,447336	-0,080302	36,096425	8,611778	-7,679107	-0,092337	0,447336	-0,080302	36,096425	8,611778	-7,679107
11:28:07,19	0,603987	3,272998	-0,125994	-0,976012	-0,079009	-0,049046	-0,092337	0,447336	-0,080302	0,980559	1,363315	-7,679107	-0,966046	-2,571966	-1,262998	1,982868	26,027362	5,052303	-0,092337	0,447336	-0,080302	36,096425	8,611778	-7,679107	-0,092337	0,447336	-0,080302	36,096425	8,611778	-7,679107
11:28:07,24	0,603987	3,272998	-0,125994	-0,976012	-0,079009	-0,049046	-0,069541	0,422258	-0,071811	1,077668	1,490246	-7,298151	-0,960304	-2,619310	-1,269439	-0,570040	25,884228	5,517598	-0,069541	0,422258	-0,071811	34,224883	6,949246	-7,298151	-0,069541	0,422258	-0,071811	34,224883	6,949246	-7,298151
11:28:07,29	0,603963	3,273036	-0,125999	-0,976013	-0,079026	-0,099030	-0,031412	0,393612	-0,078252	1,166800	1,333675	-6,832857	-0,958694	-2,623838	-1,277624	-0,671105	25,973680	5,521244	-0,031412	0,393612	-0,078252	32,065376	3,799494	-6,832857	-0,031412	0,393612	-0,078252	32,065376	3,799494	-6,832857
11:28:07,34	0,603963	3,273036	-0,125999	-0,976013	-0,079026	-0,099030	-0,026093	0,394073	-0,086865	1,210843	1,455102	-6,871843	-0,963362	-2,623686	-1,278052	-0,670402	26,020669	5,478612	-0,026093	0,394073	-0,086865	32,145557	3,503417	-6,871843	-0,026093	0,394073	-0,086865	32,145557	3,503417	-6,871843
11:28:07,39	0,603963	3,273036	-0,125999	-0,976013	-0,079026	-0,099030	-0,026093	0,394073	-0,086865	1,210843	1,455102	-6,871843	-0,963373	-2,625738	-1,278023	-0,674127	26,011105	5,507091	-0,026093	0,394073	-0,086865	32,145557	3,503417	-6,871843	-0,026093	0,394073	-0,086865	32,145557	3,503417	-6,871843
11:28:07,44	0,603963	3,273036	-0,125999	-0,976013	-0,079026	-0,099030	-0,024311	0,393056	-0,086836	1,253562	1,549356	-6,843364	-0,966253	-2,619671	-1,279986	-0,617902	25,988188	5,487995	-0,024311	0,393056	-0,086836	32,108469	3,457733	-6,843364	-0,024311	0,393056	-0,086836	32,108469	3,457733	-6,843364
11:28:07,49	0,603963	3,273036	-0,125999	-0,976013	-0,079026	-0,099030	-0,028125	0,398584	-0,088799	0,974392	1,411159	-6,862460	-0,966825	-2,619403	-1,274156	-0,627846	26,010447	5,494894	-0,028070	0,399214	-0,082970	32,294219	3,597778	-6,855561	-0,028070	0,399214	-0,082970	32,294219	3,597778	-6,855561
11:28:07,54	0,603963	3,273036	-0,125999	-0,976013	-0,079026	-0,099030	-0,028070	0,399214	-0,082970	0,955933	1,394255	-6,855561	-0,959737	-2,621032	-1,280721	-0,601820	25,991652	5,513538	-0,030204	0,392261	-0,089534	32,106709	3,686255	-6,836917	-0,030204	0,392261	-0,089534	32,106709	3,686255	-6,836917
11:28:07,59	0,603963	3,273036	-0,125999	-0,976013	-0,079026	-0,099030	-0,030204	0,392261	-0,089534	1,314209	1,315243	-6,836917	-0,960823	-2,622413	-1,275277	-0,585263	26,023078	5,500979	-0,030204	0,392261	-0,089534	32,106709	3,686255	-6,836917	-0,030204	0,392261	-0,089534	32,106709	3,686255	-6,836917
11:28:07,64	0,603963	3,273036	-0,125999	-0,976013	-0,079026	-0,099030	-0,028465	0,392511	-0,084090	1,336733	1,404304	-6,849476	-0,960322	-2,622072	-1,284328	-0,582000	25,957509	5,524678	-0,028465	0,392511	-0,084090	32,148813	3,638793	-6,849476	-0,028465	0,392511	-0,084090	32,148813	3,638793	-6,849476
11:28:07,69	0,603963	3,273036	-0,125999	-0,976013	-0,079026	-0,099030	-0,029011	0,392247	-0,093141	1,295296	1,411537	-6,825777	-0,918457	-2,602946	-1,262850	0,495042	23,879279	5,874451	-0,029011	0,392247	-0,093141	32,086670	3,688865	-6,825777	-0,029011	0,392247	-0,093141	32,086670	3,688865	-6,825777
11:28:07,74	0,603963	3,273036	-0,125999	-0,976013	-0,079026	-0,099030	-0,066506	0,365554	-0,071664	1,422047	1,433617	-6,476003	-0,899349	-2,599843	-1,266477	0,327885	22,538690	6,294640	-0,066506	0,365554	-0,071664	30,118031	6,654364	-6,476003	-0,066506	0,365554	-0,071664	30,118031	6,654364	-6,476003
11:28:07,79	0,604000	3,272956	-0,125987	-0,976005	-0,079005	-0,149001	-0,078749	0,350557	-0,075290	0,957312	1,322556	-6,055814	-0,891551	-2,604872	-1,269535	0,372304	22,575876	6,292992	-0,078749	0,350557	-0,075290	28,476057	7,504314	-6,055814	-0,078749	0,350557	-0,075290	28,476057	7,504314	-6,055814
11:28:07,84	0,604000	3,272956	-0,125987	-0,976005	-0,079005	-0,149001	-0,076774	0,347147	-0,079915	1,249098	1,425226	-6,060270	-0,897383	-2,603258	-1,271101	0,385108	22,637825	6,290184	-0,076774	0,347147	-0,079915	28,500156	7,451976	-6,060270	-0,076774	0,347147	-0,079915	28,500156	7,451976	-6,060270
11:28:07,89	0,604000	3,272956	-0,125987	-0,976005	-0,079005	-0,149001	-0,076774	0,347147	-0,079915	1,249098	1,425226	-6,060270	-0,896838	-2,601914	-1,267600	0,374530	22,606045	6,306819	-0,076774	0,347147	-0,079915	28,500156	7,451976	-6,060270	-0,076774	0,347147	-0,079915	28,500156	7,451976	-6,060270
11:28:07,94	0,604000	3,272956	-0,125987	-0,976005	-0,079005	-0,149001	-0,078210	0,347347	-0,076413	1,205892	1,357272	-6,043636	-0,897926	-2,603845	-1,271835	0,422188	22,604842	6,322928	-0,078210	0,347347	-0,076413	28,472643	7,496764	-6,043636	-0,078210	0,347347	-0,076413	28,472643	7,496764	-6,043636
11:28:07,99	0,604000	3,272956	-0,125987	-0,976005	-0,079005	-0,149001	-0,075994	0,347324	-0,080648	1,229886	1,514372	-6,027526	-0,898542	-2,600184	-1,266818	0,399372	22,630107	6,311665	-0,075994	0,347324	-0,080648	28,494815	7,479917	-6,027526	-0,075994	0,347324	-0,080648	28,494815	7,479917	-6,027526
11:28:08,04	0,604000	3,272956	-0,125987	-0,976005	-0,079005	-0,149001	-0,080266	0,346375	-0,080289	1,297294	1,285565	-6,055251	-0,894968	-2,600620	-1,271476	0,425445	22,623846	6,295204	-0,080266	0,346375	-0,080289	28,487766	7,586435	-6,055251	-0,080266	0,346375	-0,080289	28,487766	7,586435	-6,055251
11:28:08,09	0,604000	3,272956	-0,125987	-0,976005	-0,079005	-0,149001	-0,077737	0,345003	-0,081436	1,322925	1,415326	-6,031758	-0,895044	-2,603495	-1,272623	0,401086	22,585109	6,318697	-0,077737	0,345003	-0,081436	28,405674	7,517700	-6,031758	-0,077737	0,345003	-0,081436	28,405674	7,517700	-6,031758
11:28:08,14	0,604000	3,272956	-0,125987	-0,976005	-0,079005	-0,149001	-0,077737	0,345003	-0,081436	1,322925	1,415326	-6,031758	-0,894395	-2,601021	-1,272223	0,429222	22,605045	6,328973	-0,077737	0,345003	-0,081436	28,405674	7,517700	-6,031758	-0,077737	0,345003	-0,081436	28,405674	7,517700	-6,031758
11:28:08,19	0,604000	3,272956	-0,125987	-0,976005	-0,079005	-0,149001	-0,077377	0,348821	-0,081447	1,175300	1,412879	-6,035283	-0,898531	-2,601899	-1,272634	0,408182	22,639778	6,315171	-0,077377	0,348821	-0,081447	28,557734	7,486960	-6,035283	-0,077377	0,348821	-0,081447	28,557734	7,486960	-6,035283
11:28:08,24	0,604000	3,272956	-0,125987	-0,976005	-0,079005	-0,149001	-0,077377	0,348821	-0,081447	1,175300	1,412879	-6,035283	-0,893248	-2,601363	-1,269144	0,387860	22,654984	6,309891	-0,077377	0,348821	-0,081447	28,557734	7,486960	-6,035283	-0,077377	0,348821	-0,081447	28,557734	7,486960	-6,035283
11:28:08,29	0,604000	3,272956	-0,125987	-0,976005	-0,079005	-0,149001	-0,080482	0,344514	-0,077957	1,402275	1,226211	-6,040564	-0,897842	-2,603305	-1,269122	0,453200	22,608073	6,296931	-0,080482	0,344514	-0,077957	28,446606	7,544043	-6,040564	-0,080482	0,344514	-0,077957	28,446606	7,544043	-6,040564
11:28:08,34	0,604000	3,272956	-0,125987	-0,976005	-0,079005	-0,149001	-0,076503	0,347521	-0,077935	1,237938	1,513153	-6,053524	-0,896650	-2,603832	-1,269133	0,450728	22,622248	6,278164	-0,076503	0,347521	-0,077935	28,518343	7,518645	-6,053524	-0,076503	0,347521	-0,077935	28,518343	7,518645	-6,053524
11:28:08,39	0,604000	3,272956	-0,125987	-0,976005	-0,079005	-0,149001	-0,076642	0,346226	-0,077946	1,316335	1,496681	-6,072290	-0,899072	-2,600390	-1,273823	0,437931	22,622767	6,276413	-0,076642	0,346226	-0,077946	28,495057	7,513107	-6,072290	-0,076642	0,346226	-0,077946	28,495057	7,513107	-6,072290
11:28:08,44	0,604000	3,272956	-0,125987	-0,976005	-0,079005	-0,149001	-0,078413	0,350044	-0,082636	1,111815	1,393262	-6,074041	-0,899096	-2,605764	-1,271444	0,413388	22,623221	6,322882	-0,078413	0,350044	-0,082636	28,590303	7,548689	-6,074041	-0,078413	0,350044	-0,082636	28,590303	7,548689	-6,074041
11:28:08,49	0,604000	3,272956	-0,125987	-0,976005	-0,079005	-0,149001	-0,080935	0,348782	-0,081069	1,194180	1,247332	-6,049386	-0,896718	-2,598837	-1,272255	0,433454	22,644629	6,301069	-0,080935	0,348782	-0,081069	28,573531	7,600703	-6,049386	-0,080935	0,348782	-0,081069	28,573531	7,600703	-6,049386
11:28:08,54	0,604000	3,272956	-0,125987	-0,976005	-0,079005	-0,149001	-0,080935	0,348782	-0,081069	1,194180	1,247332	-6,049386	-0,895612	-2,600767	-1,270696	0,419501	22,564912	6,302459	-0,080935	0,348782	-0,081069	28,573531	7,600703	-6,049386	-0,080935	0,348782	-0,081069	28,573531	7,600703	-6,049386
11:28:08,59	0,604000	3,272956	-0,125987	-0,976005	-0,079005	-0,149001	-0,080253	0,348377	-0,077563	1,213629	1,279704	-6,041905	-0,896708	-2,599630	-1,268749	0,429998	22,644782	6,308550	-0,080253	0,348377	-0,077563	28,561211	7,579572	-6,041905	-0,080253	0,348377	-0,077563	28,561211	7,579572	-6,041905
11:28:08,64	0,604000	3,272956	-0,125987	-0,976005	-0,079005	-0,149001	-0,080253	0,348377	-0,077563	1,213629	1,279704	-6,041905	-0,900289	-2,600486	-1,272656	0,420571	22,618388	6,290052	-0,080253	0,348377	-0,077563	28,561211	7,579572	-6,041905	-0,080253	0,348377	-0,077563	28,561211	7,579572	-6,041905
11:28:08,69	0,604000	3,272956	-0,125987	-0,976005	-0,079005	-0,149001	-0,077721	0,351050	-0,081469	1,047058	1,416411	-6,060403	-0,893751	-2,604039	-1,271825	0,443847	22,605796	6,313733	-0,077721	0,351050	-0,081469	28,604475	7,517501	-6,060403	-0,077721	0,351050	-0,081469	28,604475	7,517501	-6,060403
11:28:08,74	0,604000	3,272956	-0,125987	-0,976005	-0,079005	-0,149001	-0,080194	0,352416	-0,080678	1,010387	1,295729	-6,040495	-0,900236	-2,597661	-1,271865	0,444613	22,644218	6,309960	-0,080194	0,352416	-0,080678	28,675079	7,590938	-6,040495	-0,080194	0,352416	-0,080678	28,675079	7,590938	-6,040495
11:28:08,79	0,604000	3,272956	-0,125987	-0,976005	-0,079005	-0,149001	-0,080194	0,352416	-0,080678	1,010387	1,295729	-6,040495	-0,895480	-2,600791	-1,272247	0,452864	22,649153	6,286398	-0,080194	0,352416	-0,080678	28,675079	7,590938	-6,040495	-0,080194	0,352416	-0,080678	28,675079	7,590938	-6,040495
11:28:08,84	0,604000	3,272956	-0,125987	-0,976005	-0,079005	-0,149001	-0,079862	0,346732	-0,081061	1,314355	1,317675	-6,064057	-0,897849	-2,603749	-1,269882	0,445248	22,630824	6,322362	-0,079862	0,346732	-0,081061	28,532853	7,586816	-6,064057	-0,079862	0,346732	-0,081061	28,532853	7,586816	-6,064057
11:28:08,89	0,604000	3,272956	-0,125987	-0,976005	-0,079005	-0,149001	-0,081708	0,345705	-0,081710	1,349733	1,214813	-6,054542	-0,893667	-2,599706	-1,272897	0,437912	22,636947	6,295913	-0,081708	0,345705	-0,081710	28,487580	7,628902	-6,054542	-0,081708	0,345705	-0,081710	28,487580	7,628902	-6,054542
11:28:08,94	0,604000	3,272956	-0,125987	-0,976005	-0,079005	-0,149001	-0,078193	0,350587	-0,078721	1,075118	1,416810	-6,038245	-0,894260	-2,598754	-1,270679	0,473436	22,656784	6,300525	-0,078193	0,350587	-0,078721	28,596165	7,554958	-6,038245	-0,078193	0,350587	-0,078721	28,596165	7,554958	-6,038245
11:28:08,99	0,604000	3,272956	-0,125987	-0,976005	-0,079005	-0,149001	-0,078193	0,350587	-0,078721	1,075118	1,416810	-6,038245	-0,898487	-2,597333	-1,269554	0,429213	22,646039	6,289741	-0,081352	0,351066	-0,078367	28,633173	7,607390	-6,060714	-0,081352	0,351066	-0,078367	28,633173	7,607390	-6,060714
11:28:09,04	0,604000	3,272956	-0,125987	-0,976005	-0,079005	-0,149001	-0,081352	0,351066	-0,078367	1,074484	1,221243	-6,060714	-0,898491	-2,597424	-1,270693	0,440099	22,626598	6,318756	-0,081352	0,351066	-0,078367	28,633173	7,607390	-6,060714	-0,081352	0,351066	-0,078367	28,633173	7,607390	-6,060714
11:28:09,09	0,604000	3,272956	-0,125987	-0,976005	-0,079005	-0,149001	-0,079139	0,347065	-0,081442	1,270232	1,348742	-6,045069	-0,896128	-2,601250	-1,272629	0,433823	22,629147	6,305385	-0,079139	0,347065	-0,081442	28,514812	7,561191	-6,045069	-0,079139	0,347065	-0,081442	28,514812	7,561191	-6,045069
11:28:09,15	0,604000	3,272956	-0,125987	-0,976005	-0,079005	-0,149001	-0,080865	0,348792	-0,081076	1,176636	1,240938	-6,049532	-0,896685	-2,596714	-1,270306	0,443036	22,670526	6,315469	-0,080865	0,348792	-0,081076	28,556781	7,588810	-6,049532	-0,080865	0,348792	-0,081076	28,556781	7,588810	-6,049532
11:28:09,20	0,604000	3,272956	-0,125987	-0,976005	-0,079005	-0,149001	-0,080865	0,348792	-0,081076	1,176636	1,240938	-6,049532	-0,895509	-2,601048	-1,271084	0,446268	22,620011	6,284781	-0,080865	0,348792	-0,081076	28,556781	7,588810	-6,049532	-0,080865	0,348792	-0,081076	28,556781	7,588810	-6,049532
11:28:09,25	0,604000	3,272956	-0,125987	-0,976005	-0,079005	-0,149001	-0,079625	0,346630	-0,079897	1,291166	1,338852	-6,065673	-0,896568	-2,596727	-1,276500	0,516524	22,647606	6,303232	-0,079625	0,346630	-0,079897	28,501592	7,589397	-6,065673	-0,079625	0,346630	-0,079897	28,501592	7,589397	-6,065673
11:28:09,30	0,604000	3,272956	-0,125987	-0,976005	-0,079005	-0,149001	-0,082837	0,349707	-0,085314	1,190186	1,218860	-6,047222	-0,894005	-2,634405	-1,262358	-1,271192	22,310355	6,723423	-0,082837	0,349707	-0,085314	28,642161	7,721569	-6,047222	-0,082837	0,349707	-0,085314	28,642161	7,721569	-6,047222
11:28:09,35	0,604000	3,272956	-0,125987	-0,976005	-0,079005	-0,149001	-0,051489	0,328649	-0,071171	1,099281	1,469399	-5,627031	-0,871677	-2,657310	-1,264514	-2,426485	21,573982	7,096249	-0,051489	0,328649	-0,071171	26,898195	5,511253	-5,627031	-0,051489	0,328649	-0,071171	26,898195	5,511253	-5,627031
11:28:09,40	0,603856	3,272967	-0,125989	-0,975998	-0,079026	-0,199086	-0,042816	0,297859	-0,073328	1,484960	1,288061	-5,254206	-0,876609	-2,657210	-1,267667	-2,551384	21,666476	7,125802	-0,042816	0,297859	-0,073328	24,866915	4,649097	-5,254206	-0,042816	0,297859	-0,073328	24,866915	4,649097	-5,254206
11:28:09,45	0,603856	3,272967	-0,125989	-0,975998	-0,079026	-0,199086	-0,040437	0,302181	-0,076480	1,277907	1,257336	-5,224652	-0,874231	-2,655024	-1,269312	-2,483699	21,715523	7,102977	-0,040437	0,302181	-0,076480	24,999081	4,431650	-5,224652	-0,040437	0,302181	-0,076480	24,999081	4,431650	-5,224652
11:28:09,50	0,603856	3,272967	-0,125989	-0,975998	-0,079026	-0,199086	-0,043519	0,301214	-0,078125	1,404463	1,131162	-5,247478	-0,878206	-2,657813	-1,268829	-2,497756	21,732713	7,098643	-0,043519	0,301214	-0,078125	25,049798	4,547418	-5,247478	-0,043519	0,301214	-0,078125	25,049798	4,547418	-5,247478
11:28:09,55	0,603856	3,272967	-0,125989	-0,975998	-0,079026	-0,199086	-0,036287	0,303057	-0,076852	1,253859	1,509697	-5,240344	-0,879443	-2,660365	-1,268038	-2,508949	21,666836	7,110110	-0,036287	0,303057	-0,076852	25,043837	4,358250	-5,240344	-0,036287	0,303057	-0,076852	25,043837	4,358250	-5,240344
11:28:09,60	0,603856	3,272967	-0,125989	-0,975998	-0,079026	-0,199086	-0,036287	0,303057	-0,076852	1,253859	1,509697	-5,240344	-0,880580	-2,654844	-1,268069	-2,489539	21,700959	7,092264	-0,036287	0,303057	-0,076852	25,043837	4,358250	-5,240344	-0,036287	0,303057	-0,076852	25,043837	4,358250	-5,240344
11:28:09,65	0,603856	3,272967	-0,125989	-0,975998	-0,079026	-0,199086	-0,040925	0,302081	-0,076056	1,407849	1,305552	-5,252883	-0,876278	-2,656837	-1,267243	-2,425287	21,737716	7,097572	-0,040925	0,302081	-0,076056	25,121176	4,518161	-5,252883	-0,040925	0,302081	-0,076056	25,121176	4,518161	-5,252883
11:28:09,70	0,603856	3,272967	-0,125989	-0,975998	-0,079026	-0,199086	-0,042041	0,300741	-0,081474	1,443057	1,275295	-5,226491	-0,879760	-2,657598	-1,267512	-2,445617	21,731551	7,098647	-0,042041	0,300741	-0,081474	25,051242	4,575538	-5,226491	-0,042041	0,300741	-0,081474	25,051242	4,575538	-5,226491
11:28:09,75	0,603856	3,272967	-0,125989	-0,975998	-0,079026	-0,199086	-0,042041	0,300741	-0,081474	1,443057	1,275295	-5,226491	-0,879875	-2,657235	-1,268419	-2,438108	21,695184	7,096376	-0,042041	0,300741	-0,081474	25,051242	4,575538	-5,226491	-0,042041	0,300741	-0,081474	25,051242	4,575538	-5,226491
11:28:09,80	0,603856	3,272967	-0,125989	-0,975998	-0,079026	-0,199086	-0,112603	0,275951	-0,064112	1,421683	1,472181	-4,827542	-0,817810	-2,607827	-1,255299	0,274471	18,626027	7,522913	-0,112603	0,275951	-0,064112	23,083812	10,311540	-4,827542	-0,112603	0,275951	-0,064112	23,083812	10,311540	-4,827542
11:28:09,85	0,603856	3,272967	-0,125989	-0,975998	-0,079026	-0,199086	-0,112603	0,275951	-0,064112	1,421683	1,472181	-4,827542	-0,827711	-2,653031	-1,268606	-2,594143	18,963115	7,882653	-0,112603	0,275951	-0,064112	23,083812	10,311540	-4,827542	-0,112603	0,275951	-0,064112	23,083812	10,311540	-4,827542
11:28:09,90	0,604048	3,272945	-0,125984	-0,976010	-0,079006	-0,249029	-0,068505	0,261923	-0,077419	1,008767	1,112473	-4,467801	-0,830970	-2,663978	-1,268292	-2,860961	19,223557	7,891360	-0,068505	0,261923	-0,077419	21,569685	6,490092	-4,467801	-0,068505	0,261923	-0,077419	21,569685	6,490092	-4,467801
11:28:09,95	0,604048	3,272945	-0,125984	-0,976010	-0,079006	-0,249029	-0,057395	0,259272	-0,077105	1,238743	1,328877	-4,459095	-0,827947	-2,661637	-1,270197	-2,805104	19,203696	7,916404	-0,060934	0,257825	-0,079010	21,563972	5,986482	-4,434051	-0,060934	0,257825	-0,079010	21,563972	5,986482	-4,434051
11:28:10,00	0,604048	3,272945	-0,125984	-0,976010	-0,079006	-0,249029	-0,059340	0,255566	-0,079022	1,443121	1,259122	-4,452903	-0,826788	-2,664147	-1,270209	-2,827961	19,217991	7,897552	-0,059340	0,255566	-0,079022	21,505061	5,917289	-4,452903	-0,059340	0,255566	-0,079022	21,505061	5,917289	-4,452903
11:28:10,05	0,604048	3,272945	-0,125984	-0,976010	-0,079006	-0,249029	-0,059340	0,255566	-0,079022	1,443121	1,259122	-4,452903	-0,826661	-2,659287	-1,271385	-2,766276	19,246811	7,875074	-0,063612	0,257886	-0,080198	21,622332	6,069512	-4,475381	-0,063612	0,257886	-0,080198	21,622332	6,069512	-4,475381
11:28:10,10	0,604048	3,272945	-0,125984	-0,976010	-0,079006	-0,249029	-0,058232	0,261019	-0,079432	1,195263	1,298812	-4,461741	-0,832064	-2,662379	-1,270619	-2,825601	19,257857	7,888714	-0,058232	0,261019	-0,079432	21,685272	5,870056	-4,461741	-0,058232	0,261019	-0,079432	21,685272	5,870056	-4,461741
11:28:10,15	0,604048	3,272945	-0,125984	-0,976010	-0,079006	-0,249029	-0,058232	0,261019	-0,079432	1,195263	1,298812	-4,461741	-0,826111	-2,664379	-1,267495	-2,806320	19,247817	7,872490	-0,058232	0,261019	-0,079432	21,685272	5,870056	-4,461741	-0,058232	0,261019	-0,079432	21,685272	5,870056	-4,461741
11:28:10,20	0,604048	3,272945	-0,125984	-0,976010	-0,079006	-0,249029	-0,061214	0,259847	-0,077086	1,296754	1,196367	-4,477369	-0,829558	-2,660383	-1,268273	-2,759775	19,266646	7,873085	-0,061214	0,259847	-0,077086	21,694727	6,001688	-4,477369	-0,061214	0,259847	-0,077086	21,694727	6,001688	-4,477369
11:28:10,25	0,604048	3,272945	-0,125984	-0,976010	-0,079006	-0,249029	-0,061214	0,259847	-0,077086	1,296754	1,196367	-4,477369	-0,827141	-2,664523	-1,273663	-2,739633	19,298365	7,901203	-0,061214	0,259847	-0,077086	21,694727	6,001688	-4,477369	-0,061214	0,259847	-0,077086	21,694727	6,001688	-4,477369
11:28:10,30	0,604048	3,272945	-0,125984	-0,976010	-0,079006	-0,249029	-0,060374	0,263508	-0,077497	1,083237	1,233310	-4,482776	-0,833149	-2,659280	-1,268684	-2,777191	19,249990	7,867678	-0,060374	0,263508	-0,077497	21,768619	5,972665	-4,482776	-0,060374	0,263508	-0,077497	21,768619	5,972665	-4,482776
11:28:10,35	0,604048	3,272945	-0,125984	-0,976010	-0,079006	-0,249029	-0,060372	0,263502	-0,077872	1,083548	1,239874	-4,468173	-0,833145	-2,659285	-1,269059	-2,771591	19,246758	7,882281	-0,060372	0,263502	-0,077872	21,768462	5,979079	-4,468173	-0,060372	0,263502	-0,077872	21,768462	5,979079	-4,468173
11:28:10,40	0,604048	3,272945	-0,125984	-0,976010	-0,079006	-0,249029	-0,061109	0,258369	-0,077060	1,367359	1,240441	-4,468708	-0,828331	-2,661213	-1,268247	-2,729471	19,241952	7,881746	-0,061109	0,258369	-0,077060	21,649336	6,037485	-4,468708	-0,061109	0,258369	-0,077060	21,649336	6,037485	-4,468708
11:28:10,45	0,604048	3,272945	-0,125984	-0,976010	-0,079006	-0,249029	-0,058144	0,259513	-0,075920	1,284344	1,332348	-4,469107	-0,831310	-2,660848	-1,269818	-2,744830	19,251855	7,877871	-0,058144	0,259513	-0,075920	21,656084	5,896640	-4,469107	-0,058144	0,259513	-0,075920	21,656084	5,896640	-4,469107
11:28:10,50	0,604048	3,272945	-0,125984	-0,976010	-0,079006	-0,249029	-0,058144	0,259513	-0,075920	1,284344	1,332348	-4,469107	-0,828339	-2,662755	-1,268628	-2,753919	19,297200	7,898304	-0,058144	0,259513	-0,075920	21,656084	5,896640	-4,469107	-0,058144	0,259513	-0,075920	21,656084	5,896640	-4,469107
11:28:10,55	0,604048	3,272945	-0,125984	-0,976010	-0,079006	-0,249029	-0,059770	0,257605	-0,077441	1,442719	1,261290	-4,452150	-0,830669	-2,658179	-1,268624	-2,727356	19,297800	7,917705	-0,059770	0,257605	-0,077441	21,664707	5,953196	-4,452150	-0,059770	0,257605	-0,077441	21,664707	5,953196	-4,452150
11:28:10,60	0,604048	3,272945	-0,125984	-0,976010	-0,079006	-0,249029	-0,062568	0,261911	-0,077438	1,232606	1,138489	-4,432749	-0,831971	-2,661616	-1,268600	-2,789010	19,271357	7,883634	-0,062568	0,261911	-0,077438	21,792618	6,050052	-4,432749	-0,062568	0,261911	-0,077438	21,792618	6,050052	-4,432749
11:28:10,65	0,604048	3,272945	-0,125984	-0,976010	-0,079006	-0,249029	-0,059540	0,260867	-0,077807	1,265398	1,298434	-4,419109	-0,827201	-2,654849	-1,269820	-2,740490	19,271975	7,899453	-0,059540	0,260867	-0,077807	21,743446	5,972301	-4,419109	-0,059540	0,260867	-0,077807	21,743446	5,972301	-4,419109
11:28:10,70	0,604048	3,272945	-0,125984	-0,976010	-0,079006	-0,249029	-0,059540	0,260867	-0,077807	1,265398	1,298434	-4,419109	-0,830653	-2,662663	-1,269414	-2,742210	19,320685	7,884493	-0,059540	0,260867	-0,077807	21,743446	5,972301	-4,419109	-0,059540	0,260867	-0,077807	21,743446	5,972301	-4,419109
11:28:10,76	0,604048	3,272945	-0,125984	-0,976010	-0,079006	-0,249029	-0,058692	0,259655	-0,078228	1,362316	1,315692	-4,465961	-0,831315	-2,663414	-1,269041	-2,762245	19,268235	7,872876	-0,058692	0,259655	-0,078228	21,745223	5,923053	-4,465961	-0,058692	0,259655	-0,078228	21,745223	5,923053	-4,465961
11:28:10,80	0,604048	3,272945	-0,125984	-0,976010	-0,079006	-0,249029	-0,057711	0,259853	-0,077854	1,296561	1,375615	-4,477579	-0,831103	-2,661320	-1,270169	-2,662170	19,287504	7,873498	-0,059631	0,260717	-0,078983	21,784650	6,033820	-4,476956	-0,059631	0,260717	-0,078983	21,784650	6,033820	-4,476956
11:28:10,85	0,604048	3,272945	-0,125984	-0,976010	-0,079006	-0,249029	-0,059631	0,260717	-0,078983	1,318377	1,352820	-4,476956	-0,826526	-2,658912	-1,270165	-2,719648	19,305252	7,919410	-0,064004	0,257956	-0,078979	21,698130	6,091077	-4,431045	-0,064004	0,257956	-0,078979	21,698130	6,091077	-4,431045
11:28:10,90	0,604048	3,272945	-0,125984	-0,976010	-0,079006	-0,249029	-0,061049	0,262495	-0,077841	1,148406	1,217363	-4,438934	-0,831934	-2,659202	-1,269027	-2,754375	19,251241	7,911521	-0,061049	0,262495	-0,077841	21,754264	6,009676	-4,438934	-0,061049	0,262495	-0,077841	21,754264	6,009676	-4,438934
11:28:10,95	0,604048	3,272945	-0,125984	-0,976010	-0,079006	-0,249029	-0,061049	0,262495	-0,077841	1,148406	1,217363	-4,438934	-0,834838	-2,657406	-1,267901	-2,751807	19,293503	7,873167	-0,061049	0,262495	-0,077841	21,754264	6,009676	-4,438934	-0,061049	0,262495	-0,077841	21,754264	6,009676	-4,438934
11:28:11,00	0,604048	3,272945	-0,125984	-0,976010	-0,079006	-0,249029	-0,061153	0,265908	-0,076714	1,008809	1,193030	-4,477288	-0,830018	-2,660440	-1,269800	-2,709328	19,304913	7,879479	-0,060935	0,260216	-0,078614	21,762888	6,018833	-4,470975	-0,060935	0,260216	-0,078614	21,762888	6,018833	-4,470975
11:28:11,05	0,604048	3,272945	-0,125984	-0,976010	-0,079006	-0,249029	-0,060935	0,260216	-0,078614	1,335894	1,235462	-4,470975	-0,831857	-2,660983	-1,270197	-2,734299	19,280444	7,883640	-0,060935	0,260216	-0,078614	21,762888	6,018833	-4,470975	-0,060935	0,260216	-0,078614	21,762888	6,018833	-4,470975
11:28:11,11	0,604048	3,272945	-0,125984	-0,976010	-0,079006	-0,249029	-0,059545	0,261538	-0,079011	1,233521	1,298320	-4,466814	-0,834196	-2,661152	-1,270196	-2,723587	19,271556	7,882815	-0,059545	0,261538	-0,079011	21,764221	5,972623	-4,466814	-0,059545	0,261538	-0,079011	21,764221	5,972623	-4,466814
11:28:11,16	0,604048	3,272945	-0,125984	-0,976010	-0,079006	-0,249029	-0,059941	0,262359	-0,077035	1,256494	1,256412	-4,427215	-0,828826	-2,662654	-1,269020	-2,702202	19,277044	7,863381	-0,059941	0,262359	-0,077035	21,851697	5,961749	-4,427215	-0,059941	0,262359	-0,077035	21,851697	5,961749	-4,427215
11:28:11,21	0,604048	3,272945	-0,125984	-0,976010	-0,079006	-0,249029	-0,059548	0,262907	-0,078613	1,168415	1,291688	-4,447478	-0,833041	-2,660296	-1,269800	-2,736886	19,288975	7,902976	-0,059548	0,262907	-0,078613	21,806601	5,966181	-4,447478	-0,059548	0,262907	-0,078613	21,806601	5,966181	-4,447478
11:28:11,26	0,604048	3,272945	-0,125984	-0,976010	-0,079006	-0,249029	-0,059548	0,262907	-0,078613	1,168415	1,291688	-4,447478	-0,834273	-2,661458	-1,272901	-2,759433	19,297528	7,924364	-0,059548	0,262907	-0,078613	21,806601	5,966181	-4,447478	-0,059548	0,262907	-0,078613	21,806601	5,966181	-4,447478
11:28:11,31	0,604048	3,272945	-0,125984	-0,976010	-0,079006	-0,249029	-0,057926	0,263393	-0,081714	1,139287	1,352236	-4,426091	-0,822960	-2,693807	-1,252879	-4,202109	18,654624	8,339634	-0,057926	0,263393	-0,081714	21,815609	5,899392	-4,426091	-0,057926	0,263393	-0,081714	21,815609	5,899392	-4,426091
11:28:11,36	0,604048	3,272945	-0,125984	-0,976010	-0,079006	-0,249029	-0,035568	0,237421	-0,061692	1,211717	1,586912	-4,010821	-0,786075	-2,698322	-1,257361	-4,608534	17,284485	8,725037	-0,035568	0,237421	-0,061692	19,849244	4,378963	-4,010821	-0,035568	0,237421	-0,061692	19,849244	4,378963	-4,010821
11:28:11,41	0,604013	3,272958	-0,126000	-0,976004	-0,078973	-0,299072	-0,044349	0,209721	-0,071292	1,289420	1,267570	-3,608849	-0,794580	-2,700052	-1,262479	-4,764558	17,405844	8,741606	-0,044349	0,209721	-0,071292	17,752493	4,748967	-3,608849	-0,044349	0,209721	-0,071292	17,752493	4,748967	-3,608849
11:28:11,46	0,604013	3,272958	-0,126000	-0,976004	-0,078973	-0,299072	-0,044349	0,209721	-0,071292	1,289420	1,267570	-3,608849	-0,792011	-2,697297	-1,263624	-4,661415	17,414467	8,718146	-0,044349	0,209721	-0,071292	17,752493	4,748967	-3,608849	-0,044349	0,209721	-0,071292	17,752493	4,748967	-3,608849
11:28:11,51	0,604013	3,272958	-0,126000	-0,976004	-0,078973	-0,299072	-0,048020	0,208873	-0,072437	1,392535	1,161707	-3,632309	-0,792580	-2,698769	-1,261684	-4,673890	17,452916	8,713163	-0,046460	0,208630	-0,070498	17,809688	4,859897	-3,637291	-0,046460	0,208630	-0,070498	17,809688	4,859897	-3,637291
11:28:11,56	0,604013	3,272958	-0,126000	-0,976004	-0,078973	-0,299072	-0,045997	0,210438	-0,068973	1,295901	1,258034	-3,669010	-0,794377	-2,698266	-1,260159	-4,676730	17,405670	8,681444	-0,045997	0,210438	-0,068973	17,815256	4,868781	-3,669010	-0,045997	0,210438	-0,068973	17,815256	4,868781	-3,669010
11:28:11,61	0,604013	3,272958	-0,126000	-0,976004	-0,078973	-0,299072	-0,050073	0,205900	-0,072786	1,578946	1,070382	-3,602026	-0,788410	-2,697005	-1,263972	-4,632109	17,434302	8,748428	-0,050073	0,205900	-0,072786	17,742125	5,001136	-3,602026	-0,050073	0,205900	-0,072786	17,742125	5,001136	-3,602026
11:28:11,66	0,604013	3,272958	-0,126000	-0,976004	-0,078973	-0,299072	-0,050073	0,205900	-0,072786	1,578946	1,070382	-3,602026	-0,788954	-2,701514	-1,263956	-4,618506	17,417716	8,737294	-0,045896	0,204117	-0,072769	17,687292	4,910504	-3,613161	-0,045896	0,204117	-0,072769	17,687292	4,910504	-3,613161
11:28:11,71	0,604013	3,272958	-0,126000	-0,976004	-0,078973	-0,299072	-0,048774	0,206526	-0,075493	1,526725	1,158166	-3,591964	-0,789601	-2,697817	-1,266680	-4,624445	17,407140	8,758491	-0,048774	0,206526	-0,075493	17,739012	4,986922	-3,591964	-0,048774	0,206526	-0,075493	17,739012	4,986922	-3,591964
11:28:11,76	0,604013	3,272958	-0,126000	-0,976004	-0,078973	-0,299072	-0,048774	0,206526	-0,075493	1,526725	1,158166	-3,591964	-0,792594	-2,697363	-1,262449	-4,673287	17,456100	8,738156	-0,048774	0,206526	-0,075493	17,739012	4,986922	-3,591964	-0,048774	0,206526	-0,075493	17,739012	4,986922	-3,591964
11:28:11,81	0,604013	3,272958	-0,126000	-0,976004	-0,078973	-0,299072	-0,047671	0,209345	-0,071262	1,398108	1,148741	-3,612298	-0,765053	-2,672608	-1,250482	-3,478798	15,495136	9,135406	-0,047671	0,209345	-0,071262	17,831699	4,890916	-3,612298	-0,047671	0,209345	-0,071262	17,831699	4,890916	-3,612298
11:28:11,86	0,604013	3,272958	-0,126000	-0,976004	-0,078973	-0,299072	-0,082880	0,197872	-0,059295	0,893727	1,332830	-3,215049	-0,758699	-2,725266	-1,253240	-6,021936	15,588536	9,508754	-0,082880	0,197872	-0,059295	16,426654	7,838884	-3,215049	-0,082880	0,197872	-0,059295	16,426654	7,838884	-3,215049
11:28:11,91	0,603940	3,273027	-0,125967	-0,976017	-0,079008	-0,349045	-0,040453	0,166039	-0,062053	1,358335	1,289884	-2,841701	-0,761704	-2,722741	-1,260368	-6,097385	15,672997	9,572954	-0,040453	0,166039	-0,062053	14,392411	4,465462	-2,841701	-0,040453	0,166039	-0,062053	14,392411	4,465462	-2,841701
11:28:11,96	0,603940	3,273027	-0,125967	-0,976017	-0,079008	-0,349045	-0,041137	0,169905	-0,069181	1,192753	1,146744	-2,777500	-0,759859	-2,725472	-1,261580	-6,087202	15,703966	9,487280	-0,041137	0,169905	-0,069181	14,530265	4,376017	-2,777500	-0,041137	0,169905	-0,069181	14,530265	4,376017	-2,777500
11:28:12,01	0,603940	3,273027	-0,125967	-0,976017	-0,079008	-0,349045	-0,039695	0,166941	-0,070393	1,378766	1,215079	-2,863174	-0,756853	-2,722325	-1,264265	-6,039146	15,697024	9,518255	-0,039695	0,166941	-0,070393	14,483645	4,331130	-2,863174	-0,039695	0,166941	-0,070393	14,483645	4,331130	-2,863174
11:28:12,06	0,603940	3,273027	-0,125967	-0,976017	-0,079008	-0,349045	-0,046822	0,166218	-0,072714	1,435707	0,896345	-2,856186	-0,755670	-2,719661	-1,263901	-6,032599	15,694801	9,494269	-0,046822	0,166218	-0,072714	14,483859	4,571866	-2,856186	-0,046822	0,166218	-0,072714	14,483859	4,571866	-2,856186
11:28:12,11	0,603940	3,273027	-0,125967	-0,976017	-0,079008	-0,349045	-0,046127	0,167193	-0,068838	1,383856	0,913176	-2,858312	-0,756861	-2,719776	-1,260025	-6,049926	15,703443	9,492142	-0,046127	0,167193	-0,068838	14,508503	4,534112	-2,858312	-0,046127	0,167193	-0,068838	14,508503	4,534112	-2,858312
11:28:12,16	0,603940	3,273027	-0,125967	-0,976017	-0,079008	-0,349045	-0,045097	0,167883	-0,069196	1,379493	0,978155	-2,833716	-0,757973	-2,720323	-1,260382	-6,024261	15,724993	9,516739	-0,045097	0,167883	-0,069196	14,558271	4,518286	-2,833716	-0,045097	0,167883	-0,069196	14,558271	4,518286	-2,833716
11:28:12,21	0,603940	3,273027	-0,125967	-0,976017	-0,079008	-0,349045	-0,039643	0,166734	-0,065680	1,428968	1,266346	-2,837286	-0,759706	-2,725621	-1,256866	-6,025418	15,713847	9,513169	-0,039643	0,166734	-0,065680	14,517614	4,378319	-2,837286	-0,039643	0,166734	-0,065680	14,517614	4,378319	-2,837286
11:28:12,26	0,603940	3,273027	-0,125967	-0,976017	-0,079008	-0,349045	-0,046396	0,168618	-0,071520	1,355677	0,916419	-2,822206	-0,757961	-2,718830	-1,262707	-6,012001	15,734589	9,528248	-0,046396	0,168618	-0,071520	14,592208	4,558532	-2,822206	-0,046396	0,168618	-0,071520	14,592208	4,558532	-2,822206
11:28:12,31	0,603940	3,273027	-0,125967	-0,976017	-0,079008	-0,349045	-0,046396	0,168618	-0,071520	1,355677	0,916419	-2,822206	-0,759735	-2,721870	-1,263502	-6,025756	15,736136	9,499095	-0,046396	0,168618	-0,071520	14,592208	4,558532	-2,822206	-0,046396	0,168618	-0,071520	14,592208	4,558532	-2,822206
11:28:12,36	0,603940	3,273027	-0,125967	-0,976017	-0,079008	-0,349045	-0,040986	0,166766	-0,069165	1,450043	1,222009	-2,835001	-0,759062	-2,724441	-1,260352	-5,991950	15,720764	9,515454	-0,040986	0,166766	-0,069165	14,541178	4,439448	-2,835001	-0,040986	0,166766	-0,069165	14,541178	4,439448	-2,835001
11:28:12,41	0,603940	3,273027	-0,125967	-0,976017	-0,079008	-0,349045	-0,040986	0,166766	-0,069165	1,450043	1,222009	-2,835001	-0,763858	-2,722544	-1,259596	-6,028526	15,728877	9,529617	-0,040986	0,166766	-0,069165	14,541178	4,439448	-2,835001	-0,040986	0,166766	-0,069165	14,541178	4,439448	-2,835001
11:28:12,46	0,603940	3,273027	-0,125967	-0,976017	-0,079008	-0,349045	-0,040231	0,171868	-0,068409	1,173461	1,225539	-2,820837	-0,759056	-2,723823	-1,258820	-5,994658	15,723974	9,490519	-0,040231	0,171868	-0,068409	14,665128	4,383708	-2,820837	-0,040231	0,171868	-0,068409	14,665128	4,383708	-2,820837
11:28:12,51	0,603940	3,273027	-0,125967	-0,976017	-0,079008	-0,349045	-0,041525	0,167070	-0,067633	1,435674	1,190082	-2,859936	-0,758524	-2,722498	-1,259592	-6,022968	15,753731	9,521593	-0,042939	0,167272	-0,068405	14,567623	4,447837	-2,828862	-0,042939	0,167272	-0,068405	14,567623	4,447837	-2,828862
11:28:12,56	0,603940	3,273027	-0,125967	-0,976017	-0,079008	-0,349045	-0,042939	0,167272	-0,068405	1,436782	1,077146	-2,828862	-0,755549	-2,720281	-1,260752	-5,990139	15,720885	9,516907	-0,042939	0,167272	-0,068405	14,567623	4,447837	-2,828862	-0,042939	0,167272	-0,068405	14,567623	4,447837	-2,828862
11:28:12,61	0,603940	3,273027	-0,125967	-0,976017	-0,079008	-0,349045	-0,039656	0,170737	-0,068782	1,250296	1,298416	-2,835847	-0,763166	-2,723608	-1,259969	-5,982316	15,722998	9,514607	-0,039656	0,170737	-0,068782	14,653165	4,411420	-2,835847	-0,039656	0,170737	-0,068782	14,653165	4,411420	-2,835847
11:28:12,66	0,603940	3,273027	-0,125967	-0,976017	-0,079008	-0,349045	-0,039656	0,170737	-0,068782	1,250296	1,298416	-2,835847	-0,764367	-2,723455	-1,263071	-5,987511	15,731461	9,531170	-0,039656	0,170737	-0,068782	14,653165	4,411420	-2,835847	-0,039656	0,170737	-0,068782	14,653165	4,411420	-2,835847
11:28:12,71	0,603940	3,273027	-0,125967	-0,976017	-0,079008	-0,349045	-0,043094	0,171410	-0,066886	1,206844	1,102884	-2,870004	-0,762029	-2,720294	-1,258073	-6,001051	15,724018	9,480451	-0,043094	0,171410	-0,066886	14,662500	4,485802	-2,870004	-0,043094	0,171410	-0,066886	14,662500	4,485802	-2,870004
11:28:12,77	0,603940	3,273027	-0,125967	-0,976017	-0,079008	-0,349045	-0,043094	0,171410	-0,066886	1,206844	1,102884	-2,870004	-0,759634	-2,721819	-1,262706	-5,985894	15,752352	9,498746	-0,043094	0,171410	-0,066886	14,662500	4,485802	-2,870004	-0,043094	0,171410	-0,066886	14,662500	4,485802	-2,870004
11:28:12,82	0,603940	3,273027	-0,125967	-0,976017	-0,079008	-0,349045	-0,045081	0,171161	-0,070758	1,241072	1,014912	-2,857413	-0,760820	-2,718698	-1,261944	-5,977119	15,734765	9,493041	-0,045081	0,171161	-0,070758	14,677173	4,553809	-2,857413	-0,045081	0,171161	-0,070758	14,677173	4,553809	-2,857413
11:28:12,87	0,603940	3,273027	-0,125967	-0,976017	-0,079008	-0,349045	-0,046509	0,169838	-0,069181	1,354897	0,950177	-2,847495	-0,761947	-2,721711	-1,260350	-5,950942	15,704611	9,514420	-0,046509	0,169838	-0,069181	14,687147	4,601141	-2,847495	-0,046509	0,169838	-0,069181	14,687147	4,601141	-2,847495
11:28:12,92	0,603940	3,273027	-0,125967	-0,976017	-0,079008	-0,349045	-0,046509	0,169838	-0,069181	1,354897	0,950177	-2,847495	-0,762583	-2,723168	-1,260787	-5,991620	15,733209	9,467243	-0,046509	0,169838	-0,069181	14,687147	4,601141	-2,847495	-0,046509	0,169838	-0,069181	14,687147	4,601141	-2,847495
11:28:12,97	0,603940	3,273027	-0,125967	-0,976017	-0,079008	-0,349045	-0,040328	0,170452	-0,069601	1,269333	1,250294	-2,883212	-0,759563	-2,722180	-1,263500	-5,970727	15,794453	9,466464	-0,040328	0,170452	-0,069601	14,649789	4,416072	-2,883212	-0,040328	0,170452	-0,069601	14,649789	4,416072	-2,883212
11:28:13,02	0,603940	3,273027	-0,125967	-0,976017	-0,079008	-0,349045	-0,042694	0,168331	-0,072313	1,443113	1,114746	-2,883991	-0,760227	-2,718229	-1,262714	-5,975140	15,745066	9,503681	-0,042694	0,168331	-0,072313	14,657067	4,466236	-2,883991	-0,042694	0,168331	-0,072313	14,657067	4,466236	-2,883991
11:28:13,07	0,603940	3,273027	-0,125967	-0,976017	-0,079008	-0,349045	-0,045784	0,170882	-0,071527	1,265472	0,974956	-2,846773	-0,760035	-2,721865	-1,263609	-5,984210	15,743289	9,503756	-0,042731	0,168897	-0,072422	14,621029	4,481123	-2,846698	-0,042731	0,168897	-0,072422	14,621029	4,481123	-2,846698
11:28:13,12	0,603940	3,273027	-0,125967	-0,976017	-0,079008	-0,349045	-0,042731	0,168897	-0,072422	1,362603	1,126726	-2,846698	-0,760828	-2,720692	-1,261940	-5,986216	15,734882	9,492839	-0,042731	0,168897	-0,072422	14,621029	4,481123	-2,846698	-0,042731	0,168897	-0,072422	14,621029	4,481123	-2,846698
11:28:13,17	0,603940	3,273027	-0,125967	-0,976017	-0,079008	-0,349045	-0,044266	0,170614	-0,073083	1,312099	1,053350	-2,864761	-0,759605	-2,717884	-1,262299	-5,956643	15,745690	9,527644	-0,044266	0,170614	-0,073083	14,705312	4,528235	-2,864761	-0,044266	0,170614	-0,073083	14,705312	4,528235	-2,864761
11:28:13,22	0,603940	3,273027	-0,125967	-0,976017	-0,079008	-0,349045	-0,044000	0,171801	-0,070346	1,239199	1,088950	-2,847988	-0,761915	-2,719314	-1,261533	-5,945994	15,753069	9,502467	-0,044000	0,171801	-0,070346	14,725551	4,542954	-2,847988	-0,044000	0,171801	-0,070346	14,725551	4,542954	-2,847988
11:28:13,27	0,603940	3,273027	-0,125967	-0,976017	-0,079008	-0,349045	-0,044000	0,171801	-0,070346	1,239199	1,088950	-2,847988	-0,762672	-2,722548	-1,260368	-5,963397	15,741986	9,494915	-0,044000	0,171801	-0,070346	14,725551	4,542954	-2,847988	-0,044000	0,171801	-0,070346	14,725551	4,542954	-2,847988
11:28:13,32	0,603940	3,273027	-0,125967	-0,976017	-0,079008	-0,349045	-0,040821	0,170839	-0,069181	1,270891	1,244724	-2,855540	-0,748546	-2,738599	-1,249328	-6,774719	14,927230	9,900504	-0,040821	0,170839	-0,069181	14,681775	4,449183	-2,855540	-0,040821	0,170839	-0,069181	14,681775	4,449183	-2,855540
11:28:13,37	0,603940	3,273027	-0,125967	-0,976017	-0,079008	-0,349045	-0,033984	0,150580	-0,058141	1,213112	1,305031	-2,449951	-0,714169	-2,737143	-1,255503	-6,856261	13,399412	10,286267	-0,033984	0,150580	-0,058141	13,033644	3,972740	-2,449951	-0,033984	0,150580	-0,058141	13,033644	3,972740	-2,449951
11:28:13,42	0,603928	3,273012	-0,126023	-0,976002	-0,079004	-0,399061	-0,052433	0,121537	-0,064316	1,359454	1,038937	-2,064187	-0,708563	-2,728127	-1,255623	-6,502739	13,260636	10,295103	-0,052433	0,121537	-0,064316	10,900102	5,154950	-2,064187	-0,052433	0,121537	-0,064316	10,900102	5,154950	-2,064187
11:28:13,47	0,603928	3,273012	-0,126023	-0,976002	-0,079004	-0,399061	-0,063044	0,121191	-0,064437	1,434043	0,862725	-2,055351	-0,714429	-2,730811	-1,257942	-6,498011	13,277427	10,305282	-0,063044	0,121191	-0,064437	10,947500	5,811682	-2,055351	-0,063044	0,121191	-0,064437	10,947500	5,811682	-2,055351
11:28:13,52	0,603928	3,273012	-0,126023	-0,976002	-0,079004	-0,399061	-0,057787	0,124928	-0,066756	1,256607	1,131796	-2,045173	-0,714953	-2,728021	-1,256371	-6,456797	13,263742	10,318323	-0,059941	0,126777	-0,065185	11,121193	5,767688	-2,032132	-0,059941	0,126777	-0,065185	11,121193	5,767688	-2,032132
11:28:13,57	0,603928	3,273012	-0,126023	-0,976002	-0,079004	-0,399061	-0,059941	0,126777	-0,065185	1,169226	1,062311	-2,032132	-0,711906	-2,725663	-1,256744	-6,400765	13,256845	10,313784	-0,059941	0,126777	-0,065185	11,121193	5,767688	-2,032132	-0,059941	0,126777	-0,065185	11,121193	5,767688	-2,032132
11:28:13,62	0,603928	3,273012	-0,126023	-0,976002	-0,079004	-0,399061	-0,063160	0,117497	-0,065140	1,690012	0,987283	-2,061275	-0,705307	-2,729873	-1,256326	-6,357717	13,250678	10,289180	-0,063160	0,117497	-0,065140	10,913500	5,945318	-2,061275	-0,063160	0,117497	-0,065140	10,913500	5,945318	-2,061275
11:28:13,67	0,603928	3,273012	-0,126023	-0,976002	-0,079004	-0,399061	-0,063160	0,117497	-0,065140	1,690012	0,987283	-2,061275	-0,711169	-2,725506	-1,255162	-6,331886	13,247710	10,307126	-0,064011	0,124757	-0,063975	11,116255	5,991721	-2,043328	-0,064011	0,124757	-0,063975	11,116255	5,991721	-2,043328
11:28:13,72	0,603928	3,273012	-0,126023	-0,976002	-0,079004	-0,399061	-0,058914	0,122530	-0,067840	1,428430	1,214984	-2,032022	-0,711788	-2,731034	-1,259026	-6,351646	13,247343	10,318432	-0,058914	0,122530	-0,067840	11,047028	5,839732	-2,032022	-0,058914	0,122530	-0,067840	11,047028	5,839732	-2,032022
11:28:13,77	0,603928	3,273012	-0,126023	-0,976002	-0,079004	-0,399061	-0,058914	0,122530	-0,067840	1,428430	1,214984	-2,032022	-0,708874	-2,727859	-1,259039	-6,359991	13,253420	10,319695	-0,058914	0,122530	-0,067840	11,047028	5,839732	-2,032022	-0,058914	0,122530	-0,067840	11,047028	5,839732	-2,032022
11:28:13,82	0,603928	3,273012	-0,126023	-0,976002	-0,079004	-0,399061	-0,063121	0,121594	-0,067852	1,478189	0,985976	-2,030760	-0,689884	-2,741985	-1,240998	-7,198263	12,114065	10,747964	-0,063121	0,121594	-0,067852	11,023315	5,940941	-2,030760	-0,063121	0,121594	-0,067852	11,023315	5,940941	-2,030760
11:28:13,87	0,603928	3,273012	-0,126023	-0,976002	-0,079004	-0,399061	-0,060382	0,098084	-0,049811	1,294839	0,972083	-1,602491	-0,692568	-2,797456	-1,248407	-9,832937	12,409492	11,152590	-0,060382	0,098084	-0,049811	8,994467	5,712087	-1,602491	-0,060382	0,098084	-0,049811	8,994467	5,712087	-1,602491
11:28:13,92	0,603952	3,272937	-0,125969	-0,975997	-0,079005	-0,449078	-0,008377	0,073932	-0,068510	1,488616	1,238143	-1,220520	-0,694970	-2,799099	-1,259697	-9,840882	12,413326	11,129935	-0,008377	0,073932	-0,068510	7,292290	1,895748	-1,220520	-0,008377	0,073932	-0,068510	7,292290	1,895748	-1,220520
11:28:13,97	0,603952	3,272937	-0,125969	-0,975997	-0,079005	-0,449078	-0,010025	0,074627	-0,069681	1,552005	1,189056	-1,266621	-0,696663	-2,794541	-1,260495	-9,808914	12,453362	11,112377	-0,010025	0,074627	-0,069681	7,410202	1,976048	-1,266621	-0,010025	0,074627	-0,069681	7,410202	1,976048	-1,266621
11:28:14,02	0,603952	3,272937	-0,125969	-0,975997	-0,079005	-0,449078	-0,010025	0,074627	-0,069681	1,552005	1,189056	-1,266621	-0,694189	-2,794588	-1,260841	-9,746845	12,439542	11,126463	-0,010025	0,074627	-0,069681	7,410202	1,976048	-1,266621	-0,010025	0,074627	-0,069681	7,410202	1,976048	-1,266621
11:28:14,07	0,603952	3,272937	-0,125969	-0,975997	-0,079005	-0,449078	-0,007965	0,078350	-0,069775	1,314113	1,266722	-1,225158	-0,699002	-2,797247	-1,260962	-9,807091	12,457603	11,125297	-0,007965	0,078350	-0,069775	7,464611	1,891941	-1,225158	-0,007965	0,078350	-0,069775	7,464611	1,891941	-1,225158
11:28:14,12	0,603952	3,272937	-0,125969	-0,975997	-0,079005	-0,449078	-0,012367	0,073854	-0,069663	1,605951	1,107236	-1,261908	-0,692908	-2,795683	-1,260850	-9,717947	12,473163	11,088546	-0,012367	0,073854	-0,069663	7,403516	2,078016	-1,261908	-0,012367	0,073854	-0,069663	7,403516	2,078016	-1,261908
11:28:14,17	0,603952	3,272937	-0,125969	-0,975997	-0,079005	-0,449078	-0,012367	0,073854	-0,069663	1,605951	1,107236	-1,261908	-0,693388	-2,793513	-1,261100	-9,700460	12,460118	11,103682	-0,012367	0,073854	-0,069663	7,403516	2,078016	-1,261908	-0,012367	0,073854	-0,069663	7,403516	2,078016	-1,261908
11:28:14,22	0,603952	3,272937	-0,125969	-0,975997	-0,079005	-0,449078	-0,013545	0,077999	-0,070056	1,397340	1,018839	-1,231825	-0,695908	-2,792590	-1,261243	-9,737980	12,492731	11,118629	-0,013545	0,077999	-0,070056	7,520288	2,082104	-1,231825	-0,013545	0,077999	-0,070056	7,520288	2,082104	-1,231825
11:28:14,27	0,603952	3,272937	-0,125969	-0,975997	-0,079005	-0,449078	-0,013545	0,077999	-0,070056	1,397340	1,018839	-1,231825	-0,697607	-2,794640	-1,259684	-9,707260	12,465090	11,096501	-0,013545	0,077999	-0,070056	7,520288	2,082104	-1,231825	-0,013545	0,077999	-0,070056	7,520288	2,082104	-1,231825
11:28:14,32	0,603952	3,272937	-0,125969	-0,975997	-0,079005	-0,449078	-0,011719	0,075373	-0,066916	1,562706	1,180377	-1,254319	-0,699939	-2,794364	-1,263157	-9,695045	12,495053	11,128158	-0,011719	0,075373	-0,066916	7,479506	2,100312	-1,254319	-0,011719	0,075373	-0,066916	7,479506	2,100312	-1,254319
11:28:14,37	0,603952	3,272937	-0,125969	-0,975997	-0,079005	-0,449078	-0,016384	0,078112	-0,070789	1,415280	0,955769	-1,212966	-0,694586	-2,790074	-1,261976	-9,652826	12,471064	11,137488	-0,016384	0,078112	-0,070789	7,547093	2,241926	-1,212966	-0,016384	0,078112	-0,070789	7,547093	2,241926	-1,212966
11:28:14,42	0,603952	3,272937	-0,125969	-0,975997	-0,079005	-0,449078	-0,016384	0,078112	-0,070789	1,415280	0,955769	-1,212966	-0,695737	-2,790131	-1,262771	-9,641641	12,469791	11,108538	-0,016384	0,078112	-0,070789	7,547093	2,241926	-1,212966	-0,016384	0,078112	-0,070789	7,547093	2,241926	-1,212966
11:28:14,47	0,603952	3,272937	-0,125969	-0,975997	-0,079005	-0,449078	-0,011663	0,078083	-0,067708	1,422597	1,176670	-1,258716	-0,696921	-2,794178	-1,258895	-9,671246	12,488365	11,091738	-0,011663	0,078083	-0,067708	7,552080	2,092211	-1,258716	-0,011663	0,078083	-0,067708	7,552080	2,092211	-1,258716
11:28:14,52	0,603952	3,272937	-0,125969	-0,975997	-0,079005	-0,449078	-0,011663	0,078083	-0,067708	1,422597	1,176670	-1,258716	-0,695686	-2,792701	-1,261207	-9,636395	12,492669	11,103048	-0,011663	0,078083	-0,067708	7,552080	2,092211	-1,258716	-0,011663	0,078083	-0,067708	7,552080	2,092211	-1,258716
11:28:14,57	0,603952	3,272937	-0,125969	-0,975997	-0,079005	-0,449078	-0,013560	0,077751	-0,070020	1,460974	1,106075	-1,247407	-0,694559	-2,792813	-1,260825	-9,653807	12,471193	11,102484	-0,013560	0,077751	-0,070020	7,564455	2,170502	-1,247407	-0,013560	0,077751	-0,070020	7,564455	2,170502	-1,247407
11:28:14,62	0,603952	3,272937	-0,125969	-0,975997	-0,079005	-0,449078	-0,009875	0,076318	-0,067696	1,512386	1,290818	-1,269236	-0,696288	-2,796609	-1,258883	-9,653903	12,476107	11,081219	-0,009875	0,076318	-0,067696	7,503387	2,065967	-1,269236	-0,009875	0,076318	-0,067696	7,503387	2,065967	-1,269236
11:28:14,67	0,603952	3,272937	-0,125969	-0,975997	-0,079005	-0,449078	-0,010200	0,080574	-0,068868	1,343650	1,236199	-1,252111	-0,695706	-2,787164	-1,262387	-9,634030	12,511802	11,114863	-0,010200	0,080574	-0,068868	7,668696	2,036865	-1,252111	-0,010200	0,080574	-0,068868	7,668696	2,036865	-1,252111
11:28:14,72	0,603952	3,272937	-0,125969	-0,975997	-0,079005	-0,449078	-0,010200	0,080574	-0,068868	1,343650	1,236199	-1,252111	-0,693908	-2,794153	-1,261968	-9,637582	12,507525	11,113781	-0,010200	0,080574	-0,068868	7,668696	2,036865	-1,252111	-0,010200	0,080574	-0,068868	7,668696	2,036865	-1,252111
11:28:14,77	0,603952	3,272937	-0,125969	-0,975997	-0,079005	-0,449078	-0,013191	0,075485	-0,070781	1,591085	1,116786	-1,236673	-0,693899	-2,791886	-1,262766	-9,638776	12,539787	11,101115	-0,013191	0,075485	-0,070781	7,516675	2,152278	-1,236673	-0,013191	0,075485	-0,070781	7,516675	2,152278	-1,236673
11:28:14,82	0,603952	3,272937	-0,125969	-0,975997	-0,079005	-0,449078	-0,015159	0,076611	-0,071579	1,559892	0,997305	-1,249340	-0,698757	-2,791160	-1,260945	-9,694552	12,505842	11,114507	-0,015159	0,076611	-0,071579	7,573848	2,187256	-1,249340	-0,015159	0,076611	-0,071579	7,573848	2,187256	-1,249340
11:28:14,87	0,603952	3,272937	-0,125969	-0,975997	-0,079005	-0,449078	-0,013359	0,081181	-0,069758	1,264965	1,059578	-1,235947	-0,694518	-2,788954	-1,262781	-9,642341	12,532535	11,101256	-0,013359	0,081181	-0,069758	7,637669	2,108223	-1,235947	-0,013359	0,081181	-0,069758	7,637669	2,108223	-1,235947
11:28:14,92	0,603952	3,272937	-0,125969	-0,975997	-0,079005	-0,449078	-0,017809	0,076737	-0,068099	1,543051	0,891387	-1,276150	-0,692683	-2,789528	-1,259286	-9,616306	12,514952	11,074305	-0,017809	0,076737	-0,068099	7,566924	2,289355	-1,276150	-0,017809	0,076737	-0,068099	7,566924	2,289355	-1,276150
11:28:14,97	0,603952	3,272937	-0,125969	-0,975997	-0,079005	-0,449078	-0,017809	0,076737	-0,068099	1,543051	0,891387	-1,276150	-0,694429	-2,794191	-1,262741	-9,592094	12,464690	11,092935	-0,017809	0,076737	-0,068099	7,566924	2,289355	-1,276150	-0,017809	0,076737	-0,068099	7,566924	2,289355	-1,276150
11:28:15,02	0,603952	3,272937	-0,125969	-0,975997	-0,079005	-0,449078	-0,012898	0,075918	-0,071554	1,554218	1,192842	-1,257519	-0,695037	-2,790963	-1,260796	-9,605920	12,502932	11,122564	-0,012898	0,075918	-0,071554	7,513797	2,205321	-1,257519	-0,012898	0,075918	-0,071554	7,513797	2,205321	-1,257519
11:28:15,08	0,603952	3,272937	-0,125969	-0,975997	-0,079005	-0,449078	-0,016352	0,080213	-0,066835	1,353806	0,941940	-1,249200	-0,698044	-2,794567	-1,261597	-9,650672	12,519553	11,103609	-0,016352	0,080213	-0,066835	7,650502	2,225545	-1,249200	-0,016352	0,080213	-0,066835	7,650502	2,225545	-1,249200
11:28:15,13	0,603952	3,272937	-0,125969	-0,975997	-0,079005	-0,449078	-0,011005	0,080361	-0,067310	1,320314	1,230784	-1,254557	-0,699223	-2,793608	-1,258497	-9,645902	12,492420	11,095897	-0,011005	0,080361	-0,067310	7,628637	2,094708	-1,254557	-0,011005	0,080361	-0,067310	7,628637	2,094708	-1,254557
11:28:15,18	0,603952	3,272937	-0,125969	-0,975997	-0,079005	-0,449078	-0,011005	0,080361	-0,067310	1,320314	1,230784	-1,254557	-0,697957	-2,793461	-1,260924	-9,662367	12,478320	11,107023	-0,011005	0,080361	-0,067310	7,628637	2,094708	-1,254557	-0,011005	0,080361	-0,067310	7,628637	2,094708	-1,254557
11:28:15,23	0,603952	3,272937	-0,125969	-0,975997	-0,079005	-0,449078	-0,011766	0,079338	-0,069738	1,353054	1,184041	-1,243432	-0,676711	-2,803253	-1,241237	-10,041490	11,390203	11,439380	-0,011766	0,079338	-0,069738	7,581090	2,107646	-1,243432	-0,011766	0,079338	-0,069738	7,581090	2,107646	-1,243432
11:28:15,28	0,603952	3,272937	-0,125969	-0,975997	-0,079005	-0,449078	-0,072703	0,031511	-0,057032	1,474967	0,964907	-0,473133	-0,626069	-2,764602	-1,248218	-8,290488	8,955283	11,877322	-0,072703	0,031511	-0,057032	3,948572	6,672081	-0,473133	-0,072703	0,031511	-0,057032	3,948572	6,672081	-0,473133
11:28:15,33	0,604011	3,272980	-0,125988	-0,976003	-0,079013	-0,499024	-0,077279	0,033368	-0,065238	1,394955	0,947236	-0,454646	-0,625389	-2,759710	-1,256425	-8,091428	8,859458	11,895809	-0,077279	0,033368	-0,065238	4,014322	7,013660	-0,454646	-0,077279	0,033368	-0,065238	4,014322	7,013660	-0,454646
11:28:15,38	0,604011	3,272980	-0,125988	-0,976003	-0,079013	-0,499024	-0,076057	0,033283	-0,065224	1,404958	1,034573	-0,455376	-0,625927	-2,760811	-1,256411	-8,068037	8,852422	11,895078	-0,076057	0,033283	-0,065224	4,017680	7,005043	-0,455376	-0,076057	0,033283	-0,065224	4,017680	7,005043	-0,455376
11:28:15,43	0,604011	3,272980	-0,125988	-0,976003	-0,079013	-0,499024	-0,076057	0,033283	-0,065224	1,404958	1,034573	-0,455376	-0,623501	-2,757281	-1,256785	-8,029500	8,867592	11,906029	-0,076057	0,033283	-0,065224	4,017680	7,005043	-0,455376	-0,076057	0,033283	-0,065224	4,017680	7,005043	-0,455376
11:28:15,48	0,604011	3,272980	-0,125988	-0,976003	-0,079013	-0,499024	-0,079429	0,029717	-0,066772	1,630583	0,861144	-0,462269	-0,621153	-2,759674	-1,257959	-8,046285	8,886295	11,888185	-0,079429	0,029717	-0,066772	3,963401	7,096296	-0,462269	-0,079429	0,029717	-0,066772	3,963401	7,096296	-0,462269
11:28:15,53	0,604011	3,272980	-0,125988	-0,976003	-0,079013	-0,499024	-0,079429	0,029717	-0,066772	1,630583	0,861144	-0,462269	-0,622916	-2,758076	-1,257198	-8,044557	8,890890	11,878093	-0,079429	0,029717	-0,066772	3,963401	7,096296	-0,462269	-0,079429	0,029717	-0,066772	3,963401	7,096296	-0,462269
11:28:15,58	0,604011	3,272980	-0,125988	-0,976003	-0,079013	-0,499024	-0,079829	0,029878	-0,067105	1,617803	0,897509	-0,415066	-0,621092	-2,759246	-1,258292	-7,998962	8,853887	11,935389	-0,079829	0,029878	-0,067105	3,963265	7,164093	-0,415066	-0,079829	0,029878	-0,067105	3,963265	7,164093	-0,415066
11:28:15,63	0,604011	3,272980	-0,125988	-0,976003	-0,079013	-0,499024	-0,079323	0,032969	-0,067149	1,482158	0,902168	-0,457881	-0,624022	-2,758140	-1,258336	-8,005200	8,886424	11,892574	-0,079323	0,032969	-0,067149	4,070221	7,129006	-0,457881	-0,079323	0,032969	-0,067149	4,070221	7,129006	-0,457881
11:28:15,68	0,604011	3,272980	-0,125988	-0,976003	-0,079013	-0,499024	-0,079323	0,032969	-0,067149	1,482158	0,902168	-0,457881	-0,621594	-2,755885	-1,256764	-7,978155	8,917946	11,907638	-0,079323	0,032969	-0,067149	4,070221	7,129006	-0,457881	-0,079323	0,032969	-0,067149	4,070221	7,129006	-0,457881
11:28:15,73	0,604011	3,272980	-0,125988	-0,976003	-0,079013	-0,499024	-0,082489	0,031994	-0,065577	1,573688	0,745169	-0,442816	-0,623703	-2,800538	-1,232767	-10,113856	8,727252	12,304037	-0,082489	0,031994	-0,065577	4,085201	7,220579	-0,442816	-0,082489	0,031994	-0,065577	4,085201	7,220579	-0,442816
11:28:15,78	0,604011	3,272980	-0,125988	-0,976003	-0,079013	-0,499024	-0,042764	0,011494	-0,041581	1,406696	1,056655	-0,046418	-0,610938	-2,828769	-1,251491	-11,435288	8,145154	12,704474	-0,042764	0,011494	-0,041581	2,308951	4,413639	-0,046418	-0,042764	0,011494	-0,041581	2,308951	4,413639	-0,046418
11:28:15,83	0,603926	3,272968	-0,125992	-0,975989	-0,078998	-0,549042	-0,024698	-0,013677	-0,060304	1,550724	1,142747	0,354019	-0,613284	-2,825123	-1,259073	-11,660909	8,292935	12,736867	-0,024698	-0,013677	-0,060304	0,477112	3,081543	0,354019	-0,024698	-0,013677	-0,060304	0,477112	3,081543	0,354019
11:28:15,88	0,603926	3,272968	-0,125992	-0,975989	-0,078998	-0,549042	-0,026682	-0,009822	-0,067886	1,365435	0,770274	0,386413	-0,613673	-2,828875	-1,252062	-11,580818	8,247213	12,686083	-0,026682	-0,009822	-0,067886	0,594441	2,864846	0,386413	-0,026682	-0,009822	-0,067886	0,594441	2,864846	0,386413
11:28:15,93	0,603926	3,272968	-0,125992	-0,975989	-0,078998	-0,549042	-0,023239	-0,011361	-0,060875	1,445929	1,041572	0,335628	-0,614856	-2,827240	-1,255159	-11,579408	8,275066	12,713109	-0,023239	-0,011361	-0,060875	0,554098	2,865807	0,335628	-0,023239	-0,011361	-0,060875	0,554098	2,865807	0,335628
11:28:15,98	0,603926	3,272968	-0,125992	-0,975989	-0,078998	-0,549042	-0,024062	-0,009519	-0,063973	1,374975	0,986030	0,362655	-0,617681	-2,827426	-1,257503	-11,534993	8,307601	12,675844	-0,024062	-0,009519	-0,063973	0,627735	2,874932	0,362655	-0,024062	-0,009519	-0,063973	0,627735	2,874932	0,362655
11:28:16,03	0,603926	3,272968	-0,125992	-0,975989	-0,078998	-0,549042	-0,023556	-0,008579	-0,065905	1,358945	1,052381	0,348860	-0,615923	-2,827209	-1,257091	-11,528307	8,283494	12,699315	-0,023556	-0,008579	-0,065905	0,685494	2,901564	0,348860	-0,023556	-0,008579	-0,065905	0,685494	2,901564	0,348860
11:28:16,08	0,603926	3,272968	-0,125992	-0,975989	-0,078998	-0,549042	-0,023556	-0,008579	-0,065905	1,358945	1,052381	0,348860	-0,611135	-2,822221	-1,255543	-11,494471	8,313983	12,690878	-0,023556	-0,008579	-0,065905	0,685494	2,901564	0,348860	-0,023556	-0,008579	-0,065905	0,685494	2,901564	0,348860
11:28:16,13	0,603926	3,272968	-0,125992	-0,975989	-0,078998	-0,549042	-0,030270	-0,010232	-0,064356	1,488223	0,717316	0,340424	-0,611160	-2,820896	-1,256696	-11,494181	8,304188	12,715681	-0,030270	-0,010232	-0,064356	0,685012	3,093541	0,340424	-0,030270	-0,010232	-0,064356	0,685012	3,093541	0,340424
11:28:16,18	0,603926	3,272968	-0,125992	-0,975989	-0,078998	-0,549042	-0,031405	-0,009548	-0,065509	1,444298	0,663477	0,365226	-0,617537	-2,824607	-1,257492	-11,471260	8,336589	12,666864	-0,031405	-0,009548	-0,065509	0,694810	3,128751	0,365226	-0,031405	-0,009548	-0,065509	0,694810	3,128751	0,365226
11:28:16,23	0,603926	3,272968	-0,125992	-0,975989	-0,078998	-0,549042	-0,025003	-0,005881	-0,066305	1,293165	1,000022	0,316409	-0,612324	-2,821283	-1,259430	-11,496179	8,335338	12,698724	-0,025003	-0,005881	-0,066305	0,831491	2,962753	0,316409	-0,025003	-0,005881	-0,066305	0,831491	2,962753	0,316409
11:28:16,28	0,603926	3,272968	-0,125992	-0,975989	-0,078998	-0,549042	-0,030488	-0,008733	-0,068244	1,427935	0,693853	0,348270	-0,611063	-2,824860	-1,253949	-11,472568	8,327176	12,713952	-0,030488	-0,008733	-0,068244	0,742366	3,087147	0,348270	-0,030488	-0,008733	-0,068244	0,742366	3,087147	0,348270
11:28:16,33	0,603926	3,272968	-0,125992	-0,975989	-0,078998	-0,549042	-0,028021	-0,011614	-0,062762	1,582474	0,846661	0,363498	-0,607467	-2,829608	-1,257843	-11,443107	8,288671	12,651716	-0,028021	-0,011614	-0,062762	0,670761	3,046303	0,363498	-0,028021	-0,011614	-0,062762	0,670761	3,046303	0,363498
11:28:16,38	0,603926	3,272968	-0,125992	-0,975989	-0,078998	-0,549042	-0,023911	-0,008528	-0,067460	1,418782	1,051671	0,321779	-0,612767	-2,821299	-1,255532	-11,433512	8,321806	12,675815	-0,023911	-0,008528	-0,067460	0,749372	2,928673	0,321779	-0,023911	-0,008528	-0,067460	0,749372	2,928673	0,321779
11:28:16,43	0,603926	3,272968	-0,125992	-0,975989	-0,078998	-0,549042	-0,023911	-0,008528	-0,067460	1,418782	1,051671	0,321779	-0,613908	-2,823906	-1,258228	-11,417202	8,323931	12,686462	-0,023911	-0,008528	-0,067460	0,749372	2,928673	0,321779	-0,023911	-0,008528	-0,067460	0,749372	2,928673	0,321779
11:28:16,48	0,603926	3,272968	-0,125992	-0,975989	-0,078998	-0,549042	-0,027424	-0,008673	-0,067041	1,454408	0,927245	0,336008	-0,610975	-2,820173	-1,255929	-11,422796	8,329995	12,662150	-0,032124	-0,009346	-0,064742	0,758187	3,196727	0,311695	-0,032124	-0,009346	-0,064742	0,758187	3,196727	0,311695
11:28:16,53	0,603926	3,272968	-0,125992	-0,975989	-0,078998	-0,549042	-0,032124	-0,009346	-0,064742	1,491873	0,674999	0,311695	-0,612179	-2,821623	-1,258606	-11,418166	8,302934	12,710893	-0,032124	-0,009346	-0,064742	0,758187	3,196727	0,311695	-0,032124	-0,009346	-0,064742	0,758187	3,196727	0,311695
11:28:16,58	0,603926	3,272968	-0,125992	-0,975989	-0,078998	-0,549042	-0,030266	-0,009029	-0,067419	1,454226	0,789155	0,360438	-0,613268	-2,823699	-1,257031	-11,387873	8,311605	12,709405	-0,030266	-0,009029	-0,067419	0,745488	3,165029	0,360438	-0,030266	-0,009029	-0,067419	0,745488	3,165029	0,360438
11:28:16,63	0,603926	3,272968	-0,125992	-0,975989	-0,078998	-0,549042	-0,027924	-0,009124	-0,065844	1,481846	0,932828	0,358950	-0,614523	-2,822071	-1,255598	-11,429367	8,317871	12,670424	-0,027924	-0,009124	-0,065844	0,765614	3,124871	0,358950	-0,027924	-0,009124	-0,065844	0,765614	3,124871	0,358950
11:28:16,68	0,603926	3,272968	-0,125992	-0,975989	-0,078998	-0,549042	-0,028706	-0,007223	-0,064411	1,367667	0,853092	0,319969	-0,612962	-2,822056	-1,255256	-11,401229	8,354513	12,675409	-0,028706	-0,007223	-0,064411	0,800673	3,106527	0,319969	-0,028706	-0,007223	-0,064411	0,800673	3,106527	0,319969
11:28:16,73	0,603926	3,272968	-0,125992	-0,975989	-0,078998	-0,549042	-0,029063	-0,006454	-0,064350	1,360660	0,862820	0,295766	-0,611548	-2,822578	-1,255902	-11,416758	8,323072	12,680775	-0,029063	-0,006454	-0,064350	0,854046	3,144237	0,295766	-0,029063	-0,006454	-0,064350	0,854046	3,144237	0,295766
11:28:16,78	0,603926	3,272968	-0,125992	-0,975989	-0,078998	-0,549042	-0,029117	-0,005653	-0,064362	1,310894	0,821108	0,306199	-0,615677	-2,820930	-1,255549	-11,426123	8,344688	12,656654	-0,029117	-0,005653	-0,064362	0,867115	3,106827	0,306199	-0,029117	-0,005653	-0,064362	0,867115	3,106827	0,306199
11:28:16,83	0,603926	3,272968	-0,125992	-0,975989	-0,078998	-0,549042	-0,029839	-0,008960	-0,063418	1,492892	0,823600	0,319795	-0,612452	-2,821958	-1,254604	-11,386454	8,333390	12,670250	-0,029839	-0,008960	-0,063418	0,789537	3,165947	0,319795	-0,029839	-0,008960	-0,063418	0,789537	3,165947	0,319795
11:28:16,88	0,603926	3,272968	-0,125992	-0,975989	-0,078998	-0,549042	-0,030449	-0,010308	-0,065126	1,543142	0,751114	0,311944	-0,610980	-2,822104	-1,256313	-11,431665	8,336584	12,662399	-0,030449	-0,010308	-0,065126	0,733979	3,141368	0,311944	-0,030449	-0,010308	-0,065126	0,733979	3,141368	0,311944
11:28:16,93	0,603926	3,272968	-0,125992	-0,975989	-0,078998	-0,549042	-0,029624	-0,008799	-0,063943	1,460691	0,829560	0,319648	-0,612699	-2,822065	-1,255130	-11,402910	8,315351	12,670102	-0,029624	-0,008799	-0,063943	0,769942	3,155011	0,319648	-0,029624	-0,008799	-0,063943	0,769942	3,155011	0,319648
11:28:16,98	0,603926	3,272968	-0,125992	-0,975989	-0,078998	-0,549042	-0,025680	-0,008229	-0,067041	1,416001	0,980683	0,355563	-0,615165	-2,825195	-1,258228	-11,457146	8,329336	12,706018	-0,025680	-0,008229	-0,067041	0,770063	2,996535	0,355563	-0,025680	-0,008229	-0,067041	0,770063	2,996535	0,355563
11:28:17,03	0,603926	3,272968	-0,125992	-0,975989	-0,078998	-0,549042	-0,027373	-0,008913	-0,065661	1,471709	0,945959	0,350631	-0,613726	-2,824070	-1,256848	-11,400904	8,320090	12,701086	-0,027373	-0,008913	-0,065661	0,772038	3,094738	0,350631	-0,027373	-0,008913	-0,065661	0,772038	3,094738	0,350631
11:28:17,08	0,603926	3,272968	-0,125992	-0,975989	-0,078998	-0,549042	-0,027373	-0,008913	-0,065661	1,471709	0,945959	0,350631	-0,615072	-2,823969	-1,254735	-11,423015	8,339041	12,684670	-0,027373	-0,008913	-0,065661	0,772038	3,094738	0,350631	-0,027373	-0,008913	-0,065661	0,772038	3,094738	0,350631
11:28:17,13	0,603926	3,272968	-0,125992	-0,975989	-0,078998	-0,549042	-0,026580	-0,006565	-0,065875	1,355061	1,026262	0,309591	-0,616155	-2,823584	-1,257062	-11,364363	8,305257	12,660045	-0,026580	-0,006565	-0,065875	0,839672	3,112784	0,309591	-0,026580	-0,006565	-0,065875	0,839672	3,112784	0,309591
11:28:17,18	0,603926	3,272968	-0,125992	-0,975989	-0,078998	-0,549042	-0,025292	-0,011021	-0,065667	1,593204	1,056836	0,320267	-0,612941	-2,826927	-1,256853	-11,392656	8,329058	12,670721	-0,025292	-0,011021	-0,065667	0,728071	3,042248	0,320267	-0,025292	-0,011021	-0,065667	0,728071	3,042248	0,320267
11:28:17,23	0,603926	3,272968	-0,125992	-0,975989	-0,078998	-0,549042	-0,025221	-0,007351	-0,063574	1,437132	1,031885	0,281439	-0,616155	-2,825153	-1,254761	-11,400063	8,373483	12,631894	-0,025221	-0,007351	-0,063574	0,860097	3,011746	0,281439	-0,025221	-0,007351	-0,063574	0,860097	3,011746	0,281439
11:28:17,28	0,603926	3,272968	-0,125992	-0,975989	-0,078998	-0,549042	-0,028252	-0,006909	-0,067044	1,410096	0,878124	0,332432	-0,615022	-2,822308	-1,258231	-11,398785	8,368028	12,682887	-0,028252	-0,006909	-0,067044	0,867708	3,095894	0,332432	-0,028252	-0,006909	-0,067044	0,867708	3,095894	0,332432
11:28:17,33	0,603926	3,272968	-0,125992	-0,975989	-0,078998	-0,549042	-0,026713	-0,009098	-0,067413	1,463547	0,987115	0,344941	-0,613896	-2,824735	-1,258600	-11,403888	8,301274	12,695396	-0,026713	-0,009098	-0,067413	0,749345	3,084065	0,344941	-0,026713	-0,009098	-0,067413	0,749345	3,084065	0,344941
11:28:17,38	0,603926	3,272968	-0,125992	-0,975989	-0,078998	-0,549042	-0,033555	-0,007045	-0,069104	1,410556	0,611850	0,324760	-0,612253	-2,817783	-1,260291	-11,393861	8,357587	12,675215	-0,033555	-0,007045	-0,069104	0,857540	3,245911	0,324760	-0,033555	-0,007045	-0,069104	0,857540	3,245911	0,324760
11:28:17,43	0,603926	3,272968	-0,125992	-0,975989	-0,078998	-0,549042	-0,029620	-0,004789	-0,064733	1,281602	0,842945	0,305627	-0,616174	-2,820062	-1,255920	-11,376749	8,334276	12,656081	-0,029620	-0,004789	-0,064733	0,905698	3,168108	0,305627	-0,029620	-0,004789	-0,064733	0,905698	3,168108	0,305627
11:28:17,48	0,603926	3,272968	-0,125992	-0,975989	-0,078998	-0,549042	-0,026498	-0,007819	-0,068197	1,430394	0,941671	0,361974	-0,615110	-2,824281	-1,259383	-11,436231	8,358443	12,712429	-0,026498	-0,007819	-0,068197	0,816568	3,021789	0,361974	-0,026498	-0,007819	-0,068197	0,816568	3,021789	0,361974
11:28:17,53	0,603926	3,272968	-0,125992	-0,975989	-0,078998	-0,549042	-0,031900	-0,006101	-0,062013	1,326729	0,698890	0,328899	-0,613898	-2,818744	-1,253199	-11,410395	8,327004	12,679353	-0,031900	-0,006101	-0,062013	0,847796	3,203021	0,328899	-0,031900	-0,006101	-0,062013	0,847796	3,203021	0,328899
11:28:17,58	0,603926	3,272968	-0,125992	-0,975989	-0,078998	-0,549042	-0,031065	-0,010071	-0,064315	1,560574	0,757641	0,330657	-0,610877	-2,821452	-1,255502	-11,383399	8,343065	12,681112	-0,031065	-0,010071	-0,064315	0,770000	3,196251	0,330657	-0,031065	-0,010071	-0,064315	0,770000	3,196251	0,330657
11:28:17,63	0,603926	3,272968	-0,125992	-0,975989	-0,078998	-0,549042	-0,026141	-0,008787	-0,061219	1,471534	0,988247	0,318058	-0,614451	-2,825074	-1,252406	-11,416549	8,336495	12,668513	-0,026141	-0,008787	-0,061219	0,781766	3,040351	0,318058	-0,026141	-0,008787	-0,061219	0,781766	3,040351	0,318058
11:28:17,68	0,603926	3,272968	-0,125992	-0,975989	-0,078998	-0,549042	-0,027411	-0,005422	-0,064752	1,298347	0,891437	0,308922	-0,616730	-2,822292	-1,255939	-11,442298	8,353443	12,659376	-0,027411	-0,005422	-0,064752	0,872745	3,043232	0,308922	-0,027411	-0,005422	-0,064752	0,872745	3,043232	0,308922
11:28:17,73	0,603926	3,272968	-0,125992	-0,975989	-0,078998	-0,549042	-0,029563	-0,004729	-0,064349	1,255890	0,819592	0,320056	-0,616254	-2,820082	-1,255536	-11,410838	8,327840	12,670511	-0,029563	-0,004729	-0,064349	0,884655	3,140300	0,320056	-0,029563	-0,004729	-0,064349	0,884655	3,140300	0,320056
11:28:17,78	0,603926	3,272968	-0,125992	-0,975989	-0,078998	-0,549042	-0,027128	-0,006843	-0,064342	1,350979	0,964485	0,304363	-0,615642	-2,823248	-1,255529	-11,402441	8,305888	12,654818	-0,027128	-0,006843	-0,064342	0,813837	3,094008	0,304363	-0,027128	-0,006843	-0,064342	0,813837	3,094008	0,304363
11:28:17,83	0,603926	3,272968	-0,125992	-0,975989	-0,078998	-0,549042	-0,029063	-0,009875	-0,063550	1,529048	0,878913	0,304610	-0,612600	-2,824350	-1,255525	-11,385239	8,370542	12,637691	-0,029063	-0,009875	-0,063550	0,753843	3,160394	0,304610	-0,029063	-0,009875	-0,063550	0,753843	3,160394	0,304610
11:28:17,88	0,603926	3,272968	-0,125992	-0,975989	-0,078998	-0,549042	-0,021598	-0,007355	-0,063950	1,414756	1,210341	0,295163	-0,617963	-2,828292	-1,255137	-11,419963	8,358904	12,645617	-0,021598	-0,007355	-0,063950	0,837420	2,905791	0,295163	-0,021598	-0,007355	-0,063950	0,837420	2,905791	0,295163
11:28:17,93	0,603926	3,272968	-0,125992	-0,975989	-0,078998	-0,549042	-0,030391	-0,010465	-0,063138	1,573830	0,799418	0,339185	-0,610873	-2,822233	-1,254325	-11,381200	8,333425	12,689639	-0,030391	-0,010465	-0,063138	0,752301	3,185113	0,339185	-0,030391	-0,010465	-0,063138	0,752301	3,185113	0,339185
11:28:17,98	0,603926	3,272968	-0,125992	-0,975989	-0,078998	-0,549042	-0,031074	-0,004582	-0,063951	1,293851	0,721568	0,336178	-0,615626	-2,818700	-1,255138	-11,404886	8,377045	12,686632	-0,031074	-0,004582	-0,063951	0,934131	3,160895	0,336178	-0,031074	-0,004582	-0,063951	0,934131	3,160895	0,336178
11:28:18,03	0,603926	3,272968	-0,125992	-0,975989	-0,078998	-0,549042	-0,024499	-0,005711	-0,063559	1,342366	1,075995	0,304999	-0,617936	-2,824958	-1,254746	-11,399115	8,361977	12,655453	-0,024499	-0,005711	-0,063559	0,894064	2,999192	0,304999	-0,024499	-0,005711	-0,063559	0,894064	2,999192	0,304999
11:28:18,08	0,603926	3,272968	-0,125992	-0,975989	-0,078998	-0,549042	-0,024499	-0,005711	-0,063559	1,342366	1,075995	0,304999	-0,616132	-2,824197	-1,254732	-11,367136	8,324805	12,654350	-0,024499	-0,005711	-0,063559	0,894064	2,999192	0,304999	-0,024499	-0,005711	-0,063559	0,894064	2,999192	0,304999
11:28:18,13	0,603926	3,272968	-0,125992	-0,975989	-0,078998	-0,549042	-0,028150	-0,008321	-0,064303	1,471702	0,886183	0,354739	-0,613850	-2,823102	-1,255489	-11,402311	8,356415	12,705193	-0,028150	-0,008321	-0,064303	0,818469	3,095943	0,354739	-0,028150	-0,008321	-0,064303	0,818469	3,095943	0,354739
11:28:18,18	0,603926	3,272968	-0,125992	-0,975989	-0,078998	-0,549042	-0,027404	-0,006330	-0,062779	1,355883	0,907967	0,331844	-0,615948	-2,822752	-1,253966	-11,423143	8,354303	12,682299	-0,027404	-0,006330	-0,062779	0,859006	3,059201	0,331844	-0,027404	-0,006330	-0,062779	0,859006	3,059201	0,331844
11:28:18,23	0,603926	3,272968	-0,125992	-0,975989	-0,078998	-0,549042	-0,026831	-0,004328	-0,065498	1,265141	0,958865	0,325733	-0,617968	-2,822248	-1,256685	-11,398220	8,355319	12,676188	-0,026831	-0,004328	-0,065498	0,925390	3,065078	0,325733	-0,026831	-0,004328	-0,065498	0,925390	3,065078	0,325733
11:28:18,28	0,603926	3,272968	-0,125992	-0,975989	-0,078998	-0,549042	-0,032715	-0,009149	-0,062374	1,516949	0,685994	0,329507	-0,610851	-2,819562	-1,253561	-11,368984	8,339760	12,679961	-0,032715	-0,009149	-0,062374	0,798791	3,254104	0,329507	-0,032715	-0,009149	-0,062374	0,798791	3,254104	0,329507
11:28:18,33	0,603926	3,272968	-0,125992	-0,975989	-0,078998	-0,549042	-0,027484	-0,006023	-0,066261	1,357033	0,940794	0,331000	-0,616173	-2,822530	-1,257447	-11,382596	8,350634	12,681455	-0,027484	-0,006023	-0,066261	0,884228	3,098250	0,331000	-0,027484	-0,006023	-0,066261	0,884228	3,098250	0,331000
11:28:18,38	0,603926	3,272968	-0,125992	-0,975989	-0,078998	-0,549042	-0,024994	-0,009375	-0,063177	1,482208	1,026385	0,309444	-0,615524	-2,820028	-1,255521	-11,365573	8,383539	12,662264	-0,024994	-0,009375	-0,063177	0,746294	2,988429	0,309444	-0,024994	-0,009375	-0,063177	0,746294	2,988429	0,309444
11:28:18,43	0,603926	3,272968	-0,125992	-0,975989	-0,078998	-0,549042	-0,030630	-0,008396	-0,065858	1,515123	0,804299	0,326873	-0,612545	-2,820991	-1,257045	-11,341765	8,367115	12,677328	-0,030630	-0,008396	-0,065858	0,856030	3,208752	0,326873	-0,030630	-0,008396	-0,065858	0,856030	3,208752	0,326873
11:28:18,48	0,603926	3,272968	-0,125992	-0,975989	-0,078998	-0,549042	-0,026900	-0,011122	-0,063526	1,605101	0,971577	0,329199	-0,612050	-2,825585	-1,254712	-11,390777	8,335631	12,679653	-0,026900	-0,011122	-0,063526	0,732021	3,083191	0,329199	-0,026900	-0,011122	-0,063526	0,732021	3,083191	0,329199
11:28:18,53	0,603926	3,272968	-0,125992	-0,975989	-0,078998	-0,549042	-0,027295	-0,004829	-0,063252	1,299326	0,970276	0,318957	-0,617302	-2,822095	-1,254439	-11,363330	8,344595	12,669411	-0,027295	-0,004829	-0,063252	0,920285	3,112972	0,318957	-0,027295	-0,004829	-0,063252	0,920285	3,112972	0,318957
11:28:18,58	0,603926	3,272968	-0,125992	-0,975989	-0,078998	-0,549042	-0,027295	-0,004829	-0,063252	1,299326	0,970276	0,318957	-0,609596	-2,819264	-1,254736	-11,345168	8,373291	12,652696	-0,027295	-0,004829	-0,063252	0,920285	3,112972	0,318957	-0,027295	-0,004829	-0,063252	0,920285	3,112972	0,318957
11:28:18,63	0,603926	3,272968	-0,125992	-0,975989	-0,078998	-0,549042	-0,028633	-0,008291	-0,067591	1,512500	0,869520	0,360011	-0,613634	-2,822668	-1,258778	-11,373799	8,388880	12,710465	-0,028633	-0,008291	-0,067591	0,861642	3,117205	0,360011	-0,028633	-0,008291	-0,067591	0,861642	3,117205	0,360011
11:28:18,68	0,603926	3,272968	-0,125992	-0,975989	-0,078998	-0,549042	-0,027256	-0,007630	-0,063129	1,439848	1,007084	0,322948	-0,614896	-2,823531	-1,254316	-11,335827	8,322756	12,673403	-0,027256	-0,007630	-0,063129	0,840880	3,146655	0,322948	-0,027256	-0,007630	-0,063129	0,840880	3,146655	0,322948
11:28:18,73	0,603926	3,272968	-0,125992	-0,975989	-0,078998	-0,549042	-0,032809	-0,007096	-0,062776	1,436369	0,678335	0,315741	-0,612582	-2,818455	-1,253962	-11,358319	8,363801	12,666196	-0,032809	-0,007096	-0,062776	0,879336	3,253804	0,315741	-0,032809	-0,007096	-0,062776	0,879336	3,253804	0,315741
11:28:18,78	0,603926	3,272968	-0,125992	-0,975989	-0,078998	-0,549042	-0,030467	-0,002282	-0,066292	1,190430	0,779857	0,312774	-0,617922	-2,818076	-1,257479	-11,373657	8,377732	12,663228	-0,030467	-0,002282	-0,066292	1,011307	3,171499	0,312774	-0,030467	-0,002282	-0,066292	1,011307	3,171499	0,312774
11:28:18,83	0,603926	3,272968	-0,125992	-0,975989	-0,078998	-0,549042	-0,031056	-0,007437	-0,063537	1,452679	0,774447	0,325387	-0,612586	-2,822066	-1,256259	-11,346335	8,315320	12,684761	-0,031056	-0,007437	-0,063537	0,868840	3,212380	0,325387	-0,031056	-0,007437	-0,063537	0,868840	3,212380	0,325387
11:28:18,88	0,603926	3,272968	-0,125992	-0,975989	-0,078998	-0,549042	-0,031631	-0,009787	-0,064705	1,552919	0,747114	0,320993	-0,610840	-2,820820	-1,255891	-11,363479	8,339752	12,671448	-0,031631	-0,009787	-0,064705	0,784605	3,230160	0,320993	-0,031631	-0,009787	-0,064705	0,784605	3,230160	0,320993
11:28:18,93	0,603926	3,272968	-0,125992	-0,975989	-0,078998	-0,549042	-0,029873	-0,010187	-0,065696	1,596035	0,839484	0,279335	-0,616075	-2,824591	-1,255104	-11,352199	8,360503	12,665208	-0,029873	-0,010187	-0,065696	0,796322	3,184513	0,279335	-0,029873	-0,010187	-0,065696	0,796322	3,184513	0,279335
11:28:18,98	0,603926	3,272968	-0,125992	-0,975989	-0,078998	-0,549042	-0,029222	-0,006384	-0,063562	1,379832	0,842061	0,310676	-0,614992	-2,821204	-1,254748	-11,387769	8,358290	12,661131	-0,029222	-0,006384	-0,063562	0,878715	3,136024	0,310676	-0,029222	-0,006384	-0,063562	0,878715	3,136024	0,310676
11:28:19,03	0,603926	3,272968	-0,125992	-0,975989	-0,078998	-0,549042	-0,025266	-0,005386	-0,061976	1,372361	1,052483	0,324209	-0,617834	-2,824132	-1,253163	-11,361509	8,394420	12,674663	-0,025266	-0,005386	-0,061976	0,949578	3,035850	0,324209	-0,025266	-0,005386	-0,061976	0,949578	3,035850	0,324209
11:28:19,08	0,603926	3,272968	-0,125992	-0,975989	-0,078998	-0,549042	-0,029367	-0,011931	-0,063514	1,694966	0,903289	0,305141	-0,610115	-2,823853	-1,254701	-11,314906	8,346996	12,655596	-0,029367	-0,011931	-0,063514	0,758350	3,208605	0,305141	-0,029367	-0,011931	-0,063514	0,758350	3,208605	0,305141
11:28:19,13	0,603926	3,272968	-0,125992	-0,975989	-0,078998	-0,549042	-0,029328	-0,009107	-0,061199	1,537692	0,846607	0,328965	-0,612580	-2,822475	-1,252386	-11,370968	8,367340	12,679419	-0,029328	-0,009107	-0,061199	0,822781	3,148842	0,328965	-0,029328	-0,009107	-0,061199	0,822781	3,148842	0,328965
11:28:19,18	0,603926	3,272968	-0,125992	-0,975989	-0,078998	-0,549042	-0,029328	-0,009107	-0,061199	1,537692	0,846607	0,328965	-0,612569	-2,820947	-1,255887	-11,358566	8,376880	12,677111	-0,029328	-0,009107	-0,061199	0,822781	3,148842	0,328965	-0,029328	-0,009107	-0,061199	0,822781	3,148842	0,328965
11:28:19,23	0,603926	3,272968	-0,125992	-0,975989	-0,078998	-0,549042	-0,027626	-0,006126	-0,065865	1,413300	0,976344	0,301808	-0,616013	-2,822458	-1,257052	-11,319931	8,373268	12,652263	-0,027626	-0,006126	-0,065865	0,932445	3,144975	0,301808	-0,027626	-0,006126	-0,065865	0,932445	3,144975	0,301808
11:28:19,28	0,603926	3,272968	-0,125992	-0,975989	-0,078998	-0,549042	-0,027626	-0,006126	-0,065865	1,413300	0,976344	0,301808	-0,614839	-2,822311	-1,255102	-11,330716	8,394002	12,666611	-0,027626	-0,006126	-0,065865	0,932445	3,144975	0,301808	-0,027626	-0,006126	-0,065865	0,932445	3,144975	0,301808
11:28:19,33	0,603926	3,272968	-0,125992	-0,975989	-0,078998	-0,549042	-0,027469	-0,005479	-0,063927	1,359963	0,970891	0,310130	-0,616652	-2,822271	-1,255114	-11,341594	8,363002	12,660585	-0,027469	-0,005479	-0,063927	0,929853	3,127182	0,310130	-0,027469	-0,005479	-0,063927	0,929853	3,127182	0,310130
11:28:19,38	0,603926	3,272968	-0,125992	-0,975989	-0,078998	-0,549042	-0,030260	-0,008041	-0,067426	1,537965	0,838115	0,289530	-0,613037	-2,821135	-1,258613	-11,308516	8,395592	12,639985	-0,030260	-0,008041	-0,067426	0,906716	3,213492	0,289530	-0,030260	-0,008041	-0,067426	0,906716	3,213492	0,289530
11:28:19,43	0,603926	3,272968	-0,125992	-0,975989	-0,078998	-0,549042	-0,030260	-0,008041	-0,067426	1,537965	0,838115	0,289530	-0,612493	-2,820533	-1,254736	-11,322352	8,357347	12,636727	-0,030260	-0,008041	-0,067426	0,906716	3,213492	0,289530	-0,030260	-0,008041	-0,067426	0,906716	3,213492	0,289530
11:28:19,48	0,603926	3,272968	-0,125992	-0,975989	-0,078998	-0,549042	-0,024657	-0,005793	-0,067821	1,386249	1,130354	0,277899	-0,617786	-2,824863	-1,259008	-11,325140	8,365023	12,628353	-0,024657	-0,005793	-0,067821	0,931520	3,065903	0,277899	-0,024657	-0,005793	-0,067821	0,931520	3,065903	0,277899
11:28:19,53	0,603926	3,272968	-0,125992	-0,975989	-0,078998	-0,549042	-0,028653	-0,006115	-0,066246	1,378655	0,914623	0,330768	-0,610754	-2,821806	-1,257836	-11,339917	8,381870	12,649381	-0,028653	-0,006115	-0,066246	0,898661	3,163861	0,330768	-0,028653	-0,006115	-0,066246	0,898661	3,163861	0,330768
11:28:19,58	0,603926	3,272968	-0,125992	-0,975989	-0,078998	-0,549042	-0,028062	-0,007144	-0,063937	1,433273	0,932925	0,300576	-0,614914	-2,822589	-1,255123	-11,354371	8,355084	12,651031	-0,028062	-0,007144	-0,063937	0,872498	3,135802	0,300576	-0,028062	-0,007144	-0,063937	0,872498	3,135802	0,300576
11:28:19,63	0,603926	3,272968	-0,125992	-0,975989	-0,078998	-0,549042	-0,028062	-0,007144	-0,063937	1,433273	0,932925	0,300576	-0,611355	-2,817002	-1,256688	-11,329153	8,364807	12,648634	-0,028062	-0,007144	-0,063937	0,872498	3,135802	0,300576	-0,028062	-0,007144	-0,063937	0,872498	3,135802	0,300576
11:28:19,68	0,603926	3,272968	-0,125992	-0,975989	-0,078998	-0,549042	-0,027036	-0,010486	-0,065100	1,609041	0,991188	0,281857	-0,612532	-2,825148	-1,256287	-11,349123	8,354327	12,632312	-0,027036	-0,010486	-0,065100	0,785895	3,113544	0,281857	-0,027036	-0,010486	-0,065100	0,785895	3,113544	0,281857
11:28:19,73	0,603926	3,272968	-0,125992	-0,975989	-0,078998	-0,549042	-0,026682	-0,004400	-0,061797	1,307369	0,999336	0,306550	-0,617979	-2,822412	-1,252984	-11,350626	8,372252	12,657005	-0,026682	-0,004400	-0,061797	0,961933	3,093896	0,306550	-0,026682	-0,004400	-0,061797	0,961933	3,093896	0,306550
11:28:19,78	0,603926	3,272968	-0,125992	-0,975989	-0,078998	-0,549042	-0,028282	-0,004187	-0,065694	1,275233	0,878530	0,327881	-0,616626	-2,824823	-1,256259	-11,336382	8,372859	12,670860	-0,028282	-0,004187	-0,065694	0,946580	3,098644	0,327881	-0,028282	-0,004187	-0,065694	0,946580	3,098644	0,327881
11:28:19,83	0,603926	3,272968	-0,125992	-0,975989	-0,078998	-0,549042	-0,027125	-0,007796	-0,063901	1,509693	0,996685	0,320369	-0,614817	-2,823727	-1,255087	-11,320121	8,384355	12,670823	-0,027125	-0,007796	-0,063901	0,897674	3,125993	0,320369	-0,027125	-0,007796	-0,063901	0,897674	3,125993	0,320369
11:28:19,88	0,603926	3,272968	-0,125992	-0,975989	-0,078998	-0,549042	-0,032361	-0,008024	-0,065504	1,485907	0,696191	0,303003	-0,612001	-2,819306	-1,256690	-11,362349	8,367601	12,653458	-0,032361	-0,008024	-0,065504	0,856017	3,236568	0,303003	-0,032361	-0,008024	-0,065504	0,856017	3,236568	0,303003
11:28:19,93	0,603926	3,272968	-0,125992	-0,975989	-0,078998	-0,549042	-0,033589	-0,005580	-0,064224	1,405468	0,663239	0,309858	-0,613505	-2,817021	-1,255411	-11,312291	8,392598	12,660312	-0,033589	-0,005580	-0,064224	0,967475	3,299937	0,309858	-0,033589	-0,005580	-0,064224	0,967475	3,299937	0,309858
11:28:19,98	0,603926	3,272968	-0,125992	-0,975989	-0,078998	-0,549042	-0,027074	-0,004962	-0,067032	1,334880	0,963404	0,332015	-0,617297	-2,822354	-1,258218	-11,364957	8,378583	12,682470	-0,027074	-0,004962	-0,067032	0,945371	3,088692	0,332015	-0,027074	-0,004962	-0,067032	0,945371	3,088692	0,332015
11:28:20,03	0,603926	3,272968	-0,125992	-0,975989	-0,078998	-0,549042	-0,028850	-0,006037	-0,063165	1,408761	0,872666	0,301420	-0,615478	-2,821354	-1,254352	-11,354577	8,393353	12,651875	-0,028850	-0,006037	-0,063165	0,934866	3,137356	0,301420	-0,028850	-0,006037	-0,063165	0,934866	3,137356	0,301420
11:28:20,08	0,603926	3,272968	-0,125992	-0,975989	-0,078998	-0,549042	-0,031481	-0,008372	-0,066620	1,516465	0,742567	0,359506	-0,612140	-2,820242	-1,257807	-11,355583	8,378102	12,709960	-0,031481	-0,008372	-0,066620	0,859281	3,213853	0,359506	-0,031481	-0,008372	-0,066620	0,859281	3,213853	0,359506
11:28:20,13	0,603926	3,272968	-0,125992	-0,975989	-0,078998	-0,549042	-0,028582	-0,004732	-0,065118	1,295796	0,888840	0,306222	-0,616743	-2,820933	-1,256304	-11,375164	8,353173	12,656677	-0,028582	-0,004732	-0,065118	0,924365	3,132527	0,306222	-0,028582	-0,004732	-0,065118	0,924365	3,132527	0,306222
11:28:20,18	0,603926	3,272968	-0,125992	-0,975989	-0,078998	-0,549042	-0,028784	-0,006735	-0,065888	1,424966	0,892111	0,292572	-0,614270	-2,819373	-1,256700	-11,328519	8,378108	12,623980	-0,028784	-0,006735	-0,065888	0,896281	3,151639	0,292572	-0,028784	-0,006735	-0,065888	0,896281	3,151639	0,292572
11:28:20,23	0,603926	3,272968	-0,125992	-0,975989	-0,078998	-0,549042	-0,029442	-0,008427	-0,067015	1,516755	0,880233	0,326972	-0,613800	-2,820452	-1,254731	-11,378807	8,362723	12,680868	-0,029442	-0,008427	-0,067015	0,855204	3,191396	0,326972	-0,029442	-0,008427	-0,067015	0,855204	3,191396	0,326972
11:28:20,28	0,603926	3,272968	-0,125992	-0,975989	-0,078998	-0,549042	-0,032086	-0,004771	-0,064720	1,303325	0,725808	0,320918	-0,614957	-2,817918	-1,255906	-11,355808	8,348347	12,671372	-0,032086	-0,004771	-0,064720	0,928830	3,244559	0,320918	-0,032086	-0,004771	-0,064720	0,928830	3,244559	0,320918
11:28:20,33	0,603926	3,272968	-0,125992	-0,975989	-0,078998	-0,549042	-0,027490	-0,009586	-0,065446	1,560957	1,005516	0,324730	-0,613085	-2,824306	-1,256632	-11,316952	8,334266	12,675185	-0,027490	-0,009586	-0,065446	0,808455	3,163442	0,324730	-0,027490	-0,009586	-0,065446	0,808455	3,163442	0,324730
11:28:20,38	0,603926	3,272968	-0,125992	-0,975989	-0,078998	-0,549042	-0,028915	-0,008299	-0,064696	1,507030	0,942140	0,289382	-0,613487	-2,822428	-1,255883	-11,301166	8,340151	12,639837	-0,028915	-0,008299	-0,064696	0,855547	3,211937	0,289382	-0,028915	-0,008299	-0,064696	0,855547	3,211937	0,289382
11:28:20,43	0,603926	3,272968	-0,125992	-0,975989	-0,078998	-0,549042	-0,030698	-0,006350	-0,064333	1,434853	0,784892	0,297721	-0,614283	-2,819909	-1,255520	-11,342440	8,397675	12,648175	-0,030698	-0,006350	-0,064333	0,936380	3,194692	0,297721	-0,030698	-0,006350	-0,064333	0,936380	3,194692	0,297721
11:28:20,48	0,603926	3,272968	-0,125992	-0,975989	-0,078998	-0,549042	-0,025304	-0,008811	-0,065051	1,540960	1,092816	0,334767	-0,614848	-2,825811	-1,256238	-11,329618	8,365010	12,685222	-0,025304	-0,008811	-0,065051	0,849280	3,079188	0,334767	-0,025304	-0,008811	-0,065051	0,849280	3,079188	0,334767
11:28:20,53	0,603926	3,272968	-0,125992	-0,975989	-0,078998	-0,549042	-0,027551	-0,004634	-0,065122	1,302240	0,918147	0,306863	-0,617343	-2,821777	-1,256308	-11,390467	8,375328	12,657317	-0,027551	-0,004634	-0,065122	0,938496	3,080863	0,306863	-0,027551	-0,004634	-0,065122	0,938496	3,080863	0,306863
11:28:20,58	0,603926	3,272968	-0,125992	-0,975989	-0,078998	-0,549042	-0,026797	-0,005777	-0,064720	1,345644	0,986553	0,305451	-0,616730	-2,823002	-1,255906	-11,373201	8,346812	12,655906	-0,026797	-0,005777	-0,064720	0,892128	3,090099	0,305451	-0,026797	-0,005777	-0,064720	0,892128	3,090099	0,305451
11:28:20,63	0,603926	3,272968	-0,125992	-0,975989	-0,078998	-0,549042	-0,026797	-0,005777	-0,064720	1,345644	0,986553	0,305451	-0,614284	-2,822163	-1,253581	-11,346759	8,375127	12,631447	-0,026797	-0,005777	-0,064720	0,892128	3,090099	0,305451	-0,026797	-0,005777	-0,064720	0,892128	3,090099	0,305451
11:28:20,68	0,603926	3,272968	-0,125992	-0,975989	-0,078998	-0,549042	-0,029548	-0,007134	-0,064691	1,451946	0,936637	0,288868	-0,614179	-2,821298	-1,255877	-11,274666	8,331215	12,639323	-0,029548	-0,007134	-0,064691	0,891939	3,256131	0,288868	-0,029548	-0,007134	-0,064691	0,891939	3,256131	0,288868
11:28:20,73	0,603926	3,272968	-0,125992	-0,975989	-0,078998	-0,549042	-0,030383	-0,004385	-0,066245	1,284955	0,813012	0,355438	-0,616142	-2,819200	-1,257431	-11,356150	8,350475	12,705893	-0,030383	-0,004385	-0,066245	0,940715	3,198065	0,355438	-0,030383	-0,004385	-0,066245	0,940715	3,198065	0,355438
11:28:20,78	0,603926	3,272968	-0,125992	-0,975989	-0,078998	-0,549042	-0,030210	-0,008903	-0,066630	1,551525	0,835555	0,322438	-0,612316	-2,821608	-1,257816	-11,328574	8,371100	12,672893	-0,030210	-0,008903	-0,066630	0,852645	3,207060	0,322438	-0,030210	-0,008903	-0,066630	0,852645	3,207060	0,322438
11:28:20,83	0,603926	3,272968	-0,125992	-0,975989	-0,078998	-0,549042	-0,030715	-0,008922	-0,067616	1,557176	0,819788	0,298766	-0,612047	-2,821180	-1,258802	-11,317151	8,369905	12,649221	-0,030715	-0,008922	-0,067616	0,856826	3,230932	0,298766	-0,030715	-0,008922	-0,067616	0,856826	3,230932	0,298766
11:28:20,88	0,603926	3,272968	-0,125992	-0,975989	-0,078998	-0,549042	-0,023966	-0,008117	-0,063144	1,473856	1,123929	0,314144	-0,617842	-2,822671	-1,256666	-11,355022	8,394236	12,672093	-0,023966	-0,008117	-0,063144	0,836707	3,005283	0,314144	-0,023966	-0,008117	-0,063144	0,836707	3,005283	0,314144
11:28:20,93	0,603926	3,272968	-0,125992	-0,975989	-0,078998	-0,549042	-0,028027	-0,004577	-0,062779	1,346557	0,955874	0,275168	-0,617154	-2,821336	-1,253966	-11,312702	8,385011	12,625622	-0,028027	-0,004577	-0,062779	0,987267	3,155994	0,275168	-0,028027	-0,004577	-0,062779	0,987267	3,155994	0,275168
11:28:20,98	0,603926	3,272968	-0,125992	-0,975989	-0,078998	-0,549042	-0,026401	-0,006804	-0,063158	1,439886	1,018234	0,290605	-0,616039	-2,823858	-1,254344	-11,343165	8,376655	12,641060	-0,026401	-0,006804	-0,063158	0,905788	3,090697	0,290605	-0,026401	-0,006804	-0,063158	0,905788	3,090697	0,290605
11:28:21,03	0,603926	3,272968	-0,125992	-0,975989	-0,078998	-0,549042	-0,028947	-0,007431	-0,065101	1,497816	0,900527	0,282898	-0,614223	-2,821966	-1,256288	-11,317761	8,391249	12,633353	-0,028947	-0,007431	-0,065101	0,914520	3,172878	0,282898	-0,028947	-0,007431	-0,065101	0,914520	3,172878	0,282898
11:28:21,08	0,603926	3,272968	-0,125992	-0,975989	-0,078998	-0,549042	-0,030432	-0,006504	-0,062363	1,419931	0,823665	0,324408	-0,614283	-2,820216	-1,253550	-11,332292	8,365353	12,674862	-0,030432	-0,006504	-0,062363	0,909388	3,212597	0,324408	-0,030432	-0,006504	-0,062363	0,909388	3,212597	0,324408
11:28:21,13	0,603926	3,272968	-0,125992	-0,975989	-0,078998	-0,549042	-0,030432	-0,006504	-0,062363	1,419931	0,823665	0,324408	-0,616110	-2,820365	-1,255892	-11,361499	8,382977	12,681660	-0,030432	-0,006504	-0,062363	0,909388	3,212597	0,324408	-0,030432	-0,006504	-0,062363	0,909388	3,212597	0,324408
11:28:21,18	0,603926	3,272968	-0,125992	-0,975989	-0,078998	-0,549042	-0,028870	-0,003524	-0,063405	1,282549	0,934912	0,303134	-0,617644	-2,820079	-1,254592	-11,297511	8,365543	12,653589	-0,028870	-0,003524	-0,063405	1,005902	3,201232	0,303134	-0,028870	-0,003524	-0,063405	1,005902	3,201232	0,303134
11:28:21,23	0,603926	3,272968	-0,125992	-0,975989	-0,078998	-0,549042	-0,030090	-0,004670	-0,063976	1,355038	0,807385	0,263728	-0,616042	-2,819595	-1,255162	-11,346548	8,408781	12,614182	-0,030090	-0,004670	-0,063976	0,988475	3,169476	0,263728	-0,030090	-0,004670	-0,063976	0,988475	3,169476	0,263728
11:28:21,28	0,603926	3,272968	-0,125992	-0,975989	-0,078998	-0,549042	-0,027655	-0,006109	-0,064702	1,418144	0,965187	0,301474	-0,616013	-2,822425	-1,255889	-11,325445	8,383029	12,651929	-0,027655	-0,006109	-0,064702	0,938575	3,136085	0,301474	-0,027655	-0,006109	-0,064702	0,938575	3,136085	0,301474
11:28:21,33	0,603926	3,272968	-0,125992	-0,975989	-0,078998	-0,549042	-0,027655	-0,006109	-0,064702	1,418144	0,965187	0,301474	-0,613583	-2,818123	-1,258191	-11,277909	8,401377	12,683558	-0,027655	-0,006109	-0,064702	0,938575	3,136085	0,301474	-0,027655	-0,006109	-0,064702	0,938575	3,136085	0,301474
11:28:21,38	0,603926	3,272968	-0,125992	-0,975989	-0,078998	-0,549042	-0,032001	-0,007335	-0,066659	1,467868	0,767124	0,285720	-0,612778	-2,819273	-1,257846	-11,308253	8,356884	12,636174	-0,032001	-0,007335	-0,066659	0,892032	3,279231	0,285720	-0,032001	-0,007335	-0,066659	0,892032	3,279231	0,285720
11:28:21,43	0,603926	3,272968	-0,125992	-0,975989	-0,078998	-0,549042	-0,029302	-0,009181	-0,065067	1,541431	0,893407	0,330183	-0,615505	-2,823617	-1,256649	-11,347816	8,344815	12,680379	-0,029302	-0,009181	-0,065067	0,820740	3,193652	0,330183	-0,029302	-0,009181	-0,065067	0,820740	3,193652	0,330183
11:28:21,48	0,603926	3,272968	-0,125992	-0,975989	-0,078998	-0,549042	-0,033460	-0,010899	-0,063942	1,640023	0,686417	0,277205	-0,608962	-2,819792	-1,255128	-11,319041	8,347914	12,627659	-0,033460	-0,010899	-0,063942	0,784430	3,313027	0,277205	-0,033460	-0,010899	-0,063942	0,784430	3,313027	0,277205
11:28:21,53	0,603926	3,272968	-0,125992	-0,975989	-0,078998	-0,549042	-0,030071	-0,004649	-0,065497	1,342650	0,814711	0,307841	-0,616070	-2,819602	-1,256684	-11,346723	8,395840	12,658296	-0,030071	-0,004649	-0,065497	0,977737	3,175281	0,307841	-0,030071	-0,004649	-0,065497	0,977737	3,175281	0,307841
11:28:21,58	0,603926	3,272968	-0,125992	-0,975989	-0,078998	-0,549042	-0,031637	-0,006503	-0,062775	1,425534	0,763310	0,295916	-0,613681	-2,819173	-1,253961	-11,327506	8,369079	12,646371	-0,031637	-0,006503	-0,062775	0,915017	3,246800	0,295916	-0,031637	-0,006503	-0,062775	0,915017	3,246800	0,295916
11:28:21,63	0,603926	3,272968	-0,125992	-0,975989	-0,078998	-0,549042	-0,026427	-0,008788	-0,065862	1,522720	1,023351	0,306319	-0,614307	-2,824827	-1,257049	-11,347720	8,355766	12,656774	-0,026427	-0,008788	-0,065862	0,832827	3,097900	0,306319	-0,026427	-0,008788	-0,065862	0,832827	3,097900	0,306319
11:28:21,68	0,603926	3,272968	-0,125992	-0,975989	-0,078998	-0,549042	-0,030788	-0,009627	-0,062265	1,590273	0,751034	0,339512	-0,612570	-2,826443	-1,256263	-11,366476	8,354463	12,666198	-0,030788	-0,009627	-0,062265	0,834542	3,167878	0,339512	-0,030788	-0,009627	-0,062265	0,834542	3,167878	0,339512
11:28:21,73	0,603926	3,272968	-0,125992	-0,975989	-0,078998	-0,549042	-0,027165	-0,007702	-0,064691	1,493570	0,968693	0,321243	-0,614878	-2,823645	-1,255878	-11,348154	8,387586	12,671697	-0,027165	-0,007702	-0,064691	0,888954	3,101169	0,321243	-0,027165	-0,007702	-0,064691	0,888954	3,101169	0,321243
11:28:21,78	0,603926	3,272968	-0,125992	-0,975989	-0,078998	-0,549042	-0,027386	-0,006947	-0,065089	1,430051	1,013956	0,290443	-0,611950	-2,819504	-1,255112	-11,334771	8,351448	12,666211	-0,027386	-0,006947	-0,065089	0,884729	3,163740	0,290443	-0,027386	-0,006947	-0,065089	0,884729	3,163740	0,290443
11:28:21,83	0,603926	3,272968	-0,125992	-0,975989	-0,078998	-0,549042	-0,028619	-0,006842	-0,064342	1,419010	0,913118	0,276499	-0,614897	-2,821956	-1,255529	-11,345737	8,351751	12,626953	-0,028619	-0,006842	-0,064342	0,881927	3,159699	0,276499	-0,028619	-0,006842	-0,064342	0,881927	3,159699	0,276499
11:28:21,88	0,603926	3,272968	-0,125992	-0,975989	-0,078998	-0,549042	-0,029707	-0,006224	-0,061631	1,389753	0,855085	0,270293	-0,614888	-2,820705	-1,252818	-11,345555	8,354987	12,620748	-0,029707	-0,006224	-0,061631	0,901204	3,187070	0,270293	-0,029707	-0,006224	-0,061631	0,901204	3,187070	0,270293
11:28:21,93	0,603926	3,272968	-0,125992	-0,975989	-0,078998	-0,549042	-0,029707	-0,006224	-0,061631	1,389753	0,855085	0,270293	-0,617218	-2,825095	-1,256893	-11,348848	8,385136	12,611060	-0,029707	-0,006224	-0,061631	0,901204	3,187070	0,270293	-0,029707	-0,006224	-0,061631	0,901204	3,187070	0,270293
11:28:21,98	0,603926	3,272968	-0,125992	-0,975989	-0,078998	-0,549042	-0,024740	-0,006401	-0,065706	1,423422	1,095436	0,260605	-0,614278	-2,822666	-1,253561	-11,349251	8,394656	12,656239	-0,024740	-0,006401	-0,065706	0,920976	3,037521	0,260605	-0,024740	-0,006401	-0,065706	0,920976	3,037521	0,260605
11:28:22,03	0,603926	3,272968	-0,125992	-0,975989	-0,078998	-0,549042	-0,031167	-0,008955	-0,065007	1,563601	0,795603	0,321628	-0,611792	-2,820806	-1,256194	-11,315417	8,374295	12,672082	-0,031167	-0,008955	-0,065007	0,860600	3,242210	0,321628	-0,031167	-0,008955	-0,065007	0,860600	3,242210	0,321628
11:28:22,08	0,603926	3,272968	-0,125992	-0,975989	-0,078998	-0,549042	-0,031568	-0,007265	-0,063159	1,461978	0,792655	0,285789	-0,613055	-2,819613	-1,254345	-11,306752	8,353454	12,636243	-0,031568	-0,007265	-0,063159	0,891681	3,270772	0,285789	-0,031568	-0,007265	-0,063159	0,891681	3,270772	0,285789
11:28:22,13	0,603926	3,272968	-0,125992	-0,975989	-0,078998	-0,549042	-0,031568	-0,007265	-0,063159	1,461978	0,792655	0,285789	-0,611884	-2,821640	-1,253538	-11,310375	8,345111	12,664494	-0,031568	-0,007265	-0,063159	0,891681	3,270772	0,285789	-0,031568	-0,007265	-0,063159	0,891681	3,270772	0,285789
11:28:22,18	0,603926	3,272968	-0,125992	-0,975989	-0,078998	-0,549042	-0,028847	-0,003962	-0,065107	1,298664	0,866310	0,317093	-0,617277	-2,820318	-1,256293	-11,361288	8,394710	12,667547	-0,028847	-0,003962	-0,065107	0,987682	3,130798	0,317093	-0,028847	-0,003962	-0,065107	0,987682	3,130798	0,317093
11:28:22,23	0,603926	3,272968	-0,125992	-0,975989	-0,078998	-0,549042	-0,030856	-0,004556	-0,066011	1,312319	0,818941	0,300963	-0,615757	-2,818876	-1,257198	-11,320483	8,351200	12,651418	-0,030856	-0,004556	-0,066011	0,954639	3,241125	0,300963	-0,030856	-0,004556	-0,066011	0,954639	3,241125	0,300963
11:28:22,28	0,603926	3,272968	-0,125992	-0,975989	-0,078998	-0,549042	-0,028767	-0,010220	-0,063890	1,607919	0,928517	0,329531	-0,611897	-2,823517	-1,255077	-11,319104	8,351691	12,679986	-0,028767	-0,010220	-0,063890	0,805679	3,186717	0,329531	-0,028767	-0,010220	-0,063890	0,805679	3,186717	0,329531
11:28:22,33	0,603926	3,272968	-0,125992	-0,975989	-0,078998	-0,549042	-0,024793	-0,003742	-0,065068	1,322793	1,117234	0,320831	-0,610737	-2,815815	-1,254760	-11,329482	8,397802	12,634268	-0,024793	-0,003742	-0,065068	1,029078	3,063486	0,320831	-0,024793	-0,003742	-0,065068	1,029078	3,063486	0,320831
11:28:22,38	0,603926	3,272968	-0,125992	-0,975989	-0,078998	-0,549042	-0,030195	-0,008770	-0,065464	1,572746	0,847661	0,307534	-0,612439	-2,821555	-1,256651	-11,304707	8,389812	12,657989	-0,030195	-0,008770	-0,065464	0,884309	3,217971	0,307534	-0,030195	-0,008770	-0,065464	0,884309	3,217971	0,307534
11:28:22,43	0,603926	3,272968	-0,125992	-0,975989	-0,078998	-0,549042	-0,025247	-0,005140	-0,067638	1,313881	1,067434	0,297180	-0,618056	-2,824026	-1,258825	-11,372286	8,347856	12,647634	-0,025247	-0,005140	-0,067638	0,910370	3,049289	0,297180	-0,025247	-0,005140	-0,067638	0,910370	3,049289	0,297180
11:28:22,48	0,603926	3,272968	-0,125992	-0,975989	-0,078998	-0,549042	-0,028006	-0,002763	-0,063242	1,208374	0,948827	0,331047	-0,618736	-2,820447	-1,254429	-11,341663	8,351117	12,681501	-0,028006	-0,002763	-0,063242	0,991516	3,147307	0,331047	-0,028006	-0,002763	-0,063242	0,991516	3,147307	0,331047
11:28:22,53	0,603926	3,272968	-0,125992	-0,975989	-0,078998	-0,549042	-0,027665	-0,008086	-0,065094	1,500561	0,951620	0,301729	-0,614296	-2,823404	-1,256281	-11,346942	8,371915	12,652184	-0,027665	-0,008086	-0,065094	0,865818	3,123284	0,301729	-0,027665	-0,008086	-0,065094	0,865818	3,123284	0,301729
11:28:22,62	0,603926	3,272968	-0,125992	-0,975989	-0,078998	-0,549042	-0,027665	-0,008086	-0,065094	1,500561	0,951620	0,301729	-0,611997	-2,820652	-1,258783	-11,279103	8,333381	12,653792	-0,027665	-0,008086	-0,065094	0,865818	3,123284	0,301729	-0,027665	-0,008086	-0,065094	0,865818	3,123284	0,301729
11:28:22,67	0,603926	3,272968	-0,125992	-0,975989	-0,078998	-0,549042	-0,033263	-0,008838	-0,063910	1,496596	0,676229	0,349354	-0,610846	-2,818932	-1,255097	-11,354839	8,326737	12,699809	-0,033263	-0,008838	-0,063910	0,802814	3,287403	0,349354	-0,033263	-0,008838	-0,063910	0,802814	3,287403	0,349354
11:28:22,72	0,603926	3,272968	-0,125992	-0,975989	-0,078998	-0,549042	-0,033263	-0,008838	-0,063910	1,496596	0,676229	0,349354	-0,613080	-2,819891	-1,254361	-11,336649	8,402124	12,633228	-0,033263	-0,008838	-0,063910	0,802814	3,287403	0,349354	-0,033263	-0,008838	-0,063910	0,802814	3,287403	0,349354
11:28:22,77	0,603926	3,272968	-0,125992	-0,975989	-0,078998	-0,549042	-0,031315	-0,007382	-0,063174	1,495280	0,755595	0,282773	-0,611856	-2,822509	-1,258189	-11,303506	8,383963	12,673219	-0,031315	-0,007382	-0,063174	0,915773	3,213835	0,282773	-0,031315	-0,007382	-0,063174	0,915773	3,213835	0,282773
11:28:22,82	0,603926	3,272968	-0,125992	-0,975989	-0,078998	-0,549042	-0,029660	-0,009751	-0,067002	1,619305	0,879436	0,322765	-0,614743	-2,818452	-1,257208	-11,323593	8,403513	12,641257	-0,029660	-0,009751	-0,067002	0,853842	3,207762	0,322765	-0,029660	-0,009751	-0,067002	0,853842	3,207762	0,322765
11:28:22,87	0,603926	3,272968	-0,125992	-0,975989	-0,078998	-0,549042	-0,029762	-0,006394	-0,065687	1,451318	0,856984	0,285970	-0,614713	-2,820742	-1,256873	-11,315078	8,398234	12,636425	-0,029762	-0,006394	-0,065687	0,949374	3,193304	0,285970	-0,029762	-0,006394	-0,065687	0,949374	3,193304	0,285970
11:28:22,92	0,603926	3,272968	-0,125992	-0,975989	-0,078998	-0,549042	-0,029842	-0,005482	-0,064329	1,365699	0,855039	0,296287	-0,615463	-2,820217	-1,255516	-11,332252	8,364051	12,646742	-0,029842	-0,005482	-0,064329	0,935354	3,197643	0,296287	-0,029842	-0,005482	-0,064329	0,935354	3,197643	0,296287
11:28:22,97	0,603926	3,272968	-0,125992	-0,975989	-0,078998	-0,549042	-0,029842	-0,005482	-0,064329	1,365699	0,855039	0,296287	-0,615803	-2,820907	-1,255905	-11,358214	8,378405	12,659656	-0,029842	-0,005482	-0,064329	0,935354	3,197643	0,296287	-0,029842	-0,005482	-0,064329	0,935354	3,197643	0,296287
11:28:23,02	0,603926	3,272968	-0,125992	-0,975989	-0,078998	-0,549042	-0,029074	-0,005532	-0,064718	1,367766	0,865308	0,309202	-0,614317	-2,822520	-1,257063	-11,360115	8,394562	12,658493	-0,029074	-0,005532	-0,064718	0,933470	3,147633	0,309202	-0,029074	-0,005532	-0,064718	0,933470	3,147633	0,309202
11:28:23,07	0,603926	3,272968	-0,125992	-0,975989	-0,078998	-0,549042	-0,028420	-0,007626	-0,065877	1,489659	0,889627	0,308039	-0,613121	-2,823433	-1,255102	-11,347067	8,366687	12,666035	-0,028228	-0,009118	-0,063916	0,833880	3,140714	0,315580	-0,028228	-0,009118	-0,063916	0,833880	3,140714	0,315580
11:28:23,12	0,603926	3,272968	-0,125992	-0,975989	-0,078998	-0,549042	-0,027392	-0,008281	-0,063505	1,493391	1,006981	0,328372	-0,614264	-2,823738	-1,254692	-11,319906	8,336334	12,678826	-0,027392	-0,008281	-0,063505	0,843362	3,157273	0,328372	-0,027392	-0,008281	-0,063505	0,843362	3,157273	0,328372
11:28:23,17	0,603926	3,272968	-0,125992	-0,975989	-0,078998	-0,549042	-0,027392	-0,008281	-0,063505	1,493391	1,006981	0,328372	-0,612511	-2,823521	-1,253541	-11,324419	8,318667	12,658561	-0,027392	-0,008281	-0,063505	0,843362	3,157273	0,328372	-0,027392	-0,008281	-0,063505	0,843362	3,157273	0,328372
11:28:23,22	0,603926	3,272968	-0,125992	-0,975989	-0,078998	-0,549042	-0,028457	-0,009690	-0,062355	1,549147	0,956562	0,308107	-0,615300	-2,822355	-1,253626	-11,360021	8,379061	12,666257	-0,028457	-0,009690	-0,062355	0,788445	3,190404	0,308107	-0,028457	-0,009690	-0,062355	0,788445	3,190404	0,308107
11:28:23,27	0,603926	3,272968	-0,125992	-0,975989	-0,078998	-0,549042	-0,028071	-0,006693	-0,062439	1,427761	0,915557	0,315802	-0,617983	-2,821222	-1,256884	-11,352630	8,400444	12,648365	-0,028071	-0,006693	-0,062439	0,902390	3,119169	0,315802	-0,028071	-0,006693	-0,062439	0,902390	3,119169	0,315802
11:28:23,32	0,603926	3,272968	-0,125992	-0,975989	-0,078998	-0,549042	-0,027711	-0,003802	-0,065697	1,299671	0,929992	0,297910	-0,612458	-2,821695	-1,256276	-11,310847	8,373592	12,642745	-0,027711	-0,003802	-0,065697	1,001200	3,105335	0,297910	-0,027711	-0,003802	-0,065697	1,001200	3,105335	0,297910
11:28:23,37	0,603926	3,272968	-0,125992	-0,975989	-0,078998	-0,549042	-0,029736	-0,007796	-0,063277	1,489938	0,866564	0,259398	-0,613511	-2,821466	-1,254464	-11,325091	8,364420	12,609853	-0,029736	-0,007796	-0,063277	0,877927	3,200854	0,259398	-0,029736	-0,007796	-0,063277	0,877927	3,200854	0,259398
11:28:23,42	0,603926	3,272968	-0,125992	-0,975989	-0,078998	-0,549042	-0,029736	-0,007796	-0,063277	1,489938	0,866564	0,259398	-0,619322	-2,824950	-1,255377	-11,291405	8,370802	12,657197	-0,029736	-0,007796	-0,063277	0,877927	3,200854	0,259398	-0,029736	-0,007796	-0,063277	0,877927	3,200854	0,259398
11:28:23,47	0,603926	3,272968	-0,125992	-0,975989	-0,078998	-0,549042	-0,023813	-0,004507	-0,064190	1,341250	1,200557	0,306743	-0,614935	-2,823798	-1,255378	-11,307700	8,387429	12,664883	-0,023813	-0,004507	-0,064190	0,987471	3,069868	0,306743	-0,023813	-0,004507	-0,064190	0,987471	3,069868	0,306743
11:28:23,52	0,603926	3,272968	-0,125992	-0,975989	-0,078998	-0,549042	-0,027004	-0,007730	-0,064191	1,515126	1,012180	0,314429	-0,614955	-2,819799	-1,253971	-11,310424	8,375011	12,621852	-0,027004	-0,007730	-0,064191	0,908299	3,132014	0,314429	-0,027004	-0,007730	-0,064191	0,908299	3,132014	0,314429
11:28:23,57	0,603926	3,272968	-0,125992	-0,975989	-0,078998	-0,549042	-0,030458	-0,005712	-0,062785	1,398078	0,836445	0,271398	-0,616390	-2,823146	-1,257552	-11,340156	8,378997	12,661789	-0,030458	-0,005712	-0,062785	0,949657	3,227384	0,271398	-0,030458	-0,005712	-0,062785	0,949657	3,227384	0,271398
11:28:23,62	0,603926	3,272968	-0,125992	-0,975989	-0,078998	-0,549042	-0,029356	-0,007843	-0,061979	1,500580	0,877944	0,304955	-0,613661	-2,821818	-1,253166	-11,328262	8,375751	12,655409	-0,029356	-0,007843	-0,061979	0,884924	3,182356	0,304955	-0,029356	-0,007843	-0,061979	0,884924	3,182356	0,304955
11:28:23,67	0,603926	3,272968	-0,125992	-0,975989	-0,078998	-0,549042	-0,029356	-0,007843	-0,061979	1,500580	0,877944	0,304955	-0,610691	-2,818787	-1,254340	-11,303145	8,362307	12,641863	-0,029356	-0,007843	-0,061979	0,884924	3,182356	0,304955	-0,029356	-0,007843	-0,061979	0,884924	3,182356	0,304955
11:28:23,72	0,603926	3,272968	-0,125992	-0,975989	-0,078998	-0,549042	-0,033466	-0,008900	-0,063153	1,556463	0,692676	0,291408	-0,614745	-2,819380	-1,252979	-11,322754	8,373977	12,657780	-0,033466	-0,008900	-0,063153	0,857827	3,319755	0,291408	-0,033466	-0,008900	-0,063153	0,857827	3,319755	0,291408
11:28:23,77	0,603926	3,272968	-0,125992	-0,975989	-0,078998	-0,549042	-0,030926	-0,005685	-0,061793	1,389611	0,801943	0,307325	-0,614240	-2,820237	-1,259375	-11,321708	8,423570	12,675322	-0,030926	-0,005685	-0,061793	0,943314	3,229627	0,307325	-0,030926	-0,005685	-0,061793	0,943314	3,229627	0,307325
11:28:23,82	0,603926	3,272968	-0,125992	-0,975989	-0,078998	-0,549042	-0,030436	-0,006551	-0,068189	1,478087	0,803541	0,324868	-0,615211	-2,824229	-1,254588	-11,316426	8,354758	12,641127	-0,030436	-0,006551	-0,068189	0,963850	3,192747	0,324868	-0,030436	-0,006551	-0,068189	0,963850	3,192747	0,324868
11:28:23,87	0,603926	3,272968	-0,125992	-0,975989	-0,078998	-0,549042	-0,026493	-0,007706	-0,063401	1,481209	1,047567	0,290673	-0,612853	-2,823680	-1,256209	-11,356733	8,362648	12,663458	-0,028148	-0,009474	-0,065022	0,816117	3,132250	0,313003	-0,028148	-0,009474	-0,065022	0,816117	3,132250	0,313003
11:28:23,92	0,603926	3,272968	-0,125992	-0,975989	-0,078998	-0,549042	-0,028227	-0,004389	-0,064319	1,330607	0,921788	0,311308	-0,617217	-2,821069	-1,255505	-11,336286	8,391510	12,661762	-0,028227	-0,004389	-0,064319	0,986091	3,137627	0,311308	-0,028227	-0,004389	-0,064319	0,986091	3,137627	0,311308
11:28:23,97	0,603926	3,272968	-0,125992	-0,975989	-0,078998	-0,549042	-0,032531	-0,005380	-0,063161	1,417219	0,707692	0,297619	-0,614207	-2,817837	-1,254348	-11,310369	8,417035	12,648073	-0,032531	-0,005380	-0,063161	0,994884	3,261350	0,297619	-0,032531	-0,005380	-0,063161	0,994884	3,261350	0,297619
11:28:24,02	0,603926	3,272968	-0,125992	-0,975989	-0,078998	-0,549042	-0,032531	-0,005380	-0,063161	1,417219	0,707692	0,297619	-0,613618	-2,822219	-1,256644	-11,307756	8,395150	12,667575	-0,032531	-0,005380	-0,063161	0,994884	3,261350	0,297619	-0,032531	-0,005380	-0,063161	0,994884	3,261350	0,297619
11:28:24,07	0,603926	3,272968	-0,125992	-0,975989	-0,078998	-0,549042	-0,027750	-0,005353	-0,064054	1,411658	0,974209	0,288516	-0,616620	-2,821964	-1,255241	-11,296916	8,404447	12,638971	-0,027750	-0,005353	-0,064054	0,991416	3,152618	0,288516	-0,027750	-0,005353	-0,064054	0,991416	3,152618	0,288516
11:28:24,12	0,603926	3,272968	-0,125992	-0,975989	-0,078998	-0,549042	-0,027750	-0,005353	-0,064054	1,411658	0,974209	0,288516	-0,615997	-2,818436	-1,255898	-11,307252	8,382796	12,652334	-0,027750	-0,005353	-0,064054	0,991416	3,152618	0,288516	-0,027750	-0,005353	-0,064054	0,991416	3,152618	0,288516
11:28:24,17	0,603926	3,272968	-0,125992	-0,975989	-0,078998	-0,549042	-0,031117	-0,004129	-0,064711	1,324051	0,801011	0,301880	-0,615492	-2,817978	-1,253194	-11,356218	8,402940	12,661683	-0,031117	-0,004129	-0,064711	0,999955	3,243712	0,301880	-0,031117	-0,004129	-0,064711	0,999955	3,243712	0,301880
11:28:24,22	0,603926	3,272968	-0,125992	-0,975989	-0,078998	-0,549042	-0,031766	-0,004338	-0,062007	1,327894	0,714796	0,311229	-0,611992	-2,822040	-1,255399	-11,306792	8,386244	12,641392	-0,031766	-0,004338	-0,062007	0,987373	3,208428	0,311229	-0,031766	-0,004338	-0,062007	0,987373	3,208428	0,311229
11:28:24,27	0,603926	3,272968	-0,125992	-0,975989	-0,078998	-0,549042	-0,029999	-0,009399	-0,064212	1,601344	0,857850	0,290938	-0,613718	-2,820195	-1,254731	-11,355150	8,401594	12,667387	-0,029999	-0,009399	-0,064212	0,863497	3,212745	0,290938	-0,029999	-0,009399	-0,064212	0,863497	3,212745	0,290938
11:28:24,32	0,603926	3,272968	-0,125992	-0,975989	-0,078998	-0,549042	-0,030733	-0,006982	-0,063545	1,464758	0,770124	0,316933	-0,619105	-2,823520	-1,255532	-11,303984	8,388582	12,682465	-0,030733	-0,006982	-0,063545	0,916670	3,182644	0,316933	-0,030733	-0,006982	-0,063545	0,916670	3,182644	0,316933
11:28:24,37	0,603926	3,272968	-0,125992	-0,975989	-0,078998	-0,549042	-0,025160	-0,003979	-0,064345	1,322917	1,110718	0,332011	-0,617154	-2,821086	-1,257444	-11,302369	8,384935	12,647855	-0,025160	-0,003979	-0,064345	1,010563	3,085786	0,332011	-0,025160	-0,003979	-0,064345	1,010563	3,085786	0,332011
11:28:24,42	0,603926	3,272968	-0,125992	-0,975989	-0,078998	-0,549042	-0,028768	-0,006792	-0,064315	1,439220	0,905859	0,306084	-0,614865	-2,821802	-1,255502	-11,333911	8,371245	12,656539	-0,028768	-0,006792	-0,064315	0,906040	3,164145	0,306084	-0,028768	-0,006792	-0,064315	0,906040	3,164145	0,306084
11:28:24,47	0,603926	3,272968	-0,125992	-0,975989	-0,078998	-0,549042	-0,028768	-0,006792	-0,064315	1,439220	0,905859	0,306084	-0,617962	-2,817333	-1,256392	-11,320531	8,367811	12,659383	-0,028768	-0,006792	-0,064315	0,906040	3,164145	0,306084	-0,028768	-0,006792	-0,064315	0,906040	3,164145	0,306084
11:28:24,52	0,603926	3,272968	-0,125992	-0,975989	-0,078998	-0,549042	-0,031090	-0,001876	-0,065205	1,187292	0,798405	0,308929	-0,615008	-2,824148	-1,254460	-11,337159	8,346855	12,608756	-0,031090	-0,001876	-0,065205	1,040035	3,238990	0,308929	-0,031090	-0,001876	-0,065205	1,040035	3,238990	0,308929
11:28:24,57	0,603926	3,272968	-0,125992	-0,975989	-0,078998	-0,549042	-0,032142	-0,000493	-0,064265	1,170842	0,719938	0,273986	-0,618634	-2,815730	-1,255451	-11,313393	8,427743	12,624441	-0,032142	-0,000493	-0,064265	1,132159	3,243073	0,273986	-0,032142	-0,000493	-0,064265	1,132159	3,243073	0,273986
11:28:24,62	0,603926	3,272968	-0,125992	-0,975989	-0,078998	-0,549042	-0,028260	-0,007166	-0,067019	1,474145	0,965732	0,302320	-0,614796	-2,822429	-1,258206	-11,297199	8,367943	12,652775	-0,028260	-0,007166	-0,067019	0,911634	3,184122	0,302320	-0,028260	-0,007166	-0,067019	0,911634	3,184122	0,302320
11:28:24,67	0,603926	3,272968	-0,125992	-0,975989	-0,078998	-0,549042	-0,028260	-0,007166	-0,067019	1,474145	0,965732	0,302320	-0,614717	-2,821202	-1,256211	-11,322012	8,411827	12,656648	-0,028260	-0,007166	-0,067019	0,911634	3,184122	0,302320	-0,028260	-0,007166	-0,067019	0,911634	3,184122	0,302320
11:28:24,72	0,603926	3,272968	-0,125992	-0,975989	-0,078998	-0,549042	-0,029362	-0,006620	-0,065025	1,471365	0,864995	0,306193	-0,612326	-2,823886	-1,255238	-11,348250	8,376683	12,655214	-0,029362	-0,006620	-0,065025	0,951695	3,169896	0,306193	-0,029362	-0,006620	-0,065025	0,951695	3,169896	0,306193
11:28:24,77	0,603926	3,272968	-0,125992	-0,975989	-0,078998	-0,549042	-0,028233	-0,010033	-0,064051	1,605295	0,918537	0,304760	-0,617716	-2,818596	-1,255914	-11,338278	8,403276	12,652191	-0,028233	-0,010033	-0,064051	0,817691	3,134834	0,304760	-0,028233	-0,010033	-0,064051	0,817691	3,134834	0,304760
11:28:24,82	0,603926	3,272968	-0,125992	-0,975989	-0,078998	-0,549042	-0,030119	-0,002720	-0,064727	1,253017	0,815814	0,301736	-0,614814	-2,824216	-1,254931	-11,368549	8,382307	12,646863	-0,030119	-0,002720	-0,064727	1,039511	3,180148	0,301736	-0,030119	-0,002720	-0,064727	1,039511	3,180148	0,301736
11:28:24,87	0,603926	3,272968	-0,125992	-0,975989	-0,078998	-0,549042	-0,028801	-0,006947	-0,065994	1,477599	0,907955	0,302063	-0,614715	-2,821851	-1,257180	-11,315466	8,395612	12,652517	-0,028801	-0,006947	-0,065994	0,932260	3,168800	0,302063	-0,028801	-0,006947	-0,065994	0,932260	3,168800	0,302063
11:28:24,92	0,603926	3,272968	-0,125992	-0,975989	-0,078998	-0,549042	-0,028801	-0,006947	-0,065994	1,477599	0,907955	0,302063	-0,616091	-2,821676	-1,259408	-11,350478	8,373160	12,644419	-0,028801	-0,006947	-0,065994	0,932260	3,168800	0,302063	-0,028801	-0,006947	-0,065994	0,932260	3,168800	0,302063
11:28:24,97	0,603926	3,272968	-0,125992	-0,975989	-0,078998	-0,549042	-0,028264	-0,005668	-0,068221	1,374126	0,916769	0,293964	-0,614891	-2,817631	-1,255135	-11,343351	8,393728	12,657747	-0,028264	-0,005668	-0,068221	0,929211	3,135481	0,293964	-0,028264	-0,005668	-0,068221	0,929211	3,135481	0,293964
11:28:25,02	0,603926	3,272968	-0,125992	-0,975989	-0,078998	-0,549042	-0,031058	-0,004010	-0,063962	1,283980	0,751790	0,301940	-0,616130	-2,818428	-1,255149	-11,369515	8,379600	12,652395	-0,031058	-0,004010	-0,063962	0,969200	3,189808	0,301940	-0,031058	-0,004010	-0,063962	0,969200	3,189808	0,301940
11:28:25,07	0,603926	3,272968	-0,125992	-0,975989	-0,078998	-0,549042	-0,031058	-0,004010	-0,063962	1,283980	0,751790	0,301940	-0,610705	-2,822102	-1,254693	-11,312708	8,359300	12,675501	-0,031058	-0,004010	-0,063962	0,969200	3,189808	0,301940	-0,031058	-0,004010	-0,063962	0,969200	3,189808	0,301940
11:28:25,12	0,603926	3,272968	-0,125992	-0,975989	-0,078998	-0,549042	-0,030588	-0,010545	-0,063506	1,634631	0,835559	0,325047	-0,613022	-2,821761	-1,257425	-11,305777	8,405426	12,663685	-0,030588	-0,010545	-0,063506	0,806842	3,236707	0,325047	-0,030588	-0,010545	-0,063506	0,806842	3,236707	0,325047
