# Supplementary material for: Characterization of interfragmentary motion associated with common osteosynthesis devices for rat fracture healing studies
Source: PLoS One. 2017 Apr 28;12(4):e0176735. doi: 10.1371/journal.pone.0176735 (PMC5409164; doi:10.1371/journal.pone.0176735)
Supplement: S1 Dataset — (ZIP) [file pone.0176735.s001.zip › S1_Dataset/UlmExFix/Specimen05/ULM-Fix-EX_05X.txt]

%Tester: Sukopp Matthias
%Projekt: 
%Zeit: 13.03.2015 11:17:51
%Dateipfad: D:\Messungen\Fixator\Measurements\Fixator_20150313.txt
%Kommentar: Ulm-Fix-Ex_05-X
%VI Version: D:\LVProjekte\Fixator\HauptVI\Fixator_v0.12.vi
%Virtueller Drehpunkt: 	0,0000	0,0000	0,0000
%Sensor zu Hexapod (Mitte): 	0,000000	0,000000	-26,500000
%Sensor zu Hexapod Trans (Mitte): 	-0,500000	-0,866025	0,000000	-0,866025	0,500000	0,000000	0,000000	0,000000	1,000000
%Hexapod zu Labor (Mitte): 	0,605780	3,202963	-0,127992
%Hexapod zu Labor Trans (Mitte): 	0,999935	0,011349	-0,001192	-0,011328	0,999799	0,016525	0,001379	-0,016510	0,999863
%Labor zu CR (Mitte): 	0,000000	0,000000	78,500000
%Labor zu CR Trans (Mitte): 	1,000000	0,000000	0,000000	0,000000	1,000000	0,000000	0,000000	0,000000	1,000000
%Zentrum Sensormasse: 	0,000000	0,000000	2,000000
%Sensormasse: 	200,000000E-3
--------------------------------------------------
Time	X	Y	Z	U	V	W	Exp_ Fx	Exp_ Fy	Exp_ Fz	Exp_ Mx	Exp_ My	Exp_ Mz	Sen_ Fx	Sen_ Fy	Sen_ Fz	Sen_ Mx	Sen_ My	Sen_ Mz	Hex_ Fx	Hex_ Fy	Hex_ Fz	Hex_ Mx	Hex_ My	Hex_ Mz	Lab_ Fx	Lab_ Fy	Lab_ Fz	Lab_ Mx	Lab_ My	Lab_ Mz	Laser
11:17:51,46	0,605780	3,202963	-0,127992	-0,946010	-0,079004	-0,649033	0,054232	0,108100	-0,021664	0,664828	-1,917416	0,519973	-0,755272	-2,839051	-1,210160	-14,917633	16,396318	12,813653	0,054232	0,108100	-0,021664	9,150672	-6,174665	0,519973	0,054232	0,108100	-0,021664	9,150672	-6,174665	0,519973
11:17:51,51	0,605780	3,202963	-0,127992	-0,946010	-0,079004	-0,649033	0,049891	0,103807	-0,016267	0,846588	-2,116616	0,458206	-0,749977	-2,834623	-1,207453	-14,914475	16,395058	12,808660	0,049891	0,103807	-0,016267	8,995466	-6,033093	0,458206	0,049891	0,103807	-0,016267	8,995466	-6,033093	0,458206
11:17:51,56	0,605780	3,202963	-0,127992	-0,946010	-0,079004	-0,649033	0,049891	0,103807	-0,016267	0,846588	-2,116616	0,458206	-0,758215	-2,840334	-1,206654	-14,923189	16,390256	12,825219	0,049891	0,103807	-0,016267	8,995466	-6,033093	0,458206	0,049891	0,103807	-0,016267	8,995466	-6,033093	0,458206
11:17:51,61	0,605780	3,202963	-0,127992	-0,946010	-0,079004	-0,649033	0,060970	0,108266	-0,018959	0,634944	-1,564830	0,477570	-0,759378	-2,841988	-1,210146	-14,925424	16,424732	12,828025	0,060970	0,108266	-0,018959	9,133854	-6,351004	0,477570	0,060970	0,108266	-0,018959	9,133854	-6,351004	0,477570
11:17:51,66	0,605780	3,202963	-0,127992	-0,946010	-0,079004	-0,649033	0,051628	0,104197	-0,019335	0,816661	-2,021342	0,507779	-0,751183	-2,835932	-1,210522	-14,914991	16,384198	12,858234	0,051628	0,104197	-0,019335	8,996130	-6,074123	0,507779	0,051628	0,104197	-0,019335	8,996130	-6,074123	0,507779
11:17:51,71	0,605780	3,202963	-0,127992	-0,946010	-0,079004	-0,649033	0,055308	0,108838	-0,019351	0,585184	-1,826853	0,487412	-0,751712	-2,833499	-1,210548	-14,892556	16,406097	12,825074	0,055308	0,108838	-0,019351	9,128966	-6,168524	0,487412	0,055308	0,108838	-0,019351	9,128966	-6,168524	0,487412
11:17:51,76	0,605780	3,202963	-0,127992	-0,946010	-0,079004	-0,649033	0,053047	0,112823	-0,019760	0,395945	-1,927397	0,473292	-0,759362	-2,832848	-1,210947	-14,883600	16,398225	12,823747	0,053047	0,112823	-0,019760	9,252566	-6,091548	0,473292	0,053047	0,112823	-0,019760	9,252566	-6,091548	0,473292
11:17:51,81	0,605780	3,202963	-0,127992	-0,946010	-0,079004	-0,649033	0,055379	0,108101	-0,017401	0,620381	-1,816936	0,490885	-0,756439	-2,837229	-1,208587	-14,903550	16,385364	12,841340	0,055379	0,108101	-0,017401	9,106318	-6,164215	0,490885	0,055379	0,108101	-0,017401	9,106318	-6,164215	0,490885
11:17:51,86	0,605780	3,202963	-0,127992	-0,946010	-0,079004	-0,649033	0,050213	0,106905	-0,020904	0,739012	-2,072196	0,475779	-0,752820	-2,833352	-1,212091	-14,863717	16,427536	12,826233	0,050213	0,106905	-0,020904	9,131061	-6,013885	0,475779	0,050213	0,106905	-0,020904	9,131061	-6,013885	0,475779
11:17:51,91	0,605780	3,202963	-0,127992	-0,946010	-0,079004	-0,649033	0,051170	0,111893	-0,020895	0,445540	-2,026461	0,518127	-0,757618	-2,831687	-1,212082	-14,884261	16,400007	12,868581	0,051170	0,111893	-0,020895	9,229121	-6,043272	0,518127	0,051170	0,111893	-0,020895	9,229121	-6,043272	0,518127
11:17:51,96	0,605780	3,202963	-0,127992	-0,946010	-0,079004	-0,649033	0,054930	0,108438	-0,019738	0,570303	-1,838155	0,496434	-0,756506	-2,836672	-1,210924	-14,917979	16,356097	12,846889	0,054930	0,108438	-0,019738	9,082684	-6,150174	0,496434	0,054930	0,108438	-0,019738	9,082684	-6,150174	0,496434
11:17:52,01	0,605780	3,202963	-0,127992	-0,946010	-0,079004	-0,649033	0,052808	0,104090	-0,017761	0,844830	-1,932794	0,506409	-0,751680	-2,837007	-1,208948	-14,880141	16,390169	12,856864	0,052808	0,104090	-0,017761	9,015885	-6,078194	0,506409	0,052808	0,104090	-0,017761	9,015885	-6,078194	0,506409
11:17:52,06	0,605780	3,202963	-0,127992	-0,946010	-0,079004	-0,649033	0,050293	0,103471	-0,018533	0,896669	-2,058772	0,512637	-0,749887	-2,835139	-1,209720	-14,866166	16,404823	12,863091	0,050293	0,103471	-0,018533	9,019175	-6,006785	0,512637	0,050293	0,103471	-0,018533	9,019175	-6,006785	0,512637
11:17:52,11	0,605780	3,202963	-0,127992	-0,946010	-0,079004	-0,649033	0,055864	0,108415	-0,019311	0,628270	-1,761504	0,511095	-0,756954	-2,837491	-1,210498	-14,865246	16,391229	12,861549	0,055864	0,108415	-0,019311	9,138876	-6,146814	0,511095	0,055864	0,108415	-0,019311	9,138876	-6,146814	0,511095
11:17:52,16	0,605780	3,202963	-0,127992	-0,946010	-0,079004	-0,649033	0,055864	0,108415	-0,019311	0,628270	-1,761504	0,511095	-0,754609	-2,838686	-1,207822	-14,893275	16,413158	12,807843	0,055864	0,108415	-0,019311	9,138876	-6,146814	0,511095	0,055864	0,108415	-0,019311	9,138876	-6,146814	0,511095
11:17:52,21	0,605780	3,202963	-0,127992	-0,946010	-0,079004	-0,649033	0,052244	0,109185	-0,018933	0,596969	-1,969133	0,521956	-0,755810	-2,833972	-1,210120	-14,877702	16,408482	12,872410	0,052244	0,109185	-0,018933	9,167983	-6,070310	0,521956	0,052244	0,109185	-0,018933	9,167983	-6,070310	0,521956
11:17:52,26	0,605780	3,202963	-0,127992	-0,946010	-0,079004	-0,649033	0,055419	0,109405	-0,018558	0,558596	-1,795452	0,495980	-0,753433	-2,834484	-1,209364	-14,880071	16,423856	12,838886	0,055419	0,109405	-0,018558	9,146862	-6,145851	0,495980	0,055419	0,109405	-0,018558	9,146862	-6,145851	0,495980
11:17:52,31	0,605780	3,202963	-0,127992	-0,946010	-0,079004	-0,649033	0,050958	0,105862	-0,017781	0,765977	-2,049829	0,502660	-0,758167	-2,836761	-1,208203	-14,895832	16,415965	12,836933	0,050958	0,105862	-0,017781	9,076152	-6,050067	0,502660	0,050958	0,105862	-0,017781	9,076152	-6,050067	0,502660
11:17:52,36	0,605780	3,202963	-0,127992	-0,946010	-0,079004	-0,649033	0,053713	0,110423	-0,018606	0,498747	-1,895728	0,452825	-0,750436	-2,835898	-1,207771	-14,840880	16,365368	12,850484	0,053713	0,110423	-0,018606	9,166958	-6,112231	0,452825	0,053713	0,110423	-0,018606	9,166958	-6,112231	0,452825
11:17:52,41	0,605780	3,202963	-0,127992	-0,946010	-0,079004	-0,649033	0,053440	0,103704	-0,019709	0,857675	-1,879907	0,487445	-0,758101	-2,838154	-1,209344	-14,862521	16,406277	12,841624	0,053440	0,103704	-0,019709	8,998406	-6,074980	0,487445	0,053440	0,103704	-0,019709	8,998406	-6,074980	0,487445
11:17:52,46	0,605780	3,202963	-0,127992	-0,946010	-0,079004	-0,649033	0,053440	0,103704	-0,019709	0,857675	-1,879907	0,487445	-0,752389	-2,836716	-1,210118	-14,924183	16,373363	12,881636	0,053440	0,103704	-0,019709	8,998406	-6,074980	0,487445	0,053440	0,103704	-0,019709	8,998406	-6,074980	0,487445
11:17:52,51	0,605780	3,202963	-0,127992	-0,946010	-0,079004	-0,649033	0,052767	0,106444	-0,018933	0,744348	-1,924877	0,497509	-0,752885	-2,833177	-1,209741	-14,873879	16,369267	12,856972	0,052767	0,106444	-0,018933	9,100221	-6,067081	0,497509	0,052767	0,106444	-0,018933	9,100221	-6,067081	0,497509
11:17:52,56	0,605780	3,202963	-0,127992	-0,946010	-0,079004	-0,649033	0,050093	0,107049	-0,018554	0,675981	-2,058072	0,506517	-0,746658	-2,824740	-1,212635	-14,306571	16,056010	12,830661	0,050093	0,107049	-0,018554	9,079334	-5,990387	0,506517	0,050093	0,107049	-0,018554	9,079334	-5,990387	0,506517
11:17:52,61	0,605780	3,202963	-0,127992	-0,946010	-0,079004	-0,649033	0,039673	0,105875	-0,021449	0,749407	-1,951985	0,480206	0,501862	-0,772943	-1,190623	87,795110	-44,995915	12,464264	0,039673	0,105875	-0,021449	9,060582	-5,066324	0,480206	0,039673	0,105875	-0,021449	9,060582	-5,066324	0,480206
11:17:52,66	0,655843	3,203043	-0,127993	-0,946024	-0,079023	-0,649011	-2,361494	0,050523	0,000564	1,806044	-7,864128	0,113810	0,851618	-0,209320	-1,178480	115,768323	-61,870625	12,417297	-2,361494	0,050523	0,000564	5,772109	177,513188	0,113810	-2,361494	0,050523	0,000564	5,772109	177,513188	0,113810
11:17:52,71	0,655843	3,203043	-0,127993	-0,946024	-0,079023	-0,649011	-3,024484	0,029438	0,012706	2,275164	-9,676742	0,066842	0,849952	-0,213190	-1,179753	115,506444	-61,796939	12,417416	-3,020299	0,028946	0,011434	4,505871	227,370737	0,066961	-3,020299	0,028946	0,011434	4,505871	227,370737	0,066961
11:17:52,76	0,655843	3,203043	-0,127993	-0,946024	-0,079023	-0,649011	-3,020299	0,028946	0,011434	2,233623	-9,722762	0,066961	0,844469	-0,211558	-1,179018	115,394380	-61,698542	12,449638	-3,020299	0,028946	0,011434	4,505871	227,370737	0,066961	-3,020299	0,028946	0,011434	4,505871	227,370737	0,066961
11:17:52,81	0,655843	3,203043	-0,127993	-0,946024	-0,079023	-0,649011	-3,018972	0,034509	0,012169	1,973495	-9,799963	0,099183	0,849649	-0,216474	-1,179422	115,303352	-61,637693	12,448089	-3,018972	0,034509	0,012169	4,682490	227,189301	0,099183	-3,018972	0,034509	0,012169	4,682490	227,189301	0,099183
11:17:52,86	0,655843	3,203043	-0,127993	-0,946024	-0,079023	-0,649011	-3,017305	0,027566	0,011765	2,341725	-9,822537	0,097634	0,844176	-0,216834	-1,179964	115,203786	-61,583880	12,441688	-3,014256	0,032126	0,011222	4,623318	226,841939	0,091233	-3,014256	0,032126	0,011222	4,623318	226,841939	0,091233
11:17:52,91	0,655843	3,203043	-0,127993	-0,946024	-0,079023	-0,649011	-3,014256	0,032126	0,011222	2,101465	-9,777125	0,091233	0,847586	-0,215513	-1,180292	115,142989	-61,568181	12,432899	-3,014256	0,032126	0,011222	4,623318	226,841939	0,091233	-3,014256	0,032126	0,011222	4,623318	226,841939	0,091233
11:17:52,96	0,655843	3,203043	-0,127993	-0,946024	-0,079023	-0,649011	-3,011526	0,030856	0,013189	2,154395	-9,818939	0,078082	0,843911	-0,219833	-1,177998	115,038130	-61,503340	12,428536	-3,011526	0,030856	0,013189	4,576600	226,585883	0,078082	-3,011526	0,030856	0,013189	4,576600	226,585883	0,078082
11:17:53,01	0,655843	3,203043	-0,127993	-0,946024	-0,079023	-0,649011	-3,011526	0,030856	0,013189	2,154395	-9,818939	0,078082	0,839708	-0,217646	-1,178419	115,008595	-61,507680	12,423710	-3,011526	0,030856	0,013189	4,576600	226,585883	0,078082	-3,011526	0,030856	0,013189	4,576600	226,585883	0,078082
11:17:53,06	0,655843	3,203043	-0,127993	-0,946024	-0,079023	-0,649011	-3,011318	0,035589	0,012768	1,889755	-9,831519	0,073256	0,871179	-0,180520	-1,180036	117,064001	-62,682419	12,435835	-3,011318	0,035589	0,012768	4,683498	226,556956	0,073256	-3,011318	0,035589	0,012768	4,683498	226,556956	0,073256
11:17:53,11	0,655843	3,203043	-0,127993	-0,946024	-0,079023	-0,649011	-5,557145	-0,043468	0,041991	3,755505	-16,047001	-0,249809	2,181087	1,947576	-1,149195	223,150297	-126,535882	12,100645	-5,557145	-0,043468	0,041991	0,343298	420,188890	-0,249809	-5,557145	-0,043468	0,041991	0,343298	420,188890	-0,249809
11:17:53,16	0,705926	3,203021	-0,128003	-0,946019	-0,079008	-0,649046	-6,150681	-0,054379	0,063696	3,823240	-17,859600	-0,318280	2,489510	2,454113	-1,129857	247,941587	-141,358755	12,044093	-6,150681	-0,054379	0,063696	-0,445529	464,968852	-0,318280	-6,150681	-0,054379	0,063696	-0,445529	464,968852	-0,318280
11:17:53,21	0,705926	3,203021	-0,128003	-0,946019	-0,079008	-0,649046	-6,150681	-0,054379	0,063696	3,823240	-17,859600	-0,318280	2,480499	2,443349	-1,131603	247,429155	-141,112222	12,060011	-6,150681	-0,054379	0,063696	-0,445529	464,968852	-0,318280	-6,150681	-0,054379	0,063696	-0,445529	464,968852	-0,318280
11:17:53,26	0,705926	3,203021	-0,128003	-0,946019	-0,079008	-0,649046	-6,136202	-0,054880	0,059583	3,864892	-17,843712	-0,290444	2,477710	2,436015	-1,130912	247,199406	-140,966108	12,050526	-6,136202	-0,054880	0,059583	-0,443170	463,848175	-0,290444	-6,136202	-0,054880	0,059583	-0,443170	463,848175	-0,290444
11:17:53,31	0,705926	3,203021	-0,128003	-0,946019	-0,079008	-0,649046	-6,126383	-0,060270	0,061344	4,135510	-17,869288	-0,309147	2,480258	2,432150	-1,129843	246,959986	-140,852499	12,041307	-6,126383	-0,060270	0,061344	-0,595662	463,051794	-0,309147	-6,126383	-0,060270	0,061344	-0,595662	463,051794	-0,309147
11:17:53,36	0,705926	3,203021	-0,128003	-0,946019	-0,079008	-0,649046	-6,126383	-0,060270	0,061344	4,135510	-17,869288	-0,309147	2,479362	2,430737	-1,129891	246,782762	-140,752346	12,079918	-6,126383	-0,060270	0,061344	-0,595662	463,051794	-0,309147	-6,126383	-0,060270	0,061344	-0,595662	463,051794	-0,309147
11:17:53,41	0,705926	3,203021	-0,128003	-0,946019	-0,079008	-0,649046	-6,123204	-0,059158	0,057955	4,072751	-18,094895	-0,305492	2,477706	2,429953	-1,133232	246,618956	-140,661352	12,044962	-6,123204	-0,059158	0,057955	-0,571191	462,576636	-0,305492	-6,123204	-0,059158	0,057955	-0,571191	462,576636	-0,305492
11:17:53,46	0,705926	3,203021	-0,128003	-0,946019	-0,079008	-0,649046	-6,123204	-0,059158	0,057955	4,072751	-18,094895	-0,305492	2,477628	2,425109	-1,134696	246,455448	-140,581355	12,066322	-6,123204	-0,059158	0,057955	-0,571191	462,576636	-0,305492	-6,123204	-0,059158	0,057955	-0,571191	462,576636	-0,305492
11:17:53,51	0,705926	3,203021	-0,128003	-0,946019	-0,079008	-0,649046	-6,112700	-0,052018	0,058368	3,713601	-17,879063	-0,283074	2,468024	2,428582	-1,132059	246,323446	-140,428875	12,074659	-6,112700	-0,052018	0,058368	-0,369805	461,967858	-0,283074	-6,112700	-0,052018	0,058368	-0,369805	461,967858	-0,283074
11:17:53,56	0,705926	3,203021	-0,128003	-0,946019	-0,079008	-0,649046	-6,112700	-0,052018	0,058368	3,713601	-17,879063	-0,283074	2,474930	2,424266	-1,136728	246,252366	-140,450701	12,073240	-6,112700	-0,052018	0,058368	-0,369805	461,967858	-0,283074	-6,112700	-0,052018	0,058368	-0,369805	461,967858	-0,283074
11:17:53,61	0,705926	3,203021	-0,128003	-0,946019	-0,079008	-0,649046	-6,115323	-0,058124	0,057505	3,983614	-18,274694	-0,261604	2,468195	2,419379	-1,133303	246,094205	-140,401772	12,057924	-6,115323	-0,058124	0,057505	-0,579132	461,778172	-0,261604	-6,115323	-0,058124	0,057505	-0,579132	461,778172	-0,261604
11:17:53,66	0,705926	3,203021	-0,128003	-0,946019	-0,079008	-0,649046	-6,108004	-0,057490	0,054004	3,952852	-17,966682	-0,254389	2,468660	2,417623	-1,137183	246,028895	-140,358925	12,096065	-6,108004	-0,057490	0,054004	-0,560088	461,511598	-0,254389	-6,108004	-0,057490	0,054004	-0,560088	461,511598	-0,254389
11:17:53,71	0,705926	3,203021	-0,128003	-0,946019	-0,079008	-0,649046	-6,110384	-0,060650	0,054737	4,123951	-18,230006	-0,245611	2,472588	2,418105	-1,136450	245,911445	-140,283308	12,104844	-6,110384	-0,060650	0,054737	-0,637077	461,435166	-0,245611	-6,110384	-0,060650	0,054737	-0,637077	461,435166	-0,245611
11:17:53,76	0,705926	3,203021	-0,128003	-0,946019	-0,079008	-0,649046	-6,110384	-0,060650	0,054737	4,123951	-18,230006	-0,245611	2,464848	2,417185	-1,138458	245,856323	-140,245770	12,062754	-6,105718	-0,054407	0,052729	-0,466690	461,244988	-0,287700	-6,105718	-0,054407	0,052729	-0,466690	461,244988	-0,287700
11:17:53,81	0,705926	3,203021	-0,128003	-0,946019	-0,079008	-0,649046	-6,105718	-0,054407	0,052729	3,804264	-18,053838	-0,287700	2,469379	2,418970	-1,137314	245,767725	-140,218245	12,089124	-6,105718	-0,054407	0,052729	-0,466690	461,244988	-0,287700	-6,105718	-0,054407	0,052729	-0,466690	461,244988	-0,287700
11:17:53,86	0,705926	3,203021	-0,128003	-0,946019	-0,079008	-0,649046	-6,111202	-0,059222	0,054382	4,032164	-18,474787	-0,249566	2,471759	2,419527	-1,136805	245,727521	-140,197342	12,100889	-6,111202	-0,059222	0,054382	-0,616740	461,254566	-0,249566	-6,111202	-0,059222	0,054382	-0,616740	461,254566	-0,249566
11:17:53,91	0,705926	3,203021	-0,128003	-0,946019	-0,079008	-0,649046	-6,111799	-0,058746	0,054200	4,036377	-18,554745	-0,296749	2,471646	2,420282	-1,136987	245,699636	-140,147827	12,053706	-6,111799	-0,058746	0,054200	-0,575200	461,221483	-0,296749	-6,111799	-0,058746	0,054200	-0,575200	461,221483	-0,296749
11:17:53,96	0,705926	3,203021	-0,128003	-0,946019	-0,079008	-0,649046	-6,111799	-0,058746	0,054200	4,036377	-18,554745	-0,296749	2,471451	2,412621	-1,137361	245,585005	-140,121338	12,098396	-6,111799	-0,058746	0,054200	-0,575200	461,221483	-0,296749	-6,111799	-0,058746	0,054200	-0,575200	461,221483	-0,296749
11:17:54,01	0,705926	3,203021	-0,128003	-0,946019	-0,079008	-0,649046	-6,105067	-0,062407	0,053825	4,192386	-18,317208	-0,252058	2,467892	2,416261	-1,137007	245,561736	-140,063517	12,095352	-6,105067	-0,062407	0,053825	-0,706598	460,930572	-0,252058	-6,105067	-0,062407	0,053825	-0,706598	460,930572	-0,252058
11:17:54,06	0,705926	3,203021	-0,128003	-0,946019	-0,079008	-0,649046	-6,106440	-0,057505	0,054180	3,975915	-18,437634	-0,255103	2,466583	2,416052	-1,135116	245,498776	-140,080895	12,064964	-6,106440	-0,057505	0,054180	-0,538252	460,917879	-0,255103	-6,106440	-0,057505	0,054180	-0,538252	460,917879	-0,255103
11:17:54,11	0,705926	3,203021	-0,128003	-0,946019	-0,079008	-0,649046	-6,103737	-0,058167	0,058361	3,994976	-18,439656	-0,313114	2,464004	2,410417	-1,139412	245,382032	-140,057075	12,082794	-6,103737	-0,058167	0,058361	-0,571129	460,703672	-0,313114	-6,103737	-0,058167	0,058361	-0,571129	460,703672	-0,313114
11:17:54,16	0,705926	3,203021	-0,128003	-0,946019	-0,079008	-0,649046	-6,104936	-0,054669	0,056395	3,811326	-18,532302	-0,306364	2,464684	2,416377	-1,134792	245,403503	-139,991894	12,044091	-6,104936	-0,054669	0,056395	-0,480172	460,705193	-0,306364	-6,104936	-0,054669	0,056395	-0,480172	460,705193	-0,306364
11:17:54,21	0,705926	3,203021	-0,128003	-0,946019	-0,079008	-0,649046	-6,098657	-0,057451	0,054079	3,920293	-18,273766	-0,276137	2,463954	2,409548	-1,137108	245,326788	-139,988847	12,074318	-6,098657	-0,057451	0,054079	-0,589626	460,470846	-0,276137	-6,098657	-0,057451	0,054079	-0,589626	460,470846	-0,276137
11:17:54,26	0,705926	3,203021	-0,128003	-0,946019	-0,079008	-0,649046	-6,098657	-0,057451	0,054079	3,920293	-18,273766	-0,276137	2,466797	2,418962	-1,138298	245,301264	-139,963637	12,107071	-6,098657	-0,057451	0,054079	-0,589626	460,470846	-0,276137	-6,098657	-0,057451	0,054079	-0,589626	460,470846	-0,276137
11:17:54,31	0,705926	3,203021	-0,128003	-0,946019	-0,079008	-0,649046	-6,100007	-0,052348	0,053642	3,648251	-18,458276	-0,249042	2,460209	2,413268	-1,137545	245,224421	-139,937455	12,101412	-6,100007	-0,052348	0,053642	-0,461068	460,392253	-0,249042	-6,100007	-0,052348	0,053642	-0,461068	460,392253	-0,249042
11:17:54,37	0,705926	3,203021	-0,128003	-0,946019	-0,079008	-0,649046	-6,095589	-0,059021	0,051728	3,993635	-18,226270	-0,258107	2,465558	2,412723	-1,137530	245,232860	-139,902824	12,103269	-6,095589	-0,059021	0,051728	-0,639532	460,277446	-0,258107	-6,095589	-0,059021	0,051728	-0,639532	460,277446	-0,258107
11:17:54,42	0,705926	3,203021	-0,128003	-0,946019	-0,079008	-0,649046	-6,095589	-0,059021	0,051728	3,993635	-18,226270	-0,258107	2,463655	2,409296	-1,139111	245,154718	-139,878504	12,100131	-6,095589	-0,059021	0,051728	-0,639532	460,277446	-0,258107	-6,095589	-0,059021	0,051728	-0,639532	460,277446	-0,258107
11:17:54,47	0,705926	3,203021	-0,128003	-0,946019	-0,079008	-0,649046	-6,140800	-0,056800	0,050099	3,865092	-18,575681	-0,321962	2,484461	2,446370	-1,141087	246,952453	-140,952082	12,028492	-6,140800	-0,056800	0,050099	-0,593730	463,477100	-0,321962	-6,140800	-0,056800	0,050099	-0,593730	463,477100	-0,321962
11:17:54,52	0,705926	3,203021	-0,128003	-0,946019	-0,079008	-0,649046	-6,140800	-0,056800	0,050099	3,865092	-18,575681	-0,321962	3,756551	4,514842	-1,092996	350,023576	-202,770839	11,787807	-6,140800	-0,056800	0,050099	-0,593730	463,477100	-0,321962	-6,140800	-0,056800	0,050099	-0,593730	463,477100	-0,321962
11:17:54,57	0,755918	3,203045	-0,128013	-0,946015	-0,079016	-0,649010	-8,568193	-0,124226	0,098191	5,370194	-24,628562	-0,562648	4,118435	5,105396	-1,072830	379,385644	-220,382918	11,689613	-9,260570	-0,142349	0,118356	-5,433277	700,556878	-0,660841	-9,260570	-0,142349	0,118356	-5,433277	700,556878	-0,660841
11:17:54,62	0,755918	3,203045	-0,128013	-0,946015	-0,079016	-0,649010	-9,260570	-0,142349	0,118356	5,741155	-26,397850	-0,660841	4,105790	5,096415	-1,072448	378,733351	-219,998792	11,709717	-9,260570	-0,142349	0,118356	-5,433277	700,556878	-0,660841	-9,260570	-0,142349	0,118356	-5,433277	700,556878	-0,660841
11:17:54,67	0,755918	3,203045	-0,128013	-0,946015	-0,079016	-0,649010	-9,246469	-0,135889	0,118738	5,411747	-26,421597	-0,640737	4,104536	5,090939	-1,074196	378,350391	-219,843376	11,660524	-9,246469	-0,135889	0,118738	-5,255568	699,426253	-0,640737	-9,246469	-0,135889	0,118738	-5,255568	699,426253	-0,640737
11:17:54,72	0,755918	3,203045	-0,128013	-0,946015	-0,079016	-0,649010	-9,241100	-0,137541	0,116991	5,440736	-26,551722	-0,689931	4,104862	5,092000	-1,075048	378,178447	-219,687092	11,672875	-9,241100	-0,137541	0,116991	-5,356217	698,874590	-0,689931	-9,241100	-0,137541	0,116991	-5,356217	698,874590	-0,689931
11:17:54,77	0,755918	3,203045	-0,128013	-0,946015	-0,079016	-0,649010	-9,233670	-0,135699	0,113332	5,343256	-26,581027	-0,703347	4,099226	5,085425	-1,077855	377,989565	-219,637037	11,647107	-9,233670	-0,135699	0,113332	-5,309134	698,262046	-0,703347	-9,233670	-0,135699	0,113332	-5,309134	698,262046	-0,703347
11:17:54,82	0,755918	3,203045	-0,128013	-0,946015	-0,079016	-0,649010	-9,227542	-0,134568	0,114771	5,310646	-26,519474	-0,661481	4,095182	5,080684	-1,076416	377,780035	-219,485791	11,688974	-9,227542	-0,134568	0,114771	-5,252937	697,842584	-0,661481	-9,227542	-0,134568	0,114771	-5,252937	697,842584	-0,661481
11:17:54,87	0,755918	3,203045	-0,128013	-0,946015	-0,079016	-0,649010	-9,227542	-0,134568	0,114771	5,310646	-26,519474	-0,661481	4,094603	5,078799	-1,079512	377,674663	-219,436418	11,675377	-9,225619	-0,135009	0,111674	-5,274548	697,675691	-0,675077	-9,225619	-0,135009	0,111674	-5,274548	697,675691	-0,675077
11:17:54,92	0,755918	3,203045	-0,128013	-0,946015	-0,079016	-0,649010	-9,231995	-0,140722	0,115553	5,633511	-26,952569	-0,644144	4,102739	5,081463	-1,075634	377,606922	-219,382559	11,706311	-9,231995	-0,140722	0,115553	-5,413180	697,759054	-0,644144	-9,231995	-0,140722	0,115553	-5,413180	697,759054	-0,644144
11:17:54,97	0,755918	3,203045	-0,128013	-0,946015	-0,079016	-0,649010	-9,248058	-0,140639	0,114585	5,624571	-27,127036	-0,666369	4,110698	5,095415	-1,076602	378,176859	-219,716968	11,684085	-9,248058	-0,140639	0,114585	-5,415624	698,845495	-0,666369	-9,248058	-0,140639	0,114585	-5,415624	698,845495	-0,666369
11:17:55,02	0,755918	3,203045	-0,128013	-0,946015	-0,079016	-0,649010	-9,248058	-0,140639	0,114585	5,624571	-27,127036	-0,666369	5,342903	7,110411	-1,015480	478,607109	-280,149666	11,424345	-9,248058	-0,140639	0,114585	-5,415624	698,845495	-0,666369	-9,248058	-0,140639	0,114585	-5,415624	698,845495	-0,666369
11:17:55,07	0,805995	3,202888	-0,127996	-0,946010	-0,079014	-0,649002	-12,302280	-0,216145	0,188010	6,877844	-35,328116	-1,047432	5,703200	7,702698	-1,003176	507,279835	-297,341162	11,303022	-12,302280	-0,216145	0,188010	-10,089521	930,400899	-1,047432	-12,302280	-0,216145	0,188010	-10,089521	930,400899	-1,047432
11:17:55,12	0,805995	3,202888	-0,127996	-0,946010	-0,079014	-0,649002	-12,302280	-0,216145	0,188010	6,877844	-35,328116	-1,047432	5,693883	7,681899	-1,008631	506,240148	-296,715083	11,308160	-12,279610	-0,218475	0,182556	-10,128912	928,586696	-1,042294	-12,279610	-0,218475	0,182556	-10,128912	928,586696	-1,042294
11:17:55,17	0,805995	3,202888	-0,127996	-0,946010	-0,079014	-0,649002	-12,279610	-0,218475	0,182556	7,021366	-35,362684	-1,042294	5,682649	7,668336	-1,009294	505,501553	-296,322038	11,340539	-12,262247	-0,215528	0,181893	-10,079741	927,290406	-1,009916	-12,262247	-0,215528	0,181893	-10,079741	927,290406	-1,009916
11:17:55,22	0,805995	3,202888	-0,127996	-0,946010	-0,079014	-0,649002	-12,262247	-0,215528	0,181893	6,839238	-35,295959	-1,009916	5,680333	7,662887	-1,011769	505,140516	-296,051010	11,347172	-12,262247	-0,215528	0,181893	-10,079741	927,290406	-1,009916	-12,262247	-0,215528	0,181893	-10,079741	927,290406	-1,009916
11:17:55,27	0,805995	3,202888	-0,127996	-0,946010	-0,079014	-0,649002	-12,247235	-0,219252	0,174986	7,023273	-35,442577	-0,986981	5,678368	7,653473	-1,016201	504,693736	-295,866723	11,363473	-12,247235	-0,219252	0,174986	-10,188012	925,965338	-0,986981	-12,247235	-0,219252	0,174986	-10,188012	925,965338	-0,986981
11:17:55,32	0,805995	3,202888	-0,127996	-0,946010	-0,079014	-0,649002	-12,247235	-0,219252	0,174986	7,023273	-35,442577	-0,986981	5,675557	7,655579	-1,014435	504,413461	-295,684294	11,317653	-12,247653	-0,215764	0,176751	-10,077740	925,642476	-1,032802	-12,247653	-0,215764	0,176751	-10,077740	925,642476	-1,032802
11:17:55,37	0,805995	3,202888	-0,127996	-0,946010	-0,079014	-0,649002	-12,247653	-0,215764	0,176751	6,859769	-35,798254	-1,032802	5,671651	7,648619	-1,016836	504,159314	-295,483093	11,350689	-12,247653	-0,215764	0,176751	-10,077740	925,642476	-1,032802	-12,247653	-0,215764	0,176751	-10,077740	925,642476	-1,032802
11:17:55,42	0,805995	3,202888	-0,127996	-0,946010	-0,079014	-0,649002	-12,239170	-0,218936	0,174248	7,004019	-35,964085	-0,979445	5,668248	7,643396	-1,016948	503,885396	-295,352727	11,346695	-12,239170	-0,218936	0,174248	-10,182463	924,810786	-0,979445	-12,239170	-0,218936	0,174248	-10,182463	924,810786	-0,979445
11:17:55,47	0,805995	3,202888	-0,127996	-0,946010	-0,079014	-0,649002	-12,239170	-0,218936	0,174248	7,004019	-35,964085	-0,979445	5,672006	7,642225	-1,017790	503,680747	-295,251049	11,372425	-12,239170	-0,218936	0,174248	-10,182463	924,810786	-0,979445	-12,239170	-0,218936	0,174248	-10,182463	924,810786	-0,979445
11:17:55,52	0,805995	3,202888	-0,127996	-0,946010	-0,079014	-0,649002	-12,227181	-0,213604	0,173288	6,757513	-35,812801	-1,003295	5,663450	7,638930	-1,017898	503,484008	-295,136003	11,347159	-12,227181	-0,213604	0,173288	-10,010370	924,020900	-1,003295	-12,227181	-0,213604	0,173288	-10,010370	924,020900	-1,003295
11:17:55,57	0,805995	3,202888	-0,127996	-0,946010	-0,079014	-0,649002	-12,227181	-0,213604	0,173288	6,757513	-35,812801	-1,003295	5,669668	7,631600	-1,017541	503,313772	-295,054284	11,356142	-12,223941	-0,222654	0,173646	-10,264550	923,746764	-0,994313	-12,223941	-0,222654	0,173646	-10,264550	923,746764	-0,994313
11:17:55,62	0,805995	3,202888	-0,127996	-0,946010	-0,079014	-0,649002	-12,223941	-0,222654	0,173646	7,213780	-35,832632	-0,994313	5,661208	7,630314	-1,019151	503,177016	-294,942588	11,374988	-12,223941	-0,222654	0,173646	-10,264550	923,746764	-0,994313	-12,223941	-0,222654	0,173646	-10,264550	923,746764	-0,994313
11:17:55,67	0,805995	3,202888	-0,127996	-0,946010	-0,079014	-0,649002	-12,218598	-0,215970	0,172035	6,894557	-35,729081	-0,975467	5,657232	7,632308	-1,020032	503,018595	-294,869423	11,354878	-12,218598	-0,215970	0,172035	-10,059066	923,430894	-0,975467	-12,218598	-0,215970	0,172035	-10,059066	923,430894	-0,975467
11:17:55,72	0,805995	3,202888	-0,127996	-0,946010	-0,079014	-0,649002	-12,219182	-0,215618	0,170706	6,856644	-36,138548	-0,980092	5,661195	7,630996	-1,020481	502,838875	-294,770036	11,370363	-12,219182	-0,215618	0,170706	-10,069388	923,067247	-0,980092	-12,219182	-0,215618	0,170706	-10,069388	923,067247	-0,980092
11:17:55,77	0,805995	3,202888	-0,127996	-0,946010	-0,079014	-0,649002	-12,210648	-0,214269	0,171810	6,786115	-35,821536	-1,023155	5,655759	7,624279	-1,019377	502,728894	-294,706956	11,327300	-12,210648	-0,214269	0,171810	-10,033992	922,714296	-1,023155	-12,210648	-0,214269	0,171810	-10,033992	922,714296	-1,023155
11:17:55,82	0,805995	3,202888	-0,127996	-0,946010	-0,079014	-0,649002	-12,210648	-0,214269	0,171810	6,786115	-35,821536	-1,023155	5,660812	7,620247	-1,022888	502,590571	-294,642918	11,362255	-12,210648	-0,214269	0,171810	-10,033992	922,714296	-1,023155	-12,210648	-0,214269	0,171810	-10,033992	922,714296	-1,023155
11:17:55,87	0,805995	3,202888	-0,127996	-0,946010	-0,079014	-0,649002	-12,208619	-0,216408	0,172507	6,902107	-35,963730	-1,017574	5,656597	7,621453	-1,018680	502,516797	-294,578992	11,332880	-12,208619	-0,216408	0,172507	-10,085900	922,412883	-1,017574	-12,208619	-0,216408	0,172507	-10,085900	922,412883	-1,017574
11:17:55,92	0,805995	3,202888	-0,127996	-0,946010	-0,079014	-0,649002	-12,208619	-0,216408	0,172507	6,902107	-35,963730	-1,017574	5,653334	7,622918	-1,024187	502,346773	-294,465350	11,365498	-12,208619	-0,216408	0,172507	-10,085900	922,412883	-1,017574	-12,208619	-0,216408	0,172507	-10,085900	922,412883	-1,017574
11:17:55,97	0,805995	3,202888	-0,127996	-0,946010	-0,079014	-0,649002	-12,208256	-0,212849	0,166999	6,730468	-36,148931	-0,984956	5,655003	7,623120	-1,022278	502,302571	-294,486222	11,345060	-12,208256	-0,212849	0,166999	-9,978194	922,199202	-0,984956	-12,208256	-0,212849	0,166999	-9,978194	922,199202	-0,984956
11:17:56,02	0,805995	3,202888	-0,127996	-0,946010	-0,079014	-0,649002	-12,206141	-0,217954	0,167737	7,016568	-36,199098	-0,990706	5,651770	7,617792	-1,023881	502,118776	-294,368856	11,369715	-12,206141	-0,217954	0,167737	-10,092804	921,982989	-0,990706	-12,206141	-0,217954	0,167737	-10,092804	921,982989	-0,990706
11:17:56,07	0,805995	3,202888	-0,127996	-0,946010	-0,079014	-0,649002	-12,198012	-0,214997	0,170395	6,852858	-35,897913	-1,025407	5,650072	7,612973	-1,020791	502,108185	-294,315240	11,325047	-12,198012	-0,214997	0,170395	-10,024404	921,646055	-1,025407	-12,198012	-0,214997	0,170395	-10,024404	921,646055	-1,025407
11:17:56,12	0,805995	3,202888	-0,127996	-0,946010	-0,079014	-0,649002	-12,193200	-0,218764	0,167256	6,996103	-35,813414	-0,997082	5,650929	7,606922	-1,023931	501,938338	-294,277986	11,353373	-12,193200	-0,218764	0,167256	-10,176903	921,352822	-0,997082	-12,193200	-0,218764	0,167256	-10,176903	921,352822	-0,997082
11:17:56,17	0,805995	3,202888	-0,127996	-0,946010	-0,079014	-0,649002	-12,197961	-0,216660	0,166840	6,957151	-36,140666	-0,982696	5,651487	7,612097	-1,024346	501,904553	-294,177112	11,367758	-12,197961	-0,216660	0,166840	-10,050673	921,399283	-0,982696	-12,197961	-0,216660	0,166840	-10,050673	921,399283	-0,982696
11:17:56,22	0,805995	3,202888	-0,127996	-0,946010	-0,079014	-0,649002	-12,197961	-0,216660	0,166840	6,957151	-36,140666	-0,982696	5,653676	7,613650	-1,022812	501,826439	-294,164948	11,392852	-12,197961	-0,216660	0,166840	-10,050673	921,399283	-0,982696	-12,197961	-0,216660	0,166840	-10,050673	921,399283	-0,982696
11:17:56,27	0,805995	3,202888	-0,127996	-0,946010	-0,079014	-0,649002	-12,191109	-0,216864	0,170256	6,920200	-35,971894	-1,006859	5,651691	7,615698	-1,022894	501,710920	-294,118208	11,371321	-12,191109	-0,216864	0,170256	-10,103626	921,030131	-1,006859	-12,191109	-0,216864	0,170256	-10,103626	921,030131	-1,006859
11:17:56,32	0,805995	3,202888	-0,127996	-0,946010	-0,079014	-0,649002	-12,191259	-0,215856	0,166345	6,831580	-36,060556	-0,979101	5,647439	7,606694	-1,024841	501,630205	-294,115442	11,371354	-12,191259	-0,215856	0,166345	-10,113136	920,953236	-0,979101	-12,191259	-0,215856	0,166345	-10,113136	920,953236	-0,979101
11:17:56,37	0,805995	3,202888	-0,127996	-0,946010	-0,079014	-0,649002	-12,189896	-0,217994	0,167130	6,972252	-36,038631	-0,968133	5,648609	7,604446	-1,024057	501,602601	-294,065414	11,382322	-12,189896	-0,217994	0,167130	-10,140255	920,868213	-0,968133	-12,189896	-0,217994	0,167130	-10,140255	920,868213	-0,968133
11:17:56,42	0,805995	3,202888	-0,127996	-0,946010	-0,079014	-0,649002	-12,191230	-0,214273	0,168988	6,771613	-36,232107	-0,990553	5,646054	7,607462	-1,022199	501,491566	-294,009552	11,359902	-12,191230	-0,214273	0,168988	-10,048784	920,779483	-0,990553	-12,191230	-0,214273	0,168988	-10,048784	920,779483	-0,990553
11:17:56,47	0,805995	3,202888	-0,127996	-0,946010	-0,079014	-0,649002	-12,193919	-0,214612	0,170506	6,797987	-36,464126	-0,983533	5,647692	7,609620	-1,020681	501,416044	-293,955894	11,366922	-12,193919	-0,214612	0,170506	-10,049078	920,758488	-0,983533	-12,193919	-0,214612	0,170506	-10,049078	920,758488	-0,983533
11:17:56,52	0,805995	3,202888	-0,127996	-0,946010	-0,079014	-0,649002	-12,191291	-0,218087	0,169718	6,973804	-36,385333	-0,991714	5,649387	7,605607	-1,021469	501,363496	-293,931173	11,358740	-12,191291	-0,218087	0,169718	-10,146023	920,630974	-0,991714	-12,191291	-0,218087	0,169718	-10,146023	920,630974	-0,991714
11:17:56,57	0,805995	3,202888	-0,127996	-0,946010	-0,079014	-0,649002	-12,183798	-0,216773	0,167383	6,876694	-36,088576	-0,961269	5,644503	7,599775	-1,023803	501,268695	-293,909683	11,389185	-12,183798	-0,216773	0,167383	-10,139995	920,339582	-0,961269	-12,183798	-0,216773	0,167383	-10,139995	920,339582	-0,961269
11:17:56,62	0,805995	3,202888	-0,127996	-0,946010	-0,079014	-0,649002	-12,184100	-0,219536	0,168567	7,050202	-36,117908	-0,951012	5,647047	7,598655	-1,022620	501,271829	-293,877017	11,399443	-12,184100	-0,219536	0,168567	-10,183345	920,333971	-0,951012	-12,184100	-0,219536	0,168567	-10,183345	920,333971	-0,951012
11:17:56,67	0,805995	3,202888	-0,127996	-0,946010	-0,079014	-0,649002	-12,187412	-0,215220	0,168095	6,846546	-36,410246	-0,971102	5,642055	7,599793	-1,021916	501,183357	-293,805005	11,372466	-12,187412	-0,215220	0,168095	-10,048235	920,301629	-0,971102	-12,187412	-0,215220	0,168095	-10,048235	920,301629	-0,971102
11:17:56,72	0,805995	3,202888	-0,127996	-0,946010	-0,079014	-0,649002	-12,190752	-0,217967	0,168839	7,004442	-36,650467	-0,983167	5,649014	7,605200	-1,022348	501,128067	-293,752685	11,367288	-12,190752	-0,217967	0,168839	-10,105990	920,323575	-0,983167	-12,190752	-0,217967	0,168839	-10,105990	920,323575	-0,983167
11:17:56,77	0,805995	3,202888	-0,127996	-0,946010	-0,079014	-0,649002	-12,184289	-0,214753	0,170740	6,823003	-36,405484	-0,998543	5,642999	7,601210	-1,020447	501,042013	-293,719493	11,351912	-12,184289	-0,214753	0,170740	-10,035086	920,061170	-0,998543	-12,184289	-0,214753	0,170740	-10,035086	920,061170	-0,998543
11:17:56,82	0,805995	3,202888	-0,127996	-0,946010	-0,079014	-0,649002	-12,184289	-0,214753	0,170740	6,823003	-36,405484	-0,998543	5,642295	7,595780	-1,023131	500,982875	-293,710016	11,406826	-12,184289	-0,214753	0,170740	-10,035086	920,061170	-0,998543	-12,184289	-0,214753	0,170740	-10,035086	920,061170	-0,998543
11:17:56,87	0,805995	3,202888	-0,127996	-0,946010	-0,079014	-0,649002	-12,177083	-0,214566	0,163731	6,784435	-36,151883	-0,969250	5,643488	7,602362	-1,023180	500,978487	-293,637876	11,381323	-12,177083	-0,214566	0,163731	-10,058971	919,749137	-0,969250	-12,177083	-0,214566	0,163731	-10,058971	919,749137	-0,969250
11:17:56,92	0,805995	3,202888	-0,127996	-0,946010	-0,079014	-0,649002	-12,183354	-0,213711	0,167557	6,805483	-36,524430	-1,016108	5,641629	7,600921	-1,023630	500,915217	-293,603985	11,334346	-12,183354	-0,213711	0,167557	-9,970854	919,868832	-1,016108	-12,183354	-0,213711	0,167557	-9,970854	919,868832	-1,016108
11:17:56,98	0,805995	3,202888	-0,127996	-0,946010	-0,079014	-0,649002	-12,187561	-0,216640	0,169106	6,944163	-36,769845	-1,001035	5,642049	7,596178	-1,022078	500,897820	-293,613688	11,376851	-12,187561	-0,216640	0,169106	-10,062102	919,953661	-1,001035	-12,187561	-0,216640	0,169106	-10,062102	919,953661	-1,001035
11:17:57,03	0,805995	3,202888	-0,127996	-0,946010	-0,079014	-0,649002	-12,182831	-0,217101	0,169067	6,914467	-36,613799	-1,010656	5,644304	7,598774	-1,022120	500,780661	-293,603993	11,339799	-12,182831	-0,217101	0,169067	-10,127968	919,738468	-1,010656	-12,182831	-0,217101	0,169067	-10,127968	919,738468	-1,010656
11:17:57,08	0,805995	3,202888	-0,127996	-0,946010	-0,079014	-0,649002	-12,182831	-0,217101	0,169067	6,914467	-36,613799	-1,010656	5,639492	7,590572	-1,022386	500,680181	-293,489837	11,397110	-12,182831	-0,217101	0,169067	-10,127968	919,738468	-1,010656	-12,182831	-0,217101	0,169067	-10,127968	919,738468	-1,010656
11:17:57,13	0,805995	3,202888	-0,127996	-0,946010	-0,079014	-0,649002	-12,173323	-0,217035	0,168801	6,959651	-36,263460	-0,953345	4,497535	5,713919	-1,068947	407,748489	-237,606029	11,647866	-12,173323	-0,217035	0,168801	-10,077594	919,342400	-0,953345	-12,173323	-0,217035	0,168801	-10,077594	919,342400	-0,953345
11:17:57,18	0,756202	3,202938	-0,127987	-0,946025	-0,079000	-0,648995	-9,144705	-0,140426	0,099810	5,608119	-28,092881	-0,547585	4,058837	5,006017	-1,091377	372,683448	-216,551499	11,802869	-9,144705	-0,140426	0,099810	-5,415287	689,766492	-0,547585	-9,144705	-0,140426	0,099810	-5,415287	689,766492	-0,547585
11:17:57,23	0,756202	3,202938	-0,127987	-0,946025	-0,079000	-0,648995	-9,144768	-0,140839	0,101276	5,629524	-27,775882	-0,579026	4,059226	5,005864	-1,089910	372,960730	-216,711717	11,771429	-9,144768	-0,140839	0,101276	-5,426364	690,088387	-0,579026	-9,144768	-0,140839	0,101276	-5,426364	690,088387	-0,579026
11:17:57,28	0,756202	3,202938	-0,127987	-0,946025	-0,079000	-0,648995	-9,147111	-0,140298	0,102066	5,632515	-27,851223	-0,584345	4,059929	5,008164	-1,089120	373,016586	-216,708013	11,766110	-9,147111	-0,140298	0,102066	-5,380886	690,197011	-0,584345	-9,147111	-0,140298	0,102066	-5,380886	690,197011	-0,584345
11:17:57,33	0,756202	3,202938	-0,127987	-0,946025	-0,079000	-0,648995	-9,152472	-0,137313	0,104008	5,468936	-28,039964	-0,596722	4,060024	5,014299	-1,087178	373,090379	-216,760249	11,753733	-9,152472	-0,137313	0,104008	-5,310115	690,429099	-0,596722	-9,152472	-0,137313	0,104008	-5,310115	690,429099	-0,596722
11:17:57,38	0,756202	3,202938	-0,127987	-0,946025	-0,079000	-0,648995	-9,151170	-0,138235	0,103252	5,530575	-27,896671	-0,622272	4,060172	5,012711	-1,087935	373,162698	-216,786198	11,728183	-9,151170	-0,138235	0,103252	-5,320865	690,470209	-0,622272	-9,151170	-0,138235	0,103252	-5,320865	690,470209	-0,622272
11:17:57,43	0,756202	3,202938	-0,127987	-0,946025	-0,079000	-0,648995	-9,151170	-0,138235	0,103252	5,530575	-27,896671	-0,622272	4,066773	5,013522	-1,088646	373,245720	-216,841257	11,756331	-9,151170	-0,138235	0,103252	-5,320865	690,470209	-0,622272	-9,151170	-0,138235	0,103252	-5,320865	690,470209	-0,622272
11:17:57,48	0,756202	3,202938	-0,127987	-0,946025	-0,079000	-0,648995	-9,157837	-0,140635	0,107571	5,645479	-28,147737	-0,596820	4,065583	5,017284	-1,083616	373,240531	-216,842539	11,753635	-9,157837	-0,140635	0,107571	-5,394330	690,742438	-0,596820	-9,157837	-0,140635	0,107571	-5,394330	690,742438	-0,596820
11:17:57,53	0,756202	3,202938	-0,127987	-0,946025	-0,079000	-0,648995	-9,154928	-0,144441	0,102566	5,832434	-27,934987	-0,591047	4,067425	5,012861	-1,088620	373,288279	-216,882792	11,759407	-9,154928	-0,144441	0,102566	-5,506192	690,726824	-0,591047	-9,154928	-0,144441	0,102566	-5,506192	690,726824	-0,591047
11:17:57,58	0,756202	3,202938	-0,127987	-0,946025	-0,079000	-0,648995	-9,143634	-0,145244	0,102757	5,898255	-27,973817	-0,577384	4,062474	5,002679	-1,088430	372,758091	-216,548884	11,773070	-9,143634	-0,145244	0,102757	-5,503386	689,801427	-0,577384	-9,143634	-0,145244	0,102757	-5,503386	689,801427	-0,577384
11:17:57,63	0,756202	3,202938	-0,127987	-0,946025	-0,079000	-0,648995	-9,143634	-0,145244	0,102757	5,898255	-27,973817	-0,577384	2,810419	2,964404	-1,125985	271,102511	-155,557402	12,066297	-9,143634	-0,145244	0,102757	-5,503386	689,801427	-0,577384	-9,143634	-0,145244	0,102757	-5,503386	689,801427	-0,577384
11:17:57,68	0,706101	3,202976	-0,128002	-0,946019	-0,078975	-0,648989	-5,954597	-0,062172	0,051197	4,183226	-19,580537	-0,196000	2,396012	2,282428	-1,139990	237,716289	-135,574775	12,154454	-5,954597	-0,062172	0,051197	-0,697282	447,855322	-0,196000	-5,954597	-0,062172	0,051197	-0,697282	447,855322	-0,196000
11:17:57,73	0,706101	3,202976	-0,128002	-0,946019	-0,078975	-0,648989	-5,963505	-0,060142	0,046481	4,110327	-19,546205	-0,235330	2,398708	2,291157	-1,144705	238,163509	-135,795262	12,115124	-5,963505	-0,060142	0,046481	-0,610823	448,588931	-0,235330	-5,963505	-0,060142	0,046481	-0,610823	448,588931	-0,235330
11:17:57,78	0,706101	3,202976	-0,128002	-0,946019	-0,078975	-0,648989	-5,975235	-0,059534	0,048628	4,074919	-19,756173	-0,212722	2,404047	2,301620	-1,142558	238,508040	-135,998555	12,137733	-5,975235	-0,059534	0,048628	-0,598502	449,299809	-0,212722	-5,975235	-0,059534	0,048628	-0,598502	449,299809	-0,212722
11:17:57,83	0,706101	3,202976	-0,128002	-0,946019	-0,078975	-0,648989	-5,975235	-0,059534	0,048628	4,074919	-19,756173	-0,212722	2,402567	2,303320	-1,143665	238,669251	-136,058944	12,129967	-5,975235	-0,059534	0,048628	-0,598502	449,299809	-0,212722	-5,975235	-0,059534	0,048628	-0,598502	449,299809	-0,212722
11:17:57,88	0,706101	3,202976	-0,128002	-0,946019	-0,078975	-0,648989	-5,975968	-0,057402	0,047522	3,992375	-19,624447	-0,220488	2,404616	2,302844	-1,143592	238,832020	-136,154490	12,120627	-5,975968	-0,057402	0,047522	-0,513703	449,489022	-0,220488	-5,975968	-0,057402	0,047522	-0,513703	449,489022	-0,220488
11:17:57,93	0,706101	3,202976	-0,128002	-0,946019	-0,078975	-0,648989	-5,976580	-0,059415	0,047595	4,095665	-19,467550	-0,229828	2,401494	2,302595	-1,145020	238,959809	-136,221748	12,127949	-5,976580	-0,059415	0,047595	-0,568396	449,693984	-0,229828	-5,976580	-0,059415	0,047595	-0,568396	449,693984	-0,229828
11:17:57,98	0,706101	3,202976	-0,128002	-0,946019	-0,078975	-0,648989	-5,980132	-0,059818	0,048869	4,145353	-19,430660	-0,200766	2,406741	2,305719	-1,142318	239,038296	-136,240420	12,149689	-5,980132	-0,059818	0,048869	-0,550361	450,009721	-0,200766	-5,980132	-0,059818	0,048869	-0,550361	450,009721	-0,200766
11:17:58,03	0,706101	3,202976	-0,128002	-0,946019	-0,078975	-0,648989	-5,978945	-0,060445	0,048518	4,136240	-19,228918	-0,220535	2,406691	2,304377	-1,142669	239,138689	-136,346573	12,129919	-5,978945	-0,060445	0,048518	-0,608719	450,118287	-0,220535	-5,978945	-0,060445	0,048518	-0,608719	450,118287	-0,220535
11:17:58,08	0,706101	3,202976	-0,128002	-0,946019	-0,078975	-0,648989	-5,980887	-0,063138	0,048973	4,271897	-19,211933	-0,198196	2,409993	2,304713	-1,142213	239,238692	-136,409322	12,152258	-5,980887	-0,063138	0,048973	-0,684406	450,287735	-0,198196	-5,980887	-0,063138	0,048973	-0,684406	450,287735	-0,198196
11:17:58,13	0,706101	3,202976	-0,128002	-0,946019	-0,078975	-0,648989	-5,977829	-0,056756	0,048941	3,957522	-19,066444	-0,222809	2,402938	2,305256	-1,142246	239,235710	-136,387421	12,127646	-5,977829	-0,056756	0,048941	-0,497814	450,193161	-0,222809	-5,977829	-0,056756	0,048941	-0,497814	450,193161	-0,222809
11:17:58,18	0,706101	3,202976	-0,128002	-0,946019	-0,078975	-0,648989	-5,984778	-0,061127	0,047459	4,200043	-19,292123	-0,194050	2,410198	2,309088	-1,143727	239,360787	-136,442087	12,156405	-5,984778	-0,061127	0,047459	-0,598465	450,512955	-0,194050	-5,984778	-0,061127	0,047459	-0,598465	450,512955	-0,194050
11:17:58,23	0,706101	3,202976	-0,128002	-0,946019	-0,078975	-0,648989	-5,983797	-0,061050	0,047467	4,163112	-19,186658	-0,206062	2,409640	2,308277	-1,143719	239,391501	-136,497809	12,144392	-5,983797	-0,061050	0,047467	-0,629310	450,541422	-0,206062	-5,983797	-0,061050	0,047467	-0,629310	450,541422	-0,206062
11:17:58,28	0,706101	3,202976	-0,128002	-0,946019	-0,078975	-0,648989	-5,983797	-0,061050	0,047467	4,163112	-19,186658	-0,206062	2,408208	2,311337	-1,142220	239,459463	-136,494725	12,135012	-5,983797	-0,061050	0,047467	-0,629310	450,541422	-0,206062	-5,983797	-0,061050	0,047467	-0,629310	450,541422	-0,206062
11:17:58,33	0,706101	3,202976	-0,128002	-0,946019	-0,078975	-0,648989	-5,985824	-0,055412	0,048644	3,924875	-19,174874	-0,237518	2,405771	2,312851	-1,142543	239,520460	-136,508838	12,112937	-5,985824	-0,055412	0,048644	-0,424981	450,712337	-0,237518	-5,985824	-0,055412	0,048644	-0,424981	450,712337	-0,237518
11:17:58,38	0,706101	3,202976	-0,128002	-0,946019	-0,078975	-0,648989	-5,985609	-0,054799	0,048256	3,861850	-19,158013	-0,228529	2,405132	2,312972	-1,142931	239,509825	-136,538626	12,121926	-5,985609	-0,054799	0,048256	-0,439834	450,712325	-0,228529	-5,985609	-0,054799	0,048256	-0,439834	450,712325	-0,228529
11:17:58,43	0,706101	3,202976	-0,128002	-0,946019	-0,078975	-0,648989	-5,988090	-0,056405	0,046711	3,915666	-19,254511	-0,221148	2,407764	2,314317	-1,144476	239,523093	-136,580624	12,129306	-5,988090	-0,056405	0,046711	-0,512151	450,810549	-0,221148	-5,988090	-0,056405	0,046711	-0,512151	450,810549	-0,221148
11:17:58,48	0,706101	3,202976	-0,128002	-0,946019	-0,078975	-0,648989	-5,983682	-0,054793	0,048299	3,891052	-18,958937	-0,240456	2,404164	2,311305	-1,142888	239,610160	-136,562498	12,109998	-5,983682	-0,054793	0,048299	-0,410192	450,760066	-0,240456	-5,983682	-0,054793	0,048299	-0,410192	450,760066	-0,240456
11:17:58,53	0,706101	3,202976	-0,128002	-0,946019	-0,078975	-0,648989	-5,983682	-0,054793	0,048299	3,891052	-18,958937	-0,240456	2,411443	2,315557	-1,143114	239,644487	-136,597447	12,143661	-5,983682	-0,054793	0,048299	-0,410192	450,760066	-0,240456	-5,983682	-0,054793	0,048299	-0,410192	450,760066	-0,240456
11:17:58,58	0,706101	3,202976	-0,128002	-0,946019	-0,078975	-0,648989	-5,991003	-0,058971	0,048073	4,095183	-19,292474	-0,206794	2,407754	2,313735	-1,142492	239,655433	-136,604457	12,099239	-5,991003	-0,058971	0,048073	-0,534001	451,001300	-0,206794	-5,991003	-0,058971	0,048073	-0,534001	451,001300	-0,206794
11:17:58,63	0,706101	3,202976	-0,128002	-0,946019	-0,078975	-0,648989	-5,987581	-0,056687	0,048695	3,975866	-19,101533	-0,251216	2,410110	2,313540	-1,142823	239,677182	-136,647370	12,156362	-5,987581	-0,056687	0,048695	-0,474097	450,923595	-0,251216	-5,987581	-0,056687	0,048695	-0,474097	450,923595	-0,251216
11:17:58,68	0,706101	3,202976	-0,128002	-0,946019	-0,078975	-0,648989	-5,988590	-0,058825	0,048364	4,060730	-19,113681	-0,194093	2,407914	2,311822	-1,146274	239,742652	-136,607612	12,172964	-5,986004	-0,057783	0,044913	-0,462252	450,958912	-0,177491	-5,986004	-0,057783	0,044913	-0,462252	450,958912	-0,177491
11:17:58,73	0,706101	3,202976	-0,128002	-0,946019	-0,078975	-0,648989	-5,986004	-0,057783	0,044913	4,073713	-18,942412	-0,177491	2,411214	2,313758	-1,141119	239,788245	-136,692496	12,113393	-5,986004	-0,057783	0,044913	-0,462252	450,958912	-0,177491	-5,986004	-0,057783	0,044913	-0,462252	450,958912	-0,177491
11:17:58,78	0,706101	3,202976	-0,128002	-0,946019	-0,078975	-0,648989	-5,987575	-0,058898	0,046817	4,079173	-18,985563	-0,232461	2,409666	2,312624	-1,144370	239,749753	-136,672379	12,117994	-5,987575	-0,058898	0,046817	-0,544349	451,039074	-0,232461	-5,987575	-0,058898	0,046817	-0,544349	451,039074	-0,232461
11:17:58,83	0,706101	3,202976	-0,128002	-0,946019	-0,078975	-0,648989	-5,987575	-0,058898	0,046817	4,079173	-18,985563	-0,232461	2,409250	2,313849	-1,140145	239,779143	-136,667430	12,125484	-5,988427	-0,057926	0,051041	-0,499605	451,084636	-0,224971	-5,988427	-0,057926	0,051041	-0,499605	451,084636	-0,224971
11:17:58,89	0,706101	3,202976	-0,128002	-0,946019	-0,078975	-0,648989	-5,992380	-0,061047	0,051152	4,207546	-19,153371	-0,193177	2,409740	2,316905	-1,140876	239,783554	-136,657950	12,115419	-5,992380	-0,061047	0,051152	-0,584667	451,248463	-0,193177	-5,992380	-0,061047	0,051152	-0,584667	451,248463	-0,193177
11:17:58,94	0,706101	3,202976	-0,128002	-0,946019	-0,078975	-0,648989	-5,992380	-0,061047	0,051152	4,207546	-19,153371	-0,193177	2,408663	2,315441	-1,143199	239,833651	-136,672167	12,091233	-5,992380	-0,061047	0,051152	-0,584667	451,248463	-0,193177	-5,992380	-0,061047	0,051152	-0,584667	451,248463	-0,193177
11:17:58,99	0,706101	3,202976	-0,128002	-0,946019	-0,078975	-0,648989	-5,989513	-0,056622	0,047988	4,002932	-19,013766	-0,259221	2,388799	2,290819	-1,139945	238,655314	-136,033351	12,128066	-5,989513	-0,056622	0,047988	-0,441891	451,162971	-0,259221	-5,989513	-0,056622	0,047988	-0,441891	451,162971	-0,259221
11:17:59,04	0,706101	3,202976	-0,128002	-0,946019	-0,078975	-0,648989	-5,958257	-0,051730	0,051242	3,712599	-18,728373	-0,222389	1,094949	0,179304	-1,175997	132,983014	-72,416710	12,453765	-5,958257	-0,051730	0,051242	-0,348185	448,994831	-0,222389	-5,958257	-0,051730	0,051242	-0,348185	448,994831	-0,222389
11:17:59,09	0,656013	3,202897	-0,127975	-0,946005	-0,079001	-0,649011	-3,482708	0,013019	0,015190	2,603126	-13,322957	0,103311	0,781172	-0,330347	-1,181212	107,957754	-57,424291	12,514630	-2,884448	0,029932	0,009975	4,544480	215,047011	0,164176	-2,884448	0,029932	0,009975	4,544480	215,047011	0,164176
11:17:59,14	0,656013	3,202897	-0,127975	-0,946005	-0,079001	-0,649011	-2,884448	0,029932	0,009975	2,194822	-11,382195	0,164176	0,795239	-0,324243	-1,182074	108,639529	-57,843071	12,507760	-2,884448	0,029932	0,009975	4,544480	215,047011	0,164176	-2,884448	0,029932	0,009975	4,544480	215,047011	0,164176
11:17:59,19	0,656013	3,202897	-0,127975	-0,946005	-0,079001	-0,649011	-2,896768	0,020802	0,009113	2,647816	-11,223010	0,157305	0,792913	-0,314453	-1,180328	109,015223	-58,024581	12,505340	-2,896768	0,020802	0,009113	4,280738	216,173314	0,157305	-2,896768	0,020802	0,009113	4,280738	216,173314	0,157305
11:17:59,24	0,656013	3,202897	-0,127975	-0,946005	-0,079001	-0,649011	-2,904084	0,027711	0,010859	2,319192	-11,187285	0,154885	0,797797	-0,307875	-1,183802	109,298471	-58,151778	12,478063	-2,904084	0,027711	0,010859	4,494488	216,783283	0,154885	-2,904084	0,027711	0,010859	4,494488	216,783283	0,154885
11:17:59,29	0,656013	3,202897	-0,127975	-0,946005	-0,079001	-0,649011	-2,912223	0,026770	0,007384	2,399568	-11,301618	0,127608	0,796685	-0,308575	-1,182403	109,496687	-58,243805	12,492118	-2,912223	0,026770	0,007384	4,501031	217,307867	0,127608	-2,912223	0,026770	0,007384	4,501031	217,307867	0,127608
11:17:59,34	0,656013	3,202897	-0,127975	-0,946005	-0,079001	-0,649011	-2,911061	0,027383	0,008784	2,387104	-11,023515	0,141663	0,799853	-0,300845	-1,178626	109,627786	-58,289321	12,475788	-2,919339	0,028505	0,012561	4,592539	217,850411	0,125334	-2,919339	0,028505	0,012561	4,592539	217,850411	0,125334
11:17:59,39	0,656013	3,202897	-0,127975	-0,946005	-0,079001	-0,649011	-2,919339	0,028505	0,012561	2,354912	-11,317688	0,125334	0,800143	-0,299934	-1,181344	109,806332	-58,395490	12,461086	-2,919339	0,028505	0,012561	4,592539	217,850411	0,125334	-2,919339	0,028505	0,012561	4,592539	217,850411	0,125334
11:17:59,44	0,656013	3,202897	-0,127975	-0,946005	-0,079001	-0,649011	-2,920273	0,028710	0,009843	2,341588	-11,158543	0,110631	0,800211	-0,302708	-1,182606	109,869887	-58,503519	12,449266	-2,920273	0,028710	0,009843	4,595296	218,082869	0,110631	-2,920273	0,028710	0,009843	4,595296	218,082869	0,110631
11:17:59,49	0,656013	3,202897	-0,127975	-0,946005	-0,079001	-0,649011	-2,900461	0,027299	0,014572	2,427469	-11,110927	0,156633	0,791459	-0,317797	-1,176614	108,961634	-57,893341	12,507088	-2,900461	0,027299	0,014572	4,570437	216,575248	0,156633	-2,900461	0,027299	0,014572	4,570437	216,575248	0,156633
11:17:59,54	0,656013	3,202897	-0,127975	-0,946005	-0,079001	-0,649011	-2,900461	0,027299	0,014572	2,427469	-11,110927	0,156633	-0,470989	-2,360014	-1,205738	6,933312	3,317319	12,804443	-2,900461	0,027299	0,014572	4,570437	216,575248	0,156633	-2,900461	0,027299	0,014572	4,570437	216,575248	0,156633
11:17:59,59	0,605936	3,202964	-0,127993	-0,946010	-0,079004	-0,649033	0,124716	0,110560	-0,019984	0,495763	-3,390785	0,582274	-0,793237	-2,896047	-1,211170	-19,387405	18,977840	12,932729	0,124716	0,110560	-0,019984	9,174688	-13,181011	0,582274	0,124716	0,110560	-0,019984	9,174688	-13,181011	0,582274
11:17:59,64	0,605936	3,202964	-0,127993	-0,946010	-0,079004	-0,649033	0,106696	0,107724	-0,020014	0,657538	-3,309204	0,571012	-0,781771	-2,881859	-1,211201	-18,498050	18,480931	12,921466	0,106696	0,107724	-0,020014	9,113895	-11,684804	0,571012	0,106696	0,107724	-0,020014	9,113895	-11,684804	0,571012
11:17:59,69	0,605936	3,202964	-0,127993	-0,946010	-0,079004	-0,649033	0,094503	0,108383	-0,016372	0,576203	-3,319178	0,496610	-0,776245	-2,870970	-1,207559	-17,981153	18,128137	12,847065	0,094503	0,108383	-0,016372	9,084271	-10,737657	0,496610	0,094503	0,108383	-0,016372	9,084271	-10,737657	0,496610
11:17:59,74	0,605936	3,202964	-0,127993	-0,946010	-0,079004	-0,649033	0,083889	0,109109	-0,015853	0,562331	-3,486612	0,504015	-0,771567	-2,861415	-1,207040	-17,636241	17,956555	12,854469	0,083889	0,109109	-0,015853	9,127364	-10,071893	0,504015	0,083889	0,109109	-0,015853	9,127364	-10,071893	0,504015
11:17:59,79	0,605936	3,202964	-0,127993	-0,946010	-0,079004	-0,649033	0,081757	0,107432	-0,018301	0,693754	-3,225883	0,526902	-0,769049	-2,860407	-1,209488	-17,292318	17,809091	12,877356	0,081757	0,107432	-0,018301	9,127196	-9,643825	0,526902	0,081757	0,107432	-0,018301	9,127196	-9,643825	0,526902
11:17:59,84	0,605936	3,202964	-0,127993	-0,946010	-0,079004	-0,649033	0,081757	0,107432	-0,018301	0,693754	-3,225883	0,526902	-0,765551	-2,856835	-1,207015	-17,097813	17,660706	12,829857	0,081757	0,107432	-0,018301	9,127196	-9,643825	0,526902	0,081757	0,107432	-0,018301	9,127196	-9,643825	0,526902
11:17:59,89	0,605936	3,202964	-0,127993	-0,946010	-0,079004	-0,649033	0,073889	0,108775	-0,016222	0,599084	-3,203166	0,521960	-0,766278	-2,852922	-1,207409	-16,930743	17,571635	12,872415	0,073889	0,108775	-0,016222	9,137918	-9,003457	0,521960	0,073889	0,108775	-0,016222	9,137918	-9,003457	0,521960
11:17:59,94	0,605936	3,202964	-0,127993	-0,946010	-0,079004	-0,649033	0,078204	0,104313	-0,015959	0,796730	-2,801445	0,534182	-0,764571	-2,858890	-1,207146	-16,794351	17,453177	12,884637	0,078204	0,104313	-0,015959	8,985276	-8,940453	0,534182	0,078204	0,104313	-0,015959	8,985276	-8,940453	0,534182
11:17:59,99	0,605936	3,202964	-0,127993	-0,946010	-0,079004	-0,649033	0,065564	0,109614	-0,018543	0,577885	-3,295476	0,515907	-0,762842	-2,845293	-1,209729	-16,624561	17,420769	12,866361	0,065564	0,109614	-0,018543	9,182593	-8,442249	0,515907	0,065564	0,109614	-0,018543	9,182593	-8,442249	0,515907
11:18:00,04	0,605936	3,202964	-0,127993	-0,946010	-0,079004	-0,649033	0,066348	0,107609	-0,014220	0,641102	-3,114508	0,503992	-0,761497	-2,846974	-1,205406	-16,523661	17,315096	12,854447	0,066348	0,107609	-0,014220	9,088384	-8,322798	0,503992	0,066348	0,107609	-0,014220	9,088384	-8,322798	0,503992
11:18:00,09	0,605936	3,202964	-0,127993	-0,946010	-0,079004	-0,649033	0,062024	0,105100	-0,016427	0,801899	-3,109571	0,543810	-0,757163	-2,844484	-1,207614	-16,309506	17,226499	12,894265	0,062024	0,105100	-0,016427	9,052257	-7,978460	0,543810	0,062024	0,105100	-0,016427	9,052257	-7,978460	0,543810
11:18:00,14	0,605936	3,202964	-0,127993	-0,946010	-0,079004	-0,649033	0,064110	0,104385	-0,020305	0,796857	-2,940316	0,525137	-0,759889	-2,841462	-1,207236	-16,254114	17,176391	12,868823	0,064110	0,104385	-0,020305	8,991062	-7,972983	0,525137	0,064110	0,104385	-0,020305	8,991062	-7,972983	0,525137
11:18:00,19	0,605936	3,202964	-0,127993	-0,946010	-0,079004	-0,649033	0,064022	0,110432	-0,018750	0,487925	-2,872257	0,512378	-0,762779	-2,843549	-1,209937	-16,212329	17,127997	12,862832	0,064022	0,110432	-0,018750	9,156834	-7,898003	0,512378	0,064022	0,110432	-0,018750	9,156834	-7,898003	0,512378
11:18:00,24	0,605936	3,202964	-0,127993	-0,946010	-0,079004	-0,649033	0,053355	0,108113	-0,016761	0,622358	-3,234849	0,499470	-0,755437	-2,835470	-1,207948	-16,039041	17,043908	12,849925	0,053355	0,108113	-0,016761	9,109190	-7,423199	0,499470	0,053355	0,108113	-0,016761	9,109190	-7,423199	0,499470
11:18:00,29	0,605936	3,202964	-0,127993	-0,946010	-0,079004	-0,649033	0,053355	0,108113	-0,016761	0,622358	-3,234849	0,499470	-0,756476	-2,838762	-1,207497	-15,986185	17,062393	12,882947	0,056726	0,107366	-0,016310	9,131853	-7,475999	0,532492	0,056726	0,107366	-0,016310	9,131853	-7,475999	0,532492
11:18:00,34	0,605936	3,202964	-0,127993	-0,946010	-0,079004	-0,649033	0,060033	0,109036	-0,018733	0,562755	-2,795627	0,522049	-0,759576	-2,840792	-1,209920	-15,965207	16,987910	12,872504	0,060033	0,109036	-0,018733	9,122084	-7,508238	0,522049	0,060033	0,109036	-0,018733	9,122084	-7,508238	0,522049
11:18:00,39	0,605936	3,202964	-0,127993	-0,946010	-0,079004	-0,649033	0,055181	0,109520	-0,016338	0,540381	-2,988064	0,465661	-0,756266	-2,838548	-1,205887	-15,848290	16,939108	12,871824	0,055181	0,109520	-0,016338	9,137699	-7,319738	0,465661	0,055181	0,109520	-0,016338	9,137699	-7,319738	0,465661
11:18:00,44	0,605936	3,202964	-0,127993	-0,946010	-0,079004	-0,649033	0,057093	0,103408	-0,017376	0,860433	-2,751077	0,525953	-0,753231	-2,841060	-1,208563	-15,791711	16,893520	12,876407	0,057093	0,103408	-0,017376	8,977937	-7,232872	0,525953	0,057093	0,103408	-0,017376	8,977937	-7,232872	0,525953
11:18:00,49	0,605936	3,202964	-0,127993	-0,946010	-0,079004	-0,649033	0,057093	0,103408	-0,017376	0,860433	-2,751077	0,525953	-0,755503	-2,836680	-1,205112	-15,754279	16,894097	12,820902	0,057093	0,103408	-0,017376	8,977937	-7,232872	0,525953	0,057093	0,103408	-0,017376	8,977937	-7,232872	0,525953
11:18:00,54	0,605936	3,202964	-0,127993	-0,946010	-0,079004	-0,649033	0,054436	0,107565	-0,013925	0,663464	-2,857110	0,470447	-0,754267	-2,834066	-1,207004	-15,702847	16,872457	12,869884	0,054436	0,107565	-0,013925	9,107324	-7,130334	0,470447	0,054436	0,107565	-0,013925	9,107324	-7,130334	0,470447
11:18:00,59	0,605936	3,202964	-0,127993	-0,946010	-0,079004	-0,649033	0,054244	0,108348	-0,016659	0,571501	-2,686626	0,505198	-0,756085	-2,836122	-1,207846	-15,623603	16,759460	12,855653	0,054244	0,108348	-0,016659	9,076806	-6,944750	0,505198	0,054244	0,108348	-0,016659	9,076806	-6,944750	0,505198
11:18:00,64	0,605936	3,202964	-0,127993	-0,946010	-0,079004	-0,649033	0,054244	0,108348	-0,016659	0,571501	-2,686626	0,505198	-0,755858	-2,832116	-1,205431	-15,585343	16,766698	12,835275	0,054244	0,108348	-0,016659	9,076806	-6,944750	0,505198	0,054244	0,108348	-0,016659	9,076806	-6,944750	0,505198
11:18:00,69	0,605936	3,202964	-0,127993	-0,946010	-0,079004	-0,649033	0,050660	0,110154	-0,014245	0,502960	-2,843442	0,484821	-0,751426	-2,832576	-1,210691	-15,494480	16,763681	12,881749	0,048843	0,106086	-0,019504	9,085085	-6,691921	0,531295	0,048843	0,106086	-0,019504	9,085085	-6,691921	0,531295
11:18:00,74	0,605936	3,202964	-0,127993	-0,946010	-0,079004	-0,649033	0,050688	0,104422	-0,016116	0,821759	-2,712064	0,478772	-0,757395	-2,826253	-1,204614	-15,450602	16,732107	12,842579	0,050688	0,104422	-0,016116	9,018891	-6,691059	0,478772	0,050688	0,104422	-0,016116	9,018891	-6,691059	0,478772
11:18:00,79	0,605936	3,202964	-0,127993	-0,946010	-0,079004	-0,649033	0,047400	0,108418	-0,016906	0,597876	-2,874328	0,493612	-0,752724	-2,830160	-1,208093	-15,462932	16,701378	12,844067	0,047400	0,108418	-0,016906	9,108706	-6,595197	0,493612	0,047400	0,108418	-0,016906	9,108706	-6,595197	0,493612
11:18:00,84	0,605936	3,202964	-0,127993	-0,946010	-0,079004	-0,649033	0,047117	0,111167	-0,014934	0,468132	-2,822339	0,505437	-0,754963	-2,828540	-1,206121	-15,398571	16,679467	12,855892	0,047117	0,111167	-0,014934	9,194760	-6,521010	0,505437	0,047117	0,111167	-0,014934	9,194760	-6,521010	0,505437
11:18:00,89	0,605936	3,202964	-0,127993	-0,946010	-0,079004	-0,649033	0,047117	0,111167	-0,014934	0,468132	-2,822339	0,505437	-0,757898	-2,834159	-1,207294	-15,408440	16,675890	12,826181	0,047117	0,111167	-0,014934	9,194760	-6,521010	0,505437	0,047117	0,111167	-0,014934	9,194760	-6,521010	0,505437
11:18:00,94	0,605936	3,202964	-0,127993	-0,946010	-0,079004	-0,649033	0,053450	0,110899	-0,016107	0,474026	-2,499783	0,475726	-0,751326	-2,830389	-1,206861	-15,327284	16,598787	12,843689	0,046899	0,107093	-0,015674	9,052571	-6,413171	0,493235	0,046899	0,107093	-0,015674	9,052571	-6,413171	0,493235
11:18:00,99	0,605936	3,202964	-0,127993	-0,946010	-0,079004	-0,649033	0,046899	0,107093	-0,015674	0,645754	-2,731572	0,493235	-0,751860	-2,824345	-1,208800	-15,294469	16,643219	12,866140	0,046899	0,107093	-0,015674	9,052571	-6,413171	0,493235	0,046899	0,107093	-0,015674	9,052571	-6,413171	0,493235
11:18:01,04	0,605936	3,202964	-0,127993	-0,946010	-0,079004	-0,649033	0,041932	0,110577	-0,017613	0,519465	-2,983692	0,515686	-0,752964	-2,828496	-1,206453	-15,250284	16,561168	12,836597	0,041932	0,110577	-0,017613	9,199787	-6,275323	0,515686	0,041932	0,110577	-0,017613	9,199787	-6,275323	0,515686
11:18:01,09	0,605936	3,202964	-0,127993	-0,946010	-0,079004	-0,649033	0,046079	0,109459	-0,015266	0,528677	-2,688758	0,486142	-0,745862	-2,829812	-1,209542	-15,245631	16,600812	12,840731	0,046079	0,109459	-0,015266	9,121173	-6,305926	0,486142	0,046079	0,109459	-0,015266	9,121173	-6,305926	0,486142
11:18:01,14	0,605936	3,202964	-0,127993	-0,946010	-0,079004	-0,649033	0,043667	0,102649	-0,018355	0,919414	-2,829944	0,490276	-0,751151	-2,828725	-1,208436	-15,173337	16,567232	12,903704	0,043667	0,102649	-0,018355	8,977389	-6,257817	0,490276	0,043667	0,102649	-0,018355	8,977389	-6,257817	0,490276
11:18:01,19	0,605936	3,202964	-0,127993	-0,946010	-0,079004	-0,649033	0,044263	0,106819	-0,015176	0,717356	-2,667669	0,523723	-0,749771	-2,828243	-1,206363	-15,124570	16,547955	12,874177	0,044263	0,106819	-0,015176	9,102635	-6,142346	0,523723	0,044263	0,106819	-0,015176	9,102635	-6,142346	0,523723
11:18:01,24	0,605936	3,202964	-0,127993	-0,946010	-0,079004	-0,649033	0,044263	0,106819	-0,015176	0,717356	-2,667669	0,523723	-0,751439	-2,828129	-1,206735	-15,072871	16,533129	12,868281	0,044263	0,106819	-0,015176	9,102635	-6,142346	0,523723	0,044263	0,106819	-0,015176	9,102635	-6,142346	0,523723
11:18:01,29	0,605936	3,202964	-0,127993	-0,946010	-0,079004	-0,649033	0,044998	0,108321	-0,015548	0,652244	-2,577274	0,517827	-0,749136	-2,824270	-1,208142	-15,119411	16,495917	12,853244	0,040505	0,108256	-0,016955	9,098224	-6,012267	0,502789	0,040505	0,108256	-0,016955	9,098224	-6,012267	0,502789
11:18:01,34	0,605936	3,202964	-0,127993	-0,946010	-0,079004	-0,649033	0,040505	0,108256	-0,016955	0,600154	-2,832609	0,502789	-0,747706	-2,825659	-1,206648	-15,043202	16,526970	12,844512	0,040993	0,106323	-0,015461	9,112003	-5,974718	0,494057	0,040993	0,106323	-0,015461	9,112003	-5,974718	0,494057
11:18:01,39	0,605936	3,202964	-0,127993	-0,946010	-0,079004	-0,649033	0,041725	0,105113	-0,015929	0,759967	-2,676995	0,507837	-0,747025	-2,826898	-1,207115	-15,041380	16,446722	12,858292	0,041725	0,105113	-0,015929	9,011365	-5,952423	0,507837	0,041725	0,105113	-0,015929	9,011365	-5,952423	0,507837
11:18:01,44	0,605936	3,202964	-0,127993	-0,946010	-0,079004	-0,649033	0,044384	0,108644	-0,015561	0,586854	-2,537510	0,481141	-0,747288	-2,820635	-1,206020	-15,038392	16,501136	12,800464	0,044384	0,108644	-0,015561	9,115375	-6,021689	0,481141	0,044384	0,108644	-0,015561	9,115375	-6,021689	0,481141
11:18:01,49	0,605936	3,202964	-0,127993	-0,946010	-0,079004	-0,649033	0,044384	0,108644	-0,015561	0,586854	-2,537510	0,481141	-0,744744	-2,821991	-1,206675	-15,004733	16,452657	12,800413	0,044384	0,108644	-0,015561	9,115375	-6,021689	0,481141	0,044384	0,108644	-0,015561	9,115375	-6,021689	0,481141
11:18:01,54	0,605936	3,202964	-0,127993	-0,946010	-0,079004	-0,649033	0,036335	0,105591	-0,015488	0,758584	-2,928500	0,449959	-0,747833	-2,824146	-1,207093	-14,957990	16,459036	12,854046	0,036335	0,105591	-0,015488	9,047489	-5,780821	0,449959	0,036335	0,105591	-0,015488	9,047489	-5,780821	0,449959
11:18:01,59	0,605936	3,202964	-0,127993	-0,946010	-0,079004	-0,649033	0,039746	0,107190	-0,015907	0,704362	-2,713848	0,503592	-0,749556	-2,819824	-1,207884	-14,960839	16,437089	12,866310	0,039746	0,107190	-0,015907	9,118743	-5,833915	0,503592	0,039746	0,107190	-0,015907	9,118743	-5,833915	0,503592
11:18:01,64	0,605936	3,202964	-0,127993	-0,946010	-0,079004	-0,649033	0,040009	0,102039	-0,018193	0,980572	-2,641435	0,506464	-0,743504	-2,826948	-1,209380	-14,902901	16,436937	12,856918	0,040009	0,102039	-0,018193	8,990673	-5,782117	0,506464	0,040009	0,102039	-0,018193	8,990673	-5,782117	0,506464
11:18:01,69	0,605936	3,202964	-0,127993	-0,946010	-0,079004	-0,649033	0,040009	0,102039	-0,018193	0,980572	-2,641435	0,506464	-0,748241	-2,821533	-1,207861	-14,888957	16,392910	12,839890	0,040009	0,102039	-0,018193	8,990673	-5,782117	0,506464	0,040009	0,102039	-0,018193	8,990673	-5,782117	0,506464
11:18:01,74	0,605936	3,202964	-0,127993	-0,946010	-0,079004	-0,649033	0,037686	0,108849	-0,016675	0,595322	-2,728104	0,489436	-0,748255	-2,824323	-1,204742	-14,907197	16,389929	12,847358	0,037686	0,108849	-0,016675	9,139968	-5,686487	0,489436	0,037686	0,108849	-0,016675	9,139968	-5,686487	0,489436
11:18:01,79	0,605936	3,202964	-0,127993	-0,946010	-0,079004	-0,649033	0,035035	0,104101	-0,014308	0,889020	-2,834758	0,494049	-0,742803	-2,821611	-1,205495	-14,838535	16,417836	12,844504	0,035035	0,104101	-0,014308	9,060941	-5,585028	0,494049	0,035035	0,104101	-0,014308	9,060941	-5,585028	0,494049
11:18:01,84	0,605936	3,202964	-0,127993	-0,946010	-0,079004	-0,649033	0,035035	0,104101	-0,014308	0,889020	-2,834758	0,494049	-0,744016	-2,819384	-1,205123	-14,833646	16,367850	12,833057	0,035035	0,104101	-0,014308	9,060941	-5,585028	0,494049	0,035035	0,104101	-0,014308	9,060941	-5,585028	0,494049
11:18:01,89	0,605936	3,202964	-0,127993	-0,946010	-0,079004	-0,649033	0,033714	0,106265	-0,013937	0,735647	-2,874234	0,482602	-0,748786	-2,823032	-1,206277	-14,855731	16,340550	12,851126	0,033714	0,106265	-0,013937	9,077442	-5,520789	0,482602	0,033714	0,106265	-0,013937	9,077442	-5,520789	0,482602
11:18:01,94	0,605936	3,202964	-0,127993	-0,946010	-0,079004	-0,649033	0,039258	0,108571	-0,015090	0,581025	-2,591427	0,500672	-0,745211	-2,819524	-1,207454	-14,828549	16,343888	12,833428	0,039258	0,108571	-0,015090	9,103879	-5,673179	0,500672	0,039258	0,108571	-0,015090	9,103879	-5,673179	0,500672
11:18:01,99	0,605936	3,202964	-0,127993	-0,946010	-0,079004	-0,649033	0,034432	0,107229	-0,016267	0,667294	-2,820500	0,482973	-0,745156	-2,816606	-1,206537	-14,795613	16,358415	12,886735	0,034432	0,107229	-0,016267	9,084796	-5,523423	0,482973	0,034432	0,107229	-0,016267	9,084796	-5,523423	0,482973
11:18:02,04	0,605936	3,202964	-0,127993	-0,946010	-0,079004	-0,649033	0,031878	0,108641	-0,015350	0,622938	-2,932075	0,536281	-0,743098	-2,823401	-1,206680	-14,755355	16,303956	12,843636	0,031878	0,108641	-0,015350	9,151254	-5,434469	0,536281	0,031878	0,108641	-0,015350	9,151254	-5,434469	0,536281
11:18:02,09	0,605936	3,202964	-0,127993	-0,946010	-0,079004	-0,649033	0,036733	0,103461	-0,015493	0,865238	-2,617504	0,493181	-0,744989	-2,823887	-1,206589	-14,723582	16,311723	12,859254	0,036733	0,103461	-0,015493	8,986964	-5,501040	0,493181	0,036733	0,103461	-0,015493	8,986964	-5,501040	0,493181
11:18:02,14	0,605936	3,202964	-0,127993	-0,946010	-0,079004	-0,649033	0,032988	0,107881	-0,015445	0,643043	-2,794377	0,494965	-0,745053	-2,817947	-1,206631	-14,736067	16,301640	12,845420	0,032988	0,107881	-0,015445	9,111728	-5,383938	0,494965	0,032988	0,107881	-0,015445	9,111728	-5,383938	0,494965
11:18:02,19	0,605936	3,202964	-0,127993	-0,946010	-0,079004	-0,649033	0,032988	0,107881	-0,015445	0,643043	-2,794377	0,494965	-0,747350	-2,818265	-1,205842	-14,703235	16,279798	12,843458	0,032988	0,107881	-0,015445	9,111728	-5,383938	0,494965	0,032988	0,107881	-0,015445	9,111728	-5,383938	0,494965
11:18:02,24	0,605936	3,202964	-0,127993	-0,946010	-0,079004	-0,649033	0,034412	0,109712	-0,014655	0,545365	-2,680985	0,493004	-0,743806	-2,816775	-1,205843	-14,696578	16,283313	12,839492	0,034412	0,109712	-0,014655	9,157732	-5,382315	0,493004	0,034412	0,109712	-0,014655	9,157732	-5,382315	0,493004
11:18:02,29	0,605936	3,202964	-0,127993	-0,946010	-0,079004	-0,649033	0,031349	0,107388	-0,014657	0,672588	-2,836240	0,489037	-0,748636	-2,817931	-1,207008	-14,680392	16,273504	12,833869	0,031349	0,107388	-0,014657	9,102517	-5,297145	0,489037	0,031349	0,107388	-0,014657	9,102517	-5,297145	0,489037
11:18:02,34	0,605936	3,202964	-0,127993	-0,946010	-0,079004	-0,649033	0,034765	0,110992	-0,015821	0,484740	-2,639707	0,483414	-0,744438	-2,821368	-1,207300	-14,670183	16,256337	12,841683	0,034765	0,110992	-0,015821	9,197641	-5,368736	0,483414	0,034765	0,110992	-0,015821	9,197641	-5,368736	0,483414
11:18:02,39	0,605936	3,202964	-0,127993	-0,946010	-0,079004	-0,649033	0,035164	0,109283	-0,016582	0,543363	-2,612674	0,502460	-0,747355	-2,819131	-1,207768	-14,690094	16,244129	12,852914	0,035164	0,109283	-0,016582	9,122040	-5,373025	0,502460	0,035164	0,109283	-0,016582	9,122040	-5,373025	0,502460
11:18:02,44	0,605936	3,202964	-0,127993	-0,946010	-0,079004	-0,649033	0,035164	0,109283	-0,016582	0,543363	-2,612674	0,502460	-0,746668	-2,816203	-1,203112	-14,653889	16,260865	12,836262	0,035164	0,109283	-0,016582	9,122040	-5,373025	0,502460	0,035164	0,109283	-0,016582	9,122040	-5,373025	0,502460
11:18:02,49	0,605936	3,202964	-0,127993	-0,946010	-0,079004	-0,649033	0,029661	0,107533	-0,014627	0,688941	-2,857685	0,493103	-0,743088	-2,815240	-1,205814	-14,627181	16,270833	12,843558	0,029661	0,107533	-0,014627	9,130249	-5,186069	0,493103	0,029661	0,107533	-0,014627	9,130249	-5,186069	0,493103
11:18:02,54	0,605936	3,202964	-0,127993	-0,946010	-0,079004	-0,649033	0,033434	0,104052	-0,014606	0,815054	-2,649314	0,500689	-0,741960	-2,820249	-1,205792	-14,644100	16,217204	12,851143	0,033434	0,104052	-0,014606	8,983098	-5,273898	0,500689	0,033434	0,104052	-0,014606	8,983098	-5,273898	0,500689
11:18:02,59	0,605936	3,202964	-0,127993	-0,946010	-0,079004	-0,649033	0,033434	0,104052	-0,014606	0,815054	-2,649314	0,500689	-0,746001	-2,818266	-1,207740	-14,589424	16,190072	12,831112	0,033434	0,104052	-0,014606	8,983098	-5,273898	0,500689	0,033434	0,104052	-0,014606	8,983098	-5,273898	0,500689
11:18:02,64	0,605936	3,202964	-0,127993	-0,946010	-0,079004	-0,649033	0,033294	0,108500	-0,015434	0,599975	-2,568173	0,487745	-0,745742	-2,817903	-1,206621	-14,559376	16,187038	12,838199	0,033294	0,108500	-0,015434	9,117217	-5,181714	0,487745	0,033294	0,108500	-0,015434	9,117217	-5,181714	0,487745
11:18:02,70	0,605936	3,202964	-0,127993	-0,946010	-0,079004	-0,649033	0,033294	0,108500	-0,015434	0,599975	-2,568173	0,487745	-0,742366	-2,815792	-1,208503	-14,550251	16,235668	12,833630	0,033294	0,108500	-0,015434	9,117217	-5,181714	0,487745	0,033294	0,108500	-0,015434	9,117217	-5,181714	0,487745
11:18:02,75	0,605936	3,202964	-0,127993	-0,946010	-0,079004	-0,649033	0,029777	0,106632	-0,017317	0,743795	-2,767421	0,483176	-0,740856	-2,817542	-1,208552	-14,567575	16,197409	12,852801	0,030538	0,104449	-0,017365	9,014757	-5,120985	0,502347	0,030538	0,104449	-0,017365	9,014757	-5,120985	0,502347
11:18:02,80	0,605936	3,202964	-0,127993	-0,946010	-0,079004	-0,649033	0,034045	0,111974	-0,012829	0,426040	-2,502374	0,501373	-0,749126	-2,816817	-1,204016	-14,532898	16,179495	12,851827	0,034045	0,111974	-0,012829	9,215982	-5,174937	0,501373	0,034045	0,111974	-0,012829	9,215982	-5,174937	0,501373
11:18:02,85	0,605936	3,202964	-0,127993	-0,946010	-0,079004	-0,649033	0,034045	0,111974	-0,012829	0,426040	-2,502374	0,501373	-0,745260	-2,817304	-1,206922	-14,517060	16,193876	12,844799	0,032534	0,108382	-0,015735	9,141160	-5,128368	0,494344	0,032534	0,108382	-0,015735	9,141160	-5,128368	0,494344
11:18:02,90	0,605936	3,202964	-0,127993	-0,946010	-0,079004	-0,649033	0,032534	0,108382	-0,015735	0,633210	-2,574419	0,494344	-0,744689	-2,819819	-1,206122	-14,522747	16,168727	12,862671	0,032534	0,108382	-0,015735	9,141160	-5,128368	0,494344	0,032534	0,108382	-0,015735	9,141160	-5,128368	0,494344
11:18:02,95	0,605936	3,202964	-0,127993	-0,946010	-0,079004	-0,649033	0,034427	0,106630	-0,014935	0,699673	-2,468371	0,512216	-0,738167	-2,816021	-1,206145	-14,494146	16,158838	12,825004	0,034427	0,106630	-0,014935	9,070118	-5,170865	0,512216	0,034427	0,106630	-0,014935	9,070118	-5,170865	0,512216
11:18:03,00	0,605936	3,202964	-0,127993	-0,946010	-0,079004	-0,649033	0,027876	0,102881	-0,014958	0,900363	-2,779284	0,474549	-0,744052	-2,816115	-1,203024	-14,476900	16,104283	12,839529	0,027876	0,102881	-0,014958	8,976503	-4,967563	0,474549	0,027876	0,102881	-0,014958	8,976503	-4,967563	0,474549
11:18:03,05	0,605936	3,202964	-0,127993	-0,946010	-0,079004	-0,649033	0,036459	0,108866	-0,013816	0,565488	-2,361744	0,457204	-0,747641	-2,820461	-1,205002	-14,530898	16,152727	12,807659	0,036459	0,108866	-0,013816	9,111431	-5,223784	0,457204	0,036459	0,108866	-0,013816	9,111431	-5,223784	0,457204
11:18:03,10	0,605936	3,202964	-0,127993	-0,946010	-0,079004	-0,649033	0,036459	0,108866	-0,013816	0,565488	-2,361744	0,457204	-0,738655	-2,815020	-1,208322	-14,425879	16,133025	12,866048	0,027254	0,103804	-0,017135	9,012735	-4,879037	0,515593	0,027254	0,103804	-0,017135	9,012735	-4,879037	0,515593
11:18:03,15	0,605936	3,202964	-0,127993	-0,946010	-0,079004	-0,649033	0,026758	0,107554	-0,016717	0,650557	-2,783033	0,460674	-0,741655	-2,812716	-1,207903	-14,450442	16,125766	12,811129	0,026758	0,107554	-0,016717	9,093559	-4,883552	0,460674	0,026758	0,107554	-0,016717	9,093559	-4,883552	0,460674
11:18:03,20	0,605936	3,202964	-0,127993	-0,946010	-0,079004	-0,649033	0,031030	0,103656	-0,014904	0,864402	-2,551371	0,501356	-0,740415	-2,818365	-1,206091	-14,436638	16,130640	12,851811	0,031030	0,103656	-0,014904	9,001372	-4,987243	0,501356	0,031030	0,103656	-0,014904	9,001372	-4,987243	0,501356
11:18:03,25	0,605936	3,202964	-0,127993	-0,946010	-0,079004	-0,649033	0,031030	0,103656	-0,014904	0,864402	-2,551371	0,501356	-0,735733	-2,817535	-1,206373	-14,444384	16,124070	12,864897	0,027970	0,100016	-0,015186	8,895358	-4,909580	0,514443	0,027970	0,100016	-0,015186	8,895358	-4,909580	0,514443
11:18:03,30	0,605936	3,202964	-0,127993	-0,946010	-0,079004	-0,649033	0,027970	0,100016	-0,015186	1,044102	-2,713908	0,514443	-0,743413	-2,817636	-1,208045	-14,444446	16,098354	12,851636	0,031898	0,106617	-0,016858	9,047985	-5,000862	0,501182	0,031898	0,106617	-0,016858	9,047985	-5,000862	0,501182
11:18:03,35	0,605936	3,202964	-0,127993	-0,946010	-0,079004	-0,649033	0,031898	0,106617	-0,016858	0,678542	-2,496859	0,501182	-0,740952	-2,818943	-1,207659	-14,405012	16,100762	12,812543	0,031898	0,106617	-0,016858	9,047985	-5,000862	0,501182	0,031898	0,106617	-0,016858	9,047985	-5,000862	0,501182
11:18:03,40	0,605936	3,202964	-0,127993	-0,946010	-0,079004	-0,649033	0,031799	0,103832	-0,016472	0,845193	-2,469055	0,462089	-0,744508	-2,816364	-1,207379	-14,410171	16,106761	12,820866	0,031799	0,103832	-0,016472	8,995971	-4,965295	0,462089	0,031799	0,103832	-0,016472	8,995971	-4,965295	0,462089
11:18:03,45	0,605936	3,202964	-0,127993	-0,946010	-0,079004	-0,649033	0,030656	0,104570	-0,017940	0,821432	-2,511441	0,485688	-0,741019	-2,817584	-1,209127	-14,382928	16,104899	12,836143	0,030656	0,104570	-0,017940	9,030158	-4,917944	0,485688	0,030656	0,104570	-0,017940	9,030158	-4,917944	0,485688
11:18:03,50	0,605936	3,202964	-0,127993	-0,946010	-0,079004	-0,649033	0,029826	0,109953	-0,017127	0,537162	-2,580507	0,531945	-0,745266	-2,814173	-1,208314	-14,407534	16,114068	12,882400	0,029826	0,109953	-0,017127	9,168441	-4,921838	0,531945	0,029826	0,109953	-0,017127	9,168441	-4,921838	0,531945
11:18:03,55	0,605936	3,202964	-0,127993	-0,946010	-0,079004	-0,649033	0,027901	0,103260	-0,016291	0,884148	-2,604135	0,504182	-0,738507	-2,815853	-1,207478	-14,341851	16,074933	12,854637	0,027901	0,103260	-0,016291	8,990026	-4,794385	0,504182	0,027901	0,103260	-0,016291	8,990026	-4,794385	0,504182
11:18:03,60	0,605936	3,202964	-0,127993	-0,946010	-0,079004	-0,649033	0,027901	0,103260	-0,016291	0,884148	-2,604135	0,504182	-0,744380	-2,813470	-1,204425	-14,332889	16,070194	12,841779	0,027901	0,103260	-0,016291	8,990026	-4,794385	0,504182	0,027901	0,103260	-0,016291	8,990026	-4,794385	0,504182
11:18:03,65	0,605936	3,202964	-0,127993	-0,946010	-0,079004	-0,649033	0,026147	0,107086	-0,016836	0,673697	-2,720818	0,510630	-0,740944	-2,812420	-1,208023	-14,369634	16,077747	12,861084	0,026147	0,107086	-0,016836	9,079982	-4,773368	0,510630	0,026147	0,107086	-0,016836	9,079982	-4,773368	0,510630
11:18:03,70	0,605936	3,202964	-0,127993	-0,946010	-0,079004	-0,649033	0,026147	0,107086	-0,016836	0,673697	-2,720818	0,510630	-0,746123	-2,817855	-1,204129	-14,337206	16,075920	12,827552	0,026147	0,107086	-0,016836	9,079982	-4,773368	0,510630	0,026147	0,107086	-0,016836	9,079982	-4,773368	0,510630
11:18:03,75	0,605936	3,202964	-0,127993	-0,946010	-0,079004	-0,649033	0,033442	0,108854	-0,012943	0,596420	-2,312468	0,477097	-0,743175	-2,818659	-1,208015	-14,329774	16,069115	12,815476	0,033442	0,108854	-0,012943	9,141453	-4,937696	0,477097	0,033442	0,108854	-0,012943	9,141453	-4,937696	0,477097
11:18:03,80	0,605936	3,202964	-0,127993	-0,946010	-0,079004	-0,649033	0,032665	0,105899	-0,016828	0,747923	-2,343037	0,465021	-0,741400	-2,813398	-1,203619	-14,320773	16,071832	12,823574	0,032665	0,105899	-0,016828	9,060958	-4,907263	0,465021	0,032665	0,105899	-0,016828	9,060958	-4,907263	0,465021
11:18:03,85	0,605936	3,202964	-0,127993	-0,946010	-0,079004	-0,649033	0,027222	0,106992	-0,012433	0,697918	-2,619661	0,473119	-0,745590	-2,813957	-1,207643	-14,348045	16,082711	12,835534	0,027222	0,106992	-0,012433	9,096787	-4,756575	0,473119	0,027222	0,106992	-0,012433	9,096787	-4,756575	0,473119
11:18:03,90	0,605936	3,202964	-0,127993	-0,946010	-0,079004	-0,649033	0,029800	0,110342	-0,016456	0,519507	-2,514638	0,485079	-0,739845	-2,820093	-1,204866	-14,292318	16,058812	12,828955	0,029800	0,110342	-0,016456	9,181346	-4,853963	0,485079	0,029800	0,110342	-0,016456	9,181346	-4,853963	0,485079
11:18:03,95	0,605936	3,202964	-0,127993	-0,946010	-0,079004	-0,649033	0,032242	0,102298	-0,013680	0,944967	-2,327457	0,478500	-0,741403	-2,810314	-1,206853	-14,290075	16,024273	12,830216	0,032242	0,102298	-0,013680	8,975342	-4,858458	0,478500	0,032242	0,102298	-0,013680	8,975342	-4,858458	0,478500
11:18:04,00	0,605936	3,202964	-0,127993	-0,946010	-0,079004	-0,649033	0,024552	0,108536	-0,015666	0,591766	-2,708127	0,479761	-0,736664	-2,813055	-1,206031	-14,287304	16,036610	12,863199	0,024552	0,108536	-0,015666	9,111877	-4,635460	0,479761	0,024552	0,108536	-0,015666	9,111877	-4,635460	0,479761
11:18:04,05	0,605936	3,202964	-0,127993	-0,946010	-0,079004	-0,649033	0,024557	0,103063	-0,014844	0,888480	-2,711660	0,512745	-0,741452	-2,811888	-1,208812	-14,315739	16,025106	12,815710	0,024557	0,103063	-0,014844	8,978889	-4,639350	0,512745	0,024557	0,103063	-0,014844	8,978889	-4,639350	0,512745
11:18:04,10	0,605936	3,202964	-0,127993	-0,946010	-0,079004	-0,649033	0,025940	0,107792	-0,017626	0,618345	-2,658596	0,465255	-0,741953	-2,815706	-1,204894	-14,293300	16,031314	12,822331	0,025940	0,107792	-0,017626	9,080051	-4,694883	0,465255	0,025940	0,107792	-0,017626	9,080051	-4,694883	0,465255
11:18:04,15	0,605936	3,202964	-0,127993	-0,946010	-0,079004	-0,649033	0,029496	0,106317	-0,013707	0,711661	-2,457340	0,471876	-0,745071	-2,808985	-1,204394	-14,291231	16,061133	12,883983	0,029496	0,106317	-0,013707	9,057548	-4,772796	0,471876	0,029496	0,106317	-0,013707	9,057548	-4,772796	0,471876
11:18:04,20	0,605936	3,202964	-0,127993	-0,946010	-0,079004	-0,649033	0,029552	0,109647	-0,017198	0,547945	-2,425252	0,478068	-0,744864	-2,814089	-1,208385	-14,263306	16,024875	12,828523	0,029552	0,109647	-0,017198	9,155202	-4,745075	0,478068	0,029552	0,109647	-0,017198	9,155202	-4,745075	0,478068
11:18:04,25	0,605936	3,202964	-0,127993	-0,946010	-0,079004	-0,649033	0,032163	0,105411	-0,012505	0,732813	-2,272035	0,488272	-0,739538	-2,811415	-1,204883	-14,262705	16,059436	12,838500	0,032163	0,105411	-0,012505	9,007561	-4,796851	0,488272	0,032163	0,105411	-0,012505	9,007561	-4,796851	0,488272
11:18:04,30	0,605936	3,202964	-0,127993	-0,946010	-0,079004	-0,649033	0,032163	0,105411	-0,012505	0,732813	-2,272035	0,488272	-0,739584	-2,815024	-1,207212	-14,273292	16,010917	12,828238	0,032163	0,105411	-0,012505	9,007561	-4,796851	0,488272	0,032163	0,105411	-0,012505	9,007561	-4,796851	0,488272
11:18:04,35	0,605936	3,202964	-0,127993	-0,946010	-0,079004	-0,649033	0,024773	0,104951	-0,012390	0,758012	-2,654231	0,494648	-0,737794	-2,813526	-1,205626	-14,249397	15,986777	12,860702	0,024773	0,104951	-0,012390	8,996697	-4,598926	0,494648	0,024773	0,104951	-0,012390	8,996697	-4,598926	0,494648
11:18:04,40	0,605936	3,202964	-0,127993	-0,946010	-0,079004	-0,649033	0,024773	0,104951	-0,012390	0,758012	-2,654231	0,494648	-0,739292	-2,813724	-1,204529	-14,232400	16,022480	12,846179	0,026450	0,105004	-0,013342	9,045546	-4,634911	0,495725	0,026450	0,105004	-0,013342	9,045546	-4,634911	0,495725
11:18:04,45	0,605936	3,202964	-0,127993	-0,946010	-0,079004	-0,649033	0,026450	0,105004	-0,013342	0,802750	-2,558589	0,495725	-0,738888	-2,814893	-1,207190	-14,215873	15,988775	12,822220	0,026450	0,105004	-0,013342	9,045546	-4,634911	0,495725	0,026450	0,105004	-0,013342	9,045546	-4,634911	0,495725
11:18:04,50	0,605936	3,202964	-0,127993	-0,946010	-0,079004	-0,649033	0,027260	0,104069	-0,016003	0,830435	-2,485310	0,471765	-0,739781	-2,808655	-1,208739	-14,204754	16,013483	12,860949	0,022305	0,107961	-0,017552	9,129947	-4,496618	0,510495	0,022305	0,107961	-0,017552	9,129947	-4,496618	0,510495
11:18:04,55	0,605936	3,202964	-0,127993	-0,946010	-0,079004	-0,649033	0,022305	0,107961	-0,017552	0,655001	-2,745709	0,510495	-0,744075	-2,817871	-1,207145	-14,178534	16,022480	12,850621	0,022305	0,107961	-0,017552	9,129947	-4,496618	0,510495	0,022305	0,107961	-0,017552	9,129947	-4,496618	0,510495
11:18:04,60	0,605936	3,202964	-0,127993	-0,946010	-0,079004	-0,649033	0,032433	0,107072	-0,015959	0,722142	-2,200841	0,500167	-0,739388	-2,814379	-1,204842	-14,190992	16,030374	12,831548	0,032433	0,107072	-0,015959	9,127284	-4,746802	0,500167	0,032433	0,107072	-0,015959	9,127284	-4,746802	0,500167
11:18:04,65	0,605936	3,202964	-0,127993	-0,946010	-0,079004	-0,649033	0,020513	0,108878	-0,012694	0,605307	-2,777415	0,488109	-0,743609	-2,813667	-1,207972	-14,215877	15,993619	12,831907	0,020513	0,108878	-0,012694	9,152226	-4,387694	0,488109	0,020513	0,108878	-0,012694	9,152226	-4,387694	0,488109
11:18:04,72	0,605936	3,202964	-0,127993	-0,946010	-0,079004	-0,649033	0,020513	0,108878	-0,012694	0,605307	-2,777415	0,488109	-0,739400	-2,810682	-1,202511	-14,179537	16,001056	12,844155	0,020513	0,108878	-0,012694	9,152226	-4,387694	0,488109	0,020513	0,108878	-0,012694	9,152226	-4,387694	0,488109
11:18:04,77	0,605936	3,202964	-0,127993	-0,946010	-0,079004	-0,649033	0,023869	0,106618	-0,011324	0,726672	-2,636302	0,493700	-0,742707	-2,812064	-1,207112	-14,201055	15,991781	12,854177	0,026720	0,108791	-0,015925	9,134993	-4,599560	0,503722	0,026720	0,108791	-0,015925	9,134993	-4,599560	0,503722
11:18:04,82	0,605936	3,202964	-0,127993	-0,946010	-0,079004	-0,649033	0,022852	0,105092	-0,013224	0,794020	-2,622696	0,517487	-0,737570	-2,810564	-1,204410	-14,127962	15,957414	12,867942	0,022852	0,105092	-0,013224	9,043762	-4,416590	0,517487	0,022852	0,105092	-0,013224	9,043762	-4,416590	0,517487
11:18:04,87	0,605936	3,202964	-0,127993	-0,946010	-0,079004	-0,649033	0,022852	0,105092	-0,013224	0,794020	-2,622696	0,517487	-0,738917	-2,808340	-1,206798	-14,202982	15,972251	12,856203	0,021599	0,107371	-0,015611	9,079481	-4,455780	0,505748	0,021599	0,107371	-0,015611	9,079481	-4,455780	0,505748
11:18:04,92	0,605936	3,202964	-0,127993	-0,946010	-0,079004	-0,649033	0,021599	0,107371	-0,015611	0,650876	-2,760225	0,505748	-0,741180	-2,811298	-1,207162	-14,159563	15,950514	12,849607	0,025293	0,107851	-0,015975	9,095103	-4,505181	0,499152	0,025293	0,107851	-0,015975	9,095103	-4,505181	0,499152
11:18:04,97	0,605936	3,202964	-0,127993	-0,946010	-0,079004	-0,649033	0,024498	0,107030	-0,013643	0,703183	-2,523172	0,468669	-0,740071	-2,811020	-1,204830	-14,110923	15,959060	12,819123	0,024498	0,107030	-0,013643	9,105066	-4,446276	0,468669	0,024498	0,107030	-0,013643	9,105066	-4,446276	0,468669
11:18:05,02	0,605936	3,202964	-0,127993	-0,946010	-0,079004	-0,649033	0,022742	0,110595	-0,013653	0,543599	-2,660321	0,494733	-0,742280	-2,807717	-1,204840	-14,137705	16,004289	12,845188	0,022742	0,110595	-0,013653	9,225308	-4,445535	0,494733	0,022742	0,110595	-0,013653	9,225308	-4,445535	0,494733
11:18:05,07	0,605936	3,202964	-0,127993	-0,946010	-0,079004	-0,649033	0,022742	0,110595	-0,013653	0,543599	-2,660321	0,494733	-0,740551	-2,814427	-1,205601	-14,150993	15,941574	12,833391	0,022742	0,110595	-0,013653	9,225308	-4,445535	0,494733	0,022742	0,110595	-0,013653	9,225308	-4,445535	0,494733
11:18:05,12	0,605936	3,202964	-0,127993	-0,946010	-0,079004	-0,649033	0,023414	0,104323	-0,014926	0,826724	-2,593816	0,490042	-0,737660	-2,809373	-1,204846	-14,161984	15,934593	12,834071	0,023414	0,104323	-0,014926	9,016104	-4,431851	0,490042	0,023414	0,104323	-0,014926	9,016104	-4,431851	0,490042
11:18:05,17	0,605936	3,202964	-0,127993	-0,946010	-0,079004	-0,649033	0,021865	0,105765	-0,013659	0,722239	-2,692058	0,483616	-0,738655	-2,814652	-1,205127	-14,136996	15,941899	12,846991	0,021865	0,105765	-0,013659	9,024826	-4,408496	0,483616	0,021865	0,105765	-0,013659	9,024826	-4,408496	0,483616
11:18:05,22	0,605936	3,202964	-0,127993	-0,946010	-0,079004	-0,649033	0,022578	0,108688	-0,014265	0,624488	-2,603417	0,505354	-0,740547	-2,808529	-1,205452	-14,090228	15,955750	12,855809	0,022578	0,108688	-0,014265	9,156464	-4,375827	0,505354	0,022578	0,108688	-0,014265	9,156464	-4,375827	0,505354
11:18:05,27	0,605936	3,202964	-0,127993	-0,946010	-0,079004	-0,649033	0,021201	0,107848	-0,013295	0,645368	-2,685044	0,516972	-0,735691	-2,811849	-1,207478	-14,054361	15,904042	12,867477	0,021201	0,107848	-0,013295	9,111470	-4,349340	0,516972	0,021201	0,107848	-0,013295	9,111470	-4,349340	0,516972
11:18:05,32	0,605936	3,202964	-0,127993	-0,946010	-0,079004	-0,649033	0,027239	0,106609	-0,017105	0,688576	-2,349129	0,497678	-0,741077	-2,813605	-1,208292	-14,101879	15,911668	12,848133	0,027239	0,106609	-0,017105	9,057378	-4,487375	0,497678	0,027239	0,106609	-0,017105	9,057378	-4,487375	0,497678
11:18:05,37	0,605936	3,202964	-0,127993	-0,946010	-0,079004	-0,649033	0,027239	0,106609	-0,017105	0,688576	-2,349129	0,497678	-0,736965	-2,807018	-1,205210	-14,105988	15,938287	12,843995	0,027239	0,106609	-0,017105	9,057378	-4,487375	0,497678	0,027239	0,106609	-0,017105	9,057378	-4,487375	0,497678
11:18:05,42	0,605936	3,202964	-0,127993	-0,946010	-0,079004	-0,649033	0,019479	0,106342	-0,014024	0,723466	-2,769523	0,493541	-0,741703	-2,809363	-1,203297	-14,127574	15,927131	12,812458	0,019479	0,106342	-0,014024	9,071297	-4,298600	0,493541	0,019479	0,106342	-0,014024	9,071297	-4,298600	0,493541
11:18:05,47	0,605936	3,202964	-0,127993	-0,946010	-0,079004	-0,649033	0,025138	0,104430	-0,015582	0,769768	-2,435572	0,452466	-0,738139	-2,812875	-1,206768	-14,098195	15,872439	12,802921	0,025138	0,104430	-0,015582	8,967495	-4,408895	0,452466	0,025138	0,104430	-0,015582	8,967495	-4,408895	0,452466
11:18:05,52	0,605936	3,202964	-0,127993	-0,946010	-0,079004	-0,649033	0,022237	0,105992	-0,014575	0,748309	-2,573437	0,492149	-0,738042	-2,809582	-1,205762	-14,057071	15,917731	12,842603	0,022237	0,105992	-0,014575	9,068686	-4,319060	0,492149	0,022237	0,105992	-0,014575	9,068686	-4,319060	0,492149
11:18:05,57	0,605936	3,202964	-0,127993	-0,946010	-0,079004	-0,649033	0,022237	0,105992	-0,014575	0,748309	-2,573437	0,492149	-0,742806	-2,814123	-1,205212	-14,098240	15,916394	12,807235	0,028553	0,107848	-0,014025	9,096114	-4,521405	0,456781	0,028553	0,107848	-0,014025	9,096114	-4,521405	0,456781
11:18:05,62	0,605936	3,202964	-0,127993	-0,946010	-0,079004	-0,649033	0,028553	0,107848	-0,014025	0,630079	-2,280019	0,456781	-0,741028	-2,811870	-1,202875	-14,087885	15,908415	12,815784	0,025712	0,107435	-0,011689	9,083435	-4,433170	0,465329	0,025712	0,107435	-0,011689	9,083435	-4,433170	0,465329
11:18:05,67	0,605936	3,202964	-0,127993	-0,946010	-0,079004	-0,649033	0,025712	0,107435	-0,011689	0,649826	-2,414775	0,465329	-0,733646	-2,811279	-1,205281	-14,067109	15,893947	12,823991	0,025712	0,107435	-0,011689	9,083435	-4,433170	0,465329	0,025712	0,107435	-0,011689	9,083435	-4,433170	0,465329
11:18:05,72	0,605936	3,202964	-0,127993	-0,946010	-0,079004	-0,649033	0,021509	0,101337	-0,014095	0,964752	-2,608087	0,473536	-0,738085	-2,807299	-1,205971	-14,067398	15,907873	12,842852	0,021509	0,101337	-0,014095	8,919711	-4,296573	0,473536	0,021509	0,101337	-0,014095	8,919711	-4,296573	0,473536
11:18:05,77	0,605936	3,202964	-0,127993	-0,946010	-0,079004	-0,649033	0,020282	0,107171	-0,014784	0,673311	-2,679109	0,492397	-0,740396	-2,811401	-1,205953	-14,057678	15,908936	12,841767	0,024990	0,107121	-0,014766	9,090690	-4,388150	0,491312	0,024990	0,107121	-0,014766	9,090690	-4,388150	0,491312
11:18:05,82	0,605936	3,202964	-0,127993	-0,946010	-0,079004	-0,649033	0,021479	0,102252	-0,015545	0,930340	-2,550753	0,452593	-0,734424	-2,810795	-1,206731	-14,009496	15,875893	12,803048	0,021479	0,102252	-0,015545	8,957131	-4,236843	0,452593	0,021479	0,102252	-0,015545	8,957131	-4,236843	0,452593
11:18:05,87	0,605936	3,202964	-0,127993	-0,946010	-0,079004	-0,649033	0,024492	0,107300	-0,015153	0,684981	-2,404339	0,466505	-0,740302	-2,810880	-1,206340	-14,009810	15,895862	12,816960	0,024492	0,107300	-0,015153	9,108041	-4,326941	0,466505	0,024492	0,107300	-0,015153	9,108041	-4,326941	0,466505
11:18:05,92	0,605936	3,202964	-0,127993	-0,946010	-0,079004	-0,649033	0,024122	0,104893	-0,014364	0,759748	-2,425111	0,489411	-0,738032	-2,811764	-1,205550	-14,036379	15,852984	12,839866	0,024122	0,104893	-0,014364	8,993826	-4,318726	0,489411	0,024122	0,104893	-0,014364	8,993826	-4,318726	0,489411
11:18:05,97	0,605936	3,202964	-0,127993	-0,946010	-0,079004	-0,649033	0,024122	0,104893	-0,014364	0,759748	-2,425111	0,489411	-0,738613	-2,809193	-1,202451	-14,047464	15,900989	12,849602	0,024122	0,104893	-0,014364	8,993826	-4,318726	0,489411	0,024122	0,104893	-0,014364	8,993826	-4,318726	0,489411
11:18:06,02	0,605936	3,202964	-0,127993	-0,946010	-0,079004	-0,649033	0,022186	0,106681	-0,011264	0,702763	-2,559400	0,499148	-0,731461	-2,808367	-1,207451	-13,981731	15,865871	12,871583	0,022186	0,106681	-0,011264	9,077260	-4,301017	0,499148	0,022186	0,106681	-0,011264	9,077260	-4,301017	0,499148
11:18:06,07	0,605936	3,202964	-0,127993	-0,946010	-0,079004	-0,649033	0,017895	0,100900	-0,016264	1,005848	-2,708048	0,521129	-0,738569	-2,810226	-1,205951	-14,006545	15,842503	12,815377	0,023059	0,106127	-0,014765	9,032368	-4,259474	0,464922	0,023059	0,106127	-0,014765	9,032368	-4,259474	0,464922
11:18:06,12	0,605936	3,202964	-0,127993	-0,946010	-0,079004	-0,649033	0,025084	0,106233	-0,013588	0,747246	-2,363257	0,465402	-0,739673	-2,811927	-1,204775	-13,997517	15,896558	12,815857	0,025084	0,106233	-0,013588	9,086498	-4,332330	0,465402	0,025084	0,106233	-0,013588	9,086498	-4,332330	0,465402
11:18:06,17	0,605936	3,202964	-0,127993	-0,946010	-0,079004	-0,649033	0,017669	0,102494	-0,015995	0,966757	-2,733475	0,493153	-0,732728	-2,807374	-1,207182	-13,971646	15,910634	12,843608	0,017669	0,102494	-0,015995	9,012561	-4,120464	0,493153	0,017669	0,102494	-0,015995	9,012561	-4,120464	0,493153
11:18:06,22	0,605936	3,202964	-0,127993	-0,946010	-0,079004	-0,649033	0,022900	0,107625	-0,013214	0,641123	-2,502579	0,484800	-0,739787	-2,809339	-1,204401	-14,036679	15,880255	12,835254	0,022900	0,107625	-0,013214	9,089706	-4,300224	0,484800	0,022900	0,107625	-0,013214	9,089706	-4,300224	0,484800
11:18:06,27	0,605936	3,202964	-0,127993	-0,946010	-0,079004	-0,649033	0,022445	0,106280	-0,014536	0,744951	-2,482021	0,498388	-0,740937	-2,811573	-1,206714	-14,012731	15,846673	12,834810	0,022445	0,106280	-0,014536	9,087915	-4,243976	0,498388	0,022445	0,106280	-0,014536	9,087915	-4,243976	0,498388
11:18:06,32	0,605936	3,202964	-0,127993	-0,946010	-0,079004	-0,649033	0,022445	0,106280	-0,014536	0,744951	-2,482021	0,498388	-0,742119	-2,810325	-1,207100	-14,006998	15,838916	12,844408	0,022445	0,106280	-0,014536	9,087915	-4,243976	0,498388	0,022445	0,106280	-0,014536	9,087915	-4,243976	0,498388
11:18:06,37	0,605936	3,202964	-0,127993	-0,946010	-0,079004	-0,649033	0,024920	0,109152	-0,015914	0,540790	-2,351162	0,493954	-0,736503	-2,805748	-1,207686	-13,992187	15,862193	12,848219	0,024920	0,109152	-0,015914	9,109196	-4,307382	0,493954	0,024920	0,109152	-0,015914	9,109196	-4,307382	0,493954
11:18:06,42	0,605936	3,202964	-0,127993	-0,946010	-0,079004	-0,649033	0,018148	0,106576	-0,016499	0,702282	-2,702100	0,497764	-0,735532	-2,807539	-1,203217	-13,977576	15,890840	12,825577	0,018148	0,106576	-0,016499	9,068508	-4,126744	0,497764	0,018148	0,106576	-0,016499	9,068508	-4,126744	0,497764
11:18:06,47	0,605936	3,202964	-0,127993	-0,946010	-0,079004	-0,649033	0,019214	0,104840	-0,012030	0,824681	-2,648372	0,475123	-0,742699	-2,807271	-1,204042	-14,015588	15,867345	12,800293	0,022565	0,111180	-0,012855	9,183279	-4,266623	0,449838	0,022565	0,111180	-0,012855	9,183279	-4,266623	0,449838
11:18:06,52	0,605936	3,202964	-0,127993	-0,946010	-0,079004	-0,649033	0,022565	0,111180	-0,012855	0,455629	-2,495284	0,449838	-0,739102	-2,811133	-1,206728	-13,988072	15,858116	12,801398	0,022565	0,111180	-0,012855	9,183279	-4,266623	0,449838	0,022565	0,111180	-0,012855	9,183279	-4,266623	0,449838
11:18:06,57	0,605936	3,202964	-0,127993	-0,946010	-0,079004	-0,649033	0,024110	0,106134	-0,015541	0,723778	-2,386466	0,450943	-0,737834	-2,807947	-1,205906	-13,928203	15,839739	12,839147	0,020717	0,106629	-0,014719	9,082467	-4,128180	0,488692	0,020717	0,106629	-0,014719	9,082467	-4,128180	0,488692
11:18:06,62	0,605936	3,202964	-0,127993	-0,946010	-0,079004	-0,649033	0,019873	0,105918	-0,015493	0,739270	-2,617181	0,534562	-0,736795	-2,807571	-1,206680	-13,994916	15,866948	12,885016	0,019873	0,105918	-0,015493	9,053815	-4,177177	0,534562	0,019873	0,105918	-0,015493	9,053815	-4,177177	0,534562
11:18:06,67	0,605936	3,202964	-0,127993	-0,946010	-0,079004	-0,649033	0,019873	0,105918	-0,015493	0,739270	-2,617181	0,534562	-0,736158	-2,804827	-1,206309	-13,959455	15,838152	12,854950	0,019873	0,105918	-0,015493	9,053815	-4,177177	0,534562	0,019873	0,105918	-0,015493	9,053815	-4,177177	0,534562
11:18:06,72	0,605936	3,202964	-0,127993	-0,946010	-0,079004	-0,649033	0,017178	0,106738	-0,015122	0,689412	-2,712208	0,504495	-0,740781	-2,809788	-1,206296	-13,930767	15,830330	12,833481	0,017178	0,106738	-0,015122	9,068343	-4,060654	0,504495	0,017178	0,106738	-0,015122	9,068343	-4,060654	0,504495
11:18:06,77	0,605936	3,202964	-0,127993	-0,946010	-0,079004	-0,649033	0,018547	0,108660	-0,011642	0,587062	-2,646997	0,487498	-0,738507	-2,805051	-1,202828	-13,965825	15,839071	12,837952	0,018547	0,108660	-0,011642	9,116895	-4,102909	0,487498	0,018547	0,108660	-0,011642	9,116895	-4,102909	0,487498
11:18:06,82	0,605936	3,202964	-0,127993	-0,946010	-0,079004	-0,649033	0,018547	0,108660	-0,011642	0,587062	-2,646997	0,487498	-0,736111	-2,809849	-1,204730	-13,942355	15,802783	12,847098	0,018547	0,108660	-0,011642	9,116895	-4,102909	0,487498	0,018547	0,108660	-0,011642	9,116895	-4,102909	0,487498
11:18:06,87	0,605936	3,202964	-0,127993	-0,946010	-0,079004	-0,649033	0,021503	0,104186	-0,013543	0,800010	-2,454789	0,496644	-0,734285	-2,810023	-1,203560	-13,926244	15,824065	12,837502	0,021503	0,104186	-0,013543	8,978647	-4,142786	0,496644	0,021503	0,104186	-0,013543	8,978647	-4,142786	0,496644
11:18:06,92	0,605936	3,202964	-0,127993	-0,946010	-0,079004	-0,649033	0,020741	0,102518	-0,012373	0,913254	-2,491124	0,487048	-0,742592	-2,807187	-1,207877	-13,953131	15,864017	12,830980	0,020741	0,102518	-0,012373	8,960921	-4,119270	0,487048	0,020741	0,102518	-0,012373	8,960921	-4,119270	0,487048
11:18:06,97	0,605936	3,202964	-0,127993	-0,946010	-0,079004	-0,649033	0,021075	0,107797	-0,014738	0,617391	-2,455219	0,462847	-0,739024	-2,807673	-1,205925	-13,920896	15,796314	12,813301	0,021075	0,107797	-0,014738	9,079452	-4,109628	0,462847	0,021075	0,107797	-0,014738	9,079452	-4,109628	0,462847
11:18:07,02	0,605936	3,202964	-0,127993	-0,946010	-0,079004	-0,649033	0,021075	0,107797	-0,014738	0,617391	-2,455219	0,462847	-0,739019	-2,808805	-1,205108	-13,926336	15,822427	12,861981	0,022053	0,107226	-0,013922	9,084225	-4,153319	0,511526	0,022053	0,107226	-0,013922	9,084225	-4,153319	0,511526
11:18:07,07	0,605936	3,202964	-0,127993	-0,946010	-0,079004	-0,649033	0,022053	0,107226	-0,013922	0,666958	-2,422120	0,511526	-0,737745	-2,807027	-1,203940	-13,901571	15,885165	12,858664	0,022053	0,107226	-0,013922	9,084225	-4,153319	0,511526	0,022053	0,107226	-0,013922	9,084225	-4,153319	0,511526
11:18:07,12	0,605936	3,202964	-0,127993	-0,946010	-0,079004	-0,649033	0,019877	0,107012	-0,012753	0,744820	-2,545238	0,508209	-0,738481	-2,808519	-1,204370	-13,953211	15,816501	12,827837	0,019877	0,107012	-0,012753	9,145260	-4,105554	0,508209	0,019877	0,107012	-0,012753	9,145260	-4,105554	0,508209
11:18:07,17	0,605936	3,202964	-0,127993	-0,946010	-0,079004	-0,649033	0,017929	0,107078	-0,014506	0,693667	-2,622782	0,512865	-0,736828	-2,805308	-1,205693	-13,904888	15,831979	12,863320	0,017929	0,107078	-0,014506	9,099291	-4,030229	0,512865	0,017929	0,107078	-0,014506	9,099291	-4,030229	0,512865
11:18:07,22	0,605936	3,202964	-0,127993	-0,946010	-0,079004	-0,649033	0,021952	0,105933	-0,015112	0,733903	-2,436714	0,478680	-0,737848	-2,809365	-1,206299	-13,934581	15,826822	12,829134	0,021952	0,105933	-0,015112	9,049632	-4,159978	0,478680	0,021952	0,105933	-0,015112	9,049632	-4,159978	0,478680
11:18:07,27	0,605936	3,202964	-0,127993	-0,946010	-0,079004	-0,649033	0,021952	0,105933	-0,015112	0,733903	-2,436714	0,478680	-0,737718	-2,807500	-1,205900	-13,869275	15,820188	12,813771	0,021952	0,105933	-0,015112	9,049632	-4,159978	0,478680	0,021952	0,105933	-0,015112	9,049632	-4,159978	0,478680
11:18:07,32	0,605936	3,202964	-0,127993	-0,946010	-0,079004	-0,649033	0,020272	0,106753	-0,014713	0,718170	-2,464200	0,463317	-0,736093	-2,807738	-1,205522	-13,932803	15,815589	12,833673	0,020272	0,106753	-0,014713	9,098270	-4,055585	0,463317	0,020272	0,106753	-0,014713	9,098270	-4,055585	0,463317
11:18:07,37	0,605936	3,202964	-0,127993	-0,946010	-0,079004	-0,649033	0,019968	0,108469	-0,014340	0,574087	-2,514243	0,486864	-0,734781	-2,806941	-1,204329	-13,878291	15,839466	12,838342	0,019968	0,108469	-0,014340	9,088899	-4,081765	0,486864	0,019968	0,108469	-0,014340	9,088899	-4,081765	0,486864
11:18:07,42	0,605936	3,202964	-0,127993	-0,946010	-0,079004	-0,649033	0,019968	0,108469	-0,014340	0,574087	-2,514243	0,486864	-0,735545	-2,808260	-1,206159	-13,882918	15,822555	12,856803	0,019968	0,108469	-0,014340	9,088899	-4,081765	0,486864	0,019968	0,108469	-0,014340	9,088899	-4,081765	0,486864
11:18:07,47	0,605936	3,202964	-0,127993	-0,946010	-0,079004	-0,649033	0,019844	0,104490	-0,014972	0,831069	-2,499452	0,506348	-0,738958	-2,809423	-1,207062	-13,900823	15,825587	12,829012	0,019844	0,104490	-0,014972	9,033532	-4,057243	0,506348	0,019844	0,104490	-0,014972	9,033532	-4,057243	0,506348
11:18:07,52	0,605936	3,202964	-0,127993	-0,946010	-0,079004	-0,649033	0,015676	0,104721	-0,015102	0,791847	-2,695382	0,478312	-0,733660	-2,804535	-1,206289	-13,878460	15,788574	12,828766	0,015676	0,104721	-0,015102	9,012459	-3,925917	0,478312	0,015676	0,104721	-0,015102	9,012459	-3,925917	0,478312
11:18:07,57	0,605936	3,202964	-0,127993	-0,946010	-0,079004	-0,649033	0,015676	0,104721	-0,015102	0,791847	-2,695382	0,478312	-0,736585	-2,804337	-1,207833	-13,860499	15,779036	12,838430	0,015676	0,104721	-0,015102	9,012459	-3,925917	0,478312	0,015676	0,104721	-0,015102	9,012459	-3,925917	0,478312
11:18:07,62	0,605936	3,202964	-0,127993	-0,946010	-0,079004	-0,649033	0,016967	0,107352	-0,016646	0,655755	-2,607903	0,487975	-0,737838	-2,802429	-1,204752	-13,898377	15,783498	12,837154	0,016967	0,107352	-0,016646	9,082901	-3,939817	0,487975	0,016967	0,107352	-0,016646	9,082901	-3,939817	0,487975
11:18:07,67	0,605936	3,202964	-0,127993	-0,946010	-0,079004	-0,649033	0,015941	0,109392	-0,013565	0,534599	-2,696294	0,486699	-0,738329	-2,810107	-1,205865	-13,869694	15,784113	12,846023	0,015941	0,109392	-0,013565	9,121887	-3,947660	0,486699	0,015941	0,109392	-0,013565	9,121887	-3,947660	0,486699
11:18:07,72	0,605936	3,202964	-0,127993	-0,946010	-0,079004	-0,649033	0,022836	0,105978	-0,014678	0,727006	-2,313231	0,495568	-0,739594	-2,808669	-1,206272	-13,908568	15,795825	12,856730	0,022223	0,107793	-0,015085	9,085083	-4,129120	0,506275	0,022223	0,107793	-0,015085	9,085083	-4,129120	0,506275
11:18:07,77	0,605936	3,202964	-0,127993	-0,946010	-0,079004	-0,649033	0,021372	0,104714	-0,013898	0,832149	-2,395935	0,491714	-0,736503	-2,809471	-1,205084	-13,855696	15,821565	12,842168	0,021372	0,104714	-0,013898	9,052234	-4,073661	0,491714	0,021372	0,104714	-0,013898	9,052234	-4,073661	0,491714
11:18:07,82	0,605936	3,202964	-0,127993	-0,946010	-0,079004	-0,649033	0,016967	0,111394	-0,012750	0,480779	-2,624092	0,515570	-0,740085	-2,802317	-1,203937	-13,856938	15,817623	12,866025	0,016967	0,111394	-0,012750	9,225207	-3,956036	0,515570	0,016967	0,111394	-0,012750	9,225207	-3,956036	0,515570
11:18:07,87	0,605936	3,202964	-0,127993	-0,946010	-0,079004	-0,649033	0,016967	0,111394	-0,012750	0,480779	-2,624092	0,515570	-0,734784	-2,801853	-1,204733	-13,854888	15,806718	12,833207	0,016967	0,111394	-0,012750	9,225207	-3,956036	0,515570	0,016967	0,111394	-0,012750	9,225207	-3,956036	0,515570
11:18:07,92	0,605936	3,202964	-0,127993	-0,946010	-0,079004	-0,649033	0,013915	0,107035	-0,013546	0,699002	-2,775584	0,482753	-0,741260	-2,806726	-1,204330	-13,853968	15,771202	12,834818	0,013915	0,107035	-0,013546	9,101287	-3,867923	0,482753	0,013915	0,107035	-0,013546	9,101287	-3,867923	0,482753
11:18:07,97	0,605936	3,202964	-0,127993	-0,946010	-0,079004	-0,649033	0,014434	0,107329	-0,013916	0,707928	-2,724963	0,487647	-0,735298	-2,802155	-1,205102	-13,822325	15,815847	12,838101	0,014434	0,107329	-0,013916	9,133253	-3,858038	0,487647	0,014434	0,107329	-0,013916	9,133253	-3,858038	0,487647
11:18:08,02	0,605936	3,202964	-0,127993	-0,946010	-0,079004	-0,649033	0,014434	0,107329	-0,013916	0,707928	-2,724963	0,487647	-0,735385	-2,807023	-1,203530	-13,867035	15,790274	12,860274	0,014434	0,107329	-0,013916	9,133253	-3,858038	0,487647	0,014434	0,107329	-0,013916	9,133253	-3,858038	0,487647
11:18:08,07	0,605936	3,202964	-0,127993	-0,946010	-0,079004	-0,649033	0,020297	0,104001	-0,015060	0,849108	-2,437170	0,496729	-0,735347	-2,808897	-1,206246	-13,853047	15,796765	12,847184	0,020297	0,104001	-0,015060	9,013169	-4,030465	0,496729	0,020297	0,104001	-0,015060	9,013169	-4,030465	0,496729
11:18:08,12	0,605936	3,202964	-0,127993	-0,946010	-0,079004	-0,649033	0,020939	0,105117	-0,016636	0,761725	-2,439172	0,497685	-0,736635	-2,808895	-1,207823	-13,898385	15,789055	12,848140	0,020939	0,105117	-0,016636	9,013398	-4,082898	0,497685	0,020939	0,105117	-0,016636	9,013398	-4,082898	0,497685
11:18:08,17	0,605936	3,202964	-0,127993	-0,946010	-0,079004	-0,649033	0,018364	0,106367	-0,013883	0,720606	-2,460095	0,489348	-0,736430	-2,806040	-1,205070	-13,788605	15,753233	12,839803	0,018364	0,106367	-0,013883	9,070384	-3,901673	0,489348	0,018364	0,106367	-0,013883	9,070384	-3,901673	0,489348
11:18:08,22	0,605936	3,202964	-0,127993	-0,946010	-0,079004	-0,649033	0,018364	0,106367	-0,013883	0,720606	-2,460095	0,489348	-0,737726	-2,801234	-1,206685	-13,834749	15,764672	12,817890	0,018364	0,106367	-0,013883	9,070384	-3,901673	0,489348	0,018364	0,106367	-0,013883	9,070384	-3,901673	0,489348
11:18:08,27	0,605936	3,202964	-0,127993	-0,946010	-0,079004	-0,649033	0,014850	0,109892	-0,015499	0,524109	-2,688487	0,467435	-0,735325	-2,802025	-1,205495	-13,809942	15,744455	12,826250	0,014334	0,107417	-0,014308	9,079956	-3,808974	0,475796	0,014334	0,107417	-0,014308	9,079956	-3,808974	0,475796
11:18:08,32	0,605936	3,202964	-0,127993	-0,946010	-0,079004	-0,649033	0,015966	0,107211	-0,012381	0,662837	-2,648711	0,470785	-0,735962	-2,803541	-1,203568	-13,850905	15,773189	12,821239	0,015966	0,107211	-0,012381	9,078889	-3,902065	0,470785	0,015966	0,107211	-0,012381	9,078889	-3,902065	0,470785
11:18:08,37	0,605936	3,202964	-0,127993	-0,946010	-0,079004	-0,649033	0,015899	0,109186	-0,011971	0,597549	-2,629121	0,485206	-0,737639	-2,802496	-1,203158	-13,812208	15,794046	12,835661	0,015899	0,109186	-0,011971	9,168638	-3,877199	0,485206	0,015899	0,109186	-0,011971	9,168638	-3,877199	0,485206
11:18:08,42	0,605936	3,202964	-0,127993	-0,946010	-0,079004	-0,649033	0,020778	0,106398	-0,014665	0,696393	-2,352018	0,489227	-0,737664	-2,808115	-1,205852	-13,815006	15,742407	12,839682	0,020778	0,106398	-0,014665	9,048643	-3,983096	0,489227	0,020778	0,106398	-0,014665	9,048643	-3,983096	0,489227
11:18:08,47	0,605936	3,202964	-0,127993	-0,946010	-0,079004	-0,649033	0,020778	0,106398	-0,014665	0,696393	-2,352018	0,489227	-0,735915	-2,800168	-1,204701	-13,813032	15,773017	12,860804	0,020778	0,106398	-0,014665	9,048643	-3,983096	0,489227	0,020778	0,106398	-0,014665	9,048643	-3,983096	0,489227
11:18:08,52	0,605936	3,202964	-0,127993	-0,946010	-0,079004	-0,649033	0,017516	0,106264	-0,015861	0,730409	-2,555834	0,472749	-0,734149	-2,806429	-1,205076	-13,830297	15,771912	12,850860	0,017516	0,106264	-0,015861	9,072134	-3,930837	0,472749	0,017516	0,106264	-0,015861	9,072134	-3,930837	0,472749
11:18:08,57	0,605936	3,202964	-0,127993	-0,946010	-0,079004	-0,649033	0,014804	0,103531	-0,014747	0,882388	-2,635364	0,538576	-0,732194	-2,804375	-1,205934	-13,772919	15,760742	12,889031	0,014804	0,103531	-0,014747	9,009595	-3,797514	0,538576	0,014804	0,103531	-0,014747	9,009595	-3,797514	0,538576
11:18:08,62	0,605936	3,202964	-0,127993	-0,946010	-0,079004	-0,649033	0,013274	0,110072	-0,011982	0,515993	-2,743653	0,484361	-0,737093	-2,799779	-1,203169	-13,810924	15,752331	12,834815	0,013274	0,110072	-0,011982	9,156632	-3,785667	0,484361	0,013274	0,110072	-0,011982	9,156632	-3,785667	0,484361
11:18:08,67	0,605936	3,202964	-0,127993	-0,946010	-0,079004	-0,649033	0,019535	0,107883	-0,015850	0,614053	-2,450084	0,495665	-0,738328	-2,806296	-1,207037	-13,846528	15,754668	12,846120	0,019535	0,107883	-0,015850	9,082841	-3,983585	0,495665	0,019535	0,107883	-0,015850	9,082841	-3,983585	0,495665
11:18:08,72	0,605936	3,202964	-0,127993	-0,946010	-0,079004	-0,649033	0,019535	0,107883	-0,015850	0,614053	-2,450084	0,495665	-0,734699	-2,810283	-1,206198	-13,808150	15,745580	12,874030	0,019535	0,107883	-0,015850	9,082841	-3,983585	0,495665	0,019535	0,107883	-0,015850	9,082841	-3,983585	0,495665
11:18:08,77	0,605936	3,202964	-0,127993	-0,946010	-0,079004	-0,649033	0,013724	0,108391	-0,013126	0,618585	-2,702921	0,489844	-0,735863	-2,801010	-1,204313	-13,788343	15,756815	12,840298	0,013724	0,108391	-0,013126	9,127257	-3,780287	0,489844	0,013724	0,108391	-0,013126	9,127257	-3,780287	0,489844
11:18:08,82	0,605936	3,202964	-0,127993	-0,946010	-0,079004	-0,649033	0,021756	0,105806	-0,015444	0,747001	-2,312249	0,480571	-0,737640	-2,809258	-1,206631	-13,814701	15,765139	12,831025	0,021756	0,105806	-0,015444	9,052801	-4,020122	0,480571	0,021756	0,105806	-0,015444	9,052801	-4,020122	0,480571
11:18:08,87	0,605936	3,202964	-0,127993	-0,946010	-0,079004	-0,649033	0,017436	0,105550	-0,013878	0,792840	-2,543524	0,505691	-0,735258	-2,805644	-1,205065	-13,804167	15,796608	12,856145	0,017436	0,105550	-0,013878	9,078533	-3,912242	0,505691	0,017436	0,105550	-0,013878	9,078533	-3,912242	0,505691
11:18:08,92	0,605936	3,202964	-0,127993	-0,946010	-0,079004	-0,649033	0,017436	0,105550	-0,013878	0,792840	-2,543524	0,505691	-0,734673	-2,801736	-1,203909	-13,780299	15,745108	12,849383	0,017436	0,105550	-0,013878	9,078533	-3,912242	0,505691	0,017436	0,105550	-0,013878	9,078533	-3,912242	0,505691
11:18:08,97	0,605936	3,202964	-0,127993	-0,946010	-0,079004	-0,649033	0,013758	0,106997	-0,012722	0,684935	-2,688344	0,498928	-0,735253	-2,804629	-1,205077	-13,787896	15,757592	12,835507	0,013758	0,106997	-0,012722	9,084210	-3,768363	0,498928	0,013758	0,106997	-0,012722	9,084210	-3,768363	0,498928
11:18:09,02	0,605936	3,202964	-0,127993	-0,946010	-0,079004	-0,649033	0,016554	0,106053	-0,013891	0,741021	-2,555769	0,485052	-0,740105	-2,804985	-1,205885	-13,840195	15,723611	12,834556	0,019288	0,110077	-0,014698	9,117259	-3,956028	0,484101	0,019288	0,110077	-0,014698	9,117259	-3,956028	0,484101
11:18:09,07	0,605936	3,202964	-0,127993	-0,946010	-0,079004	-0,649033	0,017534	0,108274	-0,015449	0,579216	-2,482898	0,488873	-0,737666	-2,804367	-1,206635	-13,792067	15,706490	12,839328	0,017534	0,108274	-0,015449	9,078715	-3,859297	0,488873	0,017534	0,108274	-0,015449	9,078715	-3,859297	0,488873
11:18:09,12	0,605936	3,202964	-0,127993	-0,946010	-0,079004	-0,649033	0,018950	0,103222	-0,013455	0,887399	-2,390125	0,502824	-0,735312	-2,805533	-1,203911	-13,808812	15,728508	12,843626	0,018950	0,103222	-0,013455	8,990331	-3,877683	0,502824	0,018950	0,103222	-0,013455	8,990331	-3,877683	0,502824
11:18:09,17	0,605936	3,202964	-0,127993	-0,946010	-0,079004	-0,649033	0,017536	0,108900	-0,012354	0,566644	-2,485976	0,468092	-0,732280	-2,804983	-1,205835	-13,766882	15,737895	12,840428	0,017536	0,108900	-0,012354	9,115269	-3,862536	0,468092	0,017536	0,108900	-0,012354	9,115269	-3,862536	0,468092
11:18:09,22	0,605936	3,202964	-0,127993	-0,946010	-0,079004	-0,649033	0,025058	0,109274	-0,013883	0,560409	-2,103099	0,472728	-0,742294	-2,810383	-1,205070	-13,785390	15,740949	12,823183	0,025058	0,109274	-0,013883	9,138390	-4,070129	0,472728	0,025058	0,109274	-0,013883	9,138390	-4,070129	0,472728
11:18:09,27	0,605936	3,202964	-0,127993	-0,946010	-0,079004	-0,649033	0,016177	0,110383	-0,014680	0,507110	-2,570120	0,489802	-0,738814	-2,802138	-1,205867	-13,787733	15,747343	12,840257	0,016177	0,110383	-0,014680	9,172143	-3,840017	0,489802	0,016177	0,110383	-0,014680	9,172143	-3,840017	0,489802
11:18:09,32	0,605936	3,202964	-0,127993	-0,946010	-0,079004	-0,649033	0,019564	0,106998	-0,015420	0,690774	-2,377074	0,499223	-0,737577	-2,806764	-1,206607	-13,769253	15,745551	12,849677	0,019564	0,106998	-0,015420	9,090150	-3,912884	0,499223	0,019564	0,106998	-0,015420	9,090150	-3,912884	0,499223
11:18:09,37	0,605936	3,202964	-0,127993	-0,946010	-0,079004	-0,649033	0,014264	0,104671	-0,015459	0,795357	-2,657882	0,466403	-0,732911	-2,803337	-1,206646	-13,781969	15,733904	12,816858	0,014264	0,104671	-0,015459	9,012028	-3,777613	0,466403	0,014264	0,104671	-0,015459	9,012028	-3,777613	0,466403
11:18:09,42	0,605936	3,202964	-0,127993	-0,946010	-0,079004	-0,649033	0,013370	0,108578	-0,014280	0,587431	-2,680523	0,493951	-0,735847	-2,800609	-1,205466	-13,763678	15,717839	12,844405	0,013370	0,108578	-0,014280	9,110795	-3,730036	0,493951	0,013370	0,108578	-0,014280	9,110795	-3,730036	0,493951
11:18:09,47	0,605936	3,202964	-0,127993	-0,946010	-0,079004	-0,649033	0,019475	0,105030	-0,012703	0,795475	-2,407523	0,498432	-0,735827	-2,807670	-1,203890	-13,790404	15,760460	12,848887	0,019475	0,105030	-0,012703	9,040320	-3,936273	0,498432	0,019475	0,105030	-0,012703	9,040320	-3,936273	0,498432
11:18:09,52	0,605936	3,202964	-0,127993	-0,946010	-0,079004	-0,649033	0,015028	0,110377	-0,015448	0,501672	-2,621396	0,504712	-0,738235	-2,801146	-1,206634	-13,783264	15,738160	12,855166	0,015028	0,110377	-0,015448	9,166283	-3,801112	0,504712	0,015028	0,110377	-0,015448	9,166283	-3,801112	0,504712
11:18:09,57	0,605936	3,202964	-0,127993	-0,946010	-0,079004	-0,649033	0,015028	0,110377	-0,015448	0,501672	-2,621396	0,504712	-0,734558	-2,808370	-1,206573	-13,737017	15,742164	12,859191	0,015028	0,110377	-0,015448	9,166283	-3,801112	0,504712	0,015028	0,110377	-0,015448	9,166283	-3,801112	0,504712
11:18:09,62	0,605936	3,202964	-0,127993	-0,946010	-0,079004	-0,649033	0,016080	0,104098	-0,014983	0,857442	-2,480662	0,517731	-0,741081	-2,802692	-1,204314	-13,738694	15,702775	12,807836	0,016080	0,104098	-0,014983	9,029167	-3,742953	0,517731	0,016080	0,104098	-0,014983	9,029167	-3,742953	0,517731
11:18:09,67	0,605936	3,202964	-0,127993	-0,946010	-0,079004	-0,649033	0,015809	0,110441	-0,013092	0,516542	-2,515805	0,492207	-0,738680	-2,801790	-1,204279	-13,717888	15,721395	12,842661	0,015809	0,110441	-0,013092	9,186131	-3,756799	0,492207	0,015809	0,110441	-0,013092	9,186131	-3,756799	0,492207
11:18:09,72	0,605936	3,202964	-0,127993	-0,946010	-0,079004	-0,649033	0,016415	0,108813	-0,015024	0,571034	-2,493663	0,512307	-0,737573	-2,803129	-1,206211	-13,741083	15,699962	12,862762	0,016415	0,108813	-0,015024	9,112833	-3,782229	0,512307	0,016415	0,108813	-0,015024	9,112833	-3,782229	0,512307
11:18:09,77	0,605936	3,202964	-0,127993	-0,946010	-0,079004	-0,649033	0,018826	0,106713	-0,013490	0,671070	-2,366120	0,467148	-0,736961	-2,806267	-1,204677	-13,743798	15,690979	12,817603	0,018826	0,106713	-0,013490	9,048060	-3,843997	0,467148	0,018826	0,106713	-0,013490	9,048060	-3,843997	0,467148
11:18:09,82	0,605936	3,202964	-0,127993	-0,946010	-0,079004	-0,649033	0,017659	0,104655	-0,011919	0,774589	-2,418349	0,480844	-0,734626	-2,799908	-1,204642	-13,737971	15,719092	12,892446	0,017659	0,104655	-0,011919	8,990025	-3,804606	0,480844	0,017659	0,104655	-0,011919	8,990025	-3,804606	0,480844
11:18:09,87	0,605936	3,202964	-0,127993	-0,946010	-0,079004	-0,649033	0,017998	0,111361	-0,017393	0,449455	-2,457583	0,490390	-0,740572	-2,803226	-1,208579	-13,775678	15,732550	12,840844	0,017998	0,111361	-0,017393	9,191283	-3,870443	0,490390	0,017998	0,111361	-0,017393	9,191283	-3,870443	0,490390
11:18:09,92	0,605936	3,202964	-0,127993	-0,946010	-0,079004	-0,649033	0,012890	0,102666	-0,012349	0,874465	-2,667469	0,438621	-0,731673	-2,809622	-1,205067	-13,765002	15,703036	12,799480	0,012890	0,102666	-0,012349	8,933758	-3,679303	0,438621	0,012890	0,102666	-0,012349	8,933758	-3,679303	0,438621
11:18:09,97	0,605936	3,202964	-0,127993	-0,946010	-0,079004	-0,649033	0,017874	0,105156	-0,013453	0,795737	-2,421490	0,502497	-0,735136	-2,806221	-1,204640	-13,727008	15,731750	12,852952	0,017874	0,105156	-0,013453	9,050505	-3,824602	0,502497	0,017874	0,105156	-0,013453	9,050505	-3,824602	0,502497
11:18:10,02	0,605936	3,202964	-0,127993	-0,946010	-0,079004	-0,649033	0,016231	0,106161	-0,013868	0,725264	-2,512315	0,488213	-0,735185	-2,804296	-1,205054	-13,740798	15,718640	12,838668	0,016231	0,106161	-0,013868	9,058871	-3,786450	0,488213	0,016231	0,106161	-0,013868	9,058871	-3,786450	0,488213
11:18:10,07	0,605936	3,202964	-0,127993	-0,946010	-0,079004	-0,649033	0,013511	0,108360	-0,014286	0,609782	-2,614984	0,449134	-0,735729	-2,800841	-1,205473	-13,707781	15,698296	12,799589	0,013511	0,108360	-0,014286	9,116046	-3,675606	0,449134	0,013511	0,108360	-0,014286	9,116046	-3,675606	0,449134
11:18:10,12	0,605936	3,202964	-0,127993	-0,946010	-0,079004	-0,649033	0,017832	0,103016	-0,013412	0,926182	-2,374803	0,516393	-0,733262	-2,807254	-1,204598	-13,675096	15,723885	12,866847	0,017832	0,103016	-0,013412	9,012928	-3,774590	0,516393	0,017832	0,103016	-0,013412	9,012928	-3,774590	0,516393
11:18:10,17	0,605936	3,202964	-0,127993	-0,946010	-0,079004	-0,649033	0,019951	0,110112	-0,013479	0,520923	-2,312749	0,486751	-0,740466	-2,805541	-1,204666	-13,734904	15,716547	12,837206	0,019951	0,110112	-0,013479	9,164717	-3,878866	0,486751	0,019951	0,110112	-0,013479	9,164717	-3,878866	0,486751
11:18:10,22	0,605936	3,202964	-0,127993	-0,946010	-0,079004	-0,649033	0,018116	0,100940	-0,011882	0,973851	-2,377436	0,500093	-0,731606	-2,808538	-1,203069	-13,720303	15,680391	12,850548	0,018116	0,100940	-0,011882	8,897651	-3,799521	0,500093	0,018116	0,100940	-0,011882	8,897651	-3,799521	0,500093
11:18:10,27	0,605936	3,202964	-0,127993	-0,946010	-0,079004	-0,649033	0,018116	0,100940	-0,011882	0,973851	-2,377436	0,500093	-0,736896	-2,807374	-1,204624	-13,720837	15,720302	12,866572	0,018116	0,100940	-0,011882	8,897651	-3,799521	0,500093	0,018116	0,100940	-0,011882	8,897651	-3,799521	0,500093
11:18:10,32	0,605936	3,202964	-0,127993	-0,946010	-0,079004	-0,649033	0,013653	0,107652	-0,015803	0,615152	-2,592014	0,497433	-0,735188	-2,801318	-1,206989	-13,710005	15,663289	12,847887	0,013653	0,107652	-0,015803	9,065863	-3,663796	0,497433	0,013653	0,107652	-0,015803	9,065863	-3,663796	0,497433
11:18:10,37	0,605936	3,202964	-0,127993	-0,946010	-0,079004	-0,649033	0,014923	0,102091	-0,013058	0,947016	-2,558387	0,502527	-0,731006	-2,805198	-1,204245	-13,716713	15,716450	12,852981	0,014923	0,102091	-0,013058	8,961178	-3,729830	0,502527	0,014923	0,102091	-0,013058	8,961178	-3,729830	0,502527
11:18:10,42	0,605936	3,202964	-0,127993	-0,946010	-0,079004	-0,649033	0,010553	0,105269	-0,011911	0,773757	-2,745812	0,491664	-0,731573	-2,799824	-1,203097	-13,686257	15,689600	12,842119	0,010553	0,105269	-0,011911	9,037360	-3,574231	0,491664	0,010553	0,105269	-0,011911	9,037360	-3,574231	0,491664
11:18:10,47	0,605936	3,202964	-0,127993	-0,946010	-0,079004	-0,649033	0,019521	0,110268	-0,014244	0,514027	-2,280870	0,476285	-0,740387	-2,805091	-1,205431	-13,687351	15,690518	12,826739	0,019521	0,110268	-0,014244	9,170096	-3,813295	0,476285	0,019521	0,110268	-0,014244	9,170096	-3,813295	0,476285
11:18:10,52	0,605936	3,202964	-0,127993	-0,946010	-0,079004	-0,649033	0,015150	0,109439	-0,015803	0,569742	-2,530885	0,493621	-0,737484	-2,801720	-1,206990	-13,700702	15,712786	12,844076	0,015150	0,109439	-0,015803	9,160738	-3,720147	0,493621	0,015150	0,109439	-0,015803	9,160738	-3,720147	0,493621
11:18:10,57	0,605936	3,202964	-0,127993	-0,946010	-0,079004	-0,649033	0,014098	0,107350	-0,013460	0,657790	-2,580819	0,506531	-0,735149	-2,801854	-1,204647	-13,706865	15,692584	12,856985	0,014098	0,107350	-0,013460	9,084804	-3,687509	0,506531	0,014098	0,107350	-0,013460	9,084804	-3,687509	0,506531
11:18:10,62	0,605936	3,202964	-0,127993	-0,946010	-0,079004	-0,649033	0,013408	0,106228	-0,014253	0,751163	-2,571183	0,448761	-0,736903	-2,807572	-1,205809	-13,715862	15,691042	12,837204	0,013408	0,106228	-0,014253	9,090043	-3,623712	0,448761	0,013408	0,106228	-0,014253	9,090043	-3,623712	0,448761
11:18:10,67	0,605936	3,202964	-0,127993	-0,946010	-0,079004	-0,649033	0,013408	0,106228	-0,014253	0,751163	-2,571183	0,448761	-0,734569	-2,800968	-1,206200	-13,697108	15,667144	12,857247	0,013408	0,106228	-0,014253	9,090043	-3,623712	0,448761	0,013408	0,106228	-0,014253	9,090043	-3,623712	0,448761
11:18:10,72	0,605936	3,202964	-0,127993	-0,946010	-0,079004	-0,649033	0,017517	0,105294	-0,013857	0,778425	-2,392546	0,462635	-0,735077	-2,805843	-1,205044	-13,690967	15,699206	12,813090	0,017517	0,105294	-0,013857	9,043984	-3,767669	0,462635	0,017517	0,105294	-0,013857	9,043984	-3,767669	0,462635
11:18:10,77	0,605936	3,202964	-0,127993	-0,946010	-0,079004	-0,649033	0,020190	0,105869	-0,011903	0,706062	-2,259044	0,484231	-0,736912	-2,807870	-1,203089	-13,716912	15,665184	12,834685	0,020190	0,105869	-0,011903	9,016798	-3,843944	0,484231	0,020190	0,105869	-0,011903	9,016798	-3,843944	0,484231
11:18:10,82	0,605936	3,202964	-0,127993	-0,946010	-0,079004	-0,649033	0,019580	0,106188	-0,013447	0,696644	-2,271695	0,489810	-0,731555	-2,800499	-1,202719	-13,683601	15,692859	12,822488	0,019580	0,106188	-0,013447	9,032394	-3,808762	0,489810	0,019580	0,106188	-0,013447	9,032394	-3,808762	0,489810
11:18:10,87	0,605936	3,202964	-0,127993	-0,946010	-0,079004	-0,649033	0,015939	0,106910	-0,011543	0,684754	-2,477000	0,456441	-0,735687	-2,803668	-1,202730	-13,697845	15,692051	12,806895	0,015939	0,106910	-0,011543	9,077174	-3,728222	0,456441	0,015939	0,106910	-0,011543	9,077174	-3,728222	0,456441
11:18:10,92	0,605936	3,202964	-0,127993	-0,946010	-0,079004	-0,649033	0,012677	0,104681	-0,015001	0,824233	-2,632233	0,498349	-0,732126	-2,801957	-1,206188	-13,673567	15,705257	12,848803	0,012677	0,104681	-0,015001	9,041684	-3,627340	0,498349	0,012677	0,104681	-0,015001	9,041684	-3,627340	0,498349
11:18:10,97	0,605936	3,202964	-0,127993	-0,946010	-0,079004	-0,649033	0,013552	0,103465	-0,014208	0,859918	-2,544945	0,496107	-0,731511	-2,803323	-1,205395	-13,651156	15,660539	12,846562	0,013552	0,103465	-0,014208	8,981952	-3,608770	0,496107	0,013552	0,103465	-0,014208	8,981952	-3,608770	0,496107
11:18:11,02	0,605936	3,202964	-0,127993	-0,946010	-0,079004	-0,649033	0,012503	0,108181	-0,014210	0,618837	-2,604285	0,520416	-0,735070	-2,800057	-1,205396	-13,653248	15,666517	12,870871	0,012503	0,108181	-0,014210	9,111046	-3,585778	0,520416	0,012503	0,108181	-0,014210	9,111046	-3,585778	0,520416
11:18:11,07	0,605936	3,202964	-0,127993	-0,946010	-0,079004	-0,649033	0,016922	0,104874	-0,016549	0,809986	-2,375261	0,473141	-0,734416	-2,805538	-1,207736	-13,644326	15,683499	12,823595	0,016922	0,104874	-0,016549	9,042569	-3,703645	0,473141	0,016922	0,104874	-0,016549	9,042569	-3,703645	0,473141
