# Supplementary material for: Characterization of interfragmentary motion associated with common osteosynthesis devices for rat fracture healing studies
Source: PLoS One. 2017 Apr 28;12(4):e0176735. doi: 10.1371/journal.pone.0176735 (PMC5409164; doi:10.1371/journal.pone.0176735)
Supplement: S1 Dataset — (ZIP) [file pone.0176735.s001.zip › S1_Dataset/UlmExFix/Specimen05/ULM-Fix-EX_05Y.txt]

%Tester: Sukopp Matthias
%Projekt: 
%Zeit: 13.03.2015 11:20:10
%Dateipfad: D:\Messungen\Fixator\Measurements\Fixator_20150313.txt
%Kommentar: Ulm-Fix-Ex_05-Y
%VI Version: D:\LVProjekte\Fixator\HauptVI\Fixator_v0.12.vi
%Virtueller Drehpunkt: 	0,0000	0,0000	0,0000
%Sensor zu Hexapod (Mitte): 	0,000000	0,000000	-26,500000
%Sensor zu Hexapod Trans (Mitte): 	-0,500000	-0,866025	0,000000	-0,866025	0,500000	0,000000	0,000000	0,000000	1,000000
%Hexapod zu Labor (Mitte): 	0,604022	3,272931	-0,131985
%Hexapod zu Labor Trans (Mitte): 	0,999935	0,011349	-0,001192	-0,011328	0,999799	0,016525	0,001379	-0,016510	0,999863
%Labor zu CR (Mitte): 	0,000000	0,000000	78,500000
%Labor zu CR Trans (Mitte): 	1,000000	0,000000	0,000000	0,000000	1,000000	0,000000	0,000000	0,000000	1,000000
%Zentrum Sensormasse: 	0,000000	0,000000	2,000000
%Sensormasse: 	200,000000E-3
--------------------------------------------------
Time	X	Y	Z	U	V	W	Exp_ Fx	Exp_ Fy	Exp_ Fz	Exp_ Mx	Exp_ My	Exp_ Mz	Sen_ Fx	Sen_ Fy	Sen_ Fz	Sen_ Mx	Sen_ My	Sen_ Mz	Hex_ Fx	Hex_ Fy	Hex_ Fz	Hex_ Mx	Hex_ My	Hex_ Mz	Lab_ Fx	Lab_ Fy	Lab_ Fz	Lab_ Mx	Lab_ My	Lab_ Mz	Laser
11:20:10,01	0,604022	3,272931	-0,131985	-0,946009	-0,079019	-0,649048	-0,031328	-0,028019	-0,024049	2,767066	-0,082103	1,424483	-0,596466	-2,828873	-1,213724	-12,007017	9,001173	13,755347	-0,031328	-0,028019	-0,024049	0,567588	2,377181	1,424483	-0,031328	-0,028019	-0,024049	0,567588	2,377181	1,424483
11:20:10,05	0,604022	3,272931	-0,131985	-0,946009	-0,079019	-0,649048	-0,031328	-0,028019	-0,024049	2,767066	-0,082103	1,424483	-0,593377	-2,827546	-1,216777	-11,933428	9,020258	13,786862	-0,031328	-0,028019	-0,024049	0,567588	2,377181	1,424483	-0,031328	-0,028019	-0,024049	0,567588	2,377181	1,424483
11:20:10,10	0,604022	3,272931	-0,131985	-0,946009	-0,079019	-0,649048	-0,034538	-0,028273	-0,025590	2,818554	-0,237862	1,436407	-0,591053	-2,828867	-1,211740	-11,967655	9,032599	13,775059	-0,034538	-0,028273	-0,025590	0,599086	2,473337	1,436407	-0,034538	-0,028273	-0,025590	0,599086	2,473337	1,436407
11:20:10,15	0,604022	3,272931	-0,131985	-0,946009	-0,079019	-0,649048	-0,034556	-0,030946	-0,020553	2,951116	-0,274610	1,424605	-0,596987	-2,824931	-1,216427	-11,966725	9,029483	13,777361	-0,034556	-0,030946	-0,020553	0,521829	2,438001	1,424605	-0,034556	-0,030946	-0,020553	0,521829	2,438001	1,424605
11:20:10,20	0,604022	3,272931	-0,131985	-0,946009	-0,079019	-0,649048	-0,034997	-0,023840	-0,025241	2,579350	-0,295211	1,426906	-0,591593	-2,827181	-1,215236	-11,931712	9,025293	13,767050	-0,035746	-0,029636	-0,024049	0,568197	2,504328	1,416595	-0,035746	-0,029636	-0,024049	0,568197	2,504328	1,416595
11:20:10,25	0,604022	3,272931	-0,131985	-0,946009	-0,079019	-0,649048	-0,035746	-0,029636	-0,024049	2,894625	-0,301733	1,416595	-0,593990	-2,830229	-1,213286	-11,950927	8,993943	13,773880	-0,035746	-0,029636	-0,024049	0,568197	2,504328	1,416595	-0,035746	-0,029636	-0,024049	0,568197	2,504328	1,416595
11:20:10,30	0,604022	3,272931	-0,131985	-0,946009	-0,079019	-0,649048	-0,031907	-0,029084	-0,022099	2,829153	-0,103082	1,423425	-0,597601	-2,827937	-1,214109	-11,997320	9,042074	13,761580	-0,031907	-0,029084	-0,022099	0,546074	2,401636	1,423425	-0,031907	-0,029084	-0,022099	0,546074	2,401636	1,423425
11:20:10,35	0,604022	3,272931	-0,131985	-0,946009	-0,079019	-0,649048	-0,032087	-0,024811	-0,022922	2,625431	-0,176682	1,411126	-0,596416	-2,829427	-1,214482	-11,987021	9,014164	13,765636	-0,032087	-0,024811	-0,022922	0,677800	2,342162	1,411126	-0,032087	-0,024811	-0,022922	0,677800	2,342162	1,411126
11:20:10,40	0,604022	3,272931	-0,131985	-0,946009	-0,079019	-0,649048	-0,031389	-0,026582	-0,023295	2,698535	-0,117488	1,415181	-0,592916	-2,824510	-1,216472	-11,993093	9,020629	13,729690	-0,031389	-0,026582	-0,023295	0,611830	2,346526	1,415181	-0,031389	-0,026582	-0,023295	0,611830	2,346526	1,415181
11:20:10,45	0,604022	3,272931	-0,131985	-0,946009	-0,079019	-0,649048	-0,037397	-0,027154	-0,025285	2,730846	-0,438434	1,379235	-0,594632	-2,828392	-1,215278	-11,976618	9,009351	13,737250	-0,037397	-0,027154	-0,025285	0,599232	2,497267	1,379235	-0,037397	-0,027154	-0,025285	0,599232	2,497267	1,379235
11:20:10,50	0,604022	3,272931	-0,131985	-0,946009	-0,079019	-0,649048	-0,033177	-0,027610	-0,024091	2,753009	-0,199070	1,386796	-0,597015	-2,828437	-1,214876	-11,988168	9,013497	13,765910	-0,033177	-0,027610	-0,024091	0,585630	2,405335	1,386796	-0,033177	-0,027610	-0,024091	0,585630	2,405335	1,386796
11:20:10,55	0,604022	3,272931	-0,131985	-0,946009	-0,079019	-0,649048	-0,027290	-0,029669	-0,023281	2,851191	0,106235	1,399548	-0,595792	-2,834521	-1,214468	-11,981806	9,002053	13,750003	-0,027290	-0,029669	-0,023281	0,522137	2,248473	1,399548	-0,027290	-0,029669	-0,023281	0,522137	2,248473	1,399548
11:20:10,60	0,604022	3,272931	-0,131985	-0,946009	-0,079019	-0,649048	-0,027290	-0,029669	-0,023281	2,851191	0,106235	1,399548	-0,593388	-2,826440	-1,213327	-11,944984	9,010482	13,736279	-0,027290	-0,029669	-0,023281	0,522137	2,248473	1,399548	-0,027290	-0,029669	-0,023281	0,522137	2,248473	1,399548
11:20:10,65	0,604022	3,272931	-0,131985	-0,946009	-0,079019	-0,649048	-0,035490	-0,027711	-0,022140	2,775073	-0,292486	1,385824	-0,594707	-2,828880	-1,216051	-12,013058	9,022388	13,762653	-0,032717	-0,027789	-0,024864	0,573964	2,355069	1,412199	-0,032717	-0,027789	-0,024864	0,573964	2,355069	1,412199
11:20:10,70	0,604022	3,272931	-0,131985	-0,946009	-0,079019	-0,649048	-0,033658	-0,025233	-0,022142	2,622967	-0,244614	1,419816	-0,596450	-2,826787	-1,213328	-11,997608	9,014059	13,770271	-0,033658	-0,025233	-0,022142	0,642212	2,397550	1,419816	-0,033658	-0,025233	-0,022142	0,642212	2,397550	1,419816
11:20:10,75	0,604022	3,272931	-0,131985	-0,946009	-0,079019	-0,649048	-0,033658	-0,025233	-0,022142	2,622967	-0,244614	1,419816	-0,598235	-2,832517	-1,214460	-11,962993	9,049671	13,765740	-0,033658	-0,025233	-0,022142	0,642212	2,397550	1,419816	-0,033658	-0,025233	-0,022142	0,642212	2,397550	1,419816
11:20:10,80	0,604022	3,272931	-0,131985	-0,946009	-0,079019	-0,649048	-0,027803	-0,026552	-0,023273	2,739731	0,072014	1,415286	-0,594058	-2,823604	-1,216019	-11,949126	8,970828	13,795136	-0,037611	-0,025712	-0,024832	0,616299	2,565903	1,444681	-0,037611	-0,025712	-0,024832	0,616299	2,565903	1,444681
11:20:10,86	0,604022	3,272931	-0,131985	-0,946009	-0,079019	-0,649048	-0,031292	-0,027953	-0,023723	2,792413	-0,060989	1,451091	-0,596428	-2,825463	-1,212580	-11,991455	9,020432	13,736240	-0,031292	-0,027953	-0,023723	0,598084	2,395442	1,451091	-0,031292	-0,027953	-0,023723	0,598084	2,395442	1,451091
11:20:10,91	0,604022	3,272931	-0,131985	-0,946009	-0,079019	-0,649048	-0,031292	-0,027953	-0,023723	2,792413	-0,060989	1,451091	-0,595247	-2,832055	-1,213690	-11,999047	9,015557	13,774825	-0,031292	-0,027953	-0,023723	0,598084	2,395442	1,451091	-0,031292	-0,027953	-0,023723	0,598084	2,395442	1,451091
11:20:10,96	0,604022	3,272931	-0,131985	-0,946009	-0,079019	-0,649048	-0,029698	-0,028909	-0,022503	2,814701	-0,040668	1,424370	-0,595177	-2,837826	-1,210316	-12,286246	9,071795	13,752455	-0,029698	-0,028909	-0,022503	0,545373	2,290604	1,424370	-0,029698	-0,028909	-0,022503	0,545373	2,290604	1,424370
11:20:11,01	0,604022	3,272931	-0,131985	-0,946009	-0,079019	-0,649048	-0,024734	-0,031854	-0,019129	2,872982	-0,059414	1,402000	-0,293025	-3,149653	-1,242657	-27,996865	-6,364043	16,148706	-0,024734	-0,031854	-0,019129	0,372417	1,882234	1,402000	-0,024734	-0,031854	-0,019129	0,372417	1,882234	1,402000
11:20:11,06	0,603934	3,322887	-0,132008	-0,946009	-0,079017	-0,649042	0,094239	-0,449439	-0,051471	3,364265	0,239339	3,798252	-0,222999	-3,199436	-1,248041	-30,302874	-10,243272	16,676317	0,094239	-0,449439	-0,051471	-31,916714	-7,158434	3,798252	0,094239	-0,449439	-0,051471	-31,916714	-7,158434	3,798252
11:20:11,11	0,603934	3,322887	-0,132008	-0,946009	-0,079017	-0,649042	0,102339	-0,534975	-0,056855	3,299630	0,603094	4,325863	-0,216527	-3,199563	-1,248032	-30,332572	-10,165257	16,694751	0,102339	-0,534975	-0,056855	-38,695936	-7,430532	4,325863	0,102339	-0,534975	-0,056855	-38,695936	-7,430532	4,325863
11:20:11,16	0,603934	3,322887	-0,132008	-0,946009	-0,079017	-0,649042	0,099213	-0,540643	-0,056845	3,647062	0,375827	4,344296	-0,222908	-3,195639	-1,248446	-30,274574	-10,178674	16,659540	0,099213	-0,540643	-0,056845	-38,793414	-7,412425	4,344296	0,099213	-0,540643	-0,056845	-38,793414	-7,412425	4,344296
11:20:11,21	0,603934	3,322887	-0,132008	-0,946009	-0,079017	-0,649042	0,099006	-0,533155	-0,057260	3,275071	0,421955	4,309086	-0,225897	-3,200440	-1,247287	-30,324905	-10,135953	16,659492	0,099006	-0,533155	-0,057260	-38,577605	-7,349982	4,309086	0,099006	-0,533155	-0,057260	-38,577605	-7,349982	4,309086
11:20:11,26	0,603934	3,322887	-0,132008	-0,946009	-0,079017	-0,649042	0,099311	-0,535916	-0,055704	3,411108	0,361199	4,339093	-0,220670	-3,197284	-1,246891	-30,344733	-10,146866	16,689548	0,099311	-0,535916	-0,055704	-38,658304	-7,434752	4,339093	0,099311	-0,535916	-0,055704	-38,658304	-7,434752	4,339093
11:20:11,31	0,603934	3,322887	-0,132008	-0,946009	-0,079017	-0,649042	0,102452	-0,534956	-0,053404	3,337328	0,500724	4,307929	-0,220030	-3,199175	-1,248841	-30,342371	-10,097599	16,667892	0,102452	-0,534956	-0,053404	-38,656682	-7,541782	4,307929	0,102452	-0,534956	-0,053404	-38,656682	-7,541782	4,307929
11:20:11,36	0,603934	3,322887	-0,132008	-0,946009	-0,079017	-0,649042	0,102452	-0,534956	-0,053404	3,337328	0,500724	4,307929	-0,221822	-3,195654	-1,248478	-30,343147	-10,106095	16,657930	0,102452	-0,534956	-0,053404	-38,656682	-7,541782	4,307929	0,102452	-0,534956	-0,053404	-38,656682	-7,541782	4,307929
11:20:11,41	0,603934	3,322887	-0,132008	-0,946009	-0,079017	-0,649042	0,100776	-0,537526	-0,055706	3,532842	0,430477	4,315706	-0,220008	-3,199357	-1,246893	-30,331680	-10,110517	16,666160	0,100776	-0,537526	-0,055706	-38,662967	-7,480428	4,315706	0,100776	-0,537526	-0,055706	-38,662967	-7,480428	4,315706
11:20:11,46	0,603934	3,322887	-0,132008	-0,946009	-0,079017	-0,649042	0,100776	-0,537526	-0,055706	3,532842	0,430477	4,315706	-0,219089	-3,204625	-1,246990	-30,672275	-10,293057	16,711702	0,100776	-0,537526	-0,055706	-38,662967	-7,480428	4,315706	0,100776	-0,537526	-0,055706	-38,662967	-7,480428	4,315706
11:20:11,51	0,603934	3,322887	-0,132008	-0,946009	-0,079017	-0,649042	0,104878	-0,540955	-0,055804	3,382778	0,440109	4,361247	0,094915	-3,428578	-1,257082	-41,594876	-26,274932	18,848991	0,104878	-0,540955	-0,055804	-39,082222	-7,792836	4,361247	0,104878	-0,540955	-0,055804	-39,082222	-7,792836	4,361247
11:20:11,56	0,603930	3,372878	-0,132004	-0,945991	-0,079004	-0,649007	0,141825	-0,924867	-0,065895	4,044185	0,893027	6,498537	0,181960	-3,473081	-1,269186	-44,185101	-30,914197	19,396907	0,141825	-0,924867	-0,065895	-68,557887	-10,240230	6,498537	0,141825	-0,924867	-0,065895	-68,557887	-10,240230	6,498537
11:20:11,61	0,603930	3,372878	-0,132004	-0,945991	-0,079004	-0,649007	0,136844	-1,022502	-0,077999	3,808368	0,710433	7,046452	0,179766	-3,473261	-1,270334	-44,135340	-30,835571	19,394361	0,136844	-1,022502	-0,077999	-76,458045	-10,031793	7,046452	0,136844	-1,022502	-0,077999	-76,458045	-10,031793	7,046452
11:20:11,66	0,603930	3,372878	-0,132004	-0,945991	-0,079004	-0,649007	0,138096	-1,020692	-0,079147	3,807221	0,779341	7,043907	0,178055	-3,477868	-1,269143	-44,145338	-30,768948	19,409430	0,138096	-1,020692	-0,079147	-76,317106	-10,061201	7,043907	0,138096	-1,020692	-0,079147	-76,317106	-10,061201	7,043907
11:20:11,71	0,603930	3,372878	-0,132004	-0,945991	-0,079004	-0,649007	0,142942	-1,021513	-0,077957	3,902627	0,989337	7,058975	0,181577	-3,471687	-1,265681	-44,151199	-30,746156	19,395104	0,135827	-1,021473	-0,074494	-76,268298	-10,059521	7,044649	0,135827	-1,021473	-0,074494	-76,268298	-10,059521	7,044649
11:20:11,76	0,603930	3,372878	-0,132004	-0,945991	-0,079004	-0,649007	0,142559	-1,020019	-0,075247	3,893618	0,935195	7,050012	0,176952	-3,476790	-1,266433	-44,140667	-30,692319	19,400467	0,142559	-1,020019	-0,075247	-76,177875	-10,255720	7,050012	0,142559	-1,020019	-0,075247	-76,177875	-10,255720	7,050012
11:20:11,81	0,603930	3,372878	-0,132004	-0,945991	-0,079004	-0,649007	0,141022	-1,015706	-0,078753	3,654790	0,882059	7,055998	0,173985	-3,473301	-1,269939	-44,124692	-30,718317	19,406453	0,141022	-1,015706	-0,078753	-76,078095	-10,188132	7,055998	0,141022	-1,015706	-0,078753	-76,078095	-10,188132	7,055998
11:20:11,86	0,603930	3,372878	-0,132004	-0,945991	-0,079004	-0,649007	0,138803	-1,021294	-0,077977	3,982213	0,753522	7,033360	0,179934	-3,474174	-1,269164	-44,117673	-30,679841	19,383814	0,138803	-1,021294	-0,077977	-76,189355	-10,142493	7,033360	0,138803	-1,021294	-0,077977	-76,189355	-10,142493	7,033360
11:20:11,91	0,603930	3,372878	-0,132004	-0,945991	-0,079004	-0,649007	0,138803	-1,021294	-0,077977	3,982213	0,753522	7,033360	0,176301	-3,470304	-1,267614	-44,150965	-30,680298	19,426751	0,138803	-1,021294	-0,077977	-76,189355	-10,142493	7,033360	0,138803	-1,021294	-0,077977	-76,189355	-10,142493	7,033360
11:20:11,96	0,603930	3,372878	-0,132004	-0,945991	-0,079004	-0,649007	0,137268	-1,016213	-0,076427	3,700949	0,645095	7,076297	0,177613	-3,468107	-1,268406	-44,095704	-30,653388	19,384474	0,137268	-1,016213	-0,076427	-76,071745	-10,130416	7,076297	0,137268	-1,016213	-0,076427	-76,071745	-10,130416	7,076297
11:20:12,01	0,603930	3,372878	-0,132004	-0,945991	-0,079004	-0,649007	0,134709	-1,016251	-0,077219	3,753853	0,546453	7,034019	0,175224	-3,471958	-1,266457	-44,136020	-30,616566	19,398433	0,134709	-1,016251	-0,077219	-76,021813	-10,028212	7,034019	0,134709	-1,016251	-0,077219	-76,021813	-10,028212	7,034019
11:20:12,06	0,603930	3,372878	-0,132004	-0,945991	-0,079004	-0,649007	0,136772	-1,018879	-0,078381	3,918338	0,653850	7,010880	0,178858	-3,471207	-1,269568	-44,081676	-30,629384	19,361335	0,136772	-1,018879	-0,078381	-76,063667	-10,082723	7,010880	0,136772	-1,018879	-0,078381	-76,063667	-10,082723	7,010880
11:20:12,11	0,603930	3,372878	-0,132004	-0,945991	-0,079004	-0,649007	0,139769	-1,017074	-0,078398	3,798288	0,757066	7,020519	0,175797	-3,472901	-1,269584	-44,140362	-30,625769	19,370974	0,139769	-1,017074	-0,078398	-76,042058	-10,214776	7,020519	0,139769	-1,017074	-0,078398	-76,042058	-10,214776	7,020519
11:20:12,16	0,603930	3,372878	-0,132004	-0,945991	-0,079004	-0,649007	0,138924	-1,016780	-0,081845	3,841196	0,775345	7,041923	0,175964	-3,472021	-1,273032	-44,057357	-30,606453	19,392377	0,138924	-1,016780	-0,081845	-75,976019	-10,130153	7,041923	0,138924	-1,016780	-0,081845	-75,976019	-10,130153	7,041923
11:20:12,21	0,603930	3,372878	-0,132004	-0,945991	-0,079004	-0,649007	0,138924	-1,016780	-0,081845	3,841196	0,775345	7,041923	0,172922	-3,471878	-1,270708	-44,101857	-30,612593	19,414945	0,138924	-1,016780	-0,081845	-75,976019	-10,130153	7,041923	0,138924	-1,016780	-0,081845	-75,976019	-10,130153	7,041923
11:20:12,26	0,603930	3,372878	-0,132004	-0,945991	-0,079004	-0,649007	0,139793	-1,015838	-0,076814	3,762626	0,790793	7,038675	0,174714	-3,472304	-1,268000	-44,097941	-30,617222	19,389130	0,139793	-1,015838	-0,076814	-75,980690	-10,182956	7,038675	0,139793	-1,015838	-0,076814	-75,980690	-10,182956	7,038675
11:20:12,31	0,603930	3,372878	-0,132004	-0,945991	-0,079004	-0,649007	0,139793	-1,015838	-0,076814	3,762626	0,790793	7,038675	0,173500	-3,473296	-1,272288	-44,119804	-30,589297	19,382811	0,139793	-1,015838	-0,076814	-75,980690	-10,182956	7,038675	0,139793	-1,015838	-0,076814	-75,980690	-10,182956	7,038675
11:20:12,36	0,603930	3,372878	-0,132004	-0,945991	-0,079004	-0,649007	0,136456	-1,016036	-0,077991	3,828236	0,612674	7,022109	0,176554	-3,469512	-1,269178	-44,074250	-30,566996	19,372563	0,136456	-1,016036	-0,077991	-75,930581	-10,099121	7,022109	0,136456	-1,016036	-0,077991	-75,930581	-10,099121	7,022109
11:20:12,41	0,603930	3,372878	-0,132004	-0,945991	-0,079004	-0,649007	0,136456	-1,016036	-0,077991	3,828236	0,612674	7,022109	0,177734	-3,470852	-1,269931	-44,069098	-30,578682	19,391980	0,136456	-1,016036	-0,077991	-75,930581	-10,099121	7,022109	0,136456	-1,016036	-0,077991	-75,930581	-10,099121	7,022109
11:20:12,46	0,603930	3,372878	-0,132004	-0,945991	-0,079004	-0,649007	0,137026	-1,017727	-0,078744	3,908644	0,652614	7,041525	0,170055	-3,476888	-1,268403	-44,101804	-30,579678	19,355216	0,137026	-1,017727	-0,078744	-75,982946	-10,103919	7,041525	0,137026	-1,017727	-0,078744	-75,982946	-10,103919	7,041525
11:20:12,51	0,603930	3,372878	-0,132004	-0,945991	-0,079004	-0,649007	0,142151	-1,016691	-0,079138	3,887927	0,912093	7,012439	0,174274	-3,474772	-1,270324	-44,058625	-30,546457	19,362894	0,142151	-1,016691	-0,079138	-75,922354	-10,246785	7,012439	0,142151	-1,016691	-0,079138	-75,922354	-10,246785	7,012439
11:20:12,56	0,603930	3,372878	-0,132004	-0,945991	-0,079004	-0,649007	0,136430	-1,015375	-0,077192	3,808225	0,617886	7,045965	0,175994	-3,469159	-1,268379	-44,061371	-30,557833	19,396420	0,136430	-1,015375	-0,077192	-75,898682	-10,091855	7,045965	0,136430	-1,015375	-0,077192	-75,898682	-10,091855	7,045965
11:20:12,61	0,603930	3,372878	-0,132004	-0,945991	-0,079004	-0,649007	0,136430	-1,015375	-0,077192	3,808225	0,617886	7,045965	0,177214	-3,473720	-1,269523	-44,053950	-30,553172	19,391878	0,136430	-1,015375	-0,077192	-75,898682	-10,091855	7,045965	0,136430	-1,015375	-0,077192	-75,898682	-10,091855	7,045965
11:20:12,66	0,603930	3,372878	-0,132004	-0,945991	-0,079004	-0,649007	0,143583	-1,016033	-0,079135	3,805666	0,970378	7,035623	0,172988	-3,475683	-1,270322	-44,096619	-30,579986	19,386077	0,143583	-1,016033	-0,079135	-75,952945	-10,300852	7,035623	0,143583	-1,016033	-0,079135	-75,952945	-10,300852	7,035623
11:20:12,71	0,603930	3,372878	-0,132004	-0,945991	-0,079004	-0,649007	0,141079	-1,016040	-0,077198	3,845659	0,848258	7,021142	0,174246	-3,473518	-1,268385	-44,069817	-30,549699	19,371596	0,141079	-1,016040	-0,077198	-75,913501	-10,226438	7,021142	0,141079	-1,016040	-0,077198	-75,913501	-10,226438	7,021142
11:20:12,76	0,603930	3,372878	-0,132004	-0,945991	-0,079004	-0,649007	0,141518	-1,014907	-0,079137	3,797174	0,852699	7,037371	0,173045	-3,473332	-1,270324	-44,080526	-30,531475	19,387825	0,141518	-1,014907	-0,079137	-75,873049	-10,256458	7,037371	0,141518	-1,014907	-0,079137	-75,873049	-10,256458	7,037371
11:20:12,81	0,603930	3,372878	-0,132004	-0,945991	-0,079004	-0,649007	0,138270	-1,012987	-0,078800	3,672039	0,692474	6,993326	0,173006	-3,469559	-1,269987	-44,085673	-30,557694	19,343780	0,138270	-1,012987	-0,078800	-75,847440	-10,161744	6,993326	0,138270	-1,012987	-0,078800	-75,847440	-10,161744	6,993326
11:20:12,86	0,603930	3,372878	-0,132004	-0,945991	-0,079004	-0,649007	0,139433	-1,011019	-0,076051	3,601458	0,760670	7,020851	0,170720	-3,469582	-1,267238	-44,063103	-30,534043	19,371305	0,139433	-1,011019	-0,076051	-75,763515	-10,184842	7,020851	0,139433	-1,011019	-0,076051	-75,763515	-10,184842	7,020851
11:20:12,91	0,603930	3,372878	-0,132004	-0,945991	-0,079004	-0,649007	0,147124	-1,014118	-0,077585	3,737829	1,171119	7,005007	0,173652	-3,470670	-1,268017	-44,062321	-30,563452	19,356639	0,147124	-1,014118	-0,077585	-75,870443	-10,378077	7,005007	0,147124	-1,014118	-0,077585	-75,870443	-10,378077	7,005007
11:20:12,96	0,603930	3,372878	-0,132004	-0,945991	-0,079004	-0,649007	0,142890	-1,013759	-0,075669	3,748917	0,947456	6,981258	0,171365	-3,473946	-1,266855	-44,054540	-30,533254	19,331713	0,142890	-1,013759	-0,075669	-75,831168	-10,269432	6,981258	0,142890	-1,013759	-0,075669	-75,831168	-10,269432	6,981258
11:20:13,01	0,603930	3,372878	-0,132004	-0,945991	-0,079004	-0,649007	0,138871	-1,014069	-0,077621	3,735031	0,740492	6,992295	0,173643	-3,470620	-1,268808	-44,067779	-30,560253	19,342749	0,138871	-1,014069	-0,077621	-75,869382	-10,160890	6,992295	0,138871	-1,014069	-0,077621	-75,869382	-10,160890	6,992295
11:20:13,07	0,603930	3,372878	-0,132004	-0,945991	-0,079004	-0,649007	0,138244	-1,012414	-0,077997	3,673517	0,727012	7,002301	0,173110	-3,471286	-1,266486	-44,070994	-30,499156	19,328600	0,138244	-1,012414	-0,077997	-75,800980	-10,125125	7,002301	0,138244	-1,012414	-0,077997	-75,800980	-10,125125	7,002301
11:20:13,12	0,603930	3,372878	-0,132004	-0,945991	-0,079004	-0,649007	0,141117	-1,016814	-0,074074	3,899749	0,866321	7,024048	0,174897	-3,473938	-1,265261	-44,048947	-30,545751	19,374503	0,141117	-1,016814	-0,074074	-75,920150	-10,211339	7,024048	0,141117	-1,016814	-0,074074	-75,920150	-10,211339	7,024048
11:20:13,17	0,603930	3,372878	-0,132004	-0,945991	-0,079004	-0,649007	0,138241	-1,011663	-0,077240	3,626240	0,694360	6,997564	0,178400	-3,471623	-1,268751	-44,050123	-30,542338	19,392232	0,138241	-1,011663	-0,077240	-75,789302	-10,157564	6,997564	0,138241	-1,011663	-0,077240	-75,789302	-10,157564	6,997564
11:20:13,22	0,603930	3,372878	-0,132004	-0,945991	-0,079004	-0,649007	0,138241	-1,011663	-0,077240	3,626240	0,694360	6,997564	0,174279	-3,471686	-1,271500	-44,061933	-30,498002	19,370499	0,138241	-1,011663	-0,077240	-75,789302	-10,157564	6,997564	0,138241	-1,011663	-0,077240	-75,789302	-10,157564	6,997564
11:20:13,27	0,603930	3,372878	-0,132004	-0,945991	-0,079004	-0,649007	0,139476	-1,015153	-0,080313	3,848218	0,745872	7,020044	0,177890	-3,485254	-1,263796	-44,373665	-30,628728	19,381608	0,139476	-1,015153	-0,080313	-75,841266	-10,202976	7,020044	0,139476	-1,015153	-0,080313	-75,841266	-10,202976	7,020044
11:20:13,32	0,603930	3,372878	-0,132004	-0,945991	-0,079004	-0,649007	0,149421	-1,025064	-0,072610	4,094535	1,058404	7,031154	0,493685	-3,685464	-1,284270	-54,859389	-47,385853	21,530006	0,149421	-1,025064	-0,072610	-76,372998	-10,671120	7,031154	0,149421	-1,025064	-0,072610	-76,372998	-10,671120	7,031154
11:20:13,37	0,603998	3,422982	-0,131994	-0,946011	-0,079002	-0,649001	0,168337	-1,490554	-0,092773	3,556091	1,158416	9,726570	0,571558	-3,734381	-1,283960	-57,510890	-51,615766	22,077024	0,168337	-1,490554	-0,092773	-113,452389	-12,056054	9,726570	0,168337	-1,490554	-0,092773	-113,452389	-12,056054	9,726570
11:20:13,42	0,603998	3,422982	-0,131994	-0,946011	-0,079002	-0,649001	0,169356	-1,491274	-0,090792	3,635934	1,232617	9,745009	0,571673	-3,735624	-1,281978	-57,471321	-51,589684	22,095464	0,169356	-1,491274	-0,090792	-113,429112	-12,061824	9,745009	0,169356	-1,491274	-0,090792	-113,429112	-12,061824	9,745009
11:20:13,47	0,603998	3,422982	-0,131994	-0,946011	-0,079002	-0,649001	0,169356	-1,491274	-0,090792	3,635934	1,232617	9,745009	0,571192	-3,734731	-1,281962	-57,445075	-51,509249	22,107500	0,168823	-1,490412	-0,090775	-113,323470	-12,065184	9,757046	0,168823	-1,490412	-0,090775	-113,323470	-12,065184	9,757046
11:20:13,52	0,603998	3,422982	-0,131994	-0,946011	-0,079002	-0,649001	0,170085	-1,490546	-0,095062	3,736447	1,240527	9,727046	0,570677	-3,735892	-1,286249	-57,428128	-51,454823	22,077501	0,170085	-1,490546	-0,095062	-113,271420	-12,111180	9,727046	0,170085	-1,490546	-0,095062	-113,271420	-12,111180	9,727046
11:20:13,57	0,603998	3,422982	-0,131994	-0,946011	-0,079002	-0,649001	0,170085	-1,490546	-0,095062	3,736447	1,240527	9,727046	0,569519	-3,735889	-1,286223	-57,416860	-51,449497	22,106411	0,170085	-1,490546	-0,095062	-113,271420	-12,111180	9,727046	0,170085	-1,490546	-0,095062	-113,271420	-12,111180	9,727046
11:20:13,62	0,603998	3,422982	-0,131994	-0,946011	-0,079002	-0,649001	0,168491	-1,491789	-0,095026	3,863253	1,164437	9,752922	0,572551	-3,735132	-1,286213	-57,391103	-51,404387	22,103376	0,168491	-1,491789	-0,095026	-113,242157	-12,062068	9,752922	0,168491	-1,491789	-0,095026	-113,242157	-12,062068	9,752922
11:20:13,67	0,603998	3,422982	-0,131994	-0,946011	-0,079002	-0,649001	0,163839	-1,484324	-0,095496	3,502574	0,901860	9,701485	0,569585	-3,736232	-1,284655	-57,407350	-51,397532	22,116675	0,163839	-1,484324	-0,095496	-113,016834	-11,959532	9,701485	0,163839	-1,484324	-0,095496	-113,016834	-11,959532	9,701485
11:20:13,72	0,603998	3,422982	-0,131994	-0,946011	-0,079002	-0,649001	0,170900	-1,492564	-0,095841	3,961909	1,242690	9,697307	0,572018	-3,737606	-1,287028	-57,402675	-51,330364	22,047762	0,170900	-1,492564	-0,095841	-113,204393	-12,172948	9,697307	0,170900	-1,492564	-0,095841	-113,204393	-12,172948	9,697307
11:20:13,77	0,603998	3,422982	-0,131994	-0,946011	-0,079002	-0,649001	0,170900	-1,492564	-0,095841	3,961909	1,242690	9,697307	0,579392	-3,737711	-1,283894	-57,441451	-51,601285	22,087285	0,170900	-1,492564	-0,095841	-113,204393	-12,172948	9,697307	0,170900	-1,492564	-0,095841	-113,204393	-12,172948	9,697307
11:20:13,82	0,603998	3,422982	-0,131994	-0,946011	-0,079002	-0,649001	0,167304	-1,499003	-0,092708	4,042727	1,157577	9,736831	0,913532	-3,956296	-1,296809	-68,807258	-69,214313	24,342764	0,167304	-1,499003	-0,092708	-113,629041	-11,975775	9,736831	0,167304	-1,499003	-0,092708	-113,629041	-11,975775	9,736831
11:20:13,87	0,603940	3,472956	-0,131992	-0,946003	-0,079015	-0,649024	0,192351	-1,959980	-0,104378	3,415384	1,336152	12,433490	0,966086	-3,989892	-1,295565	-70,713847	-72,341965	24,783945	0,192351	-1,959980	-0,104378	-150,443075	-13,763417	12,433490	0,192351	-1,959980	-0,104378	-150,443075	-13,763417	12,433490
11:20:13,92	0,603940	3,472956	-0,131992	-0,946003	-0,079015	-0,649024	0,193816	-1,963700	-0,106679	3,704746	1,385362	12,437697	0,968575	-3,993020	-1,297866	-70,689243	-72,245397	24,788151	0,193816	-1,963700	-0,106679	-150,445718	-13,829219	12,437697	0,193816	-1,963700	-0,106679	-150,445718	-13,829219	12,437697
11:20:13,97	0,603940	3,472956	-0,131992	-0,946003	-0,079015	-0,649024	0,193816	-1,963700	-0,106679	3,704746	1,385362	12,437697	0,964041	-3,990331	-1,295916	-70,620260	-72,198464	24,777685	0,193816	-1,963700	-0,106679	-150,445718	-13,829219	12,437697	0,193816	-1,963700	-0,106679	-150,445718	-13,829219	12,437697
11:20:14,02	0,603940	3,472956	-0,131992	-0,946003	-0,079015	-0,649024	0,195914	-1,955706	-0,104735	3,416164	1,530656	12,408359	0,960603	-3,990840	-1,295922	-70,594312	-72,153438	24,758813	0,195914	-1,955706	-0,104735	-150,106774	-13,848565	12,408359	0,195914	-1,955706	-0,104735	-150,106774	-13,848565	12,408359
11:20:14,07	0,603940	3,472956	-0,131992	-0,946003	-0,079015	-0,649024	0,195914	-1,955706	-0,104735	3,416164	1,530656	12,408359	0,963005	-3,990871	-1,297086	-70,595005	-72,086202	24,757248	0,195914	-1,955706	-0,104735	-150,106774	-13,848565	12,408359	0,195914	-1,955706	-0,104735	-150,106774	-13,848565	12,408359
11:20:14,12	0,603940	3,472956	-0,131992	-0,946003	-0,079015	-0,649024	0,196113	-1,952324	-0,106688	3,271460	1,464985	12,440920	0,957574	-3,989321	-1,297875	-70,644566	-72,088403	24,791374	0,196113	-1,952324	-0,106688	-149,985937	-13,929887	12,440920	0,196113	-1,952324	-0,106688	-149,985937	-13,929887	12,440920
11:20:14,17	0,603940	3,472956	-0,131992	-0,946003	-0,079015	-0,649024	0,195918	-1,956328	-0,105907	3,489966	1,452221	12,426550	0,961140	-3,991154	-1,297094	-70,641696	-72,078208	24,777005	0,195918	-1,956328	-0,105907	-150,081797	-13,927325	12,426550	0,195918	-1,956328	-0,105907	-150,081797	-13,927325	12,426550
11:20:14,22	0,603940	3,472956	-0,131992	-0,946003	-0,079015	-0,649024	0,200391	-1,958330	-0,105491	3,624897	1,687026	12,426129	0,960637	-3,996029	-1,296677	-70,624357	-72,052586	24,776584	0,200391	-1,958330	-0,105491	-150,103976	-14,043656	12,426129	0,200391	-1,958330	-0,105491	-150,103976	-14,043656	12,426129
11:20:14,27	0,603940	3,472956	-0,131992	-0,946003	-0,079015	-0,649024	0,200391	-1,958330	-0,105491	3,624897	1,687026	12,426129	0,958439	-3,991545	-1,296316	-70,546954	-72,048870	24,722676	0,200391	-1,958330	-0,105491	-150,103976	-14,043656	12,426129	0,200391	-1,958330	-0,105491	-150,103976	-14,043656	12,426129
11:20:14,32	0,603940	3,472956	-0,131992	-0,946003	-0,079015	-0,649024	0,195987	-1,955300	-0,106655	3,548928	1,497522	12,413880	0,960215	-3,990700	-1,297842	-70,549337	-72,001682	24,764334	0,195987	-1,955300	-0,106655	-149,942084	-13,887427	12,413880	0,195987	-1,955300	-0,106655	-149,942084	-13,887427	12,413880
11:20:14,37	0,603940	3,472956	-0,131992	-0,946003	-0,079015	-0,649024	0,197763	-1,952197	-0,106660	3,390032	1,562334	12,428543	0,956640	-3,990686	-1,297847	-70,571963	-71,985798	24,778998	0,197763	-1,952197	-0,106660	-149,857421	-13,962026	12,428543	0,197763	-1,952197	-0,106660	-149,857421	-13,962026	12,428543
11:20:14,42	0,603940	3,472956	-0,131992	-0,946003	-0,079015	-0,649024	0,197763	-1,952197	-0,106660	3,390032	1,562334	12,428543	0,962688	-3,990585	-1,294348	-70,514781	-71,973307	24,734135	0,197763	-1,952197	-0,106660	-149,857421	-13,962026	12,428543	0,197763	-1,952197	-0,106660	-149,857421	-13,962026	12,428543
11:20:14,47	0,603940	3,472956	-0,131992	-0,946003	-0,079015	-0,649024	0,201184	-1,950756	-0,102401	3,276994	1,751180	12,404593	0,953681	-3,992929	-1,293587	-70,581545	-72,024274	24,755048	0,201184	-1,950756	-0,102401	-149,857349	-14,041750	12,404593	0,201184	-1,950756	-0,102401	-149,857349	-14,041750	12,404593
11:20:14,52	0,603940	3,472956	-0,131992	-0,946003	-0,079015	-0,649024	0,200794	-1,951953	-0,105149	3,378791	1,719459	12,359167	0,954913	-3,993189	-1,296336	-70,571678	-71,984291	24,709622	0,200794	-1,951953	-0,105149	-149,849507	-14,042864	12,359167	0,200794	-1,951953	-0,105149	-149,849507	-14,042864	12,359167
11:20:14,57	0,603940	3,472956	-0,131992	-0,946003	-0,079015	-0,649024	0,200794	-1,951953	-0,105149	3,378791	1,719459	12,359167	0,959087	-3,989213	-1,296682	-70,536975	-71,967275	24,759784	0,200794	-1,951953	-0,105149	-149,849507	-14,042864	12,359167	0,200794	-1,951953	-0,105149	-149,849507	-14,042864	12,359167
11:20:14,62	0,603940	3,472956	-0,131992	-0,946003	-0,079015	-0,649024	0,195263	-1,953579	-0,105495	3,495443	1,453411	12,409329	0,959102	-3,989638	-1,298249	-70,539097	-71,941376	24,742148	0,195263	-1,953579	-0,105495	-149,860514	-13,874756	12,409329	0,195263	-1,953579	-0,105495	-149,860514	-13,874756	12,409329
11:20:14,67	0,603940	3,472956	-0,131992	-0,946003	-0,079015	-0,649024	0,193358	-1,951834	-0,105529	3,434966	1,343514	12,376666	0,958528	-3,986690	-1,296716	-70,531201	-71,935644	24,727120	0,193358	-1,951834	-0,105529	-149,783982	-13,835077	12,376666	0,193358	-1,951834	-0,105529	-149,783982	-13,835077	12,376666
11:20:14,72	0,603940	3,472956	-0,131992	-0,946003	-0,079015	-0,649024	0,193358	-1,951834	-0,105529	3,434966	1,343514	12,376666	0,955584	-3,989206	-1,295144	-70,536853	-71,938436	24,744631	0,193358	-1,951834	-0,105529	-149,783982	-13,835077	12,376666	0,193358	-1,951834	-0,105529	-149,783982	-13,835077	12,376666
11:20:14,78	0,603940	3,472956	-0,131992	-0,946003	-0,079015	-0,649024	0,197008	-1,950542	-0,103957	3,362568	1,529828	12,394176	0,956247	-3,989789	-1,298600	-70,506028	-71,902181	24,776677	0,197008	-1,950542	-0,103957	-149,755003	-13,935308	12,394176	0,197008	-1,950542	-0,103957	-149,755003	-13,935308	12,394176
11:20:14,83	0,603940	3,472956	-0,131992	-0,946003	-0,079015	-0,649024	0,197181	-1,951408	-0,107414	3,454395	1,547412	12,426223	0,962713	-3,989782	-1,295096	-70,500009	-71,960350	24,768893	0,197181	-1,951408	-0,107414	-149,731135	-13,931335	12,426223	0,197181	-1,951408	-0,107414	-149,731135	-13,931335	12,426223
11:20:14,88	0,603940	3,472956	-0,131992	-0,946003	-0,079015	-0,649024	0,193943	-1,957004	-0,103909	3,698015	1,413294	12,418439	0,958380	-3,989570	-1,294883	-70,523539	-71,922656	24,731542	0,195926	-1,953146	-0,103696	-149,803676	-13,902980	12,381087	0,195926	-1,953146	-0,103696	-149,803676	-13,902980	12,381087
11:20:14,93	0,603940	3,472956	-0,131992	-0,946003	-0,079015	-0,649024	0,195926	-1,953146	-0,103696	3,518276	1,477175	12,381087	0,955745	-3,995156	-1,296257	-70,479078	-71,928426	24,744180	0,202081	-1,953656	-0,105071	-149,799967	-14,024707	12,393726	0,202081	-1,953656	-0,105071	-149,799967	-14,024707	12,393726
11:20:14,98	0,603940	3,472956	-0,131992	-0,946003	-0,079015	-0,649024	0,202081	-1,953656	-0,105071	3,562049	1,838644	12,393726	0,958630	-3,989141	-1,296272	-70,497329	-71,903013	24,765962	0,202081	-1,953656	-0,105071	-149,799967	-14,024707	12,393726	0,202081	-1,953656	-0,105071	-149,799967	-14,024707	12,393726
11:20:15,03	0,603940	3,472956	-0,131992	-0,946003	-0,079015	-0,649024	0,195429	-1,953148	-0,105085	3,548494	1,464219	12,415508	0,954548	-3,992514	-1,294340	-70,489594	-71,916766	24,733990	0,200391	-1,951299	-0,103153	-149,732666	-13,994863	12,383535	0,200391	-1,951299	-0,103153	-149,732666	-13,994863	12,383535
11:20:15,08	0,603940	3,472956	-0,131992	-0,946003	-0,079015	-0,649024	0,200391	-1,951299	-0,103153	3,444324	1,735832	12,383535	0,955656	-3,987948	-1,296715	-70,525913	-71,863995	24,723832	0,200391	-1,951299	-0,103153	-149,732666	-13,994863	12,383535	0,200391	-1,951299	-0,103153	-149,732666	-13,994863	12,383535
11:20:15,13	0,603940	3,472956	-0,131992	-0,946003	-0,079015	-0,649024	0,195883	-1,949975	-0,105528	3,403024	1,443602	12,373377	0,955722	-3,982712	-1,299035	-70,468054	-71,883819	24,734493	0,191315	-1,947415	-0,107848	-149,590433	-13,752172	12,384038	0,191315	-1,947415	-0,107848	-149,590433	-13,752172	12,384038
11:20:15,18	0,603940	3,472956	-0,131992	-0,946003	-0,079015	-0,649024	0,191315	-1,947415	-0,107848	3,281651	1,266069	12,384038	0,957479	-3,989330	-1,294325	-70,486655	-71,910647	24,764196	0,191315	-1,947415	-0,107848	-149,590433	-13,752172	12,384038	0,191315	-1,947415	-0,107848	-149,590433	-13,752172	12,384038
11:20:15,23	0,603940	3,472956	-0,131992	-0,946003	-0,079015	-0,649024	0,199456	-1,952075	-0,102767	3,508807	1,635816	12,399923	0,955687	-3,992092	-1,293954	-70,522043	-71,870132	24,750377	0,199456	-1,952075	-0,102767	-149,729052	-14,021516	12,399923	0,199456	-1,952075	-0,102767	-149,729052	-14,021516	12,399923
11:20:15,28	0,603940	3,472956	-0,131992	-0,946003	-0,079015	-0,649024	0,199456	-1,952075	-0,102767	3,508807	1,635816	12,399923	0,956396	-3,994499	-1,293951	-70,476210	-71,872722	24,710826	0,199456	-1,952075	-0,102767	-149,729052	-14,021516	12,399923	0,199456	-1,952075	-0,102767	-149,729052	-14,021516	12,399923
11:20:15,33	0,603940	3,472956	-0,131992	-0,946003	-0,079015	-0,649024	0,201186	-1,953892	-0,102764	3,623996	1,766753	12,360371	0,952884	-3,991957	-1,295108	-70,453246	-71,876483	24,730324	0,200741	-1,949579	-0,103921	-149,634024	-13,992796	12,379869	0,200741	-1,949579	-0,103921	-149,634024	-13,992796	12,379869
11:20:15,38	0,603940	3,472956	-0,131992	-0,946003	-0,079015	-0,649024	0,200741	-1,949579	-0,103921	3,407940	1,765360	12,379869	0,959926	-3,988353	-1,295106	-70,454103	-71,879180	24,741687	0,200741	-1,949579	-0,103921	-149,634024	-13,992796	12,379869	0,200741	-1,949579	-0,103921	-149,634024	-13,992796	12,379869
11:20:15,43	0,603940	3,472956	-0,131992	-0,946003	-0,079015	-0,649024	0,194099	-1,953876	-0,103919	3,628606	1,420596	12,391232	0,958717	-3,984976	-1,296669	-70,455792	-71,877353	24,752697	0,194099	-1,953876	-0,103919	-149,750651	-13,816184	12,391232	0,194099	-1,953876	-0,103919	-149,750651	-13,816184	12,391232
11:20:15,48	0,603940	3,472956	-0,131992	-0,946003	-0,079015	-0,649024	0,191779	-1,951141	-0,105483	3,487105	1,297578	12,402242	0,969747	-4,001789	-1,297157	-70,955482	-72,343474	24,805597	0,191779	-1,951141	-0,105483	-149,677427	-13,757079	12,402242	0,191779	-1,951141	-0,105483	-149,677427	-13,757079	12,402242
11:20:15,53	0,603940	3,472956	-0,131992	-0,946003	-0,079015	-0,649024	0,200824	-1,969099	-0,105971	3,767437	1,568238	12,455143	1,289252	-4,222827	-1,305418	-82,261980	-89,274678	27,028130	0,200824	-1,969099	-0,105971	-150,806848	-14,196458	12,455143	0,200824	-1,969099	-0,105971	-150,806848	-14,196458	12,455143
11:20:15,58	0,603941	3,523014	-0,132009	-0,946023	-0,078989	-0,649003	0,232496	-2,356318	-0,114231	3,586731	1,889090	14,677675	1,362411	-4,263426	-1,306079	-84,271945	-92,941306	27,500396	0,232496	-2,356318	-0,114231	-181,384247	-16,361881	14,677675	0,232496	-2,356318	-0,114231	-181,384247	-16,361881	14,677675
11:20:15,63	0,603941	3,523014	-0,132009	-0,946023	-0,078989	-0,649003	0,231077	-2,439975	-0,114892	3,756489	1,907910	15,149941	1,358585	-4,262166	-1,305276	-84,187605	-92,780204	27,498881	0,231077	-2,439975	-0,114892	-187,781516	-16,231631	15,149941	0,231077	-2,439975	-0,114892	-187,781516	-16,231631	15,149941
11:20:15,68	0,603941	3,523014	-0,132009	-0,946023	-0,078989	-0,649003	0,231898	-2,436032	-0,114089	3,733140	1,943094	15,148427	1,352724	-4,259077	-1,306035	-84,185314	-92,702008	27,549722	0,231898	-2,436032	-0,114089	-187,495336	-16,260899	15,148427	0,231898	-2,436032	-0,114089	-187,495336	-16,260899	15,148427
11:20:15,73	0,603941	3,523014	-0,132009	-0,946023	-0,078989	-0,649003	0,232154	-2,429411	-0,114849	3,457761	1,919286	15,199267	1,360527	-4,262249	-1,308331	-84,132252	-92,677908	27,532843	0,232154	-2,429411	-0,114849	-187,251040	-16,304793	15,199267	0,232154	-2,429411	-0,114849	-187,251040	-16,304793	15,199267
11:20:15,78	0,603941	3,523014	-0,132009	-0,946023	-0,078989	-0,649003	0,233443	-2,429712	-0,118319	3,557129	2,028982	15,182574	1,352340	-4,260344	-1,309505	-84,106473	-92,650803	27,533028	0,233443	-2,429712	-0,118319	-187,175225	-16,296272	15,182574	0,233443	-2,429712	-0,118319	-187,175225	-16,296272	15,182574
11:20:15,83	0,603941	3,523014	-0,132009	-0,946023	-0,078989	-0,649003	0,236758	-2,429732	-0,114047	3,615033	2,192759	15,151692	1,350699	-4,263225	-1,305233	-84,085535	-92,597255	27,502147	0,236758	-2,429732	-0,114047	-187,118923	-16,392780	15,151692	0,236758	-2,429732	-0,114047	-187,118923	-16,392780	15,151692
11:20:15,88	0,603941	3,523014	-0,132009	-0,946023	-0,078989	-0,649003	0,236758	-2,429732	-0,114047	3,615033	2,192759	15,151692	1,351924	-4,259024	-1,304874	-84,066468	-92,570388	27,474357	0,236758	-2,429732	-0,114047	-187,118923	-16,392780	15,151692	0,236758	-2,429732	-0,114047	-187,118923	-16,392780	15,151692
11:20:15,93	0,603941	3,523014	-0,132009	-0,946023	-0,078989	-0,649003	0,233528	-2,425194	-0,115214	3,438599	2,010054	15,173847	1,348385	-4,258158	-1,306400	-84,068494	-92,538329	27,524302	0,233528	-2,425194	-0,115214	-186,939109	-16,321870	15,173847	0,233528	-2,425194	-0,115214	-186,939109	-16,321870	15,173847
11:20:15,98	0,603941	3,523014	-0,132009	-0,946023	-0,078989	-0,649003	0,233528	-2,425194	-0,115214	3,438599	2,010054	15,173847	1,362491	-4,270823	-1,305313	-84,463550	-93,111977	27,558335	0,233528	-2,425194	-0,115214	-186,939109	-16,321870	15,173847	0,233528	-2,425194	-0,115214	-186,939109	-16,321870	15,173847
11:20:16,03	0,603941	3,523014	-0,132009	-0,946023	-0,078989	-0,649003	0,237443	-2,443743	-0,114126	3,708821	2,158323	15,207881	1,683750	-4,484541	-1,320085	-95,470538	-110,045970	29,763671	0,237443	-2,443743	-0,114126	-188,124977	-16,480918	15,207881	0,237443	-2,443743	-0,114126	-188,124977	-16,480918	15,207881
11:20:16,08	0,603961	3,572944	-0,131999	-0,946015	-0,079001	-0,649012	0,267848	-2,906626	-0,129959	3,674191	2,533237	17,919271	1,748157	-4,528597	-1,321145	-97,560411	-113,384059	30,269726	0,267848	-2,906626	-0,129959	-224,495944	-18,492831	17,919271	0,267848	-2,906626	-0,129959	-224,495944	-18,492831	17,919271
11:20:16,13	0,603961	3,572944	-0,131999	-0,946015	-0,079001	-0,649012	0,267861	-2,902166	-0,128436	3,581271	2,537025	17,853237	1,744288	-4,526378	-1,319623	-97,488199	-113,265252	30,203691	0,267861	-2,902166	-0,128436	-224,238759	-18,490030	17,853237	0,267861	-2,902166	-0,128436	-224,238759	-18,490030	17,853237
11:20:16,18	0,603961	3,572944	-0,131999	-0,946015	-0,079001	-0,649012	0,267954	-2,896952	-0,130760	3,412596	2,541279	17,856568	1,739726	-4,523852	-1,321947	-97,437489	-113,176233	30,207022	0,267954	-2,896952	-0,130760	-223,998145	-18,493094	17,856568	0,267954	-2,896952	-0,130760	-223,998145	-18,493094	17,856568
11:20:16,23	0,603961	3,572944	-0,131999	-0,946015	-0,079001	-0,649012	0,268361	-2,893126	-0,130742	3,253205	2,540974	17,896371	1,736209	-4,522291	-1,321928	-97,436310	-113,131217	30,246825	0,268361	-2,893126	-0,130742	-223,857174	-18,525375	17,896371	0,268361	-2,893126	-0,130742	-223,857174	-18,525375	17,896371
11:20:16,28	0,603961	3,572944	-0,131999	-0,946015	-0,079001	-0,649012	0,268361	-2,893126	-0,130742	3,253205	2,540974	17,896371	1,738766	-4,524461	-1,319584	-97,384171	-113,054110	30,213537	0,268962	-2,896425	-0,128398	-223,851750	-18,534691	17,863083	0,268962	-2,896425	-0,128398	-223,851750	-18,534691	17,863083
11:20:16,33	0,603961	3,572944	-0,131999	-0,946015	-0,079001	-0,649012	0,263752	-2,893487	-0,127639	3,389466	2,338343	17,848782	1,738826	-4,518481	-1,318826	-97,345507	-113,047981	30,199237	0,263752	-2,893487	-0,127639	-223,749256	-18,366226	17,848782	0,263752	-2,893487	-0,127639	-223,749256	-18,366226	17,848782
11:20:16,38	0,603961	3,572944	-0,131999	-0,946015	-0,079001	-0,649012	0,269951	-2,891618	-0,129585	3,317398	2,616048	17,845327	1,734109	-4,522914	-1,320772	-97,371577	-113,003942	30,195781	0,269951	-2,891618	-0,129585	-223,674631	-18,575073	17,845327	0,269951	-2,891618	-0,129585	-223,674631	-18,575073	17,845327
11:20:16,43	0,603961	3,572944	-0,131999	-0,946015	-0,079001	-0,649012	0,270442	-2,891155	-0,128056	3,295009	2,593753	17,835796	1,733462	-4,523108	-1,319243	-97,412163	-112,978544	30,186251	0,270442	-2,891155	-0,128056	-223,660652	-18,635942	17,835796	0,270442	-2,891155	-0,128056	-223,660652	-18,635942	17,835796
11:20:16,48	0,603961	3,572944	-0,131999	-0,946015	-0,079001	-0,649012	0,270442	-2,891155	-0,128056	3,295009	2,593753	17,835796	1,735428	-4,518938	-1,321955	-97,325603	-112,921985	30,165556	0,270442	-2,891155	-0,128056	-223,660652	-18,635942	17,835796	0,270442	-2,891155	-0,128056	-223,660652	-18,635942	17,835796
11:20:16,53	0,603961	3,572944	-0,131999	-0,946015	-0,079001	-0,649012	0,269970	-2,897259	-0,128398	3,681613	2,626174	17,822175	1,738984	-4,525751	-1,319584	-97,328210	-112,947104	30,172630	0,269970	-2,897259	-0,128398	-223,753200	-18,566438	17,822175	0,269970	-2,897259	-0,128398	-223,753200	-18,566438	17,822175
11:20:16,58	0,603961	3,572944	-0,131999	-0,946015	-0,079001	-0,649012	0,269970	-2,897259	-0,128398	3,681613	2,626174	17,822175	1,735480	-4,524044	-1,321905	-97,320834	-112,892454	30,199590	0,269970	-2,897259	-0,128398	-223,753200	-18,566438	17,822175	0,269970	-2,897259	-0,128398	-223,753200	-18,566438	17,822175
11:20:16,63	0,603961	3,572944	-0,131999	-0,946015	-0,079001	-0,649012	0,270243	-2,893371	-0,130719	3,530463	2,619479	17,849136	1,738466	-4,520439	-1,321120	-97,287368	-112,909095	30,204132	0,270243	-2,893371	-0,130719	-223,599156	-18,594633	17,849136	0,270243	-2,893371	-0,130719	-223,599156	-18,594633	17,849136
11:20:16,68	0,603961	3,572944	-0,131999	-0,946015	-0,079001	-0,649012	0,270435	-2,893513	-0,131112	3,582036	2,595749	17,846338	1,735507	-4,524281	-1,322299	-97,327929	-112,837319	30,196793	0,270435	-2,893513	-0,131112	-223,558713	-18,633432	17,846338	0,270435	-2,893513	-0,131112	-223,558713	-18,633432	17,846338
11:20:16,73	0,603961	3,572944	-0,131999	-0,946015	-0,079001	-0,649012	0,270435	-2,893513	-0,131112	3,582036	2,595749	17,846338	1,735522	-4,519131	-1,322336	-97,304210	-112,857135	30,162788	0,270435	-2,893513	-0,131112	-223,558713	-18,633432	17,846338	0,270435	-2,893513	-0,131112	-223,558713	-18,633432	17,846338
11:20:16,78	0,603961	3,572944	-0,131999	-0,946015	-0,079001	-0,649012	0,265968	-2,890951	-0,131149	3,443532	2,393882	17,812333	1,733766	-4,517748	-1,321545	-97,286365	-112,881677	30,180619	0,265968	-2,890951	-0,131149	-223,496133	-18,484591	17,812333	0,265968	-2,890951	-0,131149	-223,496133	-18,484591	17,812333
11:20:16,83	0,603961	3,572944	-0,131999	-0,946015	-0,079001	-0,649012	0,265648	-2,888738	-0,130358	3,316118	2,404988	17,830164	1,733764	-4,519912	-1,319624	-97,324871	-112,806923	30,162538	0,265648	-2,888738	-0,130358	-223,449816	-18,448397	17,830164	0,265648	-2,888738	-0,130358	-223,449816	-18,448397	17,830164
11:20:16,88	0,603961	3,572944	-0,131999	-0,946015	-0,079001	-0,649012	0,266368	-2,891270	-0,126872	3,504024	2,399723	17,806189	1,735598	-4,519637	-1,318058	-97,295210	-112,811601	30,156644	0,266368	-2,891270	-0,126872	-223,460637	-18,510170	17,806189	0,266368	-2,891270	-0,126872	-223,460637	-18,510170	17,806189
11:20:16,93	0,603961	3,572944	-0,131999	-0,946015	-0,079001	-0,649012	0,270875	-2,891817	-0,133035	3,529873	2,639320	17,857274	1,733819	-4,523814	-1,324222	-97,291982	-112,816497	30,207728	0,270875	-2,891817	-0,133035	-223,477775	-18,624357	17,857274	0,270875	-2,891817	-0,133035	-223,477775	-18,624357	17,857274
11:20:16,99	0,603961	3,572944	-0,131999	-0,946015	-0,079001	-0,649012	0,270875	-2,891817	-0,133035	3,529873	2,639320	17,857274	1,735650	-4,521666	-1,321508	-97,259278	-112,831005	30,186531	0,270875	-2,891817	-0,133035	-223,477775	-18,624357	17,857274	0,270875	-2,891817	-0,133035	-223,477775	-18,624357	17,857274
11:20:17,03	0,603961	3,572944	-0,131999	-0,946015	-0,079001	-0,649012	0,264980	-2,886470	-0,129200	3,309770	2,333871	17,818326	1,732135	-4,516035	-1,320387	-97,262076	-112,766823	30,168781	0,264980	-2,886470	-0,129200	-223,278091	-18,467092	17,818326	0,264980	-2,886470	-0,129200	-223,278091	-18,467092	17,818326
11:20:17,08	0,603961	3,572944	-0,131999	-0,946015	-0,079001	-0,649012	0,264980	-2,886470	-0,129200	3,309770	2,333871	17,818326	1,735050	-4,514308	-1,321565	-97,265598	-112,780173	30,160176	0,264980	-2,886470	-0,129200	-223,278091	-18,467092	17,818326	0,264980	-2,886470	-0,129200	-223,278091	-18,467092	17,818326
11:20:17,13	0,603961	3,572944	-0,131999	-0,946015	-0,079001	-0,649012	0,262027	-2,888131	-0,130378	3,382830	2,183902	17,809721	1,728558	-4,518771	-1,322737	-97,285800	-112,770361	30,149937	0,262027	-2,888131	-0,130378	-223,335436	-18,385194	17,809721	0,262027	-2,888131	-0,130378	-223,335436	-18,385194	17,809721
11:20:17,18	0,603961	3,572944	-0,131999	-0,946015	-0,079001	-0,649012	0,269139	-2,884740	-0,131551	3,204884	2,531316	17,799482	1,737497	-4,517663	-1,320774	-97,235489	-112,784097	30,134959	0,269139	-2,884740	-0,131551	-223,247172	-18,596059	17,799482	0,269139	-2,884740	-0,131551	-223,247172	-18,596059	17,799482
11:20:17,23	0,603961	3,572944	-0,131999	-0,946015	-0,079001	-0,649012	0,263709	-2,891927	-0,129588	3,591889	2,299396	17,784504	1,734961	-4,517767	-1,319912	-97,240932	-112,739590	30,169378	0,263709	-2,891927	-0,129588	-223,424379	-18,401725	17,784504	0,263709	-2,891927	-0,129588	-223,424379	-18,401725	17,784504
11:20:17,28	0,603961	3,572944	-0,131999	-0,946015	-0,079001	-0,649012	0,265067	-2,889783	-0,128725	3,516246	2,343079	17,818924	1,732249	-4,516930	-1,321916	-97,226915	-112,711683	30,175848	0,265067	-2,889783	-0,128725	-223,331751	-18,464698	17,818924	0,265067	-2,889783	-0,128725	-223,331751	-18,464698	17,818924
11:20:17,33	0,603961	3,572944	-0,131999	-0,946015	-0,079001	-0,649012	0,268373	-2,885778	-0,129990	3,299674	2,507871	17,784754	1,729840	-4,518627	-1,321177	-97,251208	-112,743218	30,135208	0,268373	-2,885778	-0,129990	-223,233882	-18,559374	17,784754	0,268373	-2,885778	-0,129990	-223,233882	-18,559374	17,784754
11:20:17,38	0,603961	3,572944	-0,131999	-0,946015	-0,079001	-0,649012	0,268373	-2,885778	-0,129990	3,299674	2,507871	17,784754	1,732814	-4,518596	-1,322307	-97,240173	-112,717487	30,171042	0,268373	-2,885778	-0,129990	-223,233882	-18,559374	17,784754	0,268373	-2,885778	-0,129990	-223,233882	-18,559374	17,784754
11:20:17,43	0,603961	3,572944	-0,131999	-0,946015	-0,079001	-0,649012	0,266859	-2,888338	-0,131120	3,460616	2,425845	17,820587	1,731585	-4,518920	-1,323113	-97,252644	-112,757655	30,141042	0,266859	-2,888338	-0,131120	-223,273932	-18,522567	17,820587	0,266859	-2,888338	-0,131120	-223,273932	-18,522567	17,820587
11:20:17,48	0,603961	3,572944	-0,131999	-0,946015	-0,079001	-0,649012	0,267753	-2,887436	-0,131926	3,372675	2,481653	17,790588	1,734641	-4,520814	-1,320342	-97,227700	-112,699288	30,175133	0,267753	-2,887436	-0,131926	-223,291043	-18,536993	17,790588	0,267753	-2,887436	-0,131926	-223,291043	-18,536993	17,790588
11:20:17,53	0,603961	3,572944	-0,131999	-0,946015	-0,079001	-0,649012	0,265652	-2,888434	-0,127587	3,499467	2,388021	17,847919	1,733500	-4,517599	-1,318773	-97,201639	-112,700603	30,198374	0,265652	-2,888434	-0,127587	-223,242571	-18,465658	17,847919	0,265652	-2,888434	-0,127587	-223,242571	-18,465658	17,847919
11:20:17,58	0,603961	3,572944	-0,131999	-0,946015	-0,079001	-0,649012	0,263833	-2,890240	-0,131014	3,565941	2,273549	17,789035	1,735974	-4,516927	-1,322200	-97,232585	-112,714426	30,139490	0,263833	-2,890240	-0,131014	-223,317878	-18,437346	17,789035	0,263833	-2,890240	-0,131014	-223,317878	-18,437346	17,789035
11:20:17,63	0,603961	3,572944	-0,131999	-0,946015	-0,079001	-0,649012	0,263833	-2,890240	-0,131014	3,565941	2,273549	17,789035	1,729977	-4,520939	-1,320352	-97,211107	-112,687908	30,159973	0,263833	-2,890240	-0,131014	-223,317878	-18,437346	17,789035	0,263833	-2,890240	-0,131014	-223,317878	-18,437346	17,789035
11:20:17,69	0,603961	3,572944	-0,131999	-0,946015	-0,079001	-0,649012	0,270306	-2,887053	-0,129165	3,433932	2,615497	17,809518	1,730405	-4,519031	-1,322341	-97,281931	-112,677720	30,152904	0,270306	-2,887053	-0,129165	-223,199724	-18,603543	17,809518	0,270306	-2,887053	-0,129165	-223,199724	-18,603543	17,809518
11:20:17,74	0,603961	3,572944	-0,131999	-0,946015	-0,079001	-0,649012	0,268440	-2,886470	-0,131155	3,377005	2,451997	17,802450	1,734603	-4,518565	-1,319609	-97,257208	-112,663752	30,147385	0,268440	-2,886470	-0,131155	-223,210851	-18,620505	17,802450	0,268440	-2,886470	-0,131155	-223,210851	-18,620505	17,802450
11:20:17,79	0,603961	3,572944	-0,131999	-0,946015	-0,079001	-0,649012	0,265937	-2,889871	-0,128423	3,578361	2,336319	17,796930	1,740600	-4,522501	-1,319148	-97,504656	-112,996080	30,230301	0,265937	-2,889871	-0,128423	-223,276545	-18,539774	17,796930	0,265937	-2,889871	-0,128423	-223,276545	-18,539774	17,796930
11:20:17,84	0,603961	3,572944	-0,131999	-0,946015	-0,079001	-0,649012	0,266347	-2,897033	-0,127961	3,539238	2,309488	17,879846	2,071429	-4,759193	-1,330265	-109,109887	-130,174262	32,469957	0,266347	-2,897033	-0,127961	-223,877856	-18,598761	17,879846	0,266347	-2,897033	-0,127961	-223,877856	-18,598761	17,879846
11:20:17,89	0,603950	3,623038	-0,132000	-0,946016	-0,078996	-0,649049	0,310381	-3,369635	-0,143248	3,574075	3,124995	20,586748	2,130926	-4,791651	-1,332898	-111,005041	-133,473249	32,909260	0,310381	-3,369635	-0,143248	-260,942266	-21,239947	20,586748	0,310381	-3,369635	-0,143248	-260,942266	-21,239947	20,586748
11:20:17,94	0,603950	3,623038	-0,132000	-0,946016	-0,078996	-0,649049	0,312092	-3,368423	-0,140948	3,761272	3,219080	20,592841	2,125963	-4,797812	-1,332135	-110,922122	-133,297468	32,943295	0,312092	-3,368423	-0,140948	-260,659932	-21,280181	20,592841	0,312092	-3,368423	-0,140948	-260,659932	-21,280181	20,592841
11:20:17,99	0,603950	3,623038	-0,132000	-0,946016	-0,078996	-0,649049	0,312092	-3,368423	-0,140948	3,761272	3,219080	20,592841	2,120687	-4,792969	-1,331695	-110,927130	-133,221283	32,923523	0,310536	-3,361432	-0,140508	-260,411205	-21,281353	20,573069	0,310536	-3,361432	-0,140508	-260,411205	-21,281353	20,573069
11:20:18,04	0,603950	3,623038	-0,132000	-0,946016	-0,078996	-0,649049	0,305395	-3,353827	-0,142902	3,167280	2,812782	20,524442	2,116672	-4,784714	-1,334089	-110,889869	-133,125580	32,874897	0,305395	-3,353827	-0,142902	-260,108159	-21,160700	20,524442	0,305395	-3,353827	-0,142902	-260,108159	-21,160700	20,524442
11:20:18,09	0,603950	3,623038	-0,132000	-0,946016	-0,078996	-0,649049	0,300853	-3,359454	-0,143619	3,496630	2,599880	20,574980	2,123816	-4,783594	-1,334805	-110,851339	-133,105407	32,925435	0,300853	-3,359454	-0,143619	-260,220545	-21,017058	20,574980	0,300853	-3,359454	-0,143619	-260,220545	-21,017058	20,574980
11:20:18,14	0,603950	3,623038	-0,132000	-0,946016	-0,078996	-0,649049	0,300853	-3,359454	-0,143619	3,496630	2,599880	20,574980	2,125669	-4,789604	-1,333216	-110,845004	-133,061055	32,930097	0,300853	-3,359454	-0,143619	-260,220545	-21,017058	20,574980	0,300853	-3,359454	-0,143619	-260,220545	-21,017058	20,574980
11:20:18,19	0,603950	3,623038	-0,132000	-0,946016	-0,078996	-0,649049	0,306860	-3,360320	-0,142053	3,605641	2,878112	20,560565	2,121561	-4,789230	-1,333239	-110,848919	-133,032885	32,911019	0,306860	-3,360320	-0,142053	-260,179459	-21,210425	20,560565	0,306860	-3,360320	-0,142053	-260,179459	-21,210425	20,560565
11:20:18,24	0,603950	3,623038	-0,132000	-0,946016	-0,078996	-0,649049	0,309407	-3,356528	-0,141676	3,499136	3,002161	20,527844	2,117004	-4,789539	-1,332863	-110,810846	-132,950173	32,878299	0,309407	-3,356528	-0,141676	-259,988310	-21,286298	20,527844	0,309407	-3,356528	-0,141676	-259,988310	-21,286298	20,527844
11:20:18,29	0,603950	3,623038	-0,132000	-0,946016	-0,078996	-0,649049	0,309407	-3,356528	-0,141676	3,499136	3,002161	20,527844	2,124962	-4,792010	-1,337249	-111,138872	-133,171214	32,902493	0,309407	-3,356528	-0,141676	-259,988310	-21,286298	20,527844	0,309407	-3,356528	-0,141676	-259,988310	-21,286298	20,527844
11:20:18,34	0,603950	3,623038	-0,132000	-0,946016	-0,078996	-0,649049	0,307568	-3,364655	-0,146062	3,566286	2,732951	20,552038	2,460166	-5,018033	-1,333164	-122,009804	-150,916512	35,185835	0,335708	-3,767961	-0,141977	-292,050074	-22,698678	22,835380	0,335708	-3,767961	-0,141977	-292,050074	-22,698678	22,835380
11:20:18,39	0,603981	3,673059	-0,131990	-0,946007	-0,078986	-0,649000	0,325684	-3,834425	-0,148367	3,687377	3,321841	23,300360	2,522737	-5,042584	-1,339554	-123,598192	-154,045088	35,650815	0,325684	-3,834425	-0,148367	-297,314974	-22,244333	23,300360	0,325684	-3,834425	-0,148367	-297,314974	-22,244333	23,300360
11:20:18,44	0,603981	3,673059	-0,131990	-0,946007	-0,078986	-0,649000	0,326126	-3,826882	-0,151481	3,526344	3,306428	23,278703	2,515983	-5,039196	-1,342668	-123,515867	-153,825630	35,629158	0,326126	-3,826882	-0,151481	-296,883857	-22,294497	23,278703	0,326126	-3,826882	-0,151481	-296,883857	-22,294497	23,278703
11:20:18,49	0,603981	3,673059	-0,131990	-0,946007	-0,078986	-0,649000	0,331383	-3,824674	-0,149539	3,523270	3,542559	23,250607	2,511442	-5,042644	-1,340726	-123,492241	-153,710254	35,601062	0,331383	-3,824674	-0,149539	-296,713619	-22,471032	23,250607	0,331383	-3,824674	-0,149539	-296,713619	-22,471032	23,250607
11:20:18,54	0,603981	3,673059	-0,131990	-0,946007	-0,078986	-0,649000	0,331383	-3,824674	-0,149539	3,523270	3,542559	23,250607	2,507989	-5,041158	-1,341908	-123,491785	-153,587504	35,595642	0,331383	-3,824674	-0,149539	-296,713619	-22,471032	23,250607	0,331383	-3,824674	-0,149539	-296,713619	-22,471032	23,250607
11:20:18,59	0,603981	3,673059	-0,131990	-0,946007	-0,078986	-0,649000	0,327508	-3,820468	-0,148004	3,379606	3,312989	23,252583	2,512872	-5,036809	-1,343058	-123,409950	-153,560322	35,583325	0,327508	-3,820468	-0,148004	-296,527133	-22,396384	23,252583	0,327508	-3,820468	-0,148004	-296,527133	-22,396384	23,252583
11:20:18,64	0,603981	3,673059	-0,131990	-0,946007	-0,078986	-0,649000	0,325615	-3,822994	-0,151871	3,606892	3,238896	23,232870	2,509387	-5,038496	-1,341504	-123,417843	-153,492440	35,583783	0,325615	-3,822994	-0,151871	-296,498105	-22,321867	23,232870	0,325615	-3,822994	-0,151871	-296,498105	-22,321867	23,232870
11:20:18,69	0,603981	3,673059	-0,131990	-0,946007	-0,078986	-0,649000	0,330022	-3,817360	-0,149961	3,367044	3,386178	23,223886	2,505789	-5,037809	-1,341148	-123,454323	-153,473375	35,574341	0,330022	-3,817360	-0,149961	-296,295696	-22,520563	23,223886	0,330022	-3,817360	-0,149961	-296,295696	-22,520563	23,223886
11:20:18,74	0,603981	3,673059	-0,131990	-0,946007	-0,078986	-0,649000	0,326726	-3,821730	-0,149934	3,642641	3,248904	23,220306	2,511222	-5,037139	-1,341121	-123,400585	-153,448569	35,570760	0,326726	-3,821730	-0,149934	-296,363153	-22,399076	23,220306	0,326726	-3,821730	-0,149934	-296,363153	-22,399076	23,220306
11:20:18,79	0,603981	3,673059	-0,131990	-0,946007	-0,078986	-0,649000	0,326726	-3,821730	-0,149934	3,642641	3,248904	23,220306	2,507132	-5,040459	-1,338004	-123,398367	-153,452514	35,567515	0,326726	-3,821730	-0,149934	-296,363153	-22,399076	23,220306	0,326726	-3,821730	-0,149934	-296,363153	-22,399076	23,220306
11:20:18,84	0,603981	3,673059	-0,131990	-0,946007	-0,078986	-0,649000	0,332201	-3,818151	-0,147599	3,467515	3,538266	23,212724	2,505385	-5,040091	-1,338786	-123,391048	-153,441398	35,563179	0,332201	-3,818151	-0,147599	-296,257331	-22,539483	23,212724	0,332201	-3,818151	-0,147599	-296,257331	-22,539483	23,212724
11:20:18,89	0,603981	3,673059	-0,131990	-0,946007	-0,078986	-0,649000	0,330527	-3,816823	-0,147749	3,463500	3,433177	23,188347	2,505071	-5,037977	-1,338936	-123,374157	-153,376025	35,538802	0,330527	-3,816823	-0,147749	-296,157070	-22,513189	23,188347	0,330527	-3,816823	-0,147749	-296,157070	-22,513189	23,188347
11:20:18,94	0,603981	3,673059	-0,131990	-0,946007	-0,078986	-0,649000	0,331871	-3,818138	-0,147597	3,534997	3,542024	23,184742	2,506625	-5,037476	-1,339965	-123,379628	-153,369048	35,552164	0,331871	-3,818138	-0,147597	-296,188871	-22,509879	23,184742	0,331871	-3,818138	-0,147597	-296,188871	-22,509879	23,184742
11:20:18,99	0,603981	3,673059	-0,131990	-0,946007	-0,078986	-0,649000	0,333702	-3,819755	-0,146065	3,583261	3,593080	23,174138	2,506023	-5,042193	-1,337252	-123,395022	-153,401780	35,524593	0,333702	-3,819755	-0,146065	-296,267522	-22,602516	23,174138	0,333702	-3,819755	-0,146065	-296,267522	-22,602516	23,174138
11:20:19,04	0,603981	3,673059	-0,131990	-0,946007	-0,078986	-0,649000	0,333702	-3,819755	-0,146065	3,583261	3,593080	23,174138	2,502542	-5,034082	-1,343474	-123,364537	-153,311925	35,555772	0,333702	-3,819755	-0,146065	-296,267522	-22,602516	23,174138	0,333702	-3,819755	-0,146065	-296,267522	-22,602516	23,174138
11:20:19,09	0,603981	3,673059	-0,131990	-0,946007	-0,078986	-0,649000	0,328418	-3,812685	-0,152288	3,308664	3,299813	23,205317	2,504326	-5,037165	-1,341129	-123,367151	-153,319614	35,553976	0,330197	-3,815771	-0,149942	-296,076845	-22,526572	23,203521	0,330197	-3,815771	-0,149942	-296,076845	-22,526572	23,203521
11:20:19,14	0,603981	3,673059	-0,131990	-0,946007	-0,078986	-0,649000	0,330197	-3,815771	-0,149942	3,461169	3,393858	23,203521	2,503247	-5,031347	-1,341022	-123,321106	-153,267617	35,573949	0,330197	-3,815771	-0,149942	-296,076845	-22,526572	23,203521	0,330197	-3,815771	-0,149942	-296,076845	-22,526572	23,203521
11:20:19,19	0,603981	3,673059	-0,131990	-0,946007	-0,078986	-0,649000	0,334568	-3,818480	-0,151444	3,652550	3,656305	23,208812	2,504486	-5,042306	-1,342631	-123,311490	-153,293435	35,559267	0,334568	-3,818480	-0,151444	-296,098136	-22,607310	23,208812	0,334568	-3,818480	-0,151444	-296,098136	-22,607310	23,208812
11:20:19,24	0,603981	3,673059	-0,131990	-0,946007	-0,078986	-0,649000	0,329432	-3,820282	-0,150703	3,788384	3,350414	23,182449	2,508615	-5,038758	-1,341889	-123,324022	-153,237552	35,532903	0,329432	-3,820282	-0,150703	-296,103759	-22,509987	23,182449	0,329432	-3,820282	-0,150703	-296,103759	-22,509987	23,182449
11:20:19,29	0,603981	3,673059	-0,131990	-0,946007	-0,078986	-0,649000	0,329432	-3,820282	-0,150703	3,788384	3,350414	23,182449	2,503947	-5,039247	-1,342245	-123,286253	-153,277993	35,559627	0,329432	-3,820282	-0,150703	-296,103759	-22,509987	23,182449	0,329432	-3,820282	-0,150703	-296,103759	-22,509987	23,182449
11:20:19,34	0,603981	3,673059	-0,131990	-0,946007	-0,078986	-0,649000	0,332189	-3,816484	-0,151058	3,574726	3,546711	23,209173	2,503322	-5,038926	-1,339578	-123,318572	-153,262391	35,510325	0,332189	-3,816484	-0,151058	-296,019238	-22,530121	23,209173	0,332189	-3,816484	-0,151058	-296,019238	-22,530121	23,209173
11:20:19,39	0,603981	3,673059	-0,131990	-0,946007	-0,078986	-0,649000	0,332223	-3,815782	-0,148392	3,535614	3,512707	23,159870	2,500919	-5,037432	-1,340217	-123,296772	-153,237422	35,522401	0,332223	-3,815782	-0,148392	-296,003304	-22,566820	23,159870	0,332223	-3,815782	-0,148392	-296,003304	-22,566820	23,159870
11:20:19,44	0,603981	3,673059	-0,131990	-0,946007	-0,078986	-0,649000	0,332131	-3,812954	-0,149030	3,421060	3,514303	23,171947	2,503398	-5,031204	-1,341489	-123,266883	-153,220648	35,566749	0,332131	-3,812954	-0,149030	-295,895826	-22,557981	23,171947	0,332131	-3,812954	-0,149030	-295,895826	-22,557981	23,171947
11:20:19,49	0,603981	3,673059	-0,131990	-0,946007	-0,078986	-0,649000	0,325498	-3,811987	-0,150302	3,400248	3,186883	23,216294	2,503395	-5,036531	-1,340730	-123,291052	-153,213895	35,527200	0,325498	-3,811987	-0,150302	-295,840729	-22,364708	23,216294	0,325498	-3,811987	-0,150302	-295,840729	-22,364708	23,216294
11:20:19,54	0,603981	3,673059	-0,131990	-0,946007	-0,078986	-0,649000	0,330113	-3,814648	-0,149543	3,532383	3,402555	23,176745	2,502892	-5,036289	-1,339929	-123,250224	-153,214491	35,535913	0,330113	-3,814648	-0,149543	-295,917482	-22,511312	23,176745	0,330113	-3,814648	-0,149543	-295,917482	-22,511312	23,176745
11:20:19,60	0,603981	3,673059	-0,131990	-0,946007	-0,078986	-0,649000	0,328404	-3,812325	-0,149933	3,422099	3,328079	23,181897	2,500518	-5,037695	-1,339928	-123,262237	-153,213562	35,540292	0,328404	-3,812325	-0,149933	-295,845450	-22,451623	23,181897	0,328404	-3,812325	-0,149933	-295,845450	-22,451623	23,181897
11:20:19,64	0,603981	3,673059	-0,131990	-0,946007	-0,078986	-0,649000	0,328404	-3,812325	-0,149933	3,422099	3,328079	23,181897	2,499860	-5,033070	-1,343846	-123,281120	-153,195065	35,539190	0,328404	-3,812325	-0,149933	-295,845450	-22,451623	23,181897	0,328404	-3,812325	-0,149933	-295,845450	-22,451623	23,181897
11:20:19,70	0,603981	3,673059	-0,131990	-0,946007	-0,078986	-0,649000	0,328240	-3,817051	-0,147394	3,665313	3,338872	23,168093	2,502210	-5,038826	-1,339838	-123,268211	-153,204880	35,506785	0,328240	-3,817051	-0,147394	-295,973195	-22,427952	23,168093	0,328240	-3,817051	-0,147394	-295,973195	-22,427952	23,168093
11:20:19,75	0,603981	3,673059	-0,131990	-0,946007	-0,078986	-0,649000	0,332245	-3,815363	-0,154166	3,667759	3,503068	23,196167	2,502948	-5,038735	-1,345352	-123,250915	-153,123674	35,546621	0,332245	-3,815363	-0,154166	-295,838224	-22,578162	23,196167	0,332245	-3,815363	-0,154166	-295,838224	-22,578162	23,196167
11:20:19,80	0,603981	3,673059	-0,131990	-0,946007	-0,078986	-0,649000	0,332245	-3,815363	-0,154166	3,667759	3,503068	23,196167	2,509002	-5,037907	-1,342949	-123,350474	-153,407230	35,564916	0,332245	-3,815363	-0,154166	-295,838224	-22,578162	23,196167	0,332245	-3,815363	-0,154166	-295,838224	-22,578162	23,196167
11:20:19,85	0,603981	3,673059	-0,131990	-0,946007	-0,078986	-0,649000	0,328501	-3,820192	-0,151762	3,623508	3,363932	23,214462	2,854405	-5,257573	-1,343273	-134,425954	-171,591483	37,939802	0,328501	-3,820192	-0,151762	-296,261532	-22,423385	23,214462	0,328501	-3,820192	-0,151762	-296,261532	-22,423385	23,214462
11:20:19,90	0,603952	3,723018	-0,132009	-0,946009	-0,079013	-0,649037	0,348123	-4,288787	-0,155413	3,369058	3,997928	25,964178	2,905006	-5,289198	-1,346600	-135,995784	-174,536812	38,314633	0,348123	-4,288787	-0,155413	-333,300707	-23,329740	25,964178	0,348123	-4,288787	-0,155413	-333,300707	-23,329740	25,964178
11:20:19,95	0,603952	3,723018	-0,132009	-0,946009	-0,079013	-0,649037	0,348123	-4,288787	-0,155413	3,369058	3,997928	25,964178	2,900601	-5,290525	-1,346595	-135,934845	-174,321087	38,286039	0,348123	-4,288787	-0,155413	-333,300707	-23,329740	25,964178	0,348123	-4,288787	-0,155413	-333,300707	-23,329740	25,964178
11:20:20,00	0,603952	3,723018	-0,132009	-0,946009	-0,079013	-0,649037	0,351475	-4,285636	-0,155408	3,422493	4,117137	25,935585	2,900162	-5,289327	-1,348516	-135,896176	-174,208290	38,300216	0,351475	-4,285636	-0,155408	-332,999909	-23,473652	25,935585	0,351475	-4,285636	-0,155408	-332,999909	-23,473652	25,935585
11:20:20,05	0,603952	3,723018	-0,132009	-0,946009	-0,079013	-0,649037	0,350657	-4,284656	-0,157329	3,488558	4,051711	25,949762	2,900933	-5,288122	-1,345793	-135,834068	-174,159111	38,270738	0,350657	-4,284656	-0,157329	-332,856923	-23,474895	25,949762	0,350657	-4,284656	-0,157329	-332,856923	-23,474895	25,949762
11:20:20,10	0,603952	3,723018	-0,132009	-0,946009	-0,079013	-0,649037	0,351420	-4,282921	-0,157587	3,564736	4,116688	25,935795	2,898278	-5,289120	-1,348774	-135,791037	-174,076852	38,286250	0,351420	-4,282921	-0,157587	-332,644548	-23,469764	25,935795	0,351420	-4,282921	-0,157587	-332,644548	-23,469764	25,935795
11:20:20,15	0,603952	3,723018	-0,132009	-0,946009	-0,079013	-0,649037	0,351420	-4,282921	-0,157587	3,564736	4,116688	25,935795	2,898725	-5,288485	-1,349635	-135,797037	-174,035068	38,310149	0,351420	-4,282921	-0,157587	-332,644548	-23,469764	25,935795	0,351420	-4,282921	-0,157587	-332,644548	-23,469764	25,935795
11:20:20,20	0,603952	3,723018	-0,132009	-0,946009	-0,079013	-0,649037	0,350646	-4,282990	-0,158449	3,601545	4,050381	25,959694	2,893516	-5,286601	-1,346174	-135,759515	-174,040595	38,258408	0,350646	-4,282990	-0,158449	-332,613209	-23,475355	25,959694	0,350646	-4,282990	-0,158449	-332,613209	-23,475355	25,959694
11:20:20,25	0,603952	3,723018	-0,132009	-0,946009	-0,079013	-0,649037	0,350149	-4,278760	-0,153826	3,429364	4,036926	25,904144	2,895310	-5,285939	-1,345013	-135,762405	-173,999883	38,254598	0,350149	-4,278760	-0,153826	-332,453322	-23,449779	25,904144	0,350149	-4,278760	-0,153826	-332,453322	-23,449779	25,904144
11:20:20,30	0,603952	3,723018	-0,132009	-0,946009	-0,079013	-0,649037	0,356127	-4,282337	-0,153451	3,417449	4,236123	25,964197	2,895419	-5,292905	-1,344638	-135,958072	-174,115450	38,314651	0,356127	-4,282337	-0,153451	-332,746030	-23,719871	25,964197	0,356127	-4,282337	-0,153451	-332,746030	-23,719871	25,964197
11:20:20,35	0,603952	3,723018	-0,132009	-0,946009	-0,079013	-0,649037	0,356127	-4,282337	-0,153451	3,417449	4,236123	25,964197	3,231044	-5,514260	-1,346907	-147,037348	-191,429198	40,574984	0,356127	-4,282337	-0,153451	-332,746030	-23,719871	25,964197	0,356127	-4,282337	-0,153451	-332,746030	-23,719871	25,964197
11:20:20,40	0,603982	3,773005	-0,131991	-0,946020	-0,079001	-0,648974	0,388706	-4,759317	-0,156377	3,784919	4,989160	28,663935	3,287456	-5,557240	-1,351063	-149,008748	-194,756502	41,046912	0,388706	-4,759317	-0,156377	-369,821447	-25,524265	28,663935	0,388706	-4,759317	-0,156377	-369,821447	-25,524265	28,663935
11:20:20,45	0,603982	3,773005	-0,131991	-0,946020	-0,079001	-0,648974	0,387813	-4,752463	-0,155604	3,702023	4,903760	28,631532	3,286716	-5,555409	-1,346791	-148,887783	-194,550289	40,981986	0,387813	-4,752463	-0,155604	-369,366283	-25,539583	28,631532	0,387813	-4,752463	-0,155604	-369,366283	-25,539583	28,631532
11:20:20,50	0,603982	3,773005	-0,131991	-0,946020	-0,079001	-0,648974	0,391339	-4,750091	-0,159284	3,703409	5,051805	28,625631	3,282899	-5,557276	-1,350471	-148,855986	-194,424639	40,976085	0,391339	-4,750091	-0,159284	-369,178720	-25,668301	28,625631	0,391339	-4,750091	-0,159284	-369,178720	-25,668301	28,625631
11:20:20,55	0,603982	3,773005	-0,131991	-0,946020	-0,079001	-0,648974	0,391339	-4,750091	-0,159284	3,703409	5,051805	28,625631	3,285252	-5,551454	-1,348705	-148,808840	-194,325352	40,999569	0,391339	-4,750091	-0,159284	-369,178720	-25,668301	28,625631	0,391339	-4,750091	-0,159284	-369,178720	-25,668301	28,625631
11:20:20,60	0,603982	3,773005	-0,131991	-0,946020	-0,079001	-0,648974	0,387768	-4,746924	-0,156736	3,738365	4,890831	28,610336	3,281942	-5,552600	-1,347923	-148,734775	-194,264107	40,960790	0,387768	-4,746924	-0,156736	-368,895167	-25,548969	28,610336	0,387768	-4,746924	-0,156736	-368,895167	-25,548969	28,610336
11:20:20,65	0,603982	3,773005	-0,131991	-0,946020	-0,079001	-0,648974	0,383948	-4,743396	-0,157162	3,609867	4,667206	28,588788	3,280797	-5,547528	-1,348349	-148,728915	-194,204025	40,939243	0,383948	-4,743396	-0,157162	-368,746711	-25,472696	28,588788	0,383948	-4,743396	-0,157162	-368,746711	-25,472696	28,588788
11:20:20,70	0,603982	3,773005	-0,131991	-0,946020	-0,079001	-0,648974	0,386825	-4,743812	-0,160235	3,708453	4,796690	28,611693	3,279718	-5,550228	-1,351422	-148,707873	-194,127294	40,962148	0,386825	-4,743812	-0,160235	-368,680755	-25,569090	28,611693	0,386825	-4,743812	-0,160235	-368,680755	-25,569090	28,611693
11:20:20,75	0,603982	3,773005	-0,131991	-0,946020	-0,079001	-0,648974	0,386825	-4,743812	-0,160235	3,708453	4,796690	28,611693	3,279745	-5,553903	-1,347504	-148,701653	-194,152904	40,977719	0,386825	-4,743812	-0,160235	-368,680755	-25,569090	28,611693	0,386825	-4,743812	-0,160235	-368,680755	-25,569090	28,611693
11:20:20,80	0,603982	3,773005	-0,131991	-0,946020	-0,079001	-0,648974	0,387604	-4,743688	-0,155540	3,714636	4,872831	28,627437	3,279222	-5,550841	-1,346726	-148,670729	-194,134211	40,977891	0,387604	-4,743688	-0,155540	-368,664911	-25,554111	28,627437	0,387604	-4,743688	-0,155540	-368,664911	-25,554111	28,627437
11:20:20,85	0,603982	3,773005	-0,131991	-0,946020	-0,079001	-0,648974	0,387604	-4,743688	-0,155540	3,714636	4,872831	28,627437	3,279912	-5,552895	-1,348275	-148,640647	-194,101154	40,955172	0,387604	-4,743688	-0,155540	-368,664911	-25,554111	28,627437	0,387604	-4,743688	-0,155540	-368,664911	-25,554111	28,627437
11:20:20,90	0,603982	3,773005	-0,131991	-0,946020	-0,079001	-0,648974	0,387581	-4,741053	-0,159054	3,662406	4,842140	28,607807	3,275194	-5,550000	-1,347155	-148,661504	-194,041264	40,932012	0,387581	-4,741053	-0,159054	-368,510257	-25,582978	28,607807	0,387581	-4,741053	-0,159054	-368,510257	-25,582978	28,607807
11:20:20,95	0,603982	3,773005	-0,131991	-0,946020	-0,079001	-0,648974	0,387581	-4,741053	-0,159054	3,662406	4,842140	28,607807	3,277102	-5,550498	-1,348278	-148,584386	-194,068677	40,936125	0,387581	-4,741053	-0,159054	-368,510257	-25,582978	28,607807	0,387581	-4,741053	-0,159054	-368,510257	-25,582978	28,607807
11:20:21,00	0,603982	3,773005	-0,131991	-0,946020	-0,079001	-0,648974	0,388367	-4,741681	-0,157091	3,710193	4,954515	28,585671	3,277785	-5,551730	-1,347489	-148,567674	-194,006378	40,932559	0,388367	-4,741681	-0,157091	-368,511798	-25,532322	28,585671	0,388367	-4,741681	-0,157091	-368,511798	-25,532322	28,585671
11:20:21,05	0,603982	3,773005	-0,131991	-0,946020	-0,079001	-0,648974	0,385029	-4,739736	-0,159835	3,650930	4,743801	28,584938	3,277087	-5,546634	-1,351022	-148,595580	-194,013831	40,935392	0,385029	-4,739736	-0,159835	-368,418343	-25,480972	28,584938	0,385029	-4,739736	-0,159835	-368,418343	-25,480972	28,584938
11:20:21,10	0,603982	3,773005	-0,131991	-0,946020	-0,079001	-0,648974	0,388967	-4,737870	-0,157257	3,575693	4,978730	28,622095	3,273502	-5,549112	-1,348444	-148,558565	-194,010039	40,972550	0,388967	-4,737870	-0,157257	-368,347104	-25,555166	28,622095	0,388967	-4,737870	-0,157257	-368,347104	-25,555166	28,622095
11:20:21,15	0,603982	3,773005	-0,131991	-0,946020	-0,079001	-0,648974	0,384895	-4,739054	-0,157479	3,652581	4,737314	28,608534	3,276563	-5,546177	-1,348666	-148,576614	-193,981933	40,958988	0,384895	-4,739054	-0,157479	-368,363166	-25,476947	28,608534	0,384895	-4,739054	-0,157479	-368,363166	-25,476947	28,608534
11:20:21,20	0,603982	3,773005	-0,131991	-0,946020	-0,079001	-0,648974	0,384895	-4,739054	-0,157479	3,652581	4,737314	28,608534	3,274255	-5,546097	-1,347123	-148,570560	-193,948654	40,944131	0,384895	-4,739054	-0,157479	-368,363166	-25,476947	28,608534	0,384895	-4,739054	-0,157479	-368,363166	-25,476947	28,608534
11:20:21,25	0,603982	3,773005	-0,131991	-0,946020	-0,079001	-0,648974	0,385980	-4,737015	-0,155936	3,578370	4,782312	28,593676	3,276747	-5,545703	-1,349449	-148,518097	-193,910724	40,917641	0,385980	-4,737015	-0,155936	-368,277269	-25,517083	28,593676	0,385980	-4,737015	-0,155936	-368,277269	-25,517083	28,593676
11:20:21,30	0,603982	3,773005	-0,131991	-0,946020	-0,079001	-0,648974	0,384392	-4,738976	-0,158263	3,739445	4,726240	28,567186	3,273130	-5,545117	-1,347919	-148,560633	-193,901327	40,921755	0,384392	-4,738976	-0,158263	-368,270169	-25,448550	28,567186	0,384392	-4,738976	-0,158263	-368,270169	-25,448550	28,567186
11:20:21,35	0,603982	3,773005	-0,131991	-0,946020	-0,079001	-0,648974	0,385693	-4,735551	-0,156732	3,548220	4,752360	28,571300	3,272633	-5,545416	-1,347897	-148,522383	-193,888947	40,926460	0,385693	-4,735551	-0,156732	-368,192538	-25,524565	28,571300	0,385693	-4,735551	-0,156732	-368,192538	-25,524565	28,571300
11:20:21,40	0,603982	3,773005	-0,131991	-0,946020	-0,079001	-0,648974	0,386201	-4,735270	-0,156710	3,563444	4,805696	28,576005	3,270399	-5,542519	-1,350238	-148,469688	-193,849477	40,904425	0,386201	-4,735270	-0,156710	-368,155239	-25,511083	28,576005	0,386201	-4,735270	-0,156710	-368,155239	-25,511083	28,576005
11:20:21,45	0,603982	3,773005	-0,131991	-0,946020	-0,079001	-0,648974	0,384809	-4,731886	-0,159051	3,448034	4,759215	28,553970	3,275086	-5,545903	-1,351385	-148,502710	-193,802302	40,921817	0,385396	-4,737638	-0,160198	-368,133123	-25,516038	28,571362	0,385396	-4,737638	-0,160198	-368,133123	-25,516038	28,571362
11:20:21,50	0,603982	3,773005	-0,131991	-0,946020	-0,079001	-0,648974	0,385396	-4,737638	-0,160198	3,771463	4,737556	28,571362	3,270918	-5,548250	-1,349048	-148,512797	-193,861437	40,927226	0,385396	-4,737638	-0,160198	-368,133123	-25,516038	28,571362	0,385396	-4,737638	-0,160198	-368,133123	-25,516038	28,571362
11:20:21,55	0,603982	3,773005	-0,131991	-0,946020	-0,079001	-0,648974	0,388259	-4,735338	-0,154728	3,646468	4,948706	28,575261	3,271663	-5,547232	-1,345915	-148,451459	-193,838135	40,925715	0,388259	-4,735338	-0,154728	-368,077586	-25,529593	28,575261	0,388259	-4,735338	-0,154728	-368,077586	-25,529593	28,575261
11:20:21,60	0,603982	3,773005	-0,131991	-0,946020	-0,079001	-0,648974	0,388259	-4,735338	-0,154728	3,646468	4,948706	28,575261	3,273991	-5,548139	-1,350195	-148,467357	-193,816338	40,919759	0,388259	-4,735338	-0,154728	-368,077586	-25,529593	28,575261	0,388259	-4,735338	-0,154728	-368,077586	-25,529593	28,575261
11:20:21,65	0,603982	3,773005	-0,131991	-0,946020	-0,079001	-0,648974	0,387880	-4,737807	-0,159009	3,785793	4,904332	28,569305	3,271556	-5,545551	-1,351007	-148,495123	-193,822157	40,910625	0,386856	-4,734404	-0,159821	-368,060822	-25,538232	28,560170	0,386856	-4,734404	-0,159821	-368,060822	-25,538232	28,560170
11:20:21,70	0,603982	3,773005	-0,131991	-0,946020	-0,079001	-0,648974	0,386856	-4,734404	-0,159821	3,589889	4,829978	28,560170	3,275741	-5,547091	-1,350151	-148,462787	-193,824228	40,978032	0,386856	-4,734404	-0,159821	-368,060822	-25,538232	28,560170	0,386856	-4,734404	-0,159821	-368,060822	-25,538232	28,560170
11:20:21,75	0,603982	3,773005	-0,131991	-0,946020	-0,079001	-0,648974	0,386211	-4,736977	-0,156661	3,769539	4,864355	28,567615	3,274106	-5,546279	-1,347848	-148,413394	-193,816405	40,918069	0,386211	-4,736977	-0,156661	-368,083165	-25,453244	28,567615	0,386211	-4,736977	-0,156661	-368,083165	-25,453244	28,567615
11:20:21,80	0,603982	3,773005	-0,131991	-0,946020	-0,079001	-0,648974	0,386211	-4,736977	-0,156661	3,769539	4,864355	28,567615	3,269818	-5,543659	-1,349871	-148,497913	-193,775427	40,887213	0,386211	-4,736977	-0,156661	-368,083165	-25,453244	28,567615	0,386211	-4,736977	-0,156661	-368,083165	-25,453244	28,567615
11:20:21,85	0,603982	3,773005	-0,131991	-0,946020	-0,079001	-0,648974	0,386087	-4,731953	-0,158684	3,501517	4,764201	28,536759	3,276366	-5,543774	-1,348255	-148,464763	-193,771940	40,935567	0,386087	-4,731953	-0,158684	-367,956799	-25,543630	28,536759	0,386087	-4,731953	-0,158684	-367,956799	-25,543630	28,536759
11:20:21,91	0,603982	3,773005	-0,131991	-0,946020	-0,079001	-0,648974	0,389521	-4,735507	-0,157045	3,722167	5,008267	28,573231	3,268759	-5,545049	-1,347500	-148,453215	-193,760262	40,904789	0,389521	-4,735507	-0,157045	-368,015137	-25,569156	28,573231	0,389521	-4,735507	-0,157045	-368,015137	-25,569156	28,573231
11:20:21,96	0,603982	3,773005	-0,131991	-0,946020	-0,079001	-0,648974	0,389521	-4,735507	-0,157045	3,722167	5,008267	28,573231	3,270555	-5,544590	-1,348638	-148,434333	-193,758482	40,929948	0,389521	-4,735507	-0,157045	-368,015137	-25,569156	28,573231	0,389521	-4,735507	-0,157045	-368,015137	-25,569156	28,573231
11:20:22,01	0,603982	3,773005	-0,131991	-0,946020	-0,079001	-0,648974	0,386525	-4,733057	-0,157452	3,605376	4,833544	28,579494	3,273192	-5,550217	-1,344023	-148,572630	-193,849056	40,910746	0,386525	-4,733057	-0,157452	-367,939582	-25,508637	28,579494	0,386525	-4,733057	-0,157452	-367,939582	-25,508637	28,579494
11:20:22,06	0,603982	3,773005	-0,131991	-0,946020	-0,079001	-0,648974	0,390079	-4,738154	-0,152837	3,722849	4,943891	28,560291	3,609525	-5,788645	-1,345243	-160,248103	-211,755725	43,276292	0,390079	-4,738154	-0,152837	-368,222250	-25,677310	28,560291	0,390079	-4,738154	-0,152837	-368,222250	-25,677310	28,560291
11:20:22,11	0,603959	3,822954	-0,131993	-0,946002	-0,079017	-0,649012	0,428397	-5,148641	-0,154056	3,722812	5,778522	30,925837	3,669756	-5,822783	-1,352114	-162,094925	-214,986033	43,724600	0,428397	-5,148641	-0,154056	-400,445514	-27,850661	30,925837	0,428397	-5,148641	-0,154056	-400,445514	-27,850661	30,925837
11:20:22,16	0,603959	3,822954	-0,131993	-0,946002	-0,079017	-0,649012	0,427846	-5,217872	-0,160928	3,601859	5,765627	31,374145	3,668513	-5,822320	-1,353202	-161,924099	-214,764179	43,730466	0,427846	-5,217872	-0,160928	-406,001060	-27,820298	31,374145	0,427846	-5,217872	-0,160928	-406,001060	-27,820298	31,374145
11:20:22,21	0,603959	3,822954	-0,131993	-0,946002	-0,079017	-0,649012	0,428067	-5,216563	-0,162015	3,811366	5,814101	31,380012	3,666974	-5,816192	-1,350048	-161,851144	-214,650656	43,697354	0,428067	-5,216563	-0,162015	-405,688844	-27,789127	31,380012	0,428067	-5,216563	-0,162015	-405,688844	-27,789127	31,380012
11:20:22,26	0,603959	3,822954	-0,131993	-0,946002	-0,079017	-0,649012	0,423529	-5,212167	-0,158862	3,717538	5,584568	31,346899	3,664157	-5,813268	-1,348942	-161,815523	-214,561912	43,704757	0,423529	-5,212167	-0,158862	-405,437545	-27,662461	31,346899	0,423529	-5,212167	-0,158862	-405,437545	-27,662461	31,346899
11:20:22,31	0,603959	3,822954	-0,131993	-0,946002	-0,079017	-0,649012	0,422405	-5,208266	-0,157755	3,609346	5,512587	31,354302	3,664416	-5,814196	-1,351617	-161,712498	-214,506855	43,697306	0,422405	-5,208266	-0,157755	-405,239501	-27,646194	31,354302	0,422405	-5,208266	-0,157755	-405,239501	-27,646194	31,354302
11:20:22,36	0,603959	3,822954	-0,131993	-0,946002	-0,079017	-0,649012	0,423079	-5,208953	-0,160430	3,744287	5,609355	31,346851	3,657251	-5,815108	-1,346642	-161,784143	-214,481507	43,646002	0,423079	-5,208953	-0,160430	-405,158524	-27,602374	31,346851	0,423079	-5,208953	-0,160430	-405,158524	-27,602374	31,346851
11:20:22,41	0,603959	3,822954	-0,131993	-0,946002	-0,079017	-0,649012	0,427452	-5,203205	-0,155455	3,431512	5,762005	31,295547	3,659188	-5,813980	-1,351256	-161,717525	-214,402036	43,675398	0,427452	-5,203205	-0,155455	-405,020069	-27,792965	31,295547	0,427452	-5,203205	-0,155455	-405,020069	-27,792965	31,295547
11:20:22,46	0,603959	3,822954	-0,131993	-0,946002	-0,079017	-0,649012	0,427106	-5,205961	-0,160077	3,692206	5,754576	31,301031	3,659811	-5,816186	-1,351263	-161,716299	-214,385134	43,651486	0,427106	-5,205961	-0,160077	-404,975719	-27,773226	31,301031	0,427106	-5,205961	-0,160077	-404,975719	-27,773226	31,301031
11:20:22,51	0,603959	3,822954	-0,131993	-0,946002	-0,079017	-0,649012	0,427106	-5,205961	-0,160077	3,692206	5,754576	31,301031	3,661385	-5,816605	-1,352456	-161,791827	-214,422215	43,656855	0,427106	-5,205961	-0,160077	-404,975719	-27,773226	31,301031	0,427106	-5,205961	-0,160077	-404,975719	-27,773226	31,301031
11:20:22,56	0,603959	3,822954	-0,131993	-0,946002	-0,079017	-0,649012	0,426682	-5,207533	-0,161269	3,704094	5,685652	31,306401	4,001264	-6,053772	-1,346353	-173,338815	-231,938304	45,991175	0,426682	-5,207533	-0,161269	-405,087265	-27,808855	31,306401	0,426682	-5,207533	-0,161269	-405,087265	-27,808855	31,306401
11:20:22,61	0,603899	3,873021	-0,131987	-0,945994	-0,079026	-0,649020	0,462134	-5,620460	-0,155167	4,233423	6,287257	33,640721	4,055083	-6,089785	-1,351573	-175,182883	-235,108596	46,438986	0,462134	-5,620460	-0,155167	-436,972690	-29,990288	33,640721	0,462134	-5,620460	-0,155167	-436,972690	-29,990288	33,640721
11:20:22,66	0,603899	3,873021	-0,131987	-0,945994	-0,079026	-0,649020	0,466413	-5,685076	-0,160386	3,925850	6,497881	34,088531	4,049073	-6,087326	-1,351584	-175,053686	-234,856062	46,372403	0,466413	-5,685076	-0,160386	-442,352590	-30,115534	34,088531	0,466413	-5,685076	-0,160386	-442,352590	-30,115534	34,088531
11:20:22,71	0,603899	3,873021	-0,131987	-0,945994	-0,079026	-0,649020	0,467288	-5,678641	-0,160398	3,874560	6,529012	34,021949	4,045902	-6,088039	-1,351502	-174,950469	-234,655275	46,420677	0,467288	-5,678641	-0,160398	-441,898779	-30,153106	34,021949	0,467288	-5,678641	-0,160398	-441,898779	-30,153106	34,021949
11:20:22,76	0,603899	3,873021	-0,131987	-0,945994	-0,079026	-0,649020	0,466260	-5,668432	-0,159189	3,672101	6,459876	34,038167	4,040746	-6,081331	-1,350376	-174,903054	-234,563813	46,388622	0,466260	-5,668432	-0,159189	-441,299829	-30,141533	34,038167	0,466260	-5,668432	-0,159189	-441,299829	-30,141533	34,038167
11:20:22,81	0,603899	3,873021	-0,131987	-0,945994	-0,079026	-0,649020	0,466260	-5,668432	-0,159189	3,672101	6,459876	34,038167	4,043135	-6,083659	-1,349191	-174,908294	-234,525550	46,398938	0,466260	-5,668432	-0,159189	-441,299829	-30,141533	34,038167	0,466260	-5,668432	-0,159189	-441,299829	-30,141533	34,038167
11:20:22,86	0,603899	3,873021	-0,131987	-0,945994	-0,079026	-0,649020	0,467081	-5,671665	-0,158004	3,870743	6,478916	34,048484	4,039869	-6,085743	-1,352291	-174,821900	-234,428698	46,353714	0,467081	-5,671665	-0,158004	-441,354992	-30,186968	34,048484	0,467081	-5,671665	-0,158004	-441,354992	-30,186968	34,048484
11:20:22,91	0,603899	3,873021	-0,131987	-0,945994	-0,079026	-0,649020	0,469585	-5,672141	-0,158766	4,068818	6,619914	33,998798	4,038626	-6,086144	-1,347611	-174,874955	-234,374510	46,406170	0,469585	-5,672141	-0,158766	-441,194237	-30,242528	33,998798	0,469585	-5,672141	-0,158766	-441,194237	-30,242528	33,998798
11:20:22,96	0,603899	3,873021	-0,131987	-0,945994	-0,079026	-0,649020	0,469585	-5,672141	-0,158766	4,068818	6,619914	33,998798	4,032904	-6,085170	-1,351121	-174,814065	-234,309409	46,370160	0,469585	-5,672141	-0,158766	-441,194237	-30,242528	33,998798	0,469585	-5,672141	-0,158766	-441,194237	-30,242528	33,998798
11:20:23,01	0,603899	3,873021	-0,131987	-0,945994	-0,079026	-0,649020	0,469380	-5,669460	-0,160711	4,048356	6,573894	33,993701	4,040076	-6,084546	-1,351897	-174,783395	-234,260143	46,344156	0,469380	-5,669460	-0,160711	-441,004247	-30,272414	33,993701	0,469380	-5,669460	-0,160711	-441,004247	-30,272414	33,993701
11:20:23,06	0,603899	3,873021	-0,131987	-0,945994	-0,079026	-0,649020	0,469380	-5,669460	-0,160711	4,048356	6,573894	33,993701	4,036562	-6,079250	-1,350333	-174,764932	-234,241251	46,382559	0,469380	-5,669460	-0,160711	-441,004247	-30,272414	33,993701	0,469380	-5,669460	-0,160711	-441,004247	-30,272414	33,993701
11:20:23,11	0,603899	3,873021	-0,131987	-0,945994	-0,079026	-0,649020	0,466550	-5,663768	-0,159146	3,777979	6,433305	34,032104	4,034867	-6,088974	-1,349955	-174,769372	-234,229628	46,318025	0,466550	-5,663768	-0,159146	-440,827825	-30,190889	34,032104	0,466550	-5,663768	-0,159146	-440,827825	-30,190889	34,032104
11:20:23,16	0,603899	3,873021	-0,131987	-0,945994	-0,079026	-0,649020	0,475818	-5,667162	-0,158768	3,962324	6,905589	33,967570	4,037322	-6,082849	-1,352642	-174,696393	-234,234107	46,349170	0,475818	-5,667162	-0,158768	-440,909926	-30,446151	33,967570	0,475818	-5,667162	-0,158768	-440,909926	-30,446151	33,967570
11:20:23,21	0,603899	3,873021	-0,131987	-0,945994	-0,079026	-0,649020	0,469287	-5,666226	-0,161455	3,946267	6,631385	33,998715	4,036674	-6,084414	-1,349941	-174,743184	-234,208591	46,343635	0,469287	-5,666226	-0,161455	-440,852513	-30,207620	33,998715	0,469287	-5,666226	-0,161455	-440,852513	-30,207620	33,998715
11:20:23,26	0,603899	3,873021	-0,131987	-0,945994	-0,079026	-0,649020	0,470966	-5,666447	-0,158754	3,956452	6,665444	33,993181	4,035553	-6,079386	-1,351525	-174,720523	-234,158274	46,322305	0,470966	-5,666447	-0,158754	-440,859662	-30,305410	33,993181	0,470966	-5,666447	-0,158754	-440,859662	-30,305410	33,993181
11:20:23,31	0,603899	3,873021	-0,131987	-0,945994	-0,079026	-0,649020	0,467172	-5,662962	-0,160339	3,830134	6,462627	33,971850	4,032106	-6,083321	-1,353044	-174,693252	-234,135744	46,337026	0,467172	-5,662962	-0,160339	-440,712402	-30,210406	33,971850	0,467172	-5,662962	-0,160339	-440,712402	-30,210406	33,971850
11:20:23,36	0,603899	3,873021	-0,131987	-0,945994	-0,079026	-0,649020	0,472304	-5,661944	-0,161858	3,810351	6,741800	33,986572	4,038482	-6,080119	-1,351880	-174,700795	-234,101253	46,345537	0,472304	-5,661944	-0,161858	-440,652281	-30,334029	33,986572	0,472304	-5,661944	-0,161858	-440,652281	-30,334029	33,986572
11:20:23,41	0,603899	3,873021	-0,131987	-0,945994	-0,079026	-0,649020	0,466343	-5,665866	-0,160694	4,040351	6,408069	33,995083	4,036356	-6,080153	-1,351110	-174,668099	-234,031160	46,320765	0,466343	-5,665866	-0,160694	-440,730094	-30,199849	33,995083	0,466343	-5,665866	-0,160694	-440,730094	-30,199849	33,995083
11:20:23,46	0,603899	3,873021	-0,131987	-0,945994	-0,079026	-0,649020	0,467435	-5,664042	-0,159923	4,022566	6,458140	33,970310	4,034547	-6,085681	-1,351860	-174,675917	-234,097513	46,332579	0,467435	-5,664042	-0,159923	-440,604714	-30,235529	33,970310	0,467435	-5,664042	-0,159923	-440,604714	-30,235529	33,970310
11:20:23,51	0,603899	3,873021	-0,131987	-0,945994	-0,079026	-0,649020	0,473127	-5,665239	-0,160673	4,023457	6,780514	33,982124	4,033472	-6,081086	-1,349535	-174,626502	-234,082735	46,321935	0,473127	-5,665239	-0,160673	-440,697817	-30,359952	33,982124	0,473127	-5,665239	-0,160673	-440,697817	-30,359952	33,982124
11:20:23,56	0,603899	3,873021	-0,131987	-0,945994	-0,079026	-0,649020	0,469685	-5,662011	-0,158348	3,893079	6,636936	33,971480	4,033372	-6,079982	-1,351890	-174,678541	-234,043907	46,330138	0,469685	-5,662011	-0,158348	-440,574755	-30,233333	33,971480	0,469685	-5,662011	-0,158348	-440,574755	-30,233333	33,971480
11:20:23,61	0,603899	3,873021	-0,131987	-0,945994	-0,079026	-0,649020	0,468104	-5,659103	-0,158753	3,805364	6,519409	33,969316	4,034041	-6,075896	-1,351888	-174,648945	-233,988404	46,337178	0,468104	-5,659103	-0,158753	-440,434251	-30,226744	33,969316	0,468104	-5,659103	-0,158753	-440,434251	-30,226744	33,969316
11:20:23,66	0,603899	3,873021	-0,131987	-0,945994	-0,079026	-0,649020	0,470126	-5,664408	-0,159894	4,096947	6,624711	33,965483	4,028813	-6,080780	-1,351108	-174,648561	-233,938411	46,322137	0,470126	-5,664408	-0,159894	-440,559102	-30,280178	33,965483	0,470126	-5,664408	-0,159894	-440,559102	-30,280178	33,965483
11:20:23,71	0,603899	3,873021	-0,131987	-0,945994	-0,079026	-0,649020	0,470126	-5,664408	-0,159894	4,096947	6,624711	33,965483	4,030014	-6,079165	-1,350723	-174,618181	-233,989219	46,305875	0,470126	-5,664408	-0,159894	-440,559102	-30,280178	33,965483	0,470126	-5,664408	-0,159894	-440,559102	-30,280178	33,965483
11:20:23,76	0,603899	3,873021	-0,131987	-0,945994	-0,079026	-0,649020	0,469750	-5,658055	-0,159536	3,772556	6,600774	33,955420	4,030654	-6,077661	-1,351477	-174,606175	-233,930299	46,337502	0,468128	-5,657857	-0,160290	-440,322511	-30,250693	33,987047	0,468128	-5,657857	-0,160290	-440,322511	-30,250693	33,987047
11:20:23,81	0,603899	3,873021	-0,131987	-0,945994	-0,079026	-0,649020	0,468128	-5,657857	-0,160290	3,819274	6,497368	33,987047	4,033684	-6,074933	-1,351884	-174,577007	-233,888604	46,305798	0,468128	-5,657857	-0,160290	-440,322511	-30,250693	33,987047	0,468128	-5,657857	-0,160290	-440,322511	-30,250693	33,987047
11:20:23,86	0,603899	3,873021	-0,131987	-0,945994	-0,079026	-0,649020	0,464251	-5,659118	-0,160697	3,935518	6,300147	33,955343	4,032485	-6,078371	-1,351451	-174,587043	-233,899249	46,353030	0,464251	-5,659118	-0,160697	-440,305223	-30,143525	33,955343	0,464251	-5,659118	-0,160697	-440,305223	-30,143525	33,955343
11:20:23,91	0,603899	3,873021	-0,131987	-0,945994	-0,079026	-0,649020	0,467827	-5,659798	-0,160264	3,956680	6,482766	34,002576	4,030106	-6,079984	-1,347591	-174,610991	-233,904737	46,325876	0,467827	-5,659798	-0,160264	-440,337500	-30,241675	34,002576	0,467827	-5,659798	-0,160264	-440,337500	-30,241675	34,002576
11:20:23,96	0,603899	3,873021	-0,131987	-0,945994	-0,079026	-0,649020	0,470414	-5,658544	-0,156405	3,874724	6,599272	33,975422	4,034301	-6,078847	-1,349537	-174,571925	-233,910435	46,298299	0,470414	-5,658544	-0,156405	-440,320985	-30,328216	33,975422	0,470414	-5,658544	-0,156405	-440,320985	-30,328216	33,975422
11:20:24,01	0,603899	3,873021	-0,131987	-0,945994	-0,079026	-0,649020	0,467331	-5,661609	-0,158350	4,048707	6,475659	33,947844	4,028463	-6,080563	-1,351843	-174,563084	-233,854748	46,329202	0,467331	-5,661609	-0,158350	-440,387611	-30,209845	33,947844	0,467331	-5,661609	-0,158350	-440,387611	-30,209845	33,947844
11:20:24,06	0,603899	3,873021	-0,131987	-0,945994	-0,079026	-0,649020	0,471736	-5,657411	-0,160656	3,883068	6,684538	33,978748	4,031850	-6,078082	-1,351385	-174,560250	-233,858766	46,298226	0,471736	-5,657411	-0,160656	-440,223722	-30,346768	33,978748	0,471736	-5,657411	-0,160656	-440,223722	-30,346768	33,978748
11:20:24,12	0,603899	3,873021	-0,131987	-0,945994	-0,079026	-0,649020	0,467895	-5,659104	-0,160198	3,969005	6,489247	33,947771	4,030895	-6,078035	-1,349907	-174,523027	-233,868707	46,303736	0,467895	-5,659104	-0,160198	-440,270631	-30,240507	33,947771	0,467895	-5,659104	-0,160198	-440,270631	-30,240507	33,947771
11:20:24,17	0,603899	3,873021	-0,131987	-0,945994	-0,079026	-0,649020	0,468331	-5,658253	-0,158721	3,934791	6,549126	33,953281	4,036313	-6,077024	-1,353778	-174,527435	-233,862459	46,324380	0,468331	-5,658253	-0,158721	-440,238096	-30,214854	33,953281	0,468331	-5,658253	-0,158721	-440,238096	-30,214854	33,953281
11:20:24,22	0,603899	3,873021	-0,131987	-0,945994	-0,079026	-0,649020	0,464747	-5,662440	-0,162591	4,155684	6,355821	33,973926	4,032711	-6,084611	-1,348684	-174,736061	-233,909701	46,295938	0,464747	-5,662440	-0,162591	-440,345824	-30,126822	33,973926	0,464747	-5,662440	-0,162591	-440,345824	-30,126822	33,973926
11:20:24,27	0,603899	3,873021	-0,131987	-0,945994	-0,079026	-0,649020	0,473118	-5,663114	-0,157498	4,045532	6,634080	33,945484	4,369678	-6,299203	-1,347127	-185,638481	-251,603560	48,572676	0,473118	-5,663114	-0,157498	-440,508925	-30,505719	33,945484	0,473118	-5,663114	-0,157498	-440,508925	-30,505719	33,945484
11:20:24,32	0,603971	3,922992	-0,131980	-0,946015	-0,079007	-0,649014	0,490476	-6,062232	-0,155940	4,025115	6,941852	36,222222	4,427894	-6,340054	-1,348475	-187,542996	-255,042512	49,126472	0,490476	-6,062232	-0,155940	-471,860076	-31,560542	36,222222	0,490476	-6,062232	-0,155940	-471,860076	-31,560542	36,222222
11:20:24,37	0,603971	3,922992	-0,131980	-0,946015	-0,079007	-0,649014	0,496747	-6,133074	-0,157289	3,778445	7,338028	36,776018	4,424546	-6,338997	-1,347116	-187,430943	-254,741726	49,070720	0,496747	-6,133074	-0,157289	-477,667876	-31,656587	36,776018	0,496747	-6,133074	-0,157289	-477,667876	-31,656587	36,776018
11:20:24,42	0,603971	3,922992	-0,131980	-0,946015	-0,079007	-0,649014	0,497506	-6,129646	-0,155929	3,916679	7,324143	36,720265	4,422712	-6,334639	-1,347677	-187,356107	-254,611132	49,084495	0,497506	-6,129646	-0,155929	-477,260507	-31,730052	36,720265	0,497506	-6,129646	-0,155929	-477,260507	-31,730052	36,720265
11:20:24,47	0,603971	3,922992	-0,131980	-0,946015	-0,079007	-0,649014	0,494648	-6,125878	-0,156490	3,871286	7,175060	36,734040	4,421094	-6,335961	-1,348483	-187,345839	-254,463782	49,035828	0,494648	-6,125878	-0,156490	-477,010153	-31,654813	36,734040	0,494648	-6,125878	-0,156490	-477,010153	-31,654813	36,734040
11:20:24,52	0,603971	3,922992	-0,131980	-0,946015	-0,079007	-0,649014	0,496602	-6,125139	-0,157297	3,965572	7,211882	36,685373	4,417787	-6,336469	-1,346886	-187,263285	-254,405720	49,044911	0,496602	-6,125139	-0,157297	-476,857813	-31,771375	36,685373	0,496602	-6,125139	-0,157297	-476,857813	-31,771375	36,685373
11:20:24,57	0,603971	3,922992	-0,131980	-0,946015	-0,079007	-0,649014	0,498695	-6,122528	-0,155699	3,921394	7,363180	36,694456	4,417777	-6,334810	-1,351962	-187,290617	-254,302162	49,042152	0,498695	-6,122528	-0,155699	-476,697077	-31,784377	36,694456	0,498695	-6,122528	-0,155699	-476,697077	-31,784377	36,694456
11:20:24,62	0,603971	3,922992	-0,131980	-0,946015	-0,079007	-0,649014	0,497263	-6,121690	-0,160775	3,953832	7,213293	36,691697	4,417944	-6,335264	-1,349203	-187,207285	-254,337778	49,038437	0,497263	-6,121690	-0,160775	-476,598851	-31,821891	36,691697	0,497263	-6,121690	-0,160775	-476,598851	-31,821891	36,691697
11:20:24,67	0,603971	3,922992	-0,131980	-0,946015	-0,079007	-0,649014	0,499379	-6,122444	-0,158791	4,058110	7,359037	36,695517	4,412653	-6,333732	-1,350038	-187,234593	-254,242816	48,997974	0,499379	-6,122444	-0,158791	-476,553762	-31,842185	36,695517	0,499379	-6,122444	-0,158791	-476,553762	-31,842185	36,695517
11:20:24,72	0,603971	3,922992	-0,131980	-0,946015	-0,079007	-0,649014	0,499379	-6,122444	-0,158791	4,058110	7,359037	36,695517	4,416697	-6,339980	-1,342711	-187,546152	-254,308557	49,067061	0,499379	-6,122444	-0,158791	-476,553762	-31,842185	36,695517	0,499379	-6,122444	-0,158791	-476,553762	-31,842185	36,695517
11:20:24,77	0,603971	3,922992	-0,131980	-0,946015	-0,079007	-0,649014	0,502281	-6,123340	-0,151524	3,906322	7,256097	36,716607	4,764244	-6,556127	-1,334140	-197,910332	-272,504006	51,347390	0,502281	-6,123340	-0,151524	-476,775881	-32,172956	36,716607	0,502281	-6,123340	-0,151524	-476,775881	-32,172956	36,716607
11:20:24,82	0,603959	3,972997	-0,131992	-0,946016	-0,078999	-0,649023	0,515696	-6,532398	-0,142953	4,237524	8,075779	38,996935	4,820513	-6,600327	-1,341124	-199,788394	-275,675243	51,872113	0,515696	-6,532398	-0,142953	-508,555715	-32,406375	38,996935	0,515696	-6,532398	-0,142953	-508,555715	-32,406375	38,996935
11:20:24,87	0,603959	3,972997	-0,131992	-0,946016	-0,078999	-0,649023	0,524383	-6,602517	-0,148548	4,570315	8,516515	39,441524	4,820626	-6,598710	-1,339735	-199,576551	-275,368020	51,791978	0,524383	-6,602517	-0,148548	-513,727297	-32,647558	39,441524	0,524383	-6,602517	-0,148548	-513,727297	-32,647558	39,441524
11:20:24,92	0,603959	3,972997	-0,131992	-0,946016	-0,078999	-0,649023	0,524383	-6,602517	-0,148548	4,570315	8,516515	39,441524	4,817311	-6,597037	-1,342456	-199,518750	-275,219423	51,773250	0,524383	-6,602517	-0,148548	-513,727297	-32,647558	39,441524	0,524383	-6,602517	-0,148548	-513,727297	-32,647558	39,441524
11:20:24,97	0,603959	3,972997	-0,131992	-0,946016	-0,078999	-0,649023	0,524592	-6,598810	-0,151269	4,535139	8,503129	39,422795	4,808736	-6,593179	-1,338542	-199,427592	-275,118298	51,791641	0,524592	-6,598810	-0,151269	-513,471472	-32,677331	39,422795	0,524592	-6,598810	-0,151269	-513,471472	-32,677331	39,422795
11:20:25,02	0,603959	3,972997	-0,131992	-0,946016	-0,078999	-0,649023	0,525539	-6,589454	-0,147356	4,181789	8,580739	39,441187	4,813026	-6,594634	-1,342409	-199,378352	-275,033084	51,772518	0,525539	-6,589454	-0,147356	-513,090385	-32,674035	39,441187	0,525539	-6,589454	-0,147356	-513,090385	-32,674035	39,441187
11:20:25,07	0,603959	3,972997	-0,131992	-0,946016	-0,078999	-0,649023	0,524653	-6,593898	-0,151223	4,511259	8,534752	39,422063	4,813156	-6,588655	-1,341629	-199,334644	-274,939346	51,785196	0,524653	-6,593898	-0,151223	-513,109715	-32,650546	39,422063	0,524653	-6,593898	-0,151223	-513,109715	-32,650546	39,422063
11:20:25,12	0,603959	3,972997	-0,131992	-0,946016	-0,078999	-0,649023	0,519411	-6,591021	-0,150442	4,464707	8,253109	39,434741	4,806726	-6,589580	-1,339704	-199,338798	-274,884261	51,770048	0,523426	-6,585914	-0,148517	-512,749496	-32,658182	39,419593	0,523426	-6,585914	-0,148517	-512,749496	-32,658182	39,419593
11:20:25,17	0,603959	3,972997	-0,131992	-0,946016	-0,078999	-0,649023	0,523426	-6,585914	-0,148517	4,244789	8,430783	39,419593	4,811038	-6,585222	-1,343981	-199,257208	-274,822125	51,736433	0,523426	-6,585914	-0,148517	-512,749496	-32,658182	39,419593	0,523426	-6,585914	-0,148517	-512,749496	-32,658182	39,419593
11:20:25,22	0,603959	3,972997	-0,131992	-0,946016	-0,078999	-0,649023	0,517496	-6,587469	-0,152794	4,420244	8,162007	39,385978	4,805149	-6,586316	-1,338147	-199,296303	-274,737042	51,768747	0,517496	-6,587469	-0,152794	-512,696092	-32,461443	39,385978	0,517496	-6,587469	-0,152794	-512,696092	-32,461443	39,385978
11:20:25,27	0,603959	3,972997	-0,131992	-0,946016	-0,078999	-0,649023	0,521388	-6,582916	-0,146961	4,237635	8,287984	39,418292	4,805258	-6,589868	-1,340684	-199,206858	-274,728946	51,765892	0,521388	-6,582916	-0,146961	-512,521306	-32,640975	39,418292	0,521388	-6,582916	-0,146961	-512,521306	-32,640975	39,418292
11:20:25,32	0,603959	3,972997	-0,131992	-0,946016	-0,078999	-0,649023	0,524410	-6,584788	-0,149497	4,386676	8,518528	39,415438	4,805266	-6,586658	-1,342811	-199,247165	-274,708032	51,738062	0,524410	-6,584788	-0,149497	-512,519161	-32,647639	39,415438	0,524410	-6,584788	-0,149497	-512,519161	-32,647639	39,415438
11:20:25,37	0,603959	3,972997	-0,131992	-0,946016	-0,078999	-0,649023	0,521626	-6,583190	-0,151624	4,301530	8,328386	39,387608	4,806572	-6,589526	-1,340462	-199,226565	-274,635278	51,728862	0,521626	-6,583190	-0,151624	-512,478851	-32,619221	39,387608	0,521626	-6,583190	-0,151624	-512,478851	-32,619221	39,387608
11:20:25,42	0,603959	3,972997	-0,131992	-0,946016	-0,078999	-0,649023	0,523457	-6,585754	-0,149275	4,508197	8,405077	39,378407	4,805462	-6,582786	-1,341268	-199,184516	-274,617479	51,706073	0,523457	-6,585754	-0,149275	-512,473507	-32,686287	39,378407	0,523457	-6,585754	-0,149275	-512,473507	-32,686287	39,378407
11:20:25,47	0,603959	3,972997	-0,131992	-0,946016	-0,078999	-0,649023	0,525118	-6,580894	-0,149260	4,346091	8,562205	39,348888	4,801533	-6,588534	-1,340447	-199,119966	-274,592193	51,699342	0,525118	-6,580894	-0,149260	-512,254106	-32,659519	39,348888	0,525118	-6,580894	-0,149260	-512,254106	-32,659519	39,348888
11:20:25,52	0,603959	3,972997	-0,131992	-0,946016	-0,078999	-0,649023	0,525118	-6,580894	-0,149260	4,346091	8,562205	39,348888	4,802082	-6,589812	-1,344304	-199,137636	-274,568845	51,741285	0,525118	-6,580894	-0,149260	-512,254106	-32,659519	39,348888	0,525118	-6,580894	-0,149260	-512,254106	-32,659519	39,348888
11:20:25,57	0,603959	3,972997	-0,131992	-0,946016	-0,078999	-0,649023	0,525949	-6,582009	-0,153117	4,415433	8,578491	39,390831	4,803882	-6,585385	-1,343149	-199,117501	-274,557546	51,736860	0,525949	-6,582009	-0,153117	-512,272258	-32,708543	39,390831	0,525949	-6,582009	-0,153117	-512,272258	-32,708543	39,390831
11:20:25,62	0,603959	3,972997	-0,131992	-0,946016	-0,078999	-0,649023	0,521215	-6,581354	-0,151962	4,401219	8,344099	39,386406	4,804567	-6,587574	-1,338876	-199,104784	-274,514592	51,711074	0,521215	-6,581354	-0,151962	-512,235043	-32,571298	39,386406	0,521215	-6,581354	-0,151962	-512,235043	-32,571298	39,386406
11:20:25,67	0,603959	3,972997	-0,131992	-0,946016	-0,078999	-0,649023	0,522769	-6,583042	-0,147690	4,532567	8,414413	39,360619	4,800975	-6,585191	-1,341598	-199,105109	-274,550808	51,730686	0,522769	-6,583042	-0,147690	-512,236225	-32,622927	39,360619	0,522769	-6,583042	-0,147690	-512,236225	-32,622927	39,360619
11:20:25,72	0,603959	3,972997	-0,131992	-0,946016	-0,078999	-0,649023	0,522501	-6,578739	-0,150411	4,277305	8,418325	39,380231	4,804196	-6,586369	-1,341998	-199,092874	-274,498418	51,696525	0,522501	-6,578739	-0,150411	-512,153732	-32,598009	39,380231	0,522501	-6,578739	-0,150411	-512,153732	-32,598009	39,380231
11:20:25,77	0,603959	3,972997	-0,131992	-0,946016	-0,078999	-0,649023	0,521911	-6,582118	-0,150811	4,504496	8,372021	39,346070	4,803456	-6,585839	-1,339646	-199,085913	-274,457526	51,722931	0,521822	-6,581212	-0,148459	-512,128884	-32,610020	39,372477	0,521822	-6,581212	-0,148459	-512,128884	-32,610020	39,372477
11:20:25,82	0,603959	3,972997	-0,131992	-0,946016	-0,078999	-0,649023	0,521822	-6,581212	-0,148459	4,496285	8,352974	39,372477	4,803413	-6,585549	-1,340824	-199,113178	-274,428370	51,724898	0,521822	-6,581212	-0,148459	-512,128884	-32,610020	39,372477	0,521822	-6,581212	-0,148459	-512,128884	-32,610020	39,372477
11:20:25,87	0,603959	3,972997	-0,131992	-0,946016	-0,078999	-0,649023	0,521592	-6,581030	-0,149638	4,498402	8,302842	39,374444	4,798183	-6,583377	-1,343580	-199,074723	-274,427588	51,677172	0,521592	-6,581030	-0,149638	-512,112427	-32,642124	39,374444	0,521592	-6,581030	-0,149638	-512,112427	-32,642124	39,374444
11:20:25,92	0,603959	3,972997	-0,131992	-0,946016	-0,078999	-0,649023	0,522326	-6,575414	-0,152394	4,226314	8,373944	39,326717	4,801842	-6,585072	-1,339656	-199,043022	-274,381608	51,690847	0,521965	-6,579431	-0,148469	-511,994484	-32,614625	39,340393	0,521965	-6,579431	-0,148469	-511,994484	-32,614625	39,340393
11:20:25,97	0,603959	3,972997	-0,131992	-0,946016	-0,078999	-0,649023	0,521965	-6,579431	-0,148469	4,490841	8,359600	39,340393	4,799419	-6,582967	-1,342011	-199,067538	-274,371210	51,692759	0,521965	-6,579431	-0,148469	-511,994484	-32,614625	39,340393	0,521965	-6,579431	-0,148469	-511,994484	-32,614625	39,340393
11:20:26,02	0,603959	3,972997	-0,131992	-0,946016	-0,078999	-0,649023	0,521353	-6,576280	-0,150824	4,323739	8,301377	39,342304	4,803080	-6,585714	-1,338456	-199,017691	-274,377066	51,714347	0,521901	-6,580824	-0,147269	-512,014807	-32,593284	39,363892	0,521901	-6,580824	-0,147269	-512,014807	-32,593284	39,363892
11:20:26,07	0,603959	3,972997	-0,131992	-0,946016	-0,078999	-0,649023	0,521460	-6,575045	-0,148895	4,271051	8,322889	39,316651	4,798296	-6,582442	-1,340082	-199,047916	-274,369197	51,667106	0,521460	-6,575045	-0,148895	-511,869944	-32,611683	39,316651	0,521460	-6,575045	-0,148895	-511,869944	-32,611683	39,316651
11:20:26,13	0,603959	3,972997	-0,131992	-0,946016	-0,078999	-0,649023	0,522868	-6,575749	-0,151217	4,253588	8,399554	39,335886	4,801998	-6,583666	-1,339086	-199,024374	-274,357830	51,670311	0,522868	-6,575749	-0,151217	-511,942722	-32,645549	39,335886	0,522868	-6,575749	-0,151217	-511,942722	-32,645549	39,335886
11:20:26,18	0,603959	3,972997	-0,131992	-0,946016	-0,078999	-0,649023	0,522868	-6,575749	-0,151217	4,253588	8,399554	39,335886	4,794813	-6,584437	-1,341613	-199,028749	-274,356503	51,681884	0,522868	-6,575749	-0,151217	-511,942722	-32,645549	39,335886	0,522868	-6,575749	-0,151217	-511,942722	-32,645549	39,335886
11:20:26,23	0,603959	3,972997	-0,131992	-0,946016	-0,078999	-0,649023	0,524929	-6,573026	-0,150426	4,186677	8,513580	39,331430	4,806224	-6,592514	-1,341060	-199,314975	-274,468336	51,747091	0,524929	-6,573026	-0,150426	-511,795882	-32,693385	39,331430	0,524929	-6,573026	-0,150426	-511,795882	-32,693385	39,331430
11:20:26,28	0,603959	3,972997	-0,131992	-0,946016	-0,078999	-0,649023	0,526218	-6,586946	-0,149874	4,670561	8,388636	39,396637	5,127483	-6,809283	-1,326412	-210,168436	-291,636932	53,932246	0,526218	-6,586946	-0,149874	-512,404728	-32,919503	39,396637	0,526218	-6,586946	-0,149874	-512,404728	-32,919503	39,396637
11:20:26,33	0,603977	4,023021	-0,131987	-0,946008	-0,079008	-0,649017	0,563334	-7,052617	-0,135407	4,099444	9,764098	42,151199	5,190948	-6,857492	-1,326594	-212,188245	-295,656363	54,501654	0,563334	-7,052617	-0,135407	-549,531000	-34,457631	42,151199	0,563334	-7,052617	-0,135407	-549,531000	-34,457631	42,151199
11:20:26,38	0,603977	4,023021	-0,131987	-0,946008	-0,079008	-0,649017	0,563334	-7,052617	-0,135407	4,099444	9,764098	42,151199	5,192539	-6,851631	-1,328521	-212,066733	-295,405904	54,481674	0,563334	-7,052617	-0,135407	-549,531000	-34,457631	42,151199	0,563334	-7,052617	-0,135407	-549,531000	-34,457631	42,151199
11:20:26,43	0,603977	4,023021	-0,131987	-0,946008	-0,079008	-0,649017	0,558425	-7,048583	-0,138090	4,387183	9,447783	42,122743	5,189909	-6,851224	-1,329277	-211,992362	-295,194952	54,473197	0,558425	-7,048583	-0,138090	-548,926549	-34,388617	42,122743	0,558425	-7,048583	-0,138090	-548,926549	-34,388617	42,122743
11:20:26,48	0,603977	4,023021	-0,131987	-0,946008	-0,079008	-0,649017	0,558425	-7,048583	-0,138090	4,387183	9,447783	42,122743	5,178239	-6,848409	-1,325180	-211,987790	-295,085530	54,401097	0,558425	-7,048583	-0,138090	-548,926549	-34,388617	42,122743	0,558425	-7,048583	-0,138090	-548,926549	-34,388617	42,122743
11:20:26,53	0,603977	4,023021	-0,131987	-0,946008	-0,079008	-0,649017	0,561822	-7,037069	-0,133993	3,885499	9,573672	42,050643	5,178980	-6,843802	-1,326990	-211,936553	-294,970057	54,443733	0,561822	-7,037069	-0,133993	-548,524378	-34,529389	42,050643	0,561822	-7,037069	-0,133993	-548,524378	-34,529389	42,050643
11:20:26,58	0,603977	4,023021	-0,131987	-0,946008	-0,079008	-0,649017	0,560980	-7,041783	-0,136129	4,335582	9,555209	42,089184	5,182743	-6,850037	-1,327316	-211,863389	-294,920739	54,439639	0,560980	-7,041783	-0,136129	-548,444407	-34,481727	42,089184	0,560980	-7,041783	-0,136129	-548,444407	-34,481727	42,089184
11:20:26,63	0,603977	4,023021	-0,131987	-0,946008	-0,079008	-0,649017	0,561208	-7,037276	-0,137725	4,177849	9,553068	42,038551	5,178726	-6,847981	-1,328912	-211,837213	-294,847366	54,389005	0,561208	-7,037276	-0,137725	-548,248341	-34,501796	42,038551	0,561208	-7,037276	-0,137725	-548,248341	-34,501796	42,038551
11:20:26,68	0,603977	4,023021	-0,131987	-0,946008	-0,079008	-0,649017	0,561208	-7,037276	-0,137725	4,177849	9,553068	42,038551	5,176469	-6,843768	-1,327362	-211,801138	-294,794849	54,389609	0,561208	-7,037276	-0,137725	-548,248341	-34,501796	42,038551	0,561208	-7,037276	-0,137725	-548,248341	-34,501796	42,038551
11:20:26,73	0,603977	4,023021	-0,131987	-0,946008	-0,079008	-0,649017	0,558688	-7,033215	-0,136175	4,030172	9,427002	42,039154	5,188857	-6,856379	-1,328636	-212,298706	-295,119373	54,452397	0,558688	-7,033215	-0,136175	-548,077193	-34,430030	42,039154	0,558688	-7,033215	-0,136175	-548,077193	-34,430030	42,039154
11:20:26,78	0,603977	4,023021	-0,131987	-0,946008	-0,079008	-0,649017	0,563416	-7,050249	-0,137449	4,386112	9,404199	42,101942	5,511042	-7,093713	-1,310298	-223,515309	-311,992571	56,736052	0,563416	-7,050249	-0,137449	-549,058425	-34,823957	42,101942	0,563416	-7,050249	-0,137449	-549,058425	-34,823957	42,101942
11:20:26,83	0,603964	4,072992	-0,131990	-0,946029	-0,078998	-0,649012	0,613394	-7,531266	-0,122581	5,150054	10,767354	44,825219	5,580441	-7,140170	-1,313767	-225,493312	-315,501736	57,175674	0,613394	-7,531266	-0,122581	-586,054313	-37,384040	44,825219	0,613394	-7,531266	-0,122581	-586,054313	-37,384040	44,825219
11:20:26,88	0,603964	4,072992	-0,131990	-0,946029	-0,078998	-0,649012	0,613394	-7,531266	-0,122581	5,150054	10,767354	44,825219	5,571422	-7,129907	-1,310324	-225,313154	-315,212041	57,199140	0,613394	-7,531266	-0,122581	-586,054313	-37,384040	44,825219	0,613394	-7,531266	-0,122581	-586,054313	-37,384040	44,825219
11:20:26,93	0,603964	4,072992	-0,131990	-0,946029	-0,078998	-0,649012	0,609015	-7,518323	-0,119137	4,818011	10,550844	44,848685	5,565328	-7,128737	-1,312046	-225,191047	-315,034804	57,179505	0,611049	-7,512461	-0,120860	-585,000485	-37,293611	44,829050	0,611049	-7,512461	-0,120860	-585,000485	-37,293611	44,829050
11:20:26,98	0,603964	4,072992	-0,131990	-0,946029	-0,078998	-0,649012	0,611049	-7,512461	-0,120860	4,727723	10,673751	44,829050	5,568502	-7,125991	-1,314416	-225,128286	-314,902441	57,103130	0,611049	-7,512461	-0,120860	-585,000485	-37,293611	44,829050	0,611049	-7,512461	-0,120860	-585,000485	-37,293611	44,829050
11:20:27,03	0,603964	4,072992	-0,131990	-0,946029	-0,078998	-0,649012	0,607084	-7,513837	-0,123229	4,945272	10,455719	44,752675	5,560461	-7,132871	-1,315915	-225,080760	-314,800233	57,123798	0,607084	-7,513837	-0,123229	-584,890932	-37,200357	44,752675	0,607084	-7,513837	-0,123229	-584,890932	-37,200357	44,752675
11:20:27,08	0,603964	4,072992	-0,131990	-0,946029	-0,078998	-0,649012	0,615170	-7,510059	-0,122350	4,913536	10,904017	44,806444	5,559421	-7,124554	-1,315936	-225,043634	-314,659221	57,124155	0,615170	-7,510059	-0,122350	-584,626099	-37,386847	44,806444	0,615170	-7,510059	-0,122350	-584,626099	-37,386847	44,806444
11:20:27,13	0,603964	4,072992	-0,131990	-0,946029	-0,078998	-0,649012	0,615170	-7,510059	-0,122350	4,913536	10,904017	44,806444	5,561350	-7,127235	-1,313141	-224,964978	-314,692849	57,154420	0,615170	-7,510059	-0,122350	-584,626099	-37,386847	44,806444	0,615170	-7,510059	-0,122350	-584,626099	-37,386847	44,806444
11:20:27,18	0,603964	4,072992	-0,131990	-0,946029	-0,078998	-0,649012	0,608823	-7,506562	-0,124293	4,887718	10,527257	44,827952	5,561332	-7,123859	-1,315479	-224,984265	-314,615219	57,178406	0,608823	-7,506562	-0,124293	-584,377389	-37,265322	44,827952	0,608823	-7,506562	-0,124293	-584,377389	-37,265322	44,827952
11:20:27,23	0,603964	4,072992	-0,131990	-0,946029	-0,078998	-0,649012	0,608823	-7,506562	-0,124293	4,887718	10,527257	44,827952	5,559139	-7,124894	-1,314333	-224,943729	-314,546290	57,125671	0,608823	-7,506562	-0,124293	-584,377389	-37,265322	44,827952	0,608823	-7,506562	-0,124293	-584,377389	-37,265322	44,827952
11:20:27,28	0,603964	4,072992	-0,131990	-0,946029	-0,078998	-0,649012	0,610816	-7,505180	-0,123147	4,895812	10,631529	44,775217	5,553977	-7,126463	-1,312037	-224,916720	-314,483562	57,061894	0,610816	-7,505180	-0,123147	-584,260802	-37,317494	44,775217	0,610816	-7,505180	-0,123147	-584,260802	-37,317494	44,775217
11:20:27,33	0,603964	4,072992	-0,131990	-0,946029	-0,078998	-0,649012	0,614755	-7,501494	-0,120851	4,771971	10,828403	44,711440	5,554715	-7,126010	-1,315045	-224,830082	-314,482968	57,145415	0,614755	-7,501494	-0,120851	-584,095295	-37,429861	44,711440	0,614755	-7,501494	-0,120851	-584,095295	-37,429861	44,711440
11:20:27,38	0,603964	4,072992	-0,131990	-0,946029	-0,078998	-0,649012	0,612041	-7,497378	-0,123138	4,644300	10,718947	44,757873	5,551769	-7,122055	-1,314325	-224,846137	-314,424612	57,108328	0,612041	-7,497378	-0,123138	-583,899887	-37,326299	44,757873	0,612041	-7,497378	-0,123138	-583,899887	-37,326299	44,757873
11:20:27,43	0,603964	4,072992	-0,131990	-0,946029	-0,078998	-0,649012	0,612041	-7,497378	-0,123138	4,644300	10,718947	44,757873	5,555390	-7,129677	-1,313143	-224,847128	-314,381671	57,079418	0,612041	-7,497378	-0,123138	-583,899887	-37,326299	44,757873	0,612041	-7,497378	-0,123138	-583,899887	-37,326299	44,757873
11:20:27,48	0,603964	4,072992	-0,131990	-0,946029	-0,078998	-0,649012	0,611171	-7,500444	-0,124295	4,908245	10,647644	44,742626	5,554860	-7,122834	-1,315481	-224,816425	-314,321092	57,093080	0,611171	-7,500444	-0,124295	-583,876632	-37,329255	44,742626	0,611171	-7,500444	-0,124295	-583,876632	-37,329255	44,742626
11:20:27,53	0,603964	4,072992	-0,131990	-0,946029	-0,078998	-0,649012	0,611171	-7,500444	-0,124295	4,908245	10,647644	44,742626	5,548422	-7,125933	-1,313960	-224,824615	-314,288644	57,048099	0,611171	-7,500444	-0,124295	-583,876632	-37,329255	44,742626	0,611171	-7,500444	-0,124295	-583,876632	-37,329255	44,742626
11:20:27,58	0,603964	4,072992	-0,131990	-0,946029	-0,078998	-0,649012	0,617073	-7,496419	-0,122773	4,722914	10,931253	44,697645	5,553121	-7,124424	-1,314704	-224,818030	-314,296848	57,088019	0,617073	-7,496419	-0,122773	-583,745944	-37,508986	44,697645	0,617073	-7,496419	-0,122773	-583,745944	-37,508986	44,697645
11:20:27,63	0,603964	4,072992	-0,131990	-0,946029	-0,078998	-0,649012	0,613107	-7,501716	-0,122731	5,042296	10,742512	44,723654	5,554993	-7,125147	-1,313918	-224,787523	-314,259342	57,074109	0,613107	-7,501716	-0,122731	-583,842401	-37,386424	44,723654	0,613107	-7,501716	-0,122731	-583,842401	-37,386424	44,723654
11:20:27,68	0,603964	4,072992	-0,131990	-0,946029	-0,078998	-0,649012	0,613107	-7,501716	-0,122731	5,042296	10,742512	44,723654	5,553883	-7,122632	-1,314263	-224,765309	-314,189257	57,134659	0,613107	-7,501716	-0,122731	-583,842401	-37,386424	44,723654	0,613107	-7,501716	-0,122731	-583,842401	-37,386424	44,723654
11:20:27,74	0,603964	4,072992	-0,131990	-0,946029	-0,078998	-0,649012	0,611484	-7,499497	-0,123076	4,998742	10,642278	44,784204	5,549166	-7,123471	-1,313533	-224,780148	-314,181104	57,085237	0,611484	-7,499497	-0,123076	-583,711812	-37,359202	44,784204	0,611484	-7,499497	-0,123076	-583,711812	-37,359202	44,784204
11:20:27,78	0,603964	4,072992	-0,131990	-0,946029	-0,078998	-0,649012	0,614570	-7,495832	-0,122346	4,807762	10,785824	44,734782	5,547428	-7,121250	-1,313928	-224,758587	-314,186304	57,080273	0,614570	-7,495832	-0,122346	-583,615026	-37,457910	44,734782	0,614570	-7,495832	-0,122346	-583,615026	-37,457910	44,734782
11:20:27,83	0,603964	4,072992	-0,131990	-0,946029	-0,078998	-0,649012	0,616383	-7,494332	-0,124283	4,759856	10,943666	44,700638	5,546961	-7,124292	-1,315469	-224,710062	-314,186844	57,051092	0,616383	-7,494332	-0,124283	-583,545216	-37,442387	44,700638	0,616383	-7,494332	-0,124283	-583,545216	-37,442387	44,700638
11:20:27,88	0,603964	4,072992	-0,131990	-0,946029	-0,078998	-0,649012	0,615525	-7,493247	-0,122278	4,759184	10,899346	44,773450	5,546450	-7,123006	-1,313464	-224,681925	-314,138710	57,123904	0,615525	-7,493247	-0,122278	-583,460706	-37,419348	44,773450	0,615525	-7,493247	-0,122278	-583,460706	-37,419348	44,773450
11:20:27,93	0,603964	4,072992	-0,131990	-0,946029	-0,078998	-0,649012	0,609454	-7,496543	-0,122720	4,938006	10,578630	44,712579	5,552340	-7,119396	-1,313907	-224,682566	-314,129767	57,063033	0,609454	-7,496543	-0,122720	-583,540629	-37,263495	44,712579	0,609454	-7,496543	-0,122720	-583,540629	-37,263495	44,712579
11:20:27,98	0,603964	4,072992	-0,131990	-0,946029	-0,078998	-0,649012	0,609454	-7,496543	-0,122720	4,938006	10,578630	44,712579	5,552374	-7,122320	-1,315434	-224,684991	-314,084203	57,084400	0,609454	-7,496543	-0,122720	-583,540629	-37,263495	44,712579	0,609454	-7,496543	-0,122720	-583,540629	-37,263495	44,712579
11:20:28,04	0,603964	4,072992	-0,131990	-0,946029	-0,078998	-0,649012	0,611969	-7,498034	-0,124248	5,053796	10,684540	44,733945	5,552974	-7,119964	-1,316994	-224,668628	-314,090276	57,080594	0,611969	-7,498034	-0,124248	-583,541899	-37,355031	44,733945	0,611969	-7,498034	-0,124248	-583,541899	-37,355031	44,733945
11:20:28,09	0,603964	4,072992	-0,131990	-0,946029	-0,078998	-0,649012	0,612954	-7,492615	-0,123881	4,812376	10,766639	44,696906	5,547188	-7,120463	-1,315067	-224,638034	-314,064657	57,047361	0,612954	-7,492615	-0,123881	-583,357870	-37,350233	44,696906	0,612954	-7,492615	-0,123881	-583,357870	-37,350233	44,696906
11:20:28,14	0,603964	4,072992	-0,131990	-0,946029	-0,078998	-0,649012	0,612954	-7,492615	-0,123881	4,812376	10,766639	44,696906	5,556328	-7,126135	-1,309759	-224,833614	-314,147543	57,068450	0,612954	-7,492615	-0,123881	-583,357870	-37,350233	44,696906	0,612954	-7,492615	-0,123881	-583,357870	-37,350233	44,696906
11:20:28,19	0,603964	4,072992	-0,131990	-0,946029	-0,078998	-0,649012	0,613295	-7,503366	-0,118572	5,201883	10,656460	44,717995	5,891762	-7,377799	-1,307066	-236,844769	-332,209024	59,464325	0,613295	-7,503366	-0,118572	-583,812357	-37,487216	44,717995	0,613295	-7,503366	-0,118572	-583,812357	-37,487216	44,717995
11:20:28,24	0,604060	4,123006	-0,132003	-0,946002	-0,079006	-0,649006	0,663526	-7,919693	-0,115880	5,203587	11,897243	47,113870	5,949004	-7,412576	-1,298801	-238,756252	-335,396451	59,924229	0,663526	-7,919693	-0,115880	-616,492279	-40,189552	47,113870	0,663526	-7,919693	-0,115880	-616,492279	-40,189552	47,113870
11:20:28,29	0,604060	4,123006	-0,132003	-0,946002	-0,079006	-0,649006	0,665023	-7,986654	-0,107614	4,969467	11,913393	47,573775	5,939440	-7,409710	-1,300914	-238,589368	-334,989391	59,892005	0,665023	-7,986654	-0,107614	-621,982899	-40,290894	47,573775	0,665023	-7,986654	-0,107614	-621,982899	-40,290894	47,573775
11:20:28,34	0,604060	4,123006	-0,132003	-0,946002	-0,079006	-0,649006	0,667322	-7,976939	-0,109727	4,900216	11,973964	47,541551	5,931046	-7,408616	-1,294919	-238,553560	-334,803059	59,853908	0,667322	-7,976939	-0,109727	-621,289467	-40,410836	47,541551	0,667322	-7,976939	-0,109727	-621,289467	-40,410836	47,541551
11:20:28,39	0,604060	4,123006	-0,132003	-0,946002	-0,079006	-0,649006	0,670572	-7,969122	-0,103732	4,673000	12,080796	47,503454	5,930203	-7,410934	-1,301466	-238,434800	-334,677881	59,850502	0,673001	-7,969551	-0,110279	-620,746637	-40,583229	47,500047	0,673001	-7,969551	-0,110279	-620,746637	-40,583229	47,500047
11:20:28,44	0,604060	4,123006	-0,132003	-0,946002	-0,079006	-0,649006	0,668261	-7,969025	-0,107176	4,945259	11,979740	47,492449	5,932118	-7,406567	-1,298362	-238,398386	-334,572486	59,842903	0,668261	-7,969025	-0,107176	-620,623220	-40,478779	47,492449	0,668261	-7,969025	-0,107176	-620,623220	-40,478779	47,492449
11:20:28,49	0,604060	4,123006	-0,132003	-0,946002	-0,079006	-0,649006	0,672961	-7,967923	-0,104807	5,006348	12,221892	47,492646	5,928813	-7,410085	-1,295993	-238,341111	-334,468832	59,843100	0,672961	-7,967923	-0,104807	-620,475607	-40,605543	47,492646	0,672961	-7,967923	-0,104807	-620,475607	-40,605543	47,492646
11:20:28,54	0,604060	4,123006	-0,132003	-0,946002	-0,079006	-0,649006	0,672961	-7,967923	-0,104807	5,006348	12,221892	47,492646	5,926461	-7,406046	-1,297566	-238,357313	-334,374183	59,857139	0,672961	-7,967923	-0,104807	-620,475607	-40,605543	47,492646	0,672961	-7,967923	-0,104807	-620,475607	-40,605543	47,492646
11:20:28,59	0,604060	4,123006	-0,132003	-0,946002	-0,079006	-0,649006	0,670639	-7,963866	-0,106380	4,869242	12,039808	47,506684	5,924327	-7,406586	-1,296767	-238,274827	-334,327957	59,837456	0,670639	-7,963866	-0,106380	-620,294224	-40,605374	47,506684	0,670639	-7,963866	-0,106380	-620,294224	-40,605374	47,506684
11:20:28,64	0,604060	4,123006	-0,132003	-0,946002	-0,079006	-0,649006	0,672173	-7,962288	-0,105580	4,868468	12,167907	47,487001	5,931713	-7,407613	-1,301085	-238,399121	-334,320143	59,837890	0,672173	-7,962288	-0,105580	-620,171134	-40,597708	47,487001	0,672173	-7,962288	-0,105580	-620,171134	-40,597708	47,487001
11:20:28,69	0,604060	4,123006	-0,132003	-0,946002	-0,079006	-0,649006	0,669370	-7,969198	-0,109898	5,172422	11,910587	47,487435	6,260821	-7,642947	-1,282328	-249,793744	-352,320432	62,259705	0,669370	-7,969198	-0,109898	-620,409637	-40,634970	47,487435	0,669370	-7,969198	-0,109898	-620,409637	-40,634970	47,487435
11:20:28,74	0,603963	4,173012	-0,131982	-0,946003	-0,079007	-0,649015	0,708621	-8,371881	-0,091142	4,825910	13,083773	49,909250	6,323729	-7,681164	-1,278284	-251,437676	-355,242054	62,600015	0,708621	-8,371881	-0,091142	-652,366740	-42,543013	49,909250	0,708621	-8,371881	-0,091142	-652,366740	-42,543013	49,909250
11:20:28,79	0,603963	4,173012	-0,131982	-0,946003	-0,079007	-0,649015	0,710264	-8,445469	-0,087097	5,300346	13,206294	50,249560	6,316143	-7,675536	-1,278253	-251,249500	-354,864974	62,575748	0,710264	-8,445469	-0,087097	-657,668997	-42,549409	50,249560	0,710264	-8,445469	-0,087097	-657,668997	-42,549409	50,249560
11:20:28,84	0,603963	4,173012	-0,131982	-0,946003	-0,079007	-0,649015	0,711904	-8,431892	-0,091277	5,307065	13,278621	50,224359	6,311151	-7,675795	-1,282464	-251,092515	-354,618329	62,574814	0,711904	-8,431892	-0,091277	-656,596456	-42,605809	50,224359	0,711904	-8,431892	-0,091277	-656,596456	-42,605809	50,224359
11:20:28,89	0,603963	4,173012	-0,131982	-0,946003	-0,079007	-0,649015	0,711904	-8,431892	-0,091277	5,307065	13,278621	50,224359	6,309255	-7,675996	-1,280919	-251,032634	-354,464370	62,528574	0,711904	-8,431892	-0,091277	-656,596456	-42,605809	50,224359	0,711904	-8,431892	-0,091277	-656,596456	-42,605809	50,224359
11:20:28,94	0,603963	4,173012	-0,131982	-0,946003	-0,079007	-0,649015	0,713025	-8,430350	-0,089732	5,390149	13,311828	50,178119	6,302884	-7,672819	-1,280176	-251,030067	-354,312256	62,512957	0,713459	-8,423244	-0,088989	-656,070998	-42,745995	50,162503	0,713459	-8,423244	-0,088989	-656,070998	-42,745995	50,162503
11:20:28,99	0,603963	4,173012	-0,131982	-0,946003	-0,079007	-0,649015	0,713459	-8,423244	-0,088989	5,153671	13,260575	50,162503	6,303131	-7,675665	-1,280509	-250,947167	-354,237538	62,519167	0,713459	-8,423244	-0,088989	-656,070998	-42,745995	50,162503	0,713459	-8,423244	-0,088989	-656,070998	-42,745995	50,162503
11:20:29,04	0,603963	4,173012	-0,131982	-0,946003	-0,079007	-0,649015	0,715801	-8,424881	-0,089322	5,344931	13,416745	50,168713	6,300371	-7,675691	-1,279703	-250,885208	-354,169190	62,524594	0,715801	-8,424881	-0,089322	-656,008209	-42,773600	50,168713	0,715801	-8,424881	-0,089322	-656,008209	-42,773600	50,168713
11:20:29,09	0,603963	4,173012	-0,131982	-0,946003	-0,079007	-0,649015	0,717203	-8,422504	-0,088516	5,311519	13,509155	50,174139	6,301517	-7,666679	-1,280969	-250,829097	-354,097333	62,537103	0,717203	-8,422504	-0,088516	-655,855059	-42,791279	50,174139	0,717203	-8,422504	-0,088516	-655,855059	-42,791279	50,174139
11:20:29,14	0,603963	4,173012	-0,131982	-0,946003	-0,079007	-0,649015	0,708826	-8,418991	-0,089782	5,219098	13,086221	50,186649	6,298484	-7,671586	-1,281495	-250,893921	-354,075785	62,501189	0,714592	-8,418817	-0,090308	-655,680820	-42,776327	50,150734	0,714592	-8,418817	-0,090308	-655,680820	-42,776327	50,150734
11:20:29,19	0,603963	4,173012	-0,131982	-0,946003	-0,079007	-0,649015	0,714592	-8,418817	-0,090308	5,196330	13,319116	50,150734	6,297954	-7,668975	-1,279527	-250,825776	-353,983407	62,508602	0,714592	-8,418817	-0,090308	-655,680820	-42,776327	50,150734	0,714592	-8,418817	-0,090308	-655,680820	-42,776327	50,150734
11:20:29,24	0,603963	4,173012	-0,131982	-0,946003	-0,079007	-0,649015	0,712595	-8,417053	-0,088340	5,218671	13,228135	50,158148	6,298935	-7,668000	-1,279342	-250,817706	-353,876367	62,495192	0,712595	-8,417053	-0,088340	-655,519998	-42,710599	50,158148	0,712595	-8,417053	-0,088340	-655,519998	-42,710599	50,158148
11:20:29,29	0,603963	4,173012	-0,131982	-0,946003	-0,079007	-0,649015	0,711261	-8,417415	-0,088156	5,334215	13,112232	50,144737	6,300272	-7,668315	-1,282820	-250,751493	-353,842864	62,478504	0,711261	-8,417415	-0,088156	-655,432848	-42,721777	50,144737	0,711261	-8,417415	-0,088156	-655,432848	-42,721777	50,144737
11:20:29,34	0,603963	4,173012	-0,131982	-0,946003	-0,079007	-0,649015	0,711759	-8,412608	-0,088174	5,241849	13,155236	50,084427	6,294523	-7,666028	-1,279360	-250,724077	-353,748459	62,434881	0,711759	-8,412608	-0,088174	-655,147882	-42,717830	50,084427	0,711759	-8,412608	-0,088174	-655,147882	-42,717830	50,084427
11:20:29,39	0,603963	4,173012	-0,131982	-0,946003	-0,079007	-0,649015	0,711759	-8,412608	-0,088174	5,241849	13,155236	50,084427	6,293327	-7,667896	-1,280515	-250,738423	-353,733340	62,450267	0,711759	-8,412608	-0,088174	-655,147882	-42,717830	50,084427	0,711759	-8,412608	-0,088174	-655,147882	-42,717830	50,084427
11:20:29,44	0,603963	4,173012	-0,131982	-0,946003	-0,079007	-0,649015	0,718583	-8,412548	-0,090479	5,267454	13,508180	50,085055	6,291059	-7,671908	-1,281666	-250,711360	-353,722614	62,435510	0,718583	-8,412548	-0,090479	-655,117544	-42,900579	50,085055	0,718583	-8,412548	-0,090479	-655,117544	-42,900579	50,085055
11:20:29,49	0,603963	4,173012	-0,131982	-0,946003	-0,079007	-0,649015	0,713867	-8,412555	-0,091226	5,273353	13,287526	50,129642	6,293423	-7,667827	-1,282413	-250,687308	-353,730125	62,480097	0,713867	-8,412555	-0,091226	-655,112215	-42,751016	50,129642	0,713867	-8,412555	-0,091226	-655,112215	-42,751016	50,129642
11:20:29,54	0,603963	4,173012	-0,131982	-0,946003	-0,079007	-0,649015	0,718648	-8,411467	-0,092341	5,312470	13,553126	50,145487	6,290090	-7,671424	-1,283527	-250,624779	-353,655726	62,495942	0,718648	-8,411467	-0,092341	-654,987686	-42,860779	50,145487	0,718648	-8,411467	-0,092341	-654,987686	-42,860779	50,145487
11:20:29,59	0,603963	4,173012	-0,131982	-0,946003	-0,079007	-0,649015	0,715039	-8,414181	-0,087721	5,469693	13,352538	50,091044	6,294246	-7,669655	-1,278907	-250,627905	-353,635363	62,441499	0,715039	-8,414181	-0,087721	-655,043547	-42,778012	50,091044	0,715039	-8,414181	-0,087721	-655,043547	-42,778012	50,091044
11:20:29,64	0,603963	4,173012	-0,131982	-0,946003	-0,079007	-0,649015	0,715039	-8,414181	-0,087721	5,469693	13,352538	50,091044	6,288906	-7,665828	-1,283228	-250,638913	-353,608706	62,420515	0,715039	-8,414181	-0,087721	-655,043547	-42,778012	50,091044	0,715039	-8,414181	-0,087721	-655,043547	-42,778012	50,091044
11:20:29,69	0,603963	4,173012	-0,131982	-0,946003	-0,079007	-0,649015	0,713966	-8,410995	-0,093158	5,385960	13,314463	50,081219	6,292022	-7,667133	-1,284345	-250,571592	-353,573235	62,431674	0,713966	-8,410995	-0,093158	-654,877145	-42,731882	50,081219	0,713966	-8,410995	-0,093158	-654,877145	-42,731882	50,081219
11:20:29,74	0,603963	4,173012	-0,131982	-0,946003	-0,079007	-0,649015	0,713966	-8,410995	-0,093158	5,385960	13,314463	50,081219	6,289627	-7,667198	-1,281641	-250,600082	-353,559338	62,430343	0,713966	-8,410995	-0,093158	-654,877145	-42,731882	50,081219	0,713966	-8,410995	-0,093158	-654,877145	-42,731882	50,081219
11:20:29,79	0,603963	4,173012	-0,131982	-0,946003	-0,079007	-0,649015	0,715220	-8,408953	-0,090455	5,277592	13,348054	50,079888	6,292072	-7,667157	-1,281995	-250,554674	-353,563426	62,444924	0,715220	-8,408953	-0,090455	-654,825255	-42,796738	50,079888	0,715220	-8,408953	-0,090455	-654,825255	-42,796738	50,079888
11:20:29,84	0,603963	4,173012	-0,131982	-0,946003	-0,079007	-0,649015	0,713962	-8,411050	-0,090808	5,405785	13,323990	50,094470	6,293817	-7,665697	-1,282396	-250,576737	-353,516297	62,447423	0,713962	-8,411050	-0,090808	-654,861654	-42,722023	50,094470	0,713962	-8,411050	-0,090808	-654,861654	-42,722023	50,094470
11:20:29,89	0,603963	4,173012	-0,131982	-0,946003	-0,079007	-0,649015	0,711825	-8,411831	-0,091209	5,476182	13,170183	50,096969	6,290226	-7,664381	-1,281236	-250,604728	-353,500438	62,471313	0,711825	-8,411831	-0,091209	-654,852569	-42,708059	50,096969	0,711825	-8,411831	-0,091209	-654,852569	-42,708059	50,096969
11:20:29,94	0,603963	4,173012	-0,131982	-0,946003	-0,079007	-0,649015	0,712481	-8,408063	-0,090049	5,279968	13,172124	50,120858	6,290996	-7,665753	-1,282802	-250,543122	-353,457767	62,409942	0,712481	-8,408063	-0,090049	-654,752970	-42,757612	50,120858	0,712481	-8,408063	-0,090049	-654,752970	-42,757612	50,120858
11:20:29,99	0,603963	4,173012	-0,131982	-0,946003	-0,079007	-0,649015	0,713284	-8,409416	-0,091615	5,418100	13,245910	50,059488	6,283333	-7,667648	-1,282402	-250,551583	-353,449212	62,432680	0,713284	-8,409416	-0,091615	-654,721077	-42,746882	50,059488	0,713284	-8,409416	-0,091615	-654,721077	-42,746882	50,059488
11:20:30,04	0,603963	4,173012	-0,131982	-0,946003	-0,079007	-0,649015	0,718757	-8,403727	-0,091215	5,125437	13,518893	50,082226	6,289365	-7,666462	-1,283181	-250,501237	-353,404448	62,396528	0,718757	-8,403727	-0,091215	-654,567133	-42,903518	50,082226	0,718757	-8,403727	-0,091215	-654,567133	-42,903518	50,082226
11:20:30,09	0,603963	4,173012	-0,131982	-0,946003	-0,079007	-0,649015	0,715852	-8,404922	-0,090040	5,272483	13,361097	50,079467	6,287209	-7,663131	-1,281762	-250,535149	-353,402847	62,431717	0,715852	-8,404922	-0,090040	-654,513897	-42,833286	50,079467	0,715852	-8,404922	-0,090040	-654,513897	-42,833286	50,079467
11:20:30,15	0,603963	4,173012	-0,131982	-0,946003	-0,079007	-0,649015	0,715852	-8,404922	-0,090040	5,272483	13,361097	50,079467	6,287955	-7,661445	-1,282426	-250,532287	-353,387369	62,416816	0,715852	-8,404922	-0,090040	-654,513897	-42,833286	50,079467	0,715852	-8,404922	-0,090040	-654,513897	-42,833286	50,079467
11:20:30,20	0,603963	4,173012	-0,131982	-0,946003	-0,079007	-0,649015	0,711073	-8,404628	-0,091239	5,235515	13,105149	50,066362	6,285878	-7,660968	-1,281427	-250,480598	-353,357196	62,428468	0,711073	-8,404628	-0,091239	-654,527814	-42,714120	50,066362	0,711073	-8,404628	-0,091239	-654,527814	-42,714120	50,066362
11:20:30,25	0,603963	4,173012	-0,131982	-0,946003	-0,079007	-0,649015	0,711700	-8,402591	-0,090240	5,181552	13,167388	50,078013	6,298274	-7,671930	-1,279199	-250,743068	-353,838776	62,447201	0,711700	-8,402591	-0,090240	-654,421851	-42,701036	50,078013	0,711700	-8,402591	-0,090240	-654,421851	-42,701036	50,078013
11:20:30,30	0,603963	4,173012	-0,131982	-0,946003	-0,079007	-0,649015	0,714994	-8,418808	-0,088012	5,476523	13,352201	50,096746	6,630158	-7,892903	-1,256016	-261,184611	-371,409675	64,738842	0,714994	-8,418808	-0,088012	-655,399889	-42,774863	50,096746	0,714994	-8,418808	-0,088012	-655,399889	-42,774863	50,096746
11:20:30,35	0,603901	4,222991	-0,131986	-0,945995	-0,079014	-0,648995	0,740421	-8,816713	-0,064829	5,730006	14,417178	52,388387	6,705977	-7,936504	-1,260135	-263,270325	-375,215779	65,287059	0,740421	-8,816713	-0,064829	-686,381997	-43,705846	52,388387	0,740421	-8,816713	-0,064829	-686,381997	-43,705846	52,388387
11:20:30,40	0,603901	4,222991	-0,131986	-0,945995	-0,079014	-0,648995	0,740855	-8,892921	-0,069319	5,709511	14,520073	52,910390	6,695938	-7,931382	-1,260506	-263,106694	-374,899457	65,260844	0,740855	-8,892921	-0,069319	-692,384773	-43,637033	52,910390	0,740855	-8,892921	-0,069319	-692,384773	-43,637033	52,910390
11:20:30,45	0,603901	4,222991	-0,131986	-0,945995	-0,079014	-0,648995	0,740855	-8,892921	-0,069319	5,709511	14,520073	52,910390	6,685763	-7,932407	-1,259340	-262,992967	-374,686554	65,205734	0,746829	-8,884621	-0,068153	-691,923587	-43,803318	52,855279	0,746829	-8,884621	-0,068153	-691,923587	-43,803318	52,855279
11:20:30,50	0,603901	4,222991	-0,131986	-0,945995	-0,079014	-0,648995	0,737869	-8,882535	-0,072043	5,622920	14,364257	52,830110	6,687933	-7,928750	-1,262019	-262,852790	-374,513221	65,193013	0,737869	-8,882535	-0,072043	-691,656066	-43,558437	52,830110	0,737869	-8,882535	-0,072043	-691,656066	-43,558437	52,830110
11:20:30,55	0,603901	4,222991	-0,131986	-0,945995	-0,079014	-0,648995	0,737869	-8,882535	-0,072043	5,622920	14,364257	52,830110	6,684566	-7,927425	-1,262392	-262,807642	-374,403410	65,200753	0,737869	-8,882535	-0,072043	-691,656066	-43,558437	52,830110	0,737869	-8,882535	-0,072043	-691,656066	-43,558437	52,830110
11:20:30,60	0,603901	4,222991	-0,131986	-0,945995	-0,079014	-0,648995	0,743114	-8,881094	-0,071206	5,673627	14,648512	52,850299	6,680557	-7,926518	-1,262819	-262,792503	-374,300739	65,155136	0,743114	-8,881094	-0,071206	-691,492245	-43,685937	52,850299	0,743114	-8,881094	-0,071206	-691,492245	-43,685937	52,850299
11:20:30,65	0,603901	4,222991	-0,131986	-0,945995	-0,079014	-0,648995	0,744333	-8,877168	-0,071632	5,565982	14,673649	52,804682	6,683188	-7,927601	-1,260843	-262,718822	-374,168544	65,143170	0,744333	-8,877168	-0,071632	-691,291732	-43,756452	52,804682	0,744333	-8,877168	-0,071632	-691,291732	-43,756452	52,804682
11:20:30,70	0,603901	4,222991	-0,131986	-0,945995	-0,079014	-0,648995	0,746498	-8,877573	-0,071155	5,822955	14,807905	52,828130	6,679825	-7,928595	-1,262342	-262,655767	-374,107243	65,178585	0,746498	-8,877573	-0,071155	-691,066509	-43,792159	52,828130	0,746498	-8,877573	-0,071155	-691,066509	-43,792159	52,828130
11:20:30,75	0,603901	4,222991	-0,131986	-0,945995	-0,079014	-0,648995	0,746498	-8,877573	-0,071155	5,822955	14,807905	52,828130	6,690097	-7,930456	-1,255486	-263,008447	-374,380778	65,175620	0,746498	-8,877573	-0,071155	-691,066509	-43,792159	52,828130	0,746498	-8,877573	-0,071155	-691,066509	-43,792159	52,828130
11:20:30,80	0,603901	4,222991	-0,131986	-0,945995	-0,079014	-0,648995	0,742973	-8,887399	-0,064300	5,920680	14,455979	52,825166	7,026476	-8,143266	-1,241803	-272,740088	-392,194835	67,445409	0,742973	-8,887399	-0,064300	-691,740126	-43,867428	52,825166	0,742973	-8,887399	-0,064300	-691,740126	-43,867428	52,825166
11:20:30,85	0,604045	4,272999	-0,132001	-0,945997	-0,079003	-0,649004	0,759082	-9,285117	-0,050616	6,308775	15,772823	55,094954	7,079040	-8,168941	-1,238717	-274,344769	-395,341496	67,869206	0,759082	-9,285117	-0,050616	-722,572892	-43,815128	55,094954	0,759082	-9,285117	-0,050616	-722,572892	-43,815128	55,094954
11:20:30,90	0,604045	4,272999	-0,132001	-0,945997	-0,079003	-0,649004	0,755035	-9,343476	-0,047530	5,816034	15,746023	55,518751	7,069518	-8,165274	-1,235160	-274,029943	-394,817563	67,797119	0,755035	-9,343476	-0,047530	-727,646844	-43,524250	55,518751	0,755035	-9,343476	-0,047530	-727,646844	-43,524250	55,518751
11:20:30,95	0,604045	4,272999	-0,132001	-0,945997	-0,079003	-0,649004	0,757343	-9,329805	-0,046590	6,038404	15,957008	55,457956	7,066047	-8,164103	-1,237777	-273,799315	-394,578753	67,808410	0,757343	-9,329805	-0,046590	-726,351270	-43,494388	55,457956	0,757343	-9,329805	-0,046590	-726,351270	-43,494388	55,457956
11:20:31,00	0,604045	4,272999	-0,132001	-0,945997	-0,079003	-0,649004	0,755247	-9,320928	-0,042742	5,876409	15,791891	55,395732	7,059408	-8,157851	-1,233928	-273,698167	-394,291235	67,746187	0,755247	-9,320928	-0,042742	-725,816477	-43,495025	55,395732	0,755247	-9,320928	-0,042742	-725,816477	-43,495025	55,395732
11:20:31,05	0,604045	4,272999	-0,132001	-0,945997	-0,079003	-0,649004	0,755247	-9,320928	-0,042742	5,876409	15,791891	55,395732	7,056836	-8,158294	-1,237386	-273,582251	-394,112765	67,732926	0,755247	-9,320928	-0,042742	-725,816477	-43,495025	55,395732	0,755247	-9,320928	-0,042742	-725,816477	-43,495025	55,395732
11:20:31,10	0,604045	4,272999	-0,132001	-0,945997	-0,079003	-0,649004	0,756917	-9,318923	-0,046199	5,984662	15,889865	55,382471	7,051327	-8,159502	-1,239295	-273,458058	-393,966429	67,707296	0,760718	-9,314756	-0,048108	-725,251563	-43,594451	55,356841	0,760718	-9,314756	-0,048108	-725,251563	-43,594451	55,356841
11:20:31,15	0,604045	4,272999	-0,132001	-0,945997	-0,079003	-0,649004	0,754745	-9,313641	-0,047358	6,095268	15,766088	55,314700	7,053347	-8,153771	-1,238545	-273,398961	-393,773674	67,665155	0,754745	-9,313641	-0,047358	-725,025528	-43,481363	55,314700	0,754745	-9,313641	-0,047358	-725,025528	-43,481363	55,314700
11:20:31,20	0,604045	4,272999	-0,132001	-0,945997	-0,079003	-0,649004	0,757316	-9,307960	-0,047727	5,922160	15,943444	55,296239	7,047142	-8,153158	-1,238914	-273,300017	-393,689599	67,646693	0,757316	-9,307960	-0,047727	-724,752707	-43,505851	55,296239	0,757316	-9,307960	-0,047727	-724,752707	-43,505851	55,296239
11:20:31,25	0,604045	4,272999	-0,132001	-0,945997	-0,079003	-0,649004	0,757654	-9,307073	-0,046548	6,021343	15,949216	55,279579	7,046205	-8,153008	-1,237734	-273,237610	-393,557862	67,630034	0,757654	-9,307073	-0,046548	-724,583919	-43,526639	55,279579	0,757654	-9,307073	-0,046548	-724,583919	-43,526639	55,279579
11:20:31,30	0,604045	4,272999	-0,132001	-0,945997	-0,079003	-0,649004	0,757654	-9,307073	-0,046548	6,021343	15,949216	55,279579	7,038481	-8,149604	-1,238430	-273,210849	-393,497140	67,627663	0,758568	-9,298682	-0,047243	-724,295586	-43,558050	55,277209	0,758568	-9,298682	-0,047243	-724,295586	-43,558050	55,277209
11:20:31,35	0,604045	4,272999	-0,132001	-0,945997	-0,079003	-0,649004	0,757338	-9,303179	-0,046528	6,000412	15,943518	55,263797	7,042991	-8,150786	-1,237715	-273,137510	-393,405992	67,614252	0,757338	-9,303179	-0,046528	-724,299148	-43,507502	55,263797	0,757338	-9,303179	-0,046528	-724,299148	-43,507502	55,263797
11:20:31,40	0,604045	4,272999	-0,132001	-0,945997	-0,079003	-0,649004	0,756293	-9,297349	-0,050032	5,864028	15,844585	55,260904	7,038464	-8,146967	-1,241219	-273,092750	-393,239249	67,611359	0,756293	-9,297349	-0,050032	-723,977865	-43,524424	55,260904	0,756293	-9,297349	-0,050032	-723,977865	-43,524424	55,260904
11:20:31,45	0,604045	4,272999	-0,132001	-0,945997	-0,079003	-0,649004	0,761447	-9,301093	-0,049216	6,070609	16,124711	55,264394	7,039130	-8,153302	-1,240403	-273,076313	-393,235027	67,614849	0,761447	-9,301093	-0,049216	-724,065215	-43,648879	55,264394	0,761447	-9,301093	-0,049216	-724,065215	-43,648879	55,264394
11:20:31,50	0,604045	4,272999	-0,132001	-0,945997	-0,079003	-0,649004	0,755112	-9,298216	-0,050784	6,001286	15,791324	55,263561	7,039806	-8,146377	-1,241971	-273,039592	-393,163526	67,614015	0,755112	-9,298216	-0,050784	-723,908692	-43,484943	55,263561	0,755112	-9,298216	-0,050784	-723,908692	-43,484943	55,263561
11:20:31,55	0,604045	4,272999	-0,132001	-0,945997	-0,079003	-0,649004	0,755112	-9,298216	-0,050784	6,001286	15,791324	55,263561	7,036090	-8,145567	-1,238863	-272,967771	-393,110288	67,579461	0,755112	-9,298216	-0,050784	-723,908692	-43,484943	55,263561	0,755112	-9,298216	-0,050784	-723,908692	-43,484943	55,263561
11:20:31,60	0,604045	4,272999	-0,132001	-0,945997	-0,079003	-0,649004	0,755710	-9,292825	-0,046908	5,887071	15,842453	55,210627	7,034837	-8,144200	-1,238095	-272,939192	-393,029630	67,561081	0,755710	-9,292825	-0,046908	-723,599653	-43,480804	55,210627	0,755710	-9,292825	-0,046908	-723,599653	-43,480804	55,210627
11:20:31,65	0,604045	4,272999	-0,132001	-0,945997	-0,079003	-0,649004	0,755710	-9,292825	-0,046908	5,887071	15,842453	55,210627	7,033690	-8,146826	-1,240794	-272,889374	-392,944199	67,546192	0,758558	-9,293144	-0,049608	-723,509237	-43,555846	55,195737	0,758558	-9,293144	-0,049608	-723,509237	-43,555846	55,195737
11:20:31,70	0,604045	4,272999	-0,132001	-0,945997	-0,079003	-0,649004	0,758558	-9,293144	-0,049608	6,002603	15,990974	55,195737	7,028636	-8,147269	-1,240408	-272,857303	-392,912981	67,529941	0,758558	-9,293144	-0,049608	-723,509237	-43,555846	55,195737	0,758558	-9,293144	-0,049608	-723,509237	-43,555846	55,195737
11:20:31,76	0,604045	4,272999	-0,132001	-0,945997	-0,079003	-0,649004	0,761469	-9,288989	-0,049222	5,829586	16,154491	55,179487	7,032217	-8,141835	-1,242733	-272,838954	-392,841603	67,554259	0,761469	-9,288989	-0,049222	-723,356044	-43,620813	55,179487	0,761469	-9,288989	-0,049222	-723,356044	-43,620813	55,179487
11:20:31,80	0,604045	4,272999	-0,132001	-0,945997	-0,079003	-0,649004	0,754973	-9,289373	-0,051546	5,920558	15,796888	55,203804	7,031729	-8,144975	-1,240386	-272,807740	-392,838762	67,537516	0,757936	-9,290520	-0,049199	-723,307563	-43,521373	55,187061	0,757936	-9,290520	-0,049199	-723,307563	-43,521373	55,187061
11:20:31,85	0,604045	4,272999	-0,132001	-0,945997	-0,079003	-0,649004	0,755989	-9,290941	-0,048003	6,136693	15,854269	55,209322	7,033067	-8,143499	-1,239190	-272,767726	-392,727323	67,559777	0,755989	-9,290941	-0,048003	-723,202214	-43,490841	55,209322	0,755989	-9,290941	-0,048003	-723,202214	-43,490841	55,209322
11:20:31,90	0,604045	4,272999	-0,132001	-0,945997	-0,079003	-0,649004	0,755989	-9,290941	-0,048003	6,136693	15,854269	55,209322	7,029634	-8,140943	-1,240366	-272,716271	-392,721439	67,535713	0,755989	-9,290941	-0,048003	-723,202214	-43,490841	55,209322	0,755989	-9,290941	-0,048003	-723,202214	-43,490841	55,209322
11:20:31,95	0,604045	4,272999	-0,132001	-0,945997	-0,079003	-0,649004	0,757637	-9,285259	-0,049560	5,906655	15,968475	55,190876	7,027989	-8,139403	-1,240735	-272,681410	-392,639005	67,552699	0,757637	-9,285259	-0,049560	-722,986142	-43,506030	55,190876	0,757637	-9,285259	-0,049560	-722,986142	-43,506030	55,190876
11:20:32,00	0,604045	4,272999	-0,132001	-0,945997	-0,079003	-0,649004	0,756033	-9,285200	-0,050337	5,983132	15,905162	55,163914	7,028073	-8,140667	-1,241523	-272,653156	-392,626057	67,514369	0,756033	-9,285200	-0,050337	-722,905088	-43,443428	55,163914	0,756033	-9,285200	-0,050337	-722,905088	-43,443428	55,163914
11:20:32,05	0,604045	4,272999	-0,132001	-0,945997	-0,079003	-0,649004	0,752830	-9,285427	-0,048805	6,033166	15,717217	55,145704	7,029871	-8,138006	-1,239991	-272,652549	-392,582230	67,496159	0,752830	-9,285427	-0,048805	-722,872830	-43,379935	55,145704	0,752830	-9,285427	-0,048805	-722,872830	-43,379935	55,145704
11:20:32,10	0,604045	4,272999	-0,132001	-0,945997	-0,079003	-0,649004	0,751628	-9,283474	-0,049184	5,963271	15,686273	55,145975	7,028781	-8,135989	-1,240370	-272,609380	-392,570603	67,496429	0,751628	-9,283474	-0,049184	-722,789425	-43,316506	55,145975	0,751628	-9,283474	-0,049184	-722,789425	-43,316506	55,145975
11:20:32,15	0,604045	4,272999	-0,132001	-0,945997	-0,079003	-0,649004	0,751628	-9,283474	-0,049184	5,963271	15,686273	55,145975	7,025298	-8,139508	-1,241505	-272,614575	-392,496154	67,527505	0,751628	-9,283474	-0,049184	-722,789425	-43,316506	55,145975	0,751628	-9,283474	-0,049184	-722,789425	-43,316506	55,145975
11:20:32,20	0,604045	4,272999	-0,132001	-0,945997	-0,079003	-0,649004	0,757329	-9,282500	-0,048572	5,992055	15,963812	55,151416	7,025087	-8,140439	-1,239758	-272,586061	-392,492356	67,501870	0,757329	-9,282500	-0,048572	-722,684195	-43,486519	55,151416	0,757329	-9,282500	-0,048572	-722,684195	-43,486519	55,151416
11:20:32,25	0,604045	4,272999	-0,132001	-0,945997	-0,079003	-0,649004	0,753024	-9,278488	-0,047610	5,890325	15,735747	55,144282	7,023765	-8,134705	-1,238796	-272,536257	-392,397705	67,494737	0,753024	-9,278488	-0,047610	-722,471017	-43,376624	55,144282	0,753024	-9,278488	-0,047610	-722,471017	-43,376624	55,144282
11:20:32,30	0,604045	4,272999	-0,132001	-0,945997	-0,079003	-0,649004	0,757539	-9,278507	-0,050684	5,925505	16,001964	55,145175	7,021523	-8,138625	-1,241871	-272,491939	-392,383775	67,495630	0,757539	-9,278507	-0,050684	-722,437281	-43,464868	55,145175	0,757539	-9,278507	-0,050684	-722,437281	-43,464868	55,145175
11:20:32,35	0,604045	4,272999	-0,132001	-0,945997	-0,079003	-0,649004	0,753628	-9,276210	-0,047231	5,799393	15,787347	55,119643	7,021490	-8,134089	-1,238418	-272,504997	-392,383974	67,470098	0,753628	-9,276210	-0,047231	-722,383128	-43,372416	55,119643	0,753628	-9,276210	-0,047231	-722,383128	-43,372416	55,119643
11:20:32,40	0,604045	4,272999	-0,132001	-0,945997	-0,079003	-0,649004	0,757221	-9,274174	-0,051024	5,723278	15,925887	55,126536	7,017930	-8,136183	-1,242211	-272,531944	-392,334031	67,476991	0,757221	-9,274174	-0,051024	-722,299386	-43,515945	55,126536	0,757221	-9,274174	-0,051024	-722,299386	-43,515945	55,126536
11:20:32,45	0,604045	4,272999	-0,132001	-0,945997	-0,079003	-0,649004	0,755801	-9,279635	-0,051858	6,052178	15,889766	55,129047	7,023370	-8,137683	-1,243044	-272,476804	-392,313982	67,479502	0,755801	-9,279635	-0,051858	-722,399166	-43,440583	55,129047	0,755801	-9,279635	-0,051858	-722,399166	-43,440583	55,129047
11:20:32,50	0,604045	4,272999	-0,132001	-0,945997	-0,079003	-0,649004	0,756206	-9,280710	-0,048712	6,160258	15,934823	55,142243	7,024099	-8,138571	-1,239898	-272,429937	-392,280812	67,492698	0,756206	-9,280710	-0,048712	-722,375505	-43,427309	55,142243	0,756206	-9,280710	-0,048712	-722,375505	-43,427309	55,142243
11:20:32,55	0,604045	4,272999	-0,132001	-0,945997	-0,079003	-0,649004	0,759009	-9,279671	-0,049113	6,133615	16,074400	55,113510	7,020001	-8,133247	-1,240700	-272,422919	-392,220480	67,495128	0,759009	-9,279671	-0,049113	-722,320587	-43,507840	55,113510	0,759009	-9,279671	-0,049113	-722,320587	-43,507840	55,113510
11:20:32,60	0,604045	4,272999	-0,132001	-0,945997	-0,079003	-0,649004	0,756902	-9,273003	-0,049922	5,850029	15,909244	55,121608	7,014770	-8,137203	-1,240696	-272,400978	-392,225713	67,473861	0,756902	-9,273003	-0,049922	-722,080744	-43,507540	55,121608	0,756902	-9,273003	-0,049922	-722,080744	-43,507540	55,121608
11:20:32,65	0,604045	4,272999	-0,132001	-0,945997	-0,079003	-0,649004	0,759917	-9,274799	-0,049906	5,935773	16,091426	55,110591	7,017123	-8,138830	-1,241093	-272,420017	-392,190808	67,461046	0,759917	-9,274799	-0,049906	-722,135948	-43,562084	55,110591	0,759917	-9,274799	-0,049906	-722,135948	-43,562084	55,110591
11:20:32,70	0,604045	4,272999	-0,132001	-0,945997	-0,079003	-0,649004	0,755709	-9,276423	-0,049490	6,098910	15,877410	55,131193	7,020633	-8,135997	-1,240676	-272,376489	-392,125052	67,481648	0,755709	-9,276423	-0,049490	-722,100263	-43,445743	55,131193	0,755709	-9,276423	-0,049490	-722,100263	-43,445743	55,131193
11:20:32,75	0,604045	4,272999	-0,132001	-0,945997	-0,079003	-0,649004	0,752819	-9,273588	-0,052645	5,973917	15,731480	55,086677	7,019624	-8,132078	-1,243831	-272,361529	-392,107842	67,437132	0,752819	-9,273588	-0,052645	-722,002773	-43,364808	55,086677	0,752819	-9,273588	-0,052645	-722,002773	-43,364808	55,086677
11:20:32,80	0,604045	4,272999	-0,132001	-0,945997	-0,079003	-0,649004	0,756810	-9,275945	-0,048723	6,114381	15,923857	55,108620	7,019669	-8,136712	-1,239909	-272,365665	-392,084735	67,459074	0,756810	-9,275945	-0,048723	-722,047268	-43,485694	55,108620	0,756810	-9,275945	-0,048723	-722,047268	-43,485694	55,108620
11:20:32,85	0,604045	4,272999	-0,132001	-0,945997	-0,079003	-0,649004	0,756810	-9,275945	-0,048723	6,114381	15,923857	55,108620	7,014273	-8,132657	-1,239940	-272,392263	-392,100080	67,468234	0,756810	-9,275945	-0,048723	-722,047268	-43,485694	55,108620	0,756810	-9,275945	-0,048723	-722,047268	-43,485694	55,108620
11:20:32,90	0,604045	4,272999	-0,132001	-0,945997	-0,079003	-0,649004	0,754933	-9,270859	-0,051460	5,895344	15,841456	55,096417	7,015679	-8,134871	-1,241460	-272,312085	-392,040479	67,450778	0,754933	-9,270859	-0,051460	-721,867108	-43,420771	55,096417	0,754933	-9,270859	-0,051460	-721,867108	-43,420771	55,096417
11:20:32,95	0,604045	4,272999	-0,132001	-0,945997	-0,079003	-0,649004	0,754933	-9,270859	-0,051460	5,895344	15,841456	55,096417	7,013427	-8,132070	-1,242990	-272,259848	-392,013885	67,471431	0,754933	-9,270859	-0,051460	-721,867108	-43,420771	55,096417	0,754933	-9,270859	-0,051460	-721,867108	-43,420771	55,096417
11:20:33,00	0,604045	4,272999	-0,132001	-0,945997	-0,079003	-0,649004	0,751736	-9,269907	-0,049907	5,923974	15,712469	55,067853	7,016978	-8,129299	-1,241094	-272,258465	-392,003982	67,418308	0,751736	-9,269907	-0,049907	-721,763745	-43,298771	55,067853	0,751736	-9,269907	-0,049907	-721,763745	-43,298771	55,067853
11:20:33,05	0,604045	4,272999	-0,132001	-0,945997	-0,079003	-0,649004	0,749656	-9,275540	-0,049887	6,230978	15,603576	55,073895	7,022896	-8,130314	-1,241073	-272,252076	-391,991416	67,424350	0,749656	-9,275540	-0,049887	-721,898948	-43,244409	55,073895	0,749656	-9,275540	-0,049887	-721,898948	-43,244409	55,073895
11:20:33,10	0,604045	4,272999	-0,132001	-0,945997	-0,079003	-0,649004	0,755144	-9,263766	-0,048776	5,654801	15,854863	55,038900	7,009955	-8,129180	-1,239962	-272,263538	-391,943114	67,389355	0,755144	-9,263766	-0,048776	-721,550823	-43,423913	55,038900	0,755144	-9,263766	-0,048776	-721,550823	-43,423913	55,038900
11:20:33,15	0,604045	4,272999	-0,132001	-0,945997	-0,079003	-0,649004	0,749366	-9,271398	-0,052228	6,079301	15,589811	55,061942	7,012988	-8,137331	-1,241440	-272,238683	-391,939642	67,423340	0,749366	-9,271398	-0,052228	-721,725450	-43,235438	55,061942	0,749366	-9,271398	-0,052228	-721,725450	-43,235438	55,061942
11:20:33,20	0,604045	4,272999	-0,132001	-0,945997	-0,079003	-0,649004	0,757057	-9,269803	-0,052195	6,009754	16,003651	55,069796	7,014227	-8,133855	-1,243382	-272,200334	-391,932223	67,420250	0,757057	-9,269803	-0,052195	-721,669767	-43,425328	55,069796	0,757057	-9,269803	-0,052195	-721,669767	-43,425328	55,069796
11:20:33,25	0,604045	4,272999	-0,132001	-0,945997	-0,079003	-0,649004	0,752087	-9,269102	-0,049489	6,038658	15,751416	55,051105	7,016105	-8,129200	-1,240675	-272,162283	-391,878764	67,401559	0,752087	-9,269102	-0,049489	-721,585886	-43,287390	55,051105	0,752087	-9,269102	-0,049489	-721,585886	-43,287390	55,051105
11:20:33,30	0,604045	4,272999	-0,132001	-0,945997	-0,079003	-0,649004	0,752087	-9,269102	-0,049489	6,038658	15,751416	55,051105	7,014583	-8,131616	-1,241647	-272,192280	-391,868781	67,409425	0,752087	-9,269102	-0,049489	-721,585886	-43,287390	55,051105	0,752087	-9,269102	-0,049489	-721,585886	-43,287390	55,051105
11:20:33,35	0,604045	4,272999	-0,132001	-0,945997	-0,079003	-0,649004	0,754940	-9,268992	-0,050460	6,026584	15,868803	55,058970	7,010698	-8,134086	-1,243399	-272,224368	-391,857977	67,417397	0,754940	-9,268992	-0,050460	-721,589322	-43,393964	55,058970	0,754940	-9,268992	-0,050460	-721,589322	-43,393964	55,058970
11:20:33,40	0,604045	4,272999	-0,132001	-0,945997	-0,079003	-0,649004	0,756670	-9,269139	-0,050226	6,069094	16,011115	55,065219	7,013845	-8,133188	-1,241413	-272,129535	-391,864740	67,415674	0,756670	-9,269139	-0,050226	-721,558343	-43,387508	55,065219	0,756670	-9,269139	-0,050226	-721,558343	-43,387508	55,065219
11:20:33,45	0,604045	4,272999	-0,132001	-0,945997	-0,079003	-0,649004	0,756670	-9,269139	-0,050226	6,069094	16,011115	55,065219	7,014455	-8,126885	-1,241858	-272,135220	-391,783481	67,380885	0,750907	-9,266516	-0,050671	-721,421286	-43,280321	55,030431	0,750907	-9,266516	-0,050671	-721,421286	-43,280321	55,030431
11:20:33,50	0,604045	4,272999	-0,132001	-0,945997	-0,079003	-0,649004	0,754345	-9,266412	-0,049476	5,995120	15,809299	55,073451	7,012646	-8,129811	-1,240663	-272,165694	-391,765546	67,423906	0,754345	-9,266412	-0,049476	-721,418255	-43,406805	55,073451	0,754345	-9,266412	-0,049476	-721,418255	-43,406805	55,073451
11:20:33,55	0,604045	4,272999	-0,132001	-0,945997	-0,079003	-0,649004	0,754345	-9,266412	-0,049476	5,995120	15,809299	55,073451	7,011627	-8,131414	-1,244510	-272,076537	-391,802492	67,414043	0,754345	-9,266412	-0,049476	-721,418255	-43,406805	55,073451	0,754345	-9,266412	-0,049476	-721,418255	-43,406805	55,073451
11:20:33,60	0,604045	4,272999	-0,132001	-0,945997	-0,079003	-0,649004	0,753358	-9,267403	-0,049845	6,121578	15,788202	55,060367	7,009253	-8,131320	-1,243005	-272,104343	-391,769246	67,370475	0,753358	-9,267403	-0,049845	-721,369567	-43,350372	55,060367	0,753358	-9,267403	-0,049845	-721,369567	-43,350372	55,060367
11:20:33,65	0,604045	4,272999	-0,132001	-0,945997	-0,079003	-0,649004	0,756492	-9,264017	-0,049437	5,904063	16,007454	55,071387	7,009498	-8,130473	-1,240623	-272,074011	-391,779769	67,421841	0,756492	-9,264017	-0,049437	-721,321243	-43,377189	55,071387	0,756492	-9,264017	-0,049437	-721,321243	-43,377189	55,071387
11:20:33,70	0,604045	4,272999	-0,132001	-0,945997	-0,079003	-0,649004	0,756026	-9,264405	-0,050204	6,047503	15,960326	55,060803	7,010068	-8,130264	-1,241390	-272,032220	-391,661601	67,411258	0,756026	-9,264405	-0,050204	-721,208308	-43,387730	55,060803	0,756026	-9,264405	-0,050204	-721,208308	-43,387730	55,060803
11:20:33,75	0,604045	4,272999	-0,132001	-0,945997	-0,079003	-0,649004	0,755219	-9,262496	-0,051807	5,900335	15,928988	55,016854	7,008818	-8,128610	-1,242994	-272,046966	-391,708410	67,367309	0,755219	-9,262496	-0,051807	-721,205637	-43,355706	55,016854	0,755219	-9,262496	-0,051807	-721,205637	-43,355706	55,016854
11:20:33,80	0,604045	4,272999	-0,132001	-0,945997	-0,079003	-0,649004	0,755219	-9,262496	-0,051807	5,900335	15,928988	55,016854	7,011326	-8,134119	-1,241627	-272,079459	-391,661722	67,359444	0,755219	-9,262496	-0,051807	-721,205637	-43,355706	55,016854	0,755219	-9,262496	-0,051807	-721,205637	-43,355706	55,016854
11:20:33,85	0,604045	4,272999	-0,132001	-0,945997	-0,079003	-0,649004	0,758736	-9,267423	-0,050440	6,180711	16,060388	55,008989	7,010673	-8,130326	-1,242564	-272,026913	-391,654568	67,396491	0,758736	-9,267423	-0,050440	-721,312009	-43,500390	55,008989	0,758736	-9,267423	-0,050440	-721,312009	-43,500390	55,008989
11:20:33,90	0,604045	4,272999	-0,132001	-0,945997	-0,079003	-0,649004	0,757997	-9,258060	-0,050251	5,723572	16,054320	55,021516	7,003587	-8,128798	-1,241438	-272,036558	-391,652147	67,371970	0,757997	-9,258060	-0,050251	-721,034143	-43,448438	55,021516	0,757997	-9,258060	-0,050251	-721,034143	-43,448438	55,021516
11:20:33,95	0,604045	4,272999	-0,132001	-0,945997	-0,079003	-0,649004	0,755223	-9,267373	-0,052556	6,210979	15,922059	55,019144	7,013040	-8,131052	-1,243743	-272,024613	-391,655441	67,369599	0,755223	-9,267373	-0,052556	-721,277823	-43,362932	55,019144	0,755223	-9,267373	-0,052556	-721,277823	-43,362932	55,019144
11:20:34,00	0,604045	4,272999	-0,132001	-0,945997	-0,079003	-0,649004	0,754917	-9,264602	-0,049838	6,141532	15,891154	55,014563	7,006757	-8,127806	-1,240967	-272,029528	-391,623551	67,390181	0,754917	-9,264602	-0,049838	-721,129730	-43,369813	55,014563	0,754917	-9,264602	-0,049838	-721,129730	-43,369813	55,014563
11:20:34,05	0,604045	4,272999	-0,132001	-0,945997	-0,079003	-0,649004	0,751935	-9,258738	-0,051405	5,795329	15,776295	55,028316	7,007205	-8,123887	-1,242592	-271,986112	-391,639127	67,378770	0,751935	-9,258738	-0,051405	-721,015613	-43,250628	55,028316	0,751935	-9,258738	-0,051405	-721,015613	-43,250628	55,028316
11:20:34,10	0,604045	4,272999	-0,132001	-0,945997	-0,079003	-0,649004	0,751490	-9,260665	-0,051358	5,960385	15,764458	55,058783	7,009096	-8,124465	-1,242544	-271,943865	-391,588610	67,409237	0,751490	-9,260665	-0,051358	-721,001796	-43,227494	55,058783	0,751490	-9,260665	-0,051358	-721,001796	-43,227494	55,058783
11:20:34,15	0,604045	4,272999	-0,132001	-0,945997	-0,079003	-0,649004	0,754615	-9,261626	-0,050401	6,006776	15,884978	55,045646	7,008366	-8,127651	-1,241587	-271,982009	-391,570733	67,396100	0,754615	-9,261626	-0,050401	-721,030857	-43,352274	55,045646	0,754615	-9,261626	-0,050401	-721,030857	-43,352274	55,045646
11:20:34,20	0,604045	4,272999	-0,132001	-0,945997	-0,079003	-0,649004	0,747604	-9,261170	-0,053712	6,023472	15,550554	55,037990	7,011477	-8,121352	-1,244899	-271,935709	-391,550806	67,388445	0,747604	-9,261170	-0,053712	-720,978366	-43,136358	55,037990	0,747604	-9,261170	-0,053712	-720,978366	-43,136358	55,037990
11:20:34,25	0,604045	4,272999	-0,132001	-0,945997	-0,079003	-0,649004	0,758551	-9,264379	-0,050380	6,220354	16,099901	55,018068	7,008782	-8,132437	-1,241567	-271,937957	-391,514872	67,368523	0,758551	-9,264379	-0,050380	-721,033418	-43,446376	55,018068	0,758551	-9,264379	-0,050380	-721,033418	-43,446376	55,018068
11:20:34,30	0,604045	4,272999	-0,132001	-0,945997	-0,079003	-0,649004	0,752744	-9,260209	-0,052318	6,022173	15,832634	55,043964	7,008074	-8,125323	-1,243504	-271,898575	-391,516052	67,394418	0,752744	-9,260209	-0,052318	-720,904239	-43,257795	55,043964	0,752744	-9,260209	-0,052318	-720,904239	-43,257795	55,043964
11:20:34,35	0,604045	4,272999	-0,132001	-0,945997	-0,079003	-0,649004	0,753851	-9,258595	-0,050427	5,938600	15,881377	54,982116	7,006123	-8,125474	-1,241613	-271,906002	-391,511339	67,332571	0,753851	-9,258595	-0,050427	-720,861092	-43,295902	54,982116	0,753851	-9,258595	-0,050427	-720,861092	-43,295902	54,982116
11:20:34,40	0,604045	4,272999	-0,132001	-0,945997	-0,079003	-0,649004	0,753578	-9,259071	-0,051992	5,998850	15,878943	55,036162	7,006672	-8,125476	-1,243178	-271,878097	-391,486479	67,386616	0,753578	-9,259071	-0,051992	-720,838233	-43,276943	55,036162	0,753578	-9,259071	-0,051992	-720,838233	-43,276943	55,036162
11:20:34,45	0,604045	4,272999	-0,132001	-0,945997	-0,079003	-0,649004	0,753215	-9,260408	-0,052948	6,026916	15,813454	55,004039	7,008011	-8,125830	-1,244134	-271,939155	-391,499062	67,354493	0,753215	-9,260408	-0,052948	-720,915073	-43,313897	55,004039	0,753215	-9,260408	-0,052948	-720,915073	-43,313897	55,004039
11:20:34,50	0,604045	4,272999	-0,132001	-0,945997	-0,079003	-0,649004	0,753215	-9,260408	-0,052948	6,026916	15,813454	55,004039	7,006283	-8,129620	-1,242557	-271,933652	-391,497356	67,362361	0,753215	-9,260408	-0,052948	-720,915073	-43,313897	55,004039	0,753215	-9,260408	-0,052948	-720,915073	-43,313897	55,004039
11:20:34,55	0,604045	4,272999	-0,132001	-0,945997	-0,079003	-0,649004	0,757361	-9,260806	-0,051370	6,051848	16,032973	55,011906	7,002193	-8,126844	-1,243538	-271,919671	-391,465265	67,364759	0,757361	-9,260806	-0,051370	-720,921395	-43,419861	55,011906	0,757361	-9,260806	-0,051370	-720,921395	-43,419861	55,011906
11:20:34,60	0,604045	4,272999	-0,132001	-0,945997	-0,079003	-0,649004	0,753618	-9,260918	-0,052328	6,154818	15,873775	54,997656	7,008251	-8,126434	-1,243514	-271,854404	-391,430951	67,348111	0,753618	-9,260918	-0,052328	-720,827238	-43,285249	54,997656	0,753618	-9,260918	-0,052328	-720,827238	-43,285249	54,997656
11:20:34,65	0,604045	4,272999	-0,132001	-0,945997	-0,079003	-0,649004	0,756292	-9,254972	-0,050226	5,870839	15,972459	54,979972	7,001765	-8,125777	-1,241412	-271,876758	-391,388919	67,330426	0,756292	-9,254972	-0,050226	-720,644439	-43,396490	54,979972	0,756292	-9,254972	-0,050226	-720,644439	-43,396490	54,979972
11:20:34,70	0,604045	4,272999	-0,132001	-0,945997	-0,079003	-0,649004	0,751616	-9,256388	-0,052330	5,951271	15,766659	55,014695	7,009063	-8,125895	-1,244946	-271,816713	-391,422155	67,361209	0,751616	-9,256388	-0,052330	-720,675196	-43,235208	55,014695	0,751616	-9,256388	-0,052330	-720,675196	-43,235208	55,014695
11:20:34,75	0,604045	4,272999	-0,132001	-0,945997	-0,079003	-0,649004	0,756826	-9,254676	-0,054076	5,868314	16,043269	55,000776	7,001242	-8,126091	-1,245263	-271,833026	-391,399321	67,351230	0,756826	-9,254676	-0,054076	-720,623743	-43,367551	55,000776	0,756826	-9,254676	-0,054076	-720,623743	-43,367551	55,000776
11:20:34,80	0,604045	4,272999	-0,132001	-0,945997	-0,079003	-0,649004	0,752806	-9,258898	-0,053939	6,117815	15,850012	54,991660	7,006908	-8,124721	-1,245125	-271,804383	-391,381276	67,342115	0,752806	-9,258898	-0,053939	-720,705681	-43,245238	54,991660	0,752806	-9,258898	-0,053939	-720,705681	-43,245238	54,991660
11:20:34,85	0,604045	4,272999	-0,132001	-0,945997	-0,079003	-0,649004	0,757756	-9,258267	-0,052794	6,064146	16,065920	55,016661	7,003886	-8,128693	-1,243981	-271,850771	-391,378562	67,367115	0,757756	-9,258267	-0,052794	-720,709796	-43,417961	55,016661	0,757756	-9,258267	-0,052794	-720,709796	-43,417961	55,016661
11:20:34,90	0,604045	4,272999	-0,132001	-0,945997	-0,079003	-0,649004	0,751115	-9,258244	-0,052891	6,099671	15,742504	55,022061	7,007188	-8,122930	-1,244077	-271,813417	-391,357752	67,372516	0,751115	-9,258244	-0,052891	-720,672499	-43,220018	55,022061	0,751115	-9,258244	-0,052891	-720,672499	-43,220018	55,022061
11:20:34,95	0,604045	4,272999	-0,132001	-0,945997	-0,079003	-0,649004	0,755165	-9,257957	-0,052476	6,109025	15,967189	55,025961	7,004914	-8,126293	-1,243663	-271,789065	-391,343745	67,376415	0,755165	-9,257957	-0,052476	-720,640572	-43,313255	55,025961	0,755165	-9,257957	-0,052476	-720,640572	-43,313255	55,025961
11:20:35,00	0,604045	4,272999	-0,132001	-0,945997	-0,079003	-0,649004	0,755165	-9,257957	-0,052476	6,109025	15,967189	55,025961	7,001632	-8,122925	-1,243202	-271,782240	-391,284179	67,322993	0,755165	-9,257957	-0,052476	-720,640572	-43,313255	55,025961	0,755165	-9,257957	-0,052476	-720,640572	-43,313255	55,025961
11:20:35,05	0,604045	4,272999	-0,132001	-0,945997	-0,079003	-0,649004	0,753276	-9,255022	-0,048950	5,966935	15,861701	54,955375	7,003316	-8,123190	-1,240137	-271,790098	-391,330999	67,305830	0,753276	-9,255022	-0,048950	-720,552278	-43,270469	54,955375	0,753276	-9,255022	-0,048950	-720,552278	-43,270469	54,955375
11:20:35,10	0,604045	4,272999	-0,132001	-0,945997	-0,079003	-0,649004	0,753276	-9,255022	-0,048950	5,966935	15,861701	54,955375	6,998503	-8,123379	-1,243706	-271,764223	-391,314933	67,332828	0,753276	-9,255022	-0,048950	-720,552278	-43,270469	54,955375	0,753276	-9,255022	-0,048950	-720,552278	-43,270469	54,955375
11:20:35,15	0,604045	4,272999	-0,132001	-0,945997	-0,079003	-0,649004	0,752933	-9,251808	-0,052627	5,861205	15,858740	55,008932	7,000704	-8,121286	-1,243814	-271,746530	-391,285246	67,359386	0,752933	-9,251808	-0,052627	-720,405694	-43,246534	55,008932	0,752933	-9,251808	-0,052627	-720,405694	-43,246534	55,008932
11:20:35,20	0,604045	4,272999	-0,132001	-0,945997	-0,079003	-0,649004	0,751270	-9,254492	-0,052884	6,012121	15,769261	55,004326	7,003861	-8,121188	-1,244071	-271,743430	-391,273952	67,354780	0,751270	-9,254492	-0,052884	-720,465498	-43,205407	55,004326	0,751270	-9,254492	-0,052884	-720,465498	-43,205407	55,004326
11:20:35,25	0,604045	4,272999	-0,132001	-0,945997	-0,079003	-0,649004	0,757985	-9,256940	-0,053275	6,083524	16,114074	54,982769	7,002624	-8,128227	-1,244462	-271,775164	-391,320194	67,333224	0,757985	-9,256940	-0,053275	-720,586294	-43,387712	54,982769	0,757985	-9,256940	-0,053275	-720,586294	-43,387712	54,982769
11:20:35,30	0,604045	4,272999	-0,132001	-0,945997	-0,079003	-0,649004	0,755768	-9,252275	-0,055227	5,878472	15,987777	54,996107	6,999691	-8,123975	-1,246414	-271,765956	-391,282125	67,346562	0,755768	-9,252275	-0,055227	-720,425077	-43,340046	54,996107	0,755768	-9,252275	-0,055227	-720,425077	-43,340046	54,996107
11:20:35,35	0,604045	4,272999	-0,132001	-0,945997	-0,079003	-0,649004	0,755989	-9,255203	-0,052524	6,046163	16,006350	54,949990	7,002117	-8,125630	-1,243711	-271,752102	-391,272338	67,300445	0,755989	-9,255203	-0,052524	-720,487281	-43,338786	54,949990	0,755989	-9,255203	-0,052524	-720,487281	-43,338786	54,949990
11:20:35,40	0,604045	4,272999	-0,132001	-0,945997	-0,079003	-0,649004	0,758407	-9,254413	-0,052970	6,022380	16,091052	54,969669	7,000223	-8,127329	-1,244157	-271,778979	-391,236818	67,320124	0,758407	-9,254413	-0,052970	-720,449012	-43,443901	54,969669	0,758407	-9,254413	-0,052970	-720,449012	-43,443901	54,969669
11:20:35,45	0,604045	4,272999	-0,132001	-0,945997	-0,079003	-0,649004	0,752600	-9,256108	-0,053626	6,162543	15,854803	55,010551	7,004595	-8,123148	-1,244813	-271,696062	-391,224622	67,361006	0,752600	-9,256108	-0,053626	-720,441910	-43,224308	55,010551	0,752600	-9,256108	-0,053626	-720,441910	-43,224308	55,010551
11:20:35,50	0,604045	4,272999	-0,132001	-0,945997	-0,079003	-0,649004	0,756746	-9,255749	-0,052893	6,134214	16,038690	54,956462	7,002211	-8,126559	-1,244080	-271,728368	-391,217161	67,306916	0,756746	-9,255749	-0,052893	-720,442104	-43,365887	54,956462	0,756746	-9,255749	-0,052893	-720,442104	-43,365887	54,956462
11:20:35,55	0,604045	4,272999	-0,132001	-0,945997	-0,079003	-0,649004	0,753634	-9,253869	-0,053223	6,081618	15,902169	55,027835	7,002139	-8,122924	-1,244410	-271,683849	-391,190672	67,378290	0,753634	-9,253869	-0,053223	-720,347065	-43,258105	55,027835	0,753634	-9,253869	-0,053223	-720,347065	-43,258105	55,027835
11:20:35,60	0,604045	4,272999	-0,132001	-0,945997	-0,079003	-0,649004	0,753278	-9,251930	-0,048930	5,954455	15,873630	54,946073	7,000637	-8,121646	-1,240116	-271,705707	-391,208471	67,296528	0,753278	-9,251930	-0,048930	-720,322031	-43,258703	54,946073	0,753278	-9,251930	-0,048930	-720,322031	-43,258703	54,946073
11:20:35,65	0,604045	4,272999	-0,132001	-0,945997	-0,079003	-0,649004	0,753278	-9,251930	-0,048930	5,954455	15,873630	54,946073	6,999943	-8,122047	-1,245907	-271,665259	-391,229601	67,323006	0,753278	-9,251930	-0,048930	-720,322031	-43,258703	54,946073	0,753278	-9,251930	-0,048930	-720,322031	-43,258703	54,946073
11:20:35,70	0,604045	4,272999	-0,132001	-0,945997	-0,079003	-0,649004	0,755818	-9,250504	-0,051743	5,874090	16,014582	54,945558	6,998133	-8,123133	-1,242930	-271,701145	-391,218320	67,296013	0,755818	-9,250504	-0,051743	-720,290507	-43,317136	54,945558	0,755818	-9,250504	-0,051743	-720,290507	-43,317136	54,945558
11:20:35,75	0,604045	4,272999	-0,132001	-0,945997	-0,079003	-0,649004	0,753399	-9,254759	-0,053717	6,180815	15,923491	54,980161	7,003027	-8,123165	-1,244904	-271,628334	-391,161644	67,330616	0,753399	-9,254759	-0,053717	-720,317764	-43,218304	54,980161	0,753399	-9,254759	-0,053717	-720,317764	-43,218304	54,980161
11:20:35,80	0,604045	4,272999	-0,132001	-0,945997	-0,079003	-0,649004	0,752824	-9,253523	-0,051350	6,100816	15,868039	54,924525	6,998814	-8,123057	-1,242925	-271,678455	-391,162611	67,288000	0,752824	-9,253523	-0,051350	-720,300723	-43,228640	54,924525	0,752824	-9,253523	-0,051350	-720,300723	-43,228640	54,924525
11:20:35,85	0,604045	4,272999	-0,132001	-0,945997	-0,079003	-0,649004	0,751134	-9,249935	-0,053781	5,936754	15,742969	54,957815	6,999540	-8,125281	-1,239783	-271,637651	-391,129380	67,291374	0,751134	-9,249935	-0,053781	-720,183125	-43,221058	54,957815	0,751134	-9,249935	-0,053781	-720,183125	-43,221058	54,957815
11:20:35,90	0,604045	4,272999	-0,132001	-0,945997	-0,079003	-0,649004	0,751839	-9,248341	-0,052518	5,844543	15,809263	54,948558	7,005223	-8,118238	-1,242993	-271,641497	-391,119087	67,319949	0,751839	-9,248341	-0,052518	-720,150207	-43,210124	54,948558	0,751839	-9,248341	-0,052518	-720,150207	-43,210124	54,948558
11:20:35,95	0,604045	4,272999	-0,132001	-0,945997	-0,079003	-0,649004	0,756560	-9,250342	-0,053674	5,922722	16,042978	54,948105	6,997622	-8,123695	-1,244861	-271,681450	-391,163812	67,298560	0,756560	-9,250342	-0,053674	-720,229163	-43,347001	54,948105	0,756560	-9,250342	-0,053674	-720,229163	-43,347001	54,948105
11:20:36,00	0,604045	4,272999	-0,132001	-0,945997	-0,079003	-0,649004	0,754179	-9,249803	-0,051705	5,937166	15,965760	54,956867	6,998346	-8,121362	-1,242891	-271,619821	-391,150328	67,307321	0,754179	-9,249803	-0,051705	-720,172378	-43,237257	54,956867	0,754179	-9,249803	-0,051705	-720,172378	-43,237257	54,956867
11:20:36,05	0,604045	4,272999	-0,132001	-0,945997	-0,079003	-0,649004	0,754179	-9,249803	-0,051705	5,937166	15,965760	54,956867	7,001581	-8,116264	-1,242037	-271,625249	-391,106743	67,307147	0,754179	-9,249803	-0,051705	-720,172378	-43,237257	54,956867	0,754179	-9,249803	-0,051705	-720,172378	-43,237257	54,956867
11:20:36,10	0,604045	4,272999	-0,132001	-0,945997	-0,079003	-0,649004	0,759117	-9,252022	-0,054782	6,076434	16,212771	54,968320	6,997798	-8,126749	-1,245968	-271,616379	-391,124746	67,318774	0,759117	-9,252022	-0,054782	-720,207308	-43,377946	54,968320	0,759117	-9,252022	-0,054782	-720,207308	-43,377946	54,968320
11:20:36,15	0,604045	4,272999	-0,132001	-0,945997	-0,079003	-0,649004	0,759117	-9,252022	-0,054782	6,076434	16,212771	54,968320	6,997848	-8,120679	-1,240147	-271,600000	-391,085999	67,331749	0,759117	-9,252022	-0,054782	-720,207308	-43,377946	54,968320	0,759117	-9,252022	-0,054782	-720,207308	-43,377946	54,968320
11:20:36,20	0,604045	4,272999	-0,132001	-0,945997	-0,079003	-0,649004	0,753835	-9,249031	-0,048960	5,962628	15,932912	54,981295	6,999007	-8,120052	-1,240969	-271,608321	-391,097909	67,278950	0,752713	-9,249721	-0,049782	-720,119044	-43,214678	54,928496	0,752713	-9,249721	-0,049782	-720,119044	-43,214678	54,928496
11:20:36,25	0,604045	4,272999	-0,132001	-0,945997	-0,079003	-0,649004	0,751382	-9,246910	-0,049790	5,867127	15,780818	54,939507	6,998438	-8,122362	-1,240168	-271,607570	-391,088599	67,297693	0,751382	-9,246910	-0,049790	-720,015291	-43,202691	54,939507	0,751382	-9,246910	-0,049790	-720,015291	-43,202691	54,939507
11:20:36,30	0,604045	4,272999	-0,132001	-0,945997	-0,079003	-0,649004	0,757781	-9,250624	-0,052087	6,043852	16,123300	54,944040	6,997255	-8,124892	-1,243274	-271,613606	-391,080016	67,294495	0,757781	-9,250624	-0,052087	-720,130132	-43,362487	54,944040	0,757781	-9,250624	-0,052087	-720,130132	-43,362487	54,944040
11:20:36,35	0,604045	4,272999	-0,132001	-0,945997	-0,079003	-0,649004	0,755783	-9,248239	-0,052064	5,981532	16,038137	54,964584	6,996189	-8,121970	-1,243251	-271,566552	-391,035966	67,315038	0,755783	-9,248239	-0,052064	-720,005265	-43,290820	54,964584	0,755783	-9,248239	-0,052064	-720,005265	-43,290820	54,964584
11:20:36,40	0,604045	4,272999	-0,132001	-0,945997	-0,079003	-0,649004	0,751734	-9,249574	-0,053554	6,066524	15,849676	54,958995	6,999370	-8,119131	-1,244741	-271,539622	-391,033520	67,309449	0,751734	-9,249574	-0,053554	-720,025054	-43,161417	54,958995	0,751734	-9,249574	-0,053554	-720,025054	-43,161417	54,958995
11:20:36,45	0,604045	4,272999	-0,132001	-0,945997	-0,079003	-0,649004	0,749890	-9,249638	-0,053727	6,057864	15,769094	54,946737	7,000347	-8,117566	-1,244914	-271,532383	-391,051552	67,297191	0,749890	-9,249638	-0,053727	-720,038751	-43,097276	54,946737	0,749890	-9,249638	-0,053727	-720,038751	-43,097276	54,946737
11:20:36,50	0,604045	4,272999	-0,132001	-0,945997	-0,079003	-0,649004	0,749752	-9,250211	-0,052069	6,097529	15,732235	54,966144	7,000912	-8,117732	-1,243255	-271,553123	-391,028153	67,316598	0,749752	-9,250211	-0,052069	-720,044029	-43,123267	54,966144	0,749752	-9,250211	-0,052069	-720,044029	-43,123267	54,966144
11:20:36,55	0,604045	4,272999	-0,132001	-0,945997	-0,079003	-0,649004	0,754287	-9,246569	-0,050652	5,928796	15,979190	54,940803	6,995490	-8,119839	-1,241838	-271,533151	-391,015822	67,291258	0,754287	-9,246569	-0,050652	-719,926845	-43,232317	54,940803	0,754287	-9,246569	-0,050652	-719,926845	-43,232317	54,940803
11:20:36,60	0,604045	4,272999	-0,132001	-0,945997	-0,079003	-0,649004	0,756084	-9,247599	-0,052572	5,987014	16,064248	54,962166	6,995484	-8,121910	-1,243759	-271,538096	-391,007612	67,312620	0,756084	-9,247599	-0,052572	-719,949513	-43,288326	54,962166	0,756084	-9,247599	-0,052572	-719,949513	-43,288326	54,962166
11:20:36,66	0,604045	4,272999	-0,132001	-0,945997	-0,079003	-0,649004	0,753585	-9,250658	-0,050640	6,136876	15,921139	54,953803	6,997909	-8,118397	-1,242734	-271,509973	-391,009980	67,320647	0,753585	-9,250658	-0,050640	-720,039783	-43,235283	54,953803	0,753585	-9,250658	-0,050640	-720,039783	-43,235283	54,953803
11:20:36,71	0,604045	4,272999	-0,132001	-0,945997	-0,079003	-0,649004	0,753462	-9,252539	-0,052055	6,281948	15,937307	54,932728	7,001073	-8,122109	-1,243242	-271,510914	-390,979331	67,283183	0,753462	-9,252539	-0,052055	-720,042325	-43,209445	54,932728	0,753462	-9,252539	-0,052055	-720,042325	-43,209445	54,932728
11:20:36,76	0,604045	4,272999	-0,132001	-0,945997	-0,079003	-0,649004	0,753462	-9,252539	-0,052055	6,281948	15,937307	54,932728	6,995624	-8,119500	-1,243457	-271,508735	-390,899701	67,279635	0,753462	-9,252539	-0,052055	-720,042325	-43,209445	54,932728	0,753462	-9,252539	-0,052055	-720,042325	-43,209445	54,932728
11:20:36,81	0,604045	4,272999	-0,132001	-0,945997	-0,079003	-0,649004	0,753926	-9,246515	-0,052271	6,038800	15,923527	54,929180	6,672236	-7,862683	-1,265697	-259,718346	-374,087521	64,999645	0,753926	-9,246515	-0,052271	-719,812662	-43,259678	54,929180	0,753926	-9,246515	-0,052271	-719,812662	-43,259678	54,929180
11:20:36,86	0,603901	4,223318	-0,131989	-0,946014	-0,079014	-0,648967	0,693211	-8,838044	-0,074510	5,253263	14,571025	52,649190	6,575082	-7,796705	-1,264986	-256,889018	-369,302025	64,292748	0,693211	-8,838044	-0,074510	-688,533214	-39,846048	52,649190	0,693211	-8,838044	-0,074510	-688,533214	-39,846048	52,649190
11:20:36,91	0,603901	4,223318	-0,131989	-0,946014	-0,079014	-0,648967	0,684649	-8,720918	-0,073800	4,721698	14,183327	51,942294	6,581024	-7,797285	-1,264539	-256,828977	-369,402974	64,318637	0,684649	-8,720918	-0,073800	-679,870333	-39,561637	51,942294	0,684649	-8,720918	-0,073800	-679,870333	-39,561637	51,942294
11:20:36,96	0,603901	4,223318	-0,131989	-0,946014	-0,079014	-0,648967	0,687190	-8,733372	-0,072575	5,314439	14,401308	51,924028	6,584597	-7,805133	-1,263762	-256,842108	-369,392482	64,274482	0,687190	-8,733372	-0,072575	-680,255256	-39,543117	51,924028	0,687190	-8,733372	-0,072575	-680,255256	-39,543117	51,924028
11:20:37,01	0,603901	4,223318	-0,131989	-0,946014	-0,079014	-0,648967	0,683583	-8,728729	-0,071399	5,139374	14,249766	51,934029	6,582380	-7,799687	-1,262585	-256,777710	-369,353013	64,284484	0,683583	-8,728729	-0,071399	-680,065832	-39,411488	51,934029	0,683583	-8,728729	-0,071399	-680,065832	-39,411488	51,934029
11:20:37,06	0,603901	4,223318	-0,131989	-0,946014	-0,079014	-0,648967	0,679369	-8,727836	-0,074759	5,063886	14,065689	51,956378	6,583713	-7,795592	-1,265946	-256,761909	-369,395685	64,306833	0,679369	-8,727836	-0,074759	-680,071222	-39,264813	51,956378	0,679369	-8,727836	-0,074759	-680,071222	-39,264813	51,956378
11:20:37,11	0,603901	4,223318	-0,131989	-0,946014	-0,079014	-0,648967	0,686601	-8,723708	-0,072671	4,788284	14,439316	51,941831	6,576522	-7,799791	-1,263858	-256,794497	-369,447262	64,292285	0,686601	-8,723708	-0,072671	-680,022799	-39,458893	51,941831	0,686601	-8,723708	-0,072671	-680,022799	-39,458893	51,941831
11:20:37,16	0,603901	4,223318	-0,131989	-0,946014	-0,079014	-0,648967	0,688518	-8,728064	-0,072164	5,056920	14,487299	51,957003	6,579337	-7,803629	-1,263351	-256,818174	-369,384953	64,307457	0,688518	-8,728064	-0,072164	-680,096110	-39,561332	51,957003	0,688518	-8,728064	-0,072164	-680,096110	-39,561332	51,957003
11:20:37,21	0,603901	4,223318	-0,131989	-0,946014	-0,079014	-0,648967	0,682779	-8,724691	-0,072979	4,873733	14,189186	51,948603	6,579285	-7,796972	-1,264166	-256,821798	-369,391848	64,299058	0,682779	-8,724691	-0,072979	-680,014506	-39,408943	51,948603	0,682779	-8,724691	-0,072979	-680,014506	-39,408943	51,948603
11:20:37,26	0,603901	4,223318	-0,131989	-0,946014	-0,079014	-0,648967	0,683857	-8,724841	-0,073720	4,988224	14,243070	51,960990	6,567933	-7,794115	-1,265657	-256,527956	-368,863286	64,244507	0,683857	-8,724841	-0,073720	-679,911787	-39,439683	51,960990	0,683857	-8,724841	-0,073720	-679,911787	-39,439683	51,960990
11:20:37,31	0,603901	4,223318	-0,131989	-0,946014	-0,079014	-0,648967	0,659388	-8,292927	-0,096544	4,237253	13,258708	49,552999	6,217061	-7,560833	-1,287731	-245,666636	-350,642187	61,903454	0,659388	-8,292927	-0,096544	-646,757499	-38,503280	49,552999	0,659388	-8,292927	-0,096544	-646,757499	-38,503280	49,552999
11:20:37,36	0,604005	4,173085	-0,131990	-0,946013	-0,079002	-0,648972	0,653147	-8,192529	-0,100545	4,187886	12,873764	48,877824	6,133235	-7,505229	-1,291732	-243,133261	-346,133507	61,228279	0,653147	-8,192529	-0,100545	-638,925641	-38,398248	48,877824	0,653147	-8,192529	-0,100545	-638,925641	-38,398248	48,877824
11:20:37,41	0,604005	4,173085	-0,131990	-0,946013	-0,079002	-0,648972	0,653153	-8,195807	-0,094844	4,323322	12,882861	48,867940	6,131324	-7,506118	-1,289797	-243,182171	-346,196782	61,244496	0,653153	-8,195807	-0,094844	-639,047492	-38,389636	48,867940	0,653153	-8,195807	-0,094844	-639,047492	-38,389636	48,867940
11:20:37,46	0,604005	4,173085	-0,131990	-0,946013	-0,079002	-0,648972	0,649620	-8,190211	-0,097128	3,986482	12,696635	48,900993	6,132991	-7,501016	-1,288315	-243,168294	-346,206671	61,251448	0,649620	-8,190211	-0,097128	-638,945098	-38,298557	48,900993	0,649620	-8,190211	-0,097128	-638,945098	-38,298557	48,900993
11:20:37,51	0,604005	4,173085	-0,131990	-0,946013	-0,079002	-0,648972	0,653327	-8,195788	-0,097742	4,275078	12,891125	48,904954	6,135967	-7,507014	-1,288929	-243,167451	-346,208741	61,255408	0,653327	-8,195788	-0,097742	-639,094241	-38,395006	48,904954	0,653327	-8,195788	-0,097742	-639,094241	-38,395006	48,904954
11:20:37,56	0,604005	4,173085	-0,131990	-0,946013	-0,079002	-0,648972	0,653327	-8,195788	-0,097742	4,275078	12,891125	48,904954	6,134697	-7,502976	-1,294917	-243,153955	-346,233324	61,278693	0,653327	-8,195788	-0,097742	-639,094241	-38,395006	48,904954	0,653327	-8,195788	-0,097742	-639,094241	-38,395006	48,904954
11:20:37,61	0,604005	4,173085	-0,131990	-0,946013	-0,079002	-0,648972	0,651615	-8,195980	-0,099387	4,265812	12,853618	48,856166	6,136990	-7,505628	-1,290574	-243,132491	-346,251198	61,206621	0,651615	-8,195980	-0,099387	-639,118638	-38,298141	48,856166	0,651615	-8,195980	-0,099387	-639,118638	-38,298141	48,856166
11:20:37,66	0,604005	4,173085	-0,131990	-0,946013	-0,079002	-0,648972	0,649757	-8,194126	-0,097921	4,210677	12,757238	48,870593	6,136313	-7,503091	-1,289108	-243,111632	-346,215553	61,221047	0,649757	-8,194126	-0,097921	-639,028195	-38,248659	48,870593	0,649757	-8,194126	-0,097921	-639,028195	-38,248659	48,870593
11:20:37,71	0,604005	4,173085	-0,131990	-0,946013	-0,079002	-0,648972	0,649101	-8,196316	-0,099329	4,307891	12,762598	48,912790	6,134792	-7,505104	-1,289404	-243,188653	-346,258066	61,252800	0,649101	-8,196316	-0,099329	-639,102911	-38,191793	48,912790	0,649101	-8,196316	-0,099329	-639,102911	-38,191793	48,912790
11:20:37,76	0,604005	4,173085	-0,131990	-0,946013	-0,079002	-0,648972	0,651861	-8,195763	-0,098954	4,218201	12,904501	48,905746	6,136678	-7,505732	-1,290140	-243,117676	-346,301676	61,256200	0,651861	-8,195763	-0,098954	-639,149185	-38,266602	48,905746	0,651861	-8,195763	-0,098954	-639,149185	-38,266602	48,905746
11:20:37,81	0,604005	4,173085	-0,131990	-0,946013	-0,079002	-0,648972	0,651861	-8,195763	-0,098954	4,218201	12,904501	48,905746	6,139273	-7,508656	-1,283693	-243,101175	-346,280929	61,269744	0,651861	-8,195763	-0,098954	-639,149185	-38,266602	48,905746	0,651861	-8,195763	-0,098954	-639,149185	-38,266602	48,905746
11:20:37,86	0,604005	4,173085	-0,131990	-0,946013	-0,079002	-0,648972	0,654412	-8,197534	-0,096418	4,297635	13,010776	48,917079	6,136937	-7,508827	-1,287605	-243,146835	-346,299480	61,267533	0,654412	-8,197534	-0,096418	-639,208804	-38,360540	48,917079	0,654412	-8,197534	-0,096418	-639,208804	-38,360540	48,917079
11:20:37,91	0,604005	4,173085	-0,131990	-0,946013	-0,079002	-0,648972	0,653629	-8,198088	-0,098181	4,317238	12,975299	48,900258	6,137808	-7,508426	-1,289367	-243,146902	-346,310026	61,250713	0,653629	-8,198088	-0,098181	-639,232633	-38,334588	48,900258	0,653629	-8,198088	-0,098181	-639,232633	-38,334588	48,900258
11:20:37,96	0,604005	4,173085	-0,131990	-0,946013	-0,079002	-0,648972	0,649498	-8,195097	-0,099361	4,192163	12,789173	48,887076	6,137283	-7,503353	-1,290548	-243,106826	-346,298012	61,237531	0,649498	-8,195097	-0,099361	-639,122935	-38,196410	48,887076	0,649498	-8,195097	-0,099361	-639,122935	-38,196410	48,887076
11:20:38,01	0,604005	4,173085	-0,131990	-0,946013	-0,079002	-0,648972	0,656879	-8,194591	-0,098402	4,126743	13,091403	48,898130	6,142580	-7,502398	-1,290191	-243,131242	-346,240793	61,206539	0,656879	-8,194591	-0,098402	-639,148676	-38,473622	48,898130	0,656879	-8,194591	-0,098402	-639,148676	-38,473622	48,898130
11:20:38,06	0,604005	4,173085	-0,131990	-0,946013	-0,079002	-0,648972	0,648830	-8,196063	-0,100090	4,243595	12,760487	48,945755	6,138454	-7,503257	-1,291277	-243,100985	-346,299984	61,296210	0,648830	-8,196063	-0,100090	-639,147315	-38,172666	48,945755	0,648830	-8,196063	-0,100090	-639,147315	-38,172666	48,945755
11:20:38,11	0,604005	4,173085	-0,131990	-0,946013	-0,079002	-0,648972	0,648950	-8,193717	-0,097751	4,106128	12,692013	48,923837	6,136082	-7,506118	-1,289737	-243,119429	-346,305456	61,275072	0,648950	-8,193717	-0,097751	-639,100669	-38,250593	48,923837	0,648950	-8,193717	-0,097751	-639,100669	-38,250593	48,923837
11:20:38,16	0,604005	4,173085	-0,131990	-0,946013	-0,079002	-0,648972	0,651269	-8,200133	-0,097412	4,420061	12,859999	48,885652	6,140759	-7,507404	-1,288599	-243,142224	-346,316811	61,236106	0,651269	-8,200133	-0,097412	-639,290373	-38,264592	48,885652	0,651269	-8,200133	-0,097412	-639,290373	-38,264592	48,885652
11:20:38,21	0,604005	4,173085	-0,131990	-0,946013	-0,079002	-0,648972	0,655340	-8,196338	-0,098580	4,233969	13,043485	48,895849	6,135437	-7,509032	-1,289767	-243,161028	-346,292951	61,246303	0,655340	-8,196338	-0,098580	-639,178536	-38,400693	48,895849	0,655340	-8,196338	-0,098580	-639,178536	-38,400693	48,895849
11:20:38,26	0,604005	4,173085	-0,131990	-0,946013	-0,079002	-0,648972	0,655340	-8,196338	-0,098580	4,233969	13,043485	48,895849	6,140706	-7,503280	-1,288213	-243,157581	-346,304005	61,266113	0,655340	-8,196338	-0,098580	-639,178536	-38,400693	48,895849	0,655340	-8,196338	-0,098580	-639,178536	-38,400693	48,895849
11:20:38,31	0,604005	4,173085	-0,131990	-0,946013	-0,079002	-0,648972	0,651582	-8,196822	-0,098182	4,211873	12,878383	48,918853	6,139854	-7,502398	-1,290846	-243,136818	-346,291483	61,291304	0,651582	-8,196822	-0,098182	-639,238651	-38,270819	48,918853	0,651582	-8,196822	-0,098182	-639,238651	-38,270819	48,918853
11:20:38,36	0,604005	4,173085	-0,131990	-0,946013	-0,079002	-0,648972	0,651120	-8,199971	-0,096239	4,356098	12,872743	48,902573	6,140693	-7,507194	-1,287425	-243,152245	-346,375137	61,253027	0,651120	-8,199971	-0,096239	-639,341592	-38,240163	48,902573	0,651120	-8,199971	-0,096239	-639,341592	-38,240163	48,902573
11:20:38,41	0,604005	4,173085	-0,131990	-0,946013	-0,079002	-0,648972	0,647918	-8,195416	-0,098199	4,167484	12,684978	48,910575	6,138350	-7,502145	-1,289386	-243,146577	-346,322736	61,261030	0,647918	-8,195416	-0,098199	-639,172686	-38,176618	48,910575	0,647918	-8,195416	-0,098199	-639,172686	-38,176618	48,910575
11:20:38,46	0,604005	4,173085	-0,131990	-0,946013	-0,079002	-0,648972	0,647918	-8,195416	-0,098199	4,167484	12,684978	48,910575	6,135387	-7,503250	-1,288606	-243,154255	-346,333753	61,267681	0,647918	-8,195416	-0,098199	-639,172686	-38,176618	48,910575	0,647918	-8,195416	-0,098199	-639,172686	-38,176618	48,910575
11:20:38,51	0,604005	4,173085	-0,131990	-0,946013	-0,079002	-0,648972	0,655393	-8,197653	-0,098176	4,217911	13,098501	48,907016	6,136549	-7,509737	-1,289363	-243,158031	-346,392219	61,257470	0,655393	-8,197653	-0,098176	-639,297869	-38,349883	48,907016	0,655393	-8,197653	-0,098176	-639,297869	-38,349883	48,907016
11:20:38,56	0,604005	4,173085	-0,131990	-0,946013	-0,079002	-0,648972	0,653197	-8,199895	-0,097753	4,392134	12,987312	48,932853	6,134743	-7,504858	-1,286676	-243,198501	-346,303380	61,269199	0,653197	-8,199895	-0,097753	-639,299638	-38,288653	48,932853	0,653197	-8,199895	-0,097753	-639,299638	-38,288653	48,932853
11:20:38,61	0,604005	4,173085	-0,131990	-0,946013	-0,079002	-0,648972	0,650695	-8,197676	-0,095866	4,230210	12,856058	48,892291	6,138918	-7,505679	-1,287053	-243,150831	-346,383520	61,242745	0,650695	-8,197676	-0,095866	-639,287331	-38,223483	48,892291	0,650695	-8,197676	-0,095866	-639,287331	-38,223483	48,892291
11:20:38,67	0,604005	4,173085	-0,131990	-0,946013	-0,079002	-0,648972	0,650695	-8,197676	-0,095866	4,230210	12,856058	48,892291	6,143084	-7,504690	-1,291285	-243,130096	-346,340500	61,286113	0,650695	-8,197676	-0,095866	-639,287331	-38,223483	48,892291	0,650695	-8,197676	-0,095866	-639,287331	-38,223483	48,892291
11:20:38,72	0,604005	4,173085	-0,131990	-0,946013	-0,079002	-0,648972	0,647756	-8,200789	-0,100098	4,439747	12,699674	48,935659	6,141986	-7,504505	-1,291509	-243,160305	-346,347261	61,268012	0,647756	-8,200789	-0,100098	-639,322221	-38,149152	48,935659	0,647756	-8,200789	-0,100098	-639,322221	-38,149152	48,935659
11:20:38,77	0,604005	4,173085	-0,131990	-0,946013	-0,079002	-0,648972	0,648145	-8,199746	-0,100323	4,364542	12,697116	48,917557	6,135506	-7,501510	-1,290523	-243,110020	-346,270649	61,286843	0,648145	-8,199746	-0,100323	-639,315535	-38,182238	48,917557	0,648145	-8,199746	-0,100323	-639,315535	-38,182238	48,917557
11:20:38,82	0,604005	4,173085	-0,131990	-0,946013	-0,079002	-0,648972	0,648791	-8,192637	-0,099336	4,086349	12,735953	48,936388	5,804088	-7,283864	-1,314485	-232,655087	-328,775225	59,048426	0,648791	-8,192637	-0,099336	-639,035649	-38,194117	48,936388	0,648791	-8,192637	-0,099336	-639,035649	-38,194117	48,936388
11:20:38,87	0,604018	4,122988	-0,131995	-0,946011	-0,079011	-0,649021	0,626013	-7,796797	-0,123299	3,881609	11,858053	46,697972	5,710189	-7,226074	-1,312761	-229,638275	-323,665687	58,316413	0,622915	-7,686583	-0,121575	-599,312892	-37,144029	45,965958	0,622915	-7,686583	-0,121575	-599,312892	-37,144029	45,965958
11:20:38,92	0,604018	4,122988	-0,131995	-0,946011	-0,079011	-0,649021	0,622915	-7,686583	-0,121575	4,083895	11,754814	45,965958	5,712172	-7,224025	-1,312106	-229,614635	-323,693514	58,319564	0,622915	-7,686583	-0,121575	-599,312892	-37,144029	45,965958	0,622915	-7,686583	-0,121575	-599,312892	-37,144029	45,965958
11:20:38,97	0,604018	4,122988	-0,131995	-0,946011	-0,079011	-0,649021	0,616110	-7,689107	-0,123068	4,186934	11,411584	45,937336	5,715777	-7,221443	-1,314255	-229,643147	-323,695403	58,287791	0,616110	-7,689107	-0,123068	-599,407931	-36,953054	45,937336	0,616110	-7,689107	-0,123068	-599,407931	-36,953054	45,937336
11:20:39,02	0,604018	4,122988	-0,131995	-0,946011	-0,079011	-0,649021	0,616110	-7,689107	-0,123068	4,186934	11,411584	45,937336	5,711004	-7,225053	-1,309575	-229,718401	-323,675460	58,299127	0,616110	-7,689107	-0,123068	-599,407931	-36,953054	45,937336	0,616110	-7,689107	-0,123068	-599,407931	-36,953054	45,937336
11:20:39,07	0,604018	4,122988	-0,131995	-0,946011	-0,079011	-0,649021	0,621623	-7,686778	-0,118389	4,045508	11,623126	45,948672	5,713276	-7,227510	-1,312947	-229,640705	-323,741322	58,314449	0,621623	-7,686778	-0,118389	-599,366587	-37,174296	45,948672	0,621623	-7,686778	-0,118389	-599,366587	-37,174296	45,948672
11:20:39,12	0,604018	4,122988	-0,131995	-0,946011	-0,079011	-0,649021	0,622614	-7,689975	-0,121761	4,193532	11,774878	45,963994	5,711347	-7,224136	-1,311786	-229,655330	-323,691497	58,339882	0,622614	-7,689975	-0,121761	-599,469483	-37,100342	45,963994	0,622614	-7,689975	-0,121761	-599,469483	-37,100342	45,963994
11:20:39,17	0,604018	4,122988	-0,131995	-0,946011	-0,079011	-0,649021	0,623063	-7,688159	-0,120621	4,055179	11,762231	45,967009	5,711479	-7,226991	-1,311808	-229,693847	-323,761375	58,317464	0,623063	-7,688159	-0,120621	-599,465304	-37,148236	45,967009	0,623063	-7,688159	-0,120621	-599,465304	-37,148236	45,967009
11:20:39,22	0,604018	4,122988	-0,131995	-0,946011	-0,079011	-0,649021	0,623063	-7,688159	-0,120621	4,055179	11,762231	45,967009	5,710472	-7,223353	-1,310356	-229,700904	-323,748994	58,337603	0,623063	-7,688159	-0,120621	-599,465304	-37,148236	45,967009	0,623063	-7,688159	-0,120621	-599,465304	-37,148236	45,967009
11:20:39,27	0,604018	4,122988	-0,131995	-0,946011	-0,079011	-0,649021	0,620417	-7,685468	-0,119169	3,922428	11,612316	45,987148	5,707470	-7,220260	-1,311016	-229,596204	-323,708779	58,323621	0,620417	-7,685468	-0,119169	-599,386792	-37,090408	45,987148	0,620417	-7,685468	-0,119169	-599,386792	-37,090408	45,987148
11:20:39,32	0,604018	4,122988	-0,131995	-0,946011	-0,079011	-0,649021	0,619239	-7,681321	-0,119829	3,793974	11,621637	45,973167	5,372491	-6,959941	-1,329341	-216,977873	-305,655787	55,881234	0,619239	-7,681321	-0,119829	-599,189727	-36,988632	45,973167	0,619239	-7,681321	-0,119829	-599,189727	-36,988632	45,973167
11:20:39,37	0,604001	4,072964	-0,131982	-0,946019	-0,079004	-0,649026	0,561286	-7,261062	-0,138154	3,883995	10,509361	43,530779	5,300213	-6,910930	-1,331327	-214,630659	-301,720754	55,349279	0,554980	-7,173962	-0,140141	-559,219762	-33,319236	42,998825	0,554980	-7,173962	-0,140141	-559,219762	-33,319236	42,998825
11:20:39,42	0,604001	4,072964	-0,131982	-0,946019	-0,079004	-0,649026	0,557349	-7,171008	-0,139027	3,688354	10,330392	42,981732	5,296470	-6,911505	-1,330214	-214,712024	-301,782669	55,332187	0,557349	-7,171008	-0,139027	-559,235786	-33,421539	42,981732	0,557349	-7,171008	-0,139027	-559,235786	-33,421539	42,981732
11:20:39,47	0,604001	4,072964	-0,131982	-0,946019	-0,079004	-0,649026	0,560857	-7,177233	-0,136919	3,996338	10,574791	43,001279	5,300108	-6,917656	-1,328105	-214,666199	-301,827292	55,351734	0,560857	-7,177233	-0,136919	-559,416489	-33,452497	43,001279	0,560857	-7,177233	-0,136919	-559,416489	-33,452497	43,001279
11:20:39,52	0,604001	4,072964	-0,131982	-0,946019	-0,079004	-0,649026	0,560857	-7,177233	-0,136919	3,996338	10,574791	43,001279	5,297009	-6,914831	-1,330171	-214,721373	-301,833698	55,373828	0,560857	-7,177233	-0,136919	-559,416489	-33,452497	43,001279	0,560857	-7,177233	-0,136919	-559,416489	-33,452497	43,001279
11:20:39,57	0,604001	4,072964	-0,131982	-0,946019	-0,079004	-0,649026	0,556426	-7,177446	-0,139702	3,968639	10,370163	42,976178	5,299436	-6,909892	-1,329024	-214,664441	-301,883513	55,338186	0,556426	-7,177446	-0,139702	-559,460882	-33,309254	42,976178	0,556426	-7,177446	-0,139702	-559,460882	-33,309254	42,976178
11:20:39,62	0,604001	4,072964	-0,131982	-0,946019	-0,079004	-0,649026	0,554469	-7,172770	-0,137837	3,716407	10,272252	42,987731	5,297642	-6,914152	-1,332497	-214,678381	-301,885131	55,358829	0,554469	-7,172770	-0,137837	-559,346006	-33,253584	42,987731	0,554469	-7,172770	-0,137837	-559,346006	-33,253584	42,987731
11:20:39,67	0,604001	4,072964	-0,131982	-0,946019	-0,079004	-0,649026	0,559056	-7,173346	-0,141310	3,738031	10,499510	43,008374	5,299906	-6,917782	-1,331338	-214,717305	-301,934382	55,347109	0,559056	-7,173346	-0,141310	-559,369663	-33,386401	43,008374	0,559056	-7,173346	-0,141310	-559,369663	-33,386401	43,008374
11:20:39,72	0,604001	4,072964	-0,131982	-0,946019	-0,079004	-0,649026	0,554313	-7,172368	-0,139400	3,637787	10,256855	43,000885	5,299167	-6,909555	-1,330587	-214,699593	-301,929903	55,351339	0,554313	-7,172368	-0,139400	-559,393121	-33,256679	43,000885	0,554313	-7,172368	-0,139400	-559,393121	-33,256679	43,000885
11:20:39,77	0,604001	4,072964	-0,131982	-0,946019	-0,079004	-0,649026	0,555185	-7,175042	-0,141342	3,767378	10,286637	42,998621	5,301047	-6,911647	-1,332529	-214,717804	-301,930311	55,349076	0,555185	-7,175042	-0,141342	-559,473442	-33,295356	42,998621	0,555185	-7,175042	-0,141342	-559,473442	-33,295356	42,998621
11:20:39,82	0,604001	4,072964	-0,131982	-0,946019	-0,079004	-0,649026	0,557420	-7,173490	-0,141361	3,620291	10,402904	42,991690	5,298584	-6,912807	-1,332547	-214,750981	-301,987783	55,342144	0,557420	-7,173490	-0,141361	-559,498663	-33,354603	42,991690	0,557420	-7,173490	-0,141361	-559,498663	-33,354603	42,991690
11:20:39,87	0,604001	4,072964	-0,131982	-0,946019	-0,079004	-0,649026	0,557420	-7,173490	-0,141361	3,620291	10,402904	42,991690	5,299939	-6,911748	-1,329411	-214,695442	-301,918464	55,347122	0,557420	-7,173490	-0,141361	-559,498663	-33,354603	42,991690	0,557420	-7,173490	-0,141361	-559,498663	-33,354603	42,991690
11:20:39,92	0,604001	4,072964	-0,131982	-0,946019	-0,079004	-0,649026	0,555825	-7,174133	-0,138225	3,741548	10,333387	42,996668	5,302247	-6,914993	-1,329776	-214,692815	-302,009927	55,353995	0,555825	-7,174133	-0,138225	-559,427912	-33,298888	42,996668	0,555825	-7,174133	-0,138225	-559,427912	-33,298888	42,996668
11:20:39,97	0,604001	4,072964	-0,131982	-0,946019	-0,079004	-0,649026	0,556347	-7,177779	-0,137039	3,853141	10,407211	43,002873	5,302835	-6,914022	-1,328225	-214,694000	-302,009339	55,353328	0,556347	-7,177779	-0,137039	-559,602499	-33,266031	43,002873	0,556347	-7,177779	-0,137039	-559,602499	-33,266031	43,002873
11:20:40,02	0,604001	4,072964	-0,131982	-0,946019	-0,079004	-0,649026	0,555490	-7,180018	-0,140518	3,981833	10,366229	43,015222	5,305203	-6,914399	-1,331705	-214,684747	-302,000504	55,365677	0,555490	-7,180018	-0,140518	-559,649547	-33,239718	43,015222	0,555490	-7,180018	-0,140518	-559,649547	-33,239718	43,015222
11:20:40,07	0,604001	4,072964	-0,131982	-0,946019	-0,079004	-0,649026	0,555490	-7,180018	-0,140518	3,981833	10,366229	43,015222	5,300374	-6,917343	-1,331742	-214,743173	-302,018131	55,345083	0,555490	-7,180018	-0,140518	-559,649547	-33,239718	43,015222	0,555490	-7,180018	-0,140518	-559,649547	-33,239718	43,015222
11:20:40,12	0,604001	4,072964	-0,131982	-0,946019	-0,079004	-0,649026	0,554423	-7,177234	-0,137816	3,820884	10,260394	43,038712	5,303325	-6,912084	-1,329003	-214,736479	-301,989332	55,389167	0,554423	-7,177234	-0,137816	-559,591968	-33,261849	43,038712	0,554423	-7,177234	-0,137816	-559,591968	-33,261849	43,038712
11:20:40,17	0,604001	4,072964	-0,131982	-0,946019	-0,079004	-0,649026	0,554423	-7,177234	-0,137816	3,820884	10,260394	43,038712	5,301753	-6,914191	-1,332500	-214,720346	-302,039055	55,371187	0,557034	-7,176926	-0,141314	-559,618813	-33,292196	43,020732	0,557034	-7,176926	-0,141314	-559,618813	-33,292196	43,020732
11:20:40,22	0,604001	4,072964	-0,131982	-0,946019	-0,079004	-0,649026	0,557034	-7,176926	-0,141314	3,769898	10,434978	43,020732	5,304939	-6,913330	-1,332508	-214,723631	-302,033157	55,361999	0,557034	-7,176926	-0,141314	-559,618813	-33,292196	43,020732	0,557034	-7,176926	-0,141314	-559,618813	-33,292196	43,020732
11:20:40,27	0,604001	4,072964	-0,131982	-0,946019	-0,079004	-0,649026	0,554696	-7,179255	-0,141321	3,894452	10,307587	43,011544	5,306258	-6,914579	-1,332488	-214,725134	-302,041432	55,379948	0,554696	-7,179255	-0,141321	-559,677057	-33,236023	43,011544	0,554696	-7,179255	-0,141321	-559,677057	-33,236023	43,011544
11:20:40,32	0,604001	4,072964	-0,131982	-0,946019	-0,079004	-0,649026	0,557366	-7,175602	-0,139853	3,657584	10,446883	43,045068	5,300441	-6,913817	-1,331040	-214,746728	-302,074021	55,395522	0,557366	-7,175602	-0,139853	-559,627204	-33,306361	43,045068	0,557366	-7,175602	-0,139853	-559,627204	-33,306361	43,045068
11:20:40,37	0,604001	4,072964	-0,131982	-0,946019	-0,079004	-0,649026	0,558223	-7,183582	-0,140107	4,100774	10,538357	43,022095	5,306923	-6,918548	-1,331294	-214,691963	-302,073033	55,372550	0,558223	-7,183582	-0,140107	-559,810430	-33,282126	43,022095	0,558223	-7,183582	-0,140107	-559,810430	-33,282126	43,022095
11:20:40,42	0,604001	4,072964	-0,131982	-0,946019	-0,079004	-0,649026	0,558223	-7,183582	-0,140107	4,100774	10,538357	43,022095	5,301966	-6,914022	-1,330997	-214,795730	-302,078085	55,348863	0,558223	-7,183582	-0,140107	-559,810430	-33,282126	43,022095	0,558223	-7,183582	-0,140107	-559,810430	-33,282126	43,022095
11:20:40,47	0,604001	4,072964	-0,131982	-0,946019	-0,079004	-0,649026	0,556781	-7,177026	-0,139811	3,703609	10,376060	42,998409	5,300416	-6,913434	-1,329392	-214,713977	-302,018255	55,373007	0,556781	-7,177026	-0,139811	-559,692959	-33,331265	42,998409	0,556781	-7,177026	-0,139811	-559,692959	-33,331265	42,998409
11:20:40,52	0,604001	4,072964	-0,131982	-0,946019	-0,079004	-0,649026	0,557169	-7,183526	-0,141670	4,058173	10,465605	43,037354	5,307402	-6,917608	-1,332857	-214,727355	-302,098432	55,387808	0,557169	-7,183526	-0,141670	-559,848640	-33,272149	43,037354	0,557169	-7,183526	-0,141670	-559,848640	-33,272149	43,037354
11:20:40,57	0,604001	4,072964	-0,131982	-0,946019	-0,079004	-0,649026	0,557169	-7,183526	-0,141670	4,058173	10,465605	43,037354	5,306177	-6,912628	-1,332521	-214,755812	-302,051283	55,365709	0,553469	-7,179976	-0,141335	-559,727951	-33,222310	43,015254	0,553469	-7,179976	-0,141335	-559,727951	-33,222310	43,015254
11:20:40,62	0,604001	4,072964	-0,131982	-0,946019	-0,079004	-0,649026	0,553469	-7,179976	-0,141335	3,900156	10,224971	43,015254	5,305086	-6,912691	-1,327850	-214,733278	-302,026424	55,363233	0,553469	-7,179976	-0,141335	-559,727951	-33,222310	43,015254	0,553469	-7,179976	-0,141335	-559,727951	-33,222310	43,015254
11:20:40,68	0,604001	4,072964	-0,131982	-0,946019	-0,079004	-0,649026	0,554069	-7,179063	-0,136663	3,885468	10,263280	43,012778	5,307334	-6,916888	-1,331354	-214,769296	-302,085504	55,349073	0,554069	-7,179063	-0,136663	-559,670958	-33,231136	43,012778	0,554069	-7,179063	-0,136663	-559,670958	-33,231136	43,012778
11:20:40,73	0,604001	4,072964	-0,131982	-0,946019	-0,079004	-0,649026	0,557950	-7,180516	-0,140135	3,886845	10,486647	43,036179	5,304994	-6,914097	-1,331750	-214,762347	-302,058883	55,354950	0,555333	-7,179686	-0,140564	-559,730106	-33,273573	43,004496	0,555333	-7,179686	-0,140564	-559,730106	-33,273573	43,004496
11:20:40,78	0,604001	4,072964	-0,131982	-0,946019	-0,079004	-0,649026	0,554780	-7,176129	-0,140915	3,735115	10,349265	43,028354	5,302190	-6,911841	-1,332101	-214,689743	-302,049046	55,378809	0,554780	-7,176129	-0,140915	-559,591050	-33,200964	43,028354	0,554780	-7,176129	-0,140915	-559,591050	-33,200964	43,028354
11:20:40,83	0,604001	4,072964	-0,131982	-0,946019	-0,079004	-0,649026	0,554780	-7,176129	-0,140915	3,735115	10,349265	43,028354	4,961195	-6,661530	-1,340186	-202,722904	-284,002974	52,948676	0,554780	-7,176129	-0,140915	-559,591050	-33,200964	43,028354	0,554780	-7,176129	-0,140915	-559,591050	-33,200964	43,028354
11:20:40,88	0,603977	4,023021	-0,131987	-0,946008	-0,079008	-0,649017	0,492950	-6,667434	-0,157034	3,558523	8,969964	40,082373	4,892562	-6,603947	-1,348221	-199,962064	-280,211676	52,432828	0,492950	-6,667434	-0,157034	-519,835085	-29,726620	40,082373	0,492950	-6,667434	-0,157034	-519,835085	-29,726620	40,082373
11:20:40,93	0,603977	4,023021	-0,131987	-0,946008	-0,079008	-0,649017	0,492950	-6,667434	-0,157034	3,558523	8,969964	40,082373	4,897060	-6,600018	-1,349040	-199,886405	-280,419233	52,429683	0,487299	-6,669365	-0,157854	-520,028159	-29,407569	40,079228	0,487299	-6,669365	-0,157854	-520,028159	-29,407569	40,079228
11:20:40,98	0,603977	4,023021	-0,131987	-0,946008	-0,079008	-0,649017	0,492549	-6,664508	-0,159293	3,224190	9,196512	40,116937	4,893264	-6,604962	-1,347030	-199,834608	-280,457608	52,379280	0,492549	-6,664508	-0,159293	-519,939711	-29,468553	40,116937	0,492549	-6,664508	-0,159293	-519,939711	-29,468553	40,116937
11:20:41,03	0,603977	4,023021	-0,131987	-0,946008	-0,079008	-0,649017	0,486251	-6,670591	-0,157723	3,542376	8,979110	40,076333	4,898646	-6,599723	-1,348910	-199,742607	-280,546555	52,426788	0,486251	-6,670591	-0,157723	-520,099017	-29,191601	40,076333	0,486251	-6,670591	-0,157723	-520,099017	-29,191601	40,076333
11:20:41,08	0,603977	4,023021	-0,131987	-0,946008	-0,079008	-0,649017	0,486251	-6,670591	-0,157723	3,542376	8,979110	40,076333	4,897370	-6,606144	-1,348514	-199,759609	-280,683616	52,411468	0,486251	-6,670591	-0,157723	-520,099017	-29,191601	40,076333	0,486251	-6,670591	-0,157723	-520,099017	-29,191601	40,076333
11:20:41,13	0,603977	4,023021	-0,131987	-0,946008	-0,079008	-0,649017	0,492449	-6,672696	-0,157327	3,524649	9,355215	40,061013	4,896901	-6,605152	-1,347306	-199,704150	-280,671246	52,439696	0,491825	-6,671794	-0,156119	-520,219660	-29,243662	40,089241	0,491825	-6,671794	-0,156119	-520,219660	-29,243662	40,089241
11:20:41,18	0,603977	4,023021	-0,131987	-0,946008	-0,079008	-0,649017	0,491825	-6,671794	-0,156119	3,516188	9,364609	40,089241	4,899208	-6,596068	-1,348514	-199,685179	-280,721314	52,420998	0,491825	-6,671794	-0,156119	-520,219660	-29,243662	40,089241	0,491825	-6,671794	-0,156119	-520,219660	-29,243662	40,089241
11:20:41,23	0,603977	4,023021	-0,131987	-0,946008	-0,079008	-0,649017	0,484802	-6,671195	-0,155359	3,443293	9,097040	40,057796	4,899894	-6,598771	-1,346546	-199,640484	-280,756222	52,408250	0,484802	-6,671195	-0,155359	-520,245551	-28,959929	40,057796	0,484802	-6,671195	-0,155359	-520,245551	-28,959929	40,057796
11:20:41,28	0,603977	4,023021	-0,131987	-0,946008	-0,079008	-0,649017	0,484802	-6,671195	-0,155359	3,443293	9,097040	40,057796	4,894238	-6,598594	-1,345763	-199,560389	-280,684471	52,379227	0,484802	-6,671195	-0,155359	-520,245551	-28,959929	40,057796	0,484802	-6,671195	-0,155359	-520,245551	-28,959929	40,057796
11:20:41,33	0,603977	4,023021	-0,131987	-0,946008	-0,079008	-0,649017	0,487477	-6,666209	-0,154576	3,286178	9,269602	40,028772	4,580240	-6,401100	-1,366530	-189,861766	-263,964045	50,303527	0,487477	-6,666209	-0,154576	-520,011222	-28,997314	40,028772	0,487477	-6,666209	-0,154576	-520,011222	-28,997314	40,028772
11:20:41,38	0,603959	3,972997	-0,131992	-0,946016	-0,078999	-0,649023	0,473442	-6,295532	-0,175343	3,340610	8,578814	37,953073	4,484728	-6,336219	-1,368033	-186,709571	-258,711157	49,549188	0,473442	-6,295532	-0,175343	-490,858671	-28,586347	37,953073	0,473442	-6,295532	-0,175343	-490,858671	-28,586347	37,953073
11:20:41,43	0,603959	3,972997	-0,131992	-0,946016	-0,078999	-0,649023	0,465009	-6,180376	-0,176846	3,477690	8,243750	37,198733	4,486488	-6,339231	-1,368295	-186,795215	-258,879616	49,575375	0,465009	-6,180376	-0,176846	-481,681788	-28,259445	37,198733	0,465009	-6,180376	-0,176846	-481,681788	-28,259445	37,198733
11:20:41,48	0,603959	3,972997	-0,131992	-0,946016	-0,078999	-0,649023	0,466736	-6,183406	-0,177109	3,446573	8,343647	37,224920	4,488633	-6,335606	-1,364435	-186,869019	-258,935612	49,601970	0,466736	-6,183406	-0,177109	-481,950813	-28,295168	37,224920	0,466736	-6,183406	-0,177109	-481,950813	-28,295168	37,224920
11:20:41,53	0,603959	3,972997	-0,131992	-0,946016	-0,078999	-0,649023	0,462525	-6,183451	-0,173248	3,363530	8,088754	37,251515	4,491581	-6,335390	-1,364155	-186,850898	-258,979084	49,613683	0,462525	-6,183451	-0,173248	-482,037408	-28,219493	37,251515	0,462525	-6,183451	-0,173248	-482,037408	-28,219493	37,251515
11:20:41,58	0,603959	3,972997	-0,131992	-0,946016	-0,078999	-0,649023	0,460864	-6,185897	-0,172968	3,462098	8,039791	37,263228	4,492809	-6,338961	-1,368666	-186,816169	-259,018916	49,601557	0,460864	-6,185897	-0,172968	-482,130796	-28,138038	37,263228	0,460864	-6,185897	-0,172968	-482,130796	-28,138038	37,263228
11:20:41,63	0,603959	3,972997	-0,131992	-0,946016	-0,078999	-0,649023	0,463343	-6,188745	-0,177479	3,593085	8,218691	37,251102	4,495041	-6,334993	-1,363867	-186,919411	-259,082081	49,603494	0,463343	-6,188745	-0,177479	-482,223410	-28,153738	37,251102	0,463343	-6,188745	-0,177479	-482,223410	-28,153738	37,251102
11:20:41,68	0,603959	3,972997	-0,131992	-0,946016	-0,078999	-0,649023	0,464765	-6,191326	-0,175519	3,580159	8,293023	37,299760	4,494333	-6,341483	-1,366705	-186,889378	-259,146532	49,650214	0,464765	-6,191326	-0,175519	-482,438922	-28,191005	37,299760	0,464765	-6,191326	-0,175519	-482,438922	-28,191005	37,299760
11:20:41,73	0,603959	3,972997	-0,131992	-0,946016	-0,078999	-0,649023	0,459919	-6,192489	-0,175928	3,629022	8,001077	37,311561	4,497763	-6,337869	-1,367115	-186,929833	-259,136616	49,662016	0,459919	-6,192489	-0,175928	-482,481395	-28,102600	37,311561	0,459919	-6,192489	-0,175928	-482,481395	-28,102600	37,311561
11:20:41,78	0,603959	3,972997	-0,131992	-0,946016	-0,078999	-0,649023	0,458403	-6,189855	-0,174259	3,494874	7,953330	37,292196	4,496240	-6,335238	-1,365445	-186,901485	-259,149718	49,642651	0,458403	-6,189855	-0,174259	-482,408762	-28,031316	37,292196	0,458403	-6,189855	-0,174259	-482,408762	-28,031316	37,292196
11:20:41,83	0,603959	3,972997	-0,131992	-0,946016	-0,078999	-0,649023	0,458403	-6,189855	-0,174259	3,494874	7,953330	37,292196	4,494859	-6,342083	-1,366330	-186,908855	-259,184814	49,639272	0,458403	-6,189855	-0,174259	-482,408762	-28,031316	37,292196	0,458403	-6,189855	-0,174259	-482,408762	-28,031316	37,292196
11:20:41,88	0,603959	3,972997	-0,131992	-0,946016	-0,078999	-0,649023	0,465021	-6,192082	-0,175144	3,576564	8,308617	37,288817	4,493737	-6,337864	-1,365470	-186,932152	-259,154806	49,617770	0,465021	-6,192082	-0,175144	-482,501840	-28,195519	37,288817	0,465021	-6,192082	-0,175144	-482,501840	-28,195519	37,288817
11:20:41,93	0,603959	3,972997	-0,131992	-0,946016	-0,078999	-0,649023	0,459532	-6,190821	-0,173255	3,459939	8,016018	37,263551	4,496512	-6,336699	-1,364441	-186,940626	-259,225451	49,614006	0,459532	-6,190821	-0,173255	-482,519514	-28,057269	37,263551	0,459532	-6,190821	-0,173255	-482,519514	-28,057269	37,263551
11:20:41,98	0,603959	3,972997	-0,131992	-0,946016	-0,078999	-0,649023	0,459532	-6,190821	-0,173255	3,459939	8,016018	37,263551	4,496620	-6,339765	-1,364399	-186,909558	-259,186340	49,633858	0,459532	-6,190821	-0,173255	-482,519514	-28,057269	37,263551	0,459532	-6,190821	-0,173255	-482,519514	-28,057269	37,263551
11:20:42,03	0,603959	3,972997	-0,131992	-0,946016	-0,078999	-0,649023	0,462133	-6,192448	-0,173212	3,593926	8,158608	37,283403	4,501147	-6,340570	-1,367529	-186,969844	-259,252898	49,630068	0,462133	-6,192448	-0,173212	-482,513214	-28,118840	37,283403	0,462133	-6,192448	-0,173212	-482,513214	-28,118840	37,283403
11:20:42,08	0,603959	3,972997	-0,131992	-0,946016	-0,078999	-0,649023	0,460567	-6,196770	-0,176342	3,730902	8,058236	37,279613	4,491930	-6,343807	-1,366267	-186,951517	-259,258942	49,615943	0,460567	-6,196770	-0,176342	-482,715538	-28,096266	37,279613	0,460567	-6,196770	-0,176342	-482,715538	-28,096266	37,279613
11:20:42,13	0,603959	3,972997	-0,131992	-0,946016	-0,078999	-0,649023	0,462089	-6,190124	-0,174417	3,375781	8,127675	37,287329	4,494630	-6,338565	-1,365603	-186,983036	-259,256313	49,637784	0,462089	-6,190124	-0,174417	-482,548985	-28,146322	37,287329	0,462089	-6,190124	-0,174417	-482,548985	-28,146322	37,287329
11:20:42,18	0,603959	3,972997	-0,131992	-0,946016	-0,078999	-0,649023	0,462089	-6,190124	-0,174417	3,375781	8,127675	37,287329	4,496459	-6,340288	-1,366749	-186,951215	-259,273924	49,632805	0,462089	-6,190124	-0,174417	-482,548985	-28,146322	37,287329	0,462089	-6,190124	-0,174417	-482,548985	-28,146322	37,287329
11:20:42,23	0,603959	3,972997	-0,131992	-0,946016	-0,078999	-0,649023	0,461511	-6,193119	-0,175590	3,532285	8,114821	37,257296	4,497513	-6,339562	-1,366777	-186,967765	-259,264248	49,607751	0,461511	-6,193119	-0,175590	-482,627590	-28,113818	37,257296	0,461511	-6,193119	-0,175590	-482,627590	-28,113818	37,257296
11:20:42,28	0,603959	3,972997	-0,131992	-0,946016	-0,078999	-0,649023	0,461511	-6,193119	-0,175590	3,532285	8,114821	37,257296	4,499989	-6,342153	-1,365562	-186,959862	-259,270151	49,647162	0,461511	-6,193119	-0,175590	-482,627590	-28,113818	37,257296	0,461511	-6,193119	-0,175590	-482,627590	-28,113818	37,257296
11:20:42,33	0,603959	3,972997	-0,131992	-0,946016	-0,078999	-0,649023	0,465834	-6,194278	-0,173988	3,539550	8,337867	37,314082	4,496355	-6,343885	-1,365175	-186,995776	-259,309282	49,664537	0,465834	-6,194278	-0,173988	-482,711311	-28,230114	37,314082	0,465834	-6,194278	-0,173988	-482,711311	-28,230114	37,314082
11:20:42,38	0,603959	3,972997	-0,131992	-0,946016	-0,078999	-0,649023	0,462622	-6,195376	-0,174570	3,611180	8,167378	37,320471	4,498911	-6,341652	-1,365757	-186,991495	-259,294917	49,670925	0,462622	-6,195376	-0,174570	-482,725803	-28,148476	37,320471	0,462622	-6,195376	-0,174570	-482,725803	-28,148476	37,320471
11:20:42,43	0,603959	3,972997	-0,131992	-0,946016	-0,078999	-0,649023	0,467589	-6,193219	-0,175958	3,477745	8,414715	37,285960	4,494560	-6,344875	-1,367145	-187,011581	-259,307880	49,636415	0,467589	-6,193219	-0,175958	-482,689910	-28,290998	37,285960	0,467589	-6,193219	-0,175958	-482,689910	-28,290998	37,285960
11:20:42,48	0,603959	3,972997	-0,131992	-0,946016	-0,078999	-0,649023	0,461846	-6,189901	-0,174422	3,314382	8,126128	37,290811	4,494558	-6,338242	-1,365609	-186,998287	-259,304967	49,641266	0,461846	-6,189901	-0,174422	-482,592815	-28,128749	37,290811	0,461846	-6,189901	-0,174422	-482,592815	-28,128749	37,290811
11:20:42,53	0,603959	3,972997	-0,131992	-0,946016	-0,078999	-0,649023	0,464429	-6,196850	-0,175561	3,678312	8,248217	37,291837	4,499285	-6,343954	-1,366747	-187,007626	-259,296615	49,642291	0,464429	-6,196850	-0,175561	-482,774410	-28,209481	37,291837	0,464429	-6,196850	-0,175561	-482,774410	-28,209481	37,291837
11:20:42,59	0,603959	3,972997	-0,131992	-0,946016	-0,078999	-0,649023	0,459265	-6,190418	-0,177911	3,349789	7,983907	37,313301	4,501061	-6,341035	-1,368724	-186,988525	-259,321052	49,599649	0,459265	-6,190418	-0,177911	-482,598051	-28,068404	37,313301	0,459265	-6,190418	-0,177911	-482,598051	-28,068404	37,313301
11:20:42,64	0,603959	3,972997	-0,131992	-0,946016	-0,078999	-0,649023	0,459265	-6,190418	-0,177911	3,349789	7,983907	37,313301	4,499296	-6,339872	-1,366743	-187,021052	-259,329651	49,679123	0,459265	-6,190418	-0,177911	-482,598051	-28,068404	37,313301	0,459265	-6,190418	-0,177911	-482,598051	-28,068404	37,313301
11:20:42,69	0,603959	3,972997	-0,131992	-0,946016	-0,078999	-0,649023	0,460888	-6,194819	-0,175557	3,537372	8,068942	37,328668	4,496994	-6,339741	-1,368683	-186,971671	-259,263624	49,658921	0,460888	-6,194819	-0,175557	-482,755909	-28,110736	37,328668	0,460888	-6,194819	-0,175557	-482,755909	-28,110736	37,328668
11:20:42,74	0,603959	3,972997	-0,131992	-0,946016	-0,078999	-0,649023	0,461926	-6,192760	-0,177497	3,512158	8,132690	37,308467	4,170238	-6,137028	-1,374688	-177,247668	-242,046616	47,442292	0,461926	-6,192760	-0,177497	-482,619465	-28,128501	37,308467	0,461926	-6,192760	-0,177497	-482,619465	-28,128501	37,308467
11:20:42,79	0,603971	3,922992	-0,131980	-0,946015	-0,079007	-0,649014	0,449750	-5,808424	-0,183501	3,299073	7,312241	35,091838	4,082930	-6,074861	-1,382351	-174,221602	-237,219054	46,808785	0,449750	-5,808424	-0,183501	-452,662213	-27,993101	35,091838	0,449750	-5,808424	-0,183501	-452,662213	-27,993101	35,091838
11:20:42,84	0,603971	3,922992	-0,131980	-0,946015	-0,079007	-0,649014	0,444147	-5,704057	-0,189658	3,386067	7,220692	34,423648	4,082654	-6,079992	-1,380844	-174,317586	-237,371167	46,774102	0,444147	-5,704057	-0,189658	-444,382382	-27,644825	34,423648	0,444147	-5,704057	-0,189658	-444,382382	-27,644825	34,423648
11:20:42,89	0,603971	3,922992	-0,131980	-0,946015	-0,079007	-0,649014	0,441511	-5,708604	-0,187290	3,568428	7,115127	34,459871	4,087910	-6,079983	-1,378477	-174,317361	-237,433739	46,810326	0,441511	-5,708604	-0,187290	-444,556949	-27,543503	34,459871	0,441511	-5,708604	-0,187290	-444,556949	-27,543503	34,459871
11:20:42,94	0,603971	3,922992	-0,131980	-0,946015	-0,079007	-0,649014	0,438185	-5,708507	-0,191176	3,495333	6,924739	34,505444	4,089490	-6,077054	-1,382363	-174,366474	-237,483999	46,855899	0,438185	-5,708507	-0,191176	-444,622479	-27,472751	34,505444	0,438185	-5,708507	-0,191176	-444,622479	-27,472751	34,505444
11:20:42,99	0,603971	3,922992	-0,131980	-0,946015	-0,079007	-0,649014	0,438185	-5,708507	-0,191176	3,495333	6,924739	34,505444	4,091840	-6,081118	-1,379602	-174,350415	-237,578568	46,870209	0,438185	-5,708507	-0,191176	-444,622479	-27,472751	34,505444	0,438185	-5,708507	-0,191176	-444,622479	-27,472751	34,505444
11:20:43,04	0,603971	3,922992	-0,131980	-0,946015	-0,079007	-0,649014	0,435915	-5,710466	-0,188076	3,503979	6,833708	34,506259	4,092321	-6,076068	-1,379263	-174,389700	-237,578248	46,856713	0,435915	-5,710466	-0,188076	-444,767633	-27,385585	34,506259	0,435915	-5,710466	-0,188076	-444,767633	-27,385585	34,506259
11:20:43,09	0,603971	3,922992	-0,131980	-0,946015	-0,079007	-0,649014	0,443272	-5,713460	-0,186296	3,592469	7,254707	34,503768	4,091235	-6,083937	-1,377482	-174,390021	-237,655617	46,854222	0,443272	-5,713460	-0,186296	-444,914122	-27,542154	34,503768	0,443272	-5,713460	-0,186296	-444,914122	-27,542154	34,503768
11:20:43,14	0,603971	3,922992	-0,131980	-0,946015	-0,079007	-0,649014	0,441639	-5,711060	-0,187269	3,487765	7,170726	34,512228	4,089973	-6,081323	-1,378456	-174,379177	-237,638707	46,862683	0,441639	-5,711060	-0,187269	-444,830470	-27,497942	34,512228	0,441639	-5,711060	-0,187269	-444,830470	-27,497942	34,512228
11:20:43,19	0,603971	3,922992	-0,131980	-0,946015	-0,079007	-0,649014	0,445454	-5,702657	-0,189253	3,221532	7,239713	34,499683	4,080788	-6,080424	-1,380439	-174,405841	-237,426136	46,850138	0,445454	-5,702657	-0,189253	-444,437012	-27,728408	34,499683	0,445454	-5,702657	-0,189253	-444,437012	-27,728408	34,499683
11:20:43,24	0,603971	3,922992	-0,131980	-0,946015	-0,079007	-0,649014	0,445454	-5,702657	-0,189253	3,221532	7,239713	34,499683	3,762668	-5,871614	-1,389675	-164,050665	-220,450294	44,618815	0,445454	-5,702657	-0,189253	-444,437012	-27,728408	34,499683	0,445454	-5,702657	-0,189253	-444,437012	-27,728408	34,499683
11:20:43,29	0,603947	3,872959	-0,131986	-0,946003	-0,079010	-0,649020	0,423679	-5,322751	-0,198488	3,345543	6,587340	32,268360	3,687552	-5,816049	-1,388529	-161,459029	-216,279392	44,012956	0,423679	-5,322751	-0,198488	-414,490427	-26,671454	32,268360	0,423679	-5,322751	-0,198488	-414,490427	-26,671454	32,268360
11:20:43,34	0,603947	3,872959	-0,131986	-0,946003	-0,079010	-0,649020	0,416526	-5,234786	-0,198477	3,447963	6,349385	31,750278	3,688845	-5,819149	-1,390536	-161,539001	-216,473679	44,083639	0,416526	-5,234786	-0,198477	-407,482767	-26,347869	31,750278	0,416526	-5,234786	-0,198477	-407,482767	-26,347869	31,750278
11:20:43,39	0,603947	3,872959	-0,131986	-0,946003	-0,079010	-0,649020	0,420054	-5,238705	-0,195351	3,488269	6,602174	31,752183	3,691694	-5,826452	-1,386538	-161,618020	-216,643446	44,102637	0,420054	-5,238705	-0,195351	-407,750044	-26,372098	31,752183	0,420054	-5,238705	-0,195351	-407,750044	-26,372098	31,752183
11:20:43,44	0,603947	3,872959	-0,131986	-0,946003	-0,079010	-0,649020	0,413299	-5,235419	-0,200424	3,342536	6,229399	31,772112	3,692226	-5,818959	-1,391611	-161,624075	-216,610937	44,122567	0,413299	-5,235419	-0,200424	-407,637847	-26,214581	31,772112	0,413299	-5,235419	-0,200424	-407,637847	-26,214581	31,772112
11:20:43,49	0,603947	3,872959	-0,131986	-0,946003	-0,079010	-0,649020	0,413299	-5,235419	-0,200424	3,342536	6,229399	31,772112	3,694358	-5,821628	-1,389604	-161,670034	-216,625543	44,086196	0,413299	-5,235419	-0,200424	-407,637847	-26,214581	31,772112	0,413299	-5,235419	-0,200424	-407,637847	-26,214581	31,772112
11:20:43,54	0,603947	3,872959	-0,131986	-0,946003	-0,079010	-0,649020	0,411126	-5,236656	-0,196994	3,288334	6,107374	31,724525	3,694384	-5,817695	-1,388181	-161,691166	-216,709097	44,074980	0,411126	-5,236656	-0,196994	-407,789196	-26,166015	31,724525	0,411126	-5,236656	-0,196994	-407,789196	-26,166015	31,724525
11:20:43,59	0,603947	3,872959	-0,131986	-0,946003	-0,079010	-0,649020	0,413137	-5,239757	-0,198909	3,384816	6,225578	31,752760	3,696063	-5,820987	-1,390096	-161,711729	-216,771967	44,103215	0,413137	-5,239757	-0,198909	-407,936080	-26,205683	31,752760	0,413137	-5,239757	-0,198909	-407,936080	-26,205683	31,752760
11:20:43,64	0,603947	3,872959	-0,131986	-0,946003	-0,079010	-0,649020	0,415159	-5,239565	-0,196581	3,353496	6,341295	31,740459	3,694886	-5,822643	-1,387768	-161,713260	-216,795735	44,090913	0,415159	-5,239565	-0,196581	-407,952348	-26,248715	31,740459	0,415159	-5,239565	-0,196581	-407,952348	-26,248715	31,740459
11:20:43,69	0,603947	3,872959	-0,131986	-0,946003	-0,079010	-0,649020	0,410257	-5,242017	-0,198890	3,457744	6,049654	31,806479	3,698381	-5,825030	-1,386590	-161,718156	-216,860068	44,088436	0,410257	-5,242017	-0,198890	-408,040576	-26,155511	31,806479	0,410257	-5,242017	-0,198890	-408,040576	-26,155511	31,806479
11:20:43,74	0,603947	3,872959	-0,131986	-0,946003	-0,079010	-0,649020	0,410257	-5,242017	-0,198890	3,457744	6,049654	31,806479	3,697133	-5,824203	-1,390504	-161,771793	-216,770582	44,094142	0,410257	-5,242017	-0,198890	-408,040576	-26,155511	31,806479	0,410257	-5,242017	-0,198890	-408,040576	-26,155511	31,806479
11:20:43,79	0,603947	3,872959	-0,131986	-0,946003	-0,079010	-0,649020	0,415388	-5,242291	-0,199317	3,487774	6,289898	31,743687	3,696916	-5,820577	-1,388625	-161,763367	-216,849441	44,152662	0,415388	-5,242291	-0,199317	-408,032076	-26,318032	31,743687	0,415388	-5,242291	-0,199317	-408,032076	-26,318032	31,743687
11:20:43,84	0,603947	3,872959	-0,131986	-0,946003	-0,079010	-0,649020	0,419485	-5,241197	-0,199685	3,362911	6,540090	31,759868	3,701926	-5,818697	-1,388185	-161,811211	-216,905112	44,121966	0,419485	-5,241197	-0,199685	-408,071045	-26,389517	31,759868	0,419485	-5,241197	-0,199685	-408,071045	-26,389517	31,759868
11:20:43,89	0,603947	3,872959	-0,131986	-0,946003	-0,079010	-0,649020	0,412964	-5,239322	-0,197781	3,200211	6,208313	31,758313	3,695773	-5,820620	-1,388967	-161,799891	-216,908123	44,108768	0,412964	-5,239322	-0,197781	-408,086553	-26,209372	31,758313	0,412964	-5,239322	-0,197781	-408,086553	-26,209372	31,758313
11:20:43,94	0,603947	3,872959	-0,131986	-0,946003	-0,079010	-0,649020	0,413344	-5,241698	-0,196958	3,358625	6,252075	31,782325	3,697642	-5,822137	-1,388145	-161,761672	-216,889972	44,132779	0,413344	-5,241698	-0,196958	-408,114705	-26,195407	31,782325	0,413344	-5,241698	-0,196958	-408,114705	-26,195407	31,782325
11:20:43,99	0,603947	3,872959	-0,131986	-0,946003	-0,079010	-0,649020	0,411738	-5,242718	-0,197360	3,372955	6,162936	31,782257	3,699328	-5,821256	-1,388546	-161,785900	-216,920649	44,132712	0,411738	-5,242718	-0,197360	-408,180402	-26,158500	31,782257	0,411738	-5,242718	-0,197360	-408,180402	-26,158500	31,782257
11:20:44,04	0,603947	3,872959	-0,131986	-0,946003	-0,079010	-0,649020	0,413497	-5,247764	-0,197360	3,601375	6,246254	31,767159	3,702818	-5,825303	-1,388546	-161,809955	-216,946016	44,117614	0,413497	-5,247764	-0,197360	-408,348129	-26,213263	31,767159	0,413497	-5,247764	-0,197360	-408,348129	-26,213263	31,767159
11:20:44,09	0,603947	3,872959	-0,131986	-0,946003	-0,079010	-0,649020	0,414820	-5,241047	-0,198146	3,265327	6,312608	31,776898	3,696339	-5,823090	-1,389333	-161,805437	-216,933304	44,127352	0,414820	-5,241047	-0,198146	-408,156844	-26,250766	31,776898	0,414820	-5,241047	-0,198146	-408,156844	-26,250766	31,776898
11:20:44,14	0,603947	3,872959	-0,131986	-0,946003	-0,079010	-0,649020	0,414820	-5,241047	-0,198146	3,265327	6,312608	31,776898	3,695107	-5,823091	-1,392462	-161,822458	-216,944335	44,114329	0,414820	-5,241047	-0,198146	-408,156844	-26,250766	31,776898	0,414820	-5,241047	-0,198146	-408,156844	-26,250766	31,776898
11:20:44,19	0,603947	3,872959	-0,131986	-0,946003	-0,079010	-0,649020	0,415437	-5,239980	-0,201275	3,191787	6,335464	31,763875	3,696223	-5,826661	-1,389702	-161,849943	-216,975201	44,160058	0,415437	-5,239980	-0,201275	-408,146637	-26,276341	31,763875	0,415437	-5,239980	-0,201275	-408,146637	-26,276341	31,763875
11:20:44,24	0,603947	3,872959	-0,131986	-0,946003	-0,079010	-0,649020	0,415218	-5,241823	-0,196192	3,240066	6,328419	31,808237	3,700939	-5,825832	-1,389704	-161,846301	-216,976939	44,151214	0,415218	-5,241823	-0,196192	-408,243019	-26,266220	31,808237	0,415218	-5,241823	-0,196192	-408,243019	-26,266220	31,808237
11:20:44,29	0,603947	3,872959	-0,131986	-0,946003	-0,079010	-0,649020	0,411971	-5,244059	-0,198558	3,379857	6,154606	31,762746	3,700372	-5,822128	-1,389744	-161,835003	-216,964845	44,113201	0,411971	-5,244059	-0,198558	-408,278763	-26,185092	31,762746	0,411971	-5,244059	-0,198558	-408,278763	-26,185092	31,762746
11:20:44,34	0,603947	3,872959	-0,131986	-0,946003	-0,079010	-0,649020	0,416069	-5,241481	-0,198538	3,161374	6,359189	31,813260	3,696091	-5,824388	-1,389725	-161,884586	-217,033686	44,163714	0,416069	-5,241481	-0,198538	-408,294847	-26,302212	31,813260	0,416069	-5,241481	-0,198538	-408,294847	-26,302212	31,813260
11:20:44,39	0,603947	3,872959	-0,131986	-0,946003	-0,079010	-0,649020	0,416069	-5,241481	-0,198538	3,161374	6,359189	31,813260	3,702086	-5,826687	-1,388930	-161,855685	-217,004861	44,145171	0,416069	-5,241481	-0,198538	-408,294847	-26,302212	31,813260	0,416069	-5,241481	-0,198538	-408,294847	-26,302212	31,813260
11:20:44,44	0,603947	3,872959	-0,131986	-0,946003	-0,079010	-0,649020	0,411870	-5,246559	-0,197773	3,419566	6,156517	31,784485	3,699116	-5,827849	-1,389323	-161,866504	-217,014296	44,144534	0,411870	-5,246559	-0,197773	-408,435303	-26,175247	31,784485	0,411870	-5,246559	-0,197773	-408,435303	-26,175247	31,784485
11:20:44,49	0,603947	3,872959	-0,131986	-0,946003	-0,079010	-0,649020	0,412160	-5,244001	-0,200888	3,320200	6,144086	31,792416	3,700228	-5,822263	-1,392075	-161,880954	-217,003750	44,142871	0,412160	-5,244001	-0,200888	-408,333907	-26,210439	31,792416	0,412160	-5,244001	-0,200888	-408,333907	-26,210439	31,792416
11:20:44,55	0,603947	3,872959	-0,131986	-0,946003	-0,079010	-0,649020	0,420857	-5,247621	-0,196974	3,497865	6,540242	31,808979	3,699014	-5,831605	-1,388161	-161,934819	-216,984811	44,159434	0,420857	-5,247621	-0,196974	-408,440346	-26,497044	31,808979	0,420857	-5,247621	-0,196974	-408,440346	-26,497044	31,808979
11:20:44,60	0,603947	3,872959	-0,131986	-0,946003	-0,079010	-0,649020	0,417720	-5,245763	-0,201654	3,353250	6,430838	31,795401	3,701994	-5,827999	-1,388977	-161,906895	-217,004829	44,106756	0,417720	-5,245763	-0,201654	-408,439174	-26,360181	31,795401	0,417720	-5,245763	-0,201654	-408,439174	-26,360181	31,795401
11:20:44,65	0,603947	3,872959	-0,131986	-0,946003	-0,079010	-0,649020	0,417720	-5,245763	-0,201654	3,353250	6,430838	31,795401	3,701331	-5,827370	-1,387425	-161,926381	-217,047557	44,119157	0,417720	-5,245763	-0,201654	-408,439174	-26,360181	31,795401	0,417720	-5,245763	-0,201654	-408,439174	-26,360181	31,795401
11:20:44,70	0,603947	3,872959	-0,131986	-0,946003	-0,079010	-0,649020	0,416032	-5,247510	-0,196239	3,441982	6,327998	31,768702	3,694416	-5,823853	-1,385852	-161,870835	-216,973835	44,143543	0,416032	-5,247510	-0,196239	-408,487530	-26,330488	31,768702	0,416032	-5,247510	-0,196239	-408,487530	-26,330488	31,768702
11:20:44,75	0,603947	3,872959	-0,131986	-0,946003	-0,079010	-0,649020	0,416443	-5,239763	-0,194665	3,130766	6,360629	31,793088	3,366182	-5,602612	-1,400279	-150,698135	-199,423158	41,838273	0,416443	-5,239763	-0,194665	-408,190621	-26,330144	31,793088	0,416443	-5,239763	-0,194665	-408,190621	-26,330144	31,793088
11:20:44,80	0,603959	3,822954	-0,131993	-0,946002	-0,079017	-0,649012	0,382542	-4,762787	-0,204834	3,447447	5,616936	29,013367	3,298294	-5,556006	-1,396021	-148,428498	-195,729369	41,363821	0,382542	-4,762787	-0,204834	-370,431363	-24,412597	29,013367	0,382542	-4,762787	-0,204834	-370,431363	-24,412597	29,013367
11:20:44,85	0,603959	3,822954	-0,131993	-0,946002	-0,079017	-0,649012	0,382542	-4,762787	-0,204834	3,447447	5,616936	29,013367	3,309687	-5,558198	-1,394081	-148,522292	-195,999251	41,380830	0,382542	-4,762787	-0,204834	-370,431363	-24,412597	29,013367	0,382542	-4,762787	-0,204834	-370,431363	-24,412597	29,013367
11:20:44,90	0,603959	3,822954	-0,131993	-0,946002	-0,079017	-0,649012	0,378743	-4,773751	-0,202894	3,736922	5,473118	29,030375	3,306039	-5,553312	-1,392559	-148,550599	-196,038744	41,388714	0,378743	-4,773751	-0,202894	-371,002515	-24,258220	29,030375	0,378743	-4,773751	-0,202894	-371,002515	-24,258220	29,030375
11:20:44,95	0,603959	3,822954	-0,131993	-0,946002	-0,079017	-0,649012	0,376336	-4,768148	-0,201372	3,397229	5,343167	29,038260	3,305939	-5,553431	-1,393341	-148,585089	-196,064665	41,403215	0,376336	-4,768148	-0,201372	-370,902400	-24,199192	29,038260	0,376336	-4,768148	-0,201372	-370,902400	-24,199192	29,038260
11:20:45,00	0,603959	3,822954	-0,131993	-0,946002	-0,079017	-0,649012	0,376489	-4,768122	-0,202154	3,356153	5,334228	29,052760	3,304651	-5,556633	-1,394539	-148,621830	-196,137111	41,367387	0,376489	-4,768122	-0,202154	-370,941389	-24,220162	29,052760	0,376489	-4,768122	-0,202154	-370,941389	-24,220162	29,052760
11:20:45,05	0,603959	3,822954	-0,131993	-0,946002	-0,079017	-0,649012	0,379906	-4,768606	-0,203352	3,300244	5,516320	29,016932	3,305173	-5,554080	-1,395327	-148,621173	-196,204784	41,366161	0,377434	-4,767782	-0,204140	-371,071776	-24,206394	29,015706	0,377434	-4,767782	-0,204140	-371,071776	-24,206394	29,015706
11:20:45,10	0,603959	3,822954	-0,131993	-0,946002	-0,079017	-0,649012	0,382360	-4,774658	-0,202931	3,492325	5,694830	29,031945	3,308665	-5,561784	-1,394118	-148,639041	-196,268780	41,382400	0,382360	-4,774658	-0,202931	-371,318361	-24,320397	29,031945	0,382360	-4,774658	-0,202931	-371,318361	-24,320397	29,031945
11:20:45,15	0,603959	3,822954	-0,131993	-0,946002	-0,079017	-0,649012	0,382360	-4,774658	-0,202931	3,492325	5,694830	29,031945	3,306815	-5,554728	-1,393373	-148,663579	-196,254711	41,397912	0,382360	-4,774658	-0,202931	-371,318361	-24,320397	29,031945	0,382360	-4,774658	-0,202931	-371,318361	-24,320397	29,031945
11:20:45,20	0,603959	3,822954	-0,131993	-0,946002	-0,079017	-0,649012	0,373984	-4,763766	-0,205444	3,159666	5,283195	29,050042	3,303420	-5,549084	-1,396631	-148,501469	-196,078286	41,400497	0,373984	-4,763766	-0,205444	-370,795947	-24,074552	29,050042	0,373984	-4,763766	-0,205444	-370,795947	-24,074552	29,050042
11:20:45,25	0,603959	3,822954	-0,131993	-0,946002	-0,079017	-0,649012	0,373984	-4,763766	-0,205444	3,159666	5,283195	29,050042	3,002838	-5,345331	-1,394156	-137,832206	-180,057752	39,231036	0,373984	-4,763766	-0,205444	-370,795947	-24,074552	29,050042	0,373984	-4,763766	-0,205444	-370,795947	-24,074552	29,050042
11:20:45,30	0,603898	3,772914	-0,131974	-0,946020	-0,079012	-0,649032	0,347820	-4,401578	-0,202969	3,534719	5,152229	26,880581	2,922779	-5,270573	-1,394610	-134,217653	-175,834096	38,575714	0,347820	-4,401578	-0,202969	-341,989158	-22,151614	26,880581	0,347820	-4,401578	-0,202969	-341,989158	-22,151614	26,880581
11:20:45,35	0,603898	3,772914	-0,131974	-0,946020	-0,079012	-0,649032	0,313562	-4,302861	-0,198666	3,606932	4,648723	26,290211	2,934475	-5,266304	-1,389853	-134,122751	-176,188591	38,640666	0,313562	-4,302861	-0,198666	-334,167630	-19,965882	26,290211	0,313562	-4,302861	-0,198666	-334,167630	-19,965882	26,290211
11:20:45,40	0,603898	3,772914	-0,131974	-0,946020	-0,079012	-0,649032	0,313513	-4,304600	-0,203386	3,570477	4,637067	26,251823	2,936006	-5,267132	-1,394573	-134,194103	-176,293924	38,602278	0,313513	-4,304600	-0,203386	-334,340617	-19,973719	26,251823	0,313513	-4,304600	-0,203386	-334,340617	-19,973719	26,251823
11:20:45,45	0,603898	3,772914	-0,131974	-0,946020	-0,079012	-0,649032	0,313226	-4,302290	-0,201429	3,415483	4,610576	26,298470	2,934149	-5,265728	-1,392616	-134,221549	-176,318369	38,648924	0,313226	-4,302290	-0,201429	-334,314304	-19,977649	26,298470	0,313226	-4,302290	-0,201429	-334,314304	-19,977649	26,298470
11:20:45,50	0,603898	3,772914	-0,131974	-0,946020	-0,079012	-0,649032	0,313910	-4,307320	-0,201803	3,558858	4,698680	26,299796	2,938163	-5,268835	-1,392990	-134,235122	-176,446955	38,650250	0,313910	-4,307320	-0,201803	-334,565725	-19,943236	26,299796	0,313910	-4,307320	-0,201803	-334,565725	-19,943236	26,299796
11:20:45,55	0,603898	3,772914	-0,131974	-0,946020	-0,079012	-0,649032	0,309401	-4,307267	-0,202943	3,504994	4,455387	26,373196	2,939216	-5,264112	-1,396116	-134,264748	-176,468757	38,672022	0,309401	-4,307267	-0,202943	-334,615494	-19,832609	26,373196	0,309401	-4,307267	-0,202943	-334,615494	-19,832609	26,373196
11:20:45,60	0,603898	3,772914	-0,131974	-0,946020	-0,079012	-0,649032	0,310270	-4,309028	-0,201040	3,543423	4,483851	26,332440	2,937387	-5,267530	-1,393011	-134,296897	-176,502708	38,668552	0,310270	-4,309028	-0,201040	-334,715241	-19,872377	26,332440	0,310270	-4,309028	-0,201040	-334,715241	-19,872377	26,332440
11:20:45,65	0,603898	3,772914	-0,131974	-0,946020	-0,079012	-0,649032	0,310270	-4,309028	-0,201040	3,543423	4,483851	26,332440	2,939736	-5,270437	-1,394150	-134,287360	-176,552050	38,677232	0,314510	-4,309483	-0,202963	-334,740196	-19,951840	26,326777	0,314510	-4,309483	-0,202963	-334,740196	-19,951840	26,326777
11:20:45,70	0,603898	3,772914	-0,131974	-0,946020	-0,079012	-0,649032	0,314192	-4,305776	-0,200671	3,332686	4,683387	26,320604	2,936685	-5,268308	-1,391857	-134,334048	-176,558348	38,671058	0,314192	-4,305776	-0,200671	-334,670765	-19,980694	26,320604	0,314192	-4,305776	-0,200671	-334,670765	-19,980694	26,320604
11:20:45,75	0,603898	3,772914	-0,131974	-0,946020	-0,079012	-0,649032	0,309836	-4,306581	-0,202219	3,320041	4,493114	26,339789	2,939560	-5,264937	-1,393406	-134,329871	-176,623649	38,690244	0,309836	-4,306581	-0,202219	-334,746541	-19,828977	26,339789	0,309836	-4,306581	-0,202219	-334,746541	-19,828977	26,339789
11:20:45,80	0,603898	3,772914	-0,131974	-0,946020	-0,079012	-0,649032	0,309836	-4,306581	-0,202219	3,320041	4,493114	26,339789	2,940022	-5,267187	-1,394621	-134,396767	-176,626230	38,652573	0,309836	-4,306581	-0,202219	-334,746541	-19,828977	26,339789	0,309836	-4,306581	-0,202219	-334,746541	-19,828977	26,339789
11:20:45,85	0,603898	3,772914	-0,131974	-0,946020	-0,079012	-0,649032	0,311553	-4,308105	-0,203434	3,363640	4,525783	26,302118	2,939432	-5,266213	-1,393061	-134,397970	-176,620335	38,666403	0,311553	-4,308105	-0,203434	-334,822627	-19,931136	26,302118	0,311553	-4,308105	-0,203434	-334,822627	-19,931136	26,302118
11:20:45,90	0,603898	3,772914	-0,131974	-0,946020	-0,079012	-0,649032	0,311004	-4,307107	-0,201875	3,316250	4,493265	26,315948	2,941147	-5,267397	-1,392673	-134,414548	-176,654122	38,665376	0,311004	-4,307107	-0,201875	-334,791677	-19,920586	26,315948	0,311004	-4,307107	-0,201875	-334,791677	-19,920586	26,315948
11:20:45,95	0,603898	3,772914	-0,131974	-0,946020	-0,079012	-0,649032	0,307684	-4,309101	-0,204205	3,353979	4,316169	26,345921	2,942818	-5,264334	-1,395391	-134,434773	-176,675207	38,696376	0,307684	-4,309101	-0,204205	-334,910421	-19,837031	26,345921	0,307684	-4,309101	-0,204205	-334,910421	-19,837031	26,345921
11:20:46,00	0,603898	3,772914	-0,131974	-0,946020	-0,079012	-0,649032	0,307684	-4,309101	-0,204205	3,353979	4,316169	26,345921	2,942805	-5,269382	-1,393048	-134,446075	-176,713785	38,688234	0,307684	-4,309101	-0,204205	-334,910421	-19,837031	26,345921	0,307684	-4,309101	-0,204205	-334,910421	-19,837031	26,345921
11:20:46,05	0,603898	3,772914	-0,131974	-0,946020	-0,079012	-0,649032	0,312062	-4,311613	-0,201861	3,445579	4,553321	26,337780	2,942203	-5,269225	-1,391866	-134,445251	-176,730543	38,711115	0,312062	-4,311613	-0,201861	-335,016069	-19,943545	26,337780	0,312062	-4,311613	-0,201861	-335,016069	-19,943545	26,337780
11:20:46,10	0,603898	3,772914	-0,131974	-0,946020	-0,079012	-0,649032	0,309332	-4,311368	-0,203416	3,405698	4,440192	26,342808	2,943957	-5,266894	-1,394603	-134,434643	-176,751679	38,693262	0,309332	-4,311368	-0,203416	-335,036657	-19,842345	26,342808	0,309332	-4,311368	-0,203416	-335,036657	-19,842345	26,342808
11:20:46,15	0,603898	3,772914	-0,131974	-0,946020	-0,079012	-0,649032	0,309332	-4,311368	-0,203416	3,405698	4,440192	26,342808	2,945156	-5,269471	-1,391855	-134,440811	-176,734001	38,716270	0,309332	-4,311368	-0,203416	-335,036657	-19,842345	26,342808	0,309332	-4,311368	-0,203416	-335,036657	-19,842345	26,342808
11:20:46,20	0,603898	3,772914	-0,131974	-0,946020	-0,079012	-0,649032	0,310964	-4,313694	-0,200668	3,538888	4,510915	26,365816	2,943327	-5,270327	-1,394998	-134,473134	-176,722899	38,689357	0,310964	-4,313694	-0,200668	-335,086077	-19,899793	26,365816	0,310964	-4,313694	-0,200668	-335,086077	-19,899793	26,365816
11:20:46,25	0,603898	3,772914	-0,131974	-0,946020	-0,079012	-0,649032	0,312620	-4,312537	-0,203812	3,472207	4,563449	26,338903	2,944422	-5,269594	-1,391117	-134,491901	-176,792965	38,694932	0,312620	-4,312537	-0,203812	-335,061979	-19,977204	26,338903	0,312620	-4,312537	-0,203812	-335,061979	-19,977204	26,338903
11:20:46,30	0,603898	3,772914	-0,131974	-0,946020	-0,079012	-0,649032	0,313574	-4,316440	-0,202606	3,612807	4,647850	26,369900	2,944975	-5,267349	-1,395000	-134,481713	-176,828256	38,706179	0,313574	-4,316440	-0,202606	-335,227698	-19,967736	26,369900	0,313574	-4,316440	-0,202606	-335,227698	-19,967736	26,369900
11:20:46,35	0,603898	3,772914	-0,131974	-0,946020	-0,079012	-0,649032	0,308895	-4,312330	-0,201862	3,411518	4,383663	26,370943	2,945070	-5,270673	-1,393039	-134,457152	-176,811829	38,695092	0,308895	-4,312330	-0,201862	-335,106389	-19,864616	26,370943	0,308895	-4,312330	-0,201862	-335,106389	-19,864616	26,370943
11:20:46,40	0,603898	3,772914	-0,131974	-0,946020	-0,079012	-0,649032	0,309954	-4,313550	-0,203051	3,463449	4,404520	26,352742	2,945536	-5,268524	-1,394237	-134,521436	-176,765936	38,703197	0,309954	-4,313550	-0,203051	-335,150238	-19,926874	26,352742	0,309954	-4,313550	-0,203051	-335,150238	-19,926874	26,352742
11:20:46,45	0,603898	3,772914	-0,131974	-0,946020	-0,079012	-0,649032	0,314505	-4,314765	-0,199900	3,470871	4,656437	26,391904	2,944313	-5,273073	-1,391086	-134,536095	-176,821860	38,742359	0,314505	-4,314765	-0,199900	-335,238199	-20,032208	26,391904	0,314505	-4,314765	-0,199900	-335,238199	-20,032208	26,391904
11:20:46,50	0,603898	3,772914	-0,131974	-0,946020	-0,079012	-0,649032	0,313940	-4,314541	-0,202630	3,471905	4,675361	26,353992	2,944402	-5,272472	-1,393816	-134,487944	-176,835023	38,704447	0,313940	-4,314541	-0,202630	-335,219590	-19,968965	26,353992	0,313940	-4,314541	-0,202630	-335,219590	-19,968965	26,353992
11:20:46,55	0,603898	3,772914	-0,131974	-0,946020	-0,079012	-0,649032	0,310419	-4,314517	-0,203429	3,464868	4,492016	26,340573	2,946142	-5,269410	-1,394616	-134,491019	-176,839920	38,691028	0,310419	-4,314517	-0,203429	-335,224727	-19,875854	26,340573	0,310419	-4,314517	-0,203429	-335,224727	-19,875854	26,340573
11:20:46,60	0,603898	3,772914	-0,131974	-0,946020	-0,079012	-0,649032	0,311026	-4,311418	-0,203424	3,306105	4,501332	26,369885	2,943154	-5,268386	-1,394611	-134,509089	-176,826713	38,720340	0,311026	-4,311418	-0,203424	-335,140192	-19,914194	26,369885	0,311026	-4,311418	-0,203424	-335,140192	-19,914194	26,369885
11:20:46,65	0,603898	3,772914	-0,131974	-0,946020	-0,079012	-0,649032	0,310831	-4,315400	-0,199153	3,467702	4,528120	26,341455	2,946700	-5,270209	-1,390339	-134,499860	-176,884557	38,691909	0,310831	-4,315400	-0,199153	-335,291201	-19,872119	26,341455	0,310831	-4,315400	-0,199153	-335,291201	-19,872119	26,341455
11:20:46,71	0,603898	3,772914	-0,131974	-0,946020	-0,079012	-0,649032	0,314216	-4,318544	-0,202241	3,588150	4,652615	26,381916	2,944858	-5,269586	-1,392285	-134,537009	-176,853958	38,718455	0,314216	-4,318544	-0,202241	-335,417565	-20,013380	26,381916	0,314216	-4,318544	-0,202241	-335,417565	-20,013380	26,381916
11:20:46,76	0,603898	3,772914	-0,131974	-0,946020	-0,079012	-0,649032	0,313440	-4,317458	-0,202230	3,564677	4,605856	26,397435	2,947178	-5,273497	-1,393417	-134,555029	-176,864279	38,747890	0,313440	-4,317458	-0,202230	-335,355753	-19,999167	26,397435	0,313440	-4,317458	-0,202230	-335,355753	-19,999167	26,397435
11:20:46,81	0,603898	3,772914	-0,131974	-0,946020	-0,079012	-0,649032	0,313440	-4,317458	-0,202230	3,564677	4,605856	26,397435	2,941344	-5,270124	-1,391917	-134,545150	-176,815393	38,699483	0,313440	-4,317458	-0,202230	-335,355753	-19,999167	26,397435	0,313440	-4,317458	-0,202230	-335,355753	-19,999167	26,397435
11:20:46,86	0,603898	3,772914	-0,131974	-0,946020	-0,079012	-0,649032	0,313435	-4,310720	-0,200731	3,261569	4,589744	26,349028	2,603900	-5,062673	-1,403199	-124,241620	-158,976175	36,397146	0,313435	-4,310720	-0,200731	-335,129915	-20,014940	26,349028	0,313435	-4,310720	-0,200731	-335,129915	-20,014940	26,349028
11:20:46,91	0,603916	3,722955	-0,131991	-0,946018	-0,079007	-0,649037	0,300739	-3,840540	-0,207057	3,471613	3,802528	23,624692	2,540506	-5,024039	-1,398244	-122,325438	-155,396266	35,975147	0,300739	-3,840540	-0,207057	-298,010814	-19,805465	23,624692	0,300739	-3,840540	-0,207057	-298,010814	-19,805465	23,624692
11:20:46,96	0,603916	3,722955	-0,131991	-0,946018	-0,079007	-0,649037	0,302234	-3,844516	-0,206692	3,452252	3,955877	23,598075	2,540701	-5,025413	-1,395941	-122,432274	-155,632202	35,991341	0,302234	-3,844516	-0,206692	-298,342222	-19,769513	23,598075	0,302234	-3,844516	-0,206692	-298,342222	-19,769513	23,598075
11:20:47,01	0,603916	3,722955	-0,131991	-0,946018	-0,079007	-0,649037	0,302308	-3,845567	-0,209419	3,360382	3,936910	23,640661	2,544074	-5,027911	-1,400606	-122,466035	-155,745318	35,991115	0,302308	-3,845567	-0,209419	-298,516593	-19,794292	23,640661	0,302308	-3,845567	-0,209419	-298,516593	-19,794292	23,640661
11:20:47,06	0,603916	3,722955	-0,131991	-0,946018	-0,079007	-0,649037	0,302188	-3,843956	-0,205562	3,210238	3,895754	23,647278	2,542739	-5,027001	-1,396748	-122,529443	-155,785348	35,997732	0,302188	-3,843956	-0,205562	-298,540271	-19,826001	23,647278	0,302188	-3,843956	-0,205562	-298,540271	-19,826001	23,647278
11:20:47,11	0,603916	3,722955	-0,131991	-0,946018	-0,079007	-0,649037	0,297164	-3,848540	-0,207880	3,400105	3,706255	23,642384	2,549221	-5,024943	-1,399066	-122,491590	-155,863258	35,992839	0,297164	-3,848540	-0,207880	-298,710314	-19,621135	23,642384	0,297164	-3,848540	-0,207880	-298,710314	-19,621135	23,642384
11:20:47,16	0,603916	3,722955	-0,131991	-0,946018	-0,079007	-0,649037	0,301366	-3,846712	-0,206333	3,211768	3,919155	23,652969	2,545537	-5,027667	-1,397520	-122,543047	-155,941224	36,003424	0,301366	-3,846712	-0,206333	-298,755105	-19,738055	23,652969	0,301366	-3,846712	-0,206333	-298,755105	-19,738055	23,652969
11:20:47,21	0,603916	3,722955	-0,131991	-0,946018	-0,079007	-0,649037	0,297230	-3,852494	-0,206691	3,492147	3,738909	23,672567	2,552612	-5,026976	-1,397878	-122,523026	-155,976193	36,023021	0,297230	-3,852494	-0,206691	-298,928597	-19,593630	23,672567	0,297230	-3,852494	-0,206691	-298,928597	-19,593630	23,672567
11:20:47,26	0,603916	3,722955	-0,131991	-0,946018	-0,079007	-0,649037	0,297262	-3,849692	-0,202840	3,285925	3,744294	23,654008	2,553745	-5,031996	-1,395527	-122,545600	-156,020028	36,029560	0,297262	-3,849692	-0,202840	-298,914911	-19,590789	23,654008	0,297262	-3,849692	-0,202840	-298,914911	-19,590789	23,654008
11:20:47,31	0,603916	3,722955	-0,131991	-0,946018	-0,079007	-0,649037	0,297262	-3,849692	-0,202840	3,285925	3,744294	23,654008	2,548060	-5,028168	-1,397474	-122,471868	-155,922587	36,013313	0,297262	-3,849692	-0,202840	-298,914911	-19,590789	23,654008	0,297262	-3,849692	-0,202840	-298,914911	-19,590789	23,654008
11:20:47,36	0,603916	3,722955	-0,131991	-0,946018	-0,079007	-0,649037	0,300538	-3,849147	-0,206288	3,390144	3,928430	23,662859	2,244170	-4,825416	-1,405211	-112,628527	-139,907308	33,950935	0,300538	-3,849147	-0,206288	-298,767917	-19,663792	23,662859	0,300538	-3,849147	-0,206288	-298,767917	-19,663792	23,662859
11:20:47,41	0,603969	3,672969	-0,131981	-0,946008	-0,079007	-0,649015	0,280149	-3,384374	-0,202810	3,347230	3,153614	20,999484	2,155749	-4,778124	-1,393997	-110,162047	-135,172161	33,349939	0,280149	-3,384374	-0,202810	-262,326126	-18,838090	20,999484	0,280149	-3,384374	-0,202810	-262,326126	-18,838090	20,999484
11:20:47,46	0,603969	3,672969	-0,131981	-0,946008	-0,079007	-0,649015	0,282027	-3,386151	-0,205593	3,103716	3,250468	21,003025	2,156349	-4,780639	-1,396780	-110,330689	-135,462697	33,353479	0,282027	-3,386151	-0,205593	-262,709156	-18,888626	21,003025	0,282027	-3,386151	-0,205593	-262,709156	-18,888626	21,003025
11:20:47,51	0,603969	3,672969	-0,131981	-0,946008	-0,079007	-0,649015	0,276917	-3,391949	-0,202072	3,295032	3,057114	21,022350	2,163925	-4,779112	-1,393259	-110,323096	-135,594297	33,372805	0,276917	-3,391949	-0,202072	-262,972972	-18,680831	21,022350	0,276917	-3,391949	-0,202072	-262,972972	-18,680831	21,022350
11:20:47,56	0,603969	3,672969	-0,131981	-0,946008	-0,079007	-0,649015	0,276917	-3,391949	-0,202072	3,295032	3,057114	21,022350	2,164419	-4,783905	-1,397905	-110,339024	-135,684345	33,377131	0,276917	-3,391949	-0,202072	-262,972972	-18,680831	21,022350	0,276917	-3,391949	-0,202072	-262,972972	-18,680831	21,022350
11:20:47,61	0,603969	3,672969	-0,131981	-0,946008	-0,079007	-0,649015	0,276822	-3,402522	-0,205155	3,689844	3,075329	21,045191	2,173129	-4,784317	-1,396342	-110,380558	-135,740074	33,395646	0,276822	-3,402522	-0,205155	-263,408131	-18,655204	21,045191	0,276822	-3,402522	-0,205155	-263,408131	-18,655204	21,045191
11:20:47,66	0,603969	3,672969	-0,131981	-0,946008	-0,079007	-0,649015	0,275599	-3,396318	-0,206739	3,327554	3,043978	21,034558	2,168368	-4,780156	-1,397925	-110,372483	-135,790587	33,385013	0,275599	-3,396318	-0,206739	-263,283446	-18,590542	21,034558	0,275599	-3,396318	-0,206739	-263,283446	-18,590542	21,034558
11:20:47,71	0,603969	3,672969	-0,131981	-0,946008	-0,079007	-0,649015	0,276366	-3,401377	-0,203239	3,528142	3,050988	21,046589	2,172365	-4,783349	-1,394426	-110,432182	-135,828219	33,397044	0,276366	-3,401377	-0,203239	-263,479928	-18,643758	21,046589	0,276366	-3,401377	-0,203239	-263,479928	-18,643758	21,046589
11:20:47,76	0,603969	3,672969	-0,131981	-0,946008	-0,079007	-0,649015	0,276628	-3,395256	-0,202467	3,124669	3,090182	21,076954	2,166933	-4,780515	-1,393654	-110,452605	-135,914791	33,427409	0,276628	-3,395256	-0,202467	-263,402909	-18,625087	21,076954	0,276628	-3,395256	-0,202467	-263,402909	-18,625087	21,076954
11:20:47,81	0,603969	3,672969	-0,131981	-0,946008	-0,079007	-0,649015	0,274033	-3,397827	-0,205593	3,263359	2,950591	21,055612	2,170457	-4,779554	-1,396780	-110,454156	-135,908112	33,406067	0,274033	-3,397827	-0,205593	-263,466027	-18,561019	21,055612	0,274033	-3,397827	-0,205593	-263,466027	-18,561019	21,055612
11:20:47,86	0,603969	3,672969	-0,131981	-0,946008	-0,079007	-0,649015	0,277503	-3,397600	-0,204420	3,162244	3,115551	21,086418	2,172848	-4,789246	-1,393248	-110,458303	-135,947247	33,391992	0,277503	-3,397600	-0,204420	-263,549393	-18,668470	21,086418	0,277503	-3,397600	-0,204420	-263,549393	-18,668470	21,086418
11:20:47,91	0,603969	3,672969	-0,131981	-0,946008	-0,079007	-0,649015	0,274544	-3,399966	-0,205599	3,274519	2,975081	21,067992	2,172054	-4,781066	-1,396785	-110,505993	-135,993745	33,418447	0,274544	-3,399966	-0,205599	-263,622795	-18,576632	21,067992	0,274544	-3,399966	-0,205599	-263,622795	-18,576632	21,067992
11:20:47,96	0,603969	3,672969	-0,131981	-0,946008	-0,079007	-0,649015	0,274544	-3,399966	-0,205599	3,274519	2,975081	21,067992	2,172028	-4,786663	-1,397588	-110,525502	-136,029207	33,363869	0,274544	-3,399966	-0,205599	-263,622795	-18,576632	21,067992	0,274544	-3,399966	-0,205599	-263,622795	-18,576632	21,067992
11:20:48,01	0,603969	3,672969	-0,131981	-0,946008	-0,079007	-0,649015	0,275059	-3,400912	-0,205989	3,319313	2,986419	21,068476	2,172616	-4,781985	-1,397176	-110,521593	-135,989852	33,418930	0,275059	-3,400912	-0,205989	-263,652307	-18,605743	21,068476	0,275059	-3,400912	-0,205989	-263,652307	-18,605743	21,068476
11:20:48,06	0,603969	3,672969	-0,131981	-0,946008	-0,079007	-0,649015	0,280038	-3,401769	-0,203648	3,338018	3,261910	21,055358	2,170869	-4,786725	-1,394835	-110,520117	-136,020536	33,405812	0,280038	-3,401769	-0,203648	-263,700841	-18,721047	21,055358	0,280038	-3,401769	-0,203648	-263,700841	-18,721047	21,055358
11:20:48,11	0,603969	3,672969	-0,131981	-0,946008	-0,079007	-0,649015	0,277370	-3,401435	-0,201745	3,270970	3,093243	21,044680	2,171914	-4,784248	-1,392932	-110,570916	-136,048605	33,395135	0,277370	-3,401435	-0,201745	-263,741713	-18,680318	21,044680	0,277370	-3,401435	-0,201745	-263,741713	-18,680318	21,044680
11:20:48,16	0,603969	3,672969	-0,131981	-0,946008	-0,079007	-0,649015	0,278787	-3,399451	-0,203664	3,131459	3,173603	21,088012	2,169487	-4,784483	-1,394850	-110,583267	-136,083405	33,438467	0,278787	-3,399451	-0,203664	-263,725435	-18,711151	21,088012	0,278787	-3,399451	-0,203664	-263,725435	-18,711151	21,088012
11:20:48,21	0,603969	3,672969	-0,131981	-0,946008	-0,079007	-0,649015	0,276769	-3,405240	-0,205971	3,457703	3,126373	21,065193	2,175509	-4,785630	-1,397158	-110,520699	-136,090426	33,415648	0,276769	-3,405240	-0,205971	-263,853645	-18,599984	21,065193	0,276769	-3,405240	-0,205971	-263,853645	-18,599984	21,065193
11:20:48,26	0,603969	3,672969	-0,131981	-0,946008	-0,079007	-0,649015	0,281893	-3,402669	-0,202856	3,279330	3,376336	21,085629	2,170721	-4,788781	-1,394042	-110,557291	-136,120871	33,436083	0,281893	-3,402669	-0,202856	-263,830167	-18,752227	21,085629	0,281893	-3,402669	-0,202856	-263,830167	-18,752227	21,085629
11:20:48,31	0,603969	3,672969	-0,131981	-0,946008	-0,079007	-0,649015	0,281893	-3,402669	-0,202856	3,279330	3,376336	21,085629	2,173050	-4,786615	-1,397144	-110,553339	-136,128375	33,452949	0,281893	-3,402669	-0,202856	-263,830167	-18,752227	21,085629	0,281893	-3,402669	-0,202856	-263,830167	-18,752227	21,085629
11:20:48,36	0,603969	3,672969	-0,131981	-0,946008	-0,079007	-0,649015	0,276040	-3,403787	-0,208733	3,269090	3,030226	21,085197	2,174615	-4,784272	-1,399920	-110,627654	-136,159206	33,435652	0,276040	-3,403787	-0,208733	-263,928176	-18,638900	21,085197	0,276040	-3,403787	-0,208733	-263,928176	-18,638900	21,085197
11:20:48,41	0,603969	3,672969	-0,131981	-0,946008	-0,079007	-0,649015	0,276335	-3,403325	-0,204456	3,236441	3,070514	21,076834	2,174068	-4,784296	-1,395643	-110,610364	-136,179170	33,427289	0,276335	-3,403325	-0,204456	-263,924588	-18,621757	21,076834	0,276335	-3,403325	-0,204456	-263,924588	-18,621757	21,076834
11:20:48,46	0,603969	3,672969	-0,131981	-0,946008	-0,079007	-0,649015	0,277255	-3,406724	-0,205552	3,449164	3,162638	21,116032	2,176551	-4,786793	-1,396739	-110,554057	-136,170127	33,466487	0,277255	-3,406724	-0,205552	-263,978671	-18,601917	21,116032	0,277255	-3,406724	-0,205552	-263,978671	-18,601917	21,116032
11:20:48,51	0,603969	3,672969	-0,131981	-0,946008	-0,079007	-0,649015	0,280452	-3,403742	-0,207140	3,262310	3,321209	21,086488	2,172370	-4,788071	-1,398327	-110,576578	-136,193806	33,436943	0,280452	-3,403742	-0,207140	-263,931403	-18,694297	21,086488	0,280452	-3,403742	-0,207140	-263,931403	-18,694297	21,086488
11:20:48,56	0,603969	3,672969	-0,131981	-0,946008	-0,079007	-0,649015	0,276728	-3,406969	-0,206767	3,426399	3,098642	21,083096	2,177027	-4,786458	-1,397954	-110,603452	-136,182583	33,433550	0,276728	-3,406969	-0,206767	-264,020637	-18,624479	21,083096	0,276728	-3,406969	-0,206767	-264,020637	-18,624479	21,083096
11:20:48,61	0,603969	3,672969	-0,131981	-0,946008	-0,079007	-0,649015	0,283999	-3,407194	-0,203613	3,438044	3,508898	21,093364	2,173586	-4,792868	-1,394800	-110,575636	-136,198712	33,443819	0,283999	-3,407194	-0,203613	-264,026664	-18,785011	21,093364	0,283999	-3,407194	-0,203613	-264,026664	-18,785011	21,093364
11:20:48,66	0,603969	3,672969	-0,131981	-0,946008	-0,079007	-0,649015	0,283999	-3,407194	-0,203613	3,438044	3,508898	21,093364	2,178184	-4,787052	-1,396383	-110,617583	-136,174773	33,457328	0,283999	-3,407194	-0,203613	-264,026664	-18,785011	21,093364	0,283999	-3,407194	-0,203613	-264,026664	-18,785011	21,093364
11:20:48,72	0,603969	3,672969	-0,131981	-0,946008	-0,079007	-0,649015	0,276663	-3,408268	-0,205196	3,493650	3,079130	21,106873	2,174532	-4,787156	-1,398337	-110,634454	-136,272468	33,459759	0,276663	-3,408268	-0,205196	-264,055365	-18,638905	21,106873	0,276663	-3,408268	-0,205196	-264,055365	-18,638905	21,106873
11:20:48,77	0,603969	3,672969	-0,131981	-0,946008	-0,079007	-0,649015	0,278580	-3,405157	-0,207150	3,238850	3,213039	21,109304	2,178746	-4,787993	-1,396770	-110,604367	-136,258477	33,445013	0,278580	-3,405157	-0,207150	-264,065973	-18,655462	21,109304	0,278580	-3,405157	-0,207150	-264,065973	-18,655462	21,109304
11:20:48,82	0,603969	3,672969	-0,131981	-0,946008	-0,079007	-0,649015	0,277198	-3,409225	-0,205583	3,477524	3,160233	21,094559	2,165708	-4,780709	-1,392079	-110,412562	-136,100814	33,429530	0,277198	-3,409225	-0,205583	-264,146603	-18,599777	21,094559	0,277198	-3,409225	-0,205583	-264,146603	-18,599777	21,094559
11:20:48,87	0,603969	3,672969	-0,131981	-0,946008	-0,079007	-0,649015	0,277408	-3,394291	-0,200893	2,933434	3,258462	21,079075	1,851127	-4,574981	-1,397273	-99,851747	-119,142635	31,251363	0,277408	-3,394291	-0,200893	-263,518428	-18,518083	21,079075	0,277408	-3,394291	-0,200893	-263,518428	-18,518083	21,079075
11:20:48,92	0,603992	3,622931	-0,132008	-0,946025	-0,078990	-0,649035	0,256533	-3,018992	-0,206086	3,384499	2,839778	18,900909	1,784670	-4,535883	-1,391256	-98,041511	-115,442551	30,765363	0,256533	-3,018992	-0,206086	-233,606390	-17,298043	18,900909	0,256533	-3,018992	-0,206086	-233,606390	-17,298043	18,900909
11:20:48,97	0,603992	3,622931	-0,132008	-0,946025	-0,078990	-0,649035	0,256705	-2,944730	-0,200097	3,410968	2,612483	18,403970	1,786728	-4,537998	-1,391284	-98,112269	-115,657305	30,754424	0,256705	-2,944730	-0,200097	-227,750311	-17,538831	18,403970	0,256705	-2,944730	-0,200097	-227,750311	-17,538831	18,403970
11:20:49,02	0,603992	3,622931	-0,132008	-0,946025	-0,078990	-0,649035	0,254787	-2,939955	-0,199747	3,031587	2,525619	18,415061	1,783551	-4,533950	-1,390933	-98,166682	-115,777243	30,765516	0,254787	-2,939955	-0,199747	-227,754845	-17,475171	18,415061	0,254787	-2,939955	-0,199747	-227,754845	-17,475171	18,415061
11:20:49,07	0,603992	3,622931	-0,132008	-0,946025	-0,078990	-0,649035	0,254787	-2,939955	-0,199747	3,031587	2,525619	18,415061	1,788104	-4,539491	-1,388968	-98,237159	-115,830361	30,797223	0,254787	-2,939955	-0,199747	-227,754845	-17,475171	18,415061	0,254787	-2,939955	-0,199747	-227,754845	-17,475171	18,415061
11:20:49,12	0,603992	3,622931	-0,132008	-0,946025	-0,078990	-0,649035	0,257309	-2,946668	-0,197781	3,299439	2,622263	18,446769	1,793957	-4,541425	-1,389741	-98,222813	-115,941062	30,770499	0,256058	-2,952704	-0,198555	-228,262646	-17,475543	18,420045	0,256058	-2,952704	-0,198555	-228,262646	-17,475543	18,420045
11:20:49,17	0,603992	3,622931	-0,132008	-0,946025	-0,078990	-0,649035	0,254833	-2,949079	-0,202083	3,311843	2,498547	18,442577	1,791430	-4,538552	-1,393270	-98,289306	-115,930687	30,793032	0,254833	-2,949079	-0,202083	-228,190833	-17,505869	18,442577	0,254833	-2,949079	-0,202083	-228,190833	-17,505869	18,442577
11:20:49,22	0,603992	3,622931	-0,132008	-0,946025	-0,078990	-0,649035	0,254785	-2,951033	-0,200144	3,343029	2,532431	18,429367	1,793146	-4,539488	-1,391331	-98,293015	-116,009877	30,779821	0,254785	-2,951033	-0,200144	-228,313055	-17,468213	18,429367	0,254785	-2,951033	-0,200144	-228,313055	-17,468213	18,429367
11:20:49,27	0,603992	3,622931	-0,132008	-0,946025	-0,078990	-0,649035	0,254785	-2,951033	-0,200144	3,343029	2,532431	18,429367	1,791337	-4,542514	-1,393626	-98,306948	-116,021224	30,823842	0,254785	-2,951033	-0,200144	-228,313055	-17,468213	18,429367	0,254785	-2,951033	-0,200144	-228,313055	-17,468213	18,429367
11:20:49,32	0,603992	3,622931	-0,132008	-0,946025	-0,078990	-0,649035	0,258311	-2,950979	-0,202439	3,323424	2,709354	18,473387	1,792660	-4,538482	-1,392494	-98,272001	-115,919769	30,778419	0,258311	-2,950979	-0,202439	-228,328415	-17,568025	18,473387	0,258311	-2,950979	-0,202439	-228,328415	-17,568025	18,473387
11:20:49,37	0,603992	3,622931	-0,132008	-0,946025	-0,078990	-0,649035	0,254157	-2,950109	-0,201307	3,383518	2,472929	18,427965	1,462244	-4,323946	-1,383629	-87,420398	-98,926804	28,588393	0,254157	-2,950109	-0,201307	-228,200024	-17,478430	18,427965	0,254157	-2,950109	-0,201307	-228,200024	-17,478430	18,427965
11:20:49,42	0,603961	3,572944	-0,131999	-0,946015	-0,079001	-0,649012	0,233572	-2,556693	-0,192442	3,068004	2,303781	16,237939	1,411367	-4,281944	-1,382599	-85,514528	-95,875647	28,115852	0,233572	-2,556693	-0,192442	-197,632358	-16,031648	16,237939	0,233572	-2,556693	-0,192442	-197,632358	-16,031648	16,237939
11:20:49,47	0,603961	3,572944	-0,131999	-0,946015	-0,079001	-0,649012	0,224600	-2,494317	-0,189478	3,176009	1,950735	15,812073	1,412711	-4,284989	-1,380665	-85,646337	-96,081047	28,162528	0,224600	-2,494317	-0,189478	-192,627882	-15,680385	15,812073	0,224600	-2,494317	-0,189478	-192,627882	-15,680385	15,812073
11:20:49,52	0,603961	3,572944	-0,131999	-0,946015	-0,079001	-0,649012	0,224600	-2,494317	-0,189478	3,176009	1,950735	15,812073	1,418477	-4,286633	-1,381023	-85,647473	-96,246804	28,182426	0,223141	-2,500133	-0,189836	-192,926127	-15,559831	15,831971	0,223141	-2,500133	-0,189836	-192,926127	-15,559831	15,831971
11:20:49,57	0,603961	3,572944	-0,131999	-0,946015	-0,079001	-0,649012	0,223141	-2,500133	-0,189836	3,334329	1,956770	15,831971	1,414117	-4,291672	-1,382977	-85,732244	-96,341527	28,199331	0,223141	-2,500133	-0,189836	-192,926127	-15,559831	15,831971	0,223141	-2,500133	-0,189836	-192,926127	-15,559831	15,831971
11:20:49,62	0,603961	3,572944	-0,131999	-0,946015	-0,079001	-0,649012	0,229685	-2,498876	-0,191790	3,144560	2,271002	15,848876	1,417532	-4,287415	-1,383771	-85,746539	-96,422489	28,203435	0,229685	-2,498876	-0,191790	-193,017240	-15,759298	15,848876	0,229685	-2,498876	-0,191790	-193,017240	-15,759298	15,848876
11:20:49,67	0,603961	3,572944	-0,131999	-0,946015	-0,079001	-0,649012	0,224291	-2,499705	-0,192584	3,110385	2,018618	15,852980	1,420960	-4,293238	-1,381827	-85,789624	-96,499582	28,190263	0,227620	-2,505586	-0,190640	-193,360606	-15,675221	15,839809	0,227620	-2,505586	-0,190640	-193,360606	-15,675221	15,839809
11:20:49,72	0,603961	3,572944	-0,131999	-0,946015	-0,079001	-0,649012	0,227620	-2,505586	-0,190640	3,327875	2,192918	15,839809	1,419180	-4,289232	-1,382984	-85,765510	-96,540533	28,213920	0,227620	-2,505586	-0,190640	-193,360606	-15,675221	15,839809	0,227620	-2,505586	-0,190640	-193,360606	-15,675221	15,839809
11:20:49,77	0,603961	3,572944	-0,131999	-0,946015	-0,079001	-0,649012	0,223281	-2,504301	-0,191443	3,204404	1,971041	15,844604	1,422017	-4,288838	-1,382630	-85,814699	-96,550521	28,195059	0,223281	-2,504301	-0,191443	-193,383206	-15,556482	15,844604	0,223281	-2,504301	-0,191443	-193,383206	-15,556482	15,844604
11:20:49,82	0,603961	3,572944	-0,131999	-0,946015	-0,079001	-0,649012	0,223281	-2,504301	-0,191443	3,204404	1,971041	15,844604	1,423168	-4,291311	-1,381817	-85,808657	-96,617222	28,221268	0,224847	-2,506534	-0,190630	-193,497144	-15,559401	15,870814	0,224847	-2,506534	-0,190630	-193,497144	-15,559401	15,870814
11:20:49,87	0,603961	3,572944	-0,131999	-0,946015	-0,079001	-0,649012	0,224847	-2,506534	-0,190630	3,265812	2,091064	15,870814	1,421878	-4,292356	-1,383388	-85,841449	-96,673537	28,215534	0,224847	-2,506534	-0,190630	-193,497144	-15,559401	15,870814	0,224847	-2,506534	-0,190630	-193,497144	-15,559401	15,870814
11:20:49,92	0,603961	3,572944	-0,131999	-0,946015	-0,079001	-0,649012	0,226397	-2,505940	-0,192201	3,169745	2,171442	15,865080	1,425963	-4,294456	-1,384544	-85,862608	-96,672464	28,221729	0,226173	-2,510528	-0,193358	-193,677780	-15,613659	15,871275	0,226173	-2,510528	-0,193358	-193,677780	-15,613659	15,871275
11:20:49,97	0,603961	3,572944	-0,131999	-0,946015	-0,079001	-0,649012	0,226173	-2,510528	-0,193358	3,398643	2,140949	15,871275	1,418880	-4,294730	-1,385709	-85,863652	-96,679674	28,235488	0,226173	-2,510528	-0,193358	-193,677780	-15,613659	15,871275	0,226173	-2,510528	-0,193358	-193,677780	-15,613659	15,871275
11:20:50,02	0,603961	3,572944	-0,131999	-0,946015	-0,079001	-0,649012	0,227303	-2,505625	-0,189104	3,098071	2,182069	15,882017	1,421152	-4,292983	-1,380291	-85,900688	-96,703155	28,232472	0,227303	-2,505625	-0,189104	-193,593472	-15,661235	15,882017	0,227303	-2,505625	-0,189104	-193,593472	-15,661235	15,882017
11:20:50,07	0,603961	3,572944	-0,131999	-0,946015	-0,079001	-0,649012	0,227303	-2,505625	-0,189104	3,098071	2,182069	15,882017	1,425301	-4,292696	-1,382208	-85,871111	-96,737927	28,242671	0,227303	-2,505625	-0,189104	-193,593472	-15,661235	15,882017	0,227303	-2,505625	-0,189104	-193,593472	-15,661235	15,882017
11:20:50,12	0,603961	3,572944	-0,131999	-0,946015	-0,079001	-0,649012	0,224980	-2,509074	-0,191022	3,262091	2,104252	15,892216	1,424589	-4,294238	-1,385328	-85,923654	-96,741727	28,254326	0,224980	-2,509074	-0,191022	-193,700194	-15,556664	15,892216	0,224980	-2,509074	-0,191022	-193,700194	-15,556664	15,892216
11:20:50,17	0,603961	3,572944	-0,131999	-0,946015	-0,079001	-0,649012	0,228326	-2,506085	-0,193011	3,040875	2,256970	15,862453	1,421040	-4,294099	-1,384198	-85,922434	-96,784299	28,212908	0,228326	-2,506085	-0,193011	-193,686823	-15,666587	15,862453	0,228326	-2,506085	-0,193011	-193,686823	-15,666587	15,862453
11:20:50,22	0,603961	3,572944	-0,131999	-0,946015	-0,079001	-0,649012	0,224189	-2,506449	-0,193016	3,069412	2,060698	15,858277	1,423422	-4,290699	-1,384203	-85,901325	-96,785344	28,208732	0,224189	-2,506449	-0,193016	-193,686798	-15,538177	15,858277	0,224189	-2,506449	-0,193016	-193,686798	-15,538177	15,858277
11:20:50,27	0,603961	3,572944	-0,131999	-0,946015	-0,079001	-0,649012	0,224189	-2,506449	-0,193016	3,069412	2,060698	15,858277	1,426333	-4,292336	-1,384943	-85,908952	-96,804900	28,247655	0,224189	-2,506449	-0,193016	-193,686798	-15,538177	15,858277	0,224189	-2,506449	-0,193016	-193,686798	-15,538177	15,858277
11:20:50,32	0,603961	3,572944	-0,131999	-0,946015	-0,079001	-0,649012	0,224152	-2,509788	-0,193756	3,222299	2,061928	15,897201	1,427515	-4,291424	-1,381059	-85,898689	-96,845823	28,239370	0,224152	-2,509788	-0,193756	-193,796035	-15,534015	15,897201	0,224152	-2,509788	-0,193756	-193,796035	-15,534015	15,897201
11:20:50,37	0,603961	3,572944	-0,131999	-0,946015	-0,079001	-0,649012	0,222771	-2,510356	-0,189873	3,221524	2,019471	15,888916	1,423363	-4,295921	-1,384533	-85,907831	-96,866053	28,258926	0,222771	-2,510356	-0,189873	-193,841395	-15,468071	15,888916	0,222771	-2,510356	-0,189873	-193,841395	-15,468071	15,888916
11:20:50,42	0,603961	3,572944	-0,131999	-0,946015	-0,079001	-0,649012	0,228742	-2,509008	-0,193347	3,129347	2,332129	15,908471	1,422702	-4,297142	-1,382238	-85,947070	-96,882773	28,228031	0,228742	-2,509008	-0,193347	-193,827769	-15,624089	15,908471	0,228742	-2,509008	-0,193347	-193,827769	-15,624089	15,908471
11:20:50,47	0,603961	3,572944	-0,131999	-0,946015	-0,079001	-0,649012	0,228360	-2,507912	-0,192595	3,020225	2,262089	15,922622	1,422604	-4,295042	-1,383782	-85,977383	-96,886089	28,273076	0,228360	-2,507912	-0,192595	-193,850852	-15,664202	15,922622	0,228360	-2,507912	-0,192595	-193,850852	-15,664202	15,922622
11:20:50,52	0,603961	3,572944	-0,131999	-0,946015	-0,079001	-0,649012	0,226077	-2,508648	-0,191449	3,055276	2,153811	15,897911	1,424384	-4,293433	-1,382636	-85,969917	-96,894118	28,248366	0,226077	-2,508648	-0,191449	-193,873575	-15,593200	15,897911	0,226077	-2,508648	-0,191449	-193,873575	-15,593200	15,897911
11:20:50,57	0,603961	3,572944	-0,131999	-0,946015	-0,079001	-0,649012	0,226077	-2,508648	-0,191449	3,055276	2,153811	15,897911	1,429640	-4,289635	-1,381879	-85,981023	-96,901881	28,239552	0,220160	-2,511301	-0,190693	-193,956162	-15,442142	15,889098	0,220160	-2,511301	-0,190693	-193,956162	-15,442142	15,889098
11:20:50,63	0,603961	3,572944	-0,131999	-0,946015	-0,079001	-0,649012	0,223684	-2,510734	-0,192222	3,171526	2,062998	15,883856	1,423202	-4,296372	-1,384921	-85,954918	-96,937322	28,286339	0,223684	-2,510734	-0,192222	-193,921094	-15,496176	15,883856	0,223684	-2,510734	-0,192222	-193,921094	-15,496176	15,883856
11:20:50,68	0,603961	3,572944	-0,131999	-0,946015	-0,079001	-0,649012	0,223684	-2,510734	-0,192222	3,171526	2,062998	15,883856	1,428993	-4,292742	-1,384197	-86,000851	-96,928283	28,254283	0,223684	-2,510734	-0,192222	-193,921094	-15,496176	15,883856	0,223684	-2,510734	-0,192222	-193,921094	-15,496176	15,883856
11:20:50,73	0,603961	3,572944	-0,131999	-0,946015	-0,079001	-0,649012	0,223174	-2,512294	-0,193010	3,199817	1,993161	15,903829	1,419175	-4,291436	-1,378753	-85,932083	-96,886595	28,240406	0,226952	-2,503139	-0,187567	-193,702160	-15,587397	15,889951	0,226952	-2,503139	-0,187567	-193,702160	-15,587397	15,889951
11:20:50,78	0,603961	3,572944	-0,131999	-0,946015	-0,079001	-0,649012	0,226952	-2,503139	-0,187567	2,794250	2,228339	15,889951	1,125113	-4,074360	-1,376758	-75,047810	-80,906722	26,139870	0,226952	-2,503139	-0,187567	-193,702160	-15,587397	15,889951	0,226952	-2,503139	-0,187567	-193,702160	-15,587397	15,889951
11:20:50,83	0,603977	3,522987	-0,132000	-0,946013	-0,078994	-0,649018	0,177186	-2,042545	-0,175758	3,062170	1,505307	13,195739	1,045172	-4,018040	-1,366945	-72,207698	-76,844916	25,546193	0,177186	-2,042545	-0,175758	-157,277642	-12,403767	13,195739	0,177186	-2,042545	-0,175758	-157,277642	-12,403767	13,195739
11:20:50,88	0,603977	3,522987	-0,132000	-0,946013	-0,078994	-0,649018	0,177186	-2,042545	-0,175758	3,062170	1,505307	13,195739	1,054902	-4,019708	-1,366936	-72,259631	-77,084276	25,559869	0,177186	-2,042545	-0,175758	-157,277642	-12,403767	13,195739	0,177186	-2,042545	-0,175758	-157,277642	-12,403767	13,195739
11:20:50,93	0,603977	3,522987	-0,132000	-0,946013	-0,078994	-0,649018	0,173254	-2,051893	-0,171873	3,139855	1,401474	13,236483	1,055234	-4,019309	-1,363059	-72,324746	-77,248921	25,586938	0,173254	-2,051893	-0,171873	-157,933761	-12,198930	13,236483	0,173254	-2,051893	-0,171873	-157,933761	-12,198930	13,236483
11:20:50,98	0,603977	3,522987	-0,132000	-0,946013	-0,078994	-0,649018	0,173254	-2,051893	-0,171873	3,139855	1,401474	13,236483	1,054649	-4,021154	-1,365391	-72,287117	-77,363060	25,554868	0,173254	-2,051893	-0,171873	-157,933761	-12,198930	13,236483	0,173254	-2,051893	-0,171873	-157,933761	-12,198930	13,236483
11:20:51,03	0,603977	3,522987	-0,132000	-0,946013	-0,078994	-0,649018	0,175573	-2,053107	-0,173788	3,051644	1,622976	13,250688	1,055125	-4,021925	-1,364975	-72,313053	-77,430423	25,601143	0,175573	-2,053107	-0,173788	-158,117271	-12,159524	13,250688	0,175573	-2,053107	-0,173788	-158,117271	-12,159524	13,250688
11:20:51,08	0,603977	3,522987	-0,132000	-0,946013	-0,078994	-0,649018	0,175573	-2,053107	-0,173788	3,051644	1,622976	13,250688	1,056667	-4,024673	-1,364997	-72,398900	-77,506258	25,604314	0,175573	-2,053107	-0,173788	-158,117271	-12,159524	13,250688	0,175573	-2,053107	-0,173788	-158,117271	-12,159524	13,250688
11:20:51,13	0,603977	3,522987	-0,132000	-0,946013	-0,078994	-0,649018	0,177182	-2,055816	-0,173811	3,083893	1,670226	13,253859	1,057208	-4,017755	-1,368517	-72,384373	-77,538576	25,606391	0,177182	-2,055816	-0,173811	-158,297648	-12,238596	13,253859	0,177182	-2,055816	-0,173811	-158,297648	-12,238596	13,253859
11:20:51,18	0,603977	3,522987	-0,132000	-0,946013	-0,078994	-0,649018	0,170921	-2,052826	-0,177330	2,907698	1,373352	13,255936	1,060121	-4,021656	-1,367329	-72,396317	-77,580704	25,614056	0,170921	-2,052826	-0,177330	-158,239142	-12,043918	13,255936	0,170921	-2,052826	-0,177330	-158,239142	-12,043918	13,255936
11:20:51,23	0,603977	3,522987	-0,132000	-0,946013	-0,078994	-0,649018	0,172843	-2,057300	-0,176142	3,097867	1,484022	13,263602	1,054430	-4,019038	-1,364977	-72,316292	-77,534940	25,617518	0,172843	-2,057300	-0,176142	-158,400147	-12,084135	13,263602	0,172843	-2,057300	-0,176142	-158,400147	-12,084135	13,263602
11:20:51,28	0,603977	3,522987	-0,132000	-0,946013	-0,078994	-0,649018	0,173421	-2,051062	-0,173790	2,853138	1,560507	13,267064	0,727968	-3,806703	-1,362802	-61,589223	-60,411377	23,374397	0,173421	-2,051062	-0,173790	-158,155196	-12,053033	13,267064	0,173421	-2,051062	-0,173790	-158,155196	-12,053033	13,267064
11:20:51,33	0,603940	3,472956	-0,131992	-0,946003	-0,079015	-0,649024	0,152765	-1,662170	-0,171616	2,823758	1,214512	11,023942	0,673976	-3,773112	-1,356700	-59,766372	-57,430634	22,934341	0,152765	-1,662170	-0,171616	-127,656609	-10,777515	11,023942	0,152765	-1,662170	-0,171616	-127,656609	-10,777515	11,023942
11:20:51,38	0,603940	3,472956	-0,131992	-0,946003	-0,079015	-0,649024	0,150670	-1,598616	-0,165514	3,011757	1,193855	10,583887	0,676884	-3,775734	-1,357498	-59,946867	-57,744552	22,994572	0,150670	-1,598616	-0,165514	-122,479595	-10,633745	10,583887	0,150670	-1,598616	-0,165514	-122,479595	-10,633745	10,583887
11:20:51,43	0,603940	3,472956	-0,131992	-0,946003	-0,079015	-0,649024	0,151486	-1,602445	-0,166312	2,848747	1,236945	10,644117	0,680861	-3,774762	-1,359061	-59,993495	-57,785798	23,010048	0,151486	-1,602445	-0,166312	-122,943167	-10,654729	10,644117	0,151486	-1,602445	-0,166312	-122,943167	-10,654729	10,644117
11:20:51,48	0,603940	3,472956	-0,131992	-0,946003	-0,079015	-0,649024	0,148657	-1,605403	-0,167875	2,943554	1,070053	10,659593	0,684241	-3,778191	-1,357114	-60,036822	-57,901913	23,015355	0,148657	-1,605403	-0,167875	-123,080601	-10,599506	10,659593	0,148657	-1,605403	-0,167875	-123,080601	-10,599506	10,659593
11:20:51,53	0,603940	3,472956	-0,131992	-0,946003	-0,079015	-0,649024	0,149936	-1,610045	-0,165927	3,062703	1,157089	10,664900	0,684051	-3,777978	-1,359465	-60,063292	-58,067391	23,006910	0,149936	-1,610045	-0,165927	-123,325830	-10,612861	10,664900	0,149936	-1,610045	-0,165927	-123,325830	-10,612861	10,664900
11:20:51,58	0,603940	3,472956	-0,131992	-0,946003	-0,079015	-0,649024	0,149847	-1,609774	-0,168278	2,892079	1,212271	10,656456	0,686363	-3,774959	-1,355961	-60,066264	-58,107186	23,028607	0,149847	-1,609774	-0,168278	-123,475198	-10,550684	10,656456	0,149847	-1,609774	-0,168278	-123,475198	-10,550684	10,656456
11:20:51,63	0,603940	3,472956	-0,131992	-0,946003	-0,079015	-0,649024	0,146076	-1,610267	-0,164775	2,881746	1,033544	10,678153	0,686852	-3,783069	-1,354412	-60,119777	-58,164476	23,005880	0,146076	-1,610267	-0,164775	-123,524200	-10,433450	10,678153	0,146076	-1,610267	-0,164775	-123,524200	-10,433450	10,678153
11:20:51,68	0,603940	3,472956	-0,131992	-0,946003	-0,079015	-0,649024	0,152854	-1,614745	-0,163225	3,038262	1,368294	10,655426	0,690894	-3,778661	-1,359082	-60,122560	-58,202780	23,018566	0,152854	-1,614745	-0,163225	-123,719255	-10,630761	10,655426	0,152854	-1,614745	-0,163225	-123,719255	-10,630761	10,655426
11:20:51,73	0,603940	3,472956	-0,131992	-0,946003	-0,079015	-0,649024	0,147221	-1,612760	-0,166358	2,898415	1,094704	10,657083	0,687950	-3,777197	-1,357545	-60,121304	-58,205846	23,007538	0,147221	-1,612760	-0,166358	-123,703225	-10,462105	10,657083	0,147221	-1,612760	-0,166358	-123,703225	-10,462105	10,657083
11:20:51,78	0,603940	3,472956	-0,131992	-0,946003	-0,079015	-0,649024	0,147221	-1,612760	-0,166358	2,898415	1,094704	10,657083	0,691938	-3,778790	-1,355600	-60,185316	-58,217644	23,031313	0,147221	-1,612760	-0,166358	-123,703225	-10,462105	10,657083	0,147221	-1,612760	-0,166358	-123,703225	-10,462105	10,657083
11:20:51,83	0,603940	3,472956	-0,131992	-0,946003	-0,079015	-0,649024	0,146606	-1,617010	-0,164414	3,077230	1,013197	10,680859	0,690050	-3,778907	-1,357916	-60,208285	-58,287538	23,069137	0,146606	-1,617010	-0,164414	-123,858093	-10,495351	10,680859	0,146606	-1,617010	-0,164414	-123,858093	-10,495351	10,680859
11:20:51,88	0,603940	3,472956	-0,131992	-0,946003	-0,079015	-0,649024	0,147458	-1,619501	-0,165949	3,156224	1,089539	10,689550	0,693669	-3,780773	-1,357136	-60,182840	-58,277376	23,040004	0,147458	-1,619501	-0,165949	-123,974571	-10,485932	10,689550	0,147458	-1,619501	-0,165949	-123,974571	-10,485932	10,689550
11:20:51,93	0,603940	3,472956	-0,131992	-0,946003	-0,079015	-0,649024	0,147458	-1,619501	-0,165949	3,156224	1,089539	10,689550	0,691213	-3,776152	-1,357143	-60,183898	-58,364328	23,061721	0,147458	-1,619501	-0,165949	-123,974571	-10,485932	10,689550	0,147458	-1,619501	-0,165949	-123,974571	-10,485932	10,689550
11:20:51,98	0,603940	3,472956	-0,131992	-0,946003	-0,079015	-0,649024	0,144685	-1,615063	-0,165957	2,849654	0,987873	10,711266	0,692347	-3,777491	-1,357189	-60,212516	-58,369612	23,008575	0,144685	-1,615063	-0,165957	-123,932815	-10,369872	10,711266	0,144685	-1,615063	-0,165957	-123,932815	-10,369872	10,711266
11:20:52,03	0,603940	3,472956	-0,131992	-0,946003	-0,079015	-0,649024	0,145276	-1,616715	-0,166003	2,916637	0,996496	10,658120	0,692317	-3,785677	-1,356767	-60,238385	-58,395053	23,021085	0,145276	-1,616715	-0,166003	-123,995460	-10,407692	10,658120	0,145276	-1,616715	-0,166003	-123,995460	-10,407692	10,658120
11:20:52,08	0,603940	3,472956	-0,131992	-0,946003	-0,079015	-0,649024	0,152381	-1,620782	-0,165581	3,093191	1,356268	10,670630	0,688716	-3,782290	-1,359084	-60,251484	-58,389090	23,075997	0,152381	-1,620782	-0,165581	-124,138221	-10,605655	10,670630	0,152381	-1,620782	-0,165581	-124,138221	-10,605655	10,670630
11:20:52,13	0,603940	3,472956	-0,131992	-0,946003	-0,079015	-0,649024	0,151451	-1,618158	-0,163624	2,940337	1,309056	10,707803	0,690510	-3,783560	-1,354811	-60,245597	-58,409832	23,058258	0,151451	-1,618158	-0,163624	-124,085090	-10,579868	10,707803	0,151451	-1,618158	-0,163624	-124,085090	-10,579868	10,707803
11:20:52,18	0,603940	3,472956	-0,131992	-0,946003	-0,079015	-0,649024	0,151451	-1,618158	-0,163624	2,940337	1,309056	10,707803	0,693459	-3,783702	-1,358329	-60,240731	-58,413460	23,021960	0,151451	-1,618158	-0,163624	-124,085090	-10,579868	10,707803	0,151451	-1,618158	-0,163624	-124,085090	-10,579868	10,707803
11:20:52,23	0,603940	3,472956	-0,131992	-0,946003	-0,079015	-0,649024	0,150100	-1,620783	-0,167143	3,076123	1,244807	10,671505	0,690912	-3,778770	-1,357186	-60,297283	-58,461431	23,059361	0,150100	-1,620783	-0,167143	-124,155359	-10,538026	10,671505	0,150100	-1,620783	-0,167143	-124,155359	-10,538026	10,671505
11:20:52,28	0,603940	3,472956	-0,131992	-0,946003	-0,079015	-0,649024	0,151777	-1,618124	-0,164845	2,859120	1,285728	10,678610	0,697447	-3,781354	-1,358672	-60,246710	-58,532514	23,092131	0,151777	-1,618124	-0,164845	-124,163635	-10,628733	10,678610	0,151777	-1,618124	-0,164845	-124,163635	-10,628733	10,678610
11:20:52,33	0,603940	3,472956	-0,131992	-0,946003	-0,079015	-0,649024	0,151777	-1,618124	-0,164845	2,859120	1,285728	10,678610	0,690309	-3,782430	-1,354468	-60,325224	-58,445536	23,053011	0,151777	-1,618124	-0,164845	-124,163635	-10,628733	10,678610	0,151777	-1,618124	-0,164845	-124,163635	-10,628733	10,678610
11:20:52,38	0,603940	3,472956	-0,131992	-0,946003	-0,079015	-0,649024	0,150573	-1,617419	-0,163281	2,831181	1,212291	10,702557	0,689760	-3,783714	-1,355992	-60,291261	-58,485016	23,066575	0,151959	-1,617586	-0,164805	-124,157868	-10,595285	10,716120	0,151959	-1,617586	-0,164805	-124,157868	-10,595285	10,716120
11:20:52,44	0,603940	3,472956	-0,131992	-0,946003	-0,079015	-0,649024	0,151959	-1,617586	-0,164805	2,822635	1,333516	10,716120	0,694516	-3,780067	-1,358308	-60,258009	-58,477224	23,078946	0,151959	-1,617586	-0,164805	-124,157868	-10,595285	10,716120	0,151959	-1,617586	-0,164805	-124,157868	-10,595285	10,716120
11:20:52,49	0,603940	3,472956	-0,131992	-0,946003	-0,079015	-0,649024	0,152210	-1,622416	-0,166720	3,007025	1,377932	10,734686	0,693817	-3,786346	-1,357906	-60,297471	-58,558512	23,085141	0,152210	-1,622416	-0,166720	-124,352609	-10,570562	10,734686	0,152210	-1,622416	-0,166720	-124,352609	-10,570562	10,734686
11:20:52,54	0,603940	3,472956	-0,131992	-0,946003	-0,079015	-0,649024	0,152210	-1,622416	-0,166720	3,007025	1,377932	10,734686	0,691504	-3,784145	-1,354822	-60,298808	-58,502605	23,070460	0,152210	-1,622416	-0,166720	-124,352609	-10,570562	10,734686	0,152210	-1,622416	-0,166720	-124,352609	-10,570562	10,734686
11:20:52,59	0,603940	3,472956	-0,131992	-0,946003	-0,079015	-0,649024	0,151460	-1,619312	-0,163635	2,893381	1,309840	10,720005	0,384777	-3,572990	-1,352588	-49,814909	-42,592576	21,002505	0,151460	-1,619312	-0,163635	-124,222613	-10,579808	10,720005	0,151460	-1,619312	-0,163635	-124,222613	-10,579808	10,720005
11:20:52,64	0,603992	3,422937	-0,131977	-0,946011	-0,079012	-0,649030	0,121959	-1,248101	-0,161401	2,610832	0,900051	8,652051	0,309054	-3,521488	-1,347527	-47,235777	-38,454341	20,416864	0,121959	-1,248101	-0,161401	-95,365084	-8,673707	8,652051	0,121959	-1,248101	-0,161401	-95,365084	-8,673707	8,652051
11:20:52,69	0,603992	3,422937	-0,131977	-0,946011	-0,079012	-0,649030	0,115219	-1,156772	-0,156341	2,735120	0,714037	8,066410	0,319111	-3,522317	-1,344455	-47,402675	-38,718938	20,443766	0,115219	-1,156772	-0,156341	-88,071492	-8,330617	8,066410	0,115219	-1,156772	-0,156341	-88,071492	-8,330617	8,066410
11:20:52,74	0,603992	3,422937	-0,131977	-0,946011	-0,079012	-0,649030	0,112974	-1,172300	-0,154818	3,060349	0,631431	8,089305	0,323623	-3,527308	-1,346005	-47,447335	-38,889005	20,439760	0,112974	-1,172300	-0,154818	-88,965184	-8,237016	8,089305	0,112974	-1,172300	-0,154818	-88,965184	-8,237016	8,089305
11:20:52,79	0,603992	3,422937	-0,131977	-0,946011	-0,079012	-0,649030	0,112974	-1,172300	-0,154818	3,060349	0,631431	8,089305	0,318817	-3,530105	-1,345624	-47,470720	-38,971480	20,435881	0,117799	-1,169535	-0,154437	-88,975048	-8,343896	8,085426	0,117799	-1,169535	-0,154437	-88,975048	-8,343896	8,085426
11:20:52,84	0,603992	3,422937	-0,131977	-0,946011	-0,079012	-0,649030	0,117799	-1,169535	-0,154437	2,833487	0,903324	8,085426	0,317476	-3,530836	-1,344481	-47,518732	-39,063404	20,432394	0,117799	-1,169535	-0,154437	-88,975048	-8,343896	8,085426	0,117799	-1,169535	-0,154437	-88,975048	-8,343896	8,085426
11:20:52,89	0,603992	3,422937	-0,131977	-0,946011	-0,079012	-0,649030	0,113893	-1,171077	-0,153268	2,776584	0,708595	8,135660	0,322105	-3,527493	-1,344454	-47,531994	-39,094362	20,486115	0,113893	-1,171077	-0,153268	-89,152951	-8,232016	8,135660	0,113893	-1,171077	-0,153268	-89,152951	-8,232016	8,135660
11:20:52,94	0,603992	3,422937	-0,131977	-0,946011	-0,079012	-0,649030	0,111311	-1,174214	-0,154054	2,863392	0,589491	8,134828	0,326112	-3,526826	-1,345241	-47,557044	-39,168037	20,485283	0,111311	-1,174214	-0,154054	-89,312417	-8,148456	8,134828	0,111311	-1,174214	-0,154054	-89,312417	-8,148456	8,134828
11:20:52,99	0,603992	3,422937	-0,131977	-0,946011	-0,079012	-0,649030	0,111097	-1,174064	-0,152509	2,817078	0,602435	8,122762	0,326090	-3,526565	-1,343695	-47,555461	-39,213434	20,473216	0,111097	-1,174064	-0,152509	-89,346971	-8,118718	8,122762	0,111097	-1,174064	-0,152509	-89,346971	-8,118718	8,122762
11:20:53,04	0,603992	3,422937	-0,131977	-0,946011	-0,079012	-0,649030	0,111097	-1,174064	-0,152509	2,817078	0,602435	8,122762	0,318507	-3,530412	-1,343262	-47,533244	-39,195028	20,510194	0,111097	-1,174064	-0,152509	-89,346971	-8,118718	8,122762	0,111097	-1,174064	-0,152509	-89,346971	-8,118718	8,122762
11:20:53,09	0,603992	3,422937	-0,131977	-0,946011	-0,079012	-0,649030	0,118220	-1,169420	-0,152076	2,602638	0,982832	8,159739	0,012099	-3,320089	-1,331348	-36,891649	-22,636970	18,295528	0,118220	-1,169420	-0,152076	-89,196856	-8,297422	8,159739	0,118220	-1,169420	-0,152076	-89,196856	-8,297422	8,159739
11:20:53,14	0,604057	3,372861	-0,131978	-0,946001	-0,078988	-0,649021	0,089279	-0,798902	-0,140161	2,996175	0,414789	5,945073	-0,050120	-3,278477	-1,328635	-34,789067	-19,549100	17,891775	0,089279	-0,798902	-0,140161	-59,717631	-6,593642	5,945073	0,089279	-0,798902	-0,140161	-59,717631	-6,593642	5,945073
11:20:53,19	0,604057	3,372861	-0,131978	-0,946001	-0,078988	-0,649021	0,081357	-0,732020	-0,134390	2,914544	0,261732	5,557927	-0,041861	-3,279788	-1,325577	-34,969335	-19,825215	17,908381	0,081357	-0,732020	-0,134390	-54,549063	-6,124811	5,557927	0,081357	-0,732020	-0,134390	-54,549063	-6,124811	5,557927
11:20:53,24	0,604057	3,372861	-0,131978	-0,946001	-0,078988	-0,649021	0,081357	-0,732020	-0,134390	2,914544	0,261732	5,557927	-0,047424	-3,282473	-1,328676	-35,037564	-19,963418	17,958478	0,081357	-0,732020	-0,134390	-54,549063	-6,124811	5,557927	0,081357	-0,732020	-0,134390	-54,549063	-6,124811	5,557927
11:20:53,29	0,604057	3,372861	-0,131978	-0,946001	-0,078988	-0,649021	0,086464	-0,728546	-0,137489	2,580055	0,537300	5,608023	-0,043497	-3,282846	-1,325206	-35,100925	-20,069348	17,949403	0,084824	-0,732133	-0,134019	-54,829274	-6,208568	5,598948	0,084824	-0,732133	-0,134019	-54,829274	-6,208568	5,598948
11:20:53,34	0,604057	3,372861	-0,131978	-0,946001	-0,078988	-0,649021	0,084824	-0,732133	-0,134019	2,643192	0,450098	5,598948	-0,038172	-3,281144	-1,323260	-35,058593	-20,164572	17,926525	0,084824	-0,732133	-0,134019	-54,829274	-6,208568	5,598948	0,084824	-0,732133	-0,134019	-54,829274	-6,208568	5,598948
11:20:53,39	0,604057	3,372861	-0,131978	-0,946001	-0,078988	-0,649021	0,080687	-0,735894	-0,132073	2,777431	0,319246	5,576071	-0,040651	-3,281457	-1,325599	-35,093830	-20,212388	17,940840	0,080687	-0,735894	-0,132073	-54,990224	-6,014664	5,576071	0,080687	-0,735894	-0,132073	-54,990224	-6,014664	5,576071
11:20:53,44	0,604057	3,372861	-0,131978	-0,946001	-0,078988	-0,649021	0,082198	-0,733903	-0,134412	2,614908	0,391240	5,590385	-0,034935	-3,281292	-1,325610	-35,138026	-20,316627	17,943819	0,082198	-0,733903	-0,134412	-54,996511	-6,061329	5,590385	0,082198	-0,733903	-0,134412	-54,996511	-6,061329	5,590385
11:20:53,49	0,604057	3,372861	-0,131978	-0,946001	-0,078988	-0,649021	0,079197	-0,738771	-0,134423	2,755644	0,249002	5,593364	-0,036770	-3,281806	-1,325219	-35,162911	-20,334567	17,962249	0,080559	-0,737439	-0,134032	-55,230564	-6,016629	5,611795	0,080559	-0,737439	-0,134032	-55,230564	-6,016629	5,611795
11:20:53,54	0,604057	3,372861	-0,131978	-0,946001	-0,078988	-0,649021	0,080559	-0,737439	-0,134032	2,658427	0,307268	5,611795	-0,038568	-3,279883	-1,324056	-35,159462	-20,375355	17,969865	0,079794	-0,734920	-0,132869	-55,197409	-5,972959	5,619410	0,079794	-0,734920	-0,132869	-55,197409	-5,972959	5,619410
11:20:53,59	0,604057	3,372861	-0,131978	-0,946001	-0,078988	-0,649021	0,079794	-0,734920	-0,132869	2,493840	0,290838	5,619410	-0,032713	-3,285119	-1,324068	-35,189005	-20,391798	17,931123	0,081400	-0,742609	-0,132881	-55,430163	-6,032893	5,580668	0,081400	-0,742609	-0,132881	-55,430163	-6,032893	5,580668
11:20:53,64	0,604057	3,372861	-0,131978	-0,946001	-0,078988	-0,649021	0,078217	-0,742051	-0,131713	2,792929	0,206197	5,603495	-0,031605	-3,282084	-1,322900	-35,197626	-20,436098	17,953949	0,078217	-0,742051	-0,131713	-55,458050	-5,933870	5,603495	0,078217	-0,742051	-0,131713	-55,458050	-5,933870	5,603495
11:20:53,69	0,604057	3,372861	-0,131978	-0,946001	-0,078988	-0,649021	0,078217	-0,742051	-0,131713	2,792929	0,206197	5,603495	-0,036395	-3,285228	-1,322488	-35,222963	-20,479569	17,990033	0,078217	-0,742051	-0,131713	-55,458050	-5,933870	5,603495	0,078217	-0,742051	-0,131713	-55,458050	-5,933870	5,603495
11:20:53,74	0,604057	3,372861	-0,131978	-0,946001	-0,078988	-0,649021	0,081768	-0,739206	-0,134081	2,561950	0,404579	5,572666	-0,032908	-3,283986	-1,325647	-35,228477	-20,521618	17,928466	0,081768	-0,739206	-0,134081	-55,465719	-6,014184	5,572666	0,081768	-0,739206	-0,134081	-55,465719	-6,014184	5,572666
11:20:53,79	0,604057	3,372861	-0,131978	-0,946001	-0,078988	-0,649021	0,082031	-0,740029	-0,132898	2,634568	0,377656	5,602709	-0,034713	-3,284974	-1,326772	-35,238827	-20,523297	17,986886	0,082031	-0,740029	-0,132898	-55,457709	-6,061772	5,602709	0,082031	-0,740029	-0,132898	-55,457709	-6,061772	5,602709
11:20:53,84	0,604057	3,372861	-0,131978	-0,946001	-0,078988	-0,649021	0,081209	-0,744916	-0,130170	2,821785	0,351768	5,604508	-0,030620	-3,286107	-1,321356	-35,266366	-20,535133	17,954963	0,081209	-0,744916	-0,130170	-55,654116	-6,023170	5,604508	0,081209	-0,744916	-0,130170	-55,654116	-6,023170	5,604508
11:20:53,89	0,604057	3,372861	-0,131978	-0,946001	-0,078988	-0,649021	0,079533	-0,742532	-0,134817	2,680015	0,282027	5,640596	-0,031846	-3,283463	-1,326004	-35,260148	-20,559257	17,991050	0,079533	-0,742532	-0,134817	-55,608712	-5,961291	5,640596	0,079533	-0,742532	-0,134817	-55,608712	-5,961291	5,640596
11:20:53,94	0,604057	3,372861	-0,131978	-0,946001	-0,078988	-0,649021	0,079533	-0,742532	-0,134817	2,680015	0,282027	5,640596	-0,033652	-3,282946	-1,324093	-35,268588	-20,603248	17,959259	0,079533	-0,742532	-0,134817	-55,608712	-5,961291	5,640596	0,079533	-0,742532	-0,134817	-55,608712	-5,961291	5,640596
11:20:53,99	0,604057	3,372861	-0,131978	-0,946001	-0,078988	-0,649021	0,079987	-0,740709	-0,132906	2,542950	0,320351	5,608804	-0,033733	-3,287685	-1,325638	-35,307188	-20,625692	17,968850	0,079987	-0,740709	-0,132906	-55,602745	-5,958651	5,608804	0,079987	-0,740709	-0,132906	-55,602745	-5,958651	5,608804
11:20:54,04	0,604057	3,372861	-0,131978	-0,946001	-0,078988	-0,649021	0,084132	-0,743009	-0,134451	2,623762	0,513689	5,618395	-0,034889	-3,283917	-1,324879	-35,284092	-20,643338	17,953409	0,084132	-0,743009	-0,134451	-55,702406	-6,090702	5,618395	0,084132	-0,743009	-0,134451	-55,702406	-6,090702	5,618395
11:20:54,09	0,604057	3,372861	-0,131978	-0,946001	-0,078988	-0,649021	0,081448	-0,740123	-0,133692	2,469998	0,402902	5,602955	-0,029538	-3,290163	-1,322860	-35,273104	-20,650419	18,000291	0,084181	-0,747881	-0,131674	-55,835897	-6,050115	5,649836	0,084181	-0,747881	-0,131674	-55,835897	-6,050115	5,649836
11:20:54,14	0,604057	3,372861	-0,131978	-0,946001	-0,078988	-0,649021	0,084181	-0,747881	-0,131674	2,872754	0,558107	5,649836	-0,031925	-3,286867	-1,323309	-35,286235	-20,643365	17,952550	0,084181	-0,747881	-0,131674	-55,835897	-6,050115	5,649836	0,084181	-0,747881	-0,131674	-55,835897	-6,050115	5,649836
11:20:54,19	0,604057	3,372861	-0,131978	-0,946001	-0,078988	-0,649021	0,080271	-0,746186	-0,136375	2,740949	0,363033	5,632836	-0,029051	-3,285929	-1,327562	-35,287765	-20,692366	17,983291	0,080271	-0,746186	-0,136375	-55,834633	-5,938207	5,632836	0,080271	-0,746186	-0,136375	-55,834633	-5,938207	5,632836
11:20:54,25	0,604057	3,372861	-0,131978	-0,946001	-0,078988	-0,649021	0,075908	-0,741678	-0,132132	2,515903	0,163030	5,611013	-0,030210	-3,286065	-1,324431	-35,282606	-20,690191	18,010252	0,075908	-0,741678	-0,132132	-55,705840	-5,795785	5,611013	0,075908	-0,741678	-0,132132	-55,705840	-5,795785	5,611013
11:20:54,30	0,604057	3,372861	-0,131978	-0,946001	-0,078988	-0,649021	0,075908	-0,741678	-0,132132	2,515903	0,163030	5,611013	-0,027380	-3,285153	-1,322110	-35,329361	-20,713076	18,023747	0,075908	-0,741678	-0,132132	-55,705840	-5,795785	5,611013	0,075908	-0,741678	-0,132132	-55,705840	-5,795785	5,611013
11:20:54,35	0,604057	3,372861	-0,131978	-0,946001	-0,078988	-0,649021	0,084420	-0,733842	-0,134910	2,373403	0,386719	5,573275	-0,041815	-3,283351	-1,326096	-35,316942	-20,358770	17,923729	0,084420	-0,733842	-0,134910	-55,233218	-6,240223	5,573275	0,084420	-0,733842	-0,134910	-55,233218	-6,240223	5,573275
11:20:54,40	0,604057	3,372861	-0,131978	-0,946001	-0,078988	-0,649021	0,084420	-0,733842	-0,134910	2,373403	0,386719	5,573275	-0,347734	-3,081228	-1,312259	-25,072515	-4,384969	15,871398	0,084420	-0,733842	-0,134910	-55,233218	-6,240223	5,573275	0,084420	-0,733842	-0,134910	-55,233218	-6,240223	5,573275
11:20:54,45	0,603940	3,322967	-0,131999	-0,945990	-0,079007	-0,649027	0,059364	-0,294339	-0,109837	2,691376	0,052427	3,020991	-0,418820	-3,036673	-1,303378	-22,896200	-0,804190	15,390615	0,059364	-0,294339	-0,109837	-20,414206	-4,607644	3,020991	0,059364	-0,294339	-0,109837	-20,414206	-4,607644	3,020991
11:20:54,50	0,603940	3,322967	-0,131999	-0,945990	-0,079007	-0,649027	0,059364	-0,294339	-0,109837	2,691376	0,052427	3,020991	-0,410359	-3,042436	-1,299898	-23,011914	-1,037941	15,387651	0,060054	-0,294216	-0,108711	-20,698294	-4,598481	3,037196	0,060054	-0,294216	-0,108711	-20,698294	-4,598481	3,037196
11:20:54,55	0,603940	3,322967	-0,131999	-0,945990	-0,079007	-0,649027	0,060237	-0,297577	-0,108710	2,450445	0,173731	3,033446	-0,407541	-3,044275	-1,299897	-23,030953	-1,167798	15,383901	0,060237	-0,297577	-0,108710	-20,909321	-4,554907	3,033446	0,060237	-0,297577	-0,108710	-20,909321	-4,554907	3,033446
11:20:54,60	0,603940	3,322967	-0,131999	-0,945990	-0,079007	-0,649027	0,058669	-0,295843	-0,109095	2,261046	0,135662	3,059630	-0,408258	-3,042050	-1,300281	-23,042912	-1,275511	15,410084	0,058669	-0,295843	-0,109095	-20,962648	-4,469838	3,059630	0,058669	-0,295843	-0,109095	-20,962648	-4,469838	3,059630
11:20:54,65	0,603940	3,322967	-0,131999	-0,945990	-0,079007	-0,649027	0,058669	-0,295843	-0,109095	2,261046	0,135662	3,059630	-0,404330	-3,047357	-1,302206	-23,112313	-1,358543	15,438272	0,058669	-0,295843	-0,109095	-20,962648	-4,469838	3,059630	0,058669	-0,295843	-0,109095	-20,962648	-4,469838	3,059630
11:20:54,70	0,603940	3,322967	-0,131999	-0,945990	-0,079007	-0,649027	0,061301	-0,301898	-0,111020	2,469270	0,253932	3,087817	-0,399774	-3,046589	-1,301437	-23,148035	-1,460751	15,445488	0,061301	-0,301898	-0,111020	-21,229700	-4,558170	3,087817	0,061301	-0,301898	-0,111020	-21,229700	-4,558170	3,087817
11:20:54,75	0,603940	3,322967	-0,131999	-0,945990	-0,079007	-0,649027	0,053453	-0,305322	-0,109864	2,502234	-0,088623	3,098682	-0,397441	-3,042272	-1,301051	-23,128085	-1,516958	15,449137	0,053453	-0,305322	-0,109864	-21,465509	-4,284646	3,098682	0,053453	-0,305322	-0,109864	-21,465509	-4,284646	3,098682
11:20:54,80	0,603940	3,322967	-0,131999	-0,945990	-0,079007	-0,649027	0,056580	-0,307714	-0,109832	2,576392	0,069482	3,135909	-0,396933	-3,046176	-1,301018	-23,157126	-1,558223	15,486364	0,056580	-0,307714	-0,109832	-21,579170	-4,372038	3,135909	0,056580	-0,307714	-0,109832	-21,579170	-4,372038	3,135909
11:20:54,85	0,603940	3,322967	-0,131999	-0,945990	-0,079007	-0,649027	0,056580	-0,307714	-0,109832	2,576392	0,069482	3,135909	-0,403143	-3,037404	-1,297533	-23,031782	-1,519939	15,455338	0,056580	-0,307714	-0,109832	-21,579170	-4,372038	3,135909	0,056580	-0,307714	-0,109832	-21,579170	-4,372038	3,135909
11:20:54,90	0,603940	3,322967	-0,131999	-0,945990	-0,079007	-0,649027	0,021196	0,081712	-0,086381	2,222487	-0,023613	0,879944	-0,716493	-2,820820	-1,277567	-11,696162	14,798982	13,230398	0,021196	0,081712	-0,086381	8,636841	-1,687481	0,879944	0,021196	0,081712	-0,086381	8,636841	-1,687481	0,879944
11:20:54,95	0,603943	3,272976	-0,131985	-0,946008	-0,079020	-0,649019	0,015410	0,146254	-0,076338	2,172510	-0,127305	0,528181	-0,769496	-2,783538	-1,267524	-9,872304	17,563679	12,878635	0,015410	0,146254	-0,076338	13,653438	-1,337004	0,528181	0,015410	0,146254	-0,076338	13,653438	-1,337004	0,528181
11:20:55,00	0,603943	3,272976	-0,131985	-0,946008	-0,079020	-0,649019	0,015410	0,146254	-0,076338	2,172510	-0,127305	0,528181	-0,764988	-2,781165	-1,269082	-9,842639	17,227740	12,859958	0,011101	0,143536	-0,077895	13,305325	-1,029141	0,509504	0,011101	0,143536	-0,077895	13,305325	-1,029141	0,509504
11:20:55,05	0,603943	3,272976	-0,131985	-0,946008	-0,079020	-0,649019	0,006369	0,136277	-0,074738	2,236386	-0,316754	0,565924	-0,756335	-2,780697	-1,265925	-9,856661	17,029357	12,916379	0,006369	0,136277	-0,074738	12,934140	-0,816697	0,565924	0,006369	0,136277	-0,074738	12,934140	-0,816697	0,565924
11:20:55,10	0,603943	3,272976	-0,131985	-0,946008	-0,079020	-0,649019	0,007253	0,135870	-0,078228	2,137753	-0,186283	0,563075	-0,756425	-2,781665	-1,269415	-9,843366	16,883365	12,913530	0,007253	0,135870	-0,078228	12,803575	-0,755609	0,563075	0,007253	0,135870	-0,078228	12,803575	-0,755609	0,563075
11:20:55,15	0,603943	3,272976	-0,131985	-0,946008	-0,079020	-0,649019	0,006326	0,134555	-0,074716	2,087566	-0,210292	0,601560	-0,754822	-2,781520	-1,265903	-9,881699	16,768582	12,952015	0,006326	0,134555	-0,074716	12,650154	-0,706850	0,601560	0,006326	0,134555	-0,074716	12,650154	-0,706850	0,601560
11:20:55,20	0,603943	3,272976	-0,131985	-0,946008	-0,079020	-0,649019	0,006326	0,134555	-0,074716	2,087566	-0,210292	0,601560	-0,751363	-2,779676	-1,263982	-9,878192	16,652094	12,923724	0,006326	0,134555	-0,074716	12,650154	-0,706850	0,601560	0,006326	0,134555	-0,074716	12,650154	-0,706850	0,601560
11:20:55,25	0,603943	3,272976	-0,131985	-0,946008	-0,079020	-0,649019	0,004267	0,127715	-0,071602	2,305896	-0,252238	0,591052	-0,747869	-2,783157	-1,262789	-9,893986	16,617049	12,941506	0,004267	0,127715	-0,071602	12,331507	-0,587159	0,591052	0,004267	0,127715	-0,071602	12,331507	-0,587159	0,591052
11:20:55,30	0,603943	3,272976	-0,131985	-0,946008	-0,079020	-0,649019	0,003328	0,126962	-0,073145	2,302126	-0,280393	0,610145	-0,746748	-2,782721	-1,264331	-9,897566	16,569571	12,960600	0,003328	0,126962	-0,073145	12,268655	-0,541654	0,610145	0,003328	0,126962	-0,073145	12,268655	-0,541654	0,610145
11:20:55,35	0,603943	3,272976	-0,131985	-0,946008	-0,079020	-0,649019	0,003328	0,126962	-0,073145	2,302126	-0,280393	0,610145	-0,747363	-2,787055	-1,263565	-9,899667	16,491338	12,922984	0,003328	0,126962	-0,073145	12,268655	-0,541654	0,610145	0,003328	0,126962	-0,073145	12,268655	-0,541654	0,610145
11:20:55,40	0,603943	3,272976	-0,131985	-0,946008	-0,079020	-0,649019	0,005190	0,127304	-0,076646	2,196122	-0,113326	0,588725	-0,747975	-2,784163	-1,267833	-9,880863	16,458045	12,939180	0,005190	0,127304	-0,076646	12,189479	-0,520777	0,588725	0,005190	0,127304	-0,076646	12,189479	-0,520777	0,588725
11:20:55,45	0,603943	3,272976	-0,131985	-0,946008	-0,079020	-0,649019	-0,000690	0,125242	-0,075083	2,305332	-0,398965	0,603272	-0,743249	-2,780101	-1,266270	-9,862430	16,449713	12,953727	-0,000690	0,125242	-0,075083	12,136844	-0,344823	0,603272	-0,000690	0,125242	-0,075083	12,136844	-0,344823	0,603272
11:20:55,50	0,603943	3,272976	-0,131985	-0,946008	-0,079020	-0,649019	-0,000690	0,125242	-0,075083	2,305332	-0,398965	0,603272	-0,748107	-2,781281	-1,265490	-9,912759	16,399666	12,989913	-0,000690	0,125242	-0,075083	12,136844	-0,344823	0,603272	-0,000690	0,125242	-0,075083	12,136844	-0,344823	0,603272
11:20:55,55	0,603943	3,272976	-0,131985	-0,946008	-0,079020	-0,649019	0,002761	0,128859	-0,074303	2,048736	-0,238103	0,639458	-0,746343	-2,781825	-1,264725	-9,909330	16,369047	12,964430	0,002761	0,128859	-0,074303	12,164191	-0,454824	0,639458	0,002761	0,128859	-0,074303	12,164191	-0,454824	0,639458
11:20:55,60	0,603943	3,272976	-0,131985	-0,946008	-0,079020	-0,649019	0,002350	0,127059	-0,073538	2,117544	-0,241191	0,613975	-0,741654	-2,784631	-1,265852	-9,905132	16,318889	12,988086	0,002350	0,127059	-0,073538	12,091684	-0,425655	0,613975	0,002350	0,127059	-0,073538	12,091684	-0,425655	0,613975
11:20:55,65	0,603943	3,272976	-0,131985	-0,946008	-0,079020	-0,649019	0,004112	0,122770	-0,072756	2,236936	-0,121504	0,610403	-0,743509	-2,785495	-1,263942	-9,936839	16,265264	12,960857	0,004112	0,122770	-0,072756	11,874394	-0,444278	0,610403	0,004112	0,122770	-0,072756	11,874394	-0,444278	0,610403
11:20:55,70	0,603943	3,272976	-0,131985	-0,946008	-0,079020	-0,649019	0,002360	0,121700	-0,073875	2,293587	-0,175446	0,654245	-0,741707	-2,784514	-1,265062	-9,904180	16,247582	13,004700	0,002360	0,121700	-0,073875	11,847057	-0,360743	0,654245	0,002360	0,121700	-0,073875	11,847057	-0,360743	0,654245
11:20:55,75	0,603943	3,272976	-0,131985	-0,946008	-0,079020	-0,649019	0,002360	0,121700	-0,073875	2,293587	-0,175446	0,654245	-0,744725	-2,778963	-1,263954	-9,929650	16,250749	12,980465	0,002360	0,121700	-0,073875	11,847057	-0,360743	0,654245	0,002360	0,121700	-0,073875	11,847057	-0,360743	0,654245
11:20:55,80	0,603943	3,272976	-0,131985	-0,946008	-0,079020	-0,649019	0,003198	0,120571	-0,071908	2,319237	-0,119362	0,680964	-0,741148	-2,785804	-1,263094	-9,909858	16,212680	13,031419	0,003198	0,120571	-0,071908	11,784071	-0,370405	0,680964	0,003198	0,120571	-0,071908	11,784071	-0,370405	0,680964
11:20:55,85	0,603943	3,272976	-0,131985	-0,946008	-0,079020	-0,649019	0,003198	0,120571	-0,071908	2,319237	-0,119362	0,680964	-0,742456	-2,786047	-1,267421	-9,950393	16,162675	12,988998	0,003198	0,120571	-0,071908	11,784071	-0,370405	0,680964	0,003198	0,120571	-0,071908	11,784071	-0,370405	0,680964
11:20:55,90	0,603943	3,272976	-0,131985	-0,946008	-0,079020	-0,649019	0,003087	0,122289	-0,075466	2,123978	-0,163232	0,662198	-0,742580	-2,784849	-1,266652	-9,995847	16,139985	13,012653	0,003087	0,122289	-0,075466	11,723632	-0,405597	0,662198	0,003087	0,122289	-0,075466	11,723632	-0,405597	0,662198
11:20:55,95	0,603943	3,272976	-0,131985	-0,946008	-0,079020	-0,649019	0,003087	0,122289	-0,075466	2,123978	-0,163232	0,662198	-0,744297	-2,788139	-1,262000	-9,993420	16,138437	12,979891	0,006795	0,122130	-0,070813	11,719312	-0,500981	0,629437	0,006795	0,122130	-0,070813	11,719312	-0,500981	0,629437
11:20:56,00	0,603943	3,272976	-0,131985	-0,946008	-0,079020	-0,649019	0,006795	0,122130	-0,070813	2,132081	0,032458	0,629437	-0,743006	-2,790260	-1,264305	-9,935035	16,113703	12,965275	0,006795	0,122130	-0,070813	11,719312	-0,500981	0,629437	0,006795	0,122130	-0,070813	11,719312	-0,500981	0,629437
11:20:56,05	0,603943	3,272976	-0,131985	-0,946008	-0,079020	-0,649019	0,005286	0,120356	-0,073506	2,171195	-0,013075	0,663427	-0,742006	-2,787720	-1,264692	-9,991470	16,075938	13,013882	0,005286	0,120356	-0,073506	11,619141	-0,428053	0,663427	0,005286	0,120356	-0,073506	11,619141	-0,428053	0,663427
11:20:56,10	0,603943	3,272976	-0,131985	-0,946008	-0,079020	-0,649019	0,005286	0,120356	-0,073506	2,171195	-0,013075	0,663427	-0,737879	-2,781155	-1,265087	-9,973124	16,083021	13,025538	0,005286	0,120356	-0,073506	11,619141	-0,428053	0,663427	0,005286	0,120356	-0,073506	11,619141	-0,428053	0,663427
11:20:56,15	0,603943	3,272976	-0,131985	-0,946008	-0,079020	-0,649019	-0,002462	0,120065	-0,073900	2,201658	-0,403628	0,675083	-0,739579	-2,788076	-1,268572	-9,959414	16,091191	12,997388	-0,002462	0,120065	-0,073900	11,626726	-0,210382	0,675083	-0,002462	0,120065	-0,073900	11,626726	-0,210382	0,675083
11:20:56,20	0,603943	3,272976	-0,131985	-0,946008	-0,079020	-0,649019	0,004382	0,118076	-0,077386	2,318989	-0,039984	0,646933	-0,740211	-2,782154	-1,264718	-9,960296	16,057916	12,989910	-0,000431	0,121584	-0,073531	11,651668	-0,240533	0,639455	-0,000431	0,121584	-0,073531	11,651668	-0,240533	0,639455
11:20:56,25	0,603943	3,272976	-0,131985	-0,946008	-0,079020	-0,649019	-0,000431	0,121584	-0,073531	2,107309	-0,274373	0,639455	-0,734979	-2,783100	-1,264718	-9,987342	16,034206	12,990193	-0,000431	0,121584	-0,073531	11,651668	-0,240533	0,639455	-0,000431	0,121584	-0,073531	11,651668	-0,240533	0,639455
11:20:56,30	0,603943	3,272976	-0,131985	-0,946008	-0,079020	-0,649019	-0,002228	0,116581	-0,073532	2,333433	-0,379363	0,639738	-0,739705	-2,782177	-1,263156	-9,982798	16,009960	13,011964	-0,002228	0,116581	-0,073532	11,485019	-0,204491	0,639738	-0,002228	0,116581	-0,073532	11,485019	-0,204491	0,639738
11:20:56,35	0,603943	3,272976	-0,131985	-0,946008	-0,079020	-0,649019	-0,000664	0,121135	-0,071969	2,077891	-0,281999	0,661510	-0,735007	-2,783079	-1,264713	-9,998630	16,034234	13,004840	-0,000664	0,121135	-0,071969	11,586979	-0,229867	0,661510	-0,000664	0,121135	-0,071969	11,586979	-0,229867	0,661510
11:20:56,40	0,603943	3,272976	-0,131985	-0,946008	-0,079020	-0,649019	0,003608	0,116644	-0,074276	2,263366	-0,030495	0,655671	-0,737952	-2,788122	-1,265463	-9,981399	15,953650	13,006126	0,003608	0,116644	-0,074276	11,419896	-0,313705	0,655671	0,003608	0,116644	-0,074276	11,419896	-0,313705	0,655671
11:20:56,45	0,603943	3,272976	-0,131985	-0,946008	-0,079020	-0,649019	-6,418210E-5	0,117374	-0,074663	2,251063	-0,217858	0,666823	-0,736748	-2,784577	-1,265850	-9,965453	15,974112	13,017277	-6,418210E-5	0,117374	-0,074663	11,464954	-0,212820	0,666823	-6,418210E-5	0,117374	-0,074663	11,464954	-0,212820	0,666823
11:20:56,50	0,603943	3,272976	-0,131985	-0,946008	-0,079020	-0,649019	0,000503	0,117212	-0,073908	2,229893	-0,252873	0,676881	-0,736891	-2,785149	-1,265095	-10,036122	15,980698	13,027336	0,000503	0,117212	-0,073908	11,431011	-0,292337	0,676881	0,000503	0,117212	-0,073908	11,431011	-0,292337	0,676881
11:20:56,55	0,603943	3,272976	-0,131985	-0,946008	-0,079020	-0,649019	0,000503	0,117212	-0,073908	2,229893	-0,252873	0,676881	-0,735040	-2,785111	-1,266237	-9,979086	15,933788	13,021422	0,000503	0,117212	-0,073908	11,431011	-0,292337	0,676881	0,000503	0,117212	-0,073908	11,431011	-0,292337	0,676881
11:20:56,60	0,603943	3,272976	-0,131985	-0,946008	-0,079020	-0,649019	-0,000455	0,115628	-0,075050	2,300147	-0,229836	0,670967	-0,737451	-2,786560	-1,265103	-10,013812	15,934712	12,996261	0,002005	0,116991	-0,073916	11,396495	-0,289824	0,645807	0,002005	0,116991	-0,073916	11,396495	-0,289824	0,645807
11:20:56,65	0,603943	3,272976	-0,131985	-0,946008	-0,079020	-0,649019	0,002005	0,116991	-0,073916	2,212694	-0,132459	0,645807	-0,736951	-2,789679	-1,265872	-10,050651	15,906319	13,010358	0,002005	0,116991	-0,073916	11,396495	-0,289824	0,645807	0,002005	0,116991	-0,073916	11,396495	-0,289824	0,645807
11:20:56,70	0,603943	3,272976	-0,131985	-0,946008	-0,079020	-0,649019	0,004456	0,114999	-0,074685	2,273284	-0,022695	0,659903	-0,738723	-2,780761	-1,263551	-10,032600	15,913843	13,039089	0,004456	0,114999	-0,074685	11,300691	-0,372492	0,659903	0,004456	0,114999	-0,074685	11,300691	-0,372492	0,659903
11:20:56,75	0,603943	3,272976	-0,131985	-0,946008	-0,079020	-0,649019	-0,004825	0,118894	-0,073907	2,105400	-0,446588	0,674986	-0,735684	-2,779695	-1,265094	-9,982491	15,906975	13,025440	-0,004825	0,118894	-0,073907	11,438553	-0,067855	0,674986	-0,004825	0,118894	-0,073907	11,438553	-0,067855	0,674986
11:20:56,80	0,603943	3,272976	-0,131985	-0,946008	-0,079020	-0,649019	-0,004825	0,118894	-0,073907	2,105400	-0,446588	0,674986	-0,737513	-2,787131	-1,262752	-10,021633	15,866746	13,021710	-0,004825	0,118894	-0,073907	11,438553	-0,067855	0,674986	-0,004825	0,118894	-0,073907	11,438553	-0,067855	0,674986
11:20:56,85	0,603943	3,272976	-0,131985	-0,946008	-0,079020	-0,649019	0,002530	0,116759	-0,071565	2,161988	-0,077940	0,671255	-0,735151	-2,782773	-1,263917	-10,013471	15,894844	13,038825	-0,002425	0,116893	-0,072731	11,359545	-0,152220	0,688370	-0,002425	0,116893	-0,072731	11,359545	-0,152220	0,688370
11:20:56,90	0,603943	3,272976	-0,131985	-0,946008	-0,079020	-0,649019	-0,000592	0,120652	-0,074306	1,982032	-0,268400	0,684200	-0,739324	-2,782481	-1,265492	-10,034761	15,900307	13,034654	-0,000592	0,120652	-0,074306	11,453252	-0,221965	0,684200	-0,000592	0,120652	-0,074306	11,453252	-0,221965	0,684200
11:20:56,95	0,603943	3,272976	-0,131985	-0,946008	-0,079020	-0,649019	-0,000592	0,120652	-0,074306	1,982032	-0,268400	0,684200	-0,735114	-2,789988	-1,261918	-9,994951	15,833710	13,058622	-0,000592	0,120652	-0,074306	11,453252	-0,221965	0,684200	-0,000592	0,120652	-0,074306	11,453252	-0,221965	0,684200
11:20:57,00	0,603943	3,272976	-0,131985	-0,946008	-0,079020	-0,649019	0,003805	0,113253	-0,070732	2,329027	0,028005	0,708167	-0,733442	-2,781876	-1,262786	-10,037525	15,877132	13,009174	0,003805	0,113253	-0,070732	11,219399	-0,270704	0,708167	0,003805	0,113253	-0,070732	11,219399	-0,270704	0,708167
11:20:57,05	0,603943	3,272976	-0,131985	-0,946008	-0,079020	-0,649019	-0,004057	0,115861	-0,071599	2,209732	-0,439388	0,658720	-0,731077	-2,789573	-1,265085	-10,027037	15,808537	12,997844	-0,004057	0,115861	-0,071599	11,304828	-0,120947	0,658720	-0,004057	0,115861	-0,071599	11,304828	-0,120947	0,658720
11:20:57,10	0,603943	3,272976	-0,131985	-0,946008	-0,079020	-0,649019	0,001427	0,109965	-0,073898	2,462152	-0,110873	0,647390	-0,734499	-2,785550	-1,265059	-9,969121	15,833913	13,027122	-0,000346	0,114940	-0,073872	11,277199	-0,138420	0,676668	-0,000346	0,114940	-0,073872	11,277199	-0,138420	0,676668
11:20:57,15	0,603943	3,272976	-0,131985	-0,946008	-0,079020	-0,649019	-0,000346	0,114940	-0,073872	2,254389	-0,165608	0,676668	-0,731735	-2,787092	-1,264303	-10,055583	15,827352	13,037280	-0,000346	0,114940	-0,073872	11,277199	-0,138420	0,676668	-0,000346	0,114940	-0,073872	11,277199	-0,138420	0,676668
11:20:57,20	0,603943	3,272976	-0,131985	-0,946008	-0,079020	-0,649019	-0,000393	0,111775	-0,073116	2,370079	-0,239637	0,686826	-0,735719	-2,786559	-1,261573	-9,990336	15,810156	13,019253	-0,000393	0,111775	-0,073116	11,144402	-0,208779	0,686826	-0,000393	0,111775	-0,073116	11,144402	-0,208779	0,686826
11:20:57,25	0,603943	3,272976	-0,131985	-0,946008	-0,079020	-0,649019	-0,002366	0,114941	-0,073093	2,186136	-0,293861	0,719272	-0,731735	-2,788531	-1,263117	-10,056417	15,817766	13,055427	0,000853	0,111056	-0,071930	11,116633	-0,237741	0,704972	0,000853	0,111056	-0,071930	11,116633	-0,237741	0,704972
11:20:57,30	0,603943	3,272976	-0,131985	-0,946008	-0,079020	-0,649019	0,000853	0,111056	-0,071930	2,398740	-0,170746	0,704972	-0,737635	-2,785047	-1,263933	-10,040017	15,779045	13,024941	0,000787	0,117907	-0,072746	11,272861	-0,202412	0,674486	0,000787	0,117907	-0,072746	11,272861	-0,202412	0,674486
11:20:57,35	0,603943	3,272976	-0,131985	-0,946008	-0,079020	-0,649019	0,000787	0,117907	-0,072746	2,017137	-0,140645	0,674486	-0,737045	-2,787992	-1,265075	-10,042226	15,776564	13,039780	0,000787	0,117907	-0,072746	11,272861	-0,202412	0,674486	0,000787	0,117907	-0,072746	11,272861	-0,202412	0,674486
11:20:57,40	0,603943	3,272976	-0,131985	-0,946008	-0,079020	-0,649019	0,001418	0,113414	-0,071936	2,236647	-0,075029	0,682750	-0,728761	-2,783250	-1,264709	-10,009278	15,752218	13,001813	0,001418	0,113414	-0,071936	11,139652	-0,186351	0,682750	0,001418	0,113414	-0,071936	11,139652	-0,186351	0,682750
11:20:57,45	0,603943	3,272976	-0,131985	-0,946008	-0,079020	-0,649019	-0,000377	0,113351	-0,074319	2,187652	-0,248162	0,680552	-0,733107	-2,786317	-1,265505	-10,113909	15,745009	13,031006	-0,000377	0,113351	-0,074319	11,085693	-0,218534	0,680552	-0,000377	0,113351	-0,074319	11,085693	-0,218534	0,680552
11:20:57,50	0,603943	3,272976	-0,131985	-0,946008	-0,079020	-0,649019	-0,000377	0,113351	-0,074319	2,187652	-0,248162	0,680552	-0,732999	-2,784165	-1,263929	-10,070238	15,777367	13,045508	-0,000377	0,113351	-0,074319	11,085693	-0,218534	0,680552	-0,000377	0,113351	-0,074319	11,085693	-0,218534	0,680552
11:20:57,55	0,603943	3,272976	-0,131985	-0,946008	-0,079020	-0,649019	-0,002296	0,114333	-0,072742	2,186421	-0,326275	0,695054	-0,735419	-2,789956	-1,264705	-10,096239	15,723368	13,033550	-0,002296	0,114333	-0,072742	11,161586	-0,146056	0,695054	-0,002296	0,114333	-0,072742	11,161586	-0,146056	0,695054
11:20:57,60	0,603943	3,272976	-0,131985	-0,946008	-0,079020	-0,649019	0,003929	0,113534	-0,073518	2,168246	0,001920	0,683096	-0,734870	-2,786797	-1,265112	-10,110305	15,736761	13,034935	0,003929	0,113534	-0,073518	11,080627	-0,306543	0,683096	0,003929	0,113534	-0,073518	11,080627	-0,306543	0,683096
11:20:57,65	0,603943	3,272976	-0,131985	-0,946008	-0,079020	-0,649019	0,000919	0,114637	-0,073926	2,115419	-0,173478	0,684481	-0,728853	-2,785883	-1,263513	-10,055413	15,752505	13,054458	0,000919	0,114637	-0,073926	11,114441	-0,245656	0,684481	0,000919	0,114637	-0,073926	11,114441	-0,245656	0,684481
11:20:57,70	0,603943	3,272976	-0,131985	-0,946008	-0,079020	-0,649019	-0,002880	0,109884	-0,072326	2,403680	-0,331408	0,704004	-0,733536	-2,788934	-1,261977	-10,051857	15,738116	13,017848	-0,002880	0,109884	-0,072326	11,029554	-0,105292	0,704004	-0,002880	0,109884	-0,072326	11,029554	-0,105292	0,704004
11:20:57,75	0,603943	3,272976	-0,131985	-0,946008	-0,079020	-0,649019	0,002103	0,112414	-0,070791	2,261437	-0,061988	0,667394	-0,730611	-2,784539	-1,263521	-10,037652	15,721411	13,043490	-0,003166	0,112078	-0,072335	11,069656	-0,066792	0,693036	-0,003166	0,112078	-0,072335	11,069656	-0,066792	0,693036
11:20:57,80	0,603943	3,272976	-0,131985	-0,946008	-0,079020	-0,649019	-0,003166	0,112078	-0,072335	2,271526	-0,315339	0,693036	-0,732463	-2,788604	-1,266207	-10,056012	15,658213	13,081126	0,001281	0,111649	-0,075020	10,994381	-0,168936	0,730672	0,001281	0,111649	-0,075020	10,994381	-0,168936	0,730672
11:20:57,85	0,603943	3,272976	-0,131985	-0,946008	-0,079020	-0,649019	0,001281	0,111649	-0,075020	2,229914	-0,068402	0,730672	-0,731964	-2,786873	-1,264710	-10,104684	15,668444	13,042626	0,001281	0,111649	-0,075020	10,994381	-0,168936	0,730672	0,001281	0,111649	-0,075020	10,994381	-0,168936	0,730672
11:20:57,90	0,603943	3,272976	-0,131985	-0,946008	-0,079020	-0,649019	-0,000468	0,112083	-0,073524	2,191909	-0,206598	0,692171	-0,734852	-2,787387	-1,263945	-10,084121	15,668680	13,017155	-0,000468	0,112083	-0,073524	10,990388	-0,169863	0,692171	-0,000468	0,112083	-0,073524	10,990388	-0,169863	0,692171
11:20:57,95	0,603943	3,272976	-0,131985	-0,946008	-0,079020	-0,649019	0,001704	0,110610	-0,071906	2,324777	-0,041904	0,715041	-0,731775	-2,789490	-1,263093	-10,031718	15,691344	13,065495	0,001704	0,110610	-0,071906	11,007690	-0,175685	0,715041	0,001704	0,110610	-0,071906	11,007690	-0,175685	0,715041
11:20:58,00	0,603943	3,272976	-0,131985	-0,946008	-0,079020	-0,649019	0,001704	0,110610	-0,071906	2,324777	-0,041904	0,715041	-0,728295	-2,790036	-1,261973	-10,068157	15,694950	13,017373	0,001704	0,110610	-0,071906	11,007690	-0,175685	0,715041	0,001704	0,110610	-0,071906	11,007690	-0,175685	0,715041
11:20:58,05	0,603943	3,272976	-0,131985	-0,946008	-0,079020	-0,649019	0,000456	0,116177	-0,071974	1,992600	-0,100409	0,665354	-0,730116	-2,789935	-1,263504	-10,073297	15,660732	13,055723	0,000456	0,116177	-0,071974	11,112494	-0,136240	0,665354	0,000456	0,116177	-0,071974	11,112494	-0,136240	0,665354
11:20:58,10	0,603943	3,272976	-0,131985	-0,946008	-0,079020	-0,649019	0,001315	0,113658	-0,071957	2,140159	-0,089364	0,685941	-0,734219	-2,787629	-1,263144	-10,068343	15,682314	13,036396	0,001315	0,113658	-0,071957	11,062323	-0,192565	0,685941	0,001315	0,113658	-0,071957	11,062323	-0,192565	0,685941
11:20:58,15	0,603943	3,272976	-0,131985	-0,946008	-0,079020	-0,649019	0,001241	0,110977	-0,070393	2,278815	-0,099529	0,690194	-0,731861	-2,788906	-1,261579	-10,074201	15,684843	13,040649	0,001241	0,110977	-0,070393	10,990547	-0,196952	0,690194	0,001241	0,110977	-0,070393	10,990547	-0,196952	0,690194
11:20:58,20	0,603943	3,272976	-0,131985	-0,946008	-0,079020	-0,649019	0,001241	0,110977	-0,070393	2,278815	-0,099529	0,690194	-0,728323	-2,784149	-1,264662	-10,041444	15,662199	13,076696	0,001241	0,110977	-0,070393	10,990547	-0,196952	0,690194	0,001241	0,110977	-0,070393	10,990547	-0,196952	0,690194
11:20:58,25	0,603943	3,272976	-0,131985	-0,946008	-0,079020	-0,649019	-0,004648	0,110291	-0,073476	2,311261	-0,366055	0,726241	-0,731243	-2,788199	-1,260793	-10,048066	15,649737	13,038989	-0,004648	0,110291	-0,073476	10,969134	-0,001210	0,726241	-0,004648	0,110291	-0,073476	10,969134	-0,001210	0,726241
11:20:58,30	0,603943	3,272976	-0,131985	-0,946008	-0,079020	-0,649019	0,000320	0,110795	-0,069606	2,270949	-0,107238	0,688534	-0,728350	-2,788186	-1,263879	-10,065465	15,659214	13,075767	-0,001138	0,108296	-0,072692	10,901671	-0,113536	0,725312	-0,001138	0,108296	-0,072692	10,901671	-0,113536	0,725312
11:20:58,35	0,603943	3,272976	-0,131985	-0,946008	-0,079020	-0,649019	-0,001138	0,108296	-0,072692	2,400404	-0,202842	0,725312	-0,733707	-2,782911	-1,263555	-10,074936	15,637236	13,036059	-0,001138	0,108296	-0,072692	10,901671	-0,113536	0,725312	-0,001138	0,108296	-0,072692	10,901671	-0,113536	0,725312
11:20:58,40	0,603943	3,272976	-0,131985	-0,946008	-0,079020	-0,649019	-0,003028	0,115573	-0,072369	1,998235	-0,298350	0,685604	-0,733119	-2,789201	-1,265083	-10,086705	15,631678	13,040945	-0,003028	0,115573	-0,072369	11,070741	-0,060657	0,685604	-0,003028	0,115573	-0,072369	11,070741	-0,060657	0,685604
11:20:58,45	0,603943	3,272976	-0,131985	-0,946008	-0,079020	-0,649019	-0,003336	0,107638	-0,074295	2,391788	-0,329757	0,687394	-0,726681	-2,786612	-1,265482	-10,097804	15,628407	13,037849	-0,003336	0,107638	-0,074295	10,841376	-0,067884	0,687394	-0,003336	0,107638	-0,074295	10,841376	-0,067884	0,687394
11:20:58,50	0,603943	3,272976	-0,131985	-0,946008	-0,079020	-0,649019	-0,003336	0,107638	-0,074295	2,391788	-0,329757	0,687394	-0,734375	-2,788265	-1,264314	-10,104769	15,585059	13,048782	-0,003336	0,107638	-0,074295	10,841376	-0,067884	0,687394	-0,003336	0,107638	-0,074295	10,841376	-0,067884	0,687394
11:20:58,55	0,603943	3,272976	-0,131985	-0,946008	-0,079020	-0,649019	0,002917	0,111488	-0,072323	2,175650	0,012861	0,712835	-0,733141	-2,790102	-1,263510	-10,090648	15,605864	13,063289	0,002917	0,111488	-0,072323	10,927452	-0,216117	0,712835	0,002917	0,111488	-0,072323	10,927452	-0,216117	0,712835
11:20:58,60	0,603943	3,272976	-0,131985	-0,946008	-0,079020	-0,649019	0,003062	0,111383	-0,070000	2,175265	0,029647	0,696500	-0,733123	-2,790280	-1,261186	-10,085556	15,596178	13,046955	0,003062	0,111383	-0,070000	10,918830	-0,210703	0,696500	0,003062	0,111383	-0,070000	10,918830	-0,210703	0,696500
11:20:58,65	0,603943	3,272976	-0,131985	-0,946008	-0,079020	-0,649019	0,003062	0,111383	-0,070000	2,175265	0,029647	0,696500	-0,729614	-2,789430	-1,263149	-10,093163	15,593166	13,024637	0,003062	0,111383	-0,070000	10,918830	-0,210703	0,696500	0,003062	0,111383	-0,070000	10,918830	-0,210703	0,696500
11:20:58,70	0,603943	3,272976	-0,131985	-0,946008	-0,079020	-0,649019	0,000571	0,108769	-0,071962	2,304782	-0,104934	0,674183	-0,730832	-2,788180	-1,261967	-10,104460	15,588749	13,062629	0,000571	0,108769	-0,071962	10,843147	-0,149790	0,674183	0,000571	0,108769	-0,071962	10,843147	-0,149790	0,674183
11:20:58,75	0,603943	3,272976	-0,131985	-0,946008	-0,079020	-0,649019	9,793812E-5	0,110449	-0,070780	2,207968	-0,137130	0,712174	-0,730827	-2,788258	-1,261964	-10,099087	15,579021	13,062249	9,793812E-5	0,110449	-0,070780	10,878181	-0,144818	0,712174	9,793812E-5	0,110449	-0,070780	10,878181	-0,144818	0,712174
11:20:58,80	0,603943	3,272976	-0,131985	-0,946008	-0,079020	-0,649019	0,000163	0,110405	-0,070777	2,204472	-0,124221	0,711795	-0,727986	-2,788705	-1,263123	-10,129451	15,536663	13,081715	0,000163	0,110405	-0,070777	10,871301	-0,137030	0,711795	0,000163	0,110405	-0,070777	10,871301	-0,137030	0,711795
11:20:58,85	0,603943	3,272976	-0,131985	-0,946008	-0,079020	-0,649019	-0,000870	0,107721	-0,071937	2,292186	-0,183072	0,731261	-0,731459	-2,786784	-1,260831	-10,114770	15,562117	13,037064	-0,000870	0,107721	-0,071937	10,748304	-0,114761	0,731261	-0,000870	0,107721	-0,071937	10,748304	-0,114761	0,731261
11:20:58,90	0,603943	3,272976	-0,131985	-0,946008	-0,079020	-0,649019	-0,000798	0,111690	-0,069645	2,115170	-0,179311	0,686609	-0,732671	-2,788762	-1,263163	-10,129516	15,557727	13,037990	-0,000798	0,111690	-0,069645	10,882874	-0,116698	0,686609	-0,000798	0,111690	-0,069645	10,882874	-0,116698	0,686609
11:20:58,95	0,603943	3,272976	-0,131985	-0,946008	-0,079020	-0,649019	0,002773	0,110340	-0,071182	2,162434	0,006368	0,696051	-0,732075	-2,790551	-1,262369	-10,126256	15,542248	13,046506	0,002773	0,110340	-0,071182	10,824141	-0,211342	0,696051	0,002773	0,110340	-0,071182	10,824141	-0,211342	0,696051
11:20:59,00	0,603943	3,272976	-0,131985	-0,946008	-0,079020	-0,649019	0,002773	0,110340	-0,071182	2,162434	0,006368	0,696051	-0,733858	-2,790009	-1,265864	-10,129716	15,559799	13,058693	0,003195	0,112155	-0,074678	10,885693	-0,234285	0,708239	0,003195	0,112155	-0,074678	10,885693	-0,234285	0,708239
11:20:59,05	0,603943	3,272976	-0,131985	-0,946008	-0,079020	-0,649019	0,003195	0,112155	-0,074678	2,081553	0,016516	0,708239	-0,731448	-2,790157	-1,264329	-10,107473	15,542712	13,013771	0,003195	0,112155	-0,074678	10,885693	-0,234285	0,708239	0,003195	0,112155	-0,074678	10,885693	-0,234285	0,708239
11:20:59,10	0,603943	3,272976	-0,131985	-0,946008	-0,079020	-0,649019	0,002118	0,109993	-0,073143	2,190261	-0,011665	0,663317	-0,727883	-2,785710	-1,262373	-10,098949	15,591573	13,044405	-0,003516	0,109130	-0,071187	10,848452	-0,045690	0,693951	-0,003516	0,109130	-0,071187	10,848452	-0,045690	0,693951
11:20:59,15	0,603943	3,272976	-0,131985	-0,946008	-0,079020	-0,649019	-0,004932	0,111289	-0,070395	2,151353	-0,352802	0,711521	-0,729044	-2,783404	-1,261581	-10,071175	15,554604	13,061976	-0,004932	0,111289	-0,070395	10,887518	0,034381	0,711521	-0,004932	0,111289	-0,070395	10,887518	0,034381	0,711521
11:20:59,20	0,603943	3,272976	-0,131985	-0,946008	-0,079020	-0,649019	-0,004932	0,111289	-0,070395	2,151353	-0,352802	0,711521	-0,734420	-2,787286	-1,261973	-10,111358	15,546188	13,070542	-0,004932	0,111289	-0,070395	10,887518	0,034381	0,711521	-0,004932	0,111289	-0,070395	10,887518	0,034381	0,711521
11:20:59,25	0,603943	3,272976	-0,131985	-0,946008	-0,079020	-0,649019	0,001118	0,114003	-0,070786	1,982820	-0,068767	0,720088	-0,727331	-2,787583	-1,263114	-10,101778	15,553406	13,082241	0,001118	0,114003	-0,070786	10,932071	-0,156549	0,720088	0,001118	0,114003	-0,070786	10,932071	-0,156549	0,720088
11:20:59,30	0,603943	3,272976	-0,131985	-0,946008	-0,079020	-0,649019	0,000940	0,108632	-0,073884	2,254982	-0,054709	0,702293	-0,729679	-2,789818	-1,265070	-10,094733	15,528320	13,052747	0,000940	0,108632	-0,073884	10,782562	-0,128492	0,702293	0,000940	0,108632	-0,073884	10,782562	-0,128492	0,702293
11:20:59,35	0,603943	3,272976	-0,131985	-0,946008	-0,079020	-0,649019	0,000654	0,108921	-0,072334	2,190261	-0,084372	0,720017	-0,729787	-2,789426	-1,263521	-10,132387	15,492710	13,070471	0,000654	0,108921	-0,072334	10,740568	-0,135724	0,720017	0,000654	0,108921	-0,072334	10,740568	-0,135724	0,720017
11:20:59,40	0,603943	3,272976	-0,131985	-0,946008	-0,079020	-0,649019	0,000654	0,108921	-0,072334	2,190261	-0,084372	0,720017	-0,726771	-2,788042	-1,264699	-10,109370	15,527985	13,043737	0,000654	0,108921	-0,072334	10,740568	-0,135724	0,720017	0,000654	0,108921	-0,072334	10,740568	-0,135724	0,720017
11:20:59,45	0,603943	3,272976	-0,131985	-0,946008	-0,079020	-0,649019	0,000669	0,112270	-0,072782	2,036856	-0,086611	0,652745	-0,728540	-2,784391	-1,264722	-10,104005	15,535687	13,034488	0,000669	0,112270	-0,072782	10,850073	-0,139126	0,652745	0,000669	0,112270	-0,072782	10,850073	-0,139126	0,652745
11:20:59,50	0,603943	3,272976	-0,131985	-0,946008	-0,079020	-0,649019	-0,005301	0,110997	-0,073142	2,102599	-0,392934	0,707527	-0,728607	-2,783230	-1,264328	-10,121285	15,509732	13,057981	-0,005301	0,110997	-0,073142	10,815877	0,023190	0,707527	-0,005301	0,110997	-0,073142	10,815877	0,023190	0,707527
11:20:59,55	0,603943	3,272976	-0,131985	-0,946008	-0,079020	-0,649019	-0,005301	0,110997	-0,073142	2,102599	-0,392934	0,707527	-0,730270	-2,789692	-1,263921	-10,093907	15,511493	13,032036	-0,005301	0,110997	-0,073142	10,815877	0,023190	0,707527	-0,005301	0,110997	-0,073142	10,815877	0,023190	0,707527
11:20:59,60	0,603943	3,272976	-0,131985	-0,946008	-0,079020	-0,649019	0,001126	0,109206	-0,072734	2,210954	-0,035894	0,681582	-0,730290	-2,788836	-1,266231	-10,095968	15,521171	13,067813	0,001126	0,109206	-0,072734	10,783624	-0,124298	0,681582	0,001126	0,109206	-0,072734	10,783624	-0,124298	0,681582
11:20:59,65	0,603943	3,272976	-0,131985	-0,946008	-0,079020	-0,649019	-0,003754	0,110677	-0,071551	2,163271	-0,306719	0,731327	-0,727292	-2,790720	-1,262716	-10,075981	15,498412	13,060133	-0,003754	0,110677	-0,071551	10,851381	-0,012058	0,731327	-0,003754	0,110677	-0,071551	10,851381	-0,012058	0,731327
11:20:59,70	0,603943	3,272976	-0,131985	-0,946008	-0,079020	-0,649019	-0,003754	0,110677	-0,071551	2,163271	-0,306719	0,731327	-0,728548	-2,784582	-1,261216	-10,110343	15,526085	13,046618	-0,003754	0,110677	-0,071551	10,851381	-0,012058	0,731327	-0,003754	0,110677	-0,071551	10,851381	-0,012058	0,731327
11:20:59,75	0,603943	3,272976	-0,131985	-0,946008	-0,079020	-0,649019	-0,004134	0,112314	-0,072379	2,051511	-0,330959	0,682847	-0,730331	-2,783582	-1,263566	-10,111451	15,524140	13,033302	-0,004134	0,112314	-0,072379	10,868170	-0,006413	0,682847	-0,004134	0,112314	-0,072379	10,868170	-0,006413	0,682847
11:20:59,80	0,603943	3,272976	-0,131985	-0,946008	-0,079020	-0,649019	-0,004134	0,112314	-0,072379	2,051511	-0,330959	0,682847	-0,732043	-2,786023	-1,266637	-10,077288	15,506192	13,052967	-0,004134	0,112314	-0,072379	10,868170	-0,006413	0,682847	-0,004134	0,112314	-0,072379	10,868170	-0,006413	0,682847
11:20:59,85	0,603943	3,272976	-0,131985	-0,946008	-0,079020	-0,649019	-0,000496	0,109484	-0,072711	2,180834	-0,103083	0,715030	-0,729699	-2,788148	-1,263898	-10,086861	15,489357	13,065485	-0,000496	0,109484	-0,072711	10,775352	-0,064139	0,715030	-0,000496	0,109484	-0,072711	10,775352	-0,064139	0,715030
11:20:59,90	0,603943	3,272976	-0,131985	-0,946008	-0,079020	-0,649019	-0,002292	0,111979	-0,071586	2,050482	-0,246796	0,706093	-0,730962	-2,785346	-1,262773	-10,130784	15,513976	13,056547	-0,002292	0,111979	-0,071586	10,840815	-0,066906	0,706093	-0,002292	0,111979	-0,071586	10,840815	-0,066906	0,706093
11:20:59,95	0,603943	3,272976	-0,131985	-0,946008	-0,079020	-0,649019	-0,003729	0,109446	-0,073924	2,125833	-0,275741	0,686220	-0,728050	-2,785367	-1,265110	-10,119278	15,442291	13,036675	-0,003729	0,109446	-0,073924	10,717381	0,016995	0,686220	-0,003729	0,109446	-0,073924	10,717381	0,016995	0,686220
11:21:00,00	0,603943	3,272976	-0,131985	-0,946008	-0,079020	-0,649019	-0,003403	0,111292	-0,073914	2,066093	-0,289783	0,711821	-0,724994	-2,787368	-1,263125	-10,089047	15,484401	13,056117	-0,003403	0,111292	-0,073914	10,802500	-0,022609	0,711821	-0,003403	0,111292	-0,073914	10,802500	-0,022609	0,711821
11:21:00,05	0,603943	3,272976	-0,131985	-0,946008	-0,079020	-0,649019	-0,002553	0,110803	-0,071582	2,067096	-0,229715	0,704464	-0,729813	-2,785707	-1,262769	-10,126476	15,460061	13,054919	-0,002553	0,110803	-0,071582	10,765113	-0,029284	0,704464	-0,002553	0,110803	-0,071582	10,765113	-0,029284	0,704464
11:21:00,10	0,603943	3,272976	-0,131985	-0,946008	-0,079020	-0,649019	-0,002442	0,111369	-0,070789	2,040508	-0,198314	0,713032	-0,730359	-2,785520	-1,261976	-10,102850	15,449745	13,063486	-0,002442	0,111369	-0,070789	10,783009	-0,006611	0,713032	-0,002442	0,111369	-0,070789	10,783009	-0,006611	0,713032
11:21:00,15	0,603943	3,272976	-0,131985	-0,946008	-0,079020	-0,649019	-0,004644	0,105102	-0,070796	2,394550	-0,322782	0,680950	-0,723830	-2,786747	-1,261983	-10,097424	15,479077	13,031405	-0,004644	0,105102	-0,070796	10,645026	0,041773	0,680950	-0,004644	0,105102	-0,070796	10,645026	0,041773	0,680950
11:21:00,20	0,603943	3,272976	-0,131985	-0,946008	-0,079020	-0,649019	-0,004644	0,105102	-0,070796	2,394550	-0,322782	0,680950	-0,726825	-2,786545	-1,262730	-10,107869	15,466400	13,084370	-0,004644	0,105102	-0,070796	10,645026	0,041773	0,680950	-0,004644	0,105102	-0,070796	10,645026	0,041773	0,680950
11:21:00,25	0,603943	3,272976	-0,131985	-0,946008	-0,079020	-0,649019	-0,003321	0,107797	-0,071543	2,238214	-0,256684	0,733915	-0,728581	-2,784266	-1,263165	-10,102965	15,470861	13,036310	-0,003321	0,107797	-0,071543	10,700241	0,004003	0,733915	-0,003321	0,107797	-0,071543	10,700241	0,004003	0,733915
11:21:00,30	0,603943	3,272976	-0,131985	-0,946008	-0,079020	-0,649019	-0,004417	0,110457	-0,071979	2,106198	-0,311687	0,685856	-0,723899	-2,788398	-1,264286	-10,104832	15,420789	13,064675	-0,004417	0,110457	-0,071979	10,777052	0,035076	0,685856	-0,004417	0,110457	-0,071979	10,777052	0,035076	0,685856
11:21:00,35	0,603943	3,272976	-0,131985	-0,946008	-0,079020	-0,649019	0,000394	0,109081	-0,074278	2,143431	-0,054125	0,709592	-0,729796	-2,789120	-1,265465	-10,113722	15,437482	13,060047	0,000394	0,109081	-0,074278	10,706319	-0,085050	0,709592	0,000394	0,109081	-0,074278	10,706319	-0,085050	0,709592
11:21:00,40	0,603943	3,272976	-0,131985	-0,946008	-0,079020	-0,649019	-0,001119	0,106699	-0,073522	2,205529	-0,148582	0,703789	-0,726976	-2,789001	-1,264709	-10,158307	15,391865	13,054243	-0,001119	0,106699	-0,073522	10,581381	-0,060770	0,703789	-0,001119	0,106699	-0,073522	10,581381	-0,060770	0,703789
11:21:00,45	0,603943	3,272976	-0,131985	-0,946008	-0,079020	-0,649019	-0,004192	0,106286	-0,070755	2,276353	-0,271835	0,741762	-0,725082	-2,786546	-1,261941	-10,101951	15,416345	13,092217	-0,004192	0,106286	-0,070755	10,619832	0,057242	0,741762	-0,004192	0,106286	-0,070755	10,619832	0,057242	0,741762
11:21:00,50	0,603943	3,272976	-0,131985	-0,946008	-0,079020	-0,649019	-0,003482	0,110011	-0,070426	2,076645	-0,263816	0,693262	-0,728663	-2,785299	-1,261613	-10,130023	15,425581	13,043716	-0,003482	0,110011	-0,070426	10,712491	0,009484	0,693262	-0,003482	0,110011	-0,070426	10,712491	0,009484	0,693262
11:21:00,55	0,603943	3,272976	-0,131985	-0,946008	-0,079020	-0,649019	-0,002134	0,110620	-0,070020	2,025251	-0,186770	0,716285	-0,729864	-2,786162	-1,261206	-10,133842	15,405018	13,066739	-0,002134	0,110620	-0,070020	10,708916	-0,019251	0,716285	-0,002134	0,110620	-0,070020	10,708916	-0,019251	0,716285
11:21:00,60	0,603943	3,272976	-0,131985	-0,946008	-0,079020	-0,649019	-0,000697	0,107682	-0,072340	2,204343	-0,109136	0,703596	-0,728038	-2,788875	-1,263527	-10,118149	15,426344	13,054051	-0,000697	0,107682	-0,072340	10,657375	-0,054396	0,703596	-0,000697	0,107682	-0,072340	10,657375	-0,054396	0,703596
11:21:00,65	0,603943	3,272976	-0,131985	-0,946008	-0,079020	-0,649019	-0,000697	0,107682	-0,072340	2,204343	-0,109136	0,703596	-0,725132	-2,790507	-1,263892	-10,131375	15,410020	13,078372	-0,000697	0,107682	-0,072340	10,657375	-0,054396	0,703596	-0,000697	0,107682	-0,072340	10,657375	-0,054396	0,703596
11:21:00,70	0,603943	3,272976	-0,131985	-0,946008	-0,079020	-0,649019	-0,000737	0,104349	-0,072705	2,356919	-0,114471	0,727917	-0,728001	-2,790179	-1,264675	-10,101498	15,426388	13,059238	-0,000737	0,104349	-0,072705	10,548294	-0,056647	0,727917	-0,000737	0,104349	-0,072705	10,548294	-0,056647	0,727917
11:21:00,75	0,603943	3,272976	-0,131985	-0,946008	-0,079020	-0,649019	0,000413	0,106998	-0,073489	2,248269	-0,036984	0,708784	-0,734030	-2,790961	-1,265092	-10,167279	15,430180	13,068822	0,000413	0,106998	-0,073489	10,647614	-0,069430	0,708784	0,000413	0,106998	-0,073489	10,647614	-0,069430	0,708784
11:21:00,80	0,603943	3,272976	-0,131985	-0,946008	-0,079020	-0,649019	-0,000686	0,107750	-0,073106	2,183893	-0,124962	0,733152	-0,728102	-2,788850	-1,264292	-10,140811	15,419894	13,083606	-0,000686	0,107750	-0,073106	10,642258	-0,071090	0,733152	-0,000686	0,107750	-0,073106	10,642258	-0,071090	0,733152
11:21:00,85	0,603943	3,272976	-0,131985	-0,946008	-0,079020	-0,649019	-0,002029	0,105675	-0,071940	2,327970	-0,169261	0,703999	-0,725634	-2,788725	-1,263127	-10,100600	15,438475	13,054454	-0,002029	0,105675	-0,071940	10,623478	-0,009969	0,703999	-0,002029	0,105675	-0,071940	10,623478	-0,009969	0,703999
11:21:00,90	0,603943	3,272976	-0,131985	-0,946008	-0,079020	-0,649019	-0,002029	0,105675	-0,071940	2,327970	-0,169261	0,703999	-0,728691	-2,786154	-1,263544	-10,128169	15,389917	13,053289	-0,002029	0,105675	-0,071940	10,623478	-0,009969	0,703999	-0,002029	0,105675	-0,071940	10,623478	-0,009969	0,703999
11:21:00,95	0,603943	3,272976	-0,131985	-0,946008	-0,079020	-0,649019	-0,003574	0,106662	-0,072300	2,241402	-0,245778	0,761725	-0,728062	-2,792425	-1,260809	-10,139733	15,410391	13,041887	-0,003574	0,106662	-0,072300	10,614356	0,034772	0,761725	-0,003574	0,106662	-0,072300	10,614356	0,034772	0,761725
11:21:01,00	0,603943	3,272976	-0,131985	-0,946008	-0,079020	-0,649019	-0,004581	0,111360	-0,071997	1,995479	-0,319104	0,684366	-0,729281	-2,783673	-1,263184	-10,133910	15,415103	13,034821	-0,004581	0,111360	-0,071997	10,737222	0,040487	0,684366	-0,004581	0,111360	-0,071997	10,737222	0,040487	0,684366
11:21:01,05	0,603943	3,272976	-0,131985	-0,946008	-0,079020	-0,649019	-0,004581	0,111360	-0,071997	1,995479	-0,319104	0,684366	-0,729869	-2,787736	-1,261594	-10,129473	15,372645	13,055969	-0,004581	0,111360	-0,071997	10,737222	0,040487	0,684366	-0,004581	0,111360	-0,071997	10,737222	0,040487	0,684366
11:21:01,10	0,603943	3,272976	-0,131985	-0,946008	-0,079020	-0,649019	-0,000768	0,109837	-0,070407	2,040106	-0,095785	0,705514	-0,726921	-2,787457	-1,261607	-10,151356	15,437255	13,049132	-0,000768	0,109837	-0,070407	10,662321	-0,035473	0,705514	-0,000768	0,109837	-0,070407	10,662321	-0,035473	0,705514
11:21:01,15	0,603943	3,272976	-0,131985	-0,946008	-0,079020	-0,649019	-0,002484	0,107424	-0,070420	2,210603	-0,236233	0,698677	-0,729265	-2,792120	-1,263135	-10,126772	15,357219	13,046148	-0,002484	0,107424	-0,070420	10,643383	-0,041275	0,698677	-0,002484	0,107424	-0,070420	10,643383	-0,041275	0,698677
11:21:01,20	0,603943	3,272976	-0,131985	-0,946008	-0,079020	-0,649019	0,002726	0,107122	-0,071948	2,169296	0,095983	0,695694	-0,726925	-2,786800	-1,261589	-10,119510	15,349650	13,055775	0,002726	0,107122	-0,071948	10,578355	-0,118026	0,695694	0,002726	0,107122	-0,071948	10,578355	-0,118026	0,695694
11:21:01,25	0,603943	3,272976	-0,131985	-0,946008	-0,079020	-0,649019	-0,002652	0,107586	-0,073524	2,140970	-0,201594	0,702971	-0,729884	-2,786685	-1,264695	-10,136452	15,404974	13,078497	-0,002652	0,107586	-0,073524	10,586495	0,006568	0,702971	-0,002652	0,107586	-0,073524	10,586495	0,006568	0,702971
11:21:01,30	0,603943	3,272976	-0,131985	-0,946008	-0,079020	-0,649019	-0,001960	0,105170	-0,071557	2,244601	-0,162352	0,725454	-0,725231	-2,789037	-1,262743	-10,152531	15,341867	13,075908	-0,001960	0,105170	-0,071557	10,500464	-0,008463	0,725454	-0,001960	0,105170	-0,071557	10,500464	-0,008463	0,725454
11:21:01,35	0,603943	3,272976	-0,131985	-0,946008	-0,079020	-0,649019	-0,002640	0,108217	-0,074274	2,116842	-0,178290	0,727233	-0,727530	-2,786925	-1,265461	-10,120385	15,358717	13,077687	-0,002640	0,108217	-0,074274	10,611865	0,028968	0,727233	-0,002640	0,108217	-0,074274	10,611865	0,028968	0,727233
11:21:01,40	0,603943	3,272976	-0,131985	-0,946008	-0,079020	-0,649019	-0,001586	0,106909	-0,073483	2,195934	-0,131690	0,736769	-0,726924	-2,788492	-1,264669	-10,121957	15,372417	13,087223	-0,001586	0,106909	-0,073483	10,588283	-0,007176	0,736769	-0,001586	0,106909	-0,073483	10,588283	-0,007176	0,736769
11:21:01,45	0,603943	3,272976	-0,131985	-0,946008	-0,079020	-0,649019	-0,003394	0,104574	-0,071559	2,312397	-0,240311	0,717034	-0,723998	-2,788094	-1,262745	-10,137112	15,375428	13,067489	-0,003394	0,104574	-0,071559	10,521428	0,026093	0,717034	-0,003394	0,104574	-0,071559	10,521428	0,026093	0,717034
11:21:01,50	0,603943	3,272976	-0,131985	-0,946008	-0,079020	-0,649019	-0,001157	0,103928	-0,073872	2,354427	-0,114786	0,722816	-0,724557	-2,790353	-1,265058	-10,124877	15,378138	13,073271	-0,001157	0,103928	-0,073872	10,512788	-0,023927	0,722816	-0,001157	0,103928	-0,073872	10,512788	-0,023927	0,722816
11:21:01,55	0,603943	3,272976	-0,131985	-0,946008	-0,079020	-0,649019	-0,001522	0,104134	-0,071924	2,328012	-0,115665	0,725733	-0,724552	-2,789934	-1,263111	-10,117068	15,355467	13,076187	-0,001522	0,104134	-0,071924	10,502504	0,003843	0,725733	-0,001522	0,104134	-0,071924	10,502504	0,003843	0,725733
11:21:01,60	0,603943	3,272976	-0,131985	-0,946008	-0,079020	-0,649019	-0,001522	0,104134	-0,071924	2,328012	-0,115665	0,725733	-0,725164	-2,783320	-1,263922	-10,121136	15,390143	13,073864	-0,001522	0,104134	-0,071924	10,502504	0,003843	0,725733	-0,001522	0,104134	-0,071924	10,502504	0,003843	0,725733
11:21:01,65	0,603943	3,272976	-0,131985	-0,946008	-0,079020	-0,649019	-0,000137	0,107427	-0,073503	2,143432	-0,033313	0,701364	-0,728097	-2,789487	-1,264690	-10,114799	15,338777	13,051818	-0,000137	0,107427	-0,073503	10,576462	-0,022561	0,701364	-0,000137	0,107427	-0,073503	10,576462	-0,022561	0,701364
11:21:01,70	0,603943	3,272976	-0,131985	-0,946008	-0,079020	-0,649019	-0,001404	0,102766	-0,071180	2,370313	-0,122955	0,691125	-0,723427	-2,790721	-1,262366	-10,143110	15,337230	13,041580	-0,001404	0,102766	-0,071180	10,437448	-0,012723	0,691125	-0,001404	0,102766	-0,071180	10,437448	-0,012723	0,691125
11:21:01,75	0,603943	3,272976	-0,131985	-0,946008	-0,079020	-0,649019	-0,001984	0,107233	-0,071966	2,146475	-0,176405	0,711543	-0,727006	-2,787985	-1,263153	-10,159067	15,356188	13,061997	-0,001984	0,107233	-0,071966	10,564260	-0,020655	0,711543	-0,001984	0,107233	-0,071966	10,564260	-0,020655	0,711543
11:21:01,80	0,603943	3,272976	-0,131985	-0,946008	-0,079020	-0,649019	-0,001984	0,107233	-0,071966	2,146475	-0,176405	0,711543	-0,728183	-2,786073	-1,263912	-10,144703	15,345169	13,091110	-0,001984	0,107233	-0,071966	10,564260	-0,020655	0,711543	-0,001984	0,107233	-0,071966	10,564260	-0,020655	0,711543
11:21:01,85	0,603943	3,272976	-0,131985	-0,946008	-0,079020	-0,649019	-0,003051	0,109208	-0,072725	2,041387	-0,213944	0,740655	-0,723991	-2,787148	-1,260404	-10,121126	15,336524	13,074486	-0,004216	0,105040	-0,069218	10,508092	0,081191	0,724031	-0,004216	0,105040	-0,069218	10,508092	0,081191	0,724031
11:21:01,90	0,603943	3,272976	-0,131985	-0,946008	-0,079020	-0,649019	-0,001223	0,103521	-0,072743	2,277428	-0,146824	0,715824	-0,725838	-2,786620	-1,265465	-10,147332	15,341072	13,087429	-0,001223	0,103521	-0,072743	10,403850	-0,050827	0,715824	-0,001223	0,103521	-0,072743	10,403850	-0,050827	0,715824
11:21:01,95	0,603943	3,272976	-0,131985	-0,946008	-0,079020	-0,649019	-0,000302	0,108277	-0,072328	2,108199	-0,090182	0,740787	-0,728751	-2,788919	-1,263515	-10,152128	15,370687	13,091241	-0,000302	0,108277	-0,072328	10,607959	-0,066468	0,740787	-0,000302	0,108277	-0,072328	10,607959	-0,066468	0,740787
11:21:02,00	0,603943	3,272976	-0,131985	-0,946008	-0,079020	-0,649019	0,001829	0,106305	-0,069991	2,180089	0,069828	0,712912	-0,728109	-2,791751	-1,261177	-10,124861	15,319564	13,063366	0,001829	0,106305	-0,069991	10,525068	-0,073775	0,712912	0,001829	0,106305	-0,069991	10,525068	-0,073775	0,712912
11:21:02,05	0,603943	3,272976	-0,131985	-0,946008	-0,079020	-0,649019	-0,002945	0,103773	-0,071920	2,277033	-0,202559	0,763571	-0,723529	-2,788883	-1,263106	-10,163134	15,301558	13,114025	-0,002945	0,103773	-0,071920	10,423235	0,028591	0,763571	-0,002945	0,103773	-0,071920	10,423235	0,028591	0,763571
11:21:02,10	0,603943	3,272976	-0,131985	-0,946008	-0,079020	-0,649019	-0,002296	0,106010	-0,070761	2,188176	-0,142270	0,738291	-0,725791	-2,788326	-1,261948	-10,126414	15,312068	13,088746	-0,002296	0,106010	-0,070761	10,509975	0,037940	0,738291	-0,002296	0,106010	-0,070761	10,509975	0,037940	0,738291
11:21:02,15	0,603943	3,272976	-0,131985	-0,946008	-0,079020	-0,649019	-5,494361E-5	0,110184	-0,070403	1,995256	-0,071655	0,724430	-0,730526	-2,788180	-1,261590	-10,154115	15,355895	13,074884	-5,494361E-5	0,110184	-0,070403	10,644679	-0,067342	0,724430	-5,494361E-5	0,110184	-0,070403	10,644679	-0,067342	0,724430
11:21:02,20	0,603943	3,272976	-0,131985	-0,946008	-0,079020	-0,649019	-0,001624	0,110478	-0,068872	1,952955	-0,162215	0,713736	-0,729996	-2,786674	-1,260059	-10,175382	15,336986	13,064190	-0,001624	0,110478	-0,068872	10,625462	-0,034721	0,713736	-0,001624	0,110478	-0,068872	10,625462	-0,034721	0,713736
11:21:02,25	0,603943	3,272976	-0,131985	-0,946008	-0,079020	-0,649019	-0,001624	0,110478	-0,068872	1,952955	-0,162215	0,713736	-0,727643	-2,786773	-1,261216	-10,164461	15,306929	13,064211	-0,001624	0,110478	-0,068872	10,625462	-0,034721	0,713736	-0,001624	0,110478	-0,068872	10,625462	-0,034721	0,713736
11:21:02,30	0,603943	3,272976	-0,131985	-0,946008	-0,079020	-0,649019	-0,005742	0,108089	-0,070802	2,066401	-0,344681	0,724633	-0,724569	-2,788771	-1,263895	-10,111631	15,329424	13,071099	-0,005742	0,108089	-0,070802	10,551376	0,106033	0,724633	-0,005742	0,108089	-0,070802	10,551376	0,106033	0,724633
11:21:02,35	0,603943	3,272976	-0,131985	-0,946008	-0,079020	-0,649019	-0,005742	0,108089	-0,070802	2,066401	-0,344681	0,724633	-0,725220	-2,787465	-1,263914	-10,122342	15,283331	13,060135	-0,005742	0,108089	-0,070802	10,551376	0,106033	0,724633	-0,005742	0,108089	-0,070802	10,551376	0,106033	0,724633
11:21:02,40	0,603943	3,272976	-0,131985	-0,946008	-0,079020	-0,649019	-0,003502	0,106602	-0,071527	2,182972	-0,166954	0,733756	-0,725700	-2,786985	-1,262713	-10,080660	15,315188	13,084211	-0,003502	0,106602	-0,071527	10,551241	0,107982	0,733756	-0,003502	0,106602	-0,071527	10,551241	0,107982	0,733756
11:21:02,45	0,603943	3,272976	-0,131985	-0,946008	-0,079020	-0,649019	-0,003502	0,106602	-0,071527	2,182972	-0,166954	0,733756	-0,729311	-2,789057	-1,263129	-10,123982	15,318166	13,069537	-0,003502	0,106602	-0,071527	10,551241	0,107982	0,733756	-0,003502	0,106602	-0,071527	10,551241	0,107982	0,733756
11:21:02,50	0,603943	3,272976	-0,131985	-0,946008	-0,079020	-0,649019	-0,003391	0,105333	-0,073116	2,197593	-0,194166	0,715075	-0,724657	-2,787716	-1,264303	-10,134910	15,287194	13,065530	-0,003391	0,105333	-0,073116	10,466243	0,072056	0,715075	-0,003391	0,105333	-0,073116	10,466243	0,072056	0,715075
11:21:02,55	0,603943	3,272976	-0,131985	-0,946008	-0,079020	-0,649019	0,004252	0,104420	-0,071941	2,218259	0,148884	0,728071	-0,727687	-2,794792	-1,263128	-10,195420	15,291151	13,078526	0,004252	0,104420	-0,071941	10,415211	-0,184864	0,728071	0,004252	0,104420	-0,071941	10,415211	-0,184864	0,728071
11:21:02,60	0,603943	3,272976	-0,131985	-0,946008	-0,079020	-0,649019	-0,001546	0,105024	-0,072328	2,189540	-0,119654	0,738438	-0,725312	-2,789468	-1,263515	-10,165529	15,277034	13,088892	-0,001546	0,105024	-0,072328	10,433953	0,001722	0,738438	-0,001546	0,105024	-0,072328	10,433953	0,001722	0,738438
11:21:02,65	0,603943	3,272976	-0,131985	-0,946008	-0,079020	-0,649019	-0,002903	0,107751	-0,071919	2,099603	-0,180856	0,763439	-0,726995	-2,786930	-1,263105	-10,131514	15,317285	13,113894	-0,002903	0,107751	-0,071919	10,558083	0,046999	0,763439	-0,002903	0,107751	-0,071919	10,558083	0,046999	0,763439
11:21:02,70	0,603943	3,272976	-0,131985	-0,946008	-0,079020	-0,649019	-0,003403	0,107462	-0,071951	2,084794	-0,233821	0,744204	-0,726494	-2,786641	-1,263138	-10,169764	15,304882	13,094659	-0,003403	0,107462	-0,071951	10,520543	0,033347	0,744204	-0,003403	0,107462	-0,071951	10,520543	0,033347	0,744204
11:21:02,75	0,603943	3,272976	-0,131985	-0,946008	-0,079020	-0,649019	-0,003403	0,107462	-0,071951	2,084794	-0,233821	0,744204	-0,728219	-2,789911	-1,265858	-10,144771	15,270698	13,065108	-0,003403	0,107462	-0,071951	10,520543	0,033347	0,744204	-0,003403	0,107462	-0,071951	10,520543	0,033347	0,744204
11:21:02,80	0,603943	3,272976	-0,131985	-0,946008	-0,079020	-0,649019	-0,003241	0,105370	-0,070808	2,161671	-0,226009	0,713855	-0,724763	-2,787828	-1,261995	-10,186254	15,277553	13,064309	-0,003241	0,105370	-0,070808	10,433190	0,028435	0,713855	-0,003241	0,105370	-0,070808	10,433190	0,028435	0,713855
11:21:02,85	0,603943	3,272976	-0,131985	-0,946008	-0,079020	-0,649019	-0,006458	0,104384	-0,072345	2,259399	-0,362618	0,715842	-0,722302	-2,785534	-1,263532	-10,136439	15,302472	13,066296	-0,006458	0,104384	-0,072345	10,453566	0,144371	0,715842	-0,006458	0,104384	-0,072345	10,453566	0,144371	0,715842
11:21:02,90	0,603943	3,272976	-0,131985	-0,946008	-0,079020	-0,649019	-0,004261	0,104426	-0,072723	2,280069	-0,251946	0,716203	-0,723437	-2,787416	-1,263910	-10,128124	15,324064	13,066657	-0,004261	0,104426	-0,072723	10,477537	0,082544	0,716203	-0,004261	0,104426	-0,072723	10,477537	0,082544	0,716203
11:21:02,95	0,603943	3,272976	-0,131985	-0,946008	-0,079020	-0,649019	-0,003212	0,108740	-0,070801	2,001552	-0,224505	0,733314	-0,727697	-2,786168	-1,261988	-10,178717	15,290697	13,083768	-0,003212	0,108740	-0,070801	10,537662	0,027601	0,733314	-0,003212	0,108740	-0,070801	10,537662	0,027601	0,733314
11:21:03,00	0,603943	3,272976	-0,131985	-0,946008	-0,079020	-0,649019	-0,003212	0,108740	-0,070801	2,001552	-0,224505	0,733314	-0,728273	-2,790720	-1,261577	-10,176630	15,267665	13,086829	-0,003212	0,108740	-0,070801	10,537662	0,027601	0,733314	-0,003212	0,108740	-0,070801	10,537662	0,027601	0,733314
11:21:03,05	0,603943	3,272976	-0,131985	-0,946008	-0,079020	-0,649019	-0,001463	0,106293	-0,072331	2,129518	-0,096046	0,728289	-0,726452	-2,788906	-1,263518	-10,145853	15,272531	13,078743	-0,001463	0,106293	-0,072331	10,473506	0,018813	0,728289	-0,001463	0,106293	-0,072331	10,473506	0,018813	0,728289
11:21:03,10	0,603943	3,272976	-0,131985	-0,946008	-0,079020	-0,649019	0,000228	0,104564	-0,073493	2,228895	0,013464	0,704214	-0,725800	-2,791235	-1,264680	-10,122453	15,269940	13,054669	0,000228	0,104564	-0,073493	10,437136	-0,004447	0,704214	0,000228	0,104564	-0,073493	10,437136	-0,004447	0,704214
11:21:03,15	0,603943	3,272976	-0,131985	-0,946008	-0,079020	-0,649019	-0,003144	0,105863	-0,075043	2,144500	-0,139908	0,724236	-0,725239	-2,787666	-1,266230	-10,111856	15,244381	13,074691	-0,003144	0,105863	-0,075043	10,454730	0,106860	0,724236	-0,003144	0,105863	-0,075043	10,454730	0,106860	0,724236
11:21:03,20	0,603943	3,272976	-0,131985	-0,946008	-0,079020	-0,649019	-0,002782	0,103672	-0,069999	2,270766	-0,188117	0,732894	-0,723523	-2,789075	-1,261185	-10,163728	15,288599	13,083349	-0,002782	0,103672	-0,069999	10,409038	0,030237	0,732894	-0,002782	0,103672	-0,069999	10,409038	0,030237	0,732894
11:21:03,25	0,603943	3,272976	-0,131985	-0,946008	-0,079020	-0,649019	-0,003217	0,102529	-0,071150	2,314097	-0,169653	0,732386	-0,722316	-2,789269	-1,262336	-10,136164	15,254094	13,082841	-0,003217	0,102529	-0,071150	10,362650	0,082908	0,732386	-0,003217	0,102529	-0,071150	10,362650	0,082908	0,732386
11:21:03,30	0,603943	3,272976	-0,131985	-0,946008	-0,079020	-0,649019	-0,001571	0,103015	-0,071949	2,284968	-0,127418	0,723784	-0,727073	-2,784452	-1,262745	-10,154015	15,291203	13,103735	-0,001571	0,103015	-0,071949	10,371620	-0,004056	0,723784	-0,001571	0,103015	-0,071949	10,371620	-0,004056	0,723784
11:21:03,35	0,603943	3,272976	-0,131985	-0,946008	-0,079020	-0,649019	-0,001571	0,103015	-0,071949	2,284968	-0,127418	0,723784	-0,728777	-2,791541	-1,261573	-10,152156	15,299508	13,072851	-0,001571	0,103015	-0,071949	10,371620	-0,004056	0,723784	-0,001571	0,103015	-0,071949	10,371620	-0,004056	0,723784
11:21:03,40	0,603943	3,272976	-0,131985	-0,946008	-0,079020	-0,649019	-0,002420	0,104121	-0,070404	2,216043	-0,125020	0,697300	-0,724093	-2,789163	-1,261591	-10,141040	15,239276	13,047755	-0,002420	0,104121	-0,070404	10,389568	0,064972	0,697300	-0,002420	0,104121	-0,070404	10,389568	0,064972	0,697300
11:21:03,45	0,603943	3,272976	-0,131985	-0,946008	-0,079020	-0,649019	-0,003403	0,104633	-0,068426	2,247945	-0,204590	0,746753	-0,724045	-2,788056	-1,259613	-10,136442	15,304209	13,097208	-0,003403	0,104633	-0,068426	10,461671	0,062521	0,746753	-0,003403	0,104633	-0,068426	10,461671	0,062521	0,746753
11:21:03,50	0,603943	3,272976	-0,131985	-0,946008	-0,079020	-0,649019	-0,003963	0,103749	-0,074282	2,244156	-0,250673	0,735266	-0,722999	-2,788014	-1,265469	-10,176036	15,269575	13,085721	-0,003963	0,103749	-0,074282	10,388437	0,060385	0,735266	-0,003963	0,103749	-0,074282	10,388437	0,060385	0,735266
11:21:03,55	0,603943	3,272976	-0,131985	-0,946008	-0,079020	-0,649019	-4,600739E-5	0,104954	-0,072340	2,136388	-0,048241	0,737008	-0,726001	-2,790803	-1,263527	-10,199656	15,231116	13,087462	-4,600739E-5	0,104954	-0,072340	10,375248	-0,044629	0,737008	-4,600739E-5	0,104954	-0,072340	10,375248	-0,044629	0,737008
11:21:03,60	0,603943	3,272976	-0,131985	-0,946008	-0,079020	-0,649019	-0,003243	0,106647	-0,073121	2,112588	-0,186974	0,719428	-0,725311	-2,791094	-1,260033	-10,172556	15,257720	13,061760	-0,003243	0,106647	-0,073121	10,484353	0,067583	0,719428	-0,003243	0,106647	-0,073121	10,484353	0,067583	0,719428
11:21:03,65	0,603943	3,272976	-0,131985	-0,946008	-0,079020	-0,649019	-0,005936	0,099431	-0,071556	2,421635	-0,301837	0,717476	-0,718273	-2,788463	-1,262743	-10,154984	15,203098	13,067931	-0,005936	0,099431	-0,071556	10,226971	0,164158	0,717476	-0,005936	0,099431	-0,071556	10,226971	0,164158	0,717476
11:21:03,70	0,603943	3,272976	-0,131985	-0,946008	-0,079020	-0,649019	-0,001767	0,102502	-0,072305	2,258767	-0,100735	0,760730	-0,723017	-2,790538	-1,263492	-10,170152	15,208190	13,111184	-0,001767	0,102502	-0,072305	10,305179	0,038000	0,760730	-0,001767	0,102502	-0,072305	10,305179	0,038000	0,760730
11:21:03,75	0,603943	3,272976	-0,131985	-0,946008	-0,079020	-0,649019	-0,002978	0,109268	-0,069247	1,959909	-0,190438	0,726565	-0,721224	-2,789451	-1,262348	-10,165176	15,219644	13,082204	-0,002978	0,109268	-0,069247	10,537418	0,043351	0,726565	-0,002978	0,109268	-0,069247	10,537418	0,043351	0,726565
