# Supplementary material for: Characterization of interfragmentary motion associated with common osteosynthesis devices for rat fracture healing studies
Source: PLoS One. 2017 Apr 28;12(4):e0176735. doi: 10.1371/journal.pone.0176735 (PMC5409164; doi:10.1371/journal.pone.0176735)
Supplement: S1 Dataset — (ZIP) [file pone.0176735.s001.zip › S1_Dataset/UlmExFix/Specimen05/ULM-Fix-EX_05Z.txt]

%Tester: Sukopp Matthias
%Projekt: 
%Zeit: 13.03.2015 11:22:24
%Dateipfad: D:\Messungen\Fixator\Measurements\Fixator_20150313.txt
%Kommentar: Ulm-Fix-Ex_05-Z
%VI Version: D:\LVProjekte\Fixator\HauptVI\Fixator_v0.12.vi
%Virtueller Drehpunkt: 	0,0000	0,0000	0,0000
%Sensor zu Hexapod (Mitte): 	0,000000	0,000000	-26,500000
%Sensor zu Hexapod Trans (Mitte): 	-0,500000	-0,866025	0,000000	-0,866025	0,500000	0,000000	0,000000	0,000000	1,000000
%Hexapod zu Labor (Mitte): 	0,603969	3,272979	-0,123942
%Hexapod zu Labor Trans (Mitte): 	0,999935	0,011348	-0,001192	-0,011327	0,999799	0,016525	0,001379	-0,016510	0,999863
%Labor zu CR (Mitte): 	0,000000	0,000000	78,500000
%Labor zu CR Trans (Mitte): 	1,000000	0,000000	0,000000	0,000000	1,000000	0,000000	0,000000	0,000000	1,000000
%Zentrum Sensormasse: 	0,000000	0,000000	2,000000
%Sensormasse: 	200,000000E-3
--------------------------------------------------
Time	X	Y	Z	U	V	W	Exp_ Fx	Exp_ Fy	Exp_ Fz	Exp_ Mx	Exp_ My	Exp_ Mz	Sen_ Fx	Sen_ Fy	Sen_ Fz	Sen_ Mx	Sen_ My	Sen_ Mz	Hex_ Fx	Hex_ Fy	Hex_ Fz	Hex_ Mx	Hex_ My	Hex_ Mz	Lab_ Fx	Lab_ Fy	Lab_ Fz	Lab_ Mx	Lab_ My	Lab_ Mz	Laser
11:22:24,59	0,603969	3,272979	-0,123942	-0,946005	-0,079009	-0,648979	0,040406	-0,039450	-0,068956	2,417197	0,075355	1,319608	-0,621169	-2,898037	-1,260143	-15,528386	9,961266	13,670063	0,040406	-0,039450	-0,068956	-0,679638	-3,096485	1,319608	0,040406	-0,039450	-0,068956	-0,679638	-3,096485	1,319608
11:22:24,64	0,603969	3,272979	-0,123942	-0,946005	-0,079009	-0,648979	0,042923	-0,036131	-0,070728	2,280646	0,196124	1,331056	-0,625302	-2,898558	-1,261915	-15,519144	9,997542	13,681511	0,042923	-0,036131	-0,070728	-0,555648	-3,173329	1,331056	0,042923	-0,036131	-0,070728	-0,555648	-3,173329	1,331056
11:22:24,69	0,603969	3,272979	-0,123942	-0,946005	-0,079009	-0,648979	0,042878	-0,044147	-0,070150	2,675632	0,205937	1,374936	-0,618338	-2,902526	-1,261337	-15,519518	9,972538	13,725390	0,042878	-0,044147	-0,070150	-0,789910	-3,159947	1,374936	0,042878	-0,044147	-0,070150	-0,789910	-3,159947	1,374936
11:22:24,74	0,603969	3,272979	-0,123942	-0,946005	-0,079009	-0,648979	0,046058	-0,042678	-0,070880	2,577440	0,339171	1,326442	-0,621200	-2,904546	-1,262066	-15,558248	9,969713	13,676896	0,046058	-0,042678	-0,070880	-0,772796	-3,276346	1,326442	0,046058	-0,042678	-0,070880	-0,772796	-3,276346	1,326442
11:22:24,79	0,603969	3,272979	-0,123942	-0,946005	-0,079009	-0,648979	0,046058	-0,042678	-0,070880	2,577440	0,339171	1,326442	-0,622905	-2,903425	-1,259948	-15,550680	9,970690	13,699658	0,046058	-0,042678	-0,070880	-0,772796	-3,276346	1,326442	0,046058	-0,042678	-0,070880	-0,772796	-3,276346	1,326442
11:22:24,84	0,603969	3,272979	-0,123942	-0,946005	-0,079009	-0,648979	0,046446	-0,040073	-0,070959	2,470743	0,369025	1,346001	-0,623650	-2,903580	-1,262146	-15,535515	9,989825	13,696456	0,046446	-0,040073	-0,070959	-0,674970	-3,277020	1,346001	0,046446	-0,040073	-0,070959	-0,674970	-3,277020	1,346001
11:22:24,89	0,603969	3,272979	-0,123942	-0,946005	-0,079009	-0,648979	0,044837	-0,039424	-0,065886	2,385672	0,295346	1,306271	-0,623408	-2,901861	-1,257073	-15,552501	9,940380	13,656725	0,044837	-0,039424	-0,065886	-0,709080	-3,224358	1,306271	0,044837	-0,039424	-0,065886	-0,709080	-3,224358	1,306271
11:22:24,94	0,603969	3,272979	-0,123942	-0,946005	-0,079009	-0,648979	0,044837	-0,039424	-0,065886	2,385672	0,295346	1,306271	-0,620111	-2,901481	-1,259042	-15,537309	9,999885	13,695831	0,044837	-0,039424	-0,065886	-0,709080	-3,224358	1,306271	0,044837	-0,039424	-0,065886	-0,709080	-3,224358	1,306271
11:22:24,99	0,603969	3,272979	-0,123942	-0,946005	-0,079009	-0,648979	0,037039	-0,035608	-0,070384	2,269888	-0,080447	1,364012	-0,622813	-2,893200	-1,261570	-15,485438	9,997092	13,714466	0,037039	-0,035608	-0,070384	-0,525312	-2,987979	1,364012	0,037039	-0,035608	-0,070384	-0,525312	-2,987979	1,364012
11:22:25,04	0,603969	3,272979	-0,123942	-0,946005	-0,079009	-0,648979	0,037039	-0,035608	-0,070384	2,269888	-0,080447	1,364012	-0,620600	-2,899926	-1,260973	-15,479160	9,986130	13,686424	0,037039	-0,035608	-0,070384	-0,525312	-2,987979	1,364012	0,037039	-0,035608	-0,070384	-0,525312	-2,987979	1,364012
11:22:25,09	0,603969	3,272979	-0,123942	-0,946005	-0,079009	-0,648979	0,041757	-0,040887	-0,069787	2,538069	0,175821	1,335969	-0,621908	-2,896602	-1,260993	-15,526367	9,981557	13,711267	0,041757	-0,040887	-0,069787	-0,671573	-3,102096	1,335969	0,041757	-0,040887	-0,069787	-0,671573	-3,102096	1,335969
11:22:25,14	0,603969	3,272979	-0,123942	-0,946005	-0,079009	-0,648979	0,039532	-0,038092	-0,069806	2,365181	0,021550	1,360812	-0,622524	-2,896397	-1,259862	-15,542200	9,974439	13,676521	0,039532	-0,038092	-0,069806	-0,625077	-3,081742	1,360812	0,039532	-0,038092	-0,069806	-0,625077	-3,081742	1,360812
11:22:25,19	0,603969	3,272979	-0,123942	-0,946005	-0,079009	-0,648979	0,039663	-0,037457	-0,068675	2,318040	0,018176	1,326067	-0,624341	-2,902234	-1,259059	-15,574369	9,960063	13,698949	0,039663	-0,037457	-0,068675	-0,622311	-3,095348	1,326067	0,039663	-0,037457	-0,068675	-0,622311	-3,095348	1,326067
11:22:25,24	0,603969	3,272979	-0,123942	-0,946005	-0,079009	-0,648979	0,045626	-0,038802	-0,067872	2,359463	0,307587	1,348494	-0,626787	-2,900543	-1,259315	-15,537579	10,009765	13,696109	0,045626	-0,038802	-0,067872	-0,686496	-3,274043	1,348494	0,045626	-0,038802	-0,067872	-0,686496	-3,274043	1,348494
11:22:25,29	0,603969	3,272979	-0,123942	-0,946005	-0,079009	-0,648979	0,040973	-0,043155	-0,067964	2,607180	0,085682	1,337749	-0,618244	-2,900381	-1,259151	-15,546324	9,968523	13,688203	0,040973	-0,043155	-0,067964	-0,780508	-3,130677	1,337749	0,040973	-0,043155	-0,067964	-0,780508	-3,130677	1,337749
11:22:25,34	0,603969	3,272979	-0,123942	-0,946005	-0,079009	-0,648979	0,040973	-0,043155	-0,067964	2,607180	0,085682	1,337749	-0,623637	-2,899198	-1,258280	-15,520853	9,973440	13,684390	0,040973	-0,043155	-0,067964	-0,780508	-3,130677	1,337749	0,040973	-0,043155	-0,067964	-0,780508	-3,130677	1,337749
11:22:25,39	0,603969	3,272979	-0,123942	-0,946005	-0,079009	-0,648979	0,042645	-0,037893	-0,067094	2,350545	0,192221	1,333936	-0,625374	-2,899331	-1,259351	-15,555430	9,978722	13,663443	0,042645	-0,037893	-0,067094	-0,624069	-3,155383	1,333936	0,042645	-0,037893	-0,067094	-0,624069	-3,155383	1,333936
11:22:25,44	0,603969	3,272979	-0,123942	-0,946005	-0,079009	-0,648979	0,043629	-0,036455	-0,068164	2,263056	0,210800	1,312988	-0,621265	-2,902365	-1,260965	-15,512898	9,969496	13,705136	0,043629	-0,036455	-0,068164	-0,598676	-3,214043	1,312988	0,043629	-0,036455	-0,068164	-0,598676	-3,214043	1,312988
11:22:25,49	0,603969	3,272979	-0,123942	-0,946005	-0,079009	-0,648979	0,044202	-0,041531	-0,069778	2,540266	0,282040	1,354682	-0,626000	-2,900595	-1,257514	-15,532779	9,980852	13,673978	0,044202	-0,041531	-0,069778	-0,719905	-3,187778	1,354682	0,044202	-0,041531	-0,069778	-0,719905	-3,187778	1,354682
11:22:25,54	0,603969	3,272979	-0,123942	-0,946005	-0,079009	-0,648979	0,045036	-0,036546	-0,066327	2,280948	0,302556	1,323523	-0,621866	-2,900033	-1,260980	-15,513580	9,971999	13,700629	0,045036	-0,036546	-0,066327	-0,587913	-3,232797	1,323523	0,045036	-0,036546	-0,066327	-0,587913	-3,232797	1,323523
11:22:25,59	0,603969	3,272979	-0,123942	-0,946005	-0,079009	-0,648979	0,042765	-0,038558	-0,069428	2,348062	0,197966	1,339400	-0,623121	-2,899634	-1,260615	-15,539821	9,941589	13,689855	0,042765	-0,038558	-0,069428	-0,678762	-3,159067	1,339400	0,042765	-0,038558	-0,069428	-0,678762	-3,159067	1,339400
11:22:25,64	0,603969	3,272979	-0,123942	-0,946005	-0,079009	-0,648979	0,042765	-0,038558	-0,069428	2,348062	0,197966	1,339400	-0,621299	-2,899379	-1,260983	-15,533548	10,008265	13,711883	0,042765	-0,038558	-0,069428	-0,678762	-3,159067	1,339400	0,042765	-0,038558	-0,069428	-0,678762	-3,159067	1,339400
11:22:25,69	0,603969	3,272979	-0,123942	-0,946005	-0,079009	-0,648979	0,041632	-0,040009	-0,069796	2,484360	0,111177	1,361429	-0,626534	-2,900991	-1,261753	-15,489361	9,957471	13,694591	0,041632	-0,040009	-0,069796	-0,656317	-3,156965	1,361429	0,041632	-0,040009	-0,069796	-0,656317	-3,156965	1,361429
11:22:25,74	0,603969	3,272979	-0,123942	-0,946005	-0,079009	-0,648979	0,045646	-0,036281	-0,070566	2,268629	0,383560	1,344137	-0,627760	-2,900201	-1,260238	-15,525405	9,985429	13,670615	0,045646	-0,036281	-0,070566	-0,579430	-3,199666	1,344137	0,045646	-0,036281	-0,070566	-0,579430	-3,199666	1,344137
11:22:25,79	0,603969	3,272979	-0,123942	-0,946005	-0,079009	-0,648979	0,045575	-0,034824	-0,069051	2,199060	0,334674	1,320161	-0,620747	-2,897279	-1,259055	-15,540724	9,982848	13,705532	0,045575	-0,034824	-0,069051	-0,534632	-3,242980	1,320161	0,045575	-0,034824	-0,069051	-0,534632	-3,242980	1,320161
11:22:25,84	0,603969	3,272979	-0,123942	-0,946005	-0,079009	-0,648979	0,039538	-0,039437	-0,067869	2,429040	0,008754	1,355077	-0,624825	-2,898111	-1,260631	-15,536090	10,022377	13,677810	0,039538	-0,039437	-0,067869	-0,666771	-3,094965	1,355077	0,039538	-0,039437	-0,067869	-0,666771	-3,094965	1,355077
11:22:25,89	0,603969	3,272979	-0,123942	-0,946005	-0,079009	-0,648979	0,042297	-0,036321	-0,069445	2,303545	0,136499	1,327356	-0,627247	-2,899076	-1,263325	-15,543230	9,976237	13,716244	0,042297	-0,036321	-0,069445	-0,547639	-3,183844	1,327356	0,042297	-0,036321	-0,069445	-0,547639	-3,183844	1,327356
11:22:25,94	0,603969	3,272979	-0,123942	-0,946005	-0,079009	-0,648979	0,044345	-0,034706	-0,072139	2,176048	0,259847	1,365790	-0,626632	-2,901548	-1,259449	-15,548569	9,977041	13,689481	0,044345	-0,034706	-0,072139	-0,548377	-3,221211	1,365790	0,044345	-0,034706	-0,072139	-0,548377	-3,221211	1,365790
11:22:25,99	0,603969	3,272979	-0,123942	-0,946005	-0,079009	-0,648979	0,046177	-0,036475	-0,068263	2,266041	0,350127	1,339026	-0,624790	-2,900551	-1,259303	-15,518739	10,000952	13,695970	0,046177	-0,036475	-0,068263	-0,597217	-3,274806	1,339026	0,046177	-0,036475	-0,068263	-0,597217	-3,274806	1,339026
11:22:26,04	0,603969	3,272979	-0,123942	-0,946005	-0,079009	-0,648979	0,044393	-0,037572	-0,068116	2,358726	0,271231	1,345515	-0,621829	-2,897988	-1,259028	-15,498625	9,988169	13,714651	0,044393	-0,037572	-0,068116	-0,590674	-3,213650	1,345515	0,044393	-0,037572	-0,068116	-0,590674	-3,213650	1,345515
11:22:26,09	0,603969	3,272979	-0,123942	-0,946005	-0,079009	-0,648979	0,037957	-0,037398	-0,070878	2,383688	0,003857	1,315356	-0,621722	-2,894891	-1,262065	-15,443449	9,996727	13,665810	0,037957	-0,037398	-0,070878	-0,552089	-2,975771	1,315356	0,037957	-0,037398	-0,070878	-0,552089	-2,975771	1,315356
11:22:26,14	0,603969	3,272979	-0,123942	-0,946005	-0,079009	-0,648979	0,037957	-0,037398	-0,070878	2,383688	0,003857	1,315356	-0,623086	-2,898760	-1,260246	-15,535933	9,973941	13,666537	0,037957	-0,037398	-0,070878	-0,552089	-2,975771	1,315356	0,037957	-0,037398	-0,070878	-0,552089	-2,975771	1,315356
11:22:26,19	0,603969	3,272979	-0,123942	-0,946005	-0,079009	-0,648979	0,041990	-0,038152	-0,069059	2,356883	0,144862	1,316082	-0,622865	-2,896011	-1,259306	-15,521787	10,000034	13,717168	0,041990	-0,038152	-0,069059	-0,638026	-3,151341	1,316082	0,041990	-0,038152	-0,069059	-0,638026	-3,151341	1,316082
11:22:26,24	0,603969	3,272979	-0,123942	-0,946005	-0,079009	-0,648979	0,039498	-0,036969	-0,068119	2,325048	0,014515	1,366713	-0,620788	-2,897264	-1,262156	-15,546443	9,966576	13,721487	0,039498	-0,036969	-0,068119	-0,577012	-3,086115	1,366713	0,039498	-0,036969	-0,068119	-0,577012	-3,086115	1,366713
11:22:26,29	0,603969	3,272979	-0,123942	-0,946005	-0,079009	-0,648979	0,039546	-0,039394	-0,070969	2,409837	0,012356	1,371032	-0,621935	-2,899060	-1,259446	-15,560356	10,014176	13,706506	0,039546	-0,039394	-0,070969	-0,682575	-3,091995	1,371032	0,039546	-0,039394	-0,070969	-0,682575	-3,091995	1,371032
11:22:26,34	0,603969	3,272979	-0,123942	-0,946005	-0,079009	-0,648979	0,041675	-0,039299	-0,068260	2,439157	0,087214	1,356051	-0,620741	-2,901416	-1,258275	-15,548084	9,970106	13,689577	0,041675	-0,039299	-0,068260	-0,645787	-3,184262	1,356051	0,041675	-0,039299	-0,068260	-0,645787	-3,184262	1,356051
11:22:26,39	0,603969	3,272979	-0,123942	-0,946005	-0,079009	-0,648979	0,042404	-0,036308	-0,070881	2,274521	0,141523	1,363917	-0,624890	-2,898196	-1,262068	-15,550702	9,998086	13,714371	0,042404	-0,036308	-0,070881	-0,575635	-3,187172	1,363917	0,042404	-0,036308	-0,070881	-0,575635	-3,187172	1,363917
11:22:26,44	0,603969	3,272979	-0,123942	-0,946005	-0,079009	-0,648979	0,042404	-0,036308	-0,070881	2,274521	0,141523	1,363917	-0,623609	-2,902851	-1,261761	-15,520881	10,002745	13,686910	0,042404	-0,036308	-0,070881	-0,575635	-3,187172	1,363917	0,042404	-0,036308	-0,070881	-0,575635	-3,187172	1,363917
11:22:26,49	0,603969	3,272979	-0,123942	-0,946005	-0,079009	-0,648979	0,045795	-0,039744	-0,070574	2,472156	0,341368	1,336455	-0,620037	-2,900953	-1,259810	-15,495128	9,983584	13,685743	0,045795	-0,039744	-0,070574	-0,647753	-3,253546	1,336455	0,045795	-0,039744	-0,070574	-0,647753	-3,253546	1,336455
11:22:26,54	0,603969	3,272979	-0,123942	-0,946005	-0,079009	-0,648979	0,042365	-0,041889	-0,068623	2,579988	0,194885	1,335288	-0,626287	-2,896618	-1,260594	-15,515102	10,004644	13,725424	0,042365	-0,041889	-0,068623	-0,708318	-3,130765	1,335288	0,042365	-0,041889	-0,068623	-0,708318	-3,130765	1,335288
11:22:26,59	0,603969	3,272979	-0,123942	-0,946005	-0,079009	-0,648979	0,041736	-0,034308	-0,069407	2,194034	0,134329	1,374970	-0,623070	-2,902701	-1,260995	-15,537012	9,977411	13,681068	0,041736	-0,034308	-0,069407	-0,499173	-3,141913	1,374970	0,041736	-0,034308	-0,069407	-0,499173	-3,141913	1,374970
11:22:26,64	0,603969	3,272979	-0,123942	-0,946005	-0,079009	-0,648979	0,042088	-0,036105	-0,069452	2,236886	0,136580	1,330707	-0,624907	-2,897821	-1,260638	-15,554299	9,968862	13,681162	0,042088	-0,036105	-0,069452	-0,597377	-3,167298	1,330707	0,042088	-0,036105	-0,069452	-0,597377	-3,167298	1,330707
11:22:26,69	0,603969	3,272979	-0,123942	-0,946005	-0,079009	-0,648979	0,042088	-0,036105	-0,069452	2,236886	0,136580	1,330707	-0,622538	-2,898970	-1,260590	-15,548504	9,977897	13,730053	0,042088	-0,036105	-0,069452	-0,597377	-3,167298	1,330707	0,042088	-0,036105	-0,069452	-0,597377	-3,167298	1,330707
11:22:26,74	0,603969	3,272979	-0,123942	-0,946005	-0,079009	-0,648979	0,041898	-0,038732	-0,069404	2,384195	0,127227	1,379598	-0,621914	-2,902127	-1,262157	-15,534363	9,952611	13,686084	0,041898	-0,038732	-0,069404	-0,656261	-3,161775	1,379598	0,041898	-0,038732	-0,069404	-0,656261	-3,161775	1,379598
11:22:26,79	0,603969	3,272979	-0,123942	-0,946005	-0,079009	-0,648979	0,044320	-0,040850	-0,070970	2,479493	0,278046	1,335629	-0,624955	-2,898156	-1,260645	-15,590111	10,007832	13,692414	0,044320	-0,040850	-0,070970	-0,727211	-3,201062	1,335629	0,044320	-0,040850	-0,070970	-0,727211	-3,201062	1,335629
11:22:26,85	0,603969	3,272979	-0,123942	-0,946005	-0,079009	-0,648979	0,042402	-0,036231	-0,069458	2,259252	0,102407	1,341960	-0,624849	-2,899663	-1,262175	-15,534539	9,985133	13,682152	0,042402	-0,036231	-0,069458	-0,584858	-3,226117	1,341960	0,042402	-0,036231	-0,069458	-0,584858	-3,226117	1,341960
11:22:26,90	0,603969	3,272979	-0,123942	-0,946005	-0,079009	-0,648979	0,043654	-0,037077	-0,070989	2,311377	0,226989	1,331697	-0,624324	-2,898072	-1,263351	-15,549924	9,962927	13,687485	0,043654	-0,037077	-0,070989	-0,599151	-3,199819	1,331697	0,043654	-0,037077	-0,070989	-0,599151	-3,199819	1,331697
11:22:26,95	0,603969	3,272979	-0,123942	-0,946005	-0,079009	-0,648979	0,042014	-0,036735	-0,072164	2,266692	0,139488	1,337031	-0,621977	-2,906034	-1,257129	-15,597413	9,985399	13,669597	0,042014	-0,036735	-0,072164	-0,617024	-3,158580	1,337031	0,042014	-0,036735	-0,072164	-0,617024	-3,158580	1,337031
11:22:27,00	0,603969	3,272979	-0,123942	-0,946005	-0,079009	-0,648979	0,047735	-0,042749	-0,065942	2,575106	0,384637	1,319142	-0,578308	-2,836354	-1,817955	-10,882648	7,315587	13,651291	0,047735	-0,042749	-0,065942	-0,780662	-3,362560	1,319142	0,047735	-0,042749	-0,065942	-0,780662	-3,362560	1,319142
11:22:27,05	0,603969	3,272979	-0,123942	-0,946005	-0,079009	-0,648979	-0,034444	-0,045728	-0,626768	2,775283	1,529340	1,300836	-0,587496	-2,830289	-2,755335	-8,598159	6,331595	13,711757	-0,034444	-0,045728	-0,626768	-0,814352	4,233194	1,300836	-0,034444	-0,045728	-0,626768	-0,814352	4,233194	1,300836
11:22:27,10	0,603903	3,273002	-0,074030	-0,946011	-0,079000	-0,649017	-0,010515	-0,032074	-1,814278	2,363645	4,731728	1,293252	-0,606875	-2,853665	-3,005025	-9,070387	6,600223	13,720133	-0,010515	-0,032074	-1,814278	-0,154133	5,557130	1,293252	-0,010515	-0,032074	-1,814278	-0,154133	5,557130	1,293252
11:22:27,15	0,603903	3,273002	-0,074030	-0,946011	-0,079000	-0,649017	-0,014509	-0,034538	-1,811137	2,480925	4,548593	1,330287	-0,597966	-2,848023	-3,002324	-9,021877	6,573240	13,680742	-0,014509	-0,034538	-1,811137	-0,230337	5,687572	1,330287	-0,014509	-0,034538	-1,811137	-0,230337	5,687572	1,330287
11:22:27,20	0,603903	3,273002	-0,074030	-0,946011	-0,079000	-0,649017	-0,014509	-0,034538	-1,811137	2,480925	4,548593	1,330287	-0,603994	-2,851597	-3,001206	-9,100153	6,570692	13,654987	-0,014509	-0,034538	-1,811137	-0,230337	5,687572	1,330287	-0,014509	-0,034538	-1,811137	-0,230337	5,687572	1,330287
11:22:27,25	0,603903	3,273002	-0,074030	-0,946011	-0,079000	-0,649017	-0,008400	-0,031104	-1,810019	2,260996	4,799757	1,304532	-0,603468	-2,848880	-3,003129	-9,122260	6,600378	13,711125	-0,008400	-0,031104	-1,810019	-0,180673	5,459163	1,304532	-0,008400	-0,031104	-1,810019	-0,180673	5,459163	1,304532
11:22:27,30	0,603903	3,273002	-0,074030	-0,946011	-0,079000	-0,649017	-0,011016	-0,030201	-1,811942	2,228700	4,629723	1,360671	-0,602854	-2,851344	-3,001957	-9,116344	6,588156	13,700010	-0,009189	-0,031965	-1,810770	-0,196468	5,457318	1,349556	-0,009189	-0,031965	-1,810770	-0,196468	5,457318	1,349556
11:22:27,35	0,603903	3,273002	-0,074030	-0,946011	-0,079000	-0,649017	-0,011458	-0,033455	-1,810808	2,451009	4,588981	1,298978	-0,600430	-2,850124	-3,001995	-9,111110	6,655270	13,649433	-0,011458	-0,033455	-1,810808	-0,175201	5,488412	1,298978	-0,011458	-0,033455	-1,810808	-0,175201	5,488412	1,298978
11:22:27,40	0,603903	3,273002	-0,074030	-0,946011	-0,079000	-0,649017	-0,010504	-0,032004	-1,809989	2,354437	4,689786	1,335173	-0,602163	-2,850224	-3,001176	-9,077298	6,611378	13,685628	-0,010504	-0,032004	-1,809989	-0,157849	5,514376	1,335173	-0,010504	-0,032004	-1,809989	-0,157849	5,514376	1,335173
11:22:27,45	0,603903	3,273002	-0,074030	-0,946011	-0,079000	-0,649017	-0,010504	-0,032004	-1,809989	2,354437	4,689786	1,335173	-0,601656	-2,849653	-3,006629	-9,074427	6,524210	13,671761	-0,010504	-0,032004	-1,809989	-0,157849	5,514376	1,335173	-0,010504	-0,032004	-1,809989	-0,157849	5,514376	1,335173
11:22:27,50	0,603903	3,273002	-0,074030	-0,946011	-0,079000	-0,649017	-0,011253	-0,032157	-1,815442	2,288372	4,696911	1,321306	-0,606309	-2,851588	-3,579431	-7,981267	5,849122	13,719871	-0,011253	-0,032157	-1,815442	-0,235974	5,580293	1,321306	-0,011253	-0,032157	-1,815442	-0,235974	5,580293	1,321306
11:22:27,55	0,603903	3,273002	-0,074030	-0,946011	-0,079000	-0,649017	-0,007251	-0,029095	-2,388245	2,091073	6,189286	1,369417	-0,609209	-2,844690	-4,498122	-5,548144	4,810429	13,596104	-0,007251	-0,029095	-2,388245	-0,192889	6,758477	1,369417	-0,007251	-0,029095	-2,388245	-0,192889	6,758477	1,369417
11:22:27,60	0,603988	3,272980	-0,023995	-0,946017	-0,079002	-0,648997	0,018344	-0,023791	-3,526585	2,133420	9,638473	1,351655	-0,623700	-2,871101	-4,717772	-5,987699	5,065537	13,702110	0,018344	-0,023791	-3,526585	0,265861	8,198494	1,351655	0,018344	-0,023791	-3,526585	0,265861	8,198494	1,351655
11:22:27,65	0,603988	3,272980	-0,023995	-0,946017	-0,079002	-0,648997	0,018344	-0,023791	-3,526585	2,133420	9,638473	1,351655	-0,619692	-2,864618	-4,714373	-6,071909	5,163480	13,652402	0,018344	-0,023791	-3,526585	0,265861	8,198494	1,351655	0,018344	-0,023791	-3,526585	0,265861	8,198494	1,351655
11:22:27,70	0,603988	3,272980	-0,023995	-0,946017	-0,079002	-0,648997	0,010725	-0,024020	-3,523187	2,188051	9,120425	1,301948	-0,620780	-2,865301	-4,713024	-6,128925	5,179363	13,670960	0,010725	-0,024020	-3,523187	0,302504	8,278477	1,301948	0,010725	-0,024020	-3,523187	0,302504	8,278477	1,301948
11:22:27,75	0,603988	3,272980	-0,023995	-0,946017	-0,079002	-0,648997	0,011860	-0,023419	-3,521837	2,142080	9,122111	1,320505	-0,620370	-2,869956	-4,709691	-6,124255	5,137424	13,677419	0,011860	-0,023419	-3,521837	0,303661	8,191089	1,320505	0,011860	-0,023419	-3,521837	0,303661	8,191089	1,320505
11:22:27,80	0,603988	3,272980	-0,023995	-0,946017	-0,079002	-0,648997	0,017418	-0,021673	-3,518148	2,042773	9,412175	1,302988	-0,625071	-2,869241	-4,709334	-6,132262	5,171464	13,653442	0,017418	-0,021673	-3,518148	0,341423	8,044867	1,302988	0,017418	-0,021673	-3,518148	0,341423	8,044867	1,302988
11:22:27,85	0,603988	3,272980	-0,023995	-0,946017	-0,079002	-0,648997	0,017418	-0,021673	-3,518148	2,042773	9,412175	1,302988	-0,625140	-2,871896	-4,707405	-6,178307	5,178163	13,647705	0,017418	-0,021673	-3,518148	0,341423	8,044867	1,302988	0,017418	-0,021673	-3,518148	0,341423	8,044867	1,302988
11:22:27,90	0,603988	3,272980	-0,023995	-0,946017	-0,079002	-0,648997	0,019752	-0,022941	-3,516218	2,091485	9,490327	1,297250	-0,623801	-2,872934	-4,708493	-6,186856	5,158002	13,662422	0,019752	-0,022941	-3,516218	0,290601	7,939787	1,297250	0,019752	-0,022941	-3,516218	0,290601	7,939787	1,297250
11:22:27,95	0,603988	3,272980	-0,023995	-0,946017	-0,079002	-0,648997	0,017757	-0,024430	-3,518136	2,167253	9,359490	1,348048	-0,622853	-2,870913	-4,709322	-6,202595	5,190284	13,698502	0,017757	-0,024430	-3,518136	0,249503	7,965560	1,348048	0,017757	-0,024430	-3,518136	0,249503	7,965560	1,348048
11:22:28,00	0,603988	3,272980	-0,023995	-0,946017	-0,079002	-0,648997	0,016746	-0,023898	-3,515439	2,142355	9,324761	1,312285	-0,622808	-2,869771	-4,706626	-6,185751	5,183741	13,662740	0,016746	-0,023898	-3,515439	0,266351	8,010219	1,312285	0,016746	-0,023898	-3,515439	0,266351	8,010219	1,312285
11:22:28,05	0,603988	3,272980	-0,023995	-0,946017	-0,079002	-0,648997	0,016746	-0,023898	-3,515439	2,142355	9,324761	1,312285	-0,623969	-2,871349	-4,704284	-6,181369	5,169720	13,665231	0,016746	-0,023898	-3,515439	0,266351	8,010219	1,312285	0,016746	-0,023898	-3,515439	0,266351	8,010219	1,312285
11:22:28,10	0,603988	3,272980	-0,023995	-0,946017	-0,079002	-0,648997	0,018693	-0,023682	-3,513097	2,121139	9,436848	1,314776	-0,621088	-2,867679	-4,703498	-6,193053	5,153143	13,699300	0,018693	-0,023682	-3,513097	0,262140	7,969410	1,314776	0,018693	-0,023682	-3,513097	0,262140	7,969410	1,314776
11:22:28,15	0,603988	3,272980	-0,023995	-0,946017	-0,079002	-0,648997	0,014810	-0,022676	-3,515070	2,083582	9,167683	1,328434	-0,622899	-2,867484	-4,706256	-6,232236	5,216099	13,678888	0,014810	-0,022676	-3,515070	0,303520	8,005071	1,328434	0,014810	-0,022676	-3,515070	0,303520	8,005071	1,328434
11:22:28,20	0,603988	3,272980	-0,023995	-0,946017	-0,079002	-0,648997	0,014810	-0,022676	-3,515070	2,083582	9,167683	1,328434	-0,625692	-2,868632	-4,706214	-6,163732	5,219637	13,692154	0,014810	-0,022676	-3,515070	0,303520	8,005071	1,328434	0,014810	-0,022676	-3,515070	0,303520	8,005071	1,328434
11:22:28,25	0,603988	3,272980	-0,023995	-0,946017	-0,079002	-0,648997	0,018296	-0,023795	-3,509744	2,082310	9,358731	1,296292	-0,623672	-2,871062	-4,700931	-6,253469	5,159706	13,646747	0,018296	-0,023795	-3,509744	0,214414	7,922517	1,296292	0,018296	-0,023795	-3,509744	0,214414	7,922517	1,296292
11:22:28,30	0,603988	3,272980	-0,023995	-0,946017	-0,079002	-0,648997	0,018296	-0,023795	-3,509744	2,082310	9,358731	1,296292	-0,625169	-2,871980	-4,703130	-6,201219	5,184799	13,660070	0,018296	-0,023795	-3,509744	0,214414	7,922517	1,296292	0,018296	-0,023795	-3,509744	0,214414	7,922517	1,296292
11:22:28,35	0,603988	3,272980	-0,023995	-0,946017	-0,079002	-0,648997	0,019839	-0,022958	-3,511943	2,086636	9,471689	1,309615	-0,625689	-2,869623	-4,703893	-6,162213	5,190531	13,670266	0,019839	-0,022958	-3,511943	0,284455	7,914322	1,309615	0,019839	-0,022958	-3,511943	0,284455	7,914322	1,309615
11:22:28,40	0,603988	3,272980	-0,023995	-0,946017	-0,079002	-0,648997	0,021255	-0,023841	-3,512708	2,173690	9,532058	1,311102	-0,625112	-2,873647	-4,703895	-6,192118	5,227032	13,661557	0,021255	-0,023841	-3,512708	0,302174	7,863576	1,311102	0,021255	-0,023841	-3,512708	0,302174	7,863576	1,311102
11:22:28,45	0,603988	3,272980	-0,023995	-0,946017	-0,079002	-0,648997	0,021255	-0,023841	-3,512708	2,173690	9,532058	1,311102	-0,624633	-2,865446	-4,702379	-6,216926	5,207780	13,671263	0,021255	-0,023841	-3,512708	0,302174	7,863576	1,311102	0,021255	-0,023841	-3,512708	0,302174	7,863576	1,311102
11:22:28,50	0,603988	3,272980	-0,023995	-0,946017	-0,079002	-0,648997	0,013913	-0,020155	-3,511193	1,952941	9,138420	1,320808	-0,623981	-2,866151	-4,704684	-6,192155	5,234320	13,687804	0,013913	-0,020155	-3,511193	0,370776	8,046280	1,320808	0,013913	-0,020155	-3,511193	0,370776	8,046280	1,320808
11:22:28,55	0,603988	3,272980	-0,023995	-0,946017	-0,079002	-0,648997	0,014197	-0,021072	-3,513497	2,036011	9,161385	1,337350	-0,626982	-2,867893	-4,700852	-6,216217	5,173046	13,624838	0,014197	-0,021072	-3,513497	0,381837	8,046928	1,337350	0,014197	-0,021072	-3,513497	0,381837	8,046928	1,337350
11:22:28,60	0,603988	3,272980	-0,023995	-0,946017	-0,079002	-0,648997	0,017206	-0,019344	-3,509665	1,881061	9,327659	1,274383	-0,622854	-2,867748	-4,701211	-6,221739	5,209731	13,660939	0,017206	-0,019344	-3,509665	0,362532	7,976985	1,274383	0,017206	-0,019344	-3,509665	0,362532	7,976985	1,274383
11:22:28,65	0,603988	3,272980	-0,023995	-0,946017	-0,079002	-0,648997	0,015740	-0,022609	-3,510776	2,069866	9,257646	1,329194	-0,623422	-2,868256	-4,701963	-6,201318	5,186457	13,679649	0,015740	-0,022609	-3,510776	0,295094	8,022019	1,329194	0,015740	-0,022609	-3,510776	0,295094	8,022019	1,329194
11:22:28,70	0,603988	3,272980	-0,023995	-0,946017	-0,079002	-0,648997	0,015740	-0,022609	-3,510776	2,069866	9,257646	1,329194	-0,624531	-2,872400	-4,703476	-6,169181	5,169240	13,693416	0,015740	-0,022609	-3,510776	0,295094	8,022019	1,329194	0,015740	-0,022609	-3,510776	0,295094	8,022019	1,329194
11:22:28,75	0,603988	3,272980	-0,023995	-0,946017	-0,079002	-0,648997	0,019884	-0,023721	-3,512289	2,128858	9,509570	1,342962	-0,620455	-2,869093	-4,701940	-6,193997	5,192777	13,694686	0,014982	-0,025597	-3,510754	0,225045	8,045294	1,344232	0,014982	-0,025597	-3,510754	0,225045	8,045294	1,344232
11:22:28,80	0,603988	3,272980	-0,023995	-0,946017	-0,079002	-0,648997	0,014940	-0,020786	-3,508113	2,011192	9,164345	1,281260	-0,622791	-2,867268	-4,701204	-6,185386	5,190212	13,650328	0,014940	-0,020786	-3,508113	0,379479	7,991574	1,281260	0,014940	-0,020786	-3,508113	0,379479	7,991574	1,281260
11:22:28,85	0,603988	3,272980	-0,023995	-0,946017	-0,079002	-0,648997	0,014940	-0,020786	-3,508113	2,011192	9,164345	1,281260	-0,620417	-2,868428	-4,701167	-6,179591	5,199224	13,684689	0,014940	-0,020786	-3,508113	0,379479	7,991574	1,281260	0,014940	-0,020786	-3,508113	0,379479	7,991574	1,281260
11:22:28,90	0,603988	3,272980	-0,023995	-0,946017	-0,079002	-0,648997	0,018111	-0,024713	-3,508802	2,181563	9,396069	1,341851	-0,622784	-2,871361	-4,699989	-6,187063	5,180815	13,692305	0,018111	-0,024713	-3,508802	0,241555	7,974372	1,341851	0,018111	-0,024713	-3,508802	0,241555	7,974372	1,341851
11:22:28,95	0,603988	3,272980	-0,023995	-0,946017	-0,079002	-0,648997	0,018111	-0,024713	-3,508802	2,181563	9,396069	1,341851	-0,622260	-2,868993	-4,702716	-6,199049	5,165017	13,703714	0,018111	-0,024713	-3,508802	0,241555	7,974372	1,341851	0,018111	-0,024713	-3,508802	0,241555	7,974372	1,341851
11:22:29,00	0,603988	3,272980	-0,023995	-0,946017	-0,079002	-0,648997	0,018185	-0,024771	-3,509186	2,178793	9,415915	1,341544	-0,622771	-2,871454	-4,700372	-6,176090	5,167832	13,691998	0,018185	-0,024771	-3,509186	0,234276	7,988404	1,341544	0,018185	-0,024771	-3,509186	0,234276	7,988404	1,341544
11:22:29,05	0,603988	3,272980	-0,023995	-0,946017	-0,079002	-0,648997	0,018185	-0,024771	-3,509186	2,178793	9,415915	1,341544	-0,624532	-2,874548	-4,700752	-6,178787	5,162949	13,691337	0,018185	-0,024771	-3,509186	0,234276	7,988404	1,341544	0,018185	-0,024771	-3,509186	0,234276	7,988404	1,341544
11:22:29,10	0,603988	3,272980	-0,023995	-0,946017	-0,079002	-0,648997	0,015678	-0,018160	-3,507631	1,864169	9,227781	1,316895	-0,627243	-2,865978	-4,698818	-6,211579	5,221947	13,667349	0,015678	-0,018160	-3,507631	0,438574	7,997037	1,316895	0,015678	-0,018160	-3,507631	0,438574	7,997037	1,316895
11:22:29,16	0,603988	3,272980	-0,023995	-0,946017	-0,079002	-0,648997	0,014468	-0,024585	-3,509623	2,174910	9,177627	1,314776	-0,625734	-2,871057	-4,700024	-6,196875	5,193955	13,658468	0,014468	-0,024585	-3,509623	0,245003	8,041894	1,314776	0,014468	-0,024585	-3,509623	0,245003	8,041894	1,314776
11:22:29,21	0,603988	3,272980	-0,023995	-0,946017	-0,079002	-0,648997	0,014468	-0,024585	-3,509623	2,174910	9,177627	1,314776	-0,622265	-2,868742	-4,699607	-6,220737	5,210524	13,718075	0,014468	-0,024585	-3,509623	0,245003	8,041894	1,314776	0,014468	-0,024585	-3,509623	0,245003	8,041894	1,314776
11:22:29,26	0,603988	3,272980	-0,023995	-0,946017	-0,079002	-0,648997	0,015583	-0,023854	-3,508420	2,145769	9,220633	1,367620	-0,625801	-2,863243	-4,703154	-6,212765	5,235644	13,687244	0,015583	-0,023854	-3,508420	0,273219	7,997328	1,367620	0,015583	-0,023854	-3,508420	0,273219	7,997328	1,367620
11:22:29,31	0,603988	3,272980	-0,023995	-0,946017	-0,079002	-0,648997	0,012589	-0,018042	-3,511967	1,869277	9,059268	1,336790	-0,632054	-2,878914	-5,305570	-5,319968	4,611225	13,686910	0,012589	-0,018042	-3,511967	0,452982	8,071024	1,336790	0,012589	-0,018042	-3,511967	0,452982	8,071024	1,336790
11:22:29,36	0,603988	3,272980	-0,023995	-0,946017	-0,079002	-0,648997	0,029287	-0,020462	-4,114384	1,900734	11,012947	1,336455	-0,634363	-2,876992	-6,185873	-3,271196	3,666157	13,643001	0,029287	-0,020462	-4,114384	0,294497	8,713927	1,336455	0,029287	-0,020462	-4,114384	0,294497	8,713927	1,336455
11:22:29,41	0,604000	3,272903	0,026021	-0,946004	-0,078994	-0,649006	0,057510	-0,019651	-5,196180	1,978738	14,017346	1,381288	-0,647978	-2,896687	-6,385887	-3,911754	4,003641	13,660543	0,057510	-0,019651	-5,196180	0,436149	9,502776	1,381288	0,057510	-0,019651	-5,196180	0,436149	9,502776	1,381288
11:22:29,46	0,604000	3,272903	0,026021	-0,946004	-0,078994	-0,649006	0,057510	-0,019651	-5,196180	1,978738	14,017346	1,381288	-0,646990	-2,902364	-6,384285	-3,988513	3,943742	13,735289	0,057510	-0,019651	-5,196180	0,436149	9,502776	1,381288	0,057510	-0,019651	-5,196180	0,436149	9,502776	1,381288
11:22:29,51	0,604000	3,272903	0,026021	-0,946004	-0,078994	-0,649006	0,059862	-0,021036	-5,187624	2,067410	14,102804	1,386665	-0,646845	-2,905679	-6,378810	-3,952549	3,979739	13,737119	0,059862	-0,021036	-5,187624	0,416114	9,403654	1,386665	0,059862	-0,021036	-5,187624	0,416114	9,403654	1,386665
11:22:29,56	0,604000	3,272903	0,026021	-0,946004	-0,078994	-0,649006	0,059862	-0,021036	-5,187624	2,067410	14,102804	1,386665	-0,648820	-2,900261	-6,376197	-4,040718	3,961434	13,683015	0,059862	-0,021036	-5,187624	0,416114	9,403654	1,386665	0,059862	-0,021036	-5,187624	0,416114	9,403654	1,386665
11:22:29,61	0,604000	3,272903	0,026021	-0,946004	-0,078994	-0,649006	0,056157	-0,016616	-5,185011	1,777632	13,842957	1,332560	-0,642256	-2,900591	-6,375397	-3,996906	3,938866	13,672750	0,056157	-0,016616	-5,185011	0,473306	9,434624	1,332560	0,056157	-0,016616	-5,185011	0,473306	9,434624	1,332560
11:22:29,66	0,604000	3,272903	0,026021	-0,946004	-0,078994	-0,649006	0,053161	-0,022466	-5,184210	2,084210	13,736378	1,322295	-0,645840	-2,900858	-6,374661	-4,049340	4,009878	13,655076	0,053161	-0,022466	-5,184210	0,320634	9,563252	1,322295	0,053161	-0,022466	-5,184210	0,320634	9,563252	1,322295
11:22:29,71	0,604000	3,272903	0,026021	-0,946004	-0,078994	-0,649006	0,055184	-0,019495	-5,183474	1,965018	13,760654	1,304622	-0,646385	-2,901442	-6,372680	-4,023516	3,989945	13,686702	0,055184	-0,019495	-5,183474	0,434638	9,428728	1,304622	0,055184	-0,019495	-5,183474	0,434638	9,428728	1,304622
11:22:29,76	0,604000	3,272903	0,026021	-0,946004	-0,078994	-0,649006	0,055962	-0,019315	-5,181493	1,951271	13,833460	1,336247	-0,649397	-2,902377	-6,379657	-4,033717	3,973887	13,718950	0,055962	-0,019315	-5,181493	0,435076	9,440433	1,336247	0,055962	-0,019315	-5,181493	0,435076	9,440433	1,336247
11:22:29,81	0,604000	3,272903	0,026021	-0,946004	-0,078994	-0,649006	0,058278	-0,017175	-5,188470	1,820980	13,953077	1,368495	-0,669141	-2,936742	-6,847133	-4,851294	4,284012	13,732212	0,058278	-0,017175	-5,188470	0,472780	9,378258	1,368495	0,058278	-0,017175	-5,188470	0,472780	9,378258	1,368495
11:22:29,86	0,604000	3,272903	0,026021	-0,946004	-0,078994	-0,649006	0,095709	-0,015869	-6,625335	1,644458	18,046541	1,403494	-0,669243	-2,934140	-7,816522	-2,228629	2,806286	13,753948	0,095709	-0,015869	-6,625335	0,398754	10,533389	1,403494	0,095709	-0,015869	-6,625335	0,398754	10,533389	1,403494
11:22:29,91	0,603958	3,273045	0,076051	-0,946021	-0,079012	-0,649014	0,109851	-0,016348	-6,849671	1,605121	18,523186	1,435398	-0,675899	-2,946627	-8,040857	-2,484824	2,879999	13,785852	0,109851	-0,016348	-6,849671	0,321792	9,899903	1,435398	0,109851	-0,016348	-6,849671	0,321792	9,899903	1,435398
11:22:29,96	0,603958	3,273045	0,076051	-0,946021	-0,079012	-0,649014	0,112580	-0,017961	-6,844642	1,659913	18,685586	1,382253	-0,675866	-2,949797	-8,035829	-2,481622	2,844551	13,732708	0,112580	-0,017961	-6,844642	0,249942	9,848084	1,382253	0,112580	-0,017961	-6,844642	0,249942	9,848084	1,382253
11:22:30,01	0,603958	3,273045	0,076051	-0,946021	-0,079012	-0,649014	0,112580	-0,017961	-6,844642	1,659913	18,685586	1,382253	-0,671214	-2,949686	-8,028827	-2,526468	2,862580	13,759377	0,112580	-0,017961	-6,844642	0,249942	9,848084	1,382253	0,112580	-0,017961	-6,844642	0,249942	9,848084	1,382253
11:22:30,06	0,603958	3,273045	0,076051	-0,946021	-0,079012	-0,649014	0,113348	-0,020285	-6,837644	1,736168	18,663363	1,417307	-0,674237	-2,951624	-8,028830	-2,557748	2,837008	13,767762	0,113348	-0,020285	-6,837644	0,143759	9,765578	1,417307	0,113348	-0,020285	-6,837644	0,143759	9,765578	1,417307
11:22:30,11	0,603958	3,273045	0,076051	-0,946021	-0,079012	-0,649014	0,109757	-0,018845	-6,835334	1,672986	18,444137	1,422485	-0,673690	-2,947794	-8,026520	-2,580038	2,863419	13,772939	0,109757	-0,018845	-6,835334	0,193662	9,828223	1,422485	0,109757	-0,018845	-6,835334	0,193662	9,828223	1,422485
11:22:30,16	0,603958	3,273045	0,076051	-0,946021	-0,079012	-0,649014	0,109757	-0,018845	-6,835334	1,672986	18,444137	1,422485	-0,668332	-2,947669	-8,026086	-2,534067	2,813720	13,795781	0,109757	-0,018845	-6,835334	0,193662	9,828223	1,422485	0,109757	-0,018845	-6,835334	0,193662	9,828223	1,422485
11:22:30,21	0,603958	3,273045	0,076051	-0,946021	-0,079012	-0,649014	0,109698	-0,022232	-6,834547	1,845285	18,447693	1,417178	-0,670727	-2,949437	-8,025734	-2,576203	2,856800	13,767633	0,109698	-0,022232	-6,834547	0,100097	9,836422	1,417178	0,109698	-0,022232	-6,834547	0,100097	9,836422	1,417178
11:22:30,26	0,603958	3,273045	0,076051	-0,946021	-0,079012	-0,649014	0,109698	-0,022232	-6,834547	1,845285	18,447693	1,417178	-0,664756	-2,948438	-8,020298	-2,537209	2,817422	13,729927	0,109698	-0,022232	-6,834547	0,100097	9,836422	1,417178	0,109698	-0,022232	-6,834547	0,100097	9,836422	1,417178
11:22:30,31	0,603958	3,273045	0,076051	-0,946021	-0,079012	-0,649014	0,112122	-0,018975	-6,829487	1,713716	18,575938	1,418977	-0,674759	-2,949908	-8,020674	-2,555455	2,888422	13,769431	0,112122	-0,018975	-6,829487	0,224149	9,774322	1,418977	0,112122	-0,018975	-6,829487	0,224149	9,774322	1,418977
11:22:30,36	0,603958	3,273045	0,076051	-0,946021	-0,079012	-0,649014	0,112907	-0,021503	-6,825591	1,828624	18,636016	1,410929	-0,672963	-2,951851	-8,016777	-2,547000	2,864479	13,761384	0,112907	-0,021503	-6,825591	0,140670	9,772832	1,410929	0,112907	-0,021503	-6,825591	0,140670	9,772832	1,410929
11:22:30,41	0,603958	3,273045	0,076051	-0,946021	-0,079012	-0,649014	0,108576	-0,021685	-6,828693	1,848032	18,404246	1,438375	-0,670640	-2,948192	-8,019880	-2,547730	2,876369	13,788830	0,108576	-0,021685	-6,828693	0,145773	9,881016	1,438375	0,108576	-0,021685	-6,828693	0,145773	9,881016	1,438375
11:22:30,46	0,603958	3,273045	0,076051	-0,946021	-0,079012	-0,649014	0,107657	-0,024542	-6,823646	1,967158	18,364009	1,425174	-0,667706	-2,948824	-8,014833	-2,555908	2,847099	13,775629	0,107657	-0,024542	-6,823646	0,040624	9,912923	1,425174	0,107657	-0,024542	-6,823646	0,040624	9,912923	1,425174
11:22:30,51	0,603958	3,273045	0,076051	-0,946021	-0,079012	-0,649014	0,110756	-0,018798	-6,826363	1,660302	18,517806	1,449951	-0,674230	-2,948636	-8,017550	-2,566347	2,843687	13,800406	0,110756	-0,018798	-6,826363	0,184664	9,823473	1,449951	0,110756	-0,018798	-6,826363	0,184664	9,823473	1,449951
11:22:30,56	0,603958	3,273045	0,076051	-0,946021	-0,079012	-0,649014	0,111725	-0,021478	-6,826785	1,821632	18,570230	1,382816	-0,671332	-2,945928	-8,018736	-2,588329	2,869218	13,798229	0,111725	-0,021478	-6,826785	0,135632	9,799840	1,382816	0,111725	-0,021478	-6,826785	0,135632	9,799840	1,382816
11:22:30,61	0,603958	3,273045	0,076051	-0,946021	-0,079012	-0,649014	0,108174	-0,024154	-6,823645	1,954285	18,378739	1,430346	-0,668300	-2,949079	-8,014832	-2,562806	2,859496	13,780801	0,108174	-0,024154	-6,823645	0,058185	9,887041	1,430346	0,108174	-0,024154	-6,823645	0,058185	9,887041	1,430346
11:22:30,66	0,603958	3,273045	0,076051	-0,946021	-0,079012	-0,649014	0,109104	-0,017835	-6,826017	1,603254	18,433155	1,406228	-0,674238	-2,946724	-8,017204	-2,568762	2,837032	13,756683	0,109104	-0,017835	-6,826017	0,203213	9,868479	1,406228	0,109104	-0,017835	-6,826017	0,203213	9,868479	1,406228
11:22:30,71	0,603958	3,273045	0,076051	-0,946021	-0,079012	-0,649014	0,111232	-0,025126	-6,825183	1,960745	18,520514	1,459201	-0,668987	-2,952212	-8,016369	-2,599749	2,829904	13,809655	0,111232	-0,025126	-6,825183	-0,011679	9,788828	1,459201	0,111232	-0,025126	-6,825183	-0,011679	9,788828	1,459201
11:22:30,77	0,603958	3,273045	0,076051	-0,946021	-0,079012	-0,649014	0,111232	-0,025126	-6,825183	1,960745	18,520514	1,459201	-0,671291	-2,950670	-8,014860	-2,598375	2,882507	13,761787	0,111232	-0,025126	-6,825183	-0,011679	9,788828	1,459201	0,111232	-0,025126	-6,825183	-0,011679	9,788828	1,459201
11:22:30,82	0,603958	3,273045	0,076051	-0,946021	-0,079012	-0,649014	0,109401	-0,022188	-6,822489	1,866784	18,446839	1,414919	-0,671171	-2,951729	-8,014394	-2,523711	2,837226	13,812446	0,109401	-0,022188	-6,822489	0,124988	9,858884	1,414919	0,109401	-0,022188	-6,822489	0,124988	9,858884	1,414919
11:22:30,87	0,603958	3,273045	0,076051	-0,946021	-0,079012	-0,649014	0,106813	-0,023439	-6,823633	1,954205	18,313993	1,440955	-0,668239	-2,947542	-8,014820	-2,539000	2,888605	13,791410	0,106813	-0,023439	-6,823633	0,114251	9,929188	1,440955	0,106813	-0,023439	-6,823633	0,114251	9,929188	1,440955
11:22:30,92	0,603958	3,273045	0,076051	-0,946021	-0,079012	-0,649014	0,106813	-0,023439	-6,823633	1,954205	18,313993	1,440955	-0,672462	-2,948637	-8,016032	-2,589154	2,887642	13,762669	0,106813	-0,023439	-6,823633	0,114251	9,929188	1,440955	0,106813	-0,023439	-6,823633	0,114251	9,929188	1,440955
11:22:30,97	0,603958	3,273045	0,076051	-0,946021	-0,079012	-0,649014	0,109642	-0,023755	-6,822094	1,930501	18,510539	1,393689	-0,669380	-2,950149	-8,013280	-2,516241	2,829127	13,744144	0,109642	-0,023755	-6,822094	0,065751	9,903673	1,393689	0,109642	-0,023755	-6,822094	0,065751	9,903673	1,393689
11:22:31,02	0,603958	3,273045	0,076051	-0,946021	-0,079012	-0,649014	0,107018	-0,019383	-6,824060	1,721755	18,301260	1,426425	-0,671854	-2,945692	-8,015247	-2,570042	2,881627	13,776880	0,107018	-0,019383	-6,824060	0,200158	9,900360	1,426425	0,107018	-0,019383	-6,824060	0,200158	9,900360	1,426425
11:22:31,07	0,603958	3,273045	0,076051	-0,946021	-0,079012	-0,649014	0,110359	-0,021360	-6,818607	1,793923	18,505656	1,411393	-0,671813	-2,949574	-8,009794	-2,558816	2,839803	13,761847	0,110359	-0,021360	-6,818607	0,117175	9,842443	1,411393	0,110359	-0,021360	-6,818607	0,117175	9,842443	1,411393
11:22:31,12	0,603958	3,273045	0,076051	-0,946021	-0,079012	-0,649014	0,108581	-0,019704	-6,819375	1,726660	18,434335	1,421706	-0,672358	-2,947206	-8,010562	-2,531097	2,845539	13,772161	0,108581	-0,019704	-6,819375	0,179873	9,910698	1,421706	0,108581	-0,019704	-6,819375	0,179873	9,910698	1,421706
11:22:31,17	0,603958	3,273045	0,076051	-0,946021	-0,079012	-0,649014	0,113011	-0,022907	-6,819395	1,895489	18,614976	1,388382	-0,671798	-2,952643	-8,010582	-2,572979	2,872355	13,738837	0,113011	-0,022907	-6,819395	0,097281	9,743644	1,388382	0,113011	-0,022907	-6,819395	0,097281	9,743644	1,388382
11:22:31,22	0,603958	3,273045	0,076051	-0,946021	-0,079012	-0,649014	0,113011	-0,022907	-6,819395	1,895489	18,614976	1,388382	-0,672425	-2,949835	-8,012160	-2,571343	2,842340	13,724591	0,113011	-0,022907	-6,819395	0,097281	9,743644	1,388382	0,113011	-0,022907	-6,819395	0,097281	9,743644	1,388382
11:22:31,27	0,603958	3,273045	0,076051	-0,946021	-0,079012	-0,649014	0,107861	-0,025304	-6,816271	1,992244	18,347760	1,425886	-0,667148	-2,949382	-8,007458	-2,586437	2,847945	13,776341	0,107861	-0,025304	-6,816271	0,005903	9,880652	1,425886	0,107861	-0,025304	-6,816271	0,005903	9,880652	1,425886
11:22:31,32	0,603958	3,273045	0,076051	-0,946021	-0,079012	-0,649014	0,110811	-0,022302	-6,819746	1,849860	18,526866	1,441344	-0,671223	-2,950436	-8,010932	-2,557302	2,846957	13,791799	0,110811	-0,022302	-6,819746	0,099163	9,828213	1,441344	0,110811	-0,022302	-6,819746	0,099163	9,828213	1,441344
11:22:31,37	0,603958	3,273045	0,076051	-0,946021	-0,079012	-0,649014	0,110811	-0,022302	-6,819746	1,849860	18,526866	1,441344	-0,669496	-2,954330	-8,008621	-2,586062	2,819808	13,755623	0,110811	-0,022302	-6,819746	0,099163	9,828213	1,441344	0,110811	-0,022302	-6,819746	0,099163	9,828213	1,441344
11:22:31,42	0,603958	3,273045	0,076051	-0,946021	-0,079012	-0,649014	0,110217	-0,019832	-6,820543	1,715153	18,462936	1,447297	-0,673064	-2,948687	-8,011730	-2,589068	2,858028	13,797751	0,110217	-0,019832	-6,820543	0,158310	9,810906	1,447297	0,110217	-0,019832	-6,820543	0,158310	9,810906	1,447297
11:22:31,47	0,603958	3,273045	0,076051	-0,946021	-0,079012	-0,649014	0,110217	-0,019832	-6,820543	1,715153	18,462936	1,447297	-0,667578	-2,951679	-8,016362	-2,495113	2,824457	13,755427	0,110217	-0,019832	-6,820543	0,158310	9,810906	1,447297	0,110217	-0,019832	-6,820543	0,158310	9,810906	1,447297
11:22:31,52	0,603958	3,273045	0,076051	-0,946021	-0,079012	-0,649014	0,110066	-0,026080	-6,825176	2,057948	18,553215	1,404973	-0,676018	-2,968529	-8,549876	-2,332076	2,570901	13,819206	0,110066	-0,026080	-6,825176	0,010644	9,913072	1,404973	0,110066	-0,026080	-6,825176	0,010644	9,913072	1,404973
11:22:31,57	0,603958	3,273045	0,076051	-0,946021	-0,079012	-0,649014	0,127302	-0,008124	-8,295057	1,483677	22,698770	1,417189	-0,691747	-2,957628	-9,486244	0,498580	1,511134	13,767643	0,127302	-0,008124	-8,295057	0,845971	12,705589	1,417189	0,127302	-0,008124	-8,295057	0,845971	12,705589	1,417189
11:22:31,62	0,604001	3,272984	0,126038	-0,945998	-0,079021	-0,649009	0,127302	-0,008124	-8,295057	1,483677	22,698770	1,417189	-0,696531	-2,965311	-9,676298	0,521556	1,544345	13,751332	0,136348	-0,007822	-8,485111	0,894216	12,469164	1,400877	0,136348	-0,007822	-8,485111	0,894216	12,469164	1,400877
11:22:31,67	0,604001	3,272984	0,126038	-0,945998	-0,079021	-0,649009	0,136348	-0,007822	-8,485111	1,508238	23,172448	1,400877	-0,693574	-2,967366	-9,668533	0,512718	1,518453	13,726694	0,136348	-0,007822	-8,485111	0,894216	12,469164	1,400877	0,136348	-0,007822	-8,485111	0,894216	12,469164	1,400877
11:22:31,72	0,604001	3,272984	0,126038	-0,945998	-0,079021	-0,649009	0,136649	-0,011410	-8,477347	1,667998	23,193404	1,376239	-0,690682	-2,972030	-9,661483	0,480373	1,486347	13,784503	0,136649	-0,011410	-8,477347	0,772279	12,466474	1,376239	0,136649	-0,011410	-8,477347	0,772279	12,466474	1,376239
11:22:31,77	0,604001	3,272984	0,126038	-0,945998	-0,079021	-0,649009	0,139242	-0,016247	-8,470297	1,875537	23,316275	1,434048	-0,694323	-2,969847	-9,661899	0,427836	1,518328	13,800550	0,139172	-0,012003	-8,470712	0,714038	12,326163	1,450095	0,139172	-0,012003	-8,470712	0,714038	12,326163	1,450095
11:22:31,82	0,604001	3,272984	0,126038	-0,945998	-0,079021	-0,649009	0,139172	-0,012003	-8,470712	1,656241	23,251162	1,450095	-0,692537	-2,966744	-9,657283	0,419454	1,549201	13,755979	0,139172	-0,012003	-8,470712	0,714038	12,326163	1,450095	0,139172	-0,012003	-8,470712	0,714038	12,326163	1,450095
11:22:31,87	0,604001	3,272984	0,126038	-0,945998	-0,079021	-0,649009	0,135591	-0,011997	-8,466096	1,678510	23,042274	1,405525	-0,691974	-2,964583	-9,659199	0,434959	1,510768	13,794933	0,135591	-0,011997	-8,466096	0,736724	12,398353	1,405525	0,135591	-0,011997	-8,466096	0,736724	12,398353	1,405525
11:22:31,92	0,604001	3,272984	0,126038	-0,945998	-0,079021	-0,649009	0,138175	-0,016906	-8,468390	1,884017	23,233204	1,409046	-0,689578	-2,971435	-9,659577	0,443593	1,477814	13,759501	0,138175	-0,016906	-8,468390	0,556886	12,386496	1,409046	0,138175	-0,016906	-8,468390	0,556886	12,386496	1,409046
11:22:31,97	0,604001	3,272984	0,126038	-0,945998	-0,079021	-0,649009	0,138175	-0,016906	-8,468390	1,884017	23,233204	1,409046	-0,692062	-2,973048	-9,669672	0,401642	1,481788	13,794604	0,138175	-0,016906	-8,468390	0,556886	12,386496	1,409046	0,138175	-0,016906	-8,468390	0,556886	12,386496	1,409046
11:22:32,02	0,604001	3,272984	0,126038	-0,945998	-0,079021	-0,649009	0,140814	-0,015561	-8,478486	1,796519	23,332120	1,444150	-0,700461	-2,986609	-10,209425	0,665812	1,029886	13,787450	0,140814	-0,015561	-8,478486	0,575006	12,278240	1,444150	0,140814	-0,015561	-8,478486	0,575006	12,278240	1,444150
11:22:32,07	0,604001	3,272984	0,126038	-0,945998	-0,079021	-0,649009	0,156757	-0,015068	-9,018239	1,511602	24,615913	1,436995	-0,686906	-2,968850	-11,092800	3,578459	-0,692667	13,837846	0,156757	-0,015068	-9,018239	0,328803	12,310466	1,436995	0,156757	-0,015068	-9,018239	0,328803	12,310466	1,436995
11:22:32,12	0,603946	3,273007	0,176042	-0,946004	-0,078990	-0,649003	0,150442	-0,016069	-10,118772	1,468356	27,835826	1,533009	-0,696436	-2,981641	-11,309959	3,691068	-0,826806	13,883464	0,150442	-0,016069	-10,118772	0,206953	16,026107	1,533009	0,150442	-0,016069	-10,118772	0,206953	16,026107	1,533009
11:22:32,17	0,603946	3,273007	0,176042	-0,946004	-0,078990	-0,649003	0,148331	-0,018792	-10,106769	1,574982	27,651084	1,517751	-0,693022	-2,981174	-11,297956	3,608673	-0,819646	13,868205	0,148331	-0,018792	-10,106769	0,099784	16,007130	1,517751	0,148331	-0,018792	-10,106769	0,099784	16,007130	1,517751
11:22:32,22	0,603946	3,273007	0,176042	-0,946004	-0,078990	-0,649003	0,149544	-0,018208	-10,103643	1,564557	27,724949	1,525417	-0,693632	-2,976957	-11,294097	3,599777	-0,813902	13,861808	0,149544	-0,018208	-10,103643	0,135245	15,985773	1,525417	0,149544	-0,018208	-10,103643	0,135245	15,985773	1,525417
11:22:32,27	0,603946	3,273007	0,176042	-0,946004	-0,078990	-0,649003	0,149544	-0,018208	-10,103643	1,564557	27,724949	1,525417	-0,691196	-2,979898	-11,289410	3,626352	-0,833931	13,853181	0,149544	-0,018208	-10,103643	0,135245	15,985773	1,525417	0,149544	-0,018208	-10,103643	0,135245	15,985773	1,525417
11:22:32,32	0,603946	3,273007	0,176042	-0,946004	-0,078990	-0,649003	0,148771	-0,022447	-10,093961	1,732382	27,662462	1,490307	-0,690077	-2,983382	-11,285148	3,582384	-0,842147	13,840762	0,148771	-0,022447	-10,093961	-0,029690	15,983945	1,490307	0,148771	-0,022447	-10,093961	-0,029690	15,983945	1,490307
11:22:32,37	0,603946	3,273007	0,176042	-0,946004	-0,078990	-0,649003	0,148771	-0,022447	-10,093961	1,732382	27,662462	1,490307	-0,691947	-2,981115	-11,283995	3,541766	-0,843992	13,864657	0,148771	-0,022447	-10,093961	-0,029690	15,983945	1,490307	0,148771	-0,022447	-10,093961	-0,029690	15,983945	1,490307
11:22:32,42	0,603946	3,273007	0,176042	-0,946004	-0,078990	-0,649003	0,146125	-0,014068	-10,095523	1,294664	27,534086	1,524834	-0,696010	-2,976902	-11,286710	3,589331	-0,848516	13,875289	0,146125	-0,014068	-10,095523	0,190296	16,063257	1,524834	0,146125	-0,014068	-10,095523	0,190296	16,063257	1,524834
11:22:32,47	0,603946	3,273007	0,176042	-0,946004	-0,078990	-0,649003	0,145748	-0,018570	-10,087356	1,497482	27,496640	1,529715	-0,691924	-2,978826	-11,278543	3,558248	-0,866657	13,880169	0,145748	-0,018570	-10,087356	0,039757	16,055397	1,529715	0,145748	-0,018570	-10,087356	0,039757	16,055397	1,529715
11:22:32,52	0,603946	3,273007	0,176042	-0,946004	-0,078990	-0,649003	0,145748	-0,018570	-10,087356	1,497482	27,496640	1,529715	-0,694874	-2,982004	-11,278938	3,549621	-0,876004	13,864682	0,145748	-0,018570	-10,087356	0,039757	16,055397	1,529715	0,145748	-0,018570	-10,087356	0,039757	16,055397	1,529715
11:22:32,57	0,603946	3,273007	0,176042	-0,946004	-0,078990	-0,649003	0,149975	-0,017603	-10,087751	1,434817	27,713652	1,514227	-0,690042	-2,979779	-11,277374	3,599275	-0,855104	13,850519	0,145633	-0,020676	-10,086187	0,014466	16,088218	1,500064	0,145633	-0,020676	-10,086187	0,014466	16,088218	1,500064
11:22:32,62	0,603946	3,273007	0,176042	-0,946004	-0,078990	-0,649003	0,147820	-0,019197	-10,086976	1,516865	27,666931	1,478776	-0,692416	-2,980935	-11,278162	3,605788	-0,909394	13,829230	0,147820	-0,019197	-10,086976	0,009890	16,063024	1,478776	0,147820	-0,019197	-10,086976	0,009890	16,063024	1,478776
11:22:32,67	0,603946	3,273007	0,176042	-0,946004	-0,078990	-0,649003	0,147820	-0,019197	-10,086976	1,516865	27,666931	1,478776	-0,689515	-2,983085	-11,276570	3,578727	-0,899646	13,877486	0,147820	-0,019197	-10,086976	0,009890	16,063024	1,478776	0,147820	-0,019197	-10,086976	0,009890	16,063024	1,478776
11:22:32,72	0,603946	3,273007	0,176042	-0,946004	-0,078990	-0,649003	0,148233	-0,022785	-10,085383	1,698342	27,660053	1,527031	-0,690715	-2,978804	-11,271912	3,581628	-0,923641	13,893661	0,148233	-0,022785	-10,085383	-0,090275	16,023792	1,527031	0,148233	-0,022785	-10,085383	-0,090275	16,023792	1,527031
11:22:32,77	0,603946	3,273007	0,176042	-0,946004	-0,078990	-0,649003	0,145125	-0,019606	-10,080725	1,513698	27,512963	1,543207	-0,688886	-2,977782	-11,272687	3,614604	-0,928439	13,879573	0,145125	-0,019606	-10,080725	-0,025358	16,120656	1,543207	0,145125	-0,019606	-10,080725	-0,025358	16,120656	1,543207
11:22:32,82	0,603946	3,273007	0,176042	-0,946004	-0,078990	-0,649003	0,143325	-0,020678	-10,081500	1,581805	27,450313	1,529118	-0,691301	-2,979995	-11,272330	3,582133	-0,943718	13,849383	0,143325	-0,020678	-10,081500	-0,041448	16,199317	1,529118	0,143325	-0,020678	-10,081500	-0,041448	16,199317	1,529118
11:22:32,87	0,603946	3,273007	0,176042	-0,946004	-0,078990	-0,649003	0,149393	-0,017305	-10,079568	1,387689	27,725468	1,531812	-0,694841	-2,981350	-11,270755	3,570274	-0,924447	13,882267	0,149393	-0,017305	-10,079568	0,029235	15,998125	1,531812	0,149393	-0,017305	-10,079568	0,029235	15,998125	1,531812
11:22:32,92	0,603946	3,273007	0,176042	-0,946004	-0,078990	-0,649003	0,149393	-0,017305	-10,079568	1,387689	27,725468	1,531812	-0,690125	-2,983267	-11,271127	3,572760	-0,938997	13,882532	0,149393	-0,017305	-10,079568	0,029235	15,998125	1,531812	0,149393	-0,017305	-10,079568	0,029235	15,998125	1,531812
11:22:32,98	0,603946	3,273007	0,176042	-0,946004	-0,078990	-0,649003	0,148695	-0,022348	-10,079940	1,638559	27,698585	1,532078	-0,687099	-2,980797	-11,266859	3,624264	-0,994467	13,849448	0,148695	-0,022348	-10,079940	-0,115759	16,026057	1,532078	0,148695	-0,022348	-10,079940	-0,115759	16,026057	1,532078
11:22:33,03	0,603946	3,273007	0,176042	-0,946004	-0,078990	-0,649003	0,145043	-0,023734	-10,075672	1,688338	27,581024	1,498993	-0,690691	-2,982516	-11,266078	3,576508	-0,942754	13,879315	0,145043	-0,023734	-10,075672	-0,174770	16,195172	1,498993	0,145043	-0,023734	-10,075672	-0,174770	16,195172	1,498993
11:22:33,08	0,603946	3,273007	0,176042	-0,946004	-0,078990	-0,649003	0,148327	-0,021482	-10,074892	1,592132	27,684605	1,528861	-0,689509	-2,984138	-11,266049	3,591951	-0,986841	13,897071	0,148327	-0,021482	-10,074892	-0,094182	16,040918	1,528861	0,148327	-0,021482	-10,074892	-0,094182	16,040918	1,528861
11:22:33,13	0,603946	3,273007	0,176042	-0,946004	-0,078990	-0,649003	0,144949	-0,024396	-10,075637	1,736826	27,586151	1,533026	-0,686478	-2,981047	-11,266824	3,639956	-0,987315	13,883480	0,144949	-0,024396	-10,075637	-0,178287	16,207676	1,533026	0,144949	-0,024396	-10,075637	-0,178287	16,207676	1,533026
11:22:33,18	0,603946	3,273007	0,176042	-0,946004	-0,078990	-0,649003	0,142595	-0,023006	-10,076424	1,664861	27,458236	1,538897	-0,686506	-2,978314	-11,267611	3,635338	-0,984236	13,889351	0,142595	-0,023006	-10,076424	-0,141072	16,264502	1,538897	0,142595	-0,023006	-10,076424	-0,141072	16,264502	1,538897
11:22:33,23	0,603946	3,273007	0,176042	-0,946004	-0,078990	-0,649003	0,144441	-0,024768	-10,073314	1,748867	27,552365	1,526924	-0,685902	-2,980793	-11,264501	3,629911	-0,989914	13,877379	0,144441	-0,024768	-10,073314	-0,195402	16,213724	1,526924	0,144441	-0,024768	-10,073314	-0,195402	16,213724	1,526924
11:22:33,28	0,603946	3,273007	0,176042	-0,946004	-0,078990	-0,649003	0,144441	-0,024768	-10,073314	1,748867	27,552365	1,526924	-0,687618	-2,979151	-11,263743	3,648841	-0,975623	13,852902	0,144441	-0,024768	-10,073314	-0,195402	16,213724	1,526924	0,144441	-0,024768	-10,073314	-0,195402	16,213724	1,526924
11:22:33,33	0,603946	3,273007	0,176042	-0,946004	-0,078990	-0,649003	0,143877	-0,022461	-10,072556	1,650733	27,532253	1,502448	-0,687100	-2,972886	-11,265294	3,648992	-1,001297	13,892802	0,143877	-0,022461	-10,072556	-0,112419	16,237935	1,502448	0,143877	-0,022461	-10,072556	-0,112419	16,237935	1,502448
11:22:33,38	0,603946	3,273007	0,176042	-0,946004	-0,078990	-0,649003	0,144068	-0,022555	-10,072543	1,632804	27,560957	1,515957	-0,687632	-2,979364	-11,263729	3,653672	-1,004779	13,866412	0,144068	-0,022555	-10,072543	-0,137753	16,251630	1,515957	0,144068	-0,022555	-10,072543	-0,137753	16,251630	1,515957
11:22:33,43	0,603946	3,273007	0,176042	-0,946004	-0,078990	-0,649003	0,144068	-0,022555	-10,072543	1,632804	27,560957	1,515957	-0,691191	-2,975361	-11,263743	3,649240	-0,989128	13,881481	0,142381	-0,017472	-10,072556	0,008289	16,284658	1,531026	0,142381	-0,017472	-10,072556	0,008289	16,284658	1,531026
11:22:33,48	0,603946	3,273007	0,176042	-0,946004	-0,078990	-0,649003	0,142381	-0,017472	-10,072556	1,379815	27,461593	1,531026	-0,685946	-2,981230	-11,262161	3,622632	-1,038451	13,888939	0,142381	-0,017472	-10,072556	0,008289	16,284658	1,531026	0,142381	-0,017472	-10,072556	0,008289	16,284658	1,531026
11:22:33,53	0,603946	3,273007	0,176042	-0,946004	-0,078990	-0,649003	0,144841	-0,024949	-10,070975	1,712593	27,591090	1,538484	-0,684040	-2,976935	-11,260994	3,693290	-1,036920	13,869137	0,144841	-0,024949	-10,070975	-0,245867	16,221109	1,538484	0,144841	-0,024949	-10,070975	-0,245867	16,221109	1,538484
11:22:33,58	0,603946	3,273007	0,176042	-0,946004	-0,078990	-0,649003	0,140169	-0,024451	-10,069807	1,723394	27,408585	1,518682	-0,685223	-2,978020	-11,260594	3,676775	-0,999094	13,889290	0,140169	-0,024451	-10,069807	-0,196037	16,405336	1,518682	0,140169	-0,024451	-10,069807	-0,196037	16,405336	1,518682
11:22:33,63	0,603946	3,273007	0,176042	-0,946004	-0,078990	-0,649003	0,144970	-0,024343	-10,072553	1,667011	27,613707	1,504740	-0,686534	-2,981039	-11,263740	3,629342	-1,058623	13,855195	0,144970	-0,024343	-10,072553	-0,243945	16,233581	1,504740	0,144970	-0,024343	-10,072553	-0,243945	16,233581	1,504740
11:22:33,68	0,603946	3,273007	0,176042	-0,946004	-0,078990	-0,649003	0,147291	-0,021733	-10,069412	1,577428	27,749919	1,527015	-0,689955	-2,981744	-11,260599	3,665837	-1,026412	13,877470	0,147291	-0,021733	-10,069412	-0,128633	16,187564	1,527015	0,147291	-0,021733	-10,069412	-0,128633	16,187564	1,527015
11:22:33,73	0,603946	3,273007	0,176042	-0,946004	-0,078990	-0,649003	0,142445	-0,025011	-10,068624	1,744036	27,487108	1,552233	-0,688852	-2,980785	-11,261399	3,653550	-1,086932	13,857097	0,142445	-0,025011	-10,068624	-0,219301	16,305197	1,552233	0,142445	-0,025011	-10,068624	-0,219301	16,305197	1,552233
11:22:33,78	0,603946	3,273007	0,176042	-0,946004	-0,078990	-0,649003	0,142445	-0,025011	-10,068624	1,744036	27,487108	1,552233	-0,685344	-2,977216	-11,259464	3,641301	-1,067235	13,867502	0,142445	-0,025011	-10,068624	-0,219301	16,305197	1,552233	0,142445	-0,025011	-10,068624	-0,219301	16,305197	1,552233
11:22:33,83	0,603946	3,273007	0,176042	-0,946004	-0,078990	-0,649003	0,141064	-0,023463	-10,068278	1,619741	27,425291	1,517048	-0,687060	-2,979541	-11,261739	3,670176	-1,068902	13,916346	0,141064	-0,023463	-10,068278	-0,222087	16,351735	1,517048	0,141064	-0,023463	-10,068278	-0,222087	16,351735	1,517048
11:22:33,88	0,603946	3,273007	0,176042	-0,946004	-0,078990	-0,649003	0,143935	-0,023139	-10,070552	1,615908	27,600424	1,565892	-0,685832	-2,979574	-11,259034	3,681513	-1,061192	13,885967	0,143935	-0,023139	-10,070552	-0,200519	16,301493	1,565892	0,143935	-0,023139	-10,070552	-0,200519	16,301493	1,565892
11:22:33,93	0,603946	3,273007	0,176042	-0,946004	-0,078990	-0,649003	0,139753	-0,026251	-10,067066	1,797874	27,401914	1,535817	-0,682274	-2,977475	-11,258253	3,696661	-1,060930	13,886271	0,139753	-0,026251	-10,067066	-0,262838	16,431266	1,535817	0,139753	-0,026251	-10,067066	-0,262838	16,431266	1,535817
11:22:33,98	0,603946	3,273007	0,176042	-0,946004	-0,078990	-0,649003	0,139753	-0,026251	-10,067066	1,797874	27,401914	1,535817	-0,688771	-2,980795	-11,260971	3,693096	-1,083647	13,885618	0,139753	-0,026251	-10,067066	-0,262838	16,431266	1,535817	0,139753	-0,026251	-10,067066	-0,262838	16,431266	1,535817
11:22:34,03	0,603946	3,273007	0,176042	-0,946004	-0,078990	-0,649003	0,145877	-0,022284	-10,069784	1,570152	27,728614	1,535164	-0,684095	-2,976643	-11,259431	3,683583	-1,082267	13,886248	0,145877	-0,022284	-10,069784	-0,179178	16,277261	1,535164	0,145877	-0,022284	-10,069784	-0,179178	16,277261	1,535164
11:22:34,08	0,603946	3,273007	0,176042	-0,946004	-0,078990	-0,649003	0,139943	-0,024258	-10,068245	1,669225	27,411134	1,535793	-0,687067	-2,979143	-11,257489	3,661044	-1,081822	13,889272	0,143594	-0,022934	-10,066303	-0,210840	16,309088	1,538818	0,143594	-0,022934	-10,066303	-0,210840	16,309088	1,538818
11:22:34,13	0,603946	3,273007	0,176042	-0,946004	-0,078990	-0,649003	0,143594	-0,022934	-10,066303	1,589492	27,581233	1,538818	-0,681068	-2,979040	-11,258232	3,718019	-1,095317	13,889759	0,143594	-0,022934	-10,066303	-0,210840	16,309088	1,538818	0,143594	-0,022934	-10,066303	-0,210840	16,309088	1,538818
11:22:34,18	0,603946	3,273007	0,176042	-0,946004	-0,078990	-0,649003	0,140506	-0,028078	-10,067045	1,873779	27,476732	1,539304	-0,684659	-2,977301	-11,254749	3,692239	-1,098898	13,901962	0,140506	-0,028078	-10,067045	-0,330355	16,447016	1,539304	0,140506	-0,028078	-10,067045	-0,330355	16,447016	1,539304
11:22:34,23	0,603946	3,273007	0,176042	-0,946004	-0,078990	-0,649003	0,140694	-0,028072	-10,066286	1,833740	27,462981	1,538489	-0,681167	-2,979200	-11,257473	3,677789	-1,117973	13,888944	0,140694	-0,028072	-10,066286	-0,369936	16,418530	1,538489	0,140694	-0,028072	-10,066286	-0,369936	16,418530	1,538489
11:22:34,28	0,603946	3,273007	0,176042	-0,946004	-0,078990	-0,649003	0,140694	-0,028072	-10,066286	1,833740	27,462981	1,538489	-0,684594	-2,983800	-11,255107	3,725362	-1,160204	13,884387	0,140694	-0,028072	-10,066286	-0,369936	16,418530	1,538489	0,140694	-0,028072	-10,066286	-0,369936	16,418530	1,538489
11:22:34,33	0,603946	3,273007	0,176042	-0,946004	-0,078990	-0,649003	0,146391	-0,027404	-10,063920	1,786191	27,821559	1,533933	-0,683670	-2,975970	-11,254795	3,683059	-1,135294	13,852835	0,139148	-0,024290	-10,063608	-0,282058	16,472710	1,502381	0,139148	-0,024290	-10,063608	-0,282058	16,472710	1,502381
11:22:34,38	0,603946	3,273007	0,176042	-0,946004	-0,078990	-0,649003	0,139148	-0,024290	-10,063608	1,624669	27,395839	1,502381	-0,683518	-2,978038	-11,255518	3,683222	-1,120357	13,911614	0,139148	-0,024290	-10,063608	-0,282058	16,472710	1,502381	0,139148	-0,024290	-10,063608	-0,282058	16,472710	1,502381
11:22:34,43	0,603946	3,273007	0,176042	-0,946004	-0,078990	-0,649003	0,142446	-0,023007	-10,061235	1,554410	27,589058	1,538270	-0,686429	-2,978185	-11,252421	3,700080	-1,149262	13,888725	0,142446	-0,023007	-10,061235	-0,251666	16,407037	1,538270	0,142446	-0,023007	-10,061235	-0,251666	16,407037	1,538270
11:22:34,48	0,603946	3,273007	0,176042	-0,946004	-0,078990	-0,649003	0,142446	-0,023007	-10,061235	1,554410	27,589058	1,538270	-0,689330	-2,977619	-11,256308	3,719405	-1,119986	13,886566	0,142446	-0,023007	-10,061235	-0,251666	16,407037	1,538270	0,142446	-0,023007	-10,061235	-0,251666	16,407037	1,538270
11:22:34,53	0,603946	3,273007	0,176042	-0,946004	-0,078990	-0,649003	0,140361	-0,025303	-10,064714	1,708635	27,509368	1,536236	-0,688121	-2,974679	-11,253589	3,750193	-1,161062	13,879080	0,140361	-0,025303	-10,064714	-0,277642	16,491001	1,536236	0,140361	-0,025303	-10,064714	-0,277642	16,491001	1,536236
11:22:34,58	0,603946	3,273007	0,176042	-0,946004	-0,078990	-0,649003	0,142967	-0,025491	-10,061168	1,706869	27,672140	1,576198	-0,684539	-2,979878	-11,252355	3,760244	-1,157054	13,926653	0,142967	-0,025491	-10,061168	-0,294136	16,449236	1,576198	0,142967	-0,025491	-10,061168	-0,294136	16,449236	1,576198
11:22:34,63	0,603946	3,273007	0,176042	-0,946004	-0,078990	-0,649003	0,142967	-0,025491	-10,061168	1,706869	27,672140	1,576198	-0,685795	-2,977481	-11,250880	3,726303	-1,177909	13,857743	0,142967	-0,025491	-10,061168	-0,294136	16,449236	1,576198	0,142967	-0,025491	-10,061168	-0,294136	16,449236	1,576198
11:22:34,68	0,603946	3,273007	0,176042	-0,946004	-0,078990	-0,649003	0,142877	-0,028024	-10,063521	1,804006	27,628677	1,568336	-0,682301	-2,981067	-11,254708	3,709348	-1,167608	13,918790	0,142877	-0,028024	-10,063521	-0,395853	16,412812	1,568336	0,142877	-0,028024	-10,063521	-0,395853	16,412812	1,568336
11:22:34,73	0,603946	3,273007	0,176042	-0,946004	-0,078990	-0,649003	0,142877	-0,028024	-10,063521	1,804006	27,628677	1,568336	-0,685223	-2,982609	-11,250852	3,714315	-1,199693	13,871025	0,142877	-0,028024	-10,063521	-0,395853	16,412812	1,568336	0,142877	-0,028024	-10,063521	-0,395853	16,412812	1,568336
11:22:34,78	0,603946	3,273007	0,176042	-0,946004	-0,078990	-0,649003	0,140150	-0,025249	-10,061199	1,689896	27,548426	1,537375	-0,683340	-2,977317	-11,252386	3,777766	-1,172283	13,887830	0,140150	-0,025249	-10,061199	-0,292171	16,546684	1,537375	0,140150	-0,025249	-10,061199	-0,292171	16,546684	1,537375
11:22:34,83	0,603946	3,273007	0,176042	-0,946004	-0,078990	-0,649003	0,140150	-0,025249	-10,061199	1,689896	27,548426	1,537375	-0,685142	-2,978561	-11,251201	3,766594	-1,193394	13,915122	0,142127	-0,024310	-10,060014	-0,291148	16,495155	1,564668	0,142127	-0,024310	-10,060014	-0,291148	16,495155	1,564668
11:22:34,88	0,603946	3,273007	0,176042	-0,946004	-0,078990	-0,649003	0,142127	-0,024310	-10,060014	1,617183	27,652148	1,564668	-0,685120	-2,979111	-11,248521	3,752850	-1,160934	13,866144	0,142593	-0,024604	-10,057334	-0,277709	16,454677	1,515689	0,142593	-0,024604	-10,057334	-0,277709	16,454677	1,515689
11:22:34,93	0,603946	3,273007	0,176042	-0,946004	-0,078990	-0,649003	0,142593	-0,024604	-10,057334	1,653732	27,648242	1,515689	-0,684579	-2,977165	-11,250840	3,738686	-1,144223	13,902534	0,142593	-0,024604	-10,057334	-0,277709	16,454677	1,515689	0,142593	-0,024604	-10,057334	-0,277709	16,454677	1,515689
11:22:34,98	0,603946	3,273007	0,176042	-0,946004	-0,078990	-0,649003	0,142397	-0,022379	-10,058872	1,491645	27,665244	1,548689	-0,679818	-2,978709	-11,249668	3,765870	-1,184751	13,876611	0,142397	-0,022379	-10,058872	-0,265095	16,487088	1,548689	0,142397	-0,022379	-10,058872	-0,265095	16,487088	1,548689
11:22:35,03	0,603946	3,273007	0,176042	-0,946004	-0,078990	-0,649003	0,139587	-0,026971	-10,060776	1,771786	27,534621	1,570728	-0,681568	-2,977691	-11,251963	3,787333	-1,186612	13,921182	0,139587	-0,026971	-10,060776	-0,345414	16,577042	1,570728	0,139587	-0,026971	-10,060776	-0,345414	16,577042	1,570728
11:22:35,08	0,603946	3,273007	0,176042	-0,946004	-0,078990	-0,649003	0,139587	-0,026971	-10,060776	1,771786	27,534621	1,570728	-0,687505	-2,974322	-11,246214	3,763882	-1,208968	13,858541	0,139638	-0,020145	-10,055027	-0,195611	16,566560	1,508086	0,139638	-0,020145	-10,055027	-0,195611	16,566560	1,508086
11:22:35,13	0,603946	3,273007	0,176042	-0,946004	-0,078990	-0,649003	0,139638	-0,020145	-10,055027	1,385746	27,528143	1,508086	-0,686387	-2,976665	-11,250445	3,741357	-1,201160	13,914739	0,141109	-0,022284	-10,059259	-0,256795	16,504173	1,564285	0,141109	-0,022284	-10,059259	-0,256795	16,504173	1,564285
11:22:35,18	0,603946	3,273007	0,176042	-0,946004	-0,078990	-0,649003	0,141109	-0,022284	-10,059259	1,492474	27,581213	1,564285	-0,678094	-2,975288	-11,251226	3,775945	-1,235069	13,881494	0,135770	-0,028778	-10,060040	-0,440957	16,692569	1,531040	0,135770	-0,028778	-10,060040	-0,440957	16,692569	1,531040
11:22:35,23	0,603946	3,273007	0,176042	-0,946004	-0,078990	-0,649003	0,140479	-0,023977	-10,060059	1,578589	27,554605	1,526077	-0,680425	-2,977308	-11,248880	3,772445	-1,214572	13,894592	0,140479	-0,023977	-10,060059	-0,303616	16,526992	1,526077	0,140479	-0,023977	-10,060059	-0,303616	16,526992	1,526077
11:22:35,28	0,603946	3,273007	0,176042	-0,946004	-0,078990	-0,649003	0,140479	-0,023977	-10,060059	1,578589	27,554605	1,526077	-0,685154	-2,975332	-11,249288	3,764500	-1,196800	13,894967	0,140479	-0,023977	-10,060059	-0,303616	16,526992	1,526077	0,140479	-0,023977	-10,060059	-0,303616	16,526992	1,526077
11:22:35,33	0,603946	3,273007	0,176042	-0,946004	-0,078990	-0,649003	0,139337	-0,022685	-10,058101	1,528700	27,506967	1,544512	-0,681000	-2,979505	-11,249258	3,767965	-1,195591	13,899896	0,140874	-0,028370	-10,058072	-0,399943	16,530650	1,549442	0,140874	-0,028370	-10,058072	-0,399943	16,530650	1,549442
11:22:35,38	0,603946	3,273007	0,176042	-0,946004	-0,078990	-0,649003	0,138702	-0,029138	-10,059232	1,841077	27,505818	1,554196	-0,687157	-2,975389	-11,248637	3,799901	-1,219968	13,902195	0,138702	-0,029138	-10,059232	-0,446259	16,617722	1,554196	0,138702	-0,029138	-10,059232	-0,446259	16,617722	1,554196
11:22:35,43	0,603946	3,273007	0,176042	-0,946004	-0,078990	-0,649003	0,138702	-0,029138	-10,059232	1,841077	27,505818	1,554196	-0,683304	-2,981501	-11,246928	3,799197	-1,253014	13,871398	0,138702	-0,029138	-10,059232	-0,446259	16,617722	1,554196	0,138702	-0,029138	-10,059232	-0,446259	16,617722	1,554196
11:22:35,48	0,603946	3,273007	0,176042	-0,946004	-0,078990	-0,649003	0,143754	-0,027372	-10,055741	1,741055	27,794807	1,520943	-0,685058	-2,977592	-11,246529	3,805415	-1,212812	13,906572	0,143754	-0,027372	-10,055741	-0,407611	16,510080	1,520943	0,143754	-0,027372	-10,055741	-0,407611	16,510080	1,520943
11:22:35,53	0,603946	3,273007	0,176042	-0,946004	-0,078990	-0,649003	0,141247	-0,023899	-10,055342	1,598404	27,649677	1,556117	-0,752746	-3,080872	-10,744377	-2,953643	2,809762	13,903137	0,141247	-0,023899	-10,055342	-0,277662	16,561824	1,556117	0,141247	-0,023899	-10,055342	-0,277662	16,561824	1,556117
11:22:35,58	0,603946	3,273007	0,176042	-0,946004	-0,078990	-0,649003	0,264534	-0,016919	-9,553190	1,339548	26,195810	1,552683	-0,734594	-3,059984	-9,790131	-3,616824	3,375570	13,833334	0,264534	-0,016919	-9,553190	0,011438	5,429914	1,552683	0,264534	-0,016919	-9,553190	0,011438	5,429914	1,552683
11:22:35,63	0,603971	3,272967	0,126064	-0,946008	-0,079004	-0,649023	0,237368	-0,022195	-8,598944	1,772341	23,925946	1,482880	-0,718257	-3,029277	-9,497090	-2,637114	2,921667	13,831598	0,237368	-0,022195	-8,598944	0,030024	5,292575	1,482880	0,237368	-0,022195	-8,598944	0,030024	5,292575	1,482880
11:22:35,68	0,603971	3,272967	0,126064	-0,946008	-0,079004	-0,649023	0,197625	-0,018885	-8,308213	1,751444	22,957203	1,513203	-0,717589	-3,023911	-9,499399	-2,590427	2,957611	13,863657	0,197625	-0,018885	-8,308213	0,268979	7,443617	1,513203	0,197625	-0,018885	-8,308213	0,268979	7,443617	1,513203
11:22:35,73	0,603971	3,272967	0,126064	-0,946008	-0,079004	-0,649023	0,197625	-0,018885	-8,308213	1,751444	22,957203	1,513203	-0,715263	-3,024944	-9,499407	-2,589133	2,898420	13,842620	0,197625	-0,018885	-8,308213	0,268979	7,443617	1,513203	0,197625	-0,018885	-8,308213	0,268979	7,443617	1,513203
11:22:35,78	0,603971	3,272967	0,126064	-0,946008	-0,079004	-0,649023	0,197357	-0,021416	-8,308220	1,832439	22,973979	1,492166	-0,716990	-3,019850	-9,500947	-2,554764	2,912537	13,873185	0,197357	-0,021416	-8,308220	0,151296	7,481437	1,492166	0,197357	-0,021416	-8,308220	0,151296	7,481437	1,492166
11:22:35,83	0,603971	3,272967	0,126064	-0,946008	-0,079004	-0,649023	0,193809	-0,017374	-8,309760	1,651675	22,812185	1,522730	-0,716379	-3,022411	-9,500550	-2,543561	2,884082	13,861952	0,193809	-0,017374	-8,309760	0,287815	7,598167	1,522730	0,193809	-0,017374	-8,309760	0,287815	7,598167	1,522730
11:22:35,88	0,603971	3,272967	0,126064	-0,946008	-0,079004	-0,649023	0,195722	-0,019183	-8,309363	1,726720	22,935564	1,511497	-0,711696	-3,023101	-9,502110	-2,546697	2,849943	13,843167	0,195722	-0,019183	-8,309363	0,220826	7,571414	1,511497	0,195722	-0,019183	-8,309363	0,220826	7,571414	1,511497
11:22:35,93	0,603971	3,272967	0,126064	-0,946008	-0,079004	-0,649023	0,197477	-0,020864	-8,307813	1,806578	23,012316	1,500806	-0,715802	-3,024772	-9,498999	-2,559906	2,884848	13,851260	0,197477	-0,020864	-8,307813	0,168793	7,510353	1,500806	0,197477	-0,020864	-8,307813	0,168793	7,510353	1,500806
11:22:35,98	0,603971	3,272967	0,126064	-0,946008	-0,079004	-0,649023	0,197477	-0,020864	-8,307813	1,806578	23,012316	1,500806	-0,720866	-3,027706	-9,487450	-2,794208	2,994106	13,839140	0,197477	-0,020864	-8,307813	0,168793	7,510353	1,500806	0,197477	-0,020864	-8,307813	0,168793	7,510353	1,500806
11:22:36,03	0,603971	3,272967	0,126064	-0,946008	-0,079004	-0,649023	0,202551	-0,017945	-8,296263	1,632269	23,018596	1,488685	-0,731695	-3,064698	-8,999301	-5,848770	4,530471	13,881837	0,202551	-0,017945	-8,296263	0,223610	7,118367	1,488685	0,202551	-0,017945	-8,296263	0,223610	7,118367	1,488685
11:22:36,08	0,603971	3,272967	0,126064	-0,946008	-0,079004	-0,649023	0,230165	-0,031451	-6,832538	1,770575	19,095511	1,552103	-0,722977	-3,058373	-8,023724	-7,717252	5,185178	13,902557	0,230165	-0,031451	-6,832538	-0,698294	1,027580	1,552103	0,230165	-0,031451	-6,832538	-0,698294	1,027580	1,552103
11:22:36,13	0,604007	3,272926	0,076026	-0,946011	-0,078996	-0,649000	0,230165	-0,031451	-6,832538	1,770575	19,095511	1,552103	-0,696396	-3,009686	-7,774386	-6,065739	4,271345	13,866607	0,230165	-0,031451	-6,832538	-0,698294	1,027580	1,552103	0,230165	-0,031451	-6,832538	-0,698294	1,027580	1,552103
11:22:36,18	0,604007	3,272926	0,076026	-0,946011	-0,078996	-0,649000	0,169524	-0,032433	-6,587334	1,876818	18,149603	1,536673	-0,691805	-3,006348	-7,778521	-5,777992	4,129223	13,887128	0,169524	-0,032433	-6,587334	-0,669187	4,841992	1,536673	0,169524	-0,032433	-6,587334	-0,669187	4,841992	1,536673
11:22:36,23	0,604007	3,272926	0,076026	-0,946011	-0,078996	-0,649000	0,169524	-0,032433	-6,587334	1,876818	18,149603	1,536673	-0,695946	-3,007493	-7,777764	-5,794341	4,134809	13,871593	0,169524	-0,032433	-6,587334	-0,669187	4,841992	1,536673	0,169524	-0,032433	-6,587334	-0,669187	4,841992	1,536673
11:22:36,28	0,604007	3,272926	0,076026	-0,946011	-0,078996	-0,649000	0,172586	-0,029420	-6,586577	1,716782	18,291882	1,521138	-0,689930	-3,008688	-7,780036	-5,726403	4,118131	13,891986	0,172586	-0,029420	-6,586577	-0,592667	4,743894	1,521138	0,172586	-0,029420	-6,586577	-0,592667	4,743894	1,521138
11:22:36,33	0,604007	3,272926	0,076026	-0,946011	-0,078996	-0,649000	0,170613	-0,035227	-6,588849	2,038283	18,256446	1,541531	-0,692994	-3,010965	-7,779265	-5,764593	4,050437	13,898564	0,170613	-0,035227	-6,588849	-0,727033	4,863361	1,541531	0,170613	-0,035227	-6,588849	-0,727033	4,863361	1,541531
11:22:36,38	0,604007	3,272926	0,076026	-0,946011	-0,078996	-0,649000	0,174116	-0,033712	-6,588078	1,881786	18,439412	1,548110	-0,695883	-3,009860	-7,779277	-5,748258	4,083012	13,884576	0,174116	-0,033712	-6,588078	-0,764606	4,771286	1,548110	0,174116	-0,033712	-6,588078	-0,764606	4,771286	1,548110
11:22:36,43	0,604007	3,272926	0,076026	-0,946011	-0,078996	-0,649000	0,174604	-0,030658	-6,588090	1,759359	18,462631	1,534122	-0,695853	-3,009320	-7,780066	-5,728650	4,066697	13,860192	0,174604	-0,030658	-6,588090	-0,647298	4,756221	1,534122	0,174604	-0,030658	-6,588090	-0,647298	4,756221	1,534122
11:22:36,48	0,604007	3,272926	0,076026	-0,946011	-0,078996	-0,649000	0,174121	-0,030414	-6,588879	1,742326	18,462669	1,509737	-0,693455	-3,004726	-7,782416	-5,713890	4,123890	13,849863	0,174121	-0,030414	-6,588879	-0,645149	4,794151	1,509737	0,174121	-0,030414	-6,588879	-0,645149	4,794151	1,509737
11:22:36,53	0,604007	3,272926	0,076026	-0,946011	-0,078996	-0,649000	0,171335	-0,033530	-6,587313	1,873496	18,333667	1,523060	-0,691761	-3,008465	-7,778500	-5,730326	4,032005	13,873514	0,171335	-0,033530	-6,587313	-0,758614	4,883887	1,523060	0,171335	-0,033530	-6,587313	-0,758614	4,883887	1,523060
11:22:36,58	0,604007	3,272926	0,076026	-0,946011	-0,078996	-0,649000	0,171335	-0,033530	-6,587313	1,873496	18,333667	1,523060	-0,695836	-3,010338	-7,785092	-5,716723	4,082866	13,882878	0,171335	-0,033530	-6,587313	-0,758614	4,883887	1,523060	0,171335	-0,033530	-6,587313	-0,758614	4,883887	1,523060
11:22:36,63	0,604007	3,272926	0,076026	-0,946011	-0,078996	-0,649000	0,168462	-0,033884	-6,591984	1,928979	18,148080	1,533131	-0,690018	-3,006153	-7,783170	-5,743107	4,082222	13,883585	0,168462	-0,033884	-6,591984	-0,730885	4,923852	1,533131	0,168462	-0,033884	-6,591984	-0,730885	4,923852	1,533131
11:22:36,68	0,604007	3,272926	0,076026	-0,946011	-0,078996	-0,649000	0,168462	-0,033884	-6,591984	1,928979	18,148080	1,533131	-0,695297	-3,009384	-7,784351	-5,740567	4,076910	13,853645	0,168462	-0,033884	-6,591984	-0,730885	4,923852	1,533131	0,168462	-0,033884	-6,591984	-0,730885	4,923852	1,533131
11:22:36,73	0,604007	3,272926	0,076026	-0,946011	-0,078996	-0,649000	0,171896	-0,032514	-6,591607	1,881017	18,314333	1,508667	-0,692921	-3,008443	-7,782794	-5,742160	4,108502	13,859121	0,171896	-0,032514	-6,591607	-0,671370	4,820528	1,508667	0,171896	-0,032514	-6,591607	-0,671370	4,820528	1,508667
11:22:36,78	0,604007	3,272926	0,076026	-0,946011	-0,078996	-0,649000	0,172170	-0,033370	-6,593119	1,893858	18,382795	1,541443	-0,692317	-3,009109	-7,784306	-5,711063	4,054007	13,891898	0,172170	-0,033370	-6,593119	-0,725687	4,867427	1,541443	0,172170	-0,033370	-6,593119	-0,725687	4,867427	1,541443
11:22:36,83	0,604007	3,272926	0,076026	-0,946011	-0,078996	-0,649000	0,172170	-0,033370	-6,593119	1,893858	18,382795	1,541443	-0,688214	-3,007162	-7,785495	-5,719400	4,064529	13,869816	0,172170	-0,033370	-6,593119	-0,725687	4,867427	1,541443	0,172170	-0,033370	-6,593119	-0,725687	4,867427	1,541443
11:22:36,88	0,604007	3,272926	0,076026	-0,946011	-0,078996	-0,649000	0,171861	-0,031106	-6,591975	1,752500	18,368405	1,530375	-0,694123	-3,007708	-7,783161	-5,721391	4,032682	13,880830	0,171861	-0,031106	-6,591975	-0,689323	4,877354	1,530375	0,171861	-0,031106	-6,591975	-0,689323	4,877354	1,530375
11:22:36,93	0,604007	3,272926	0,076026	-0,946011	-0,078996	-0,649000	0,171861	-0,031106	-6,591975	1,752500	18,368405	1,530375	-0,692848	-3,008650	-7,785890	-5,691983	4,072711	13,844790	0,171861	-0,031106	-6,591975	-0,689323	4,877354	1,530375	0,171861	-0,031106	-6,591975	-0,689323	4,877354	1,530375
11:22:36,98	0,604007	3,272926	0,076026	-0,946011	-0,078996	-0,649000	0,172038	-0,032681	-6,594704	1,883750	18,383103	1,494335	-0,690471	-3,008614	-7,785458	-5,674978	4,065460	13,888142	0,172038	-0,032681	-6,594704	-0,681681	4,878098	1,494335	0,172038	-0,032681	-6,594704	-0,681681	4,878098	1,494335
11:22:37,03	0,604007	3,272926	0,076026	-0,946011	-0,078996	-0,649000	0,171054	-0,033300	-6,594315	1,861882	18,300592	1,527831	-0,688183	-3,007080	-7,787430	-5,702144	4,067709	13,870936	0,171054	-0,033300	-6,594315	-0,752167	4,872871	1,527831	0,171054	-0,033300	-6,594315	-0,752167	4,872871	1,527831
11:22:37,08	0,604007	3,272926	0,076026	-0,946011	-0,078996	-0,649000	0,170651	-0,031048	-6,593125	1,743846	18,301133	1,560383	-0,693569	-3,006631	-7,784312	-5,727982	4,030001	13,910838	0,170651	-0,031048	-6,593125	-0,693394	4,905045	1,560383	0,170651	-0,031048	-6,593125	-0,693394	4,905045	1,560383
11:22:37,13	0,604007	3,272926	0,076026	-0,946011	-0,078996	-0,649000	0,170651	-0,031048	-6,593125	1,743846	18,301133	1,560383	-0,690665	-3,003372	-7,786292	-5,741644	4,039219	13,884393	0,170651	-0,031048	-6,593125	-0,693394	4,905045	1,560383	0,170651	-0,031048	-6,593125	-0,693394	4,905045	1,560383
11:22:37,18	0,604007	3,272926	0,076026	-0,946011	-0,078996	-0,649000	0,166376	-0,031933	-6,595105	1,791014	18,062427	1,533938	-0,688192	-3,005691	-7,785502	-5,712794	4,083895	13,865750	0,166376	-0,031933	-6,595105	-0,715692	5,001873	1,533938	0,166376	-0,031933	-6,595105	-0,715692	5,001873	1,533938
11:22:37,23	0,604007	3,272926	0,076026	-0,946011	-0,078996	-0,649000	0,170978	-0,031278	-6,593149	1,788531	18,297029	1,527695	-0,693533	-3,007030	-7,784336	-5,729930	4,068888	13,878149	0,170978	-0,031278	-6,593149	-0,666797	4,875237	1,527695	0,170978	-0,031278	-6,593149	-0,666797	4,875237	1,527695
11:22:37,29	0,604007	3,272926	0,076026	-0,946011	-0,078996	-0,649000	0,170978	-0,031278	-6,593149	1,788531	18,297029	1,527695	-0,696437	-3,007169	-7,783969	-5,730632	4,114508	13,854646	0,170978	-0,031278	-6,593149	-0,666797	4,875237	1,527695	0,170978	-0,031278	-6,593149	-0,666797	4,875237	1,527695
11:22:37,34	0,604007	3,272926	0,076026	-0,946011	-0,078996	-0,649000	0,172551	-0,028832	-6,592782	1,700515	18,355376	1,504192	-0,691125	-3,011299	-7,785870	-5,727096	4,103918	13,875113	0,172551	-0,028832	-6,592782	-0,562831	4,810151	1,504192	0,172551	-0,028832	-6,592782	-0,562831	4,810151	1,504192
11:22:37,39	0,604007	3,272926	0,076026	-0,946011	-0,078996	-0,649000	0,173471	-0,035497	-6,594683	2,039690	18,411611	1,524659	-0,691247	-3,006481	-7,787848	-5,767625	4,106865	13,882367	0,173471	-0,035497	-6,594683	-0,746856	4,794108	1,524659	0,173471	-0,035497	-6,594683	-0,746856	4,794108	1,524659
11:22:37,44	0,604007	3,272926	0,076026	-0,946011	-0,078996	-0,649000	0,192146	-0,032803	-6,033267	1,863730	16,680019	1,521531	-0,702796	-3,026124	-7,224453	-8,085596	5,424186	13,871986	0,192146	-0,032803	-6,033267	-0,711325	1,596587	1,521531	0,192146	-0,032803	-6,033267	-0,711325	1,596587	1,521531
11:22:37,49	0,604007	3,272926	0,076026	-0,946011	-0,078996	-0,649000	0,192146	-0,032803	-6,033267	1,863730	16,680019	1,521531	-0,696682	-3,016451	-6,333085	-9,631555	6,105739	13,907621	0,192146	-0,032803	-6,033267	-0,711325	1,596587	1,521531	0,192146	-0,032803	-6,033267	-0,711325	1,596587	1,521531
11:22:37,54	0,603994	3,272948	0,026011	-0,946005	-0,079004	-0,649020	0,180711	-0,033261	-5,141899	1,704781	14,405823	1,557167	-0,665441	-2,986726	-6,087736	-8,385456	5,370333	13,867438	0,180711	-0,033261	-5,141899	-0,906186	0,219978	1,557167	0,180711	-0,033261	-5,141899	-0,906186	0,219978	1,557167
11:22:37,59	0,603994	3,272948	0,026011	-0,946005	-0,079004	-0,649020	0,131780	-0,038809	-4,906613	2,072831	13,522113	1,491942	-0,667412	-2,976849	-6,097800	-8,153538	5,344256	13,842397	0,131780	-0,038809	-4,906613	-0,973667	3,177410	1,491942	0,131780	-0,038809	-4,906613	-0,973667	3,177410	1,491942
11:22:37,64	0,603994	3,272948	0,026011	-0,946005	-0,079004	-0,649020	0,131780	-0,038809	-4,906613	2,072831	13,522113	1,491942	-0,669671	-2,977903	-6,090017	-8,100601	5,264225	13,819471	0,131780	-0,038809	-4,906613	-0,973667	3,177410	1,491942	0,131780	-0,038809	-4,906613	-0,973667	3,177410	1,491942
11:22:37,69	0,603994	3,272948	0,026011	-0,946005	-0,079004	-0,649020	0,132447	-0,037212	-4,903866	1,947178	13,635693	1,501614	-0,669128	-2,976628	-6,095053	-8,106542	5,267917	13,852068	0,132447	-0,037212	-4,903866	-0,973963	3,238591	1,501614	0,132447	-0,037212	-4,903866	-0,973963	3,238591	1,501614
11:22:37,74	0,603994	3,272948	0,026011	-0,946005	-0,079004	-0,649020	0,132919	-0,042202	-4,904998	2,184074	13,657760	1,531200	-0,667324	-2,975622	-6,097360	-8,073740	5,250155	13,867563	0,132919	-0,042202	-4,904998	-1,128769	3,223582	1,531200	0,132919	-0,042202	-4,904998	-1,128769	3,223582	1,531200
11:22:37,79	0,603994	3,272948	0,026011	-0,946005	-0,079004	-0,649020	0,134066	-0,039522	-4,908491	2,062520	13,741564	1,527832	-0,667938	-2,979185	-6,099677	-8,090144	5,252959	13,878287	0,134066	-0,039522	-4,908491	-1,039921	3,217365	1,527832	0,134066	-0,039522	-4,908491	-1,039921	3,217365	1,527832
11:22:37,84	0,603994	3,272948	0,026011	-0,946005	-0,079004	-0,649020	0,131482	-0,037301	-4,906949	1,917621	13,622525	1,531079	-0,668568	-2,975837	-6,098136	-8,091586	5,219785	13,881534	0,131482	-0,037301	-4,906949	-1,010537	3,301184	1,531079	0,131482	-0,037301	-4,906949	-1,010537	3,301184	1,531079
11:22:37,89	0,603994	3,272948	0,026011	-0,946005	-0,079004	-0,649020	0,131482	-0,037301	-4,906949	1,917621	13,622525	1,531079	-0,665947	-2,975001	-6,098074	-7,945752	5,160450	13,873829	0,131482	-0,037301	-4,906949	-1,010537	3,301184	1,531079	0,131482	-0,037301	-4,906949	-1,010537	3,301184	1,531079
11:22:37,94	0,603994	3,272948	0,026011	-0,946005	-0,079004	-0,649020	0,129447	-0,039153	-4,906888	2,035444	13,672660	1,523374	-0,659705	-2,965739	-5,589631	-8,604709	5,552237	13,818789	0,129447	-0,039153	-4,906888	-1,038077	3,511080	1,523374	0,129447	-0,039153	-4,906888	-1,038077	3,511080	1,523374
11:22:37,99	0,603994	3,272948	0,026011	-0,946005	-0,079004	-0,649020	0,118305	-0,039928	-4,398444	2,085566	12,326694	1,468334	-0,660774	-2,974705	-4,634173	-11,345987	6,663112	13,914979	0,118305	-0,039928	-4,398444	-1,048798	3,039784	1,468334	0,118305	-0,039928	-4,398444	-1,048798	3,039784	1,468334
11:22:38,04	0,603945	3,272963	-0,024012	-0,946027	-0,079008	-0,648968	0,109903	-0,052655	-3,236617	2,373205	9,030879	1,495551	-0,644482	-2,964826	-4,427804	-11,267698	6,657677	13,846005	0,109903	-0,052655	-3,236617	-1,760214	0,403490	1,495551	0,109903	-0,052655	-3,236617	-1,760214	0,403490	1,495551
11:22:38,09	0,603945	3,272963	-0,024012	-0,946027	-0,079008	-0,648968	0,105400	-0,050082	-3,239309	2,234183	8,853145	1,535199	-0,646680	-2,964901	-4,432039	-11,154197	6,564285	13,834342	0,105400	-0,050082	-3,239309	-1,697270	0,579261	1,535199	0,105400	-0,050082	-3,239309	-1,697270	0,579261	1,535199
11:22:38,14	0,603945	3,272963	-0,024012	-0,946027	-0,079008	-0,648968	0,105400	-0,050082	-3,239309	2,234183	8,853145	1,535199	-0,644952	-2,958917	-4,433191	-11,155666	6,585264	13,885368	0,105400	-0,050082	-3,239309	-1,697270	0,579261	1,535199	0,105400	-0,050082	-3,239309	-1,697270	0,579261	1,535199
11:22:38,19	0,603945	3,272963	-0,024012	-0,946027	-0,079008	-0,648968	0,102152	-0,050435	-3,246280	2,246245	8,826272	1,507413	-0,642529	-2,957003	-4,437467	-11,101589	6,548460	13,857868	0,102152	-0,050435	-3,246280	-1,712920	0,807363	1,507413	0,102152	-0,050435	-3,246280	-1,712920	0,807363	1,507413
11:22:38,24	0,603945	3,272963	-0,024012	-0,946027	-0,079008	-0,648968	0,104701	-0,048431	-3,246697	2,172885	8,875387	1,504898	-0,645539	-2,958209	-4,437883	-11,158423	6,616879	13,855353	0,104701	-0,048431	-3,246697	-1,628984	0,656387	1,504898	0,104701	-0,048431	-3,246697	-1,628984	0,656387	1,504898
11:22:38,29	0,603945	3,272963	-0,024012	-0,946027	-0,079008	-0,648968	0,108306	-0,050580	-3,247444	2,275487	9,098556	1,503645	-0,645481	-2,962406	-4,438631	-11,132096	6,591137	13,854100	0,108306	-0,050580	-3,247444	-1,695054	0,596506	1,503645	0,108306	-0,050580	-3,247444	-1,695054	0,596506	1,503645
11:22:38,34	0,603945	3,272963	-0,024012	-0,946027	-0,079008	-0,648968	0,108306	-0,050580	-3,247444	2,275487	9,098556	1,503645	-0,647843	-2,960696	-4,437861	-11,124029	6,569191	13,852691	0,108306	-0,050580	-3,247444	-1,695054	0,596506	1,503645	0,108306	-0,050580	-3,247444	-1,695054	0,596506	1,503645
11:22:38,39	0,603945	3,272963	-0,024012	-0,946027	-0,079008	-0,648968	0,104352	-0,050346	-3,252463	2,241833	8,956514	1,539377	-0,643707	-2,958864	-4,443649	-11,087739	6,540755	13,889832	0,104352	-0,050346	-3,252463	-1,710290	0,764913	1,539377	0,104352	-0,050346	-3,252463	-1,710290	0,764913	1,539377
11:22:38,44	0,603945	3,272963	-0,024012	-0,946027	-0,079008	-0,648968	0,109005	-0,048308	-3,253655	2,150821	9,187229	1,495961	-0,647798	-2,961875	-4,444842	-11,090012	6,559315	13,846415	0,109005	-0,048308	-3,253655	-1,641361	0,630356	1,495961	0,109005	-0,048308	-3,253655	-1,641361	0,630356	1,495961
11:22:38,49	0,603945	3,272963	-0,024012	-0,946027	-0,079008	-0,648968	0,107355	-0,052082	-3,250941	2,318891	9,102415	1,484597	-0,643704	-2,962333	-4,442128	-11,103265	6,534423	13,835052	0,107355	-0,052082	-3,250941	-1,769558	0,675041	1,484597	0,107355	-0,052082	-3,250941	-1,769558	0,675041	1,484597
11:22:38,54	0,603945	3,272963	-0,024012	-0,946027	-0,079008	-0,648968	0,101667	-0,050929	-3,251311	2,325958	8,809386	1,516474	-0,641859	-2,956830	-4,442498	-11,067362	6,591077	13,866929	0,101667	-0,050929	-3,251311	-1,671992	0,828548	1,516474	0,101667	-0,050929	-3,251311	-1,671992	0,828548	1,516474
11:22:38,59	0,603945	3,272963	-0,024012	-0,946027	-0,079008	-0,648968	0,103955	-0,052932	-3,253252	2,421121	8,930929	1,502514	-0,641269	-2,959814	-4,444439	-11,069656	6,582043	13,852968	0,103955	-0,052932	-3,253252	-1,734031	0,770428	1,502514	0,103955	-0,052932	-3,253252	-1,734031	0,770428	1,502514
11:22:38,64	0,603945	3,272963	-0,024012	-0,946027	-0,079008	-0,648968	0,105336	-0,051596	-3,253263	2,318022	8,986851	1,506603	-0,642521	-2,962330	-4,443240	-11,086451	6,519467	13,893423	0,105336	-0,051596	-3,253263	-1,732300	0,717974	1,506603	0,105336	-0,051596	-3,253263	-1,732300	0,717974	1,506603
11:22:38,69	0,603945	3,272963	-0,024012	-0,946027	-0,079008	-0,648968	0,100046	-0,051273	-3,253644	2,308204	8,732519	1,526968	-0,640750	-2,955598	-4,444831	-11,078742	6,556494	13,877422	0,100046	-0,051273	-3,253644	-1,716746	0,878947	1,526968	0,100046	-0,051273	-3,253644	-1,716746	0,878947	1,526968
11:22:38,74	0,603945	3,272963	-0,024012	-0,946027	-0,079008	-0,648968	0,105861	-0,051432	-3,254009	2,356187	9,083386	1,496571	-0,643520	-2,960714	-4,445196	-11,016914	6,566662	13,847026	0,105861	-0,051432	-3,254009	-1,681237	0,773296	1,496571	0,105861	-0,051432	-3,254009	-1,681237	0,773296	1,496571
11:22:38,79	0,603945	3,272963	-0,024012	-0,946027	-0,079008	-0,648968	0,101823	-0,052309	-3,255575	2,351860	8,839636	1,527243	-0,640742	-2,957655	-4,446762	-11,071123	6,540340	13,877698	0,101823	-0,052309	-3,255575	-1,754363	0,846512	1,527243	0,101823	-0,052309	-3,255575	-1,754363	0,846512	1,527243
11:22:38,84	0,603945	3,272963	-0,024012	-0,946027	-0,079008	-0,648968	0,105391	-0,050348	-3,255188	2,264715	9,031859	1,511725	-0,644224	-2,959765	-4,446374	-11,057923	6,549802	13,862179	0,105391	-0,050348	-3,255188	-1,687618	0,758667	1,511725	0,105391	-0,050348	-3,255188	-1,687618	0,758667	1,511725
11:22:38,89	0,603945	3,272963	-0,024012	-0,946027	-0,079008	-0,648968	0,105391	-0,050348	-3,255188	2,264715	9,031859	1,511725	-0,646629	-2,961549	-4,449139	-11,094489	6,576559	13,820808	0,105391	-0,050348	-3,255188	-1,687618	0,758667	1,511725	0,105391	-0,050348	-3,255188	-1,687618	0,758667	1,511725
11:22:38,94	0,603945	3,272963	-0,024012	-0,946027	-0,079008	-0,648968	0,104545	-0,051179	-3,258666	2,314977	8,971878	1,543715	-0,643082	-2,959448	-4,449853	-11,068231	6,563922	13,894170	0,104545	-0,051179	-3,258666	-1,702553	0,765100	1,543715	0,104545	-0,051179	-3,258666	-1,702553	0,765100	1,543715
11:22:38,99	0,603945	3,272963	-0,024012	-0,946027	-0,079008	-0,648968	0,103791	-0,050045	-3,255947	2,222000	8,959240	1,545551	-0,643686	-2,958228	-4,447134	-11,062251	6,521165	13,896006	0,103791	-0,050045	-3,255947	-1,706556	0,811632	1,545551	0,103791	-0,050045	-3,255947	-1,706556	0,811632	1,545551
11:22:39,04	0,603945	3,272963	-0,024012	-0,946027	-0,079008	-0,648968	0,103791	-0,050045	-3,255947	2,222000	8,959240	1,545551	-0,647250	-2,958240	-4,447535	-11,079276	6,533770	13,896211	0,103791	-0,050045	-3,255947	-1,706556	0,811632	1,545551	0,103791	-0,050045	-3,255947	-1,706556	0,811632	1,545551
11:22:39,09	0,603945	3,272963	-0,024012	-0,946027	-0,079008	-0,648968	0,105583	-0,046965	-3,256349	2,064246	9,031360	1,545756	-0,644783	-2,954830	-4,447935	-11,024076	6,539138	13,863075	0,101397	-0,047396	-3,256749	-1,601707	0,899154	1,512620	0,101397	-0,047396	-3,256749	-1,601707	0,899154	1,512620
11:22:39,14	0,603945	3,272963	-0,024012	-0,946027	-0,079008	-0,648968	0,106068	-0,049412	-3,256334	2,214839	9,093368	1,526059	-0,644835	-2,959247	-4,448317	-11,067108	6,565357	13,873615	0,106068	-0,049412	-3,256334	-1,664023	0,766995	1,526059	0,106068	-0,049412	-3,256334	-1,664023	0,766995	1,526059
11:22:39,19	0,603945	3,272963	-0,024012	-0,946027	-0,079008	-0,648968	0,107746	-0,049639	-3,259427	2,213990	9,166301	1,551894	-0,646016	-2,961450	-4,450613	-11,054449	6,531827	13,902349	0,107746	-0,049639	-3,259427	-1,682646	0,708263	1,551894	0,107746	-0,049639	-3,259427	-1,682646	0,708263	1,551894
11:22:39,24	0,603945	3,272963	-0,024012	-0,946027	-0,079008	-0,648968	0,106765	-0,047011	-3,256750	2,072279	9,103817	1,516533	-0,647801	-2,959287	-4,447937	-11,066943	6,533164	13,866988	0,106765	-0,047011	-3,256750	-1,618111	0,722763	1,516533	0,106765	-0,047011	-3,256750	-1,618111	0,722763	1,516533
11:22:39,29	0,603945	3,272963	-0,024012	-0,946027	-0,079008	-0,648968	0,106765	-0,047011	-3,256750	2,072279	9,103817	1,516533	-0,645328	-2,957403	-4,449499	-11,001547	6,509377	13,823605	0,106765	-0,047011	-3,256750	-1,618111	0,722763	1,516533	0,106765	-0,047011	-3,256750	-1,618111	0,722763	1,516533
11:22:39,34	0,603945	3,272963	-0,024012	-0,946027	-0,079008	-0,648968	0,103897	-0,048211	-3,258312	2,146747	9,023218	1,473150	-0,647229	-2,960865	-4,449903	-11,079831	6,533753	13,834284	0,103897	-0,048211	-3,258312	-1,637798	0,867288	1,473150	0,103897	-0,048211	-3,258312	-1,637798	0,867288	1,473150
11:22:39,39	0,603945	3,272963	-0,024012	-0,946027	-0,079008	-0,648968	0,107846	-0,048295	-3,258717	2,133104	9,148568	1,483830	-0,641808	-2,961817	-4,450229	-11,016355	6,516528	13,863145	0,105960	-0,053466	-3,259042	-1,778274	0,796229	1,512690	0,105960	-0,053466	-3,259042	-1,778274	0,796229	1,512690
11:22:39,44	0,603945	3,272963	-0,024012	-0,946027	-0,079008	-0,648968	0,105960	-0,053466	-3,259042	2,418813	9,114074	1,512690	-0,645340	-2,957093	-4,452963	-11,000586	6,528800	13,869975	0,103634	-0,048046	-3,261777	-1,616126	0,865371	1,519521	0,103634	-0,048046	-3,261777	-1,616126	0,865371	1,519521
11:22:39,49	0,603945	3,272963	-0,024012	-0,946027	-0,079008	-0,648968	0,103634	-0,048046	-3,261777	2,155474	9,000679	1,519521	-0,644178	-2,957770	-4,451026	-11,014942	6,530090	13,864241	0,103634	-0,048046	-3,261777	-1,616126	0,865371	1,519521	0,103634	-0,048046	-3,261777	-1,616126	0,865371	1,519521
11:22:39,54	0,603945	3,272963	-0,024012	-0,946027	-0,079008	-0,648968	0,103640	-0,049390	-3,259839	2,219333	8,987883	1,513786	-0,640695	-2,956197	-4,451818	-11,036319	6,536836	13,861148	0,100537	-0,051620	-3,260631	-1,721754	0,912495	1,510694	0,100537	-0,051620	-3,260631	-1,721754	0,912495	1,510694
11:22:39,59	0,603945	3,272963	-0,024012	-0,946027	-0,079008	-0,648968	0,100537	-0,051620	-3,260631	2,330434	8,804636	1,510694	-0,644229	-2,957036	-4,449860	-11,040000	6,539852	13,883582	0,100537	-0,051620	-3,260631	-1,721754	0,912495	1,510694	0,100537	-0,051620	-3,260631	-1,721754	0,912495	1,510694
11:22:39,64	0,603945	3,272963	-0,024012	-0,946027	-0,079008	-0,648968	0,103030	-0,048980	-3,258673	2,193893	8,929565	1,533127	-0,640087	-2,960196	-4,452574	-11,020295	6,488977	13,854577	0,103030	-0,048980	-3,258673	-1,651006	0,841741	1,533127	0,103030	-0,048980	-3,258673	-1,651006	0,841741	1,533127
11:22:39,70	0,603945	3,272963	-0,024012	-0,946027	-0,079008	-0,648968	0,107734	-0,051721	-3,258694	2,324401	9,172390	1,478813	-0,645431	-2,952439	-4,452216	-11,030337	6,525336	13,875235	0,107734	-0,051721	-3,258694	-1,735678	0,715242	1,478813	0,107734	-0,051721	-3,258694	-1,735678	0,715242	1,478813
11:22:39,75	0,603945	3,272963	-0,024012	-0,946027	-0,079008	-0,648968	0,107734	-0,051721	-3,258694	2,324401	9,172390	1,478813	-0,641778	-2,956945	-4,452589	-10,994305	6,535604	13,841467	0,107734	-0,051721	-3,258694	-1,735678	0,715242	1,478813	0,107734	-0,051721	-3,258694	-1,735678	0,715242	1,478813
11:22:39,80	0,603945	3,272963	-0,024012	-0,946027	-0,079008	-0,648968	0,101726	-0,051056	-3,261402	2,321052	8,903483	1,491013	-0,644342	-2,957670	-4,447570	-11,105121	6,549674	13,863678	0,101726	-0,051056	-3,261402	-1,686871	0,917978	1,491013	0,101726	-0,051056	-3,261402	-1,686871	0,917978	1,491013
11:22:39,85	0,603945	3,272963	-0,024012	-0,946027	-0,079008	-0,648968	0,103635	-0,049198	-3,256384	2,181200	8,899761	1,513224	-0,635625	-2,936345	-4,001463	-11,201095	6,729931	13,855605	0,103635	-0,049198	-3,256384	-1,680850	0,764378	1,513224	0,103635	-0,049198	-3,256384	-1,680850	0,764378	1,513224
11:22:39,90	0,603945	3,272963	-0,024012	-0,946027	-0,079008	-0,648968	0,080809	-0,046086	-2,810276	2,127467	7,539540	1,505150	-0,635569	-2,961391	-3,044726	-14,512166	8,440358	13,843069	0,080809	-0,046086	-2,810276	-1,490248	1,196036	1,505150	0,080809	-0,046086	-2,810276	-1,490248	1,196036	1,505150
11:22:39,95	0,603951	3,272939	-0,074030	-0,946020	-0,078983	-0,649017	0,084294	-0,054176	-1,596883	2,420375	4,429609	1,485352	-0,630361	-2,943409	-2,788069	-14,115226	8,264847	13,835807	0,084294	-0,054176	-1,596883	-1,832431	-2,187495	1,485352	0,084294	-0,054176	-1,596883	-1,832431	-2,187495	1,485352
11:22:40,00	0,603951	3,272939	-0,074030	-0,946020	-0,078983	-0,649017	0,082116	-0,053035	-1,602305	2,361073	4,407860	1,477063	-0,630260	-2,940952	-2,793491	-14,035979	8,219111	13,827518	0,082116	-0,053035	-1,602305	-1,802188	-2,038283	1,477063	0,082116	-0,053035	-1,602305	-1,802188	-2,038283	1,477063
11:22:40,05	0,603951	3,272939	-0,074030	-0,946020	-0,078983	-0,649017	0,082116	-0,053035	-1,602305	2,361073	4,407860	1,477063	-0,633250	-2,944218	-2,795796	-14,045095	8,183844	13,855954	0,082116	-0,053035	-1,602305	-1,802188	-2,038283	1,477063	0,082116	-0,053035	-1,602305	-1,802188	-2,038283	1,477063
11:22:40,10	0,603951	3,272939	-0,074030	-0,946020	-0,078983	-0,649017	0,086439	-0,052079	-1,604609	2,276226	4,642393	1,505499	-0,634399	-2,940894	-2,797382	-14,024207	8,185592	13,823139	0,086439	-0,052079	-1,604609	-1,811936	-2,143104	1,505499	0,086439	-0,052079	-1,604609	-1,811936	-2,143104	1,505499
11:22:40,15	0,603951	3,272939	-0,074030	-0,946020	-0,078983	-0,649017	0,084135	-0,049422	-1,606196	2,150020	4,539793	1,472684	-0,631427	-2,942803	-2,801247	-14,016385	8,208071	13,831206	0,084135	-0,049422	-1,606196	-1,729568	-2,064829	1,472684	0,084135	-0,049422	-1,606196	-1,729568	-2,064829	1,472684
11:22:40,20	0,603951	3,272939	-0,074030	-0,946020	-0,078983	-0,649017	0,084303	-0,052950	-1,610061	2,356870	4,544029	1,480751	-0,632479	-2,939294	-2,800438	-13,932024	8,161271	13,843222	0,081790	-0,050284	-1,609252	-1,727388	-1,910686	1,492767	0,081790	-0,050284	-1,609252	-1,727388	-1,910686	1,492767
11:22:40,25	0,603951	3,272939	-0,074030	-0,946020	-0,078983	-0,649017	0,084588	-0,048374	-1,611611	2,111571	4,593749	1,489943	-0,635532	-2,940763	-2,802797	-13,989886	8,184248	13,840397	0,084588	-0,048374	-1,611611	-1,685825	-2,046442	1,489943	0,084588	-0,048374	-1,611611	-1,685825	-2,046442	1,489943
11:22:40,30	0,603951	3,272939	-0,074030	-0,946020	-0,078983	-0,649017	0,084588	-0,048374	-1,611611	2,111571	4,593749	1,489943	-0,634348	-2,940572	-2,803597	-13,994786	8,201591	13,812652	0,084588	-0,048374	-1,611611	-1,685825	-2,046442	1,489943	0,084588	-0,048374	-1,611611	-1,685825	-2,046442	1,489943
11:22:40,35	0,603951	3,272939	-0,074030	-0,946020	-0,078983	-0,649017	0,083831	-0,049304	-1,612411	2,172488	4,541475	1,462197	-0,615787	-2,914684	-2,282098	-14,055249	8,445066	13,767586	0,083831	-0,049304	-1,612411	-1,697893	-2,039298	1,462197	0,083831	-0,049304	-1,612411	-1,697893	-2,039298	1,462197
11:22:40,40	0,603951	3,272939	-0,074030	-0,946020	-0,078983	-0,649017	0,052131	-0,052434	-1,090911	2,515885	2,718953	1,417132	-0,618613	-2,933579	-1,399860	-16,657662	9,606495	13,792886	0,052131	-0,052434	-1,090911	-1,600222	-1,373336	1,417132	0,052131	-0,052434	-1,090911	-1,600222	-1,373336	1,417132
11:22:40,45	0,603969	3,272979	-0,124022	-0,946005	-0,079008	-0,649022	0,069908	-0,059434	-0,208674	2,584503	0,808872	1,442431	-0,612450	-2,910321	-1,162183	-16,292564	9,436490	13,794990	0,069908	-0,059434	-0,208674	-2,081101	-4,678888	1,442431	0,069908	-0,059434	-0,208674	-2,081101	-4,678888	1,442431
11:22:40,50	0,603969	3,272979	-0,124022	-0,946005	-0,079008	-0,649022	0,046684	-0,053143	0,029004	2,292670	0,002440	1,444535	-0,604504	-2,910611	-1,171367	-16,212500	9,443378	13,792827	0,046684	-0,053143	0,029004	-1,879058	-3,662281	1,444535	0,046684	-0,053143	0,029004	-1,879058	-3,662281	1,444535
11:22:40,55	0,603969	3,272979	-0,124022	-0,946005	-0,079008	-0,649022	0,042962	-0,060170	0,019820	2,704055	-0,125223	1,442373	-0,605161	-2,910636	-1,180306	-16,224411	9,439315	13,802987	0,042962	-0,060170	0,019820	-2,019269	-3,497749	1,442373	0,042962	-0,060170	0,019820	-2,019269	-3,497749	1,442373
11:22:40,60	0,603969	3,272979	-0,124022	-0,946005	-0,079008	-0,649022	0,044772	-0,053910	0,014771	2,424214	0,035886	1,419721	-0,610830	-2,909049	-1,176416	-16,131666	9,449439	13,770175	0,044772	-0,053910	0,014771	-1,807719	-3,478747	1,419721	0,044772	-0,053910	0,014771	-1,807719	-3,478747	1,419721
11:22:40,65	0,603969	3,272979	-0,124022	-0,946005	-0,079008	-0,649022	0,044772	-0,053910	0,014771	2,424214	0,035886	1,419721	-0,606201	-2,910965	-1,183777	-16,140704	9,395815	13,788081	0,044772	-0,053910	0,014771	-1,807719	-3,478747	1,419721	0,044772	-0,053910	0,014771	-1,807719	-3,478747	1,419721
11:22:40,70	0,603969	3,272979	-0,124022	-0,946005	-0,079008	-0,649022	0,044117	-0,058877	0,007410	2,631525	0,020799	1,437626	-0,607415	-2,908637	-1,182256	-16,146701	9,365294	13,762149	0,044117	-0,058877	0,007410	-1,990295	-3,442399	1,437626	0,044117	-0,058877	0,007410	-1,990295	-3,442399	1,437626
11:22:40,75	0,603969	3,272979	-0,124022	-0,946005	-0,079008	-0,649022	0,042709	-0,056662	0,008931	2,486907	-0,042372	1,411695	-0,604950	-2,910718	-1,183397	-16,093814	9,345037	13,747233	0,042709	-0,056662	0,008931	-1,961025	-3,395009	1,411695	0,042709	-0,056662	0,008931	-1,961025	-3,395009	1,411695
11:22:40,80	0,603969	3,272979	-0,124022	-0,946005	-0,079008	-0,649022	0,043278	-0,059837	0,007790	2,660935	0,043178	1,396778	-0,612084	-2,906848	-1,184999	-16,115669	9,353762	13,733517	0,043494	-0,051724	0,006188	-1,824638	-3,383173	1,383063	0,043494	-0,051724	0,006188	-1,824638	-3,383173	1,383063
11:22:40,85	0,603969	3,272979	-0,124022	-0,946005	-0,079008	-0,649022	0,043494	-0,051724	0,006188	2,235658	0,031092	1,383063	-0,610860	-2,909762	-1,186133	-16,112390	9,397292	13,754728	0,043494	-0,051724	0,006188	-1,824638	-3,383173	1,383063	0,043494	-0,051724	0,006188	-1,824638	-3,383173	1,383063
11:22:40,90	0,603969	3,272979	-0,124022	-0,946005	-0,079008	-0,649022	0,045405	-0,054241	0,005054	2,405889	0,111556	1,404274	-0,612664	-2,912102	-1,186909	-16,134402	9,398860	13,759663	0,045405	-0,054241	0,005054	-1,852005	-3,452748	1,404274	0,045405	-0,054241	0,005054	-1,852005	-3,452748	1,404274
11:22:40,95	0,603969	3,272979	-0,124022	-0,946005	-0,079008	-0,649022	0,048334	-0,053848	0,004277	2,375827	0,244014	1,409208	-0,609740	-2,909676	-1,190376	-16,117953	9,375751	13,800490	0,048334	-0,053848	0,004277	-1,851251	-3,550212	1,409208	0,048334	-0,053848	0,004277	-1,851251	-3,550212	1,409208
11:22:41,00	0,603969	3,272979	-0,124022	-0,946005	-0,079008	-0,649022	0,040976	-0,053596	0,001566	2,318418	-0,098506	1,444337	-0,604866	-2,908209	-1,190391	-16,048926	9,383591	13,738114	0,040976	-0,053596	0,001566	-1,888835	-3,315110	1,444337	0,040976	-0,053596	0,001566	-1,888835	-3,315110	1,444337
11:22:41,05	0,603969	3,272979	-0,124022	-0,946005	-0,079008	-0,649022	0,044227	-0,052212	0,000803	2,303782	0,078411	1,435407	-0,612028	-2,907727	-1,190384	-16,086316	9,386170	13,785861	0,044227	-0,052212	0,000803	-1,794829	-3,393373	1,435407	0,044227	-0,052212	0,000803	-1,794829	-3,393373	1,435407
11:22:41,10	0,603969	3,272979	-0,124022	-0,946005	-0,079008	-0,649022	0,044227	-0,052212	0,000803	2,303782	0,078411	1,435407	-0,606235	-2,906233	-1,190279	-16,062726	9,392743	13,779721	0,044227	-0,052212	0,000803	-1,794829	-3,393373	1,435407	0,044227	-0,052212	0,000803	-1,794829	-3,393373	1,435407
11:22:41,15	0,603969	3,272979	-0,124022	-0,946005	-0,079008	-0,649022	0,040037	-0,056481	0,000908	2,543298	-0,122322	1,429266	-0,613813	-2,903308	-1,191986	-16,088835	9,400238	13,753744	0,040037	-0,056481	0,000908	-1,890492	-3,265198	1,429266	0,040037	-0,056481	0,000908	-1,890492	-3,265198	1,429266
11:22:41,20	0,603969	3,272979	-0,124022	-0,946005	-0,079008	-0,649022	0,041293	-0,048456	-0,000799	2,119428	-0,083364	1,403289	-0,610833	-2,906522	-1,189595	-16,069403	9,367875	13,794697	0,041293	-0,048456	-0,000799	-1,684390	-3,324843	1,403289	0,041293	-0,048456	-0,000799	-1,684390	-3,324843	1,403289
11:22:41,25	0,603969	3,272979	-0,124022	-0,946005	-0,079008	-0,649022	0,042586	-0,052644	0,001591	2,318863	0,016873	1,444243	-0,607291	-2,909584	-1,195444	-16,066603	9,361686	13,744891	0,042586	-0,052644	0,001591	-1,813668	-3,326091	1,444243	0,042586	-0,052644	0,001591	-1,813668	-3,326091	1,444243
11:22:41,30	0,603969	3,272979	-0,124022	-0,946005	-0,079008	-0,649022	0,043466	-0,057242	-0,004257	2,554035	0,068194	1,394436	-0,609680	-2,910286	-1,195033	-16,081186	9,365886	13,783169	0,043466	-0,057242	-0,004257	-1,939493	-3,343913	1,394436	0,043466	-0,057242	-0,004257	-1,939493	-3,343913	1,394436
11:22:41,35	0,603969	3,272979	-0,124022	-0,946005	-0,079008	-0,649022	0,045269	-0,055525	-0,003847	2,461074	0,147212	1,432715	-0,609705	-2,905453	-1,194300	-16,093193	9,391546	13,760155	0,041095	-0,053087	-0,003114	-1,816804	-3,319043	1,409701	0,041095	-0,053087	-0,003114	-1,816804	-3,319043	1,409701
11:22:41,40	0,603969	3,272979	-0,124022	-0,946005	-0,079008	-0,649022	0,041095	-0,053087	-0,003114	2,350506	-0,093050	1,409701	-0,614967	-2,908098	-1,194251	-16,071106	9,376620	13,806570	0,041095	-0,053087	-0,003114	-1,816804	-3,319043	1,409701	0,041095	-0,053087	-0,003114	-1,816804	-3,319043	1,409701
11:22:41,45	0,603969	3,272979	-0,124022	-0,946005	-0,079008	-0,649022	0,046018	-0,049852	-0,003064	2,180400	0,189500	1,456115	-0,613881	-2,910714	-1,196227	-16,117022	9,364911	13,773753	0,047740	-0,052101	-0,005041	-1,825654	-3,502454	1,423298	0,047740	-0,052101	-0,005041	-1,825654	-3,502454	1,423298
11:22:41,50	0,603969	3,272979	-0,124022	-0,946005	-0,079008	-0,649022	0,046510	-0,050043	-0,004261	2,177711	0,173742	1,438116	-0,615047	-2,908620	-1,195448	-16,113230	9,386336	13,788570	0,046510	-0,050043	-0,004261	-1,750681	-3,477268	1,438116	0,046510	-0,050043	-0,004261	-1,750681	-3,477268	1,438116
11:22:41,55	0,603969	3,272979	-0,124022	-0,946005	-0,079008	-0,649022	0,041733	-0,056223	-0,004631	2,499860	-0,017353	1,423888	-0,613334	-2,908960	-1,196625	-16,131780	9,368661	13,779467	0,041733	-0,056223	-0,004631	-1,913653	-3,293356	1,423888	0,041733	-0,056223	-0,004631	-1,913653	-3,293356	1,423888
11:22:41,60	0,603969	3,272979	-0,124022	-0,946005	-0,079008	-0,649022	0,041733	-0,056223	-0,004631	2,499860	-0,017353	1,423888	-0,610285	-2,911689	-1,198934	-16,093496	9,384695	13,766578	0,041733	-0,056223	-0,004631	-1,913653	-3,293356	1,423888	0,041733	-0,056223	-0,004631	-1,913653	-3,293356	1,423888
11:22:41,65	0,603969	3,272979	-0,124022	-0,946005	-0,079008	-0,649022	0,046787	-0,055702	-0,007747	2,480437	0,206056	1,416124	-0,610298	-2,905212	-1,197409	-16,080743	9,368133	13,756257	0,046787	-0,055702	-0,007747	-1,892204	-3,466697	1,416124	0,046787	-0,055702	-0,007747	-1,892204	-3,466697	1,416124
11:22:41,70	0,603969	3,272979	-0,124022	-0,946005	-0,079008	-0,649022	0,041183	-0,052452	-0,006222	2,303473	-0,065992	1,405803	-0,612712	-2,908682	-1,198537	-16,102255	9,349764	13,804096	0,041183	-0,052452	-0,006222	-1,814047	-3,298884	1,405803	0,041183	-0,052452	-0,006222	-1,814047	-3,298884	1,405803
11:22:41,75	0,603969	3,272979	-0,124022	-0,946005	-0,079008	-0,649022	0,043780	-0,051161	-0,005838	2,202626	0,060681	1,409205	-0,608523	-2,905923	-1,197806	-16,089870	9,395894	13,743148	0,043780	-0,051161	-0,005838	-1,813493	-3,376040	1,409205	0,043780	-0,051161	-0,005838	-1,813493	-3,376040	1,409205
11:22:41,80	0,603969	3,272979	-0,124022	-0,946005	-0,079008	-0,649022	0,043508	-0,053915	-0,004267	2,401771	0,080093	1,384718	-0,610193	-2,907956	-1,195454	-16,047777	9,374778	13,735172	0,043508	-0,053915	-0,004267	-1,830570	-3,335247	1,384718	0,043508	-0,053915	-0,004267	-1,830570	-3,335247	1,384718
11:22:41,85	0,603969	3,272979	-0,124022	-0,946005	-0,079008	-0,649022	0,044823	-0,051828	-0,006984	2,257073	0,129575	1,414655	-0,612658	-2,908052	-1,198171	-16,082247	9,352909	13,765110	0,044823	-0,051828	-0,006984	-1,811438	-3,389023	1,414655	0,044823	-0,051828	-0,006984	-1,811438	-3,389023	1,414655
11:22:41,90	0,603969	3,272979	-0,124022	-0,946005	-0,079008	-0,649022	0,044515	-0,055069	-0,007344	2,444706	0,101559	1,440143	-0,609694	-2,910928	-1,196979	-16,084163	9,359378	13,779232	0,044515	-0,055069	-0,007344	-1,878193	-3,392905	1,440143	0,044515	-0,055069	-0,007344	-1,878193	-3,392905	1,440143
11:22:41,95	0,603969	3,272979	-0,124022	-0,946005	-0,079008	-0,649022	0,044515	-0,055069	-0,007344	2,444706	0,101559	1,440143	-0,611520	-2,905766	-1,198988	-16,105997	9,379873	13,738180	0,044515	-0,055069	-0,007344	-1,878193	-3,392905	1,440143	0,044515	-0,055069	-0,007344	-1,878193	-3,392905	1,440143
11:22:42,00	0,603969	3,272979	-0,124022	-0,946005	-0,079008	-0,649022	0,042274	-0,051671	-0,007802	2,260391	-0,037000	1,387725	-0,606112	-2,910570	-1,200072	-16,060260	9,375850	13,782068	0,042274	-0,051671	-0,007802	-1,795805	-3,355535	1,387725	0,042274	-0,051671	-0,007802	-1,795805	-3,355535	1,387725
11:22:42,05	0,603969	3,272979	-0,124022	-0,946005	-0,079008	-0,649022	0,043892	-0,054065	-0,009706	2,402686	0,081858	1,397945	-0,610255	-2,908364	-1,200893	-16,066992	9,377927	13,748399	0,043892	-0,054065	-0,009706	-1,841423	-3,363645	1,397945	0,043892	-0,054065	-0,009706	-1,841423	-3,363645	1,397945
11:22:42,10	0,603969	3,272979	-0,124022	-0,946005	-0,079008	-0,649022	0,043892	-0,054065	-0,009706	2,402686	0,081858	1,397945	-0,609040	-2,909811	-1,196605	-16,062090	9,379329	13,750625	0,044538	-0,055841	-0,005419	-1,884817	-3,377214	1,400170	0,044538	-0,055841	-0,005419	-1,884817	-3,377214	1,400170
11:22:42,15	0,603969	3,272979	-0,124022	-0,946005	-0,079008	-0,649022	0,044538	-0,055841	-0,005419	2,498694	0,118985	1,400170	-0,614427	-2,905950	-1,201665	-16,084475	9,399578	13,788140	0,044538	-0,055841	-0,005419	-1,884817	-3,377214	1,400170	0,044538	-0,055841	-0,005419	-1,884817	-3,377214	1,400170
11:22:42,20	0,603969	3,272979	-0,124022	-0,946005	-0,079008	-0,649022	0,043755	-0,052630	-0,008934	2,351285	0,052495	1,403319	-0,611429	-2,907527	-1,200121	-16,074637	9,409142	13,753774	0,043755	-0,052630	-0,008934	-1,780190	-3,382237	1,403319	0,043755	-0,052630	-0,008934	-1,780190	-3,382237	1,403319
11:22:42,25	0,603969	3,272979	-0,124022	-0,946005	-0,079008	-0,649022	0,043755	-0,052630	-0,008934	2,351285	0,052495	1,403319	-0,606132	-2,912109	-1,200052	-16,061494	9,346779	13,800286	0,043755	-0,052630	-0,008934	-1,780190	-3,382237	1,403319	0,043755	-0,052630	-0,008934	-1,780190	-3,382237	1,403319
11:22:42,30	0,603969	3,272979	-0,124022	-0,946005	-0,079008	-0,649022	0,039115	-0,057421	-0,008922	2,573237	-0,158020	1,408136	-0,604961	-2,905905	-1,200109	-16,061590	9,370264	13,758591	0,039115	-0,057421	-0,008922	-1,934280	-3,228553	1,408136	0,039115	-0,057421	-0,008922	-1,934280	-3,228553	1,408136
11:22:42,35	0,603969	3,272979	-0,124022	-0,946005	-0,079008	-0,649022	0,046510	-0,050752	-0,008952	2,205788	0,203166	1,386796	-0,614434	-2,908974	-1,200139	-16,092137	9,364035	13,737251	0,046510	-0,050752	-0,008952	-1,778222	-3,447853	1,386796	0,046510	-0,050752	-0,008952	-1,778222	-3,447853	1,386796
11:22:42,40	0,603969	3,272979	-0,124022	-0,946005	-0,079008	-0,649022	0,046510	-0,050752	-0,008952	2,205788	0,203166	1,386796	-0,607439	-2,904104	-1,198941	-16,104275	9,351661	13,801169	0,046510	-0,050752	-0,008952	-1,778222	-3,447853	1,386796	0,046510	-0,050752	-0,008952	-1,778222	-3,447853	1,386796
11:22:42,45	0,603969	3,272979	-0,124022	-0,946005	-0,079008	-0,649022	0,044712	-0,051742	-0,010107	2,252718	0,117754	1,402191	-0,612677	-2,907912	-1,201293	-16,087423	9,356042	13,752645	0,044712	-0,051742	-0,010107	-1,809031	-3,392130	1,402191	0,044712	-0,051742	-0,010107	-1,809031	-3,392130	1,402191
11:22:42,50	0,603969	3,272979	-0,124022	-0,946005	-0,079008	-0,649022	0,044712	-0,051742	-0,010107	2,252718	0,117754	1,402191	-0,608512	-2,909927	-1,200507	-16,085520	9,383074	13,743744	0,044712	-0,051742	-0,010107	-1,809031	-3,392130	1,402191	0,044712	-0,051742	-0,010107	-1,809031	-3,392130	1,402191
11:22:42,55	0,603969	3,272979	-0,124022	-0,946005	-0,079008	-0,649022	0,040426	-0,055565	-0,009280	2,491341	-0,040358	1,421563	-0,607223	-2,906112	-1,200466	-16,011418	9,358132	13,772018	0,040426	-0,055565	-0,009280	-1,870535	-3,213764	1,421563	0,040426	-0,055565	-0,009280	-1,870535	-3,213764	1,421563
11:22:42,60	0,603969	3,272979	-0,124022	-0,946005	-0,079008	-0,649022	0,040426	-0,055565	-0,009280	2,491341	-0,040358	1,421563	-0,610873	-2,905996	-1,202840	-16,067621	9,373915	13,759396	0,040426	-0,055565	-0,009280	-1,870535	-3,213764	1,421563	0,040426	-0,055565	-0,009280	-1,870535	-3,213764	1,421563
11:22:42,65	0,603969	3,272979	-0,124022	-0,946005	-0,079008	-0,649022	0,042150	-0,052346	-0,011653	2,309507	-0,007261	1,408942	-0,607371	-2,906678	-1,201677	-16,082030	9,358132	13,753990	0,042150	-0,052346	-0,011653	-1,799658	-3,316022	1,408942	0,042150	-0,052346	-0,011653	-1,799658	-3,316022	1,408942
11:22:42,70	0,603969	3,272979	-0,124022	-0,946005	-0,079008	-0,649022	0,040990	-0,055720	-0,010490	2,464083	-0,072161	1,403535	-0,607889	-2,907595	-1,201602	-16,046816	9,370660	13,826436	0,042042	-0,055730	-0,010416	-1,881747	-3,293533	1,475981	0,042042	-0,055730	-0,010416	-1,881747	-3,293533	1,475981
11:22:42,75	0,603969	3,272979	-0,124022	-0,946005	-0,079008	-0,649022	0,042042	-0,055730	-0,010416	2,493051	0,006803	1,475981	-0,607289	-2,905142	-1,201648	-16,046938	9,387260	13,779013	0,042042	-0,055730	-0,010416	-1,881747	-3,293533	1,475981	0,042042	-0,055730	-0,010416	-1,881747	-3,293533	1,475981
11:22:42,80	0,603969	3,272979	-0,124022	-0,946005	-0,079008	-0,649022	0,045178	-0,058955	-0,009656	2,635559	0,201371	1,415593	-0,611419	-2,904156	-1,201661	-16,053736	9,405699	13,779114	0,045178	-0,058955	-0,009656	-1,992380	-3,345132	1,415593	0,045178	-0,058955	-0,009656	-1,992380	-3,345132	1,415593
11:22:42,85	0,603969	3,272979	-0,124022	-0,946005	-0,079008	-0,649022	0,047395	-0,053406	-0,012803	2,371551	0,280686	1,393838	-0,612578	-2,911068	-1,203990	-16,051012	9,372334	13,744292	0,047395	-0,053406	-0,012803	-1,820807	-3,439857	1,393838	0,047395	-0,053406	-0,012803	-1,820807	-3,439857	1,393838
11:22:42,90	0,603969	3,272979	-0,124022	-0,946005	-0,079008	-0,649022	0,047395	-0,053406	-0,012803	2,371551	0,280686	1,393838	-0,609123	-2,902208	-1,202061	-16,067493	9,382046	13,779427	0,047395	-0,053406	-0,012803	-1,820807	-3,439857	1,393838	0,047395	-0,053406	-0,012803	-1,820807	-3,439857	1,393838
11:22:42,95	0,603969	3,272979	-0,124022	-0,946005	-0,079008	-0,649022	0,037995	-0,051968	-0,010875	2,296960	-0,227277	1,428972	-0,611508	-2,905527	-1,207478	-16,071466	9,366745	13,800749	0,037995	-0,051968	-0,010875	-1,782538	-3,209869	1,428972	0,037995	-0,051968	-0,010875	-1,782538	-3,209869	1,428972
11:22:43,00	0,603969	3,272979	-0,124022	-0,946005	-0,079008	-0,649022	0,042061	-0,051561	-0,016291	2,260574	-0,011604	1,450295	-0,608424	-2,907834	-1,201637	-16,036509	9,392682	13,773632	0,042061	-0,051561	-0,016291	-1,786998	-3,313423	1,450295	0,042061	-0,051561	-0,016291	-1,786998	-3,313423	1,450295
11:22:43,05	0,603969	3,272979	-0,124022	-0,946005	-0,079008	-0,649022	0,042517	-0,055386	-0,010451	2,499384	0,029413	1,423177	-0,613138	-2,911479	-1,204707	-16,024680	9,358854	13,806855	0,048031	-0,053126	-0,013520	-1,811903	-3,427151	1,456401	0,048031	-0,053126	-0,013520	-1,811903	-3,427151	1,456401
11:22:43,10	0,603969	3,272979	-0,124022	-0,946005	-0,079008	-0,649022	0,048031	-0,053126	-0,013520	2,358501	0,343271	1,456401	-0,612034	-2,910930	-1,200895	-16,072798	9,356793	13,737405	0,047003	-0,053808	-0,009709	-1,855820	-3,440561	1,386950	0,047003	-0,053808	-0,009709	-1,855820	-3,440561	1,386950
11:22:43,15	0,603969	3,272979	-0,124022	-0,946005	-0,079008	-0,649022	0,041435	-0,054749	-0,013175	2,452173	-0,005591	1,419325	-0,612015	-2,910120	-1,203608	-16,057969	9,363165	13,744076	0,041435	-0,054749	-0,013175	-1,845617	-3,258200	1,419325	0,041435	-0,054749	-0,013175	-1,845617	-3,258200	1,419325
11:22:43,20	0,603969	3,272979	-0,124022	-0,946005	-0,079008	-0,649022	0,041435	-0,054749	-0,013175	2,452173	-0,005591	1,419325	-0,610178	-2,908229	-1,205535	-16,021280	9,377778	13,750783	0,043737	-0,054065	-0,014349	-1,818685	-3,319872	1,400328	0,043737	-0,054065	-0,014349	-1,818685	-3,319872	1,400328
11:22:43,25	0,603969	3,272979	-0,124022	-0,946005	-0,079008	-0,649022	0,043737	-0,054065	-0,014349	2,425392	0,113455	1,400328	-0,609099	-2,908744	-1,205146	-16,069131	9,385568	13,775623	0,043737	-0,054065	-0,014349	-1,818685	-3,319872	1,400328	0,043737	-0,054065	-0,014349	-1,818685	-3,319872	1,400328
11:22:43,30	0,603969	3,272979	-0,124022	-0,946005	-0,079008	-0,649022	0,047328	-0,053334	-0,013175	2,367919	0,264318	1,423467	-0,612607	-2,910973	-1,204362	-16,062073	9,378858	13,773921	0,047328	-0,053334	-0,013175	-1,818776	-3,450901	1,423467	0,047328	-0,053334	-0,013175	-1,818776	-3,450901	1,423467
11:22:43,35	0,603969	3,272979	-0,124022	-0,946005	-0,079008	-0,649022	0,045897	-0,053138	-0,014365	2,313576	0,216288	1,398602	-0,612061	-2,909637	-1,205551	-16,061338	9,327420	13,749057	0,045897	-0,053138	-0,014365	-1,857775	-3,386638	1,398602	0,045897	-0,053138	-0,014365	-1,857775	-3,386638	1,398602
11:22:43,40	0,603969	3,272979	-0,124022	-0,946005	-0,079008	-0,649022	0,045897	-0,053138	-0,014365	2,313576	0,216288	1,398602	-0,615120	-2,906750	-1,205588	-16,104712	9,321025	13,749219	0,045897	-0,053138	-0,014365	-1,857775	-3,386638	1,398602	0,045897	-0,053138	-0,014365	-1,857775	-3,386638	1,398602
11:22:43,45	0,603969	3,272979	-0,124022	-0,946005	-0,079008	-0,649022	0,041069	-0,053729	-0,014786	2,352568	-0,045437	1,376167	-0,609135	-2,905751	-1,205972	-16,066423	9,339892	13,726621	0,041069	-0,053729	-0,014786	-1,865179	-3,269320	1,376167	0,041069	-0,053729	-0,014786	-1,865179	-3,269320	1,376167
11:22:43,50	0,603969	3,272979	-0,124022	-0,946005	-0,079008	-0,649022	0,041069	-0,053729	-0,014786	2,352568	-0,045437	1,376167	-0,612525	-2,907541	-1,204373	-16,023796	9,398076	13,755293	0,041069	-0,053729	-0,014786	-1,865179	-3,269320	1,376167	0,041069	-0,053729	-0,014786	-1,865179	-3,269320	1,376167
11:22:43,55	0,603969	3,272979	-0,124022	-0,946005	-0,079008	-0,649022	0,044314	-0,051688	-0,013187	2,318127	0,131136	1,404839	-0,607240	-2,907387	-1,203590	-16,017285	9,351598	13,749352	0,041539	-0,056188	-0,012404	-1,895629	-3,245072	1,398898	0,041539	-0,056188	-0,012404	-1,895629	-3,245072	1,398898
11:22:43,60	0,603969	3,272979	-0,124022	-0,946005	-0,079008	-0,649022	0,041539	-0,056188	-0,012404	2,515131	0,015703	1,398898	-0,607880	-2,909146	-1,205919	-16,059863	9,412708	13,772173	0,043381	-0,056513	-0,014732	-1,872613	-3,361335	1,421718	0,043381	-0,056513	-0,014732	-1,872613	-3,361335	1,421718
11:22:43,65	0,603969	3,272979	-0,124022	-0,946005	-0,079008	-0,649022	0,046245	-0,054183	-0,013947	2,420103	0,265148	1,398765	-0,611330	-2,910460	-1,205134	-16,008588	9,357245	13,749220	0,046245	-0,054183	-0,013947	-1,833254	-3,365086	1,398765	0,046245	-0,054183	-0,013947	-1,833254	-3,365086	1,398765
11:22:43,70	0,603969	3,272979	-0,124022	-0,946005	-0,079008	-0,649022	0,047938	-0,054997	-0,015112	2,429850	0,296483	1,428920	-0,611472	-2,912334	-1,206299	-16,073981	9,357397	13,779374	0,047938	-0,054997	-0,015112	-1,887382	-3,466661	1,428920	0,047938	-0,054997	-0,015112	-1,887382	-3,466661	1,428920
11:22:43,75	0,603969	3,272979	-0,124022	-0,946005	-0,079008	-0,649022	0,047938	-0,054997	-0,015112	2,429850	0,296483	1,428920	-0,610862	-2,910702	-1,204366	-16,066446	9,361181	13,768899	0,046220	-0,054708	-0,013180	-1,872701	-3,416498	1,418445	0,046220	-0,054708	-0,013180	-1,872701	-3,416498	1,418445
11:22:43,80	0,603969	3,272979	-0,124022	-0,946005	-0,079008	-0,649022	0,046220	-0,054708	-0,013180	2,421912	0,211774	1,418445	-0,611460	-2,905164	-1,205944	-16,046766	9,340743	13,760030	0,046220	-0,054708	-0,013180	-1,872701	-3,416498	1,418445	0,046220	-0,054708	-0,013180	-1,872701	-3,416498	1,418445
11:22:43,85	0,603969	3,272979	-0,124022	-0,946005	-0,079008	-0,649022	0,038840	-0,054504	-0,014365	2,383915	-0,128420	1,409343	-0,607350	-2,904208	-1,205552	-16,042386	9,315719	13,759797	0,038840	-0,054504	-0,014365	-1,894613	-3,177360	1,409343	0,038840	-0,054504	-0,014365	-1,894613	-3,177360	1,409343
11:22:43,90	0,603969	3,272979	-0,124022	-0,946005	-0,079008	-0,649022	0,038840	-0,054504	-0,014365	2,383915	-0,128420	1,409343	-0,609715	-2,910894	-1,203226	-16,078396	9,336436	13,738635	0,038840	-0,054504	-0,014365	-1,894613	-3,177360	1,409343	0,038840	-0,054504	-0,014365	-1,894613	-3,177360	1,409343
11:22:43,95	0,603969	3,272979	-0,124022	-0,946005	-0,079008	-0,649022	0,041623	-0,054745	-0,017470	2,400892	0,006775	1,406144	-0,608532	-2,906739	-1,208657	-16,048422	9,324302	13,756599	0,041623	-0,054745	-0,017470	-1,896600	-3,260627	1,406144	0,041623	-0,054745	-0,017470	-1,896600	-3,260627	1,406144
11:22:44,00	0,603969	3,272979	-0,124022	-0,946005	-0,079008	-0,649022	0,041623	-0,054745	-0,017470	2,400892	0,006775	1,406144	-0,610860	-2,902701	-1,206718	-16,035691	9,350927	13,770873	0,039290	-0,050710	-0,015531	-1,760256	-3,201091	1,420418	0,039290	-0,050710	-0,015531	-1,760256	-3,201091	1,420418
11:22:44,05	0,603969	3,272979	-0,124022	-0,946005	-0,079008	-0,649022	0,040401	-0,053535	-0,017453	2,383533	-0,002302	1,396288	-0,608969	-2,905076	-1,208640	-15,978500	9,336534	13,746743	0,040401	-0,053535	-0,017453	-1,818984	-3,173819	1,396288	0,040401	-0,053535	-0,017453	-1,818984	-3,173819	1,396288
11:22:44,10	0,603969	3,272979	-0,124022	-0,946005	-0,079008	-0,649022	0,040401	-0,053535	-0,017453	2,383533	-0,002302	1,396288	-0,608439	-2,907410	-1,205125	-16,017476	9,343917	13,778902	0,042157	-0,055162	-0,013938	-1,875179	-3,257800	1,428447	0,042157	-0,055162	-0,013938	-1,875179	-3,257800	1,428447
11:22:44,15	0,603969	3,272979	-0,124022	-0,946005	-0,079008	-0,649022	0,037863	-0,054647	-0,017088	2,429845	-0,197870	1,407709	-0,606737	-2,903433	-1,208275	-16,039270	9,358360	13,758164	0,037863	-0,054647	-0,017088	-1,859920	-3,170078	1,407709	0,037863	-0,054647	-0,017088	-1,859920	-3,170078	1,407709
11:22:44,20	0,603969	3,272979	-0,124022	-0,946005	-0,079008	-0,649022	0,042778	-0,050681	-0,015902	2,219175	0,055115	1,434667	-0,612629	-2,905707	-1,207089	-16,043762	9,355795	13,785121	0,042778	-0,050681	-0,015902	-1,759303	-3,302941	1,434667	0,042778	-0,050681	-0,015902	-1,759303	-3,302941	1,434667
11:22:44,25	0,603969	3,272979	-0,124022	-0,946005	-0,079008	-0,649022	0,045093	-0,054722	-0,015099	2,411215	0,171283	1,448218	-0,610287	-2,909732	-1,206286	-16,056463	9,342262	13,798673	0,045093	-0,054722	-0,015099	-1,884450	-3,368531	1,448218	0,045093	-0,054722	-0,015099	-1,884450	-3,368531	1,448218
11:22:44,30	0,603969	3,272979	-0,124022	-0,946005	-0,079008	-0,649022	0,045093	-0,054722	-0,015099	2,411215	0,171283	1,448218	-0,607320	-2,907155	-1,208231	-16,039298	9,351545	13,796027	0,041377	-0,056003	-0,017044	-1,901772	-3,259834	1,445573	0,041377	-0,056003	-0,017044	-1,901772	-3,259834	1,445573
11:22:44,35	0,603969	3,272979	-0,124022	-0,946005	-0,079008	-0,649022	0,040821	-0,053654	-0,017047	2,382885	-0,038012	1,450535	-0,609076	-2,905499	-1,208233	-16,031743	9,359382	13,800990	0,040821	-0,053654	-0,017047	-1,828971	-3,242476	1,450535	0,040821	-0,053654	-0,017047	-1,828971	-3,242476	1,450535
11:22:44,40	0,603969	3,272979	-0,124022	-0,946005	-0,079008	-0,649022	0,040821	-0,053654	-0,017047	2,382885	-0,038012	1,450535	-0,606782	-2,905664	-1,207086	-16,054964	9,329381	13,785405	0,040821	-0,053654	-0,017047	-1,828971	-3,242476	1,450535	0,040821	-0,053654	-0,017047	-1,828971	-3,242476	1,450535
11:22:44,45	0,603969	3,272979	-0,124022	-0,946005	-0,079008	-0,649022	0,039817	-0,055723	-0,015899	2,452871	-0,095349	1,434951	-0,609478	-2,905461	-1,207620	-16,045648	9,371374	13,764741	0,039817	-0,055723	-0,015899	-1,921387	-3,220970	1,434951	0,039817	-0,055723	-0,015899	-1,921387	-3,220970	1,434951
11:22:44,50	0,603969	3,272979	-0,124022	-0,946005	-0,079008	-0,649022	0,039235	-0,057487	-0,015550	2,548189	-0,109810	1,366853	-0,604964	-2,906041	-1,206737	-16,039477	9,324612	13,717308	0,039235	-0,057487	-0,015550	-1,964508	-3,189753	1,366853	0,039235	-0,057487	-0,015550	-1,964508	-3,189753	1,366853
11:22:44,55	0,603969	3,272979	-0,124022	-0,946005	-0,079008	-0,649022	0,042747	-0,056166	-0,014712	2,497039	0,082747	1,428624	-0,607864	-2,908422	-1,205899	-16,022102	9,334828	13,779078	0,042747	-0,056166	-0,014712	-1,911971	-3,272879	1,428624	0,042747	-0,056166	-0,014712	-1,911971	-3,272879	1,428624
11:22:44,60	0,603969	3,272979	-0,124022	-0,946005	-0,079008	-0,649022	0,042747	-0,056166	-0,014712	2,497039	0,082747	1,428624	-0,609576	-2,905986	-1,205176	-16,010884	9,368473	13,716680	0,042747	-0,056166	-0,014712	-1,911971	-3,272879	1,428624	0,042747	-0,056166	-0,014712	-1,911971	-3,272879	1,428624
11:22:44,65	0,603969	3,272979	-0,124022	-0,946005	-0,079008	-0,649022	0,044620	-0,053119	-0,015138	2,329595	0,158868	1,399506	-0,607901	-2,907575	-1,208236	-16,035449	9,344463	13,785911	0,044620	-0,053119	-0,015138	-1,840246	-3,343798	1,399506	0,044620	-0,053119	-0,015138	-1,840246	-3,343798	1,399506
11:22:44,70	0,603969	3,272979	-0,124022	-0,946005	-0,079008	-0,649022	0,043245	-0,050980	-0,015937	2,250259	0,067550	1,386806	-0,612604	-2,906261	-1,207124	-16,046250	9,375208	13,737261	0,043245	-0,050980	-0,015937	-1,751643	-3,327183	1,386806	0,043245	-0,050980	-0,015937	-1,751643	-3,327183	1,386806
11:22:44,75	0,603969	3,272979	-0,124022	-0,946005	-0,079008	-0,649022	0,044539	-0,052345	-0,017447	2,286854	0,145121	1,439813	-0,612069	-2,908064	-1,208634	-16,054539	9,340285	13,790268	0,044539	-0,052345	-0,017447	-1,822206	-3,351192	1,439813	0,044539	-0,052345	-0,017447	-1,822206	-3,351192	1,439813
11:22:44,80	0,603969	3,272979	-0,124022	-0,946005	-0,079008	-0,649022	0,044539	-0,052345	-0,017447	2,286854	0,145121	1,439813	-0,609653	-2,909179	-1,207861	-16,042740	9,365433	13,766508	0,044539	-0,052345	-0,017447	-1,822206	-3,351192	1,439813	0,044539	-0,052345	-0,017447	-1,822206	-3,351192	1,439813
11:22:44,85	0,603969	3,272979	-0,124022	-0,946005	-0,079008	-0,649022	0,044296	-0,054995	-0,016674	2,452332	0,130147	1,416053	-0,609541	-2,906400	-1,209796	-15,984866	9,378158	13,758240	0,044296	-0,054995	-0,016674	-1,864752	-3,347116	1,416053	0,044296	-0,054995	-0,016674	-1,864752	-3,347116	1,416053
11:22:44,90	0,603969	3,272979	-0,124022	-0,946005	-0,079008	-0,649022	0,041834	-0,053702	-0,018609	2,425075	0,045852	1,407785	-0,608461	-2,905822	-1,209422	-16,021820	9,356660	13,762821	0,041834	-0,053702	-0,018609	-1,790542	-3,238101	1,407785	0,041834	-0,053702	-0,018609	-1,790542	-3,238101	1,407785
11:22:44,95	0,603969	3,272979	-0,124022	-0,946005	-0,079008	-0,649022	0,040793	-0,054348	-0,018235	2,421583	-0,029521	1,412366	-0,606071	-2,908330	-1,208645	-16,021999	9,372169	13,743507	0,040793	-0,054348	-0,018235	-1,844761	-3,231775	1,412366	0,040793	-0,054348	-0,018235	-1,844761	-3,231775	1,412366
11:22:45,00	0,603969	3,272979	-0,124022	-0,946005	-0,079008	-0,649022	0,041770	-0,057672	-0,017458	2,607765	0,013364	1,393052	-0,610812	-2,908729	-1,205961	-16,040317	9,357679	13,711649	0,041770	-0,057672	-0,017458	-1,919502	-3,265571	1,393052	0,041770	-0,057672	-0,017458	-1,919502	-3,265571	1,393052
11:22:45,05	0,603969	3,272979	-0,124022	-0,946005	-0,079008	-0,649022	0,044486	-0,053766	-0,014774	2,382930	0,146008	1,361194	-0,613798	-2,906288	-1,209033	-16,040842	9,364295	13,781413	0,044486	-0,053766	-0,014774	-1,837692	-3,346179	1,361194	0,044486	-0,053766	-0,014774	-1,837692	-3,346179	1,361194
11:22:45,10	0,603969	3,272979	-0,124022	-0,946005	-0,079008	-0,649022	0,043866	-0,049959	-0,017846	2,190453	0,109975	1,430959	-0,611566	-2,905874	-1,206730	-16,089661	9,324581	13,769999	0,043866	-0,049959	-0,017846	-1,731350	-3,333497	1,430959	0,043866	-0,049959	-0,017846	-1,731350	-3,333497	1,430959
11:22:45,15	0,603969	3,272979	-0,124022	-0,946005	-0,079008	-0,649022	0,042391	-0,051685	-0,015544	2,221398	0,010858	1,419544	-0,609097	-2,907820	-1,206297	-16,041975	9,327110	13,783999	0,042391	-0,051685	-0,015544	-1,835890	-3,316833	1,419544	0,042391	-0,051685	-0,015544	-1,835890	-3,316833	1,419544
11:22:45,20	0,603969	3,272979	-0,124022	-0,946005	-0,079008	-0,649022	0,042841	-0,054797	-0,015110	2,409232	0,074313	1,433545	-0,613255	-2,909431	-1,209053	-16,066305	9,342333	13,751540	0,042841	-0,054797	-0,015110	-1,892313	-3,288737	1,433545	0,042841	-0,054797	-0,015110	-1,892313	-3,288737	1,433545
11:22:45,25	0,603969	3,272979	-0,124022	-0,946005	-0,079008	-0,649022	0,046315	-0,052001	-0,017866	2,264885	0,226284	1,401086	-0,607316	-2,907272	-1,209027	-16,034009	9,335265	13,766849	0,046315	-0,052001	-0,017866	-1,817213	-3,409482	1,401086	0,046315	-0,052001	-0,017866	-1,817213	-3,409482	1,401086
11:22:45,30	0,603969	3,272979	-0,124022	-0,946005	-0,079008	-0,649022	0,041476	-0,056065	-0,017841	2,486209	0,006148	1,416394	-0,613174	-2,906197	-1,208649	-16,017511	9,335670	13,760763	0,041476	-0,056065	-0,017841	-1,914867	-3,249740	1,416394	0,041476	-0,056065	-0,017841	-1,914867	-3,249740	1,416394
11:22:45,35	0,603969	3,272979	-0,124022	-0,946005	-0,079008	-0,649022	0,043475	-0,050454	-0,017462	2,203047	0,124151	1,410309	-0,607851	-2,905450	-1,210950	-16,003268	9,350745	13,787757	0,043475	-0,050454	-0,017462	-1,757581	-3,288611	1,410309	0,043475	-0,050454	-0,017462	-1,757581	-3,288611	1,410309
11:22:45,40	0,603969	3,272979	-0,124022	-0,946005	-0,079008	-0,649022	0,040167	-0,054690	-0,019763	2,443524	-0,043068	1,437302	-0,613711	-2,908113	-1,209777	-16,009710	9,387091	13,796556	0,040167	-0,054690	-0,019763	-1,849672	-3,196154	1,437302	0,040167	-0,054690	-0,019763	-1,849672	-3,196154	1,437302
11:22:45,45	0,603969	3,272979	-0,124022	-0,946005	-0,079008	-0,649022	0,045402	-0,050947	-0,018590	2,277124	0,205442	1,446101	-0,608431	-2,909964	-1,209000	-16,012294	9,340706	13,775881	0,045402	-0,050947	-0,018590	-1,722217	-3,358654	1,446101	0,045402	-0,050947	-0,018590	-1,722217	-3,358654	1,446101
11:22:45,50	0,603969	3,272979	-0,124022	-0,946005	-0,079008	-0,649022	0,044365	-0,056446	-0,017814	2,521589	0,172469	1,425427	-0,610272	-2,906318	-1,209838	-16,040875	9,341868	13,738184	0,044365	-0,056446	-0,017814	-1,909393	-3,310217	1,425427	0,044365	-0,056446	-0,017814	-1,909393	-3,310217	1,425427
11:22:45,55	0,603969	3,272979	-0,124022	-0,946005	-0,079008	-0,649022	0,042129	-0,053027	-0,018651	2,330561	0,030823	1,387729	-0,610880	-2,906089	-1,208294	-16,051022	9,338047	13,732310	0,042234	-0,052387	-0,017107	-1,823514	-3,285942	1,381855	0,042234	-0,052387	-0,017107	-1,823514	-3,285942	1,381855
11:22:45,60	0,603969	3,272979	-0,124022	-0,946005	-0,079008	-0,649022	0,042234	-0,052387	-0,017107	2,288887	0,029421	1,381855	-0,610337	-2,907070	-1,209052	-16,066937	9,329008	13,761664	0,042812	-0,053348	-0,017865	-1,864757	-3,310521	1,411210	0,042812	-0,053348	-0,017865	-1,864757	-3,310521	1,411210
11:22:45,65	0,603969	3,272979	-0,124022	-0,946005	-0,079008	-0,649022	0,042812	-0,053348	-0,017865	2,323057	0,050209	1,411210	-0,608498	-2,910183	-1,209785	-16,030123	9,305029	13,775356	0,044588	-0,056497	-0,018599	-1,950570	-3,313728	1,424901	0,044588	-0,056497	-0,018599	-1,950570	-3,313728	1,424901
11:22:45,70	0,603969	3,272979	-0,124022	-0,946005	-0,079008	-0,649022	0,044588	-0,056497	-0,018599	2,484457	0,186462	1,424901	-0,612027	-2,906818	-1,209467	-16,037269	9,333573	13,713052	0,043439	-0,051758	-0,018280	-1,803832	-3,303738	1,362597	0,043439	-0,051758	-0,018280	-1,803832	-3,303738	1,362597
11:22:45,75	0,603969	3,272979	-0,124022	-0,946005	-0,079008	-0,649022	0,043439	-0,051758	-0,018280	2,259159	0,106250	1,362597	-0,611983	-2,907460	-1,208649	-16,017643	9,340171	13,751237	0,043439	-0,051758	-0,018280	-1,803832	-3,303738	1,362597	0,043439	-0,051758	-0,018280	-1,803832	-3,303738	1,362597
11:22:45,80	0,603969	3,272979	-0,124022	-0,946005	-0,079008	-0,649022	0,043973	-0,052117	-0,017462	2,293353	0,147704	1,400783	-0,611436	-2,909518	-1,212930	-16,038656	9,350500	13,744488	0,043973	-0,052117	-0,017462	-1,797817	-3,304186	1,400783	0,043973	-0,052117	-0,017462	-1,797817	-3,304186	1,400783
11:22:45,85	0,603969	3,272979	-0,124022	-0,946005	-0,079008	-0,649022	0,045482	-0,053620	-0,021743	2,369968	0,202785	1,394033	-0,610189	-2,910784	-1,207087	-16,033040	9,384365	13,746833	0,045954	-0,055332	-0,015901	-1,852453	-3,392123	1,396378	0,045954	-0,055332	-0,015901	-1,852453	-3,392123	1,396378
11:22:45,90	0,603969	3,272979	-0,124022	-0,946005	-0,079008	-0,649022	0,045954	-0,055332	-0,015901	2,491134	0,215304	1,396378	-0,606656	-2,906295	-1,209002	-15,995592	9,332575	13,781147	0,045954	-0,055332	-0,015901	-1,852453	-3,392123	1,396378	0,045954	-0,055332	-0,015901	-1,852453	-3,392123	1,396378
11:22:45,95	0,603969	3,272979	-0,124022	-0,946005	-0,079008	-0,649022	0,040300	-0,056148	-0,017815	2,507415	-0,020394	1,430692	-0,609723	-2,909209	-1,213281	-16,048719	9,329667	13,797777	0,040300	-0,056148	-0,017815	-1,900193	-3,183958	1,430692	0,040300	-0,056148	-0,017815	-1,900193	-3,183958	1,430692
11:22:46,00	0,603969	3,272979	-0,124022	-0,946005	-0,079008	-0,649022	0,044358	-0,054949	-0,022095	2,416002	0,146039	1,447322	-0,610216	-2,905400	-1,209018	-16,020017	9,377584	13,787212	0,044358	-0,054949	-0,022095	-1,897510	-3,336036	1,447322	0,044358	-0,054949	-0,022095	-1,897510	-3,336036	1,447322
11:22:46,05	0,603969	3,272979	-0,124022	-0,946005	-0,079008	-0,649022	0,041306	-0,052618	-0,017831	2,350627	-0,011772	1,436757	-0,607856	-2,905378	-1,210588	-16,014240	9,363681	13,759003	0,041306	-0,052618	-0,017831	-1,779885	-3,254257	1,436757	0,041306	-0,052618	-0,017831	-1,779885	-3,254257	1,436757
11:22:46,10	0,603969	3,272979	-0,124022	-0,946005	-0,079008	-0,649022	0,040106	-0,054650	-0,019401	2,447125	-0,062170	1,408548	-0,610832	-2,907299	-1,212122	-16,017205	9,334836	13,782469	0,040106	-0,054650	-0,019401	-1,842877	-3,210527	1,408548	0,040106	-0,054650	-0,019401	-1,842877	-3,210527	1,408548
11:22:46,15	0,603969	3,272979	-0,124022	-0,946005	-0,079008	-0,649022	0,043258	-0,053034	-0,020936	2,336623	0,113541	1,432015	-0,613871	-2,909180	-1,209827	-16,070798	9,328742	13,761243	0,046406	-0,051342	-0,018640	-1,813769	-3,408986	1,410789	0,046406	-0,051342	-0,018640	-1,813769	-3,408986	1,410789
11:22:46,20	0,603969	3,272979	-0,124022	-0,946005	-0,079008	-0,649022	0,045625	-0,051615	-0,021356	2,252045	0,203192	1,408018	-0,613244	-2,908639	-1,212543	-16,051563	9,342199	13,758472	0,045625	-0,051615	-0,021356	-1,799718	-3,378339	1,408018	0,045625	-0,051615	-0,021356	-1,799718	-3,378339	1,408018
11:22:46,25	0,603969	3,272979	-0,124022	-0,946005	-0,079008	-0,649022	0,045625	-0,051615	-0,021356	2,252045	0,203192	1,408018	-0,609597	-2,909282	-1,210562	-16,003537	9,342648	13,767014	0,045625	-0,051615	-0,021356	-1,799718	-3,378339	1,408018	0,045625	-0,051615	-0,021356	-1,799718	-3,378339	1,408018
11:22:46,30	0,603969	3,272979	-0,124022	-0,946005	-0,079008	-0,649022	0,044358	-0,055095	-0,019376	2,457419	0,178700	1,416559	-0,613740	-2,907773	-1,210574	-16,007844	9,341605	13,771384	0,045123	-0,050752	-0,019387	-1,755512	-3,326881	1,420929	0,045123	-0,050752	-0,019387	-1,755512	-3,326881	1,420929
11:22:46,35	0,603969	3,272979	-0,124022	-0,946005	-0,079008	-0,649022	0,040738	-0,054976	-0,019009	2,451283	-0,038734	1,417833	-0,607889	-2,906088	-1,210196	-16,028787	9,357267	13,768287	0,040738	-0,054976	-0,019009	-1,864362	-3,236648	1,417833	0,040738	-0,054976	-0,019009	-1,864362	-3,236648	1,417833
11:22:46,40	0,603969	3,272979	-0,124022	-0,946005	-0,079008	-0,649022	0,045625	-0,054441	-0,020170	2,409419	0,242199	1,397083	-0,612020	-2,907384	-1,209798	-16,028791	9,340189	13,781127	0,045625	-0,054441	-0,020170	-1,864212	-3,339342	1,397083	0,045625	-0,054441	-0,020170	-1,864212	-3,339342	1,397083
11:22:46,45	0,603969	3,272979	-0,124022	-0,946005	-0,079008	-0,649022	0,046953	-0,052369	-0,017855	2,276794	0,266308	1,410326	-0,607205	-2,903956	-1,210558	-15,967959	9,331782	13,777191	0,046953	-0,052369	-0,017855	-1,834163	-3,419518	1,410326	0,046953	-0,052369	-0,017855	-1,834163	-3,419518	1,410326
11:22:46,50	0,603969	3,272979	-0,124022	-0,946005	-0,079008	-0,649022	0,046953	-0,052369	-0,017855	2,276794	0,266308	1,410326	-0,612605	-2,907058	-1,209803	-16,027283	9,342804	13,776301	0,046953	-0,052369	-0,017855	-1,834163	-3,419518	1,410326	0,046953	-0,052369	-0,017855	-1,834163	-3,419518	1,410326
11:22:46,55	0,603969	3,272979	-0,124022	-0,946005	-0,079008	-0,649022	0,044105	-0,050089	-0,018654	2,168616	0,144386	1,386608	-0,613805	-2,906560	-1,209840	-16,036094	9,328539	13,737063	0,044105	-0,050089	-0,018654	-1,763383	-3,317837	1,386608	0,044105	-0,050089	-0,018654	-1,763383	-3,317837	1,386608
11:22:46,60	0,603969	3,272979	-0,124022	-0,946005	-0,079008	-0,649022	0,041450	-0,056765	-0,019404	2,525218	0,021203	1,392828	-0,606697	-2,907599	-1,210591	-16,018487	9,329311	13,743282	0,041450	-0,056765	-0,019404	-1,930814	-3,232624	1,392828	0,041450	-0,056765	-0,019404	-1,930814	-3,232624	1,392828
11:22:46,65	0,603969	3,272979	-0,124022	-0,946005	-0,079008	-0,649022	0,040652	-0,051575	-0,019775	2,306633	-0,039524	1,438078	-0,610792	-2,904313	-1,210961	-16,009508	9,383353	13,788533	0,040652	-0,051575	-0,019775	-1,741991	-3,230730	1,438078	0,040652	-0,051575	-0,019775	-1,741991	-3,230730	1,438078
11:22:46,70	0,603969	3,272979	-0,124022	-0,946005	-0,079008	-0,649022	0,041240	-0,055998	-0,022088	2,511269	0,017528	1,433615	-0,607255	-2,907034	-1,213275	-15,999271	9,348122	13,784069	0,041240	-0,055998	-0,022088	-1,884608	-3,219828	1,433615	0,041240	-0,055998	-0,022088	-1,884608	-3,219828	1,433615
11:22:46,75	0,603969	3,272979	-0,124022	-0,946005	-0,079008	-0,649022	0,041344	-0,055320	-0,019800	2,461948	-0,006655	1,398653	-0,607895	-2,906785	-1,210986	-16,031904	9,350769	13,749107	0,041344	-0,055320	-0,019800	-1,880646	-3,252166	1,398653	0,041344	-0,055320	-0,019800	-1,880646	-3,252166	1,398653
11:22:46,80	0,603969	3,272979	-0,124022	-0,946005	-0,079008	-0,649022	0,041344	-0,055320	-0,019800	2,461948	-0,006655	1,398653	-0,610920	-2,905226	-1,210984	-16,058771	9,344497	13,782806	0,041344	-0,055320	-0,019800	-1,880646	-3,252166	1,398653	0,041344	-0,055320	-0,019800	-1,880646	-3,252166	1,398653
11:22:46,85	0,603969	3,272979	-0,124022	-0,946005	-0,079008	-0,649022	0,041507	-0,051920	-0,019798	2,266323	-0,018310	1,432351	-0,610198	-2,906064	-1,207473	-15,994060	9,303006	13,754450	0,041507	-0,051920	-0,019798	-1,809430	-3,276617	1,432351	0,041507	-0,051920	-0,019798	-1,809430	-3,276617	1,432351
11:22:46,90	0,603969	3,272979	-0,124022	-0,946005	-0,079008	-0,649022	0,041871	-0,052965	-0,016286	2,317084	0,077409	1,403995	-0,609654	-2,906498	-1,212156	-16,024899	9,348906	13,744581	0,041871	-0,052965	-0,016286	-1,840699	-3,209478	1,403995	0,041871	-0,052965	-0,016286	-1,840699	-3,209478	1,403995
11:22:46,95	0,603969	3,272979	-0,124022	-0,946005	-0,079008	-0,649022	0,044559	-0,053178	-0,020941	2,343961	0,214531	1,401844	-0,611357	-2,908498	-1,212127	-15,988440	9,318024	13,752298	0,044559	-0,053178	-0,020941	-1,830519	-3,283346	1,401844	0,044559	-0,053178	-0,020941	-1,830519	-3,283346	1,401844
11:22:47,00	0,603969	3,272979	-0,124022	-0,946005	-0,079008	-0,649022	0,044559	-0,053178	-0,020941	2,343961	0,214531	1,401844	-0,606090	-2,909267	-1,210949	-16,009173	9,323546	13,767303	0,044559	-0,053178	-0,020941	-1,830519	-3,283346	1,401844	0,044559	-0,053178	-0,020941	-1,830519	-3,283346	1,401844
11:22:47,05	0,603969	3,272979	-0,124022	-0,946005	-0,079008	-0,649022	0,043206	-0,054855	-0,017882	2,338362	0,088754	1,389994	-0,607326	-2,903820	-1,211326	-16,018569	9,335091	13,821890	0,043206	-0,054855	-0,017882	-1,967760	-3,302956	1,389994	0,043206	-0,054855	-0,017882	-1,967760	-3,302956	1,389994
11:22:47,10	0,603969	3,272979	-0,124022	-0,946005	-0,079008	-0,649022	0,043206	-0,054855	-0,017882	2,338362	0,088754	1,389994	-0,612645	-2,907123	-1,209822	-16,044484	9,333061	13,761625	0,043206	-0,054855	-0,017882	-1,967760	-3,302956	1,389994	0,043206	-0,054855	-0,017882	-1,967760	-3,302956	1,389994
11:22:47,15	0,603969	3,272979	-0,124022	-0,946005	-0,079008	-0,649022	0,041780	-0,050145	-0,019026	2,177049	0,050352	1,401330	-0,612594	-2,904575	-1,210213	-16,010094	9,319904	13,751785	0,041780	-0,050145	-0,019026	-1,759346	-3,229405	1,401330	0,041780	-0,050145	-0,019026	-1,759346	-3,229405	1,401330
11:22:47,21	0,603969	3,272979	-0,124022	-0,946005	-0,079008	-0,649022	0,041780	-0,050145	-0,019026	2,177049	0,050352	1,401330	-0,613772	-2,906235	-1,211756	-16,023672	9,360946	13,768263	0,041780	-0,050145	-0,019026	-1,759346	-3,229405	1,401330	0,041780	-0,050145	-0,019026	-1,759346	-3,229405	1,401330
11:22:47,26	0,603969	3,272979	-0,124022	-0,946005	-0,079008	-0,649022	0,043806	-0,049955	-0,020569	2,195924	0,123429	1,417809	-0,609107	-2,904314	-1,212936	-16,026193	9,320192	13,754257	0,039810	-0,053034	-0,021749	-1,843707	-3,191288	1,403803	0,039810	-0,053034	-0,021749	-1,843707	-3,191288	1,403803
11:22:47,31	0,603969	3,272979	-0,124022	-0,946005	-0,079008	-0,649022	0,039810	-0,053034	-0,021749	2,319481	-0,066174	1,403803	-0,611377	-2,908458	-1,211344	-15,999642	9,324558	13,766684	0,039810	-0,053034	-0,021749	-1,843707	-3,191288	1,403803	0,039810	-0,053034	-0,021749	-1,843707	-3,191288	1,403803
11:22:47,36	0,603969	3,272979	-0,124022	-0,946005	-0,079008	-0,649022	0,043969	-0,050144	-0,018644	2,211145	0,167197	1,372252	-0,613690	-2,906470	-1,209831	-15,990403	9,347950	13,722707	0,043969	-0,050144	-0,018644	-1,725192	-3,284379	1,372252	0,043969	-0,050144	-0,018644	-1,725192	-3,284379	1,372252
11:22:47,41	0,603969	3,272979	-0,124022	-0,946005	-0,079008	-0,649022	0,043969	-0,050144	-0,018644	2,211145	0,167197	1,372252	-0,609711	-2,911350	-1,214846	-16,041326	9,306993	13,768540	0,043969	-0,050144	-0,018644	-1,725192	-3,284379	1,372252	0,043969	-0,050144	-0,018644	-1,725192	-3,284379	1,372252
11:22:47,46	0,603969	3,272979	-0,124022	-0,946005	-0,079008	-0,649022	0,046206	-0,056030	-0,023659	2,456265	0,259873	1,418085	-0,610220	-2,906066	-1,213700	-16,011737	9,357980	13,755332	0,046206	-0,056030	-0,023659	-1,942093	-3,367267	1,418085	0,046206	-0,056030	-0,023659	-1,942093	-3,367267	1,418085
11:22:47,51	0,603969	3,272979	-0,124022	-0,946005	-0,079008	-0,649022	0,041884	-0,052947	-0,022513	2,354895	0,035267	1,404878	-0,609658	-2,906494	-1,211781	-16,030499	9,352138	13,729978	0,041884	-0,052947	-0,022513	-1,801439	-3,252607	1,404878	0,041884	-0,052947	-0,022513	-1,801439	-3,252607	1,404878
11:22:47,56	0,603969	3,272979	-0,124022	-0,946005	-0,079008	-0,649022	0,042097	-0,055751	-0,019386	2,465722	0,051880	1,421593	-0,607898	-2,907652	-1,210573	-16,024420	9,324918	13,772047	0,042097	-0,055751	-0,019386	-1,910716	-3,252698	1,421593	0,042097	-0,055751	-0,019386	-1,910716	-3,252698	1,421593
11:22:47,61	0,603969	3,272979	-0,124022	-0,946005	-0,079008	-0,649022	0,042728	-0,052687	-0,022504	2,303052	0,085216	1,423035	-0,610867	-2,906666	-1,213691	-16,025632	9,321774	13,773489	0,042728	-0,052687	-0,022504	-1,832842	-3,268899	1,423035	0,042728	-0,052687	-0,022504	-1,832842	-3,268899	1,423035
11:22:47,66	0,603969	3,272979	-0,124022	-0,946005	-0,079008	-0,649022	0,043418	-0,049772	-0,020179	2,176328	0,137757	1,406863	-0,613736	-2,905807	-1,211366	-15,998833	9,334959	13,757318	0,043418	-0,049772	-0,020179	-1,730796	-3,270591	1,406863	0,043418	-0,049772	-0,020179	-1,730796	-3,270591	1,406863
11:22:47,71	0,603969	3,272979	-0,124022	-0,946005	-0,079008	-0,649022	0,043418	-0,049772	-0,020179	2,176328	0,137757	1,406863	-0,608985	-2,910292	-1,210929	-15,991190	9,336828	13,781415	0,043418	-0,049772	-0,020179	-1,730796	-3,270591	1,406863	0,043418	-0,049772	-0,020179	-1,730796	-3,270591	1,406863
11:22:47,76	0,603969	3,272979	-0,124022	-0,946005	-0,079008	-0,649022	0,044927	-0,056130	-0,019743	2,512350	0,221879	1,430960	-0,609654	-2,908508	-1,212538	-16,028396	9,345768	13,744450	0,044927	-0,056130	-0,019743	-1,893825	-3,304879	1,430960	0,044927	-0,056130	-0,019743	-1,893825	-3,304879	1,430960
11:22:47,81	0,603969	3,272979	-0,124022	-0,946005	-0,079008	-0,649022	0,043716	-0,054658	-0,021351	2,424958	0,122213	1,393996	-0,610187	-2,905769	-1,212907	-15,981754	9,315816	13,758086	0,043716	-0,054658	-0,021351	-1,865685	-3,309476	1,393996	0,043716	-0,054658	-0,021351	-1,865685	-3,309476	1,393996
11:22:47,86	0,603969	3,272979	-0,124022	-0,946005	-0,079008	-0,649022	0,037754	-0,056684	-0,022103	2,538081	-0,157651	1,424382	-0,604918	-2,904357	-1,213290	-15,998395	9,337389	13,774836	0,037754	-0,056684	-0,022103	-1,911644	-3,121307	1,424382	0,037754	-0,056684	-0,022103	-1,911644	-3,121307	1,424382
11:22:47,91	0,603969	3,272979	-0,124022	-0,946005	-0,079008	-0,649022	0,042868	-0,050886	-0,019763	2,240906	0,144151	1,420625	-0,612497	-2,905888	-1,210949	-15,965183	9,323213	13,771080	0,042868	-0,050886	-0,019763	-1,753663	-3,220991	1,420625	0,042868	-0,050886	-0,019763	-1,753663	-3,220991	1,420625
11:22:47,96	0,603969	3,272979	-0,124022	-0,946005	-0,079008	-0,649022	0,042868	-0,050886	-0,019763	2,240906	0,144151	1,420625	-0,607823	-2,906851	-1,212134	-15,992529	9,340995	13,749090	0,042868	-0,050886	-0,019763	-1,753663	-3,220991	1,420625	0,042868	-0,050886	-0,019763	-1,753663	-3,220991	1,420625
11:22:48,01	0,603969	3,272979	-0,124022	-0,946005	-0,079008	-0,649022	0,041366	-0,055416	-0,020947	2,478177	0,033457	1,398636	-0,606688	-2,907971	-1,210973	-16,026124	9,365018	13,754374	0,041366	-0,055416	-0,020947	-1,871973	-3,213752	1,398636	0,041366	-0,055416	-0,020947	-1,871973	-3,213752	1,398636
11:22:48,06	0,603969	3,272979	-0,124022	-0,946005	-0,079008	-0,649022	0,042144	-0,055089	-0,021685	2,423013	0,073602	1,461024	-0,608494	-2,907362	-1,212872	-16,011886	9,308081	13,811479	0,042144	-0,055089	-0,021685	-1,901502	-3,234675	1,461024	0,042144	-0,055089	-0,021685	-1,901502	-3,234675	1,461024
11:22:48,11	0,603969	3,272979	-0,124022	-0,946005	-0,079008	-0,649022	0,042144	-0,055089	-0,021685	2,423013	0,073602	1,461024	-0,607869	-2,905029	-1,211358	-16,001089	9,318237	13,762775	0,039810	-0,054465	-0,020171	-1,870754	-3,168573	1,412320	0,039810	-0,054465	-0,020171	-1,870754	-3,168573	1,412320
11:22:48,16	0,603969	3,272979	-0,124022	-0,946005	-0,079008	-0,649022	0,040964	-0,053698	-0,022118	2,351018	-0,005008	1,423114	-0,609110	-2,905644	-1,213304	-16,026659	9,317045	13,773568	0,040964	-0,053698	-0,022118	-1,864243	-3,220692	1,423114	0,040964	-0,053698	-0,022118	-1,864243	-3,220692	1,423114
11:22:48,21	0,603969	3,272979	-0,124022	-0,946005	-0,079008	-0,649022	0,040964	-0,053698	-0,022118	2,351018	-0,005008	1,423114	-0,615549	-2,906157	-1,212538	-16,017435	9,333160	13,762644	0,040964	-0,053698	-0,022118	-1,864243	-3,220692	1,423114	0,040964	-0,053698	-0,022118	-1,864243	-3,220692	1,423114
11:22:48,26	0,603969	3,272979	-0,124022	-0,946005	-0,079008	-0,649022	0,044627	-0,048377	-0,021351	2,092922	0,185412	1,412190	-0,611476	-2,905939	-1,212541	-16,027688	9,295192	13,757427	0,044627	-0,048377	-0,021351	-1,704684	-3,317838	1,412190	0,044627	-0,048377	-0,021351	-1,704684	-3,317838	1,412190
11:22:48,31	0,603969	3,272979	-0,124022	-0,946005	-0,079008	-0,649022	0,042402	-0,051796	-0,021355	2,232682	0,079801	1,406972	-0,609590	-2,908799	-1,211343	-15,989845	9,316632	13,756897	0,043936	-0,054859	-0,020157	-1,876967	-3,267361	1,406442	0,043936	-0,054859	-0,020157	-1,876967	-3,267361	1,406442
11:22:48,36	0,603969	3,272979	-0,124022	-0,946005	-0,079008	-0,649022	0,044581	-0,051758	-0,021331	2,259235	0,192817	1,421674	-0,612599	-2,907807	-1,212517	-16,013687	9,320058	13,772129	0,044581	-0,051758	-0,021331	-1,803739	-3,306822	1,421674	0,044581	-0,051758	-0,021331	-1,803739	-3,306822	1,421674
11:22:48,41	0,603969	3,272979	-0,124022	-0,946005	-0,079008	-0,649022	0,044581	-0,051758	-0,021331	2,259235	0,192817	1,421674	-0,607210	-2,903984	-1,211346	-15,968044	9,325252	13,762922	0,044581	-0,051758	-0,021331	-1,803739	-3,306822	1,421674	0,044581	-0,051758	-0,021331	-1,803739	-3,306822	1,421674
11:22:48,46	0,603969	3,272979	-0,124022	-0,946005	-0,079008	-0,649022	0,038576	-0,054513	-0,020160	2,429842	-0,082531	1,412467	-0,608390	-2,905390	-1,210964	-15,974352	9,324125	13,752615	0,038576	-0,054513	-0,020160	-1,849441	-3,110750	1,412467	0,038576	-0,054513	-0,020160	-1,849441	-3,110750	1,412467
11:22:48,51	0,603969	3,272979	-0,124022	-0,946005	-0,079008	-0,649022	0,040384	-0,054194	-0,019777	2,409116	0,006578	1,402160	-0,609653	-2,905830	-1,212154	-16,021868	9,348876	13,749492	0,040384	-0,054194	-0,019777	-1,845114	-3,163557	1,402160	0,040384	-0,054194	-0,019777	-1,845114	-3,163557	1,402160
11:22:48,56	0,603969	3,272979	-0,124022	-0,946005	-0,079008	-0,649022	0,041396	-0,053320	-0,020968	2,361365	0,005702	1,399037	-0,610151	-2,903616	-1,212510	-15,966430	9,338425	13,773272	0,041396	-0,053320	-0,020968	-1,824286	-3,243912	1,399037	0,041396	-0,053320	-0,020968	-1,824286	-3,243912	1,399037
11:22:48,61	0,603969	3,272979	-0,124022	-0,946005	-0,079008	-0,649022	0,045692	-0,052407	-0,024449	2,290049	0,258529	1,398892	-0,612591	-2,909094	-1,215636	-16,008267	9,313521	13,749346	0,045692	-0,052407	-0,024449	-1,823898	-3,328290	1,398892	0,045692	-0,052407	-0,024449	-1,823898	-3,328290	1,398892
11:22:48,66	0,603969	3,272979	-0,124022	-0,946005	-0,079008	-0,649022	0,045692	-0,052407	-0,024449	2,290049	0,258529	1,398892	-0,609654	-2,911321	-1,212895	-16,024180	9,323251	13,767711	0,046152	-0,056065	-0,021708	-1,920362	-3,359123	1,417257	0,046152	-0,056065	-0,021708	-1,920362	-3,359123	1,417257
11:22:48,71	0,603969	3,272979	-0,124022	-0,946005	-0,079008	-0,649022	0,040202	-0,053373	-0,022510	2,375341	-0,024937	1,399707	-0,612542	-2,909826	-1,211747	-16,000121	9,326625	13,742371	0,040202	-0,053373	-0,022510	-1,814436	-3,180796	1,399707	0,040202	-0,053373	-0,022510	-1,814436	-3,180796	1,399707
11:22:48,76	0,603969	3,272979	-0,124022	-0,946005	-0,079008	-0,649022	0,040202	-0,053373	-0,022510	2,375341	-0,024937	1,399707	-0,611999	-2,908128	-1,214461	-16,003852	9,310877	13,763282	0,040202	-0,053373	-0,022510	-1,814436	-3,180796	1,399707	0,040202	-0,053373	-0,022510	-1,814436	-3,180796	1,399707
