# Supplementary material for: Characterization of interfragmentary motion associated with common osteosynthesis devices for rat fracture healing studies
Source: PLoS One. 2017 Apr 28;12(4):e0176735. doi: 10.1371/journal.pone.0176735 (PMC5409164; doi:10.1371/journal.pone.0176735)
Supplement: S1 Dataset — (ZIP) [file pone.0176735.s001.zip › S1_Dataset/UlmExFix/Specimen06/ULM-Fix-EX_06U.txt]

%Tester: Sukopp Matthias
%Projekt: 
%Zeit: 13.03.2015 11:02:56
%Dateipfad: D:\Messungen\Fixator\Measurements\Fixator_20150313.txt
%Kommentar: Ulm-Fix-Ex_06-U
%VI Version: D:\LVProjekte\Fixator\HauptVI\Fixator_v0.12.vi
%Virtueller Drehpunkt: 	0,0000	0,0000	0,0000
%Sensor zu Hexapod (Mitte): 	0,000000	0,000000	-26,500000
%Sensor zu Hexapod Trans (Mitte): 	-0,500000	-0,866025	0,000000	-0,866025	0,500000	0,000000	0,000000	0,000000	1,000000
%Hexapod zu Labor (Mitte): 	0,453954	3,393040	-0,127991
%Hexapod zu Labor Trans (Mitte): 	0,999870	0,011374	-0,011419	-0,011326	0,999927	0,004249	0,011467	-0,004119	0,999926
%Labor zu CR (Mitte): 	0,000000	0,000000	78,500000
%Labor zu CR Trans (Mitte): 	1,000000	0,000000	0,000000	0,000000	1,000000	0,000000	0,000000	0,000000	1,000000
%Zentrum Sensormasse: 	0,000000	0,000000	2,000000
%Sensormasse: 	200,000000E-3
--------------------------------------------------
Time	X	Y	Z	U	V	W	Exp_ Fx	Exp_ Fy	Exp_ Fz	Exp_ Mx	Exp_ My	Exp_ Mz	Sen_ Fx	Sen_ Fy	Sen_ Fz	Sen_ Mx	Sen_ My	Sen_ Mz	Hex_ Fx	Hex_ Fy	Hex_ Fz	Hex_ Mx	Hex_ My	Hex_ Mz	Lab_ Fx	Lab_ Fy	Lab_ Fz	Lab_ Mx	Lab_ My	Lab_ Mz	Laser
11:02:56,58	0,453954	3,393040	-0,127991	-0,236017	-0,657003	-0,648987	0,005315	-0,088668	-0,034778	-0,185222	2,007879	-0,657794	-0,644600	-2,923874	-1,152053	-15,328812	3,720297	12,029323	0,005315	-0,088668	-0,034778	-7,145635	1,590639	-0,657794	0,005315	-0,088668	-0,034778	-7,145635	1,590639	-0,657794
11:02:56,63	0,453954	3,393040	-0,127991	-0,236017	-0,657003	-0,648987	0,005315	-0,088668	-0,034778	-0,185222	2,007879	-0,657794	-0,647039	-2,922928	-1,153239	-15,346838	3,672400	12,023569	0,005315	-0,088668	-0,034778	-7,145635	1,590639	-0,657794	0,005315	-0,088668	-0,034778	-7,145635	1,590639	-0,657794
11:02:56,68	0,453954	3,393040	-0,127991	-0,236017	-0,657003	-0,648987	0,007406	-0,084418	-0,035582	-0,426393	2,130339	-0,683100	-0,649325	-2,923560	-1,152856	-15,327015	3,695945	12,004018	0,007406	-0,084418	-0,035582	-7,053210	1,548962	-0,683100	0,007406	-0,084418	-0,035582	-7,053210	1,548962	-0,683100
11:02:56,73	0,453954	3,393040	-0,127991	-0,236017	-0,657003	-0,648987	0,007406	-0,084418	-0,035582	-0,426393	2,130339	-0,683100	-0,642245	-2,920559	-1,152837	-15,313703	3,703022	12,025146	0,001267	-0,089049	-0,035563	-7,163157	1,719643	-0,661972	0,001267	-0,089049	-0,035563	-7,163157	1,719643	-0,661972
11:02:56,78	0,453954	3,393040	-0,127991	-0,236017	-0,657003	-0,648987	0,001267	-0,089049	-0,035563	-0,172777	1,819085	-0,661972	-0,649901	-2,925186	-1,151667	-15,328832	3,708479	12,027599	0,001267	-0,089049	-0,035563	-7,163157	1,719643	-0,661972	0,001267	-0,089049	-0,035563	-7,163157	1,719643	-0,661972
11:02:56,83	0,453954	3,393040	-0,127991	-0,236017	-0,657003	-0,648987	0,008477	-0,089666	-0,036205	-0,152842	2,165503	-0,667493	-0,645316	-2,927111	-1,153479	-15,344458	3,706757	12,019624	0,008477	-0,089666	-0,036205	-7,191647	1,500075	-0,667493	0,008477	-0,089666	-0,036205	-7,191647	1,500075	-0,667493
11:02:56,88	0,453954	3,393040	-0,127991	-0,236017	-0,657003	-0,648987	-0,000645	-0,089293	-0,036739	-0,150214	1,708750	-0,665176	-0,641078	-2,919025	-1,154013	-15,318226	3,717076	12,021942	-0,000645	-0,089293	-0,036739	-7,159696	1,759350	-0,665176	-0,000645	-0,089293	-0,036739	-7,159696	1,759350	-0,665176
11:02:56,93	0,453954	3,393040	-0,127991	-0,236017	-0,657003	-0,648987	-0,000645	-0,089293	-0,036739	-0,150214	1,708750	-0,665176	-0,645324	-2,923673	-1,150168	-15,395620	3,709977	11,994521	-0,000645	-0,089293	-0,036739	-7,159696	1,759350	-0,665176	-0,000645	-0,089293	-0,036739	-7,159696	1,759350	-0,665176
11:02:56,98	0,453954	3,393040	-0,127991	-0,236017	-0,657003	-0,648987	0,005503	-0,087940	-0,032894	-0,265410	1,964935	-0,692596	-0,647420	-2,924344	-1,151274	-15,279761	3,730247	12,003881	0,005503	-0,087940	-0,032894	-7,168689	1,532970	-0,692596	0,005503	-0,087940	-0,032894	-7,168689	1,532970	-0,692596
11:02:57,03	0,453954	3,393040	-0,127991	-0,236017	-0,657003	-0,648987	0,007132	-0,086460	-0,033999	-0,266877	2,139880	-0,683237	-0,643980	-2,920183	-1,152853	-15,306297	3,720621	12,006018	0,007132	-0,086460	-0,033999	-7,053989	1,579985	-0,683237	0,007132	-0,086460	-0,033999	-7,053989	1,579985	-0,683237
11:02:57,08	0,453954	3,393040	-0,127991	-0,236017	-0,657003	-0,648987	0,000667	-0,087937	-0,034032	-0,237327	1,745074	-0,661943	-0,642908	-2,919483	-1,151307	-15,354139	3,718634	12,025175	0,000667	-0,087937	-0,034032	-7,140371	1,692711	-0,661943	0,000667	-0,087937	-0,034032	-7,140371	1,692711	-0,661943
11:02:57,13	0,453954	3,393040	-0,127991	-0,236017	-0,657003	-0,648987	0,009981	-0,086509	-0,030536	-0,355152	2,236327	-0,686718	-0,648802	-2,926836	-1,147810	-15,369931	3,677421	12,000400	0,009981	-0,086509	-0,030536	-7,146127	1,452823	-0,686718	0,009981	-0,086509	-0,030536	-7,146127	1,452823	-0,686718
11:02:57,18	0,453954	3,393040	-0,127991	-0,236017	-0,657003	-0,648987	0,007258	-0,083627	-0,037888	-0,458613	2,113334	-0,642531	-0,649936	-2,923036	-1,155163	-15,330600	3,708292	12,044587	0,007258	-0,083627	-0,037888	-7,023355	1,543620	-0,642531	0,007258	-0,083627	-0,037888	-7,023355	1,543620	-0,642531
11:02:57,23	0,453954	3,393040	-0,127991	-0,236017	-0,657003	-0,648987	0,007258	-0,083627	-0,037888	-0,458613	2,113334	-0,642531	-0,645799	-2,921825	-1,152539	-15,334460	3,716764	12,003819	0,007258	-0,083627	-0,037888	-7,023355	1,543620	-0,642531	0,007258	-0,083627	-0,037888	-7,023355	1,543620	-0,642531
11:02:57,28	0,453954	3,393040	-0,127991	-0,236017	-0,657003	-0,648987	0,004141	-0,086604	-0,035264	-0,298407	1,943688	-0,683298	-0,644002	-2,919928	-1,152838	-15,322418	3,749851	12,036216	0,004141	-0,086604	-0,035264	-7,096836	1,618633	-0,683298	0,004141	-0,086604	-0,035264	-7,096836	1,618633	-0,683298
11:02:57,33	0,453954	3,393040	-0,127991	-0,236017	-0,657003	-0,648987	0,005067	-0,079414	-0,033668	-0,645219	1,928079	-0,660603	-0,652489	-2,919032	-1,150943	-15,376121	3,772099	12,026514	0,005067	-0,079414	-0,033668	-6,879198	1,530355	-0,660603	0,005067	-0,079414	-0,033668	-6,879198	1,530355	-0,660603
11:02:57,38	0,453954	3,393040	-0,127991	-0,236017	-0,657003	-0,648987	0,004831	-0,086415	-0,034614	-0,330767	1,990148	-0,680591	-0,646309	-2,922328	-1,151888	-15,336561	3,691990	12,006527	0,004831	-0,086415	-0,034614	-7,114318	1,610910	-0,680591	0,004831	-0,086415	-0,034614	-7,114318	1,610910	-0,680591
11:02:57,43	0,453954	3,393040	-0,127991	-0,236017	-0,657003	-0,648987	0,004831	-0,086415	-0,034614	-0,330767	1,990148	-0,680591	-0,646976	-2,924368	-1,153631	-15,348168	3,747044	12,011475	0,004831	-0,086415	-0,034614	-7,114318	1,610910	-0,680591	0,004831	-0,086415	-0,034614	-7,114318	1,610910	-0,680591
11:02:57,48	0,453954	3,393040	-0,127991	-0,236017	-0,657003	-0,648987	0,006931	-0,086856	-0,036357	-0,265927	2,061776	-0,675643	-0,652250	-2,923223	-1,152452	-15,319856	3,712425	12,027996	0,008576	-0,081717	-0,035177	-6,963785	1,515906	-0,659121	0,008576	-0,081717	-0,035177	-6,963785	1,515906	-0,659121
11:02:57,53	0,453954	3,393040	-0,127991	-0,236017	-0,657003	-0,648987	0,008336	-0,085591	-0,037521	-0,359822	2,148158	-0,671454	-0,648775	-2,924952	-1,154795	-15,350651	3,716061	12,015664	0,008336	-0,085591	-0,037521	-7,078679	1,493796	-0,671454	0,008336	-0,085591	-0,037521	-7,078679	1,493796	-0,671454
11:02:57,58	0,453954	3,393040	-0,127991	-0,236017	-0,657003	-0,648987	0,008336	-0,085591	-0,037521	-0,359822	2,148158	-0,671454	-0,646971	-2,920635	-1,154800	-15,319629	3,707871	12,011193	0,008336	-0,085591	-0,037521	-7,078679	1,493796	-0,671454	0,008336	-0,085591	-0,037521	-7,078679	1,493796	-0,671454
11:02:57,63	0,453954	3,393040	-0,127991	-0,236017	-0,657003	-0,648987	0,003696	-0,084995	-0,037526	-0,382377	1,937832	-0,675925	-0,646999	-2,924912	-1,152061	-15,338874	3,682268	12,022800	0,003696	-0,084995	-0,037526	-7,054475	1,647720	-0,675925	0,003696	-0,084995	-0,037526	-7,054475	1,647720	-0,675925
11:02:57,68	0,453954	3,393040	-0,127991	-0,236017	-0,657003	-0,648987	0,007413	-0,087109	-0,034786	-0,304244	2,127281	-0,664318	-0,643965	-2,923521	-1,150872	-15,310228	3,727403	12,038493	0,007413	-0,087109	-0,034786	-7,142291	1,545339	-0,664318	0,007413	-0,087109	-0,034786	-7,142291	1,545339	-0,664318
11:02:57,73	0,453954	3,393040	-0,127991	-0,236017	-0,657003	-0,648987	0,004692	-0,089041	-0,033597	-0,150375	1,988015	-0,648624	-0,648253	-2,923928	-1,154823	-15,379955	3,713350	12,001602	0,004692	-0,089041	-0,033597	-7,140075	1,619694	-0,648624	0,004692	-0,089041	-0,033597	-7,140075	1,619694	-0,648624
11:02:57,79	0,453954	3,393040	-0,127991	-0,236017	-0,657003	-0,648987	0,005391	-0,086465	-0,033159	-0,330595	2,020841	-0,687743	-0,643331	-2,921264	-1,152434	-15,277204	3,711575	12,019662	0,005391	-0,086465	-0,033159	-7,118070	1,597669	-0,687743	0,005391	-0,086465	-0,033159	-7,118070	1,597669	-0,687743
11:02:57,84	0,453954	3,393040	-0,127991	-0,236017	-0,657003	-0,648987	0,005391	-0,086465	-0,033159	-0,330595	2,020841	-0,687743	-0,649379	-2,922126	-1,149786	-15,365752	3,721877	11,984201	0,005391	-0,086465	-0,033159	-7,118070	1,597669	-0,687743	0,005391	-0,086465	-0,033159	-7,118070	1,597669	-0,687743
11:02:57,89	0,453954	3,393040	-0,127991	-0,236017	-0,657003	-0,648987	0,006191	-0,083654	-0,032511	-0,463017	2,020621	-0,702916	-0,642819	-2,917264	-1,151396	-15,297030	3,688464	12,013119	0,006191	-0,083654	-0,032511	-7,029883	1,534659	-0,702916	0,006191	-0,083654	-0,032511	-7,029883	1,534659	-0,702916
11:02:57,94	0,453954	3,393040	-0,127991	-0,236017	-0,657003	-0,648987	-0,001300	-0,086905	-0,034122	-0,288570	1,707333	-0,673998	-0,621373	-3,016821	-1,158909	-19,596087	2,750983	12,432620	-0,001300	-0,086905	-0,034122	-7,110596	1,809379	-0,673998	-0,001300	-0,086905	-0,034122	-7,110596	1,809379	-0,673998
11:02:57,99	0,453954	3,393040	-0,127991	-0,236017	-0,657003	-0,648987	0,074196	-0,155256	-0,041635	0,304294	2,378791	-0,254498	-0,659496	-2,980538	-1,156215	-17,404103	5,110198	12,125488	0,074196	-0,155256	-0,041635	-11,883318	-3,445622	-0,254498	0,074196	-0,155256	-0,041635	-11,883318	-3,445622	-0,254498
11:02:58,04	0,453954	3,393040	-0,127991	-0,236017	-0,657003	-0,648987	0,061836	-0,104099	-0,038941	0,783230	2,454765	-0,561630	-0,699603	-2,992365	-1,166470	-17,753698	7,103655	11,903819	0,061836	-0,104099	-0,038941	-7,388510	-2,399372	-0,561630	0,061836	-0,104099	-0,038941	-7,388510	-2,399372	-0,561630
11:02:58,09	0,453951	3,392823	-0,127972	-0,186031	-0,656995	-0,649015	0,092131	-0,075279	-0,049196	0,836199	2,730623	-0,783298	-0,690991	-3,001467	-1,166743	-18,166036	6,762505	11,980608	0,092131	-0,075279	-0,049196	-5,073206	-4,501678	-0,783298	0,092131	-0,075279	-0,049196	-5,073206	-4,501678	-0,783298
11:02:58,14	0,453951	3,392823	-0,127972	-0,186031	-0,656995	-0,649015	0,085967	-0,083024	-0,048333	0,800858	2,189636	-0,688611	-0,692123	-3,002789	-1,165565	-18,155058	6,777626	11,984716	0,085967	-0,083024	-0,048333	-5,716497	-4,558810	-0,688611	0,085967	-0,083024	-0,048333	-5,716497	-4,558810	-0,688611
11:02:58,19	0,453951	3,392823	-0,127972	-0,186031	-0,656995	-0,649015	0,085967	-0,083024	-0,048333	0,800858	2,189636	-0,688611	-0,689689	-2,994492	-1,164046	-18,117381	6,818462	11,957294	0,085967	-0,083024	-0,048333	-5,716497	-4,558810	-0,688611	0,085967	-0,083024	-0,048333	-5,716497	-4,558810	-0,688611
11:02:58,24	0,453951	3,392823	-0,127972	-0,186031	-0,656995	-0,649015	0,089017	-0,084928	-0,046772	0,909126	2,396333	-0,729824	-0,694488	-2,991247	-1,165615	-18,142237	6,816720	11,982326	0,088606	-0,079150	-0,048340	-5,618541	-4,601277	-0,704792	0,088606	-0,079150	-0,048340	-5,618541	-4,601277	-0,704792
11:02:58,29	0,453951	3,392823	-0,127972	-0,186031	-0,656995	-0,649015	0,090153	-0,086936	-0,047505	1,004523	2,463016	-0,686257	-0,688518	-2,996480	-1,164780	-18,115262	6,806855	12,000860	0,090153	-0,086936	-0,047505	-5,819925	-4,613970	-0,686257	0,090153	-0,086936	-0,047505	-5,819925	-4,613970	-0,686257
11:02:58,34	0,453951	3,392823	-0,127972	-0,186031	-0,656995	-0,649015	0,090153	-0,086936	-0,047505	1,004523	2,463016	-0,686257	-0,691455	-2,991474	-1,165987	-18,103707	6,819698	11,973052	0,090153	-0,086936	-0,047505	-5,819925	-4,613970	-0,686257	0,090153	-0,086936	-0,047505	-5,819925	-4,613970	-0,686257
11:02:58,39	0,453951	3,392823	-0,127972	-0,186031	-0,656995	-0,649015	0,087286	-0,081889	-0,048713	0,759006	2,317541	-0,714065	-0,691322	-3,003426	-1,165226	-18,293420	6,668687	11,997022	0,087286	-0,081889	-0,048713	-5,669292	-4,534422	-0,714065	0,087286	-0,081889	-0,048713	-5,669292	-4,534422	-0,714065
11:02:58,44	0,453951	3,392823	-0,127972	-0,186031	-0,656995	-0,649015	0,097570	-0,087981	-0,047952	0,850148	2,763495	-0,690095	-0,614421	-3,023062	-1,166465	-19,230659	3,121873	12,451674	0,097570	-0,087981	-0,047952	-6,056363	-4,895726	-0,690095	0,097570	-0,087981	-0,047952	-6,056363	-4,895726	-0,690095
11:02:58,49	0,453951	3,392823	-0,127972	-0,186031	-0,656995	-0,649015	0,076125	-0,164397	-0,049191	1,283510	2,610112	-0,235443	-0,666121	-3,010449	-1,168880	-18,142025	6,075543	12,122512	0,076125	-0,164397	-0,049191	-11,621626	-3,365711	-0,235443	0,076125	-0,164397	-0,049191	-11,621626	-3,365711	-0,235443
11:02:58,54	0,453951	3,392823	-0,127972	-0,186031	-0,656995	-0,649015	0,091052	-0,113317	-0,051606	1,729630	2,852268	-0,564605	-0,678657	-2,974515	-1,172191	-16,166854	6,719643	11,914836	0,091052	-0,113317	-0,051606	-7,165743	-4,295328	-0,564605	0,091052	-0,113317	-0,051606	-7,165743	-4,295328	-0,564605
11:02:58,59	0,454002	3,392975	-0,127995	-0,136015	-0,657002	-0,649013	0,066200	-0,084494	-0,054916	1,776230	2,948443	-0,772281	-0,666401	-2,982111	-1,174123	-16,387450	6,392947	11,996018	0,066200	-0,084494	-0,054916	-4,856542	-2,248244	-0,772281	0,066200	-0,084494	-0,054916	-4,856542	-2,248244	-0,772281
11:02:58,64	0,454002	3,392975	-0,127995	-0,136015	-0,657002	-0,649013	0,066650	-0,098906	-0,056848	2,132417	2,944159	-0,691099	-0,666546	-2,977914	-1,168734	-16,441421	6,350697	11,982848	0,063088	-0,096681	-0,051459	-5,636312	-2,219098	-0,704270	0,063088	-0,096681	-0,051459	-5,636312	-2,219098	-0,704270
11:02:58,69	0,454002	3,392975	-0,127995	-0,136015	-0,657002	-0,649013	0,066455	-0,098754	-0,053365	2,085998	2,944983	-0,704023	-0,666434	-2,981866	-1,170639	-16,397210	6,354093	11,983095	0,066455	-0,098754	-0,053365	-5,666186	-2,271719	-0,704023	0,066455	-0,098754	-0,053365	-5,666186	-2,271719	-0,704023
11:02:58,74	0,454002	3,392975	-0,127995	-0,136015	-0,657002	-0,649013	0,066455	-0,098754	-0,053365	2,085998	2,944983	-0,704023	-0,670467	-2,974922	-1,171643	-16,419277	6,340516	12,001596	0,062458	-0,091789	-0,054369	-5,504419	-2,178126	-0,685521	0,062458	-0,091789	-0,054369	-5,504419	-2,178126	-0,685521
11:02:58,79	0,454002	3,392975	-0,127995	-0,136015	-0,657002	-0,649013	0,061231	-0,094987	-0,053804	1,889625	2,655035	-0,721853	-0,667085	-2,975459	-1,171078	-16,413332	6,362826	11,965265	0,061231	-0,094987	-0,053804	-5,566864	-2,151626	-0,721853	0,061231	-0,094987	-0,053804	-5,566864	-2,151626	-0,721853
11:02:58,84	0,454002	3,392975	-0,127995	-0,136015	-0,657002	-0,649013	0,061231	-0,094987	-0,053804	1,889625	2,655035	-0,721853	-0,667991	-2,979399	-1,172091	-16,411406	6,321663	12,017098	0,061231	-0,094987	-0,053804	-5,566864	-2,151626	-0,721853	0,061231	-0,094987	-0,053804	-5,566864	-2,151626	-0,721853
11:02:58,89	0,454002	3,392975	-0,127995	-0,136015	-0,657002	-0,649013	0,058311	-0,091913	-0,051873	1,743339	2,483969	-0,707312	-0,668287	-2,971392	-1,169148	-16,423159	6,384176	11,979806	0,058311	-0,091913	-0,051873	-5,471819	-2,093411	-0,707312	0,058311	-0,091913	-0,051873	-5,471819	-2,093411	-0,707312
11:02:58,94	0,454002	3,392975	-0,127995	-0,136015	-0,657002	-0,649013	0,064266	-0,093336	-0,053395	1,800059	2,812111	-0,698719	-0,670032	-2,977261	-1,170669	-16,415811	6,359970	11,988399	0,064266	-0,093336	-0,053395	-5,526824	-2,232760	-0,698719	0,064266	-0,093336	-0,053395	-5,526824	-2,232760	-0,698719
11:02:58,99	0,454002	3,392975	-0,127995	-0,136015	-0,657002	-0,649013	0,064266	-0,093336	-0,053395	1,800059	2,812111	-0,698719	-0,668286	-2,979140	-1,170664	-16,418534	6,322954	11,982416	0,064266	-0,093336	-0,053395	-5,526824	-2,232760	-0,698719	0,064266	-0,093336	-0,053395	-5,526824	-2,232760	-0,698719
11:02:59,04	0,454002	3,392975	-0,127995	-0,136015	-0,657002	-0,649013	0,064336	-0,091986	-0,052636	1,724535	2,802543	-0,708778	-0,671237	-2,976647	-1,169910	-16,429910	6,361986	11,978339	0,064336	-0,091986	-0,052636	-5,496343	-2,247839	-0,708778	0,064336	-0,091986	-0,052636	-5,496343	-2,247839	-0,708778
11:02:59,09	0,454002	3,392975	-0,127995	-0,136015	-0,657002	-0,649013	0,064336	-0,091986	-0,052636	1,724535	2,802543	-0,708778	-0,666977	-2,978791	-1,170606	-16,366375	6,366350	12,027119	0,064336	-0,091986	-0,052636	-5,496343	-2,247839	-0,708778	0,064336	-0,091986	-0,052636	-5,496343	-2,247839	-0,708778
11:02:59,14	0,454002	3,392975	-0,127995	-0,136015	-0,657002	-0,649013	0,064064	-0,096747	-0,053332	2,007654	2,841211	-0,659998	-0,669999	-2,976161	-1,169902	-16,393540	6,337183	11,967761	0,064064	-0,096747	-0,053332	-5,586962	-2,187775	-0,659998	0,064064	-0,096747	-0,053332	-5,586962	-2,187775	-0,659998
11:02:59,19	0,454002	3,392975	-0,127995	-0,136015	-0,657002	-0,649013	0,063297	-0,092814	-0,052627	1,764330	2,792388	-0,719356	-0,665833	-2,974754	-1,171447	-16,376195	6,363971	11,970310	0,063297	-0,092814	-0,052627	-5,521596	-2,176393	-0,719356	0,063297	-0,092814	-0,052627	-5,521596	-2,176393	-0,719356
11:02:59,24	0,454002	3,392975	-0,127995	-0,136015	-0,657002	-0,649013	0,063092	-0,096184	-0,054159	1,958503	2,808484	-0,723209	-0,666978	-2,977669	-1,171434	-16,360934	6,340214	11,963909	0,063092	-0,096184	-0,054159	-5,591977	-2,144255	-0,723209	0,063092	-0,096184	-0,054159	-5,591977	-2,144255	-0,723209
11:02:59,29	0,454002	3,392975	-0,127995	-0,136015	-0,657002	-0,649013	0,069906	-0,097986	-0,050655	1,993593	3,141746	-0,722624	-0,668825	-2,984471	-1,167930	-16,408472	6,299991	11,964493	0,069906	-0,097986	-0,050655	-5,698327	-2,345880	-0,722624	0,069906	-0,097986	-0,050655	-5,698327	-2,345880	-0,722624
11:02:59,34	0,454002	3,392975	-0,127995	-0,136015	-0,657002	-0,649013	0,069906	-0,097986	-0,050655	1,993593	3,141746	-0,722624	-0,664610	-2,979459	-1,169861	-16,369284	6,362249	11,978422	0,069906	-0,097986	-0,050655	-5,698327	-2,345880	-0,722624	0,069906	-0,097986	-0,050655	-5,698327	-2,345880	-0,722624
11:02:59,39	0,454002	3,392975	-0,127995	-0,136015	-0,657002	-0,649013	0,063458	-0,099130	-0,052586	2,126580	2,809267	-0,708695	-0,662274	-2,977099	-1,171413	-16,375905	6,387213	11,995524	0,063458	-0,099130	-0,052586	-5,655126	-2,172203	-0,708695	0,063458	-0,099130	-0,052586	-5,655126	-2,172203	-0,708695
11:02:59,44	0,454002	3,392975	-0,127995	-0,136015	-0,657002	-0,649013	0,060971	-0,093498	-0,053755	1,791112	2,691655	-0,670369	-0,668244	-2,974488	-1,171030	-16,380423	6,319478	12,016749	0,060971	-0,093498	-0,053755	-5,548491	-2,094546	-0,670369	0,060971	-0,093498	-0,053755	-5,548491	-2,094546	-0,670369
11:02:59,49	0,454002	3,392975	-0,127995	-0,136015	-0,657002	-0,649013	0,059366	-0,095961	-0,054955	1,947076	2,566365	-0,706196	-0,665309	-2,974330	-1,172230	-16,402704	6,364556	11,980922	0,059366	-0,095961	-0,054955	-5,585857	-2,093851	-0,706196	0,059366	-0,095961	-0,054955	-5,585857	-2,093851	-0,706196
11:02:59,54	0,454002	3,392975	-0,127995	-0,136015	-0,657002	-0,649013	0,059366	-0,095961	-0,054955	1,947076	2,566365	-0,706196	-0,662371	-2,972706	-1,172201	-16,389710	6,341577	12,014699	0,059366	-0,095961	-0,054955	-5,585857	-2,093851	-0,706196	0,059366	-0,095961	-0,054955	-5,585857	-2,093851	-0,706196
11:02:59,59	0,454002	3,392975	-0,127995	-0,136015	-0,657002	-0,649013	0,067310	-0,095745	-0,052588	1,897748	2,972760	-0,676138	-0,669468	-2,981102	-1,169862	-16,427563	6,334907	12,010979	0,067310	-0,095745	-0,052588	-5,618246	-2,311075	-0,676138	0,067310	-0,095745	-0,052588	-5,618246	-2,311075	-0,676138
11:02:59,64	0,454002	3,392975	-0,127995	-0,136015	-0,657002	-0,649013	0,064885	-0,099833	-0,052970	2,109011	2,873812	-0,690317	-0,664715	-2,981046	-1,170245	-16,404693	6,320212	11,996801	0,064885	-0,099833	-0,052970	-5,727856	-2,219659	-0,690317	0,064885	-0,099833	-0,052970	-5,727856	-2,219659	-0,690317
11:02:59,69	0,454002	3,392975	-0,127995	-0,136015	-0,657002	-0,649013	0,064885	-0,099833	-0,052970	2,109011	2,873812	-0,690317	-0,666521	-2,976832	-1,168744	-16,419236	6,321405	11,962472	0,064885	-0,099833	-0,052970	-5,727856	-2,219659	-0,690317	0,064885	-0,099833	-0,052970	-5,727856	-2,219659	-0,690317
11:02:59,74	0,454002	3,392975	-0,127995	-0,136015	-0,657002	-0,649013	0,065469	-0,094706	-0,051926	1,819157	2,920795	-0,703306	-0,669448	-2,978988	-1,169200	-16,401948	6,291778	11,983811	0,065469	-0,094706	-0,051926	-5,615245	-2,218552	-0,703306	0,065469	-0,094706	-0,051926	-5,615245	-2,218552	-0,703306
11:02:59,79	0,454002	3,392975	-0,127995	-0,136015	-0,657002	-0,649013	0,060309	-0,094512	-0,052631	1,856283	2,650565	-0,728528	-0,667035	-2,974423	-1,169906	-16,380002	6,333585	11,958589	0,060309	-0,094512	-0,052631	-5,562943	-2,083703	-0,728528	0,060309	-0,094512	-0,052631	-5,562943	-2,083703	-0,728528
11:02:59,84	0,454002	3,392975	-0,127995	-0,136015	-0,657002	-0,649013	0,061129	-0,096413	-0,054134	1,991688	2,695529	-0,683272	-0,665799	-2,976083	-1,171408	-16,359687	6,364095	12,003846	0,061129	-0,096413	-0,054134	-5,576726	-2,103087	-0,683272	0,061129	-0,096413	-0,054134	-5,576726	-2,103087	-0,683272
11:02:59,90	0,454002	3,392975	-0,127995	-0,136015	-0,657002	-0,649013	0,066054	-0,097836	-0,054542	2,019957	2,945715	-0,718776	-0,667068	-2,973937	-1,172614	-16,400987	6,378951	11,991043	0,066054	-0,097836	-0,054542	-5,660194	-2,239537	-0,718776	0,066054	-0,097836	-0,054542	-5,660194	-2,239537	-0,718776
11:02:59,95	0,454002	3,392975	-0,127995	-0,136015	-0,657002	-0,649013	0,066054	-0,097836	-0,054542	2,019957	2,945715	-0,718776	-0,666428	-2,978597	-1,172591	-16,376621	6,337625	11,979184	0,066054	-0,097836	-0,054542	-5,660194	-2,239537	-0,718776	0,066054	-0,097836	-0,054542	-5,660194	-2,239537	-0,718776
11:03:00,00	0,454002	3,392975	-0,127995	-0,136015	-0,657002	-0,649013	0,063621	-0,097125	-0,055316	1,997311	2,823671	-0,707934	-0,664849	-2,980194	-1,171062	-16,468928	6,333129	11,988785	0,063621	-0,097125	-0,055316	-5,626979	-2,170549	-0,707934	0,063621	-0,097125	-0,055316	-5,626979	-2,170549	-0,707934
11:03:00,05	0,454002	3,392975	-0,127995	-0,136015	-0,657002	-0,649013	0,084843	-0,174812	-0,057755	2,231060	3,128811	-0,233463	-0,609760	-3,035820	-1,175029	-18,971092	3,440747	12,453654	0,084843	-0,174812	-0,057755	-11,491704	-3,531388	-0,233463	0,084843	-0,174812	-0,057755	-11,491704	-3,531388	-0,233463
11:03:00,10	0,454002	3,392975	-0,127995	-0,136015	-0,657002	-0,649013	0,084843	-0,174812	-0,057755	2,231060	3,128811	-0,233463	-0,649469	-2,994750	-1,186162	-16,783290	5,773489	12,143665	0,084843	-0,174812	-0,057755	-11,491704	-3,531388	-0,233463	0,084843	-0,174812	-0,057755	-11,491704	-3,531388	-0,233463
11:03:00,15	0,454002	3,392975	-0,127995	-0,136015	-0,657002	-0,649013	0,069130	-0,119889	-0,068887	2,489159	3,040061	-0,543452	-0,660655	-2,990256	-1,185234	-16,105623	6,958841	11,983878	0,069130	-0,119889	-0,068887	-6,922121	-2,386676	-0,543452	0,069130	-0,119889	-0,068887	-6,922121	-2,386676	-0,543452
11:03:00,20	0,453957	3,392998	-0,127994	-0,085971	-0,657011	-0,648998	0,070831	-0,107954	-0,067959	3,233926	3,122700	-0,703239	-0,658195	-3,003867	-1,183569	-16,910388	6,938328	12,022801	0,070831	-0,107954	-0,067959	-5,240470	-2,437546	-0,703239	0,070831	-0,107954	-0,067959	-5,240470	-2,437546	-0,703239
11:03:00,25	0,453957	3,392998	-0,127994	-0,085971	-0,657011	-0,648998	0,081389	-0,116890	-0,066294	3,278450	2,985000	-0,664316	-0,664883	-3,009853	-1,186709	-17,005405	6,902809	12,017662	0,081389	-0,116890	-0,066294	-5,897421	-3,404009	-0,664316	0,081389	-0,116890	-0,066294	-5,897421	-3,404009	-0,664316
11:03:00,30	0,453957	3,392998	-0,127994	-0,085971	-0,657011	-0,648998	0,089916	-0,114091	-0,069435	3,054631	3,363907	-0,669455	-0,663744	-3,010743	-1,187516	-17,043775	6,949426	11,995879	0,089916	-0,114091	-0,069435	-5,901515	-3,694518	-0,669455	0,089916	-0,114091	-0,069435	-5,901515	-3,694518	-0,669455
11:03:00,35	0,453957	3,392998	-0,127994	-0,085971	-0,657011	-0,648998	0,090118	-0,115522	-0,070241	3,150239	3,317855	-0,691238	-0,665051	-3,009380	-1,183610	-17,076749	6,880247	12,049744	0,090118	-0,115522	-0,070241	-5,918256	-3,756399	-0,691238	0,090118	-0,115522	-0,070241	-5,918256	-3,756399	-0,691238
11:03:00,40	0,453957	3,392998	-0,127994	-0,085971	-0,657011	-0,648998	0,088151	-0,115121	-0,069825	3,164971	3,217791	-0,656433	-0,663109	-3,008838	-1,187099	-17,024047	6,979168	12,030684	0,088151	-0,115121	-0,069825	-5,871988	-3,702062	-0,656433	0,088151	-0,115121	-0,069825	-5,871988	-3,702062	-0,656433
11:03:00,45	0,453957	3,392998	-0,127994	-0,085971	-0,657011	-0,648998	0,084216	-0,111395	-0,067911	2,959394	2,988987	-0,647008	-0,664367	-3,003568	-1,185185	-17,050924	6,980989	12,040109	0,084216	-0,111395	-0,067911	-5,785128	-3,621973	-0,647008	0,084216	-0,111395	-0,067911	-5,785128	-3,621973	-0,647008
11:03:00,50	0,453957	3,392998	-0,127994	-0,085971	-0,657011	-0,648998	0,084216	-0,111395	-0,067911	2,959394	2,988987	-0,647008	-0,659404	-3,008247	-1,185348	-17,078405	6,778997	12,062043	0,084216	-0,111395	-0,067911	-5,785128	-3,621973	-0,647008	0,084216	-0,111395	-0,067911	-5,785128	-3,621973	-0,647008
11:03:00,55	0,453957	3,392998	-0,127994	-0,085971	-0,657011	-0,648998	0,085786	-0,118033	-0,068073	3,115913	3,147842	-0,625074	-0,601867	-3,054492	-1,184189	-19,145906	3,796086	12,535199	0,085786	-0,118033	-0,068073	-6,149713	-3,586391	-0,625074	0,085786	-0,118033	-0,068073	-6,149713	-3,586391	-0,625074
11:03:00,60	0,453957	3,392998	-0,127994	-0,085971	-0,657011	-0,648998	0,097067	-0,190984	-0,066915	3,292320	3,435407	-0,151918	-0,626248	-3,010243	-1,191690	-16,436120	5,829441	12,200265	0,097067	-0,190984	-0,066915	-11,699931	-4,184391	-0,151918	0,097067	-0,190984	-0,066915	-11,699931	-4,184391	-0,151918
11:03:00,65	0,453957	3,392998	-0,127994	-0,085971	-0,657011	-0,648998	0,070937	-0,147745	-0,074415	4,159720	3,406690	-0,486853	-0,648633	-2,998791	-1,194037	-15,846593	6,944074	12,063222	0,070937	-0,147745	-0,074415	-7,438268	-2,161871	-0,486853	0,070937	-0,147745	-0,074415	-7,438268	-2,161871	-0,486853
11:03:00,70	0,453985	3,392994	-0,128005	-0,035993	-0,656999	-0,649027	0,076676	-0,135332	-0,073441	4,384016	3,520577	-0,613137	-0,639867	-3,009007	-1,190715	-16,161047	6,674944	12,073981	0,076676	-0,135332	-0,073441	-6,239564	-2,498480	-0,613137	0,076676	-0,135332	-0,073441	-6,239564	-2,498480	-0,613137
11:03:00,75	0,453985	3,392994	-0,128005	-0,035993	-0,656999	-0,649027	0,072966	-0,131206	-0,074414	4,141028	3,324402	-0,571436	-0,641586	-3,003730	-1,191688	-16,178069	6,651961	12,115681	0,072966	-0,131206	-0,074414	-6,158629	-2,403413	-0,571436	0,072966	-0,131206	-0,074414	-6,158629	-2,403413	-0,571436
11:03:00,80	0,453985	3,392994	-0,128005	-0,035993	-0,656999	-0,649027	0,075830	-0,132166	-0,075585	4,186593	3,460234	-0,585575	-0,636200	-3,008085	-1,195149	-16,158912	6,696441	12,119300	0,075830	-0,132166	-0,075585	-6,188440	-2,492382	-0,585575	0,075830	-0,132166	-0,075585	-6,188440	-2,492382	-0,585575
11:03:00,85	0,453985	3,392994	-0,128005	-0,035993	-0,656999	-0,649027	0,067204	-0,132666	-0,074820	4,266303	2,998552	-0,577762	-0,637440	-2,999471	-1,192094	-16,176141	6,707799	12,109355	0,067204	-0,132666	-0,074820	-6,148015	-2,276981	-0,577762	0,067204	-0,132666	-0,074820	-6,148015	-2,276981	-0,577762
11:03:00,90	0,453985	3,392994	-0,128005	-0,035993	-0,656999	-0,649027	0,077039	-0,134939	-0,073998	4,324316	3,540293	-0,567785	-0,640389	-3,009125	-1,191273	-16,179963	6,640514	12,119333	0,077039	-0,134939	-0,073998	-6,268432	-2,507270	-0,567785	0,077039	-0,134939	-0,073998	-6,268432	-2,507270	-0,567785
11:03:00,95	0,453985	3,392994	-0,128005	-0,035993	-0,656999	-0,649027	0,077039	-0,134939	-0,073998	4,324316	3,540293	-0,567785	-0,637394	-3,005731	-1,192085	-16,164736	6,678909	12,078315	0,077039	-0,134939	-0,073998	-6,268432	-2,507270	-0,567785	0,077039	-0,134939	-0,073998	-6,268432	-2,507270	-0,567785
11:03:01,00	0,453985	3,392994	-0,128005	-0,035993	-0,656999	-0,649027	0,072603	-0,135837	-0,074810	4,411833	3,303590	-0,608802	-0,644637	-3,007350	-1,194038	-16,234281	6,655599	12,111896	0,072603	-0,135837	-0,074810	-6,251342	-2,395716	-0,608802	0,072603	-0,135837	-0,074810	-6,251342	-2,395716	-0,608802
11:03:01,05	0,453985	3,392994	-0,128005	-0,035993	-0,656999	-0,649027	0,080314	-0,138074	-0,074035	4,472621	3,636854	-0,600641	-0,639312	-3,013528	-1,191310	-16,251149	6,664643	12,086477	0,080314	-0,138074	-0,074035	-6,366196	-2,667759	-0,600641	0,080314	-0,138074	-0,074035	-6,366196	-2,667759	-0,600641
11:03:01,10	0,453985	3,392994	-0,128005	-0,035993	-0,656999	-0,649027	0,080314	-0,138074	-0,074035	4,472621	3,636854	-0,600641	-0,645079	-3,005005	-1,191293	-16,172583	6,680872	12,120363	0,080314	-0,138074	-0,074035	-6,366196	-2,667759	-0,600641	0,080314	-0,138074	-0,074035	-6,366196	-2,667759	-0,600641
11:03:01,15	0,453985	3,392994	-0,128005	-0,035993	-0,656999	-0,649027	0,074175	-0,129521	-0,073794	4,067481	3,362866	-0,596308	-0,643649	-3,003935	-1,191068	-16,192186	6,676336	12,090809	0,074175	-0,129521	-0,073794	-6,099938	-2,459869	-0,596308	0,074175	-0,129521	-0,073794	-6,099938	-2,459869	-0,596308
11:03:01,20	0,453985	3,392994	-0,128005	-0,035993	-0,656999	-0,649027	0,074175	-0,129521	-0,073794	4,067481	3,362866	-0,596308	-0,639197	-3,007609	-1,189739	-16,184453	6,667589	12,100363	0,074175	-0,129521	-0,073794	-6,099938	-2,459869	-0,596308	0,074175	-0,129521	-0,073794	-6,099938	-2,459869	-0,596308
11:03:01,25	0,453985	3,392994	-0,128005	-0,035993	-0,656999	-0,649027	0,075131	-0,135214	-0,072465	4,359784	3,423641	-0,586754	-0,641017	-3,004569	-1,190951	-16,204552	6,675273	12,072619	0,075131	-0,135214	-0,072465	-6,254499	-2,474129	-0,586754	0,075131	-0,135214	-0,072465	-6,254499	-2,474129	-0,586754
11:03:01,30	0,453985	3,392994	-0,128005	-0,035993	-0,656999	-0,649027	0,073408	-0,132118	-0,073677	4,195408	3,312789	-0,614498	-0,643309	-3,005780	-1,189406	-16,169833	6,630741	12,035404	0,073408	-0,132118	-0,073677	-6,175855	-2,449714	-0,614498	0,073408	-0,132118	-0,073677	-6,175855	-2,449714	-0,614498
11:03:01,35	0,453985	3,392994	-0,128005	-0,035993	-0,656999	-0,649027	0,073508	-0,133224	-0,075373	4,281378	3,374367	-0,587517	-0,640109	-3,005209	-1,192647	-16,141522	6,671758	12,099601	0,073508	-0,133224	-0,075373	-6,176687	-2,396039	-0,587517	0,073508	-0,133224	-0,075373	-6,176687	-2,396039	-0,587517
11:03:01,40	0,453985	3,392994	-0,128005	-0,035993	-0,656999	-0,649027	0,072503	-0,132555	-0,077660	4,230302	3,299554	-0,589803	-0,640186	-3,004004	-1,194934	-16,169190	6,668934	12,097314	0,072503	-0,132555	-0,077660	-6,175233	-2,391953	-0,589803	0,072503	-0,132555	-0,077660	-6,175233	-2,391953	-0,589803
11:03:01,45	0,453985	3,392994	-0,128005	-0,035993	-0,656999	-0,649027	0,075916	-0,132215	-0,071680	4,189079	3,457812	-0,558724	-0,642187	-3,006790	-1,188954	-16,197605	6,658122	12,128393	0,075916	-0,132215	-0,071680	-6,189809	-2,501592	-0,558724	0,075916	-0,132215	-0,071680	-6,189809	-2,501592	-0,558724
11:03:01,50	0,453985	3,392994	-0,128005	-0,035993	-0,656999	-0,649027	0,075916	-0,132215	-0,071680	4,189079	3,457812	-0,558724	-0,644496	-3,009460	-1,194812	-16,175739	6,649113	12,067662	0,075916	-0,132215	-0,071680	-6,189809	-2,501592	-0,558724	0,075916	-0,132215	-0,071680	-6,189809	-2,501592	-0,558724
11:03:01,55	0,453985	3,392994	-0,128005	-0,035993	-0,656999	-0,649027	0,076751	-0,136840	-0,076708	4,442624	3,523100	-0,565435	-0,638599	-3,009826	-1,193983	-16,172148	6,658500	12,121683	0,076751	-0,136840	-0,076708	-6,299309	-2,501868	-0,565435	0,076751	-0,136840	-0,076708	-6,299309	-2,501868	-0,565435
11:03:01,60	0,453985	3,392994	-0,128005	-0,035993	-0,656999	-0,649027	0,076751	-0,136840	-0,076708	4,442624	3,523100	-0,565435	-0,637633	-3,001675	-1,195091	-16,120877	6,676666	12,083816	0,076751	-0,136840	-0,076708	-6,299309	-2,501868	-0,565435	0,076751	-0,136840	-0,076708	-6,299309	-2,501868	-0,565435
11:03:01,65	0,453985	3,392994	-0,128005	-0,035993	-0,656999	-0,649027	0,069209	-0,133601	-0,077817	4,315587	3,166245	-0,603301	-0,642710	-3,003097	-1,191313	-16,158078	6,660414	12,091192	0,069209	-0,133601	-0,077817	-6,172119	-2,266691	-0,603301	0,069209	-0,133601	-0,077817	-6,172119	-2,266691	-0,603301
11:03:01,70	0,453985	3,392994	-0,128005	-0,035993	-0,656999	-0,649027	0,077217	-0,126265	-0,074405	3,906814	3,565461	-0,572713	-0,647990	-3,004941	-1,191680	-16,149390	6,661616	12,114404	0,077217	-0,126265	-0,074405	-6,005002	-2,496054	-0,572713	0,077217	-0,126265	-0,074405	-6,005002	-2,496054	-0,572713
11:03:01,75	0,453985	3,392994	-0,128005	-0,035993	-0,656999	-0,649027	0,075771	-0,134990	-0,074783	4,355214	3,502920	-0,596175	-0,639711	-3,008052	-1,192057	-16,141088	6,650700	12,090942	0,075771	-0,134990	-0,074783	-6,241518	-2,445089	-0,596175	0,075771	-0,134990	-0,074783	-6,241518	-2,445089	-0,596175
11:03:01,80	0,453985	3,392994	-0,128005	-0,035993	-0,656999	-0,649027	0,074767	-0,139190	-0,076800	4,503564	3,450287	-0,558436	-0,635572	-3,009282	-1,194074	-16,176488	6,590289	12,128681	0,074767	-0,139190	-0,076800	-6,422819	-2,418948	-0,558436	0,074767	-0,139190	-0,076800	-6,422819	-2,418948	-0,558436
11:03:01,85	0,453985	3,392994	-0,128005	-0,035993	-0,656999	-0,649027	0,071520	-0,133100	-0,076362	4,256113	3,239305	-0,580076	-0,639223	-3,003426	-1,193637	-16,178376	6,671310	12,107042	0,071520	-0,133100	-0,076362	-6,192214	-2,375051	-0,580076	0,071520	-0,133100	-0,076362	-6,192214	-2,375051	-0,580076
11:03:01,91	0,453985	3,392994	-0,128005	-0,035993	-0,656999	-0,649027	0,076636	-0,137654	-0,073426	4,458231	3,457361	-0,557982	-0,644014	-3,001866	-1,191348	-16,209007	6,646182	12,086393	0,076636	-0,137654	-0,073426	-6,347610	-2,558551	-0,557982	0,076636	-0,137654	-0,073426	-6,347610	-2,558551	-0,557982
11:03:01,96	0,453985	3,392994	-0,128005	-0,035993	-0,656999	-0,649027	0,076636	-0,137654	-0,073426	4,458231	3,457361	-0,557982	-0,642646	-3,009070	-1,192434	-16,140079	6,660736	12,105360	0,078120	-0,132957	-0,075160	-6,178445	-2,511487	-0,581757	0,078120	-0,132957	-0,075160	-6,178445	-2,511487	-0,581757
11:03:02,01	0,453985	3,392994	-0,128005	-0,035993	-0,656999	-0,649027	0,078120	-0,132957	-0,075160	4,258689	3,620934	-0,581757	-0,635782	-3,007439	-1,191283	-16,200369	6,570644	12,118357	0,078120	-0,132957	-0,075160	-6,178445	-2,511487	-0,581757	0,078120	-0,132957	-0,075160	-6,178445	-2,511487	-0,581757
11:03:02,06	0,453985	3,392994	-0,128005	-0,035993	-0,656999	-0,649027	0,073275	-0,138086	-0,074009	4,417244	3,361843	-0,568760	-0,588348	-3,060261	-1,184693	-18,491292	3,822283	12,568647	0,073275	-0,138086	-0,074009	-6,422536	-2,390269	-0,568760	0,073275	-0,138086	-0,074009	-6,422536	-2,390269	-0,568760
11:03:02,11	0,453985	3,392994	-0,128005	-0,035993	-0,656999	-0,649027	0,095304	-0,205576	-0,067418	4,401083	3,897503	-0,118470	-0,609354	-2,999040	-1,197917	-15,203312	5,857950	12,242907	0,095304	-0,205576	-0,067418	-11,736618	-3,583838	-0,118470	0,095304	-0,205576	-0,067418	-11,736618	-3,583838	-0,118470
11:03:02,16	0,453985	3,392994	-0,128005	-0,035993	-0,656999	-0,649027	0,052788	-0,156774	-0,080642	5,270310	3,516322	-0,444211	-0,625382	-2,982139	-1,196045	-14,184071	6,512965	12,086469	0,052788	-0,156774	-0,080642	-7,036438	-0,627530	-0,444211	0,052788	-0,156774	-0,080642	-7,036438	-0,627530	-0,444211
11:03:02,21	0,453942	3,393069	-0,128002	0,014005	-0,657016	-0,648998	0,049237	-0,144966	-0,083754	5,353247	3,735920	-0,545781	-0,617805	-2,990061	-1,201028	-14,504761	6,259430	12,141337	0,049237	-0,144966	-0,083754	-6,026551	-0,129220	-0,545781	0,049237	-0,144966	-0,083754	-6,026551	-0,129220	-0,545781
11:03:02,26	0,453942	3,393069	-0,128002	0,014005	-0,657016	-0,648998	0,046180	-0,148700	-0,078323	5,508908	3,636746	-0,584424	-0,613066	-2,987685	-1,195203	-14,487896	6,228561	12,128112	0,046180	-0,148700	-0,078323	-6,164047	0,011594	-0,584424	0,046180	-0,148700	-0,078323	-6,164047	0,011594	-0,584424
11:03:02,31	0,453942	3,393069	-0,128002	0,014005	-0,657016	-0,648998	0,049539	-0,140413	-0,078306	5,126107	3,757055	-0,525197	-0,621899	-2,988046	-1,195581	-14,495229	6,265012	12,161920	0,049539	-0,140413	-0,078306	-5,896304	-0,131742	-0,525197	0,049539	-0,140413	-0,078306	-5,896304	-0,131742	-0,525197
11:03:02,36	0,453942	3,393069	-0,128002	0,014005	-0,657016	-0,648998	0,042603	-0,143211	-0,080278	5,247746	3,441072	-0,562710	-0,616007	-2,983438	-1,197552	-14,468488	6,221993	12,124407	0,042603	-0,143211	-0,080278	-5,994350	0,096718	-0,562710	0,042603	-0,143211	-0,080278	-5,994350	0,096718	-0,562710
11:03:02,41	0,453942	3,393069	-0,128002	0,014005	-0,657016	-0,648998	0,042603	-0,143211	-0,080278	5,247746	3,441072	-0,562710	-0,615936	-2,985466	-1,196151	-14,495592	6,231944	12,098023	0,042603	-0,143211	-0,080278	-5,994350	0,096718	-0,562710	0,042603	-0,143211	-0,080278	-5,994350	0,096718	-0,562710
11:03:02,46	0,453942	3,393069	-0,128002	0,014005	-0,657016	-0,648998	0,047766	-0,148840	-0,080260	5,509375	3,675962	-0,558426	-0,613714	-2,990724	-1,197535	-14,513096	6,211864	12,128691	0,047766	-0,148840	-0,080260	-6,174593	-0,073658	-0,558426	0,047766	-0,148840	-0,080260	-6,174593	-0,073658	-0,558426
11:03:02,51	0,453942	3,393069	-0,128002	0,014005	-0,657016	-0,648998	0,047766	-0,148840	-0,080260	5,509375	3,675962	-0,558426	-0,618592	-2,993739	-1,195913	-14,850214	6,276607	12,157793	0,047766	-0,148840	-0,080260	-6,174593	-0,073658	-0,558426	0,047766	-0,148840	-0,080260	-6,174593	-0,073658	-0,558426
11:03:02,56	0,453942	3,393069	-0,128002	0,014005	-0,657016	-0,648998	0,052816	-0,146123	-0,078638	5,255602	3,614268	-0,529324	-0,573560	-3,058701	-1,206582	-17,664182	4,032856	12,571693	0,052816	-0,146123	-0,078638	-6,215083	-0,531822	-0,529324	0,052816	-0,146123	-0,078638	-6,215083	-0,531822	-0,529324
11:03:02,61	0,453942	3,393069	-0,128002	0,014005	-0,657016	-0,648998	0,086559	-0,217603	-0,089308	5,622434	4,053771	-0,115424	-0,601989	-3,011537	-1,202059	-15,178823	6,368226	12,236714	0,086559	-0,217603	-0,089308	-11,459431	-2,741081	-0,115424	0,086559	-0,217603	-0,089308	-11,459431	-2,741081	-0,115424
11:03:02,66	0,453942	3,393069	-0,128002	0,014005	-0,657016	-0,648998	0,059929	-0,169401	-0,084784	6,381067	3,653710	-0,450403	-0,631536	-3,009915	-1,208926	-14,993914	7,681997	12,110667	0,059929	-0,169401	-0,084784	-6,916894	-1,050690	-0,450403	0,059929	-0,169401	-0,084784	-6,916894	-1,050690	-0,450403
11:03:02,71	0,453940	3,392909	-0,127982	0,064022	-0,656998	-0,649028	0,084503	-0,158066	-0,091854	6,535323	3,993189	-0,577590	-0,626115	-3,027085	-1,208006	-15,610979	7,512922	12,136879	0,084503	-0,158066	-0,091854	-5,872854	-2,640274	-0,577590	0,084503	-0,158066	-0,091854	-5,872854	-2,640274	-0,577590
11:03:02,76	0,453940	3,392909	-0,127982	0,064022	-0,656998	-0,649028	0,083091	-0,155429	-0,093467	6,427770	3,839006	-0,517297	-0,625671	-3,024611	-1,210742	-15,674816	7,547445	12,169821	0,083091	-0,155429	-0,093467	-5,773406	-2,683646	-0,517297	0,083091	-0,155429	-0,093467	-5,773406	-2,683646	-0,517297
11:03:02,81	0,453940	3,392909	-0,127982	0,064022	-0,656998	-0,649028	0,082597	-0,154455	-0,090790	6,347071	3,830654	-0,568457	-0,629095	-3,030240	-1,210735	-15,625238	7,493786	12,122555	0,082597	-0,154455	-0,090790	-5,777676	-2,653199	-0,568457	0,082597	-0,154455	-0,090790	-5,777676	-2,653199	-0,568457
11:03:02,86	0,453940	3,392909	-0,127982	0,064022	-0,656998	-0,649028	0,089040	-0,156847	-0,092284	6,461075	4,181758	-0,530625	-0,627417	-3,030472	-1,209558	-15,666106	7,495709	12,156492	0,089040	-0,156847	-0,092284	-5,851442	-2,807880	-0,530625	0,089040	-0,156847	-0,092284	-5,851442	-2,807880	-0,530625
11:03:02,91	0,453940	3,392909	-0,127982	0,064022	-0,656998	-0,649028	0,082320	-0,158425	-0,092324	6,569490	3,823666	-0,566987	-0,622690	-3,025441	-1,209599	-15,660388	7,522875	12,120130	0,082320	-0,158425	-0,092324	-5,866860	-2,638421	-0,566987	0,082320	-0,158425	-0,092324	-5,866860	-2,638421	-0,566987
11:03:02,96	0,453940	3,392909	-0,127982	0,064022	-0,656998	-0,649028	0,083620	-0,151588	-0,092708	6,210396	3,853015	-0,513380	-0,625131	-3,029677	-1,209086	-15,655134	7,510439	12,174842	0,083620	-0,151588	-0,092708	-5,689255	-2,711180	-0,513380	0,083620	-0,151588	-0,092708	-5,689255	-2,711180	-0,513380
11:03:03,01	0,453940	3,392909	-0,127982	0,064022	-0,656998	-0,649028	0,080456	-0,155590	-0,092529	6,405016	3,726505	-0,554942	-0,624214	-3,022409	-1,209803	-15,669144	7,508246	12,132175	0,080456	-0,155590	-0,092529	-5,808776	-2,589312	-0,554942	0,080456	-0,155590	-0,092529	-5,808776	-2,589312	-0,554942
11:03:03,06	0,453940	3,392909	-0,127982	0,064022	-0,656998	-0,649028	0,080456	-0,155590	-0,092529	6,405016	3,726505	-0,554942	-0,629160	-3,028736	-1,206832	-15,663894	7,526341	12,175129	0,080456	-0,155590	-0,092529	-5,808776	-2,589312	-0,554942	0,080456	-0,155590	-0,092529	-5,808776	-2,589312	-0,554942
11:03:03,11	0,453940	3,392909	-0,127982	0,064022	-0,656998	-0,649028	0,080894	-0,156183	-0,087692	6,429196	3,736847	-0,579579	-0,623919	-3,023085	-1,204966	-15,683242	7,508682	12,107538	0,080894	-0,156183	-0,087692	-5,831170	-2,613342	-0,579579	0,080894	-0,156183	-0,087692	-5,831170	-2,613342	-0,579579
11:03:03,16	0,453940	3,392909	-0,127982	0,064022	-0,656998	-0,649028	0,084770	-0,158455	-0,089971	6,559737	3,939936	-0,539850	-0,623890	-3,027578	-1,207245	-15,675700	7,518664	12,147267	0,084770	-0,158455	-0,089971	-5,878952	-2,714513	-0,539850	0,084770	-0,158455	-0,089971	-5,878952	-2,714513	-0,539850
11:03:03,21	0,453940	3,392909	-0,127982	0,064022	-0,656998	-0,649028	0,084770	-0,158455	-0,089971	6,559737	3,939936	-0,539850	-0,626312	-3,024731	-1,209975	-15,696958	7,535528	12,169071	0,084770	-0,158455	-0,089971	-5,878952	-2,714513	-0,539850	0,084770	-0,158455	-0,089971	-5,878952	-2,714513	-0,539850
11:03:03,26	0,453940	3,392909	-0,127982	0,064022	-0,656998	-0,649028	0,083516	-0,154934	-0,092701	6,380621	3,847882	-0,518046	-0,626243	-3,025536	-1,208033	-15,672097	7,532338	12,148043	0,084179	-0,155396	-0,090758	-5,784253	-2,702566	-0,539074	0,084179	-0,155396	-0,090758	-5,784253	-2,702566	-0,539074
11:03:03,31	0,453940	3,392909	-0,127982	0,064022	-0,656998	-0,649028	0,085178	-0,156679	-0,093070	6,492177	3,962451	-0,527968	-0,629188	-3,032799	-1,209916	-15,671146	7,500569	12,190182	0,085178	-0,156679	-0,093070	-5,807132	-2,724018	-0,527968	0,085178	-0,156679	-0,093070	-5,807132	-2,724018	-0,527968
11:03:03,36	0,453940	3,392909	-0,127982	0,064022	-0,656998	-0,649028	0,083592	-0,158444	-0,089575	6,559143	3,877503	-0,525274	-0,623310	-3,026552	-1,206850	-15,676745	7,519243	12,161843	0,083592	-0,158444	-0,089575	-5,878681	-2,684499	-0,525274	0,083592	-0,158444	-0,089575	-5,878681	-2,684499	-0,525274
11:03:03,41	0,453940	3,392909	-0,127982	0,064022	-0,656998	-0,649028	0,088872	-0,151921	-0,090366	6,176317	4,171014	-0,532724	-0,631599	-3,027863	-1,207641	-15,682146	7,471948	12,154393	0,088872	-0,151921	-0,090366	-5,749496	-2,805440	-0,532724	0,088872	-0,151921	-0,090366	-5,749496	-2,805440	-0,532724
11:03:03,46	0,453940	3,392909	-0,127982	0,064022	-0,656998	-0,649028	0,091058	-0,151801	-0,092698	6,176020	4,264851	-0,531156	-0,632796	-3,029696	-1,209972	-15,696351	7,487010	12,155962	0,091058	-0,151801	-0,092698	-5,740375	-2,883200	-0,531156	0,091058	-0,151801	-0,092698	-5,740375	-2,883200	-0,531156
11:03:03,51	0,453940	3,392909	-0,127982	0,064022	-0,656998	-0,649028	0,091058	-0,151801	-0,092698	6,176020	4,264851	-0,531156	-0,633367	-3,028661	-1,208046	-15,697237	7,505837	12,140921	0,091058	-0,151801	-0,092698	-5,740375	-2,883200	-0,531156	0,091058	-0,151801	-0,092698	-5,740375	-2,883200	-0,531156
11:03:03,56	0,453940	3,392909	-0,127982	0,064022	-0,656998	-0,649028	0,090447	-0,150789	-0,090771	6,139255	4,222882	-0,546196	-0,631557	-3,026259	-1,205318	-15,680654	7,520560	12,149922	0,090447	-0,150789	-0,090771	-5,697694	-2,877183	-0,546196	0,090447	-0,150789	-0,090771	-5,697694	-2,877183	-0,546196
11:03:03,61	0,453940	3,392909	-0,127982	0,064022	-0,656998	-0,649028	0,087145	-0,159508	-0,091491	6,591814	4,100669	-0,521417	-0,624165	-3,030161	-1,208765	-15,654785	7,480382	12,165701	0,087145	-0,159508	-0,091491	-5,929560	-2,740186	-0,521417	0,087145	-0,159508	-0,091491	-5,929560	-2,740186	-0,521417
11:03:03,66	0,453940	3,392909	-0,127982	0,064022	-0,656998	-0,649028	0,081128	-0,153735	-0,090710	6,369483	3,780096	-0,485167	-0,629205	-3,032418	-1,208784	-15,674708	7,471326	12,149885	0,081128	-0,153735	-0,090710	-5,698718	-2,588465	-0,485167	0,081128	-0,153735	-0,090710	-5,698718	-2,588465	-0,485167
11:03:03,71	0,453940	3,392909	-0,127982	0,064022	-0,656998	-0,649028	0,089698	-0,155877	-0,092283	6,409435	4,222830	-0,531038	-0,628586	-3,030556	-1,209557	-15,660750	7,491264	12,156079	0,089698	-0,155877	-0,092283	-5,826893	-2,818454	-0,531038	0,089698	-0,155877	-0,092283	-5,826893	-2,818454	-0,531038
11:03:03,76	0,453940	3,392909	-0,127982	0,064022	-0,656998	-0,649028	0,082474	-0,155134	-0,089961	6,407739	3,840841	-0,520272	-0,625617	-3,023928	-1,207236	-15,647763	7,526404	12,166846	0,082474	-0,155134	-0,089961	-5,770285	-2,633331	-0,520272	0,082474	-0,155134	-0,089961	-5,770285	-2,633331	-0,520272
11:03:03,81	0,453940	3,392909	-0,127982	0,064022	-0,656998	-0,649028	0,082425	-0,155118	-0,093076	6,406912	3,851580	-0,533232	-0,625607	-3,023879	-1,210350	-15,636279	7,519805	12,153885	0,082425	-0,155118	-0,093076	-5,769824	-2,618809	-0,533232	0,082425	-0,155118	-0,093076	-5,769824	-2,618809	-0,533232
11:03:03,86	0,453940	3,392909	-0,127982	0,064022	-0,656998	-0,649028	0,082578	-0,154524	-0,091127	6,367624	3,865430	-0,525144	-0,626197	-3,023714	-1,208402	-15,635368	7,509530	12,161974	0,082578	-0,154524	-0,091127	-5,762547	-2,616920	-0,525144	0,082578	-0,154524	-0,091127	-5,762547	-2,616920	-0,525144
11:03:03,91	0,453940	3,392909	-0,127982	0,064022	-0,656998	-0,649028	0,089131	-0,157586	-0,091110	6,490701	4,195896	-0,526891	-0,626822	-3,030921	-1,208385	-15,662382	7,483399	12,160227	0,089131	-0,157586	-0,091110	-5,879823	-2,800925	-0,526891	0,089131	-0,157586	-0,091110	-5,879823	-2,800925	-0,526891
11:03:03,96	0,453940	3,392909	-0,127982	0,064022	-0,656998	-0,649028	0,077647	-0,154023	-0,092522	6,330842	3,617738	-0,549170	-0,632148	-3,023872	-1,208812	-15,664254	7,513255	12,161587	0,077647	-0,154023	-0,092522	-5,759958	-2,477514	-0,549170	0,077647	-0,154023	-0,092522	-5,759958	-2,477514	-0,549170
11:03:04,02	0,453940	3,392909	-0,127982	0,064022	-0,656998	-0,649028	0,090009	-0,156952	-0,091049	6,484568	4,228633	-0,575899	-0,626189	-3,025531	-1,209125	-15,668981	7,474047	12,158124	0,090009	-0,156952	-0,091049	-5,836162	-2,837081	-0,575899	0,090009	-0,156952	-0,091049	-5,836162	-2,837081	-0,575899
11:03:04,07	0,453940	3,392909	-0,127982	0,064022	-0,656998	-0,649028	0,090009	-0,156952	-0,091049	6,484568	4,228633	-0,575899	-0,628589	-3,031083	-1,209951	-15,668928	7,507496	12,151999	0,090009	-0,156952	-0,091049	-5,836162	-2,837081	-0,575899	0,090009	-0,156952	-0,091049	-5,836162	-2,837081	-0,575899
11:03:04,12	0,453940	3,392909	-0,127982	0,064022	-0,656998	-0,649028	0,090156	-0,156138	-0,092676	6,432975	4,231434	-0,535118	-0,621597	-3,026966	-1,207206	-15,632207	7,323223	12,170094	0,090156	-0,156138	-0,092676	-5,823841	-2,845782	-0,535118	0,090156	-0,156138	-0,092676	-5,823841	-2,845782	-0,535118
11:03:04,17	0,453940	3,392909	-0,127982	0,064022	-0,656998	-0,649028	0,083094	-0,160134	-0,089932	6,499573	3,988144	-0,517023	-0,549111	-3,058829	-1,211985	-16,889332	3,701970	12,617151	0,083094	-0,160134	-0,089932	-6,070976	-2,534699	-0,517023	0,083094	-0,160134	-0,089932	-6,070976	-2,534699	-0,517023
11:03:04,22	0,453940	3,392909	-0,127982	0,064022	-0,656998	-0,649028	0,074446	-0,238840	-0,094710	6,827623	4,260376	-0,069967	-0,592279	-3,040933	-1,209264	-15,472317	6,637426	12,296084	0,074446	-0,238840	-0,094710	-11,921342	-1,583604	-0,069967	0,074446	-0,238840	-0,094710	-11,921342	-1,583604	-0,069967
11:03:04,27	0,453940	3,392909	-0,127982	0,064022	-0,656998	-0,649028	0,080531	-0,192508	-0,091990	7,669052	4,336259	-0,391033	-0,603831	-3,006928	-1,212311	-14,038995	7,264731	12,155342	0,080531	-0,192508	-0,091990	-7,442861	-1,985424	-0,391033	0,080531	-0,192508	-0,091990	-7,442861	-1,985424	-0,391033
11:03:04,32	0,454018	3,392987	-0,127987	0,114021	-0,657020	-0,649000	0,068446	-0,174217	-0,098081	7,521032	4,322752	-0,485835	-0,602077	-3,021322	-1,215355	-14,538232	7,025521	12,201282	0,068446	-0,174217	-0,098081	-6,154991	-1,050289	-0,485835	0,068446	-0,174217	-0,098081	-6,154991	-1,050289	-0,485835
11:03:04,37	0,454018	3,392987	-0,127987	0,114021	-0,657020	-0,649000	0,065257	-0,176661	-0,095994	7,645455	4,151129	-0,461119	-0,598366	-3,019782	-1,213268	-14,544548	7,026100	12,225999	0,065257	-0,176661	-0,095994	-6,222410	-0,971521	-0,461119	0,065257	-0,176661	-0,095994	-6,222410	-0,971521	-0,461119
11:03:04,42	0,454018	3,392987	-0,127987	0,114021	-0,657020	-0,649000	0,065546	-0,171397	-0,092286	7,396349	4,136456	-0,495646	-0,604559	-3,021639	-1,213090	-14,536768	6,970390	12,199666	0,065546	-0,171397	-0,092286	-6,058299	-1,008922	-0,495646	0,065546	-0,171397	-0,092286	-6,058299	-1,008922	-0,495646
11:03:04,47	0,454018	3,392987	-0,127987	0,114021	-0,657020	-0,649000	0,065731	-0,174990	-0,093841	7,586268	4,196498	-0,455279	-0,600050	-3,019357	-1,211115	-14,512772	7,039730	12,231839	0,065731	-0,174990	-0,093841	-6,150442	-0,963388	-0,455279	0,065731	-0,174990	-0,093841	-6,150442	-0,963388	-0,455279
11:03:04,52	0,454018	3,392987	-0,127987	0,114021	-0,657020	-0,649000	0,070834	-0,172645	-0,095186	7,385248	4,428253	-0,488985	-0,604633	-3,022603	-1,212460	-14,581387	6,988045	12,198132	0,070834	-0,172645	-0,095186	-6,167362	-1,132185	-0,488985	0,070834	-0,172645	-0,095186	-6,167362	-1,132185	-0,488985
11:03:04,57	0,454018	3,392987	-0,127987	0,114021	-0,657020	-0,649000	0,070940	-0,179578	-0,097240	7,761702	4,451737	-0,467133	-0,598682	-3,026162	-1,214515	-14,557897	6,992879	12,219984	0,070940	-0,179578	-0,097240	-6,335159	-1,117092	-0,467133	0,070940	-0,179578	-0,097240	-6,335159	-1,117092	-0,467133
11:03:04,62	0,454018	3,392987	-0,127987	0,114021	-0,657020	-0,649000	0,070940	-0,179578	-0,097240	7,761702	4,451737	-0,467133	-0,598071	-3,021206	-1,210862	-14,692907	6,905945	12,233356	0,070940	-0,179578	-0,097240	-6,335159	-1,117092	-0,467133	0,070940	-0,179578	-0,097240	-6,335159	-1,117092	-0,467133
11:03:04,67	0,454018	3,392987	-0,127987	0,114021	-0,657020	-0,649000	0,066343	-0,177629	-0,093587	7,517558	4,139195	-0,453762	-0,550197	-3,082523	-1,214147	-17,068320	4,308542	12,648954	0,066343	-0,177629	-0,093587	-6,426301	-1,068705	-0,453762	0,066343	-0,177629	-0,093587	-6,426301	-1,068705	-0,453762
11:03:04,72	0,454018	3,392987	-0,127987	0,114021	-0,657020	-0,649000	0,095508	-0,249747	-0,096872	7,830584	4,897309	-0,038164	-0,609805	-3,075879	-1,206812	-16,361779	7,722323	12,320582	0,095508	-0,249747	-0,096872	-11,774556	-2,600042	-0,038164	0,095508	-0,249747	-0,096872	-11,774556	-2,600042	-0,038164
11:03:04,77	0,454018	3,392987	-0,127987	0,114021	-0,657020	-0,649000	0,119558	-0,194803	-0,089538	8,283176	5,052908	-0,366535	-0,619964	-3,056682	-1,219829	-15,308890	8,677141	12,163628	0,119558	-0,194803	-0,089538	-7,008844	-4,332380	-0,366535	0,119558	-0,194803	-0,089538	-7,008844	-4,332380	-0,366535
11:03:04,82	0,454017	3,392947	-0,127992	0,164030	-0,657011	-0,649002	0,108012	-0,176407	-0,102554	8,679921	4,886932	-0,523489	-0,622447	-3,069697	-1,221270	-16,295220	8,641778	12,245442	0,108012	-0,176407	-0,102554	-5,168008	-3,591991	-0,523489	0,108012	-0,176407	-0,102554	-5,168008	-3,591991	-0,523489
11:03:04,87	0,454017	3,392947	-0,127992	0,164030	-0,657011	-0,649002	0,123429	-0,182346	-0,106362	8,434953	4,819384	-0,479365	-0,622528	-3,073003	-1,223636	-16,338584	8,632128	12,207753	0,123429	-0,182346	-0,106362	-5,879238	-4,869776	-0,479365	0,123429	-0,182346	-0,106362	-5,879238	-4,869776	-0,479365
11:03:04,92	0,454017	3,392947	-0,127992	0,164030	-0,657011	-0,649002	0,117882	-0,186527	-0,105147	8,671634	4,595005	-0,450685	-0,621242	-3,070742	-1,221647	-16,294585	8,672227	12,251539	0,117882	-0,186527	-0,105147	-5,970721	-4,658753	-0,450685	0,117882	-0,186527	-0,105147	-5,970721	-4,658753	-0,450685
11:03:04,97	0,454017	3,392947	-0,127992	0,164030	-0,657011	-0,649002	0,123361	-0,186521	-0,107091	8,723511	4,808979	-0,452578	-0,618879	-3,075032	-1,224366	-16,308810	8,697482	12,234540	0,123361	-0,186521	-0,107091	-5,918377	-4,874878	-0,452578	0,123361	-0,186521	-0,107091	-5,918377	-4,874878	-0,452578
11:03:05,02	0,454017	3,392947	-0,127992	0,164030	-0,657011	-0,649002	0,125909	-0,180535	-0,107136	8,422424	4,940110	-0,496893	-0,625337	-3,074245	-1,224410	-16,304894	8,706962	12,190224	0,125909	-0,180535	-0,107136	-5,749587	-4,943740	-0,496893	0,125909	-0,180535	-0,107136	-5,749587	-4,943740	-0,496893
11:03:05,07	0,454017	3,392947	-0,127992	0,164030	-0,657011	-0,649002	0,126327	-0,184679	-0,104808	8,630965	4,990091	-0,450495	-0,617209	-3,068754	-1,223899	-16,335574	8,698185	12,258788	0,126327	-0,184679	-0,104808	-5,866310	-4,926595	-0,450495	0,126327	-0,184679	-0,104808	-5,866310	-4,926595	-0,450495
11:03:05,12	0,454017	3,392947	-0,127992	0,164030	-0,657011	-0,649002	0,117238	-0,178155	-0,105959	8,286296	4,489606	-0,433228	-0,623062	-3,065546	-1,223233	-16,310735	8,696043	12,253889	0,117238	-0,178155	-0,105959	-5,698898	-4,713550	-0,433228	0,117238	-0,178155	-0,105959	-5,698898	-4,713550	-0,433228
11:03:05,17	0,454017	3,392947	-0,127992	0,164030	-0,657011	-0,649002	0,120436	-0,189592	-0,104770	8,875099	4,660333	-0,467936	-0,614757	-3,074034	-1,222044	-16,309857	8,688701	12,219181	0,120436	-0,189592	-0,104770	-6,007898	-4,793866	-0,467936	0,120436	-0,189592	-0,104770	-6,007898	-4,793866	-0,467936
11:03:05,22	0,454017	3,392947	-0,127992	0,164030	-0,657011	-0,649002	0,120510	-0,179996	-0,103560	8,323389	4,676633	-0,443458	-0,623105	-3,069300	-1,220834	-16,325452	8,636852	12,243660	0,120510	-0,179996	-0,103560	-5,806295	-4,783425	-0,443458	0,120510	-0,179996	-0,103560	-5,806295	-4,783425	-0,443458
11:03:05,27	0,454017	3,392947	-0,127992	0,164030	-0,657011	-0,649002	0,120510	-0,179996	-0,103560	8,323389	4,676633	-0,443458	-0,622363	-3,070468	-1,223984	-16,276577	8,706593	12,239187	0,120510	-0,179996	-0,103560	-5,806295	-4,783425	-0,443458	0,120510	-0,179996	-0,103560	-5,806295	-4,783425	-0,443458
11:03:05,32	0,454017	3,392947	-0,127992	0,164030	-0,657011	-0,649002	0,122433	-0,182739	-0,101818	8,495269	4,680662	-0,473972	-0,620070	-3,074891	-1,223717	-16,308947	8,680620	12,238266	0,122433	-0,182739	-0,101818	-5,849722	-4,930354	-0,473972	0,122433	-0,182739	-0,101818	-5,849722	-4,930354	-0,473972
11:03:05,37	0,454017	3,392947	-0,127992	0,164030	-0,657011	-0,649002	0,122433	-0,182739	-0,101818	8,495269	4,680662	-0,473972	-0,623587	-3,076095	-1,223617	-16,307531	8,676476	12,198510	0,122433	-0,182739	-0,101818	-5,849722	-4,930354	-0,473972	0,122433	-0,182739	-0,101818	-5,849722	-4,930354	-0,473972
11:03:05,42	0,454017	3,392947	-0,127992	0,164030	-0,657011	-0,649002	0,123884	-0,179875	-0,106335	8,328590	4,821289	-0,430171	-0,624896	-3,072161	-1,223610	-16,346335	8,662191	12,256946	0,123884	-0,179875	-0,106335	-5,791581	-4,903572	-0,430171	0,123884	-0,179875	-0,106335	-5,791581	-4,903572	-0,430171
11:03:05,47	0,454017	3,392947	-0,127992	0,164030	-0,657011	-0,649002	0,126816	-0,183107	-0,107089	8,572681	4,972973	-0,447741	-0,623563	-3,076317	-1,224363	-16,309029	8,728426	12,239376	0,126816	-0,183107	-0,107089	-5,801221	-4,982094	-0,447741	0,126816	-0,183107	-0,107089	-5,801221	-4,982094	-0,447741
11:03:05,52	0,454017	3,392947	-0,127992	0,164030	-0,657011	-0,649002	0,127183	-0,181273	-0,104204	8,391016	4,983594	-0,451453	-0,625335	-3,075717	-1,221479	-16,359498	8,657915	12,235664	0,127183	-0,181273	-0,104204	-5,838920	-5,000266	-0,451453	0,127183	-0,181273	-0,104204	-5,838920	-5,000266	-0,451453
11:03:05,57	0,454017	3,392947	-0,127992	0,164030	-0,657011	-0,649002	0,121149	-0,183279	-0,102285	8,531149	4,693159	-0,491321	-0,620581	-3,071495	-1,219560	-16,321404	8,677273	12,195797	0,121149	-0,183279	-0,102285	-5,856273	-4,817065	-0,491321	0,121149	-0,183279	-0,102285	-5,856273	-4,817065	-0,491321
11:03:05,62	0,454017	3,392947	-0,127992	0,164030	-0,657011	-0,649002	0,121149	-0,183279	-0,102285	8,531149	4,693159	-0,491321	-0,619327	-3,068294	-1,223423	-16,305099	8,724241	12,234496	0,121149	-0,183279	-0,102285	-5,856273	-4,817065	-0,491321	0,121149	-0,183279	-0,102285	-5,856273	-4,817065	-0,491321
11:03:05,67	0,454017	3,392947	-0,127992	0,164030	-0,657011	-0,649002	0,117750	-0,182764	-0,106148	8,553176	4,507020	-0,452622	-0,622051	-3,069200	-1,222175	-16,325399	8,718791	12,182695	0,117750	-0,182764	-0,106148	-5,793785	-4,736341	-0,452622	0,117750	-0,182764	-0,106148	-5,793785	-4,736341	-0,452622
11:03:05,72	0,454017	3,392947	-0,127992	0,164030	-0,657011	-0,649002	0,119897	-0,180858	-0,104901	8,439224	4,603819	-0,504422	-0,620110	-3,074611	-1,222832	-16,329278	8,676828	12,223315	0,119897	-0,180858	-0,104901	-5,758161	-4,808097	-0,504422	0,119897	-0,180858	-0,104901	-5,758161	-4,808097	-0,504422
11:03:05,77	0,454017	3,392947	-0,127992	0,164030	-0,657011	-0,649002	0,123612	-0,185245	-0,105558	8,629021	4,814615	-0,463803	-0,622536	-3,069951	-1,222050	-16,347779	8,683998	12,271982	0,123612	-0,185245	-0,105558	-5,912674	-4,888920	-0,463803	0,123612	-0,185245	-0,105558	-5,912674	-4,888920	-0,463803
11:03:05,82	0,454017	3,392947	-0,127992	0,164030	-0,657011	-0,649002	0,124076	-0,185417	-0,108540	8,594706	4,848000	-0,418467	-0,620192	-3,075098	-1,225815	-16,342892	8,634694	12,268651	0,124076	-0,185417	-0,108540	-5,960547	-4,891929	-0,418467	0,124076	-0,185417	-0,108540	-5,960547	-4,891929	-0,418467
11:03:05,87	0,454017	3,392947	-0,127992	0,164030	-0,657011	-0,649002	0,120548	-0,178049	-0,106365	8,303720	4,633585	-0,461550	-0,624810	-3,068359	-1,223640	-16,323635	8,730021	12,225567	0,120548	-0,178049	-0,106365	-5,673094	-4,829436	-0,461550	0,120548	-0,178049	-0,106365	-5,673094	-4,829436	-0,461550
11:03:05,92	0,454017	3,392947	-0,127992	0,164030	-0,657011	-0,649002	0,120548	-0,178049	-0,106365	8,303720	4,633585	-0,461550	-0,620124	-3,070419	-1,224767	-16,321778	8,689560	12,254513	0,120548	-0,178049	-0,106365	-5,673094	-4,829436	-0,461550	0,120548	-0,178049	-0,106365	-5,673094	-4,829436	-0,461550
11:03:05,97	0,454017	3,392947	-0,127992	0,164030	-0,657011	-0,649002	0,119989	-0,183136	-0,107493	8,534171	4,626346	-0,432604	-0,622458	-3,074093	-1,219728	-16,332390	8,684213	12,226210	0,119989	-0,183136	-0,107493	-5,842031	-4,792779	-0,432604	0,119989	-0,183136	-0,107493	-5,842031	-4,792779	-0,432604
11:03:06,02	0,454017	3,392947	-0,127992	0,164030	-0,657011	-0,649002	0,120273	-0,179738	-0,105985	8,315845	4,594576	-0,443311	-0,623209	-3,068965	-1,223259	-16,382872	8,676791	12,243807	0,120273	-0,179738	-0,105985	-5,793576	-4,846822	-0,443311	0,120273	-0,179738	-0,105985	-5,793576	-4,846822	-0,443311
11:03:06,07	0,454017	3,392947	-0,127992	0,164030	-0,657011	-0,649002	0,122681	-0,184755	-0,104000	8,594952	4,803209	-0,470550	-0,620068	-3,073560	-1,221274	-16,301549	8,650843	12,216567	0,122681	-0,184755	-0,104000	-5,908354	-4,827241	-0,470550	0,122681	-0,184755	-0,104000	-5,908354	-4,827241	-0,470550
11:03:06,12	0,454017	3,392947	-0,127992	0,164030	-0,657011	-0,649002	0,122681	-0,184755	-0,104000	8,594952	4,803209	-0,470550	-0,620827	-3,069226	-1,224031	-16,355517	8,630506	12,228350	0,122681	-0,184755	-0,104000	-5,908354	-4,827241	-0,470550	0,122681	-0,184755	-0,104000	-5,908354	-4,827241	-0,470550
11:03:06,17	0,454017	3,392947	-0,127992	0,164030	-0,657011	-0,649002	0,124784	-0,183045	-0,104207	8,528922	4,832745	-0,453155	-0,622601	-3,074525	-1,221482	-16,359199	8,710600	12,233962	0,124784	-0,183045	-0,104207	-5,840095	-4,962767	-0,453155	0,124784	-0,183045	-0,104207	-5,840095	-4,962767	-0,453155
11:03:06,22	0,454017	3,392947	-0,127992	0,164030	-0,657011	-0,649002	0,124784	-0,183045	-0,104207	8,528922	4,832745	-0,453155	-0,617984	-3,067556	-1,225866	-16,344223	8,685126	12,241529	0,124784	-0,183045	-0,104207	-5,840095	-4,962767	-0,453155	0,124784	-0,183045	-0,104207	-5,840095	-4,962767	-0,453155
11:03:06,27	0,454017	3,392947	-0,127992	0,164030	-0,657011	-0,649002	0,116440	-0,183559	-0,108591	8,541070	4,424559	-0,445588	-0,621952	-3,071091	-1,221292	-16,352772	8,668421	12,241934	0,116440	-0,183559	-0,108591	-5,868285	-4,715942	-0,445588	0,116440	-0,183559	-0,108591	-5,868285	-4,715942	-0,445588
11:03:06,32	0,454017	3,392947	-0,127992	0,164030	-0,657011	-0,649002	0,118089	-0,183638	-0,105204	8,528584	4,498937	-0,460202	-0,618740	-3,069025	-1,222479	-16,362425	8,676425	12,226915	0,118089	-0,183638	-0,105204	-5,887036	-4,771075	-0,460202	0,118089	-0,183638	-0,105204	-5,887036	-4,771075	-0,460202
11:03:06,37	0,454017	3,392947	-0,127992	0,164030	-0,657011	-0,649002	0,118089	-0,183638	-0,105204	8,528584	4,498937	-0,460202	-0,618935	-3,072769	-1,223221	-16,315105	8,648722	12,222982	0,118089	-0,183638	-0,105204	-5,887036	-4,771075	-0,460202	0,118089	-0,183638	-0,105204	-5,887036	-4,771075	-0,460202
11:03:06,42	0,454017	3,392947	-0,127992	0,164030	-0,657011	-0,649002	0,120803	-0,179490	-0,104031	8,338403	4,645815	-0,454110	-0,623690	-3,069301	-1,221306	-16,344675	8,695686	12,233007	0,120803	-0,179490	-0,104031	-5,751538	-4,837260	-0,454110	0,120803	-0,179490	-0,104031	-5,751538	-4,837260	-0,454110
11:03:06,47	0,454017	3,392947	-0,127992	0,164030	-0,657011	-0,649002	0,120803	-0,179490	-0,104031	8,338403	4,645815	-0,454110	-0,624021	-3,071488	-1,223723	-16,317133	8,706191	12,263221	0,122863	-0,180296	-0,106448	-5,750042	-4,873241	-0,423897	0,122863	-0,180296	-0,106448	-5,750042	-4,873241	-0,423897
11:03:06,52	0,454017	3,392947	-0,127992	0,164030	-0,657011	-0,649002	0,123819	-0,184599	-0,104186	8,626833	4,835795	-0,461858	-0,620773	-3,074467	-1,221461	-16,304571	8,698800	12,225259	0,123819	-0,184599	-0,104186	-5,864185	-4,883997	-0,461858	0,123819	-0,184599	-0,104186	-5,864185	-4,883997	-0,461858
11:03:06,57	0,454017	3,392947	-0,127992	0,164030	-0,657011	-0,649002	0,118540	-0,182257	-0,105184	8,458674	4,557907	-0,449144	-0,618909	-3,074797	-1,220894	-16,318569	8,658604	12,207086	0,118540	-0,182257	-0,105184	-5,848528	-4,747498	-0,449144	0,118540	-0,182257	-0,105184	-5,848528	-4,747498	-0,449144
11:03:06,62	0,454017	3,392947	-0,127992	0,164030	-0,657011	-0,649002	0,123453	-0,183804	-0,108688	8,571638	4,800584	-0,485658	-0,621279	-3,073753	-1,225962	-16,325525	8,694914	12,201460	0,123453	-0,183804	-0,108688	-5,856953	-4,890513	-0,485658	0,123453	-0,183804	-0,108688	-5,856953	-4,890513	-0,485658
11:03:06,67	0,454017	3,392947	-0,127992	0,164030	-0,657011	-0,649002	0,123453	-0,183804	-0,108688	8,571638	4,800584	-0,485658	-0,620191	-3,075986	-1,220967	-16,360928	8,651085	12,260223	0,123453	-0,183804	-0,108688	-5,856953	-4,890513	-0,485658	0,123453	-0,183804	-0,108688	-5,856953	-4,890513	-0,485658
11:03:06,72	0,454017	3,392947	-0,127992	0,164030	-0,657011	-0,649002	0,124844	-0,185862	-0,103692	8,622997	4,864123	-0,426894	-0,619519	-3,066030	-1,224793	-16,307432	8,696363	12,235974	0,124844	-0,185862	-0,103692	-5,967150	-4,936096	-0,426894	0,124844	-0,185862	-0,103692	-5,967150	-4,936096	-0,426894
11:03:06,77	0,454017	3,392947	-0,127992	0,164030	-0,657011	-0,649002	0,115885	-0,181466	-0,107519	8,460360	4,421993	-0,451143	-0,620099	-3,068428	-1,221676	-16,318249	8,705720	12,238878	0,115885	-0,181466	-0,107519	-5,784693	-4,675018	-0,451143	0,115885	-0,181466	-0,107519	-5,784693	-4,675018	-0,451143
11:03:06,83	0,454017	3,392947	-0,127992	0,164030	-0,657011	-0,649002	0,119891	-0,184398	-0,104927	8,595887	4,637262	-0,458156	-0,616455	-3,069425	-1,222443	-16,324201	8,670609	12,244819	0,119891	-0,184398	-0,104927	-5,879365	-4,774153	-0,458156	0,119891	-0,184398	-0,104927	-5,879365	-4,774153	-0,458156
11:03:06,88	0,454017	3,392947	-0,127992	0,164030	-0,657011	-0,649002	0,119891	-0,184398	-0,104927	8,595887	4,637262	-0,458156	-0,618931	-3,072780	-1,223232	-16,315105	8,648698	12,208451	0,121437	-0,185350	-0,105958	-5,932750	-4,804934	-0,478666	0,121437	-0,185350	-0,105958	-5,932750	-4,804934	-0,478666
11:03:06,93	0,454017	3,392947	-0,127992	0,164030	-0,657011	-0,649002	0,121437	-0,185350	-0,105958	8,617244	4,727839	-0,478666	-0,618699	-3,072791	-1,224366	-16,288940	8,506300	12,233420	0,121437	-0,185350	-0,105958	-5,932750	-4,804934	-0,478666	0,121437	-0,185350	-0,105958	-5,932750	-4,804934	-0,478666
11:03:06,98	0,454017	3,392947	-0,127992	0,164030	-0,657011	-0,649002	0,121331	-0,185557	-0,107092	8,517761	4,816184	-0,453697	-0,562060	-3,140083	-1,221466	-19,246845	6,116571	12,737660	0,121331	-0,185557	-0,107092	-6,048469	-4,708266	-0,453697	0,121331	-0,185557	-0,107092	-6,048469	-4,708266	-0,453697
11:03:07,03	0,454017	3,392947	-0,127992	0,164030	-0,657011	-0,649002	0,151288	-0,268253	-0,104192	9,269428	5,007192	0,050542	-0,615934	-3,107627	-1,220731	-17,355946	9,100530	12,348577	0,151288	-0,268253	-0,104192	-11,788427	-6,868882	0,050542	0,151288	-0,268253	-0,104192	-11,788427	-6,868882	0,050542
11:03:07,08	0,454017	3,392947	-0,127992	0,164030	-0,657011	-0,649002	0,150117	-0,205369	-0,103456	9,529110	5,091887	-0,338540	-0,637690	-3,093090	-1,228431	-16,778129	9,966859	12,223272	0,150117	-0,205369	-0,103456	-6,592378	-6,692265	-0,338540	0,150117	-0,205369	-0,103456	-6,592378	-6,692265	-0,338540
11:03:07,13	0,453998	3,393083	-0,128004	0,214011	-0,657004	-0,649033	0,148406	-0,179260	-0,111157	9,210579	5,070165	-0,463846	-0,638280	-3,103017	-1,228575	-17,227486	9,743293	12,249120	0,148406	-0,179260	-0,111157	-4,861300	-6,579689	-0,463846	0,148406	-0,179260	-0,111157	-4,861300	-6,579689	-0,463846
11:03:07,18	0,453998	3,393083	-0,128004	0,214011	-0,657004	-0,649033	0,157298	-0,183712	-0,111301	9,023818	5,255189	-0,437997	-0,631194	-3,099159	-1,229319	-17,235714	9,712635	12,307806	0,157298	-0,183712	-0,111301	-5,397585	-7,092704	-0,437997	0,157298	-0,183712	-0,111301	-5,397585	-7,092704	-0,437997
11:03:07,23	0,453998	3,393083	-0,128004	0,214011	-0,657004	-0,649033	0,150413	-0,187920	-0,112045	9,211963	4,905395	-0,379311	-0,629989	-3,102855	-1,233608	-17,235808	9,730080	12,267030	0,153012	-0,190812	-0,116334	-5,601328	-6,979724	-0,420088	0,153012	-0,190812	-0,116334	-5,601328	-6,979724	-0,420088
11:03:07,28	0,453998	3,393083	-0,128004	0,214011	-0,657004	-0,649033	0,153012	-0,190812	-0,116334	9,377394	5,031714	-0,420088	-0,635834	-3,099592	-1,230878	-17,231037	9,769821	12,220037	0,153012	-0,190812	-0,116334	-5,601328	-6,979724	-0,420088	0,153012	-0,190812	-0,116334	-5,601328	-6,979724	-0,420088
11:03:07,33	0,453998	3,393083	-0,128004	0,214011	-0,657004	-0,649033	0,153109	-0,184117	-0,113604	9,066093	5,021002	-0,467080	-0,634684	-3,096995	-1,232079	-17,220242	9,744431	12,266457	0,150284	-0,183815	-0,114804	-5,395705	-6,901132	-0,420661	0,150284	-0,183815	-0,114804	-5,395705	-6,901132	-0,420661
11:03:07,38	0,453998	3,393083	-0,128004	0,214011	-0,657004	-0,649033	0,153384	-0,183603	-0,114785	9,012847	5,082442	-0,417358	-0,636418	-3,099573	-1,232059	-17,203474	9,723312	12,269759	0,153384	-0,183603	-0,114785	-5,399992	-6,958195	-0,417358	0,153384	-0,183603	-0,114785	-5,399992	-6,958195	-0,417358
11:03:07,43	0,453998	3,393083	-0,128004	0,214011	-0,657004	-0,649033	0,153384	-0,183603	-0,114785	9,012847	5,082442	-0,417358	-0,627291	-3,100767	-1,225177	-17,272571	9,473755	12,263322	0,153384	-0,183603	-0,114785	-5,399992	-6,958195	-0,417358	0,153384	-0,183603	-0,114785	-5,399992	-6,958195	-0,417358
11:03:07,48	0,453998	3,393083	-0,128004	0,214011	-0,657004	-0,649033	0,149854	-0,192104	-0,107903	9,204207	4,963844	-0,423796	-0,571566	-3,145786	-1,229639	-19,236990	6,755024	12,707197	0,149854	-0,192104	-0,107903	-5,875929	-6,799724	-0,423796	0,149854	-0,192104	-0,107903	-5,875929	-6,799724	-0,423796
11:03:07,53	0,453998	3,393083	-0,128004	0,214011	-0,657004	-0,649033	0,160980	-0,262872	-0,112365	9,547462	5,200485	0,020080	-0,629699	-3,135016	-1,236882	-18,105078	10,058507	12,395194	0,160980	-0,262872	-0,112365	-11,087988	-7,436411	0,020080	0,160980	-0,262872	-0,112365	-11,087988	-7,436411	0,020080
11:03:07,58	0,453998	3,393083	-0,128004	0,214011	-0,657004	-0,649033	0,180719	-0,207143	-0,119608	10,076408	5,555449	-0,291924	-0,627335	-3,087400	-1,227727	-16,072525	10,017438	12,224690	0,180719	-0,207143	-0,119608	-6,184314	-8,630979	-0,291924	0,180719	-0,207143	-0,119608	-6,184314	-8,630979	-0,291924
11:03:07,63	0,453926	3,393017	-0,127997	0,264033	-0,656993	-0,649008	0,138301	-0,185382	-0,110452	9,925539	5,130473	-0,462428	-0,625071	-3,106837	-1,232921	-16,654125	9,882880	12,275477	0,138301	-0,185382	-0,110452	-4,626934	-5,726118	-0,462428	0,138301	-0,185382	-0,110452	-4,626934	-5,726118	-0,462428
11:03:07,68	0,453926	3,393017	-0,127997	0,264033	-0,656993	-0,649008	0,154002	-0,197061	-0,115647	10,125537	5,510523	-0,411640	-0,619782	-3,097897	-1,232151	-16,631925	9,872424	12,293644	0,154002	-0,197061	-0,115647	-5,343769	-6,578595	-0,411640	0,154002	-0,197061	-0,115647	-5,343769	-6,578595	-0,411640
11:03:07,73	0,453926	3,393017	-0,127997	0,264033	-0,656993	-0,649008	0,150684	-0,193701	-0,112945	9,937439	5,317523	-0,393236	-0,626322	-3,102284	-1,230219	-16,678576	9,881534	12,293881	0,150684	-0,193701	-0,112945	-5,268127	-6,511189	-0,393236	0,150684	-0,193701	-0,112945	-5,268127	-6,511189	-0,393236
11:03:07,78	0,453926	3,393017	-0,127997	0,264033	-0,656993	-0,649008	0,146693	-0,197538	-0,115256	10,108584	5,167135	-0,387903	-0,621004	-3,100746	-1,232530	-16,643231	9,828414	12,299215	0,146693	-0,197538	-0,115256	-5,398113	-6,348246	-0,387903	0,146693	-0,197538	-0,115256	-5,398113	-6,348246	-0,387903
11:03:07,83	0,453926	3,393017	-0,127997	0,264033	-0,656993	-0,649008	0,146693	-0,197538	-0,115256	10,108584	5,167135	-0,387903	-0,618625	-3,108248	-1,233306	-16,672131	9,879837	12,271858	0,146693	-0,197538	-0,115256	-5,398113	-6,348246	-0,387903	0,146693	-0,197538	-0,115256	-5,398113	-6,348246	-0,387903
11:03:07,88	0,453926	3,393017	-0,127997	0,264033	-0,656993	-0,649008	0,146165	-0,199667	-0,117136	10,237257	5,088499	-0,375920	-0,618896	-3,101353	-1,234411	-16,678594	9,869555	12,311197	0,146165	-0,199667	-0,117136	-5,436593	-6,385458	-0,375920	0,146165	-0,199667	-0,117136	-5,436593	-6,385458	-0,375920
11:03:07,93	0,453926	3,393017	-0,127997	0,264033	-0,656993	-0,649008	0,146165	-0,199667	-0,117136	10,237257	5,088499	-0,375920	-0,622135	-3,108783	-1,236017	-16,663418	9,902145	12,283137	0,146165	-0,199667	-0,117136	-5,436593	-6,385458	-0,375920	0,146165	-0,199667	-0,117136	-5,436593	-6,385458	-0,375920
11:03:07,98	0,453926	3,393017	-0,127997	0,264033	-0,656993	-0,649008	0,154219	-0,200577	-0,118742	10,320413	5,504145	-0,403980	-0,621667	-3,104722	-1,234112	-16,701272	9,866901	12,277077	0,154219	-0,200577	-0,118742	-5,424909	-6,602035	-0,403980	0,154219	-0,200577	-0,118742	-5,424909	-6,602035	-0,403980
11:03:08,03	0,453926	3,393017	-0,127997	0,264033	-0,656993	-0,649008	0,150468	-0,198952	-0,116838	10,186454	5,293937	-0,410041	-0,620979	-3,106842	-1,232932	-16,677073	9,903302	12,267390	0,150468	-0,198952	-0,116838	-5,431291	-6,517797	-0,410041	0,150468	-0,198952	-0,116838	-5,431291	-6,517797	-0,410041
11:03:08,08	0,453926	3,393017	-0,127997	0,264033	-0,656993	-0,649008	0,151805	-0,197836	-0,115515	10,127237	5,386217	-0,386778	-0,623302	-3,105322	-1,232790	-16,682146	9,854486	12,300339	0,151805	-0,197836	-0,115515	-5,402907	-6,530448	-0,386778	0,151805	-0,197836	-0,115515	-5,402907	-6,530448	-0,386778
11:03:08,13	0,453926	3,393017	-0,127997	0,264033	-0,656993	-0,649008	0,147884	-0,196136	-0,119146	10,080633	5,161366	-0,368659	-0,626311	-3,103502	-1,234091	-16,667330	9,878261	12,300683	0,147884	-0,196136	-0,119146	-5,316056	-6,447494	-0,368659	0,147884	-0,196136	-0,119146	-5,316056	-6,447494	-0,368659
11:03:08,18	0,453926	3,393017	-0,127997	0,264033	-0,656993	-0,649008	0,147884	-0,196136	-0,119146	10,080633	5,161366	-0,368659	-0,623388	-3,108593	-1,235247	-16,679141	9,845830	12,285683	0,147884	-0,196136	-0,119146	-5,316056	-6,447494	-0,368659	0,147884	-0,196136	-0,119146	-5,316056	-6,447494	-0,368659
11:03:08,23	0,453926	3,393017	-0,127997	0,264033	-0,656993	-0,649008	0,148904	-0,198345	-0,115893	10,132194	5,213414	-0,430239	-0,621410	-3,103064	-1,233167	-16,711905	9,846835	12,256878	0,148904	-0,198345	-0,115893	-5,437898	-6,475518	-0,430239	0,148904	-0,198345	-0,115893	-5,437898	-6,475518	-0,430239
11:03:08,28	0,453926	3,393017	-0,127997	0,264033	-0,656993	-0,649008	0,148904	-0,198345	-0,115893	10,132194	5,213414	-0,430239	-0,620855	-3,105893	-1,232485	-16,699070	9,878622	12,277214	0,148904	-0,198345	-0,115893	-5,437898	-6,475518	-0,430239	0,148904	-0,198345	-0,115893	-5,437898	-6,475518	-0,430239
11:03:08,33	0,453926	3,393017	-0,127997	0,264033	-0,656993	-0,649008	0,145726	-0,196236	-0,114893	10,074215	5,046130	-0,385498	-0,621648	-3,099257	-1,232168	-16,687817	9,892625	12,301619	0,145726	-0,196236	-0,114893	-5,330306	-6,393336	-0,385498	0,145726	-0,196236	-0,114893	-5,330306	-6,393336	-0,385498
11:03:08,38	0,453926	3,393017	-0,127997	0,264033	-0,656993	-0,649008	0,150034	-0,201744	-0,116285	10,364824	5,323485	-0,369439	-0,619032	-3,105742	-1,233559	-16,639530	9,869569	12,317679	0,150034	-0,201744	-0,116285	-5,472099	-6,454149	-0,369439	0,150034	-0,201744	-0,116285	-5,472099	-6,454149	-0,369439
11:03:08,43	0,453926	3,393017	-0,127997	0,264033	-0,656993	-0,649008	0,150034	-0,201744	-0,116285	10,364824	5,323485	-0,369439	-0,617820	-3,103433	-1,233469	-16,659681	9,897613	12,246604	0,150034	-0,201744	-0,116285	-5,472099	-6,454149	-0,369439	0,150034	-0,201744	-0,116285	-5,472099	-6,454149	-0,369439
11:03:08,48	0,453926	3,393017	-0,127997	0,264033	-0,656993	-0,649008	0,147102	-0,197039	-0,116042	10,090108	5,150615	-0,381594	-0,621641	-3,100851	-1,233317	-16,672248	9,853765	12,305523	0,147102	-0,197039	-0,116042	-5,377457	-6,396899	-0,381594	0,147102	-0,197039	-0,116042	-5,377457	-6,396899	-0,381594
11:03:08,53	0,453926	3,393017	-0,127997	0,264033	-0,656993	-0,649008	0,152203	-0,199562	-0,117300	10,253905	5,406254	-0,411040	-0,622006	-3,106530	-1,234574	-16,664293	9,886791	12,276077	0,152203	-0,199562	-0,117300	-5,411748	-6,541703	-0,411040	0,152203	-0,199562	-0,117300	-5,411748	-6,541703	-0,411040
11:03:08,58	0,453926	3,393017	-0,127997	0,264033	-0,656993	-0,649008	0,148079	-0,192752	-0,117228	9,885734	5,138334	-0,364879	-0,625842	-3,099553	-1,234503	-16,717600	9,901388	12,322238	0,148079	-0,192752	-0,117228	-5,245277	-6,485876	-0,364879	0,148079	-0,192752	-0,117228	-5,245277	-6,485876	-0,364879
11:03:08,63	0,453926	3,393017	-0,127997	0,264033	-0,656993	-0,649008	0,146701	-0,199590	-0,116826	10,261957	5,115007	-0,403811	-0,619231	-3,101780	-1,234101	-16,665453	9,895081	12,283307	0,146701	-0,199590	-0,116826	-5,405891	-6,401054	-0,403811	0,146701	-0,199590	-0,116826	-5,405891	-6,401054	-0,403811
11:03:08,68	0,453926	3,393017	-0,127997	0,264033	-0,656993	-0,649008	0,152382	-0,196002	-0,114134	10,040909	5,388274	-0,426548	-0,625179	-3,104905	-1,231408	-16,701831	9,876322	12,260569	0,152382	-0,196002	-0,114134	-5,345225	-6,573715	-0,426548	0,152382	-0,196002	-0,114134	-5,345225	-6,573715	-0,426548
11:03:08,73	0,453926	3,393017	-0,127997	0,264033	-0,656993	-0,649008	0,148192	-0,190250	-0,115924	9,740205	5,143290	-0,423143	-0,628065	-3,098400	-1,233198	-16,726089	9,888471	12,263975	0,148192	-0,190250	-0,115924	-5,194408	-6,489751	-0,423143	0,148192	-0,190250	-0,115924	-5,194408	-6,489751	-0,423143
11:03:08,78	0,453926	3,393017	-0,127997	0,264033	-0,656993	-0,649008	0,148192	-0,190250	-0,115924	9,740205	5,143290	-0,423143	-0,623935	-3,105056	-1,233693	-16,651554	9,841822	12,289601	0,148192	-0,190250	-0,115924	-5,194408	-6,489751	-0,423143	0,148192	-0,190250	-0,115924	-5,194408	-6,489751	-0,423143
11:03:08,83	0,453926	3,393017	-0,127997	0,264033	-0,656993	-0,649008	0,150700	-0,197768	-0,114898	10,119334	5,331244	-0,421805	-0,622808	-3,104331	-1,232172	-16,682192	9,849485	12,265312	0,150700	-0,197768	-0,114898	-5,405452	-6,498719	-0,421805	0,150700	-0,197768	-0,114898	-5,405452	-6,498719	-0,421805
11:03:08,88	0,453926	3,393017	-0,127997	0,264033	-0,656993	-0,649008	0,146693	-0,198846	-0,115863	10,198347	5,108267	-0,400819	-0,619871	-3,101401	-1,233137	-16,683391	9,876659	12,286298	0,146693	-0,198846	-0,115863	-5,411097	-6,407166	-0,400819	0,146693	-0,198846	-0,115863	-5,411097	-6,407166	-0,400819
11:03:08,94	0,453926	3,393017	-0,127997	0,264033	-0,656993	-0,649008	0,146693	-0,198846	-0,115863	10,198347	5,108267	-0,400819	-0,623947	-3,104295	-1,233307	-16,659495	9,854774	12,294819	0,146693	-0,198846	-0,115863	-5,411097	-6,407166	-0,400819	0,146693	-0,198846	-0,115863	-5,411097	-6,407166	-0,400819
11:03:08,99	0,453926	3,393017	-0,127997	0,264033	-0,656993	-0,649008	0,149225	-0,198280	-0,116804	10,171527	5,244615	-0,371012	-0,621628	-3,103310	-1,234078	-16,678009	9,876605	12,316105	0,149225	-0,198280	-0,116804	-5,393437	-6,469573	-0,371012	0,149225	-0,198280	-0,116804	-5,393437	-6,469573	-0,371012
11:03:09,04	0,453926	3,393017	-0,127997	0,264033	-0,656993	-0,649008	0,149225	-0,198280	-0,116804	10,171527	5,244615	-0,371012	-0,623068	-3,102943	-1,230597	-16,817932	9,903614	12,298330	0,149225	-0,198280	-0,116804	-5,393437	-6,469573	-0,371012	0,149225	-0,198280	-0,116804	-5,393437	-6,469573	-0,371012
11:03:09,09	0,453926	3,393017	-0,127997	0,264033	-0,656993	-0,649008	0,149628	-0,196849	-0,113322	10,050552	5,130857	-0,388787	-0,586289	-3,185549	-1,240255	-20,461023	8,059693	12,757163	0,149628	-0,196849	-0,113322	-5,402091	-6,614918	-0,388787	0,149628	-0,196849	-0,113322	-5,402091	-6,614918	-0,388787
11:03:09,14	0,453926	3,393017	-0,127997	0,264033	-0,656993	-0,649008	0,173807	-0,227297	-0,115794	11,292065	5,587596	-0,195457	-0,608789	-3,139107	-1,233069	-17,682134	10,007915	12,491660	0,173807	-0,227297	-0,115794	-6,550732	-8,056232	-0,195457	0,173807	-0,227297	-0,115794	-6,550732	-8,056232	-0,195457
11:03:09,19	0,453926	3,393017	-0,127997	0,264033	-0,656993	-0,649008	0,173807	-0,227297	-0,115794	11,292065	5,587596	-0,195457	-0,640877	-3,133264	-1,240586	-17,463829	11,380200	12,286167	0,173807	-0,227297	-0,115794	-6,550732	-8,056232	-0,195457	0,173807	-0,227297	-0,115794	-6,550732	-8,056232	-0,195457
11:03:09,24	0,453982	3,392946	-0,127986	0,314025	-0,657007	-0,648997	0,184791	-0,196586	-0,123311	10,992699	5,661669	-0,400950	-0,629219	-3,142893	-1,244871	-17,915255	11,149555	12,298726	0,184791	-0,196586	-0,123311	-4,439317	-8,844389	-0,400950	0,184791	-0,196586	-0,123311	-4,439317	-8,844389	-0,400950
11:03:09,29	0,453982	3,392946	-0,127986	0,314025	-0,657007	-0,648997	0,192212	-0,208859	-0,128397	11,193476	5,730628	-0,358118	-0,633959	-3,145827	-1,245671	-17,957010	11,159869	12,329000	0,192212	-0,208859	-0,128397	-5,201944	-9,357991	-0,358118	0,192212	-0,208859	-0,128397	-5,201944	-9,357991	-0,358118
11:03:09,34	0,453982	3,392946	-0,127986	0,314025	-0,657007	-0,648997	0,192212	-0,208859	-0,128397	11,193476	5,730628	-0,358118	-0,637106	-3,144756	-1,244876	-17,937735	11,160587	12,309787	0,192858	-0,205598	-0,127602	-5,105279	-9,358784	-0,377331	0,192858	-0,205598	-0,127602	-5,105279	-9,358784	-0,377331
11:03:09,39	0,453982	3,392946	-0,127986	0,314025	-0,657007	-0,648997	0,193879	-0,202540	-0,123470	10,859987	5,829898	-0,380544	-0,640265	-3,144111	-1,240745	-17,948548	11,149346	12,306573	0,193879	-0,202540	-0,123470	-5,039364	-9,389575	-0,380544	0,193879	-0,202540	-0,123470	-5,039364	-9,389575	-0,380544
11:03:09,44	0,453982	3,392946	-0,127986	0,314025	-0,657007	-0,648997	0,187452	-0,208718	-0,128888	11,235855	5,476025	-0,355507	-0,631701	-3,141634	-1,246162	-17,938285	11,206464	12,331611	0,187452	-0,208718	-0,128888	-5,148491	-9,238932	-0,355507	0,187452	-0,208718	-0,128888	-5,148491	-9,238932	-0,355507
11:03:09,49	0,453982	3,392946	-0,127986	0,314025	-0,657007	-0,648997	0,187452	-0,208718	-0,128888	11,235855	5,476025	-0,355507	-0,640089	-3,142001	-1,244225	-17,948813	11,171013	12,342032	0,187452	-0,208718	-0,128888	-5,148491	-9,238932	-0,355507	0,187452	-0,208718	-0,128888	-5,148491	-9,238932	-0,355507
11:03:09,54	0,453982	3,392946	-0,127986	0,314025	-0,657007	-0,648997	0,191964	-0,201638	-0,126951	10,831725	5,719250	-0,345085	-0,631637	-3,146254	-1,244212	-17,992148	11,012534	12,344683	0,191964	-0,201638	-0,126951	-4,996835	-9,349888	-0,345085	0,191964	-0,201638	-0,126951	-4,996835	-9,349888	-0,345085
11:03:09,59	0,453982	3,392946	-0,127986	0,314025	-0,657007	-0,648997	0,191420	-0,211083	-0,126938	11,163966	5,732717	-0,342434	-0,564018	-3,174872	-1,244532	-19,258116	7,611540	12,811157	0,191420	-0,211083	-0,126938	-5,406049	-9,293783	-0,342434	0,191420	-0,211083	-0,126938	-5,406049	-9,293783	-0,342434
11:03:09,64	0,453982	3,392946	-0,127986	0,314025	-0,657007	-0,648997	0,164924	-0,227608	-0,124281	11,687259	6,068385	-0,175827	-0,604078	-3,131570	-1,241556	-16,676255	9,864806	12,511290	0,164924	-0,227608	-0,124281	-6,179980	-6,878180	-0,175827	0,164924	-0,227608	-0,124281	-6,179980	-6,878180	-0,175827
11:03:09,69	0,453982	3,392946	-0,127986	0,314025	-0,657007	-0,648997	0,164924	-0,227608	-0,124281	11,687259	6,068385	-0,175827	-0,609830	-3,103903	-1,251327	-15,240404	10,574663	12,253770	0,164924	-0,227608	-0,124281	-6,179980	-6,878180	-0,175827	0,164924	-0,227608	-0,124281	-6,179980	-6,878180	-0,175827
11:03:09,74	0,453922	3,393057	-0,127989	0,364020	-0,656984	-0,649001	0,143840	-0,208793	-0,134053	12,041573	5,860547	-0,433348	-0,610891	-3,119863	-1,256410	-16,139885	10,481705	12,329218	0,143840	-0,208793	-0,134053	-4,348711	-5,430888	-0,433348	0,143840	-0,208793	-0,134053	-4,348711	-5,430888	-0,433348
11:03:09,79	0,453922	3,393057	-0,127989	0,364020	-0,656984	-0,649001	0,158192	-0,215854	-0,139136	11,878492	5,874368	-0,357899	-0,615960	-3,116780	-1,252778	-16,160524	10,477681	12,374317	0,158192	-0,215854	-0,139136	-5,066066	-6,543715	-0,357899	0,158192	-0,215854	-0,139136	-5,066066	-6,543715	-0,357899
11:03:09,84	0,453922	3,393057	-0,127989	0,364020	-0,656984	-0,649001	0,158056	-0,209923	-0,135504	11,556256	5,851445	-0,312801	-0,614159	-3,125465	-1,253918	-16,148819	10,421520	12,347888	0,158056	-0,209923	-0,135504	-4,922689	-6,555978	-0,312801	0,158056	-0,209923	-0,135504	-4,922689	-6,555978	-0,312801
11:03:09,89	0,453922	3,393057	-0,127989	0,364020	-0,656984	-0,649001	0,162883	-0,215207	-0,134903	11,834282	6,132413	-0,350009	-0,613798	-3,123601	-1,252178	-16,132910	10,465520	12,337109	0,162883	-0,215207	-0,134903	-5,059432	-6,653884	-0,350009	0,162883	-0,215207	-0,134903	-5,059432	-6,653884	-0,350009
11:03:09,94	0,453922	3,393057	-0,127989	0,364020	-0,656984	-0,649001	0,153457	-0,216990	-0,135507	11,982619	5,652294	-0,369085	-0,611863	-3,123839	-1,255491	-16,175672	10,436771	12,345403	0,153457	-0,216990	-0,135507	-5,051093	-6,394073	-0,369085	0,153457	-0,216990	-0,135507	-5,051093	-6,394073	-0,369085
11:03:09,99	0,453922	3,393057	-0,127989	0,364020	-0,656984	-0,649001	0,153457	-0,216990	-0,135507	11,982619	5,652294	-0,369085	-0,610114	-3,123989	-1,257039	-16,125570	10,465085	12,320368	0,153457	-0,216990	-0,135507	-5,051093	-6,394073	-0,369085	0,153457	-0,216990	-0,135507	-5,051093	-6,394073	-0,369085
11:03:10,04	0,453922	3,393057	-0,127989	0,364020	-0,656984	-0,649001	0,162626	-0,214661	-0,137042	11,798597	6,103904	-0,337175	-0,614142	-3,123106	-1,254316	-16,149700	10,466784	12,349942	0,162626	-0,214661	-0,137042	-5,052267	-6,662259	-0,337175	0,162626	-0,214661	-0,137042	-5,052267	-6,662259	-0,337175
11:03:10,09	0,453922	3,393057	-0,127989	0,364020	-0,656984	-0,649001	0,162626	-0,214661	-0,137042	11,798597	6,103904	-0,337175	-0,609449	-3,118553	-1,251544	-16,157425	10,483317	12,355196	0,162626	-0,214661	-0,137042	-5,052267	-6,662259	-0,337175	0,162626	-0,214661	-0,137042	-5,052267	-6,662259	-0,337175
11:03:10,14	0,453922	3,393057	-0,127989	0,364020	-0,656984	-0,649001	0,156337	-0,216448	-0,134269	11,902015	5,761895	-0,331922	-0,613590	-3,123345	-1,251240	-16,184722	10,490158	12,325013	0,156337	-0,216448	-0,134269	-5,089187	-6,510545	-0,331922	0,156337	-0,216448	-0,134269	-5,089187	-6,510545	-0,331922
11:03:10,19	0,453922	3,393057	-0,127989	0,364020	-0,656984	-0,649001	0,162557	-0,215258	-0,133966	11,832413	6,058287	-0,362104	-0,608618	-3,124564	-1,255069	-16,128449	10,499157	12,350746	0,162557	-0,215258	-0,133966	-5,065376	-6,702441	-0,362104	0,162557	-0,215258	-0,133966	-5,065376	-6,702441	-0,362104
11:03:10,24	0,453922	3,393057	-0,127989	0,364020	-0,656984	-0,649001	0,161127	-0,220174	-0,137795	12,123929	6,028159	-0,336371	-0,610044	-3,119735	-1,255493	-16,157347	10,486995	12,352593	0,161127	-0,220174	-0,137795	-5,159698	-6,620311	-0,336371	0,161127	-0,220174	-0,137795	-5,159698	-6,620311	-0,336371
11:03:10,29	0,453922	3,393057	-0,127989	0,364020	-0,656984	-0,649001	0,157658	-0,216524	-0,138219	11,909169	5,828814	-0,334525	-0,608769	-3,119954	-1,250758	-16,184848	10,462518	12,330017	0,157658	-0,216524	-0,138219	-5,087965	-6,547322	-0,334525	0,157658	-0,216524	-0,138219	-5,087965	-6,547322	-0,334525
11:03:10,34	0,453922	3,393057	-0,127989	0,364020	-0,656984	-0,649001	0,157210	-0,217737	-0,133484	11,937313	5,793933	-0,357100	-0,607572	-3,123342	-1,250401	-16,116830	10,470266	12,353279	0,157210	-0,217737	-0,133484	-5,155066	-6,547025	-0,357100	0,157210	-0,217737	-0,133484	-5,155066	-6,547025	-0,357100
11:03:10,39	0,453922	3,393057	-0,127989	0,364020	-0,656984	-0,649001	0,160597	-0,216903	-0,134301	11,883002	6,040288	-0,325474	-0,611185	-3,122470	-1,251576	-16,129501	10,417949	12,361643	0,160597	-0,216903	-0,134301	-5,143880	-6,566570	-0,325474	0,160597	-0,216903	-0,134301	-5,143880	-6,566570	-0,325474
11:03:10,44	0,453922	3,393057	-0,127989	0,364020	-0,656984	-0,649001	0,160597	-0,216903	-0,134301	11,883002	6,040288	-0,325474	-0,612453	-3,120929	-1,253172	-16,173605	10,439309	12,344381	0,160597	-0,216903	-0,134301	-5,143880	-6,566570	-0,325474	0,160597	-0,216903	-0,134301	-5,143880	-6,566570	-0,325474
11:03:10,49	0,453922	3,393057	-0,127989	0,364020	-0,656984	-0,649001	0,159896	-0,215035	-0,135898	11,782322	5,954980	-0,342736	-0,604307	-3,120869	-1,254105	-16,139574	10,414320	12,360962	0,159896	-0,215035	-0,135898	-5,097937	-6,596879	-0,342736	0,159896	-0,215035	-0,135898	-5,097937	-6,596879	-0,342736
11:03:10,54	0,453922	3,393057	-0,127989	0,364020	-0,656984	-0,649001	0,155771	-0,222059	-0,136830	12,142949	5,782444	-0,326155	-0,610084	-3,115642	-1,252800	-16,178356	10,509548	12,352492	0,155771	-0,222059	-0,136830	-5,288701	-6,445599	-0,326155	0,155771	-0,222059	-0,136830	-5,288701	-6,445599	-0,326155
11:03:10,59	0,453922	3,393057	-0,127989	0,364020	-0,656984	-0,649001	0,165608	-0,217023	-0,135499	11,899575	6,238887	-0,357951	-0,613587	-3,126870	-1,252773	-16,178023	10,457888	12,329166	0,165608	-0,217023	-0,135499	-5,136736	-6,761362	-0,357951	0,165608	-0,217023	-0,135499	-5,136736	-6,761362	-0,357951
11:03:10,64	0,453922	3,393057	-0,127989	0,364020	-0,656984	-0,649001	0,165608	-0,217023	-0,135499	11,899575	6,238887	-0,357951	-0,608815	-3,119864	-1,254302	-16,129524	10,472031	12,365831	0,165608	-0,217023	-0,135499	-5,136736	-6,761362	-0,357951	0,165608	-0,217023	-0,135499	-5,136736	-6,761362	-0,357951
11:03:10,69	0,453922	3,393057	-0,127989	0,364020	-0,656984	-0,649001	0,158622	-0,218505	-0,136247	11,981504	5,939892	-0,333149	-0,608811	-3,121561	-1,253521	-16,119924	10,429963	12,353969	0,158622	-0,218505	-0,136247	-5,171142	-6,511955	-0,333149	0,158622	-0,218505	-0,136247	-5,171142	-6,511955	-0,333149
11:03:10,74	0,453922	3,393057	-0,127989	0,364020	-0,656984	-0,649001	0,160981	-0,214822	-0,134919	11,784860	5,997412	-0,333234	-0,613180	-3,121762	-1,252193	-16,178885	10,458107	12,353883	0,160981	-0,214822	-0,134919	-5,078639	-6,639596	-0,333234	0,160981	-0,214822	-0,134919	-5,078639	-6,639596	-0,333234
11:03:10,79	0,453922	3,393057	-0,127989	0,364020	-0,656984	-0,649001	0,158192	-0,214051	-0,135582	11,731821	5,872019	-0,345185	-0,612452	-3,118961	-1,252857	-16,168370	10,437038	12,341932	0,158192	-0,214051	-0,135582	-5,071217	-6,546043	-0,345185	0,158192	-0,214051	-0,135582	-5,071217	-6,546043	-0,345185
11:03:10,85	0,453922	3,393057	-0,127989	0,364020	-0,656984	-0,649001	0,158192	-0,214051	-0,135582	11,731821	5,872019	-0,345185	-0,608867	-3,122330	-1,251203	-16,122524	10,467774	12,333484	0,158192	-0,214051	-0,135582	-5,071217	-6,546043	-0,345185	0,158192	-0,214051	-0,135582	-5,071217	-6,546043	-0,345185
11:03:10,90	0,453922	3,393057	-0,127989	0,364020	-0,656984	-0,649001	0,155099	-0,217699	-0,133581	11,925632	5,697904	-0,352307	-0,607747	-3,118106	-1,250855	-16,177808	10,447253	12,334811	0,155099	-0,217699	-0,133581	-5,163756	-6,477361	-0,352307	0,155099	-0,217699	-0,133581	-5,163756	-6,477361	-0,352307
11:03:10,95	0,453922	3,393057	-0,127989	0,364020	-0,656984	-0,649001	0,155099	-0,217699	-0,133581	11,925632	5,697904	-0,352307	-0,606920	-3,117856	-1,248135	-16,283527	10,289748	12,397209	0,155099	-0,217699	-0,133581	-5,163756	-6,477361	-0,352307	0,155099	-0,217699	-0,133581	-5,163756	-6,477361	-0,352307
11:03:11,00	0,453922	3,393057	-0,127989	0,364020	-0,656984	-0,649001	0,154469	-0,218290	-0,130861	11,767089	5,652320	-0,289908	-0,549437	-3,173329	-1,250769	-18,321530	7,664229	12,797650	0,154469	-0,218290	-0,130861	-5,368674	-6,473457	-0,289908	0,154469	-0,218290	-0,130861	-5,368674	-6,473457	-0,289908
11:03:11,05	0,453922	3,393057	-0,127989	0,364020	-0,656984	-0,649001	0,173769	-0,295808	-0,133495	12,505267	6,203719	0,110532	-0,594565	-3,144601	-1,257069	-16,703159	10,557537	12,486381	0,173769	-0,295808	-0,133495	-10,715671	-7,437110	0,110532	0,173769	-0,295808	-0,133495	-10,715671	-7,437110	0,110532
11:03:11,10	0,453922	3,393057	-0,127989	0,364020	-0,656984	-0,649001	0,171452	-0,242362	-0,139794	13,040944	6,038174	-0,200737	-0,590205	-3,104084	-1,260260	-14,591042	10,618890	12,344525	0,171452	-0,242362	-0,139794	-5,984493	-7,420836	-0,200737	0,171452	-0,242362	-0,139794	-5,984493	-7,420836	-0,200737
11:03:11,15	0,453946	3,392978	-0,127977	0,414034	-0,656992	-0,649034	0,154082	-0,225462	-0,142842	12,895085	6,111538	-0,325322	-0,600516	-3,121107	-1,260117	-15,490904	10,703978	12,361795	0,154082	-0,225462	-0,142842	-4,803691	-5,983898	-0,325322	0,154082	-0,225462	-0,142842	-4,803691	-5,983898	-0,325322
11:03:11,20	0,453946	3,392978	-0,127977	0,414034	-0,656992	-0,649034	0,154082	-0,225462	-0,142842	12,895085	6,111538	-0,325322	-0,599735	-3,124376	-1,259100	-15,463079	10,660371	12,383369	0,154082	-0,225462	-0,142842	-4,803691	-5,983898	-0,325322	0,154082	-0,225462	-0,142842	-4,803691	-5,983898	-0,325322
11:03:11,25	0,453946	3,392978	-0,127977	0,414034	-0,656992	-0,649034	0,156523	-0,227772	-0,141826	12,991354	6,284363	-0,303748	-0,601867	-3,125036	-1,259048	-15,469236	10,756172	12,327862	0,156523	-0,227772	-0,141826	-4,888758	-6,002681	-0,303748	0,156523	-0,227772	-0,141826	-4,888758	-6,002681	-0,303748
11:03:11,30	0,453946	3,392978	-0,127977	0,414034	-0,656992	-0,649034	0,154681	-0,224793	-0,142145	12,894039	6,108781	-0,295246	-0,601395	-3,121291	-1,259420	-15,503389	10,750185	12,391871	0,154681	-0,224793	-0,142145	-4,752172	-6,033695	-0,295246	0,154681	-0,224793	-0,142145	-4,752172	-6,033695	-0,295246
11:03:11,35	0,453946	3,392978	-0,127977	0,414034	-0,656992	-0,649034	0,157525	-0,227147	-0,142932	13,017306	6,256677	-0,329098	-0,600778	-3,124931	-1,260206	-15,502941	10,750915	12,358019	0,157525	-0,227147	-0,142932	-4,813698	-6,109029	-0,329098	0,157525	-0,227147	-0,142932	-4,813698	-6,109029	-0,329098
11:03:11,40	0,453946	3,392978	-0,127977	0,414034	-0,656992	-0,649034	0,154850	-0,228144	-0,146565	13,078069	6,087687	-0,316408	-0,604299	-3,126025	-1,261020	-15,519345	10,799183	12,320697	0,154850	-0,228144	-0,146565	-4,831213	-6,068072	-0,316408	0,154850	-0,228144	-0,146565	-4,831213	-6,068072	-0,316408
11:03:11,45	0,453946	3,392978	-0,127977	0,414034	-0,656992	-0,649034	0,154850	-0,228144	-0,146565	13,078069	6,087687	-0,316408	-0,592532	-3,134554	-1,259455	-15,744706	10,592025	12,398561	0,154850	-0,228144	-0,146565	-4,831213	-6,068072	-0,316408	0,154850	-0,228144	-0,146565	-4,831213	-6,068072	-0,316408
11:03:11,50	0,453946	3,392978	-0,127977	0,414034	-0,656992	-0,649034	0,204389	-0,296768	-0,148928	12,985045	6,606417	0,123701	-0,557930	-3,214038	-1,263170	-19,478458	8,833540	12,827654	0,204389	-0,296768	-0,148928	-10,311216	-9,438127	0,123701	0,204389	-0,296768	-0,148928	-10,311216	-9,438127	0,123701
11:03:11,55	0,453946	3,392978	-0,127977	0,414034	-0,656992	-0,649034	0,179478	-0,230511	-0,135636	13,093984	6,765267	-0,186364	-0,608841	-3,145625	-1,252910	-16,100234	10,982302	12,500753	0,179478	-0,230511	-0,135636	-5,001109	-7,323747	-0,186364	0,179478	-0,230511	-0,135636	-5,001109	-7,323747	-0,186364
11:03:11,60	0,453946	3,392978	-0,127977	0,414034	-0,656992	-0,649034	0,179478	-0,230511	-0,135636	13,093984	6,765267	-0,186364	-0,619133	-3,158934	-1,268297	-16,572392	12,265210	12,310053	0,179478	-0,230511	-0,135636	-5,001109	-7,323747	-0,186364	0,179478	-0,230511	-0,135636	-5,001109	-7,323747	-0,186364
11:03:11,65	0,453918	3,393012	-0,127977	0,464011	-0,656995	-0,649053	0,215720	-0,228972	-0,154900	13,525405	6,766428	-0,281524	-0,628295	-3,176242	-1,272174	-17,475582	12,366942	12,405593	0,215720	-0,228972	-0,154900	-4,448861	-10,167557	-0,281524	0,215720	-0,228972	-0,154900	-4,448861	-10,167557	-0,281524
11:03:11,70	0,453918	3,393012	-0,127977	0,464011	-0,656995	-0,649053	0,212704	-0,231343	-0,154497	13,655014	6,626425	-0,271528	-0,624734	-3,174816	-1,271771	-17,457867	12,364004	12,415589	0,212704	-0,231343	-0,154497	-4,505382	-10,070831	-0,271528	0,212704	-0,231343	-0,154497	-4,505382	-10,070831	-0,271528
11:03:11,75	0,453918	3,393012	-0,127977	0,464011	-0,656995	-0,649053	0,206231	-0,234171	-0,153418	13,763500	6,276357	-0,268695	-0,619047	-3,170624	-1,270692	-17,488832	12,337297	12,418422	0,206231	-0,234171	-0,153418	-4,618956	-9,912755	-0,268695	0,206231	-0,234171	-0,153418	-4,618956	-9,912755	-0,268695
11:03:11,80	0,453918	3,393012	-0,127977	0,464011	-0,656995	-0,649053	0,207987	-0,231244	-0,156099	13,632819	6,360335	-0,298486	-0,631279	-3,169680	-1,272177	-17,456699	12,321442	12,433472	0,207987	-0,231244	-0,156099	-4,519851	-9,966626	-0,298486	0,207987	-0,231244	-0,156099	-4,519851	-9,966626	-0,298486
11:03:11,85	0,453918	3,393012	-0,127977	0,464011	-0,656995	-0,649053	0,210313	-0,225696	-0,154972	13,296016	6,481125	-0,320558	-0,623514	-3,171480	-1,273338	-17,425659	12,355203	12,397254	0,210313	-0,225696	-0,154972	-4,421083	-10,028419	-0,320558	0,210313	-0,225696	-0,154972	-4,421083	-10,028419	-0,320558
11:03:11,90	0,453918	3,393012	-0,127977	0,464011	-0,656995	-0,649053	0,210313	-0,225696	-0,154972	13,296016	6,481125	-0,320558	-0,623036	-3,175573	-1,272156	-17,466668	12,294500	12,418713	0,210313	-0,225696	-0,154972	-4,421083	-10,028419	-0,320558	0,210313	-0,225696	-0,154972	-4,421083	-10,028419	-0,320558
11:03:11,95	0,453918	3,393012	-0,127977	0,464011	-0,656995	-0,649053	0,210852	-0,228087	-0,155313	13,421105	6,532536	-0,282090	-0,626628	-3,171584	-1,272587	-17,488072	12,306857	12,405027	0,210852	-0,228087	-0,155313	-4,483689	-10,019339	-0,282090	0,210852	-0,228087	-0,155313	-4,483689	-10,019339	-0,282090
11:03:12,00	0,453918	3,393012	-0,127977	0,464011	-0,656995	-0,649053	0,213162	-0,230061	-0,155321	13,509138	6,632307	-0,296791	-0,626073	-3,174571	-1,272596	-17,512995	12,304371	12,390326	0,213162	-0,230061	-0,155321	-4,550615	-10,100890	-0,296791	0,213162	-0,230061	-0,155321	-4,550615	-10,100890	-0,296791
11:03:12,05	0,453918	3,393012	-0,127977	0,464011	-0,656995	-0,649053	0,212886	-0,234061	-0,155186	13,772370	6,597439	-0,268105	-0,622471	-3,176333	-1,272460	-17,503177	12,362447	12,419013	0,212886	-0,234061	-0,155186	-4,601424	-10,114122	-0,268105	0,212886	-0,234061	-0,155186	-4,601424	-10,114122	-0,268105
11:03:12,10	0,453918	3,393012	-0,127977	0,464011	-0,656995	-0,649053	0,210264	-0,229082	-0,153351	13,468313	6,491511	-0,253853	-0,625472	-3,171572	-1,270626	-17,499399	12,308164	12,433264	0,210264	-0,229082	-0,153351	-4,514588	-10,014226	-0,253853	0,210264	-0,229082	-0,153351	-4,514588	-10,014226	-0,253853
11:03:12,15	0,453918	3,393012	-0,127977	0,464011	-0,656995	-0,649053	0,210072	-0,232566	-0,156015	13,685323	6,556998	-0,243309	-0,622358	-3,173148	-1,273289	-17,416132	12,301439	12,443808	0,210072	-0,232566	-0,156015	-4,571120	-9,933663	-0,243309	0,210072	-0,232566	-0,156015	-4,571120	-9,933663	-0,243309
11:03:12,20	0,453918	3,393012	-0,127977	0,464011	-0,656995	-0,649053	0,211102	-0,226898	-0,153775	13,348103	6,567499	-0,308196	-0,627782	-3,171206	-1,271049	-17,474678	12,286168	12,378922	0,211102	-0,226898	-0,153775	-4,463425	-10,004029	-0,308196	0,211102	-0,226898	-0,153775	-4,463425	-10,004029	-0,308196
11:03:12,25	0,453918	3,393012	-0,127977	0,464011	-0,656995	-0,649053	0,211102	-0,226898	-0,153775	13,348103	6,567499	-0,308196	-0,624150	-3,174896	-1,272191	-17,446448	12,309378	12,365615	0,211102	-0,226898	-0,153775	-4,463425	-10,004029	-0,308196	0,211102	-0,226898	-0,153775	-4,463425	-10,004029	-0,308196
11:03:12,30	0,453918	3,393012	-0,127977	0,464011	-0,656995	-0,649053	0,212991	-0,229140	-0,155689	13,476379	6,721372	-0,320502	-0,626785	-3,173963	-1,272963	-17,420630	12,268482	12,366615	0,212991	-0,229140	-0,155689	-4,511122	-9,998435	-0,320502	0,212991	-0,229140	-0,155689	-4,511122	-9,998435	-0,320502
11:03:12,35	0,453918	3,393012	-0,127977	0,464011	-0,656995	-0,649053	0,213068	-0,227513	-0,154107	13,445327	6,686434	-0,273394	-0,623613	-3,170009	-1,272190	-17,446815	12,287050	12,394791	0,213068	-0,227513	-0,154107	-4,414407	-10,039406	-0,273394	0,213068	-0,227513	-0,154107	-4,414407	-10,039406	-0,273394
11:03:12,40	0,453918	3,393012	-0,127977	0,464011	-0,656995	-0,649053	0,212015	-0,228444	-0,152763	13,449555	6,589261	-0,259322	-0,621959	-3,171003	-1,275876	-17,447798	12,282765	12,394623	0,212015	-0,228444	-0,152763	-4,483304	-10,053904	-0,259322	0,212015	-0,228444	-0,152763	-4,483304	-10,053904	-0,259322
11:03:12,45	0,453918	3,393012	-0,127977	0,464011	-0,656995	-0,649053	0,212015	-0,228444	-0,152763	13,449555	6,589261	-0,259322	-0,628338	-3,168814	-1,271420	-17,452561	12,295182	12,403693	0,212015	-0,228444	-0,152763	-4,483304	-10,053904	-0,259322	0,212015	-0,228444	-0,152763	-4,483304	-10,053904	-0,259322
11:03:12,50	0,453918	3,393012	-0,127977	0,464011	-0,656995	-0,649053	0,209308	-0,225220	-0,154146	13,279699	6,488870	-0,283424	-0,623555	-3,171605	-1,270992	-17,443144	12,345596	12,424744	0,209308	-0,225220	-0,154146	-4,400086	-9,941847	-0,283424	0,209308	-0,225220	-0,154146	-4,400086	-9,941847	-0,283424
11:03:12,55	0,453918	3,393012	-0,127977	0,464011	-0,656995	-0,649053	0,211500	-0,232118	-0,152108	13,628874	6,570113	-0,263826	-0,623460	-3,174161	-1,269382	-17,485641	12,303299	12,423291	0,211500	-0,232118	-0,152108	-4,592389	-10,032625	-0,263826	0,211500	-0,232118	-0,152108	-4,592389	-10,032625	-0,263826
11:03:12,60	0,453918	3,393012	-0,127977	0,464011	-0,656995	-0,649053	0,212221	-0,226974	-0,152953	13,380391	6,656267	-0,279981	-0,628275	-3,172213	-1,270228	-17,434002	12,295403	12,407136	0,212221	-0,226974	-0,152953	-4,437103	-10,003059	-0,279981	0,212221	-0,226974	-0,152953	-4,437103	-10,003059	-0,279981
11:03:12,65	0,453918	3,393012	-0,127977	0,464011	-0,656995	-0,649053	0,208268	-0,234157	-0,155685	13,749149	6,425873	-0,295795	-0,620079	-3,172381	-1,272960	-17,457897	12,303743	12,391322	0,208268	-0,234157	-0,155685	-4,632160	-9,923181	-0,295795	0,208268	-0,234157	-0,155685	-4,632160	-9,923181	-0,295795
11:03:12,70	0,453918	3,393012	-0,127977	0,464011	-0,656995	-0,649053	0,209750	-0,228880	-0,153342	13,470484	6,506259	-0,264202	-0,625389	-3,171026	-1,270616	-17,457132	12,298368	12,422915	0,209750	-0,228880	-0,153342	-4,496597	-9,959090	-0,264202	0,209750	-0,228880	-0,153342	-4,496597	-9,959090	-0,264202
11:03:12,75	0,453918	3,393012	-0,127977	0,464011	-0,656995	-0,649053	0,211325	-0,232537	-0,155684	13,661140	6,590628	-0,301650	-0,623010	-3,174219	-1,272959	-17,454773	12,297586	12,385468	0,211325	-0,232537	-0,155684	-4,593002	-9,998411	-0,301650	0,211325	-0,232537	-0,155684	-4,593002	-9,998411	-0,301650
11:03:12,80	0,453918	3,393012	-0,127977	0,464011	-0,656995	-0,649053	0,208891	-0,231290	-0,153078	13,627358	6,462560	-0,274612	-0,626547	-3,173564	-1,269846	-17,439834	12,242136	12,390820	0,208891	-0,231290	-0,153078	-4,528937	-9,935397	-0,274612	0,208891	-0,231290	-0,153078	-4,528937	-9,935397	-0,274612
11:03:12,85	0,453918	3,393012	-0,127977	0,464011	-0,656995	-0,649053	0,208967	-0,229859	-0,155694	13,545244	6,478844	-0,305926	-0,624150	-3,170838	-1,272969	-17,433715	12,312392	12,381191	0,208967	-0,229859	-0,155694	-4,498687	-9,925089	-0,305926	0,208967	-0,229859	-0,155694	-4,498687	-9,925089	-0,305926
11:03:12,90	0,453918	3,393012	-0,127977	0,464011	-0,656995	-0,649053	0,214030	-0,230818	-0,155648	13,624903	6,738352	-0,277131	-0,625852	-3,175702	-1,272923	-17,422081	12,340093	12,409986	0,214030	-0,230818	-0,155648	-4,494285	-10,063038	-0,277131	0,214030	-0,230818	-0,155648	-4,494285	-10,063038	-0,277131
11:03:12,95	0,453918	3,393012	-0,127977	0,464011	-0,656995	-0,649053	0,210103	-0,228374	-0,156113	13,457272	6,490437	-0,314779	-0,626004	-3,171078	-1,273387	-17,480177	12,326811	12,372339	0,210103	-0,228374	-0,156113	-4,470074	-10,002623	-0,314779	0,210103	-0,228374	-0,156113	-4,470074	-10,002623	-0,314779
11:03:13,00	0,453918	3,393012	-0,127977	0,464011	-0,656995	-0,649053	0,206118	-0,228806	-0,152954	13,477981	6,307758	-0,248631	-0,623637	-3,167844	-1,270229	-17,459809	12,313003	12,438486	0,206118	-0,228806	-0,152954	-4,483306	-9,872477	-0,248631	0,206118	-0,228806	-0,152954	-4,483306	-9,872477	-0,248631
11:03:13,06	0,453918	3,393012	-0,127977	0,464011	-0,656995	-0,649053	0,206118	-0,228806	-0,152954	13,477981	6,307758	-0,248631	-0,620601	-3,169420	-1,273332	-17,416087	12,302971	12,405978	0,206118	-0,228806	-0,152954	-4,483306	-9,872477	-0,248631	0,206118	-0,228806	-0,152954	-4,483306	-9,872477	-0,248631
11:03:13,11	0,453918	3,393012	-0,127977	0,464011	-0,656995	-0,649053	0,205965	-0,232224	-0,156057	13,668867	6,342690	-0,281139	-0,627151	-3,173025	-1,273351	-17,443276	12,254380	12,388511	0,205965	-0,232224	-0,156057	-4,560698	-9,825545	-0,281139	0,205965	-0,232224	-0,156057	-4,560698	-9,825545	-0,281139
11:03:13,16	0,453918	3,393012	-0,127977	0,464011	-0,656995	-0,649053	0,212362	-0,228354	-0,156076	13,411968	6,676103	-0,298607	-0,621343	-3,178262	-1,272924	-17,484338	12,231585	12,422086	0,212362	-0,228354	-0,156076	-4,513827	-9,994327	-0,298607	0,212362	-0,228354	-0,156076	-4,513827	-9,994327	-0,298607
11:03:13,21	0,453918	3,393012	-0,127977	0,464011	-0,656995	-0,649053	0,196720	-0,310233	-0,153596	13,930553	6,863757	0,181389	-0,548421	-3,200418	-1,270870	-18,445875	8,515689	12,868506	0,196720	-0,310233	-0,153596	-10,422707	-8,578729	0,181389	0,196720	-0,310233	-0,153596	-10,422707	-8,578729	0,181389
11:03:13,26	0,453918	3,393012	-0,127977	0,464011	-0,656995	-0,649053	0,196720	-0,310233	-0,153596	13,930553	6,863757	0,181389	-0,595293	-3,185409	-1,269633	-17,064881	11,321768	12,568533	0,196720	-0,310233	-0,153596	-10,422707	-8,578729	0,181389	0,196720	-0,310233	-0,153596	-10,422707	-8,578729	0,181389
11:03:13,31	0,453918	3,393012	-0,127977	0,464011	-0,656995	-0,649053	0,207158	-0,262136	-0,152358	14,550175	7,199471	-0,118584	-0,582784	-3,122473	-1,271536	-14,003037	10,914077	12,377579	0,207158	-0,262136	-0,152358	-6,027524	-9,062401	-0,118584	0,207158	-0,262136	-0,152358	-6,027524	-9,062401	-0,118584
11:03:13,36	0,453951	3,393006	-0,128005	0,514019	-0,657000	-0,649002	0,146399	-0,241501	-0,154261	14,654975	6,895510	-0,309539	-0,579660	-3,142671	-1,278117	-15,111697	11,083210	12,454081	0,162329	-0,254306	-0,160842	-5,050013	-6,063659	-0,233036	0,162329	-0,254306	-0,160842	-5,050013	-6,063659	-0,233036
11:03:13,41	0,453951	3,393006	-0,128005	0,514019	-0,657000	-0,649002	0,162329	-0,254306	-0,160842	14,912970	6,679171	-0,233036	-0,586782	-3,141076	-1,276201	-15,132327	11,072717	12,451797	0,164508	-0,247340	-0,158927	-4,884836	-6,134032	-0,235320	0,164508	-0,247340	-0,158927	-4,884836	-6,134032	-0,235320
11:03:13,46	0,453951	3,393006	-0,128005	0,514019	-0,657000	-0,649002	0,159325	-0,247801	-0,162022	14,609234	6,507439	-0,211618	-0,583791	-3,136817	-1,279297	-15,107876	11,120833	12,475500	0,159325	-0,247801	-0,162022	-4,843154	-5,999544	-0,211618	0,159325	-0,247801	-0,162022	-4,843154	-5,999544	-0,211618
11:03:13,51	0,453951	3,393006	-0,128005	0,514019	-0,657000	-0,649002	0,159325	-0,247801	-0,162022	14,609234	6,507439	-0,211618	-0,586164	-3,144671	-1,276553	-15,126196	11,076792	12,475877	0,159325	-0,247801	-0,162022	-4,843154	-5,999544	-0,211618	0,159325	-0,247801	-0,162022	-4,843154	-5,999544	-0,211618
11:03:13,56	0,453951	3,393006	-0,128005	0,514019	-0,657000	-0,649002	0,165161	-0,246253	-0,160927	14,506885	6,716161	-0,265085	-0,588049	-3,141098	-1,278201	-15,200878	11,149278	12,422033	0,165161	-0,246253	-0,160927	-4,824005	-6,248970	-0,265085	0,165161	-0,246253	-0,160927	-4,824005	-6,248970	-0,265085
11:03:13,61	0,453951	3,393006	-0,128005	0,514019	-0,657000	-0,649002	0,165019	-0,249781	-0,162446	14,726074	6,784144	-0,284314	-0,584923	-3,142739	-1,279721	-15,117750	11,142540	12,402803	0,165019	-0,249781	-0,162446	-4,881771	-6,169850	-0,284314	0,165019	-0,249781	-0,162446	-4,881771	-6,169850	-0,284314
11:03:13,66	0,453951	3,393006	-0,128005	0,514019	-0,657000	-0,649002	0,165019	-0,249781	-0,162446	14,726074	6,784144	-0,284314	-0,584021	-3,144450	-1,279735	-15,221633	11,069344	12,435353	0,165019	-0,249781	-0,162446	-4,881771	-6,169850	-0,284314	0,165019	-0,249781	-0,162446	-4,881771	-6,169850	-0,284314
11:03:13,71	0,453951	3,393006	-0,128005	0,514019	-0,657000	-0,649002	0,183979	-0,335667	-0,164751	15,649461	7,048740	0,219437	-0,520024	-3,202101	-1,282026	-17,513756	8,435183	12,906554	0,183979	-0,335667	-0,164751	-10,700369	-7,393612	0,219437	0,183979	-0,335667	-0,164751	-10,700369	-7,393612	0,219437
11:03:13,76	0,453951	3,393006	-0,128005	0,514019	-0,657000	-0,649002	0,183979	-0,335667	-0,164751	15,649461	7,048740	0,219437	-0,584621	-3,191052	-1,274270	-16,912413	11,665967	12,718292	0,183979	-0,335667	-0,164751	-10,700369	-7,393612	0,219437	0,183979	-0,335667	-0,164751	-10,700369	-7,393612	0,219437
11:03:13,81	0,453951	3,393006	-0,128005	0,514019	-0,657000	-0,649002	0,206708	-0,274200	-0,156996	15,551794	7,136037	0,031175	-0,599428	-3,170041	-1,291978	-15,655843	12,457412	12,462255	0,206708	-0,274200	-0,156996	-5,972885	-9,090546	0,031175	0,206708	-0,274200	-0,156996	-5,972885	-9,090546	0,031175
11:03:13,86	0,454009	3,393013	-0,127994	0,564008	-0,657002	-0,648994	0,195916	-0,250871	-0,174704	15,652372	7,267343	-0,224862	-0,601671	-3,195914	-1,290825	-16,979597	12,649502	12,466184	0,219444	-0,261865	-0,173551	-4,827833	-9,978006	-0,220933	0,219444	-0,261865	-0,173551	-4,827833	-9,978006	-0,220933
11:03:13,91	0,454009	3,393013	-0,127994	0,564008	-0,657002	-0,648994	0,219444	-0,261865	-0,173551	15,728546	7,248367	-0,220933	-0,601748	-3,187927	-1,293157	-16,977333	12,629604	12,511720	0,212566	-0,257805	-0,175882	-4,736346	-9,783822	-0,175397	0,212566	-0,257805	-0,175882	-4,736346	-9,783822	-0,175397
11:03:13,96	0,454009	3,393013	-0,127994	0,564008	-0,657002	-0,648994	0,212566	-0,257805	-0,175882	15,501329	6,902607	-0,175397	-0,599882	-3,193566	-1,291168	-16,952075	12,638268	12,519705	0,216517	-0,262240	-0,173894	-4,833751	-9,870970	-0,167413	0,216517	-0,262240	-0,173894	-4,833751	-9,870970	-0,167413
11:03:14,01	0,454009	3,393013	-0,127994	0,564008	-0,657002	-0,648994	0,216623	-0,258868	-0,173906	15,574854	7,121061	-0,162630	-0,602856	-3,191973	-1,291180	-16,961738	12,641669	12,524488	0,216623	-0,258868	-0,173906	-4,746270	-9,883868	-0,162630	0,216623	-0,258868	-0,173906	-4,746270	-9,883868	-0,162630
11:03:14,06	0,454009	3,393013	-0,127994	0,564008	-0,657002	-0,648994	0,220918	-0,255270	-0,173139	15,393046	7,351201	-0,183722	-0,608119	-3,193893	-1,290414	-16,953188	12,642834	12,503396	0,220918	-0,255270	-0,173139	-4,645643	-9,990852	-0,183722	0,220918	-0,255270	-0,173139	-4,645643	-9,990852	-0,183722
11:03:14,11	0,454009	3,393013	-0,127994	0,564008	-0,657002	-0,648994	0,214183	-0,257391	-0,175513	15,498532	6,963012	-0,199214	-0,602914	-3,189121	-1,292788	-16,988473	12,657632	12,487904	0,214183	-0,257391	-0,175513	-4,706685	-9,850324	-0,199214	0,214183	-0,257391	-0,175513	-4,706685	-9,850324	-0,199214
11:03:14,16	0,454009	3,393013	-0,127994	0,564008	-0,657002	-0,648994	0,219096	-0,257552	-0,175503	15,489791	7,245173	-0,215850	-0,601782	-3,190818	-1,291203	-16,995973	12,607138	12,519259	0,219096	-0,257552	-0,175503	-4,728035	-9,953852	-0,215850	0,219096	-0,257552	-0,175503	-4,728035	-9,953852	-0,215850
11:03:14,21	0,454009	3,393013	-0,127994	0,564008	-0,657002	-0,648994	0,216245	-0,259164	-0,172808	15,537655	7,054547	-0,211667	-0,602410	-3,191793	-1,290082	-17,028615	12,619537	12,475450	0,216245	-0,259164	-0,172808	-4,806727	-9,920698	-0,211667	0,216245	-0,259164	-0,172808	-4,806727	-9,920698	-0,211667
11:03:14,26	0,454009	3,393013	-0,127994	0,564008	-0,657002	-0,648994	0,216245	-0,259164	-0,172808	15,537655	7,054547	-0,211667	-0,600512	-3,193863	-1,290034	-16,981686	12,650660	12,495337	0,216245	-0,259164	-0,172808	-4,806727	-9,920698	-0,211667	0,216245	-0,259164	-0,172808	-4,806727	-9,920698	-0,211667
11:03:14,31	0,454009	3,393013	-0,127994	0,564008	-0,657002	-0,648994	0,220136	-0,259463	-0,171991	15,591658	7,255233	-0,187842	-0,604097	-3,195313	-1,289266	-17,010830	12,653659	12,499276	0,220136	-0,259463	-0,171991	-4,776214	-10,025476	-0,187842	0,220136	-0,259463	-0,171991	-4,776214	-10,025476	-0,187842
11:03:14,36	0,454009	3,393013	-0,127994	0,564008	-0,657002	-0,648994	0,215533	-0,258242	-0,173160	15,539509	7,066240	-0,196922	-0,602853	-3,190715	-1,290434	-16,961499	12,638319	12,490195	0,215533	-0,258242	-0,173160	-4,732457	-9,853089	-0,196922	0,215533	-0,258242	-0,173160	-4,732457	-9,853089	-0,196922
11:03:14,41	0,454009	3,393013	-0,127994	0,564008	-0,657002	-0,648994	0,215533	-0,258242	-0,173160	15,539509	7,066240	-0,196922	-0,600588	-3,187083	-1,290432	-16,996287	12,656817	12,530835	0,215533	-0,258242	-0,173160	-4,732457	-9,853089	-0,196922	0,215533	-0,258242	-0,173160	-4,732457	-9,853089	-0,196922
11:03:14,46	0,454009	3,393013	-0,127994	0,564008	-0,657002	-0,648994	0,219087	-0,259531	-0,173555	15,577985	7,221830	-0,202111	-0,603514	-3,194437	-1,290830	-17,001072	12,628196	12,485007	0,219087	-0,259531	-0,173555	-4,795170	-9,976476	-0,202111	0,219087	-0,259531	-0,173555	-4,795170	-9,976476	-0,202111
11:03:14,51	0,454009	3,393013	-0,127994	0,564008	-0,657002	-0,648994	0,215304	-0,255415	-0,175889	15,427539	7,042318	-0,199179	-0,605324	-3,193456	-1,291633	-17,019209	12,629543	12,471022	0,215304	-0,255415	-0,175889	-4,622540	-9,859071	-0,199179	0,215304	-0,255415	-0,175889	-4,622540	-9,859071	-0,199179
11:03:14,56	0,454009	3,393013	-0,127994	0,564008	-0,657002	-0,648994	0,218206	-0,262512	-0,174663	15,764884	7,199131	-0,157271	-0,600491	-3,195165	-1,291938	-16,965124	12,644244	12,529846	0,218206	-0,262512	-0,174663	-4,842301	-9,930024	-0,157271	0,218206	-0,262512	-0,174663	-4,842301	-9,930024	-0,157271
11:03:14,61	0,454009	3,393013	-0,127994	0,564008	-0,657002	-0,648994	0,223512	-0,257271	-0,173555	15,425675	7,451635	-0,199166	-0,607683	-3,197140	-1,290829	-17,018741	12,598206	12,487951	0,223512	-0,257271	-0,173555	-4,770095	-10,094051	-0,199166	0,223512	-0,257271	-0,173555	-4,770095	-10,094051	-0,199166
11:03:14,66	0,454009	3,393013	-0,127994	0,564008	-0,657002	-0,648994	0,223512	-0,257271	-0,173555	15,425675	7,451635	-0,199166	-0,607700	-3,192818	-1,292427	-17,027584	12,633554	12,461714	0,223512	-0,257271	-0,173555	-4,770095	-10,094051	-0,199166	0,223512	-0,257271	-0,173555	-4,770095	-10,094051	-0,199166
11:03:14,71	0,454009	3,393013	-0,127994	0,564008	-0,657002	-0,648994	0,219777	-0,255096	-0,175153	15,338753	7,232098	-0,225403	-0,602293	-3,191499	-1,290852	-16,987843	12,661621	12,462376	0,219777	-0,255096	-0,175153	-4,686259	-10,020413	-0,225403	0,219777	-0,255096	-0,175153	-4,686259	-10,020413	-0,225403
11:03:14,76	0,454009	3,393013	-0,127994	0,564008	-0,657002	-0,648994	0,217296	-0,259101	-0,173958	15,545863	7,104290	-0,196280	-0,602991	-3,192672	-1,291233	-17,027118	12,631951	12,490837	0,217296	-0,259101	-0,173958	-4,793551	-9,953461	-0,196280	0,217296	-0,259101	-0,173958	-4,793551	-9,953461	-0,196280
11:03:14,81	0,454009	3,393013	-0,127994	0,564008	-0,657002	-0,648994	0,217296	-0,259101	-0,173958	15,545863	7,104290	-0,196280	-0,599956	-3,190294	-1,290844	-16,982286	12,631540	12,471624	0,217296	-0,259101	-0,173958	-4,793551	-9,953461	-0,196280	0,217296	-0,259101	-0,173958	-4,793551	-9,953461	-0,196280
11:03:14,86	0,454009	3,393013	-0,127994	0,564008	-0,657002	-0,648994	0,213720	-0,260540	-0,173570	15,642757	6,957371	-0,215494	-0,602357	-3,189498	-1,292399	-17,001495	12,648549	12,492396	0,213720	-0,260540	-0,173570	-4,809626	-9,819668	-0,215494	0,213720	-0,260540	-0,173570	-4,809626	-9,819668	-0,215494
11:03:14,91	0,454009	3,393013	-0,127994	0,564008	-0,657002	-0,648994	0,214231	-0,258063	-0,175125	15,519059	6,958809	-0,194722	-0,604137	-3,193960	-1,294701	-17,004830	12,627508	12,511568	0,218985	-0,258752	-0,177427	-4,777020	-9,976695	-0,175550	0,218985	-0,258752	-0,177427	-4,777020	-9,976695	-0,175550
11:03:14,96	0,454009	3,393013	-0,127994	0,564008	-0,657002	-0,648994	0,216345	-0,256617	-0,173185	15,428444	7,105070	-0,217100	-0,604667	-3,190606	-1,290460	-16,977750	12,617023	12,470018	0,216345	-0,256617	-0,173185	-4,715964	-9,878049	-0,217100	0,216345	-0,256617	-0,173185	-4,715964	-9,878049	-0,217100
11:03:15,01	0,454009	3,393013	-0,127994	0,564008	-0,657002	-0,648994	0,215016	-0,258508	-0,172795	15,523559	7,005968	-0,201700	-0,602364	-3,190401	-1,290070	-17,005350	12,629194	12,485418	0,215016	-0,258508	-0,172795	-4,769357	-9,872815	-0,201700	0,215016	-0,258508	-0,172795	-4,769357	-9,872815	-0,201700
11:03:15,06	0,454009	3,393013	-0,127994	0,564008	-0,657002	-0,648994	0,219231	-0,262349	-0,173135	15,700892	7,261178	-0,184132	-0,601145	-3,195971	-1,290410	-16,985298	12,591804	12,502986	0,219231	-0,262349	-0,173135	-4,893476	-9,948437	-0,184132	0,219231	-0,262349	-0,173135	-4,893476	-9,948437	-0,184132
11:03:15,11	0,454009	3,393013	-0,127994	0,564008	-0,657002	-0,648994	0,219231	-0,262349	-0,173135	15,700892	7,261178	-0,184132	-0,604134	-3,186642	-1,291647	-16,999616	12,643336	12,477333	0,219231	-0,262349	-0,173135	-4,893476	-9,948437	-0,184132	0,219231	-0,262349	-0,173135	-4,893476	-9,948437	-0,184132
11:03:15,16	0,454009	3,393013	-0,127994	0,564008	-0,657002	-0,648994	0,212646	-0,255096	-0,174373	15,361219	6,880587	-0,209784	-0,604649	-3,193138	-1,291583	-16,972539	12,626927	12,509353	0,212646	-0,255096	-0,174373	-4,663811	-9,812097	-0,209784	0,212646	-0,255096	-0,174373	-4,663811	-9,812097	-0,209784
11:03:15,21	0,454009	3,393013	-0,127994	0,564008	-0,657002	-0,648994	0,214386	-0,257387	-0,173556	15,458594	6,949898	-0,157150	-0,603020	-3,189295	-1,290830	-17,028847	12,635079	12,529968	0,214386	-0,257387	-0,173556	-4,746292	-9,879402	-0,157150	0,214386	-0,257387	-0,173556	-4,746292	-9,879402	-0,157150
11:03:15,26	0,454009	3,393013	-0,127994	0,564008	-0,657002	-0,648994	0,214386	-0,257387	-0,173556	15,458594	6,949898	-0,157150	-0,605943	-3,193999	-1,292371	-17,015991	12,596597	12,518647	0,214386	-0,257387	-0,173556	-4,746292	-9,879402	-0,157150	0,214386	-0,257387	-0,173556	-4,746292	-9,879402	-0,157150
11:03:15,31	0,454009	3,393013	-0,127994	0,564008	-0,657002	-0,648994	0,219922	-0,257207	-0,175097	15,422342	7,268139	-0,168471	-0,604165	-3,191618	-1,292413	-17,010723	12,598186	12,470878	0,219922	-0,257207	-0,175097	-4,768424	-9,995729	-0,168471	0,219922	-0,257207	-0,175097	-4,768424	-9,995729	-0,168471
11:03:15,36	0,454009	3,393013	-0,127994	0,564008	-0,657002	-0,648994	0,215659	-0,254781	-0,176293	15,329425	7,046391	-0,190482	-0,605913	-3,189094	-1,293568	-16,999455	12,625433	12,496636	0,215659	-0,254781	-0,176293	-4,670891	-9,882870	-0,190482	0,215659	-0,254781	-0,176293	-4,670891	-9,882870	-0,190482
11:03:15,41	0,454009	3,393013	-0,127994	0,564008	-0,657002	-0,648994	0,215659	-0,254781	-0,176293	15,329425	7,046391	-0,190482	-0,604811	-3,193141	-1,294331	-17,034920	12,604180	12,510910	0,215659	-0,254781	-0,176293	-4,670891	-9,882870	-0,190482	0,215659	-0,254781	-0,176293	-4,670891	-9,882870	-0,190482
11:03:15,46	0,454009	3,393013	-0,127994	0,564008	-0,657002	-0,648994	0,216526	-0,258023	-0,173959	15,522806	7,057903	-0,195291	-0,603539	-3,191466	-1,291233	-17,016123	12,663710	12,491826	0,216526	-0,258023	-0,173959	-4,731980	-9,939419	-0,195291	0,216526	-0,258023	-0,173959	-4,731980	-9,939419	-0,195291
11:03:15,51	0,454009	3,393013	-0,127994	0,564008	-0,657002	-0,648994	0,217418	-0,255784	-0,174737	15,377092	7,123296	-0,191469	-0,605924	-3,191119	-1,292012	-17,014293	12,628837	12,495648	0,217418	-0,255784	-0,174737	-4,701932	-9,944030	-0,191469	0,217418	-0,255784	-0,174737	-4,701932	-9,944030	-0,191469
11:03:15,56	0,454009	3,393013	-0,127994	0,564008	-0,657002	-0,648994	0,210185	-0,260411	-0,174352	15,613401	6,743957	-0,184971	-0,598301	-3,187168	-1,291627	-17,019225	12,626727	12,502146	0,210185	-0,260411	-0,174352	-4,828841	-9,755568	-0,184971	0,210185	-0,260411	-0,174352	-4,828841	-9,755568	-0,184971
11:03:15,61	0,454009	3,393013	-0,127994	0,564008	-0,657002	-0,648994	0,220615	-0,258310	-0,174333	15,469346	7,317443	-0,198636	-0,605335	-3,195151	-1,291608	-17,009697	12,581016	12,488482	0,220615	-0,258310	-0,174333	-4,807997	-10,000866	-0,198636	0,220615	-0,258310	-0,174333	-4,807997	-10,000866	-0,198636
11:03:15,66	0,454009	3,393013	-0,127994	0,564008	-0,657002	-0,648994	0,220615	-0,258310	-0,174333	15,469346	7,317443	-0,198636	-0,607101	-3,193232	-1,290830	-17,018176	12,624566	12,508851	0,220615	-0,258310	-0,174333	-4,807997	-10,000866	-0,198636	0,220615	-0,258310	-0,174333	-4,807997	-10,000866	-0,198636
11:03:15,71	0,454009	3,393013	-0,127994	0,564008	-0,657002	-0,648994	0,223449	-0,257234	-0,173933	15,429483	7,445291	-0,184185	-0,607684	-3,197066	-1,291207	-17,018515	12,604702	12,502933	0,223449	-0,257234	-0,173933	-4,763372	-10,095425	-0,184185	0,223449	-0,257234	-0,173933	-4,763372	-10,095425	-0,184185
11:03:15,76	0,454009	3,393013	-0,127994	0,564008	-0,657002	-0,648994	0,223449	-0,257234	-0,173933	15,429483	7,445291	-0,184185	-0,602385	-3,194378	-1,292390	-17,017888	12,619633	12,486058	0,223449	-0,257234	-0,173933	-4,763372	-10,095425	-0,184185	0,223449	-0,257234	-0,173933	-4,763372	-10,095425	-0,184185
11:03:15,81	0,454009	3,393013	-0,127994	0,564008	-0,657002	-0,648994	0,218471	-0,260479	-0,175116	15,611460	7,179548	-0,201059	-0,606547	-3,190531	-1,291227	-17,011291	12,579596	12,508077	0,218471	-0,260479	-0,175116	-4,836117	-9,970449	-0,201059	0,218471	-0,260479	-0,175116	-4,836117	-9,970449	-0,201059
11:03:15,86	0,454009	3,393013	-0,127994	0,564008	-0,657002	-0,648994	0,212196	-0,254160	-0,173609	15,305593	6,865942	-0,225133	-0,604720	-3,185784	-1,290884	-16,995530	12,632950	12,461985	0,212196	-0,254160	-0,173609	-4,645956	-9,791453	-0,225133	0,212196	-0,254160	-0,173609	-4,645956	-9,791453	-0,225133
11:03:15,91	0,454009	3,393013	-0,127994	0,564008	-0,657002	-0,648994	0,212196	-0,254160	-0,173609	15,305593	6,865942	-0,225133	-0,609503	-3,189555	-1,292041	-17,046973	12,673796	12,492211	0,212196	-0,254160	-0,173609	-4,645956	-9,791453	-0,225133	0,212196	-0,254160	-0,173609	-4,645956	-9,791453	-0,225133
11:03:15,96	0,454009	3,393013	-0,127994	0,564008	-0,657002	-0,648994	0,218893	-0,253876	-0,172439	15,252769	7,193642	-0,222809	-0,608314	-3,191442	-1,289713	-17,032350	12,610253	12,464308	0,218893	-0,253876	-0,172439	-4,676501	-9,989458	-0,222809	0,218893	-0,253876	-0,172439	-4,676501	-9,989458	-0,222809
11:03:16,01	0,454009	3,393013	-0,127994	0,564008	-0,657002	-0,648994	0,218893	-0,253876	-0,172439	15,252769	7,193642	-0,222809	-0,605343	-3,197151	-1,291239	-17,024392	12,584340	12,459146	0,218893	-0,253876	-0,172439	-4,676501	-9,989458	-0,222809	0,218893	-0,253876	-0,172439	-4,676501	-9,989458	-0,222809
11:03:16,06	0,454009	3,393013	-0,127994	0,564008	-0,657002	-0,648994	0,222352	-0,259303	-0,173965	15,516497	7,393338	-0,227971	-0,601142	-3,196031	-1,292387	-17,008684	12,663064	12,472788	0,222352	-0,259303	-0,173965	-4,838772	-10,061264	-0,227971	0,222352	-0,259303	-0,173965	-4,838772	-10,061264	-0,227971
11:03:16,11	0,454009	3,393013	-0,127994	0,564008	-0,657002	-0,648994	0,219250	-0,260231	-0,174734	15,577266	7,229698	-0,211889	-0,602989	-3,194929	-1,292009	-17,020181	12,596354	12,475228	0,219250	-0,260231	-0,174734	-4,850856	-9,981433	-0,211889	0,219250	-0,260231	-0,174734	-4,850856	-9,981433	-0,211889
11:03:16,16	0,454009	3,393013	-0,127994	0,564008	-0,657002	-0,648994	0,219250	-0,260231	-0,174734	15,577266	7,229698	-0,211889	-0,604762	-3,191060	-1,290086	-17,030990	12,639801	12,480673	0,219250	-0,260231	-0,174734	-4,850856	-9,981433	-0,211889	0,219250	-0,260231	-0,174734	-4,850856	-9,981433	-0,211889
11:03:16,21	0,454009	3,393013	-0,127994	0,564008	-0,657002	-0,648994	0,216563	-0,257364	-0,174752	15,485876	7,063019	-0,214387	-0,608856	-3,191683	-1,291618	-17,005333	12,616145	12,499165	0,216563	-0,257364	-0,174752	-4,717204	-9,937211	-0,214387	0,216563	-0,257364	-0,174752	-4,717204	-9,937211	-0,214387
11:03:16,26	0,454009	3,393013	-0,127994	0,564008	-0,657002	-0,648994	0,221023	-0,259891	-0,175893	15,555503	7,323619	-0,206881	-0,604170	-3,196295	-1,293167	-17,020748	12,591962	12,480236	0,221023	-0,259891	-0,175893	-4,845935	-10,026723	-0,206881	0,221023	-0,259891	-0,175893	-4,845935	-10,026723	-0,206881
11:03:16,31	0,454009	3,393013	-0,127994	0,564008	-0,657002	-0,648994	0,214888	-0,255039	-0,174345	15,369811	6,986837	-0,180697	-0,605304	-3,188556	-1,291620	-17,002818	12,658506	12,506420	0,214888	-0,255039	-0,174345	-4,650772	-9,881880	-0,180697	0,214888	-0,255039	-0,174345	-4,650772	-9,881880	-0,180697
11:03:16,36	0,454009	3,393013	-0,127994	0,564008	-0,657002	-0,648994	0,220144	-0,256738	-0,175898	15,450723	7,262265	-0,205200	-0,606461	-3,193957	-1,293172	-17,004689	12,651040	12,481918	0,220144	-0,256738	-0,175898	-4,703180	-10,019054	-0,205200	0,220144	-0,256738	-0,175898	-4,703180	-10,019054	-0,205200
11:03:16,41	0,454009	3,393013	-0,127994	0,564008	-0,657002	-0,648994	0,220144	-0,256738	-0,175898	15,450723	7,262265	-0,205200	-0,601771	-3,191908	-1,290058	-17,012382	12,646116	12,495594	0,220144	-0,256738	-0,175898	-4,703180	-10,019054	-0,205200	0,220144	-0,256738	-0,175898	-4,703180	-10,019054	-0,205200
11:03:16,46	0,454009	3,393013	-0,127994	0,564008	-0,657002	-0,648994	0,216025	-0,259775	-0,172784	15,600576	7,043879	-0,191523	-0,611894	-3,192120	-1,290872	-17,052494	12,616430	12,488925	0,216025	-0,259775	-0,172784	-4,791790	-9,914101	-0,191523	0,216025	-0,259775	-0,172784	-4,791790	-9,914101	-0,191523
11:03:16,51	0,454009	3,393013	-0,127994	0,564008	-0,657002	-0,648994	0,221270	-0,251114	-0,173598	15,104434	7,296726	-0,198193	-0,601717	-3,192612	-1,292776	-16,981583	12,633066	12,477037	0,221270	-0,251114	-0,173598	-4,608037	-10,072990	-0,198193	0,221270	-0,251114	-0,173598	-4,608037	-10,072990	-0,198193
11:03:16,56	0,454009	3,393013	-0,127994	0,564008	-0,657002	-0,648994	0,216270	-0,255757	-0,175135	15,364319	7,055804	-0,191045	-0,605374	-3,190111	-1,292409	-17,026710	12,622891	12,496072	0,216270	-0,255757	-0,175135	-4,712570	-9,921380	-0,191045	0,216270	-0,255757	-0,175135	-4,712570	-9,921380	-0,191045
11:03:16,61	0,454009	3,393013	-0,127994	0,564008	-0,657002	-0,648994	0,222135	-0,260544	-0,174332	15,597871	7,369779	-0,202695	-0,604160	-3,197584	-1,291606	-17,026640	12,605059	12,484422	0,222135	-0,260544	-0,174332	-4,854851	-10,067836	-0,202695	0,222135	-0,260544	-0,174332	-4,854851	-10,067836	-0,202695
11:03:16,66	0,454009	3,393013	-0,127994	0,564008	-0,657002	-0,648994	0,222135	-0,260544	-0,174332	15,597871	7,369779	-0,202695	-0,602969	-3,194047	-1,292759	-17,010782	12,619039	12,510365	0,222135	-0,260544	-0,174332	-4,854851	-10,067836	-0,202695	0,222135	-0,260544	-0,174332	-4,854851	-10,067836	-0,202695
11:03:16,71	0,454009	3,393013	-0,127994	0,564008	-0,657002	-0,648994	0,218476	-0,259807	-0,175485	15,579581	7,186265	-0,176752	-0,604730	-3,190343	-1,293182	-17,005188	12,633190	12,487037	0,218476	-0,259807	-0,175485	-4,815283	-9,964134	-0,176752	0,218476	-0,259807	-0,175485	-4,815283	-9,964134	-0,176752
11:03:16,76	0,454009	3,393013	-0,127994	0,564008	-0,657002	-0,648994	0,221502	-0,256800	-0,176263	15,425532	7,343007	-0,177089	-0,607086	-3,195163	-1,293538	-17,010103	12,621357	12,510029	0,221502	-0,256800	-0,176263	-4,733235	-10,044874	-0,177089	0,221502	-0,256800	-0,176263	-4,733235	-10,044874	-0,177089
11:03:16,81	0,454009	3,393013	-0,127994	0,564008	-0,657002	-0,648994	0,219880	-0,261274	-0,175093	15,621261	7,275763	-0,183220	-0,602401	-3,195995	-1,292367	-17,013749	12,580834	12,503897	0,219880	-0,261274	-0,175093	-4,888712	-9,984785	-0,183220	0,219880	-0,261274	-0,175093	-4,888712	-9,984785	-0,183220
11:03:16,86	0,454009	3,393013	-0,127994	0,564008	-0,657002	-0,648994	0,216485	-0,259390	-0,175881	15,593485	7,078627	-0,184898	-0,602335	-3,192114	-1,293155	-16,996510	12,651933	12,502219	0,216485	-0,259390	-0,175881	-4,768592	-9,915449	-0,184898	0,216485	-0,259390	-0,175881	-4,768592	-9,915449	-0,184898
11:03:16,91	0,454009	3,393013	-0,127994	0,564008	-0,657002	-0,648994	0,222358	-0,252474	-0,173975	15,186121	7,364506	-0,202971	-0,611261	-3,193742	-1,291249	-17,037265	12,620341	12,484147	0,222358	-0,252474	-0,173975	-4,633057	-10,090573	-0,202971	0,222358	-0,252474	-0,173975	-4,633057	-10,090573	-0,202971
11:03:16,96	0,454009	3,393013	-0,127994	0,564008	-0,657002	-0,648994	0,218722	-0,257975	-0,173962	15,543164	7,162010	-0,209533	-0,606544	-3,186812	-1,290484	-17,022908	12,634516	12,490676	0,218722	-0,257975	-0,173962	-4,707852	-10,007660	-0,209533	0,218722	-0,257975	-0,173962	-4,707852	-10,007660	-0,209533
11:03:17,01	0,454009	3,393013	-0,127994	0,564008	-0,657002	-0,648994	0,220730	-0,259105	-0,174719	15,563215	7,289933	-0,196344	-0,604704	-3,195647	-1,291993	-17,012386	12,643260	12,490773	0,220730	-0,259105	-0,174719	-4,776489	-10,037344	-0,196344	0,220730	-0,259105	-0,174719	-4,776489	-10,037344	-0,196344
11:03:17,06	0,454009	3,393013	-0,127994	0,564008	-0,657002	-0,648994	0,219820	-0,255108	-0,174742	15,333699	7,237328	-0,196794	-0,607711	-3,192861	-1,292017	-17,027813	12,627128	12,490323	0,219820	-0,255108	-0,174742	-4,692258	-10,018528	-0,196794	0,219820	-0,255108	-0,174742	-4,692258	-10,018528	-0,196794
11:03:17,11	0,454009	3,393013	-0,127994	0,564008	-0,657002	-0,648994	0,218429	-0,261191	-0,174312	15,662438	7,193735	-0,182197	-0,601747	-3,194698	-1,291586	-16,996737	12,623539	12,504920	0,218429	-0,261191	-0,174312	-4,841024	-9,952975	-0,182197	0,218429	-0,261191	-0,174312	-4,841024	-9,952975	-0,182197
11:03:17,16	0,454009	3,393013	-0,127994	0,564008	-0,657002	-0,648994	0,224659	-0,258544	-0,173554	15,474627	7,486410	-0,189398	-0,607154	-3,198769	-1,290828	-17,048888	12,595685	12,497719	0,224659	-0,258544	-0,173554	-4,821093	-10,149283	-0,189398	0,224659	-0,258544	-0,173554	-4,821093	-10,149283	-0,189398
11:03:17,21	0,454009	3,393013	-0,127994	0,564008	-0,657002	-0,648994	0,212633	-0,258474	-0,173556	15,521751	6,886285	-0,171762	-0,611831	-3,192031	-1,292025	-17,023865	12,626112	12,489666	0,212633	-0,258474	-0,173556	-4,768465	-9,805440	-0,171762	0,212633	-0,258474	-0,173556	-4,768465	-9,805440	-0,171762
11:03:17,26	0,454009	3,393013	-0,127994	0,564008	-0,657002	-0,648994	0,220923	-0,259138	-0,176680	15,525150	7,302545	-0,210688	-0,604772	-3,195831	-1,293955	-17,030073	12,607527	12,476430	0,220923	-0,259138	-0,176680	-4,817157	-10,039923	-0,210688	0,220923	-0,259138	-0,176680	-4,817157	-10,039923	-0,210688
11:03:17,31	0,454009	3,393013	-0,127994	0,564008	-0,657002	-0,648994	0,220923	-0,259138	-0,176680	15,525150	7,302545	-0,210688	-0,605905	-3,193407	-1,291220	-17,001811	12,596548	12,493668	0,220923	-0,259138	-0,176680	-4,817157	-10,039923	-0,210688	0,220923	-0,259138	-0,176680	-4,817157	-10,039923	-0,210688
11:03:17,36	0,454009	3,393013	-0,127994	0,564008	-0,657002	-0,648994	0,214301	-0,258085	-0,175502	15,508850	6,968632	-0,180382	-0,602373	-3,189570	-1,292777	-17,001810	12,635594	12,506736	0,214301	-0,258085	-0,175502	-4,750823	-9,853990	-0,180382	0,214301	-0,258085	-0,175502	-4,750823	-9,853990	-0,180382
11:03:17,41	0,454009	3,393013	-0,127994	0,564008	-0,657002	-0,648994	0,214301	-0,258085	-0,175502	15,508850	6,968632	-0,180382	-0,602330	-3,191768	-1,290830	-16,988927	12,622765	12,490154	0,214301	-0,258085	-0,175502	-4,750823	-9,853990	-0,180382	0,214301	-0,258085	-0,175502	-4,750823	-9,853990	-0,180382
11:03:17,46	0,454009	3,393013	-0,127994	0,564008	-0,657002	-0,648994	0,219621	-0,253673	-0,173197	15,237885	7,270623	-0,218747	-0,608854	-3,191971	-1,290471	-17,000641	12,586952	12,468370	0,219621	-0,253673	-0,173197	-4,675445	-9,969646	-0,218747	0,219621	-0,253673	-0,173197	-4,675445	-9,969646	-0,218747
11:03:17,51	0,454009	3,393013	-0,127994	0,564008	-0,657002	-0,648994	0,214359	-0,258703	-0,177100	15,509657	6,948709	-0,218273	-0,608835	-3,195956	-1,292395	-16,996205	12,580637	12,468705	0,214359	-0,258703	-0,177100	-4,798563	-9,878462	-0,218273	0,214359	-0,258703	-0,177100	-4,798563	-9,878462	-0,218273
11:03:17,56	0,454009	3,393013	-0,127994	0,564008	-0,657002	-0,648994	0,216202	-0,257169	-0,175894	15,454307	7,085045	-0,195750	-0,604117	-3,190758	-1,293169	-16,990036	12,620843	12,491368	0,216202	-0,257169	-0,175894	-4,733424	-9,886790	-0,195750	0,216202	-0,257169	-0,175894	-4,733424	-9,886790	-0,195750
11:03:17,61	0,454009	3,393013	-0,127994	0,564008	-0,657002	-0,648994	0,216202	-0,257169	-0,175894	15,454307	7,085045	-0,195750	-0,604143	-3,194830	-1,291209	-17,014199	12,617914	12,504257	0,216202	-0,257169	-0,175894	-4,733424	-9,886790	-0,195750	0,216202	-0,257169	-0,175894	-4,733424	-9,886790	-0,195750
11:03:17,66	0,454009	3,393013	-0,127994	0,564008	-0,657002	-0,648994	0,213593	-0,256950	-0,174755	15,460185	6,892698	-0,194097	-0,603002	-3,188389	-1,292029	-17,030503	12,664124	12,493021	0,213593	-0,256950	-0,174755	-4,710380	-9,874341	-0,194097	0,213593	-0,256950	-0,174755	-4,710380	-9,874341	-0,194097
11:03:17,71	0,454009	3,393013	-0,127994	0,564008	-0,657002	-0,648994	0,218644	-0,259799	-0,173949	15,545112	7,168293	-0,177828	-0,603060	-3,194188	-1,291223	-17,050926	12,602889	12,509289	0,218644	-0,259799	-0,173949	-4,849133	-9,995267	-0,177828	0,218644	-0,259799	-0,173949	-4,849133	-9,995267	-0,177828
11:03:17,76	0,454009	3,393013	-0,127994	0,564008	-0,657002	-0,648994	0,218644	-0,259799	-0,173949	15,545112	7,168293	-0,177828	-0,602956	-3,192460	-1,291230	-17,020662	12,661126	12,491741	0,218644	-0,259799	-0,173949	-4,849133	-9,995267	-0,177828	0,218644	-0,259799	-0,173949	-4,849133	-9,995267	-0,177828
11:03:17,81	0,454009	3,393013	-0,127994	0,564008	-0,657002	-0,648994	0,220944	-0,255098	-0,173562	15,344603	7,290576	-0,182832	-0,608281	-3,193829	-1,290836	-17,026598	12,639608	12,504285	0,220944	-0,255098	-0,173562	-4,680582	-10,053495	-0,182832	0,220944	-0,255098	-0,173562	-4,680582	-10,053495	-0,182832
11:03:17,86	0,454009	3,393013	-0,127994	0,564008	-0,657002	-0,648994	0,223458	-0,256475	-0,176282	15,370444	7,426264	-0,187615	-0,608346	-3,196695	-1,293557	-17,045213	12,597536	12,499503	0,223458	-0,256475	-0,176282	-4,762806	-10,115224	-0,187615	0,223458	-0,256475	-0,176282	-4,762806	-10,115224	-0,187615
11:03:17,91	0,454009	3,393013	-0,127994	0,564008	-0,657002	-0,648994	0,220194	-0,261399	-0,175100	15,643627	7,241590	-0,171967	-0,602449	-3,196330	-1,292374	-17,049561	12,619804	12,515150	0,220194	-0,261399	-0,175100	-4,876192	-10,043604	-0,171967	0,220194	-0,261399	-0,175100	-4,876192	-10,043604	-0,171967
11:03:17,96	0,454009	3,393013	-0,127994	0,564008	-0,657002	-0,648994	0,218471	-0,256254	-0,178249	15,376178	7,134034	-0,184156	-0,606043	-3,192266	-1,295523	-17,065083	12,628841	12,502962	0,218471	-0,256254	-0,178249	-4,739798	-10,015906	-0,184156	0,218471	-0,256254	-0,178249	-4,739798	-10,015906	-0,184156
11:03:18,01	0,454009	3,393013	-0,127994	0,564008	-0,657002	-0,648994	0,222614	-0,260158	-0,173152	15,596450	7,382632	-0,183443	-0,601890	-3,192128	-1,292006	-17,047271	12,600711	12,510166	0,222614	-0,260158	-0,173152	-4,825984	-10,092597	-0,183443	0,222614	-0,260158	-0,173152	-4,825984	-10,092597	-0,183443
11:03:18,07	0,454009	3,393013	-0,127994	0,564008	-0,657002	-0,648994	0,222095	-0,256443	-0,176651	15,402866	7,367931	-0,172107	-0,603579	-3,190433	-1,291631	-17,016827	12,621471	12,486024	0,222095	-0,256443	-0,176651	-4,727888	-10,066564	-0,172107	0,222095	-0,256443	-0,176651	-4,727888	-10,066564	-0,172107
11:03:18,12	0,454009	3,393013	-0,127994	0,564008	-0,657002	-0,648994	0,222095	-0,256443	-0,176651	15,402866	7,367931	-0,172107	-0,603581	-3,187852	-1,292022	-17,005012	12,608345	12,490947	0,222095	-0,256443	-0,176651	-4,727888	-10,066564	-0,172107	0,222095	-0,256443	-0,176651	-4,727888	-10,066564	-0,172107
11:03:18,17	0,454009	3,393013	-0,127994	0,564008	-0,657002	-0,648994	0,213417	-0,256180	-0,174747	15,384588	6,933539	-0,196170	-0,604743	-3,193878	-1,292402	-17,015430	12,610694	12,475731	0,213417	-0,256180	-0,174747	-4,725538	-9,819725	-0,196170	0,213417	-0,256180	-0,174747	-4,725538	-9,819725	-0,196170
11:03:18,22	0,454009	3,393013	-0,127994	0,564008	-0,657002	-0,648994	0,219217	-0,258186	-0,175128	15,485749	7,224925	-0,211387	-0,625967	-3,094969	-1,284816	-12,422408	13,407587	12,097054	0,219217	-0,258186	-0,175128	-4,781884	-9,983614	-0,211387	0,219217	-0,258186	-0,175128	-4,781884	-9,983614	-0,211387
11:03:18,27	0,454009	3,393013	-0,127994	0,564008	-0,657002	-0,648994	0,144172	-0,190351	-0,167542	14,944973	6,901790	-0,590063	-0,587460	-3,124022	-1,289559	-14,266461	11,006830	12,349580	0,144172	-0,190351	-0,167542	0,002383	-4,415685	-0,590063	0,144172	-0,190351	-0,167542	0,002383	-4,415685	-0,590063
11:03:18,32	0,454009	3,393013	-0,127994	0,564008	-0,657002	-0,648994	0,150078	-0,238226	-0,172285	14,433306	6,812323	-0,337537	-0,563054	-3,124014	-1,274424	-14,746103	9,565697	12,555304	0,150078	-0,238226	-0,172285	-4,267436	-4,968831	-0,337537	0,150078	-0,238226	-0,172285	-4,267436	-4,968831	-0,337537
11:03:18,37	0,453984	3,393013	-0,127999	0,514046	-0,657008	-0,649073	0,137868	-0,259358	-0,157150	14,044294	6,482569	-0,131813	-0,557481	-3,106222	-1,270214	-13,769034	9,580844	12,478956	0,137868	-0,259358	-0,157150	-6,315312	-4,340072	-0,131813	0,137868	-0,259358	-0,157150	-6,315312	-4,340072	-0,131813
11:03:18,42	0,453984	3,393013	-0,127999	0,514046	-0,657008	-0,649073	0,119673	-0,255289	-0,152940	14,334334	6,375031	-0,208161	-0,565708	-3,108318	-1,269041	-13,749576	9,530406	12,479539	0,119673	-0,255289	-0,152940	-5,705819	-3,019316	-0,208161	0,119673	-0,255289	-0,152940	-5,705819	-3,019316	-0,208161
11:03:18,47	0,453984	3,393013	-0,127999	0,514046	-0,657008	-0,649073	0,125602	-0,249212	-0,151767	13,984384	6,725401	-0,207579	-0,555707	-3,104370	-1,269023	-13,737587	9,514491	12,500589	0,125602	-0,249212	-0,151767	-5,578733	-3,134360	-0,207579	0,125602	-0,249212	-0,151767	-5,578733	-3,134360	-0,207579
11:03:18,52	0,453984	3,393013	-0,127999	0,514046	-0,657008	-0,649073	0,121135	-0,258345	-0,154037	14,480704	6,561673	-0,191237	-0,555565	-3,109016	-1,271311	-13,679521	9,514659	12,495881	0,121135	-0,258345	-0,154037	-5,799374	-2,947449	-0,191237	0,121135	-0,258345	-0,154037	-5,799374	-2,947449	-0,191237
11:03:18,57	0,453984	3,393013	-0,127999	0,514046	-0,657008	-0,649073	0,121135	-0,258345	-0,154037	14,480704	6,561673	-0,191237	-0,554962	-3,107198	-1,270935	-13,676990	9,534611	12,486949	0,121135	-0,258345	-0,154037	-5,799374	-2,947449	-0,191237	0,121135	-0,258345	-0,154037	-5,799374	-2,947449	-0,191237
11:03:18,62	0,453984	3,393013	-0,127999	0,514046	-0,657008	-0,649073	0,119259	-0,257958	-0,153661	14,479138	6,456330	-0,200169	-0,565146	-3,108880	-1,269435	-13,751937	9,495337	12,469003	0,119259	-0,257958	-0,153661	-5,770581	-2,905517	-0,200169	0,119259	-0,257958	-0,153661	-5,770581	-2,905517	-0,200169
11:03:18,67	0,453984	3,393013	-0,127999	0,514046	-0,657008	-0,649073	0,119667	-0,247474	-0,154895	14,087803	6,407278	-0,253211	-0,564245	-3,102309	-1,272169	-13,660914	9,702959	12,433906	0,119667	-0,247474	-0,154895	-5,338924	-2,986572	-0,253211	0,119667	-0,247474	-0,154895	-5,338924	-2,986572	-0,253211
11:03:18,72	0,453984	3,393013	-0,127999	0,514046	-0,657008	-0,649073	0,119667	-0,247474	-0,154895	14,087803	6,407278	-0,253211	-0,638539	-3,076790	-1,277364	-12,711331	13,232501	11,974122	0,119667	-0,247474	-0,154895	-5,338924	-2,986572	-0,253211	0,119667	-0,247474	-0,154895	-5,338924	-2,986572	-0,253211
11:03:18,77	0,453984	3,393013	-0,127999	0,514046	-0,657008	-0,649073	0,134714	-0,170374	-0,160090	13,610047	6,247301	-0,712995	-0,590391	-3,098447	-1,260765	-13,793085	10,463829	12,250101	0,134714	-0,170374	-0,160090	0,235699	-4,327718	-0,712995	0,134714	-0,170374	-0,160090	0,235699	-4,327718	-0,712995
11:03:18,82	0,453984	3,393013	-0,127999	0,514046	-0,657008	-0,649073	0,129395	-0,222900	-0,143491	13,402795	6,418245	-0,437016	-0,599442	-3,146684	-1,272218	-16,701041	10,403261	12,494329	0,129395	-0,222900	-0,143491	-4,094864	-3,739267	-0,437016	0,129395	-0,222900	-0,143491	-4,094864	-3,739267	-0,437016
11:03:18,87	0,453961	3,393050	-0,127985	0,463982	-0,656989	-0,649039	0,173423	-0,234506	-0,152453	13,031921	6,423984	-0,221151	-0,602354	-3,142379	-1,269728	-16,258032	10,761872	12,465967	0,173423	-0,234506	-0,152453	-5,376770	-7,189741	-0,221151	0,173423	-0,234506	-0,152453	-5,376770	-7,189741	-0,221151
11:03:18,92	0,453961	3,393050	-0,127985	0,463982	-0,656989	-0,649039	0,167629	-0,230486	-0,149780	12,785034	6,182363	-0,262940	-0,602938	-3,135352	-1,267054	-16,225300	10,699244	12,424178	0,167629	-0,230486	-0,149780	-5,308124	-6,976543	-0,262940	0,167629	-0,230486	-0,149780	-5,308124	-6,976543	-0,262940
11:03:18,97	0,453961	3,393050	-0,127985	0,463982	-0,656989	-0,649039	0,167629	-0,230486	-0,149780	12,785034	6,182363	-0,262940	-0,601105	-3,145686	-1,264274	-16,227095	10,704978	12,440852	0,167629	-0,230486	-0,149780	-5,308124	-6,976543	-0,262940	0,167629	-0,230486	-0,149780	-5,308124	-6,976543	-0,262940
11:03:19,02	0,453961	3,393050	-0,127985	0,463982	-0,656989	-0,649039	0,175662	-0,237241	-0,147000	13,140356	6,595663	-0,246265	-0,603536	-3,141976	-1,264313	-16,243879	10,676399	12,425728	0,175662	-0,237241	-0,147000	-5,483061	-7,193842	-0,246265	0,175662	-0,237241	-0,147000	-5,483061	-7,193842	-0,246265
11:03:19,07	0,453961	3,393050	-0,127985	0,463982	-0,656989	-0,649039	0,174554	-0,231711	-0,148604	12,843110	6,491259	-0,254212	-0,605340	-3,141961	-1,265878	-16,272458	10,719980	12,432905	0,174554	-0,231711	-0,148604	-5,346206	-7,211265	-0,254212	0,174554	-0,231711	-0,148604	-5,346206	-7,211265	-0,254212
11:03:19,12	0,453961	3,393050	-0,127985	0,463982	-0,656989	-0,649039	0,174554	-0,231711	-0,148604	12,843110	6,491259	-0,254212	-0,604136	-3,142559	-1,265834	-16,229459	10,636920	12,458966	0,174554	-0,231711	-0,148604	-5,346206	-7,211265	-0,254212	0,174554	-0,231711	-0,148604	-5,346206	-7,211265	-0,254212
11:03:19,17	0,453961	3,393050	-0,127985	0,463982	-0,656989	-0,649039	0,174470	-0,233053	-0,148559	12,862453	6,565627	-0,228151	-0,601064	-3,139566	-1,266638	-16,193607	10,714240	12,414087	0,170342	-0,234217	-0,149363	-5,378159	-7,028485	-0,273030	0,170342	-0,234217	-0,149363	-5,378159	-7,028485	-0,273030
11:03:19,22	0,453961	3,393050	-0,127985	0,463982	-0,656989	-0,649039	0,174951	-0,235633	-0,149311	13,103932	6,610720	-0,249903	-0,602142	-3,144266	-1,266585	-16,158416	10,719813	12,437214	0,174951	-0,235633	-0,149311	-5,393264	-7,122923	-0,249903	0,174951	-0,235633	-0,149311	-5,393264	-7,122923	-0,249903
11:03:19,27	0,453961	3,393050	-0,127985	0,463982	-0,656989	-0,649039	0,174951	-0,235633	-0,149311	13,103932	6,610720	-0,249903	-0,598122	-3,132628	-1,264301	-16,173298	10,700741	12,442633	0,174951	-0,235633	-0,149311	-5,393264	-7,122923	-0,249903	0,174951	-0,235633	-0,149311	-5,393264	-7,122923	-0,249903
11:03:19,32	0,453961	3,393050	-0,127985	0,463982	-0,656989	-0,649039	0,162863	-0,233295	-0,147026	12,958411	5,978775	-0,244485	-0,599842	-3,143483	-1,265436	-16,159995	10,641091	12,415143	0,162863	-0,233295	-0,147026	-5,355270	-6,805935	-0,244485	0,162863	-0,233295	-0,147026	-5,355270	-6,805935	-0,244485
11:03:19,37	0,453961	3,393050	-0,127985	0,463982	-0,656989	-0,649039	0,170115	-0,232712	-0,144689	12,908525	6,342631	-0,252466	-0,602253	-3,138617	-1,261964	-16,194581	10,690442	12,434652	0,170115	-0,232712	-0,144689	-5,359377	-7,011413	-0,252466	0,170115	-0,232712	-0,144689	-5,359377	-7,011413	-0,252466
11:03:19,42	0,453961	3,393050	-0,127985	0,463982	-0,656989	-0,649039	0,173056	-0,233740	-0,149334	12,946167	6,521214	-0,251190	-0,602834	-3,141678	-1,266608	-16,180264	10,663938	12,435927	0,173056	-0,233740	-0,149334	-5,402404	-7,063699	-0,251190	0,173056	-0,233740	-0,149334	-5,402404	-7,063699	-0,251190
11:03:19,47	0,453961	3,393050	-0,127985	0,463982	-0,656989	-0,649039	0,173056	-0,233740	-0,149334	12,946167	6,521214	-0,251190	-0,604541	-3,137266	-1,265067	-16,154493	10,694340	12,431213	0,173056	-0,233740	-0,149334	-5,402404	-7,063699	-0,251190	0,173056	-0,233740	-0,149334	-5,402404	-7,063699	-0,251190
11:03:19,52	0,453961	3,393050	-0,127985	0,463982	-0,656989	-0,649039	0,169545	-0,233139	-0,145455	12,940397	6,348168	-0,257348	-0,601599	-3,138337	-1,262729	-16,159281	10,681254	12,429770	0,169545	-0,233139	-0,145455	-5,360987	-6,961150	-0,257348	0,169545	-0,233139	-0,145455	-5,360987	-6,961150	-0,257348
11:03:19,57	0,453961	3,393050	-0,127985	0,463982	-0,656989	-0,649039	0,169545	-0,233139	-0,145455	12,940397	6,348168	-0,257348	-0,602888	-3,139976	-1,263374	-16,167685	10,680032	12,431359	0,171609	-0,232842	-0,146100	-5,358379	-7,022510	-0,255759	0,171609	-0,232842	-0,146100	-5,358379	-7,022510	-0,255759
11:03:19,62	0,453961	3,393050	-0,127985	0,463982	-0,656989	-0,649039	0,171609	-0,232842	-0,146100	12,919697	6,448823	-0,255759	-0,603412	-3,139217	-1,267009	-16,174805	10,682638	12,432134	0,171609	-0,232842	-0,146100	-5,358379	-7,022510	-0,255759	0,171609	-0,232842	-0,146100	-5,358379	-7,022510	-0,255759
11:03:19,67	0,453961	3,393050	-0,127985	0,463982	-0,656989	-0,649039	0,171213	-0,232009	-0,149734	12,875066	6,420768	-0,254983	-0,605685	-3,141421	-1,264283	-16,150583	10,686878	12,415107	0,171213	-0,232009	-0,149734	-5,337602	-7,019488	-0,254983	0,171213	-0,232009	-0,149734	-5,337602	-7,019488	-0,254983
11:03:19,72	0,453961	3,393050	-0,127985	0,463982	-0,656989	-0,649039	0,166656	-0,230742	-0,147788	12,809279	6,201360	-0,236339	-0,602230	-3,134636	-1,265062	-16,159533	10,673929	12,450778	0,166656	-0,230742	-0,147788	-5,303933	-6,881134	-0,236339	0,166656	-0,230742	-0,147788	-5,303933	-6,881134	-0,236339
11:03:19,77	0,453961	3,393050	-0,127985	0,463982	-0,656989	-0,649039	0,166656	-0,230742	-0,147788	12,809279	6,201360	-0,236339	-0,602196	-3,140844	-1,263129	-16,164841	10,661286	12,404730	0,166656	-0,230742	-0,147788	-5,303933	-6,881134	-0,236339	0,166656	-0,230742	-0,147788	-5,303933	-6,881134	-0,236339
11:03:19,82	0,453961	3,393050	-0,127985	0,463982	-0,656989	-0,649039	0,172532	-0,236170	-0,145047	13,067475	6,493041	-0,243903	-0,600468	-3,142440	-1,262322	-16,183600	10,660030	12,443214	0,172532	-0,236170	-0,145047	-5,471852	-7,050752	-0,243903	0,172532	-0,236170	-0,145047	-5,471852	-7,050752	-0,243903
11:03:19,87	0,453961	3,393050	-0,127985	0,463982	-0,656989	-0,649039	0,173559	-0,233919	-0,150922	12,937182	6,502741	-0,269000	-0,602930	-3,142204	-1,268196	-16,228075	10,670403	12,418117	0,173559	-0,233919	-0,150922	-5,425461	-7,121670	-0,269000	0,173559	-0,233919	-0,150922	-5,425461	-7,121670	-0,269000
11:03:19,92	0,453961	3,393050	-0,127985	0,463982	-0,656989	-0,649039	0,167663	-0,236081	-0,146987	13,079849	6,245560	-0,226906	-0,598110	-3,138178	-1,264262	-16,170151	10,671894	12,460212	0,167663	-0,236081	-0,146987	-5,452495	-6,916005	-0,226906	0,167663	-0,236081	-0,146987	-5,452495	-6,916005	-0,226906
11:03:19,97	0,453961	3,393050	-0,127985	0,463982	-0,656989	-0,649039	0,167663	-0,236081	-0,146987	13,079849	6,245560	-0,226906	-0,605242	-3,138368	-1,262746	-16,210395	10,687423	12,444405	0,167663	-0,236081	-0,146987	-5,452495	-6,916005	-0,226906	0,167663	-0,236081	-0,146987	-5,452495	-6,916005	-0,226906
11:03:20,02	0,453961	3,393050	-0,127985	0,463982	-0,656989	-0,649039	0,167804	-0,234158	-0,146220	12,983104	6,268729	-0,242404	-0,599846	-3,137339	-1,263495	-16,154795	10,666788	12,444713	0,167804	-0,234158	-0,146220	-5,398277	-6,903882	-0,242404	0,167804	-0,234158	-0,146220	-5,398277	-6,903882	-0,242404
11:03:20,07	0,453961	3,393050	-0,127985	0,463982	-0,656989	-0,649039	0,167739	-0,235512	-0,144275	13,064507	6,262328	-0,247994	-0,598640	-3,137960	-1,261550	-16,151950	10,677798	12,439124	0,167739	-0,235512	-0,144275	-5,423221	-6,905211	-0,247994	0,167739	-0,235512	-0,144275	-5,423221	-6,905211	-0,247994
11:03:20,12	0,453961	3,393050	-0,127985	0,463982	-0,656989	-0,649039	0,168899	-0,233354	-0,150520	12,927533	6,304410	-0,259247	-0,601089	-3,137885	-1,267794	-16,180080	10,665483	12,427871	0,168899	-0,233354	-0,150520	-5,390748	-6,954138	-0,259247	0,168899	-0,233354	-0,150520	-5,390748	-6,954138	-0,259247
11:03:20,18	0,453961	3,393050	-0,127985	0,463982	-0,656989	-0,649039	0,168899	-0,233354	-0,150520	12,927533	6,304410	-0,259247	-0,605745	-3,135140	-1,265871	-16,167532	10,712438	12,417988	0,168899	-0,233354	-0,150520	-5,390748	-6,954138	-0,259247	0,168899	-0,233354	-0,150520	-5,390748	-6,954138	-0,259247
11:03:20,23	0,453961	3,393050	-0,127985	0,463982	-0,656989	-0,649039	0,173666	-0,234892	-0,148166	13,024038	6,589279	-0,281515	-0,602141	-3,142782	-1,265441	-16,139795	10,661324	12,405602	0,173666	-0,234892	-0,148166	-5,414960	-7,043504	-0,281515	0,173666	-0,234892	-0,148166	-5,414960	-7,043504	-0,281515
11:03:20,28	0,453961	3,393050	-0,127985	0,463982	-0,656989	-0,649039	0,171028	-0,228178	-0,146219	12,790233	6,480441	-0,285585	-0,606637	-3,137141	-1,263493	-16,057601	10,747013	12,401532	0,171028	-0,228178	-0,146219	-5,121741	-6,945260	-0,285585	0,171028	-0,228178	-0,146219	-5,121741	-6,945260	-0,285585
11:03:20,33	0,453961	3,393050	-0,127985	0,463982	-0,656989	-0,649039	0,171028	-0,228178	-0,146219	12,790233	6,480441	-0,285585	-0,643767	-3,063611	-1,271103	-12,500733	12,801589	11,984467	0,171028	-0,228178	-0,146219	-5,121741	-6,945260	-0,285585	0,171028	-0,228178	-0,146219	-5,121741	-6,945260	-0,285585
11:03:20,38	0,453961	3,393050	-0,127985	0,463982	-0,656989	-0,649039	0,125914	-0,159258	-0,153828	12,764118	6,187580	-0,702651	-0,611936	-3,097267	-1,272597	-15,029466	10,493476	12,311015	0,125914	-0,159258	-0,153828	0,262398	-3,696701	-0,702651	0,125914	-0,159258	-0,153828	0,262398	-3,696701	-0,702651
11:03:20,43	0,453961	3,393050	-0,127985	0,463982	-0,656989	-0,649039	0,139146	-0,203651	-0,155323	11,809346	5,839749	-0,376102	-0,593830	-3,105870	-1,259742	-15,271646	9,307961	12,405224	0,139146	-0,203651	-0,155323	-4,177287	-5,083234	-0,376102	0,139146	-0,203651	-0,155323	-4,177287	-5,083234	-0,376102
11:03:20,48	0,453978	3,392948	-0,127975	0,413966	-0,657007	-0,649034	0,118295	-0,217759	-0,136990	11,811130	6,187831	-0,298279	-0,589293	-3,086263	-1,254264	-14,154917	9,143501	12,388838	0,118295	-0,217759	-0,136990	-5,282989	-3,098297	-0,298279	0,118295	-0,217759	-0,136990	-5,282989	-3,098297	-0,298279
11:03:20,53	0,453978	3,392948	-0,127975	0,413966	-0,657007	-0,649034	0,112406	-0,216496	-0,139327	11,829622	5,868938	-0,293468	-0,587442	-3,080531	-1,256601	-14,123790	9,222749	12,393649	0,112406	-0,216496	-0,139327	-5,165312	-2,954906	-0,293468	0,112406	-0,216496	-0,139327	-5,165312	-2,954906	-0,293468
11:03:20,58	0,453978	3,392948	-0,127975	0,413966	-0,657007	-0,649034	0,117043	-0,219031	-0,136978	11,871284	6,108726	-0,273482	-0,587565	-3,085815	-1,254252	-14,170037	9,145328	12,413636	0,117043	-0,219031	-0,136978	-5,322670	-3,079130	-0,273482	0,117043	-0,219031	-0,136978	-5,322670	-3,079130	-0,273482
11:03:20,63	0,453978	3,392948	-0,127975	0,413966	-0,657007	-0,649034	0,111600	-0,214591	-0,136251	11,694007	5,818047	-0,310449	-0,588689	-3,078881	-1,253525	-14,149848	9,195575	12,376669	0,111600	-0,214591	-0,136251	-5,151397	-2,942528	-0,310449	0,111600	-0,214591	-0,136251	-5,151397	-2,942528	-0,310449
11:03:20,68	0,453978	3,392948	-0,127975	0,413966	-0,657007	-0,649034	0,116758	-0,217606	-0,138518	11,848781	6,101555	-0,266770	-0,588657	-3,084856	-1,255793	-14,137625	9,186187	12,420348	0,116758	-0,217606	-0,138518	-5,233319	-3,063942	-0,266770	0,116758	-0,217606	-0,138518	-5,233319	-3,063942	-0,266770
11:03:20,73	0,453978	3,392948	-0,127975	0,413966	-0,657007	-0,649034	0,116342	-0,219335	-0,134663	11,908278	6,055888	-0,293210	-0,587558	-3,080527	-1,252758	-14,191621	9,235829	12,377872	0,116342	-0,219335	-0,134663	-5,309517	-3,076936	-0,293210	0,116342	-0,219335	-0,134663	-5,309517	-3,076936	-0,293210
11:03:20,78	0,453978	3,392948	-0,127975	0,413966	-0,657007	-0,649034	0,114075	-0,213254	-0,135069	11,669340	5,866733	-0,265185	-0,591085	-3,080356	-1,252344	-14,196734	9,274457	12,421932	0,114075	-0,213254	-0,135069	-5,071088	-3,088177	-0,265185	0,114075	-0,213254	-0,135069	-5,071088	-3,088177	-0,265185
11:03:20,83	0,453978	3,392948	-0,127975	0,413966	-0,657007	-0,649034	0,114404	-0,139020	-0,138385	11,100557	5,942814	-0,709505	-0,649038	-3,047412	-1,260360	-12,587710	12,358313	11,951581	0,114404	-0,139020	-0,138385	0,187515	-3,037914	-0,709505	0,114404	-0,139020	-0,138385	0,187515	-3,037914	-0,709505
11:03:20,88	0,453978	3,392948	-0,127975	0,413966	-0,657007	-0,649034	0,114404	-0,139020	-0,138385	11,100557	5,942814	-0,709505	-0,614577	-3,083811	-1,253919	-14,748858	10,078108	12,246239	0,114404	-0,139020	-0,138385	0,187515	-3,037914	-0,709505	0,114404	-0,139020	-0,138385	0,187515	-3,037914	-0,709505
11:03:20,93	0,453978	3,392948	-0,127975	0,413966	-0,657007	-0,649034	0,128813	-0,194637	-0,136645	11,121172	5,753122	-0,440878	-0,593711	-3,091452	-1,244724	-15,501358	8,592169	12,435820	0,128813	-0,194637	-0,136645	-4,157816	-4,358709	-0,440878	0,128813	-0,194637	-0,136645	-4,157816	-4,358709	-0,440878
11:03:20,98	0,453912	3,393044	-0,127978	0,363963	-0,657005	-0,648987	0,110378	-0,205202	-0,128269	10,503595	5,861899	-0,348834	-0,596209	-3,073128	-1,245543	-14,407927	8,533783	12,338284	0,110378	-0,205202	-0,128269	-5,604747	-2,802753	-0,348834	0,110378	-0,205202	-0,128269	-5,604747	-2,802753	-0,348834
11:03:21,03	0,453912	3,393044	-0,127978	0,363963	-0,657005	-0,648987	0,105668	-0,211015	-0,128172	10,916166	5,715846	-0,313496	-0,588820	-3,071956	-1,245446	-14,267185	8,579851	12,373621	0,105668	-0,211015	-0,128172	-5,648539	-2,579094	-0,313496	0,105668	-0,211015	-0,128172	-5,648539	-2,579094	-0,313496
11:03:21,08	0,453912	3,393044	-0,127978	0,363963	-0,657005	-0,648987	0,100127	-0,208453	-0,126281	10,760560	5,440340	-0,348386	-0,588268	-3,065877	-1,243555	-14,267453	8,554159	12,338731	0,100127	-0,208453	-0,126281	-5,603031	-2,419649	-0,348386	0,100127	-0,208453	-0,126281	-5,603031	-2,419649	-0,348386
11:03:21,13	0,453912	3,393044	-0,127978	0,363963	-0,657005	-0,648987	0,108359	-0,207936	-0,127792	10,759475	5,915652	-0,354713	-0,592832	-3,072747	-1,245066	-14,213632	8,552904	12,332404	0,108359	-0,207936	-0,127792	-5,563495	-2,590565	-0,354713	0,108359	-0,207936	-0,127792	-5,563495	-2,590565	-0,354713
11:03:21,18	0,453912	3,393044	-0,127978	0,363963	-0,657005	-0,648987	0,103189	-0,206250	-0,126644	10,662160	5,641138	-0,344815	-0,594154	-3,072495	-1,243524	-14,263131	8,503130	12,349570	0,103189	-0,206250	-0,126644	-5,528477	-2,459211	-0,344815	0,103189	-0,206250	-0,126644	-5,528477	-2,459211	-0,344815
11:03:21,23	0,453912	3,393044	-0,127978	0,363963	-0,657005	-0,648987	0,108022	-0,209715	-0,128529	10,804543	5,922405	-0,307284	-0,591123	-3,073344	-1,245804	-14,216295	8,499667	12,379833	0,108022	-0,209715	-0,128529	-5,658072	-2,557303	-0,307284	0,108022	-0,209715	-0,128529	-5,658072	-2,557303	-0,307284
11:03:21,28	0,453912	3,393044	-0,127978	0,363963	-0,657005	-0,648987	0,102351	-0,202284	-0,125081	10,428523	5,595143	-0,302838	-0,594723	-3,064718	-1,242355	-14,239159	8,524871	12,384280	0,102351	-0,202284	-0,125081	-5,450754	-2,439442	-0,302838	0,102351	-0,202284	-0,125081	-5,450754	-2,439442	-0,302838
11:03:21,33	0,453912	3,393044	-0,127978	0,363963	-0,657005	-0,648987	0,107063	-0,209741	-0,123114	10,777436	5,834720	-0,310073	-0,590620	-3,072527	-1,240388	-14,263278	8,493898	12,377044	0,107063	-0,209741	-0,123114	-5,687264	-2,569688	-0,310073	0,107063	-0,209741	-0,123114	-5,687264	-2,569688	-0,310073
11:03:21,38	0,453912	3,393044	-0,127978	0,363963	-0,657005	-0,648987	0,098290	-0,211615	-0,124684	10,950839	5,395297	-0,334862	-0,584611	-3,065867	-1,241959	-14,210794	8,551321	12,352255	0,098290	-0,211615	-0,124684	-5,660944	-2,320480	-0,334862	0,098290	-0,211615	-0,124684	-5,660944	-2,320480	-0,334862
11:03:21,43	0,453912	3,393044	-0,127978	0,363963	-0,657005	-0,648987	0,102132	-0,204168	-0,127424	10,528975	5,564992	-0,315236	-0,590479	-3,071714	-1,245439	-14,191729	8,500112	12,340965	0,102132	-0,204168	-0,127424	-5,498224	-2,452348	-0,315236	0,102132	-0,204168	-0,127424	-5,498224	-2,452348	-0,315236
11:03:21,48	0,453912	3,393044	-0,127978	0,363963	-0,657005	-0,648987	0,100050	-0,208578	-0,124287	10,812289	5,482128	-0,320621	-0,588122	-3,065872	-1,241562	-14,205160	8,570447	12,366496	0,100050	-0,208578	-0,124287	-5,561080	-2,371799	-0,320621	0,100050	-0,208578	-0,124287	-5,561080	-2,371799	-0,320621
11:03:21,53	0,453912	3,393044	-0,127978	0,363963	-0,657005	-0,648987	0,106802	-0,208388	-0,130862	10,752896	5,884125	-0,315627	-0,591662	-3,071625	-1,248136	-14,185866	8,502122	12,371490	0,106802	-0,208388	-0,130862	-5,605574	-2,499867	-0,315627	0,106802	-0,208388	-0,130862	-5,605574	-2,499867	-0,315627
11:03:21,58	0,453912	3,393044	-0,127978	0,363963	-0,657005	-0,648987	0,104740	-0,212708	-0,125792	11,014616	5,759815	-0,306989	-0,586890	-3,071999	-1,243067	-14,182085	8,542778	12,380128	0,104740	-0,212708	-0,125792	-5,682944	-2,462261	-0,306989	0,104740	-0,212708	-0,125792	-5,682944	-2,462261	-0,306989
11:03:21,63	0,453912	3,393044	-0,127978	0,363963	-0,657005	-0,648987	0,102726	-0,210063	-0,128541	10,826604	5,661356	-0,311226	-0,588174	-3,068932	-1,245815	-14,201916	8,495926	12,375892	0,102726	-0,210063	-0,128541	-5,663352	-2,402646	-0,311226	0,102726	-0,210063	-0,128541	-5,663352	-2,402646	-0,311226
11:03:21,68	0,453912	3,393044	-0,127978	0,363963	-0,657005	-0,648987	0,102337	-0,207817	-0,130493	10,758973	5,606872	-0,308159	-0,589924	-3,067472	-1,247768	-14,207002	8,555614	12,378958	0,102337	-0,207817	-0,130493	-5,554691	-2,426583	-0,308159	0,102337	-0,207817	-0,130493	-5,554691	-2,426583	-0,308159
11:03:21,73	0,453912	3,393044	-0,127978	0,363963	-0,657005	-0,648987	0,102447	-0,208622	-0,125782	10,808940	5,631546	-0,262826	-0,589282	-3,067970	-1,243056	-14,186503	8,553192	12,424292	0,102447	-0,208622	-0,125782	-5,567848	-2,410530	-0,262826	0,102447	-0,208622	-0,125782	-5,567848	-2,410530	-0,262826
11:03:21,78	0,453912	3,393044	-0,127978	0,363963	-0,657005	-0,648987	0,102447	-0,208622	-0,125782	10,808940	5,631546	-0,262826	-0,588645	-3,073235	-1,242684	-14,176139	8,524810	12,364237	0,102447	-0,208622	-0,125782	-5,567848	-2,410530	-0,262826	0,102447	-0,208622	-0,125782	-5,567848	-2,410530	-0,262826
11:03:21,83	0,453912	3,393044	-0,127978	0,363963	-0,657005	-0,648987	0,102971	-0,209435	-0,127382	10,757176	5,663381	-0,302905	-0,588147	-3,071558	-1,246582	-14,196929	8,499286	12,371185	0,102971	-0,209435	-0,127382	-5,683490	-2,419846	-0,302905	0,102971	-0,209435	-0,127382	-5,683490	-2,419846	-0,302905
11:03:21,88	0,453912	3,393044	-0,127978	0,363963	-0,657005	-0,648987	0,102355	-0,212068	-0,123078	11,006949	5,640142	-0,312552	-0,586251	-3,069613	-1,240352	-14,165518	8,562761	12,374565	0,102355	-0,212068	-0,123078	-5,640407	-2,394698	-0,312552	0,102355	-0,212068	-0,123078	-5,640407	-2,394698	-0,312552
11:03:21,93	0,453912	3,393044	-0,127978	0,363963	-0,657005	-0,648987	0,105435	-0,209030	-0,128521	10,822972	5,809299	-0,310942	-0,590423	-3,070762	-1,245796	-14,170730	8,535772	12,376176	0,105435	-0,209030	-0,128521	-5,585869	-2,467345	-0,310942	0,105435	-0,209030	-0,128521	-5,585869	-2,467345	-0,310942
11:03:21,98	0,453912	3,393044	-0,127978	0,363963	-0,657005	-0,648987	0,101786	-0,210291	-0,127384	10,893812	5,596992	-0,329454	-0,587506	-3,068232	-1,244659	-14,187620	8,551617	12,357664	0,101786	-0,210291	-0,127384	-5,614004	-2,393193	-0,329454	0,101786	-0,210291	-0,127384	-5,614004	-2,393193	-0,329454
11:03:22,03	0,453912	3,393044	-0,127978	0,363963	-0,657005	-0,648987	0,103622	-0,211328	-0,128932	10,926220	5,700431	-0,329513	-0,587526	-3,070341	-1,246206	-14,191517	8,528993	12,357604	0,103622	-0,211328	-0,128932	-5,663038	-2,433924	-0,329513	0,103622	-0,211328	-0,128932	-5,663038	-2,433924	-0,329513
11:03:22,08	0,453912	3,393044	-0,127978	0,363963	-0,657005	-0,648987	0,103622	-0,211328	-0,128932	10,926220	5,700431	-0,329513	-0,590544	-3,065594	-1,245074	-14,209275	8,512783	12,356761	0,103622	-0,211328	-0,128932	-5,663038	-2,433924	-0,329513	0,103622	-0,211328	-0,128932	-5,663038	-2,433924	-0,329513
11:03:22,13	0,453912	3,393044	-0,127978	0,363963	-0,657005	-0,648987	0,101959	-0,207563	-0,128154	10,724391	5,589034	-0,290668	-0,589955	-3,067017	-1,245428	-14,216081	8,536225	12,396449	0,101959	-0,207563	-0,128154	-5,569270	-2,414727	-0,290668	0,101959	-0,207563	-0,128154	-5,569270	-2,414727	-0,290668
11:03:22,18	0,453912	3,393044	-0,127978	0,363963	-0,657005	-0,648987	0,101959	-0,207563	-0,128154	10,724391	5,589034	-0,290668	-0,590553	-3,067475	-1,246988	-14,212405	8,516131	12,386855	0,101959	-0,207563	-0,128154	-5,569270	-2,414727	-0,290668	0,101959	-0,207563	-0,128154	-5,569270	-2,414727	-0,290668
11:03:22,23	0,453912	3,393044	-0,127978	0,363963	-0,657005	-0,648987	0,100942	-0,205686	-0,127394	10,635634	5,567101	-0,320696	-0,591072	-3,065199	-1,244669	-14,184880	8,528391	12,366422	0,100942	-0,205686	-0,127394	-5,510728	-2,356846	-0,320696	0,100942	-0,205686	-0,127394	-5,510728	-2,356846	-0,320696
11:03:22,28	0,453912	3,393044	-0,127978	0,363963	-0,657005	-0,648987	0,100942	-0,205686	-0,127394	10,635634	5,567101	-0,320696	-0,590048	-3,072445	-1,243703	-14,213566	8,529835	12,332572	0,100942	-0,205686	-0,127394	-5,510728	-2,356846	-0,320696	0,100942	-0,205686	-0,127394	-5,510728	-2,356846	-0,320696
11:03:22,33	0,453912	3,393044	-0,127978	0,363963	-0,657005	-0,648987	0,103183	-0,208327	-0,127781	10,766688	5,670026	-0,330236	-0,592841	-3,071097	-1,244655	-14,194560	8,507454	12,359816	0,103183	-0,208327	-0,127781	-5,586987	-2,429831	-0,330236	0,103183	-0,208327	-0,127781	-5,586987	-2,429831	-0,330236
11:03:22,38	0,453912	3,393044	-0,127978	0,363963	-0,657005	-0,648987	0,103183	-0,208327	-0,127781	10,766688	5,670026	-0,330236	-0,589881	-3,072523	-1,246977	-14,189988	8,513715	12,356837	0,103183	-0,208327	-0,127781	-5,586987	-2,429831	-0,330236	0,103183	-0,208327	-0,127781	-5,586987	-2,429831	-0,330236
11:03:22,43	0,453912	3,393044	-0,127978	0,363963	-0,657005	-0,648987	0,105351	-0,207480	-0,128923	10,670270	5,812228	-0,302918	-0,591723	-3,069914	-1,246197	-14,200481	8,469673	12,384200	0,105351	-0,207480	-0,128923	-5,616921	-2,457842	-0,302918	0,105351	-0,207480	-0,128923	-5,616921	-2,457842	-0,302918
11:03:22,48	0,453912	3,393044	-0,127978	0,363963	-0,657005	-0,648987	0,105351	-0,207480	-0,128923	10,670270	5,812228	-0,302918	-0,589278	-3,067457	-1,244650	-14,178267	8,530328	12,371224	0,102000	-0,208369	-0,127375	-5,576848	-2,380135	-0,315893	0,102000	-0,208369	-0,127375	-5,576848	-2,380135	-0,315893
11:03:22,53	0,453912	3,393044	-0,127978	0,363963	-0,657005	-0,648987	0,107065	-0,204509	-0,125842	10,563416	5,900251	-0,347888	-0,595153	-3,069913	-1,243116	-14,177610	8,511469	12,339230	0,107065	-0,204509	-0,125842	-5,490561	-2,504346	-0,347888	0,107065	-0,204509	-0,125842	-5,490561	-2,504346	-0,347888
11:03:22,58	0,453912	3,393044	-0,127978	0,363963	-0,657005	-0,648987	0,100106	-0,206589	-0,128545	10,706552	5,517390	-0,304515	-0,589872	-3,064926	-1,245819	-14,178268	8,552273	12,382602	0,100106	-0,206589	-0,128545	-5,510656	-2,340894	-0,304515	0,100106	-0,206589	-0,128545	-5,510656	-2,340894	-0,304515
11:03:22,63	0,453912	3,393044	-0,127978	0,363963	-0,657005	-0,648987	0,100106	-0,206589	-0,128545	10,706552	5,517390	-0,304515	-0,591097	-3,067408	-1,241572	-14,206000	8,515608	12,349477	0,100106	-0,206589	-0,128545	-5,510656	-2,340894	-0,304515	0,100106	-0,206589	-0,128545	-5,510656	-2,340894	-0,304515
11:03:22,68	0,453912	3,393044	-0,127978	0,363963	-0,657005	-0,648987	0,099733	-0,209762	-0,127756	10,834997	5,525792	-0,306194	-0,586938	-3,066189	-1,245031	-14,172483	8,506720	12,380923	0,099733	-0,209762	-0,127756	-5,631301	-2,303229	-0,306194	0,099733	-0,209762	-0,127756	-5,631301	-2,303229	-0,306194
11:03:22,73	0,453912	3,393044	-0,127978	0,363963	-0,657005	-0,648987	0,099777	-0,207718	-0,125828	10,732128	5,505220	-0,306883	-0,588730	-3,065206	-1,243103	-14,190589	8,521135	12,380234	0,099777	-0,207718	-0,125828	-5,573698	-2,327297	-0,306883	0,099777	-0,207718	-0,125828	-5,573698	-2,327297	-0,306883
11:03:22,78	0,453912	3,393044	-0,127978	0,363963	-0,657005	-0,648987	0,110997	-0,209386	-0,127781	10,783372	6,060446	-0,346842	-0,592895	-3,075756	-1,245056	-14,232758	8,504448	12,340275	0,110997	-0,209386	-0,127781	-5,653460	-2,652784	-0,346842	0,110997	-0,209386	-0,127781	-5,653460	-2,652784	-0,346842
11:03:22,83	0,453912	3,393044	-0,127978	0,363963	-0,657005	-0,648987	0,104868	-0,206548	-0,126616	10,626201	5,789513	-0,333319	-0,592289	-3,069030	-1,243891	-14,196222	8,472276	12,353798	0,104868	-0,206548	-0,126616	-5,587845	-2,442662	-0,333319	0,104868	-0,206548	-0,126616	-5,587845	-2,442662	-0,333319
11:03:22,89	0,453912	3,393044	-0,127978	0,363963	-0,657005	-0,648987	0,104868	-0,206548	-0,126616	10,626201	5,789513	-0,333319	-0,594622	-3,070377	-1,241168	-14,202289	8,495973	12,357205	0,104868	-0,206548	-0,126616	-5,587845	-2,442662	-0,333319	0,104868	-0,206548	-0,126616	-5,587845	-2,442662	-0,333319
11:03:22,94	0,453912	3,393044	-0,127978	0,363963	-0,657005	-0,648987	0,107202	-0,205201	-0,123893	10,573628	5,893751	-0,329913	-0,588751	-3,068057	-1,244275	-14,197743	8,492046	12,360282	0,107202	-0,205201	-0,123893	-5,534651	-2,521602	-0,329913	0,107202	-0,205201	-0,123893	-5,534651	-2,521602	-0,329913
11:03:22,99	0,453912	3,393044	-0,127978	0,363963	-0,657005	-0,648987	0,102257	-0,209125	-0,127000	10,776549	5,642490	-0,326836	-0,590898	-3,072616	-1,247708	-14,111082	8,512487	12,370778	0,102257	-0,209125	-0,127000	-5,639766	-2,384649	-0,326836	0,102257	-0,209125	-0,127000	-5,639766	-2,384649	-0,326836
11:03:23,04	0,453912	3,393044	-0,127978	0,363963	-0,657005	-0,648987	0,107278	-0,209546	-0,130434	10,859454	5,968455	-0,316339	-0,656699	-3,041287	-1,244048	-13,321924	12,038064	11,914302	0,107278	-0,209546	-0,130434	-5,589880	-2,452897	-0,316339	0,107278	-0,209546	-0,130434	-5,589880	-2,452897	-0,316339
11:03:23,09	0,453912	3,393044	-0,127978	0,363963	-0,657005	-0,648987	0,112032	-0,182718	-0,128608	9,856979	5,176173	-0,450458	-0,616508	-3,063319	-1,245883	-14,815021	9,372217	12,236660	0,112032	-0,182718	-0,128608	-4,486361	-3,618373	-0,450458	0,112032	-0,182718	-0,128608	-4,486361	-3,618373	-0,450458
11:03:23,14	0,453912	3,393044	-0,127978	0,363963	-0,657005	-0,648987	0,112032	-0,182718	-0,128608	9,856979	5,176173	-0,450458	-0,630298	-3,126624	-1,243695	-17,610305	9,518051	12,382928	0,112032	-0,182718	-0,128608	-4,486361	-3,618373	-0,450458	0,112032	-0,182718	-0,128608	-4,486361	-3,618373	-0,450458
11:03:23,19	0,454061	3,392979	-0,127986	0,313968	-0,657006	-0,648997	0,157844	-0,194576	-0,124224	9,713022	5,700377	-0,360292	-0,628709	-3,103932	-1,235749	-16,883387	9,659231	12,296418	0,157844	-0,194576	-0,124224	-5,561159	-6,690401	-0,360292	0,157844	-0,194576	-0,124224	-5,561159	-6,690401	-0,360292
11:03:23,24	0,454061	3,392979	-0,127986	0,313968	-0,657006	-0,648997	0,158590	-0,190110	-0,123093	9,460880	5,687168	-0,355787	-0,633385	-3,107335	-1,240367	-16,859360	9,651290	12,331330	0,158590	-0,190110	-0,123093	-5,462735	-6,762128	-0,355787	0,158590	-0,190110	-0,123093	-5,462735	-6,762128	-0,355787
11:03:23,29	0,454061	3,392979	-0,127986	0,313968	-0,657006	-0,648997	0,158590	-0,190110	-0,123093	9,460880	5,687168	-0,355787	-0,628099	-3,100033	-1,238823	-16,854680	9,669330	12,347452	0,158590	-0,190110	-0,123093	-5,462735	-6,762128	-0,355787	0,158590	-0,190110	-0,123093	-5,462735	-6,762128	-0,355787
11:03:23,34	0,454061	3,392979	-0,127986	0,313968	-0,657006	-0,648997	0,149623	-0,191037	-0,121548	9,527057	5,215936	-0,339665	-0,626880	-3,105750	-1,238407	-16,835081	9,618947	12,335056	0,149623	-0,191037	-0,121548	-5,469343	-6,529479	-0,339665	0,149623	-0,191037	-0,121548	-5,469343	-6,529479	-0,339665
11:03:23,39	0,454061	3,392979	-0,127986	0,313968	-0,657006	-0,648997	0,156676	-0,191810	-0,122686	9,575711	5,609208	-0,350590	-0,630956	-3,106528	-1,239960	-16,827493	9,663386	12,336527	0,156676	-0,191810	-0,122686	-5,481387	-6,689865	-0,350590	0,156676	-0,191810	-0,122686	-5,481387	-6,689865	-0,350590
11:03:23,44	0,454061	3,392979	-0,127986	0,313968	-0,657006	-0,648997	0,156676	-0,191810	-0,122686	9,575711	5,609208	-0,350590	-0,628610	-3,104074	-1,234902	-16,827410	9,646358	12,353053	0,156676	-0,191810	-0,122686	-5,481387	-6,689865	-0,350590	0,156676	-0,191810	-0,122686	-5,481387	-6,689865	-0,350590
11:03:23,49	0,454061	3,392979	-0,127986	0,313968	-0,657006	-0,648997	0,152486	-0,192217	-0,120402	9,690566	5,341648	-0,400991	-0,628508	-3,103102	-1,237676	-16,823649	9,769357	12,286127	0,152486	-0,192217	-0,120402	-5,398475	-6,628475	-0,400991	0,152486	-0,192217	-0,120402	-5,398475	-6,628475	-0,400991
11:03:23,54	0,454061	3,392979	-0,127986	0,313968	-0,657006	-0,648997	0,152486	-0,192217	-0,120402	9,690566	5,341648	-0,400991	-0,673677	-3,033765	-1,234904	-13,506615	11,907521	11,856185	0,152486	-0,192217	-0,120402	-5,398475	-6,628475	-0,400991	0,152486	-0,192217	-0,120402	-5,398475	-6,628475	-0,400991
11:03:23,59	0,454061	3,392979	-0,127986	0,313968	-0,657006	-0,648997	0,154286	-0,162026	-0,123320	8,745511	5,168942	-0,579772	-0,645049	-3,092065	-1,237134	-16,944152	10,082534	12,145646	0,154286	-0,162026	-0,123320	-3,973513	-6,942487	-0,579772	0,154286	-0,162026	-0,123320	-3,973513	-6,942487	-0,579772
11:03:23,64	0,454061	3,392979	-0,127986	0,313968	-0,657006	-0,648997	0,154286	-0,162026	-0,123320	8,745511	5,168942	-0,579772	-0,622532	-3,081476	-1,233534	-16,194530	8,256294	12,344353	0,154286	-0,162026	-0,123320	-3,973513	-6,942487	-0,579772	0,154286	-0,162026	-0,123320	-3,973513	-6,942487	-0,579772
11:03:23,69	0,453921	3,392960	-0,128004	0,263975	-0,657004	-0,649022	0,130769	-0,186580	-0,116260	8,401654	5,513727	-0,342765	-0,617224	-3,062273	-1,226288	-15,375852	8,365575	12,275809	0,130769	-0,186580	-0,116260	-6,244887	-4,751610	-0,342765	0,130769	-0,186580	-0,116260	-6,244887	-4,751610	-0,342765
11:03:23,74	0,453921	3,392960	-0,128004	0,263975	-0,657004	-0,649022	0,111484	-0,181575	-0,109014	8,645363	5,165288	-0,411308	-0,617888	-3,060767	-1,225139	-15,402824	8,348722	12,279801	0,111484	-0,181575	-0,109014	-5,608270	-3,586217	-0,411308	0,111484	-0,181575	-0,109014	-5,608270	-3,586217	-0,411308
11:03:23,79	0,453921	3,392960	-0,128004	0,263975	-0,657004	-0,649022	0,110512	-0,180247	-0,107865	8,548206	5,099803	-0,407316	-0,617822	-3,061100	-1,227458	-15,353102	8,299985	12,264567	0,110512	-0,180247	-0,107865	-5,601149	-3,575386	-0,407316	0,110512	-0,180247	-0,107865	-5,601149	-3,575386	-0,407316
11:03:23,84	0,453921	3,392960	-0,128004	0,263975	-0,657004	-0,649022	0,110767	-0,180470	-0,110184	8,542493	5,180519	-0,422551	-0,618397	-3,057162	-1,225906	-15,352381	8,344641	12,284910	0,110767	-0,180470	-0,110184	-5,624424	-3,514727	-0,422551	0,110767	-0,180470	-0,110184	-5,624424	-3,514727	-0,422551
11:03:23,89	0,453921	3,392960	-0,128004	0,263975	-0,657004	-0,649022	0,107645	-0,178003	-0,108631	8,453245	4,996441	-0,402207	-0,620136	-3,059305	-1,225893	-15,327749	8,294288	12,277573	0,107645	-0,178003	-0,108631	-5,520017	-3,453682	-0,402207	0,107645	-0,178003	-0,108631	-5,520017	-3,453682	-0,402207
11:03:23,94	0,453921	3,392960	-0,128004	0,263975	-0,657004	-0,649022	0,104781	-0,179161	-0,108978	8,519960	4,906085	-0,373534	-0,615963	-3,055261	-1,226253	-15,298418	8,321008	12,313584	0,104781	-0,179161	-0,108978	-5,544180	-3,319247	-0,373534	0,104781	-0,179161	-0,108978	-5,544180	-3,319247	-0,373534
11:03:23,99	0,453921	3,392960	-0,128004	0,263975	-0,657004	-0,649022	0,104781	-0,179161	-0,108978	8,519960	4,906085	-0,373534	-0,618242	-3,059005	-1,225092	-15,269685	8,292819	12,271968	0,104781	-0,179161	-0,108978	-5,544180	-3,319247	-0,373534	0,104781	-0,179161	-0,108978	-5,544180	-3,319247	-0,373534
11:03:24,04	0,453921	3,392960	-0,128004	0,263975	-0,657004	-0,649022	0,109163	-0,179059	-0,107817	8,504601	5,172906	-0,415149	-0,619508	-3,059922	-1,224709	-15,301991	8,262518	12,280432	0,110590	-0,178421	-0,107435	-5,577018	-3,447023	-0,406685	0,110590	-0,178421	-0,107435	-5,577018	-3,447023	-0,406685
11:03:24,09	0,453921	3,392960	-0,128004	0,263975	-0,657004	-0,649022	0,110590	-0,178421	-0,107435	8,429053	5,234278	-0,406685	-0,619591	-3,054757	-1,225111	-15,341267	8,317427	12,317507	0,106159	-0,175767	-0,107836	-5,478763	-3,391070	-0,369610	0,106159	-0,175767	-0,107836	-5,478763	-3,391070	-0,369610
11:03:24,14	0,453921	3,392960	-0,128004	0,263975	-0,657004	-0,649022	0,108116	-0,176997	-0,109358	8,372454	5,110262	-0,370895	-0,619505	-3,057067	-1,226632	-15,289269	8,275331	12,316222	0,108116	-0,176997	-0,109358	-5,521820	-3,376861	-0,370895	0,108116	-0,176997	-0,109358	-5,521820	-3,376861	-0,370895
11:03:24,19	0,453921	3,392960	-0,128004	0,263975	-0,657004	-0,649022	0,108116	-0,176997	-0,109358	8,372454	5,110262	-0,370895	-0,614272	-3,055731	-1,227044	-15,323109	8,287137	12,303766	0,108116	-0,176997	-0,109358	-5,521820	-3,376861	-0,370895	0,108116	-0,176997	-0,109358	-5,521820	-3,376861	-0,370895
11:03:24,24	0,453921	3,392960	-0,128004	0,263975	-0,657004	-0,649022	0,106825	-0,180901	-0,110180	8,546077	5,003299	-0,413101	-0,615858	-3,062734	-1,228577	-15,264305	8,301805	12,259645	0,106825	-0,180901	-0,110180	-5,654669	-3,382463	-0,413101	0,106825	-0,180901	-0,110180	-5,654669	-3,382463	-0,413101
11:03:24,29	0,453921	3,392960	-0,128004	0,263975	-0,657004	-0,649022	0,099655	-0,181080	-0,108212	8,622971	4,708564	-0,413163	-0,611738	-3,051781	-1,225486	-15,236985	8,289277	12,273955	0,099655	-0,181080	-0,108212	-5,591791	-3,114322	-0,413163	0,099655	-0,181080	-0,108212	-5,591791	-3,114322	-0,413163
11:03:24,34	0,453921	3,392960	-0,128004	0,263975	-0,657004	-0,649022	0,099655	-0,181080	-0,108212	8,622971	4,708564	-0,413163	-0,616025	-3,056507	-1,228595	-15,297958	8,233416	12,292622	0,105892	-0,179730	-0,111320	-5,634894	-3,304476	-0,394495	0,105892	-0,179730	-0,111320	-5,634894	-3,304476	-0,394495
11:03:24,39	0,453921	3,392960	-0,128004	0,263975	-0,657004	-0,649022	0,105892	-0,179730	-0,111320	8,473937	5,008014	-0,394495	-0,613524	-3,059511	-1,225837	-15,260909	8,284704	12,297038	0,105892	-0,179730	-0,111320	-5,634894	-3,304476	-0,394495	0,105892	-0,179730	-0,111320	-5,634894	-3,304476	-0,394495
11:03:24,44	0,453921	3,392960	-0,128004	0,263975	-0,657004	-0,649022	0,107243	-0,183399	-0,108563	8,727637	5,084705	-0,390080	-0,614749	-3,061674	-1,226628	-15,281936	8,264127	12,282008	0,107243	-0,183399	-0,108563	-5,669167	-3,333835	-0,390080	0,107243	-0,183399	-0,108563	-5,669167	-3,333835	-0,390080
11:03:24,49	0,453921	3,392960	-0,128004	0,263975	-0,657004	-0,649022	0,109729	-0,183419	-0,109353	8,700343	5,206063	-0,405110	-0,618400	-3,063768	-1,226627	-15,336775	8,260707	12,310591	0,109729	-0,183419	-0,109353	-5,698030	-3,407639	-0,405110	0,109729	-0,183419	-0,109353	-5,698030	-3,407639	-0,405110
11:03:24,54	0,453921	3,392960	-0,128004	0,263975	-0,657004	-0,649022	0,113367	-0,181304	-0,109353	8,560013	5,349456	-0,376526	-0,612391	-3,058513	-1,225849	-15,290639	8,318305	12,303616	0,113367	-0,181304	-0,109353	-5,672380	-3,549827	-0,376526	0,113367	-0,181304	-0,109353	-5,672380	-3,549827	-0,376526
11:03:24,59	0,453921	3,392960	-0,128004	0,263975	-0,657004	-0,649022	0,110686	-0,181270	-0,110536	8,620636	5,231931	-0,417974	-0,617089	-3,061430	-1,227810	-15,286660	8,303818	12,269144	0,110686	-0,181270	-0,110536	-5,609086	-3,456957	-0,417974	0,110686	-0,181270	-0,110536	-5,609086	-3,456957	-0,417974
11:03:24,64	0,453921	3,392960	-0,128004	0,263975	-0,657004	-0,649022	0,104903	-0,184087	-0,111264	8,754629	4,989900	-0,369368	-0,611758	-3,057829	-1,228538	-15,242049	8,263664	12,317749	0,104903	-0,184087	-0,111264	-5,696194	-3,244982	-0,369368	0,104903	-0,184087	-0,111264	-5,696194	-3,244982	-0,369368
11:03:24,69	0,453921	3,392960	-0,128004	0,263975	-0,657004	-0,649022	0,103595	-0,183270	-0,107408	8,726657	4,862679	-0,374537	-0,611812	-3,056288	-1,224683	-15,286074	8,305852	12,312581	0,103595	-0,183270	-0,107408	-5,660013	-3,269550	-0,374537	0,103595	-0,183270	-0,107408	-5,660013	-3,269550	-0,374537
11:03:24,74	0,453921	3,392960	-0,128004	0,263975	-0,657004	-0,649022	0,103595	-0,183270	-0,107408	8,726657	4,862679	-0,374537	-0,616559	-3,055938	-1,226679	-15,295420	8,281425	12,259044	0,103595	-0,183270	-0,107408	-5,660013	-3,269550	-0,374537	0,103595	-0,183270	-0,107408	-5,660013	-3,269550	-0,374537
11:03:24,79	0,453921	3,392960	-0,128004	0,263975	-0,657004	-0,649022	0,105666	-0,178983	-0,109405	8,477945	4,974480	-0,428073	-0,618296	-3,060203	-1,229365	-15,286700	8,286304	12,279192	0,105666	-0,178983	-0,109405	-5,572256	-3,320307	-0,428073	0,105666	-0,178983	-0,109405	-5,572256	-3,320307	-0,428073
11:03:24,84	0,453921	3,392960	-0,128004	0,263975	-0,657004	-0,649022	0,108108	-0,176950	-0,108602	8,364391	5,087109	-0,385453	-0,619541	-3,057037	-1,225876	-15,311756	8,281822	12,301664	0,108108	-0,176950	-0,108602	-5,526199	-3,399360	-0,385453	0,108108	-0,176950	-0,108602	-5,526199	-3,399360	-0,385453
11:03:24,89	0,453921	3,392960	-0,128004	0,263975	-0,657004	-0,649022	0,104202	-0,180101	-0,111343	8,541670	4,859115	-0,401165	-0,614859	-3,055230	-1,228617	-15,326605	8,305896	12,285953	0,104202	-0,180101	-0,111343	-5,596276	-3,320756	-0,401165	0,104202	-0,180101	-0,111343	-5,596276	-3,320756	-0,401165
11:03:24,94	0,453921	3,392960	-0,128004	0,263975	-0,657004	-0,649022	0,108277	-0,182589	-0,110531	8,688779	5,107724	-0,407705	-0,614742	-3,060002	-1,227805	-15,285935	8,302916	12,279412	0,108277	-0,182589	-0,110531	-5,644444	-3,392031	-0,407705	0,108277	-0,182589	-0,110531	-5,644444	-3,392031	-0,407705
11:03:24,99	0,453921	3,392960	-0,128004	0,263975	-0,657004	-0,649022	0,107848	-0,178740	-0,111735	8,448720	5,028967	-0,396977	-0,617861	-3,057706	-1,229009	-15,354775	8,296551	12,290140	0,107848	-0,178740	-0,111735	-5,582389	-3,437090	-0,396977	0,107848	-0,178740	-0,111735	-5,582389	-3,437090	-0,396977
11:03:25,04	0,453921	3,392960	-0,128004	0,263975	-0,657004	-0,649022	0,107848	-0,178740	-0,111735	8,448720	5,028967	-0,396977	-0,617733	-3,060661	-1,226634	-15,300005	8,277310	12,296789	0,107848	-0,178740	-0,111735	-5,582389	-3,437090	-0,396977	0,107848	-0,178740	-0,111735	-5,582389	-3,437090	-0,396977
11:03:25,10	0,453921	3,392960	-0,128004	0,263975	-0,657004	-0,649022	0,109392	-0,179005	-0,111702	8,433803	5,170827	-0,384957	-0,614171	-3,056590	-1,227010	-15,270248	8,267719	12,312160	0,109392	-0,179005	-0,111702	-5,618126	-3,416436	-0,384957	0,109392	-0,179005	-0,111702	-5,618126	-3,416436	-0,384957
11:03:25,15	0,453921	3,392960	-0,128004	0,263975	-0,657004	-0,649022	0,106488	-0,180055	-0,109010	8,489340	5,016817	-0,414866	-0,616042	-3,057186	-1,226284	-15,317931	8,243221	12,272251	0,106488	-0,180055	-0,109010	-5,645001	-3,342475	-0,414866	0,106488	-0,180055	-0,109010	-5,645001	-3,342475	-0,414866
11:03:25,20	0,453921	3,392960	-0,128004	0,263975	-0,657004	-0,649022	0,106488	-0,180055	-0,109010	8,489340	5,016817	-0,414866	-0,619349	-3,060027	-1,231297	-15,235058	8,314184	12,266039	0,106488	-0,180055	-0,109010	-5,645001	-3,342475	-0,414866	0,106488	-0,180055	-0,109010	-5,645001	-3,342475	-0,414866
11:03:25,25	0,453921	3,392960	-0,128004	0,263975	-0,657004	-0,649022	0,110601	-0,178612	-0,114022	8,517175	5,267004	-0,421078	-0,684108	-3,023090	-1,234321	-13,823945	11,556944	11,871868	0,110601	-0,178612	-0,114022	-5,503858	-3,415192	-0,421078	0,110601	-0,178612	-0,114022	-5,503858	-3,415192	-0,421078
11:03:25,30	0,453921	3,392960	-0,128004	0,263975	-0,657004	-0,649022	0,110993	-0,104061	-0,117046	8,154374	4,888046	-0,815249	-0,633452	-3,039646	-1,230279	-15,104777	8,875042	12,137279	0,110993	-0,104061	-0,117046	-0,014380	-3,824891	-0,815249	0,110993	-0,104061	-0,117046	-0,014380	-3,824891	-0,815249
11:03:25,35	0,453921	3,392960	-0,128004	0,263975	-0,657004	-0,649022	0,100003	-0,156207	-0,113005	7,902995	4,548283	-0,549839	-0,626774	-3,068505	-1,231910	-16,694907	8,032222	12,308605	0,100003	-0,156207	-0,113005	-4,359280	-3,301936	-0,549839	0,100003	-0,156207	-0,113005	-4,359280	-3,301936	-0,549839
11:03:25,40	0,453988	3,392924	-0,127992	0,213973	-0,657025	-0,649019	0,121656	-0,176420	-0,114635	7,429106	4,718566	-0,378513	-0,633255	-3,067844	-1,224719	-16,250690	8,300043	12,312065	0,124324	-0,170477	-0,107444	-5,808349	-4,651342	-0,375052	0,124324	-0,170477	-0,107444	-5,808349	-4,651342	-0,375052
11:03:25,45	0,453988	3,392924	-0,127992	0,213973	-0,657025	-0,649019	0,124324	-0,170477	-0,107444	7,574105	5,108104	-0,375052	-0,628465	-3,062401	-1,224739	-16,203247	8,297987	12,279244	0,124324	-0,170477	-0,107444	-5,808349	-4,651342	-0,375052	0,124324	-0,170477	-0,107444	-5,808349	-4,651342	-0,375052
11:03:25,50	0,453988	3,392924	-0,127992	0,213973	-0,657025	-0,649019	0,117215	-0,171904	-0,107464	7,670259	4,780556	-0,407874	-0,631507	-3,062531	-1,226676	-16,220545	8,236603	12,302315	0,117215	-0,171904	-0,107464	-5,824229	-4,420841	-0,407874	0,117215	-0,171904	-0,107464	-5,824229	-4,420841	-0,407874
11:03:25,55	0,453988	3,392924	-0,127992	0,213973	-0,657025	-0,649019	0,117348	-0,167267	-0,108237	7,444547	4,809889	-0,398302	-0,632547	-3,060197	-1,225512	-16,176120	8,300122	12,288815	0,117348	-0,167267	-0,108237	-5,685936	-4,401937	-0,398302	0,117348	-0,167267	-0,108237	-5,685936	-4,401937	-0,398302
11:03:25,60	0,453988	3,392924	-0,127992	0,213973	-0,657025	-0,649019	0,117348	-0,167267	-0,108237	7,444547	4,809889	-0,398302	-0,631287	-3,062466	-1,228208	-16,123963	8,252686	12,273746	0,118683	-0,169493	-0,110934	-5,759915	-4,368434	-0,413371	0,118683	-0,169493	-0,110934	-5,759915	-4,368434	-0,413371
11:03:25,65	0,453988	3,392924	-0,127992	0,213973	-0,657025	-0,649019	0,118683	-0,169493	-0,110934	7,545272	4,948209	-0,413371	-0,629589	-3,059658	-1,227887	-16,173735	8,306177	12,228034	0,118683	-0,169493	-0,110934	-5,759915	-4,368434	-0,413371	0,118683	-0,169493	-0,110934	-5,759915	-4,368434	-0,413371
11:03:25,70	0,453988	3,392924	-0,127992	0,213973	-0,657025	-0,649019	0,115402	-0,169560	-0,110613	7,570188	4,707740	-0,459083	-0,633711	-3,056549	-1,226680	-16,142225	8,256505	12,288121	0,115402	-0,169560	-0,110613	-5,740247	-4,351332	-0,459083	0,115402	-0,169560	-0,110613	-5,740247	-4,351332	-0,459083
11:03:25,75	0,453988	3,392924	-0,127992	0,213973	-0,657025	-0,649019	0,091480	-0,092905	-0,112297	7,344208	4,659666	-0,921948	-0,684012	-3,000614	-1,229571	-13,258053	10,964533	11,765169	0,091480	-0,092905	-0,112297	0,051135	-2,521520	-0,921948	0,091480	-0,092905	-0,112297	0,051135	-2,521520	-0,921948
11:03:25,80	0,453988	3,392924	-0,127992	0,213973	-0,657025	-0,649019	0,091480	-0,092905	-0,112297	7,344208	4,659666	-0,921948	-0,642584	-3,025356	-1,227628	-15,018567	8,313834	12,088273	0,091480	-0,092905	-0,112297	0,051135	-2,521520	-0,921948	0,091480	-0,092905	-0,112297	0,051135	-2,521520	-0,921948
11:03:25,85	0,453988	3,392924	-0,127992	0,213973	-0,657025	-0,649019	0,092193	-0,141154	-0,110354	6,677300	4,497450	-0,598844	-0,625732	-3,030985	-1,214847	-15,536290	7,082407	12,271326	0,092193	-0,141154	-0,110354	-4,403279	-2,739719	-0,598844	0,092193	-0,141154	-0,110354	-4,403279	-2,739719	-0,598844
11:03:25,90	0,454025	3,392945	-0,127981	0,163954	-0,656998	-0,648988	0,076350	-0,153921	-0,101262	6,499531	4,362133	-0,505369	-0,623606	-3,018019	-1,218536	-14,843123	7,240648	12,181749	0,076350	-0,153921	-0,101262	-5,583304	-1,631341	-0,505369	0,076350	-0,153921	-0,101262	-5,583304	-1,631341	-0,505369
11:03:25,95	0,454025	3,392945	-0,127981	0,163954	-0,656998	-0,648988	0,076350	-0,153921	-0,101262	6,499531	4,362133	-0,505369	-0,627277	-3,019257	-1,216611	-14,893575	7,185303	12,188195	0,076350	-0,153921	-0,101262	-5,583304	-1,631341	-0,505369	0,076350	-0,153921	-0,101262	-5,583304	-1,631341	-0,505369
11:03:26,00	0,454025	3,392945	-0,127981	0,163954	-0,656998	-0,648988	0,076202	-0,156409	-0,098912	6,549966	4,355230	-0,469621	-0,621377	-3,019135	-1,216187	-14,881891	7,171906	12,217496	0,076202	-0,156409	-0,098912	-5,728139	-1,626619	-0,469621	0,076202	-0,156409	-0,098912	-5,728139	-1,626619	-0,469621
11:03:26,05	0,454025	3,392945	-0,127981	0,163954	-0,656998	-0,648988	0,076202	-0,156409	-0,098912	6,549966	4,355230	-0,469621	-0,626072	-3,016477	-1,216174	-14,869832	7,192941	12,251537	0,076202	-0,156409	-0,098912	-5,728139	-1,626619	-0,469621	0,076202	-0,156409	-0,098912	-5,728139	-1,626619	-0,469621
11:03:26,10	0,454025	3,392945	-0,127981	0,163954	-0,656998	-0,648988	0,076248	-0,151014	-0,098899	6,293692	4,357562	-0,435581	-0,619488	-3,016853	-1,215792	-14,820416	7,167047	12,197753	0,076248	-0,151014	-0,098899	-5,560936	-1,627920	-0,435581	0,076248	-0,151014	-0,098899	-5,560936	-1,627920	-0,435581
11:03:26,15	0,454025	3,392945	-0,127981	0,163954	-0,656998	-0,648988	0,075052	-0,155971	-0,102369	6,563899	4,398402	-0,473884	-0,621182	-3,017920	-1,219644	-14,774360	7,152232	12,213233	0,075052	-0,155971	-0,102369	-5,679796	-1,493189	-0,473884	0,075052	-0,155971	-0,102369	-5,679796	-1,493189	-0,473884
11:03:26,20	0,454025	3,392945	-0,127981	0,163954	-0,656998	-0,648988	0,073754	-0,153808	-0,101592	6,466392	4,294391	-0,443924	-0,622405	-3,015714	-1,218866	-14,798516	7,183416	12,243194	0,073754	-0,153808	-0,101592	-5,607568	-1,495303	-0,443924	0,073754	-0,153808	-0,101592	-5,607568	-1,495303	-0,443924
11:03:26,25	0,454025	3,392945	-0,127981	0,163954	-0,656998	-0,648988	0,073754	-0,153808	-0,101592	6,466392	4,294391	-0,443924	-0,623067	-3,018542	-1,218861	-14,816675	7,118123	12,245597	0,073754	-0,153808	-0,101592	-5,607568	-1,495303	-0,443924	0,073754	-0,153808	-0,101592	-5,607568	-1,495303	-0,443924
11:03:26,30	0,454025	3,392945	-0,127981	0,163954	-0,656998	-0,648988	0,079703	-0,154471	-0,099267	6,480988	4,566976	-0,455789	-0,624807	-3,021198	-1,216542	-14,840291	7,184624	12,231329	0,079703	-0,154471	-0,099267	-5,644959	-1,689742	-0,455789	0,079703	-0,154471	-0,099267	-5,644959	-1,689742	-0,455789
11:03:26,35	0,454025	3,392945	-0,127981	0,163954	-0,656998	-0,648988	0,078139	-0,150823	-0,098912	6,285076	4,486562	-0,475489	-0,627184	-3,018019	-1,216186	-14,842591	7,178775	12,211629	0,078139	-0,150823	-0,098912	-5,554503	-1,647354	-0,475489	0,078139	-0,150823	-0,098912	-5,554503	-1,647354	-0,475489
11:03:26,40	0,454025	3,392945	-0,127981	0,163954	-0,656998	-0,648988	0,077499	-0,154704	-0,098125	6,509696	4,511480	-0,515233	-0,623502	-3,019405	-1,215399	-14,780793	7,169419	12,171884	0,077499	-0,154704	-0,098125	-5,634559	-1,572198	-0,515233	0,077499	-0,154704	-0,098125	-5,634559	-1,572198	-0,515233
11:03:26,45	0,454025	3,392945	-0,127981	0,163954	-0,656998	-0,648988	0,077499	-0,154704	-0,098125	6,509696	4,511480	-0,515233	-0,618793	-3,020979	-1,214576	-14,765213	7,116010	12,204009	0,077499	-0,154704	-0,098125	-5,634559	-1,572198	-0,515233	0,077499	-0,154704	-0,098125	-5,634559	-1,572198	-0,515233
11:03:26,50	0,454025	3,392945	-0,127981	0,163954	-0,656998	-0,648988	0,076507	-0,159570	-0,097302	6,724253	4,500104	-0,483108	-0,626593	-3,019234	-1,213449	-14,842268	7,160080	12,223819	0,076507	-0,159570	-0,097302	-5,801966	-1,505719	-0,483108	0,076507	-0,159570	-0,097302	-5,801966	-1,505719	-0,483108
11:03:26,55	0,454025	3,392945	-0,127981	0,163954	-0,656998	-0,648988	0,078896	-0,151942	-0,096175	6,327232	4,535540	-0,463299	-0,623107	-3,016923	-1,217331	-14,849131	7,160242	12,241737	0,078896	-0,151942	-0,096175	-5,600184	-1,657781	-0,463299	0,078896	-0,151942	-0,096175	-5,600184	-1,657781	-0,463299
11:03:26,60	0,454025	3,392945	-0,127981	0,163954	-0,656998	-0,648988	0,074854	-0,156431	-0,102387	6,585089	4,330196	-0,467570	-0,620684	-3,017978	-1,219662	-14,825848	7,178813	12,219547	0,074854	-0,156431	-0,102387	-5,694706	-1,545808	-0,467570	0,074854	-0,156431	-0,102387	-5,694706	-1,545808	-0,467570
11:03:26,65	0,454025	3,392945	-0,127981	0,163954	-0,656998	-0,648988	0,074854	-0,156431	-0,102387	6,585089	4,330196	-0,467570	-0,622405	-3,015788	-1,218489	-14,798743	7,176920	12,228212	0,074854	-0,156431	-0,102387	-5,694706	-1,545808	-0,467570	0,074854	-0,156431	-0,102387	-5,694706	-1,545808	-0,467570
11:03:26,70	0,454025	3,392945	-0,127981	0,163954	-0,656998	-0,648988	0,073817	-0,153846	-0,101214	6,462584	4,300736	-0,458905	-0,624191	-3,014354	-1,218505	-14,797642	7,155558	12,217740	0,073817	-0,153846	-0,101214	-5,614292	-1,493928	-0,458905	0,073817	-0,153846	-0,101214	-5,614292	-1,493928	-0,458905
11:03:26,75	0,454025	3,392945	-0,127981	0,163954	-0,656998	-0,648988	0,076748	-0,150698	-0,100055	6,240039	4,469630	-0,457375	-0,626596	-3,016752	-1,217330	-14,813911	7,117671	12,229742	0,076748	-0,150698	-0,100055	-5,589788	-1,555109	-0,457375	0,076748	-0,150698	-0,100055	-5,589788	-1,555109	-0,457375
11:03:26,80	0,454025	3,392945	-0,127981	0,163954	-0,656998	-0,648988	0,076748	-0,150698	-0,100055	6,240039	4,469630	-0,457375	-0,623524	-3,020016	-1,218050	-14,772575	7,156541	12,255274	0,076748	-0,150698	-0,100055	-5,589788	-1,555109	-0,457375	0,076748	-0,150698	-0,100055	-5,589788	-1,555109	-0,457375
11:03:26,85	0,454025	3,392945	-0,127981	0,163954	-0,656998	-0,648988	0,071016	-0,154879	-0,102413	6,483244	4,158177	-0,487392	-0,620109	-3,013878	-1,219688	-14,812585	7,146714	12,199725	0,071016	-0,154879	-0,102413	-5,674759	-1,416575	-0,487392	0,071016	-0,154879	-0,102413	-5,674759	-1,416575	-0,487392
11:03:26,90	0,454025	3,392945	-0,127981	0,163954	-0,656998	-0,648988	0,077297	-0,158623	-0,103506	6,695576	4,514457	-0,454219	-0,620007	-3,021190	-1,220781	-14,778078	7,147136	12,232898	0,077297	-0,158623	-0,103506	-5,756369	-1,553345	-0,454219	0,077297	-0,158623	-0,103506	-5,756369	-1,553345	-0,454219
11:03:26,95	0,454025	3,392945	-0,127981	0,163954	-0,656998	-0,648988	0,077402	-0,158636	-0,099633	6,684844	4,493474	-0,456196	-0,620049	-3,021287	-1,216908	-14,806675	7,150498	12,230922	0,077402	-0,158636	-0,099633	-5,768089	-1,582578	-0,456196	0,077402	-0,158636	-0,099633	-5,768089	-1,582578	-0,456196
11:03:27,00	0,454025	3,392945	-0,127981	0,163954	-0,656998	-0,648988	0,078829	-0,151929	-0,098887	6,332287	4,548623	-0,461918	-0,626571	-3,019170	-1,216162	-14,825098	7,156754	12,225199	0,078829	-0,151929	-0,098887	-5,594148	-1,639491	-0,461918	0,078829	-0,151929	-0,098887	-5,594148	-1,639491	-0,461918
11:03:27,05	0,454025	3,392945	-0,127981	0,163954	-0,656998	-0,648988	0,078829	-0,151929	-0,098887	6,332287	4,548623	-0,461918	-0,621316	-3,016324	-1,215781	-14,852248	7,194480	12,237476	0,078829	-0,151929	-0,098887	-5,594148	-1,639491	-0,461918	0,078829	-0,151929	-0,098887	-5,594148	-1,639491	-0,461918
11:03:27,10	0,454025	3,392945	-0,127981	0,163954	-0,656998	-0,648988	0,077993	-0,151457	-0,101241	6,332115	4,489299	-0,483622	-0,626562	-3,018210	-1,218515	-14,826615	7,185790	12,203495	0,077993	-0,151457	-0,101241	-5,557244	-1,633157	-0,483622	0,077993	-0,151457	-0,101241	-5,557244	-1,633157	-0,483622
11:03:27,15	0,454025	3,392945	-0,127981	0,163954	-0,656998	-0,648988	0,073899	-0,154513	-0,102369	6,471555	4,304603	-0,439361	-0,621868	-3,016192	-1,219643	-14,811939	7,154849	12,247757	0,073899	-0,154513	-0,102369	-5,657679	-1,496492	-0,439361	0,073899	-0,154513	-0,102369	-5,657679	-1,496492	-0,439361
11:03:27,20	0,454025	3,392945	-0,127981	0,163954	-0,656998	-0,648988	0,079450	-0,152923	-0,100830	6,362443	4,581312	-0,461291	-0,626020	-3,020204	-1,218104	-14,835498	7,137908	12,225826	0,079450	-0,152923	-0,100830	-5,642004	-1,655520	-0,461291	0,079450	-0,152923	-0,100830	-5,642004	-1,655520	-0,461291
11:03:27,25	0,454025	3,392945	-0,127981	0,163954	-0,656998	-0,648988	0,072010	-0,160292	-0,099246	6,780248	4,221184	-0,450294	-0,615919	-3,017445	-1,216520	-14,794998	7,154506	12,236823	0,072010	-0,160292	-0,099246	-5,802655	-1,431574	-0,450294	0,072010	-0,160292	-0,099246	-5,802655	-1,431574	-0,450294
11:03:27,30	0,454025	3,392945	-0,127981	0,163954	-0,656998	-0,648988	0,075943	-0,153607	-0,100068	6,394827	4,401912	-0,470785	-0,623675	-3,017510	-1,217342	-14,834535	7,133680	12,216332	0,075943	-0,153607	-0,100068	-5,663308	-1,559645	-0,470785	0,075943	-0,153607	-0,100068	-5,663308	-1,559645	-0,470785
11:03:27,35	0,454025	3,392945	-0,127981	0,163954	-0,656998	-0,648988	0,075943	-0,153607	-0,100068	6,394827	4,401912	-0,470785	-0,627673	-3,015794	-1,213060	-14,798322	7,187856	12,219498	0,075943	-0,153607	-0,100068	-5,663308	-1,559645	-0,470785	0,075943	-0,153607	-0,100068	-5,663308	-1,559645	-0,470785
11:03:27,41	0,454025	3,392945	-0,127981	0,163954	-0,656998	-0,648988	0,076456	-0,149286	-0,095786	6,235178	4,432865	-0,467619	-0,626006	-3,019992	-1,218118	-14,840329	7,167064	12,212316	0,076456	-0,149286	-0,095786	-5,483787	-1,568967	-0,467619	0,076456	-0,149286	-0,095786	-5,483787	-1,568967	-0,467619
11:03:27,46	0,454025	3,392945	-0,127981	0,163954	-0,656998	-0,648988	0,072722	-0,155210	-0,099270	6,516056	4,235700	-0,450254	-0,620675	-3,015521	-1,216544	-14,814458	7,165810	12,236863	0,072722	-0,155210	-0,099270	-5,667929	-1,472945	-0,450254	0,072722	-0,155210	-0,099270	-5,667929	-1,472945	-0,450254
11:03:27,51	0,454025	3,392945	-0,127981	0,163954	-0,656998	-0,648988	0,072722	-0,155210	-0,099270	6,516056	4,235700	-0,450254	-0,624750	-3,019299	-1,216158	-14,808846	7,178003	12,216316	0,072722	-0,155210	-0,099270	-5,667929	-1,472945	-0,450254	0,072722	-0,155210	-0,099270	-5,667929	-1,472945	-0,450254
11:03:27,56	0,454025	3,392945	-0,127981	0,163954	-0,656998	-0,648988	0,078031	-0,153571	-0,098883	6,444183	4,510536	-0,470802	-0,672811	-2,955043	-1,212918	-12,163276	9,681392	11,764675	0,078031	-0,153571	-0,098883	-5,611124	-1,614872	-0,470802	0,078031	-0,153571	-0,098883	-5,611124	-1,614872	-0,470802
11:03:27,61	0,454025	3,392945	-0,127981	0,163954	-0,656998	-0,648988	0,046414	-0,079821	-0,095643	6,099950	3,905893	-0,922442	-0,628929	-2,988497	-1,226628	-13,775341	6,945343	12,060682	0,046414	-0,079821	-0,095643	-0,165959	0,262411	-0,922442	0,046414	-0,079821	-0,095643	-0,165959	0,262411	-0,922442
11:03:27,66	0,454025	3,392945	-0,127981	0,163954	-0,656998	-0,648988	0,053444	-0,134550	-0,109353	5,770389	4,243418	-0,626435	-0,600024	-2,985970	-1,208421	-13,859028	5,455804	12,238265	0,053444	-0,134550	-0,109353	-4,791822	0,048036	-0,626435	0,053444	-0,134550	-0,109353	-4,791822	0,048036	-0,626435
11:03:27,71	0,453982	3,392947	-0,127994	0,113973	-0,657014	-0,649044	0,036804	-0,158319	-0,091146	5,674538	4,050420	-0,448853	-0,600342	-2,961111	-1,204996	-12,855233	5,461301	12,186067	0,015434	-0,145614	-0,087722	-5,910181	2,594172	-0,501050	0,015434	-0,145614	-0,087722	-5,910181	2,594172	-0,501050
11:03:27,76	0,453982	3,392947	-0,127994	0,113973	-0,657014	-0,649044	0,019143	-0,142332	-0,087328	5,347987	4,004773	-0,497686	-0,594457	-2,960787	-1,205743	-12,854154	5,467327	12,216839	0,019143	-0,142332	-0,087328	-5,825084	2,502025	-0,497686	0,019143	-0,142332	-0,087328	-5,825084	2,502025	-0,497686
11:03:27,81	0,453982	3,392947	-0,127994	0,113973	-0,657014	-0,649044	0,018391	-0,147940	-0,085396	5,619663	3,926469	-0,507440	-0,599806	-2,964834	-1,202670	-12,894757	5,458939	12,179677	0,018391	-0,147940	-0,085396	-5,993611	2,482752	-0,507440	0,018391	-0,147940	-0,085396	-5,993611	2,482752	-0,507440
11:03:27,86	0,453982	3,392947	-0,127994	0,113973	-0,657014	-0,649044	0,017675	-0,150285	-0,089631	5,742399	3,924806	-0,481175	-0,597417	-2,965387	-1,206906	-12,863559	5,441832	12,205942	0,017675	-0,150285	-0,089631	-6,054976	2,537300	-0,481175	0,017675	-0,150285	-0,089631	-6,054976	2,537300	-0,481175
11:03:27,91	0,453982	3,392947	-0,127994	0,113973	-0,657014	-0,649044	0,012505	-0,148620	-0,090079	5,646125	3,656962	-0,528613	-0,596274	-2,960077	-1,207354	-12,867542	5,432918	12,158504	0,012505	-0,148620	-0,090079	-6,020573	2,675318	-0,528613	0,012505	-0,148620	-0,090079	-6,020573	2,675318	-0,528613
11:03:27,96	0,453982	3,392947	-0,127994	0,113973	-0,657014	-0,649044	0,016976	-0,145773	-0,085385	5,544651	3,829815	-0,476810	-0,600975	-2,962525	-1,202659	-12,895884	5,503061	12,210307	0,016976	-0,145773	-0,085385	-5,898551	2,497231	-0,476810	0,016976	-0,145773	-0,085385	-5,898551	2,497231	-0,476810
11:03:28,01	0,453982	3,392947	-0,127994	0,113973	-0,657014	-0,649044	0,016976	-0,145773	-0,085385	5,544651	3,829815	-0,476810	-0,607480	-2,968145	-1,206186	-12,956056	5,610171	12,190318	0,016976	-0,145773	-0,085385	-5,898551	2,497231	-0,476810	0,016976	-0,145773	-0,085385	-5,898551	2,497231	-0,476810
11:03:28,06	0,453982	3,392947	-0,127994	0,113973	-0,657014	-0,649044	0,025096	-0,142949	-0,088911	5,460482	4,146395	-0,496799	-0,676708	-2,946303	-1,218937	-12,450187	9,324319	11,745936	0,025096	-0,142949	-0,088911	-5,761044	2,176384	-0,496799	0,025096	-0,142949	-0,088911	-5,761044	2,176384	-0,496799
11:03:28,11	0,453982	3,392947	-0,127994	0,113973	-0,657014	-0,649044	0,040793	-0,072075	-0,101663	5,244490	3,543697	-0,941181	-0,618292	-2,941820	-1,213915	-12,299181	5,997443	12,023442	0,040793	-0,072075	-0,101663	-0,413391	0,341415	-0,941181	0,040793	-0,072075	-0,101663	-0,413391	0,341415	-0,941181
11:03:28,16	0,453982	3,392947	-0,127994	0,113973	-0,657014	-0,649044	0,007703	-0,120424	-0,096641	4,952982	3,617184	-0,663675	-0,620159	-3,011688	-1,208742	-15,531890	5,956140	12,211089	0,007703	-0,120424	-0,096641	-4,500293	3,012537	-0,663675	0,007703	-0,120424	-0,096641	-4,500293	3,012537	-0,663675
11:03:28,21	0,453990	3,392925	-0,127980	0,063956	-0,656980	-0,649000	0,069144	-0,153741	-0,091468	5,033334	4,033181	-0,476029	-0,627574	-2,992390	-1,205083	-14,923353	6,227970	12,178981	0,056139	-0,137670	-0,087809	-6,069753	-0,658892	-0,508137	0,056139	-0,137670	-0,087809	-6,069753	-0,658892	-0,508137
11:03:28,26	0,453990	3,392925	-0,127980	0,063956	-0,656980	-0,649000	0,056139	-0,137670	-0,087809	4,737324	3,748021	-0,508137	-0,627475	-2,992666	-1,205097	-14,902185	6,286300	12,146700	0,056139	-0,137670	-0,087809	-6,069753	-0,658892	-0,508137	0,056139	-0,137670	-0,087809	-6,069753	-0,658892	-0,508137
11:03:28,31	0,453990	3,392925	-0,127980	0,063956	-0,656980	-0,649000	0,055656	-0,140229	-0,088157	4,870848	3,790172	-0,499604	-0,625117	-2,993251	-1,205431	-14,864857	6,194729	12,187514	0,055656	-0,140229	-0,088157	-6,137104	-0,578807	-0,499604	0,055656	-0,140229	-0,088157	-6,137104	-0,578807	-0,499604
11:03:28,36	0,453990	3,392925	-0,127980	0,063956	-0,656980	-0,649000	0,053499	-0,138982	-0,088973	4,850560	3,632335	-0,525663	-0,625118	-2,990760	-1,206248	-14,882169	6,256151	12,161454	0,053499	-0,138982	-0,088973	-6,059531	-0,567366	-0,525663	0,053499	-0,138982	-0,088973	-6,059531	-0,567366	-0,525663
11:03:28,41	0,453990	3,392925	-0,127980	0,063956	-0,656980	-0,649000	0,053499	-0,138982	-0,088973	4,850560	3,632335	-0,525663	-0,625673	-2,996899	-1,203879	-14,870082	6,210559	12,167112	0,053499	-0,138982	-0,088973	-6,059531	-0,567366	-0,525663	0,053499	-0,138982	-0,088973	-6,059531	-0,567366	-0,525663
11:03:28,46	0,453990	3,392925	-0,127980	0,063956	-0,656980	-0,649000	0,059093	-0,141571	-0,086605	4,951748	3,956454	-0,520005	-0,629055	-2,996560	-1,207366	-14,812191	6,265170	12,155319	0,059093	-0,141571	-0,086605	-6,161579	-0,682327	-0,520005	0,059093	-0,141571	-0,086605	-6,161579	-0,682327	-0,520005
11:03:28,51	0,453990	3,392925	-0,127980	0,063956	-0,656980	-0,649000	0,054895	-0,142489	-0,086634	4,994898	3,718165	-0,533156	-0,622779	-2,993722	-1,203908	-14,889713	6,216617	12,153962	0,054895	-0,142489	-0,086634	-6,190468	-0,591129	-0,533156	0,054895	-0,142489	-0,086634	-6,190468	-0,591129	-0,533156
11:03:28,56	0,453990	3,392925	-0,127980	0,063956	-0,656980	-0,649000	0,054895	-0,142489	-0,086634	4,994898	3,718165	-0,533156	-0,629873	-2,994252	-1,206234	-14,880412	6,170466	12,167033	0,054895	-0,142489	-0,086634	-6,190468	-0,591129	-0,533156	0,054895	-0,142489	-0,086634	-6,190468	-0,591129	-0,533156
11:03:28,61	0,453990	3,392925	-0,127980	0,063956	-0,656980	-0,649000	0,058901	-0,136610	-0,088959	4,653879	3,957583	-0,520084	-0,625019	-2,991438	-1,208145	-14,828712	6,249669	12,185994	0,054037	-0,139407	-0,090870	-6,049668	-0,532066	-0,501123	0,054037	-0,139407	-0,090870	-6,049668	-0,532066	-0,501123
11:03:28,66	0,453990	3,392925	-0,127980	0,063956	-0,656980	-0,649000	0,054037	-0,139407	-0,090870	4,893753	3,709804	-0,501123	-0,629149	-2,993316	-1,206246	-14,848232	6,255272	12,135775	0,054037	-0,139407	-0,090870	-6,049668	-0,532066	-0,501123	0,054037	-0,139407	-0,090870	-6,049668	-0,532066	-0,501123
11:03:28,71	0,453990	3,392925	-0,127980	0,063956	-0,656980	-0,649000	0,057728	-0,136770	-0,088971	4,751716	3,882066	-0,551343	-0,628605	-2,992361	-1,206244	-14,860877	6,242876	12,150278	0,057728	-0,136770	-0,088971	-5,984692	-0,649601	-0,551343	0,057728	-0,136770	-0,088971	-5,984692	-0,649601	-0,551343
11:03:28,76	0,453990	3,392925	-0,127980	0,063956	-0,656980	-0,649000	0,056629	-0,136763	-0,088970	4,734304	3,820175	-0,536840	-0,623742	-2,991567	-1,205052	-14,795027	6,250873	12,140400	0,056629	-0,136763	-0,088970	-6,001570	-0,625236	-0,536840	0,056629	-0,136763	-0,088970	-6,001570	-0,625236	-0,536840
11:03:28,81	0,453990	3,392925	-0,127980	0,063956	-0,656980	-0,649000	0,053510	-0,140577	-0,087777	4,972482	3,710996	-0,546718	-0,628032	-2,988717	-1,204701	-14,861221	6,243321	12,154841	0,053510	-0,140577	-0,087777	-6,062789	-0,489543	-0,546718	0,053510	-0,140577	-0,087777	-6,062789	-0,489543	-0,546718
11:03:28,86	0,453990	3,392925	-0,127980	0,063956	-0,656980	-0,649000	0,060295	-0,134874	-0,090493	4,639442	4,049593	-0,523199	-0,632074	-2,994591	-1,207767	-14,825591	6,226387	12,163919	0,060295	-0,134874	-0,090493	-5,948150	-0,683573	-0,523199	0,060295	-0,134874	-0,090493	-5,948150	-0,683573	-0,523199
11:03:28,91	0,453990	3,392925	-0,127980	0,063956	-0,656980	-0,649000	0,055376	-0,138929	-0,087359	4,883049	3,812575	-0,508935	-0,626102	-2,992359	-1,204633	-14,792950	6,245341	12,178182	0,055376	-0,138929	-0,087359	-6,022877	-0,534418	-0,508935	0,055376	-0,138929	-0,087359	-6,022877	-0,534418	-0,508935
11:03:28,96	0,453990	3,392925	-0,127980	0,063956	-0,656980	-0,649000	0,055427	-0,138166	-0,087809	4,818126	3,772892	-0,556697	-0,626789	-2,992022	-1,205083	-14,842274	6,244652	12,130421	0,055427	-0,138166	-0,087809	-6,027923	-0,578160	-0,556697	0,055427	-0,138166	-0,087809	-6,027923	-0,578160	-0,556697
11:03:29,01	0,453990	3,392925	-0,127980	0,063956	-0,656980	-0,649000	0,055427	-0,138166	-0,087809	4,818126	3,772892	-0,556697	-0,630381	-2,990248	-1,202777	-14,867913	6,241014	12,128807	0,055427	-0,138166	-0,087809	-6,027923	-0,578160	-0,556697	0,055427	-0,138166	-0,087809	-6,027923	-0,578160	-0,556697
11:03:29,06	0,453990	3,392925	-0,127980	0,063956	-0,656980	-0,649000	0,055687	-0,134168	-0,085502	4,594253	3,766008	-0,558311	-0,629105	-2,998786	-1,205802	-14,833485	6,239423	12,167958	0,055687	-0,134168	-0,085502	-5,937942	-0,605425	-0,558311	0,055687	-0,134168	-0,085502	-5,937942	-0,605425	-0,558311
11:03:29,11	0,453990	3,392925	-0,127980	0,063956	-0,656980	-0,649000	0,062443	-0,139542	-0,088527	4,889557	4,147937	-0,519160	-0,628072	-2,996317	-1,204665	-14,884371	6,204871	12,172072	0,062443	-0,139542	-0,088527	-6,064527	-0,753850	-0,519160	0,062443	-0,139542	-0,088527	-6,064527	-0,753850	-0,519160
11:03:29,16	0,453990	3,392925	-0,127980	0,063956	-0,656980	-0,649000	0,059789	-0,139203	-0,087391	4,816523	3,983119	-0,515045	-0,628572	-2,997640	-1,206982	-14,856734	6,246426	12,169401	0,059789	-0,139203	-0,087391	-6,110889	-0,710303	-0,515045	0,059789	-0,139203	-0,087391	-6,110889	-0,710303	-0,515045
11:03:29,21	0,453990	3,392925	-0,127980	0,063956	-0,656980	-0,649000	0,061184	-0,139431	-0,089708	4,878206	4,058847	-0,517716	-0,624507	-2,996101	-1,205044	-14,872265	6,214940	12,173149	0,061184	-0,139431	-0,089708	-6,067135	-0,744131	-0,517716	0,061184	-0,139431	-0,089708	-6,067135	-0,744131	-0,517716
11:03:29,26	0,453990	3,392925	-0,127980	0,063956	-0,656980	-0,649000	0,057819	-0,142182	-0,087769	4,986220	3,886143	-0,513969	-0,625600	-2,996229	-1,205038	-14,833046	6,210459	12,157855	0,057819	-0,142182	-0,087769	-6,175067	-0,652656	-0,513969	0,057819	-0,142182	-0,087769	-6,175067	-0,652656	-0,513969
11:03:29,31	0,453990	3,392925	-0,127980	0,063956	-0,656980	-0,649000	0,055289	-0,138811	-0,087809	4,871357	3,766224	-0,565876	-0,626161	-2,992224	-1,205084	-14,831953	6,261461	12,121242	0,055289	-0,138811	-0,087809	-6,025284	-0,573956	-0,565876	0,055289	-0,138811	-0,087809	-6,025284	-0,573956	-0,565876
11:03:29,36	0,453990	3,392925	-0,127980	0,063956	-0,656980	-0,649000	0,055882	-0,141257	-0,087756	4,999247	3,833260	-0,527976	-0,624339	-2,993961	-1,205030	-14,800276	6,243954	12,159141	0,055882	-0,141257	-0,087756	-6,089437	-0,553491	-0,527976	0,055882	-0,141257	-0,087756	-6,089437	-0,553491	-0,527976
11:03:29,41	0,453990	3,392925	-0,127980	0,063956	-0,656980	-0,649000	0,052972	-0,140049	-0,085848	4,845635	3,672849	-0,525584	-0,623930	-2,990837	-1,203122	-14,853533	6,169865	12,161533	0,052972	-0,140049	-0,085848	-6,148213	-0,485446	-0,525584	0,052972	-0,140049	-0,085848	-6,148213	-0,485446	-0,525584
11:03:29,46	0,453990	3,392925	-0,127980	0,063956	-0,656980	-0,649000	0,052972	-0,140049	-0,085848	4,845635	3,672849	-0,525584	-0,626203	-2,987628	-1,203149	-14,839272	6,258045	12,140086	0,052972	-0,140049	-0,085848	-6,148213	-0,485446	-0,525584	0,052972	-0,140049	-0,085848	-6,148213	-0,485446	-0,525584
11:03:29,51	0,453990	3,392925	-0,127980	0,063956	-0,656980	-0,649000	0,058951	-0,140842	-0,090887	4,928319	3,962707	-0,536817	-0,626233	-2,996411	-1,208162	-14,851035	6,216266	12,150300	0,058951	-0,140842	-0,090887	-6,127803	-0,664919	-0,536817	0,058951	-0,140842	-0,090887	-6,127803	-0,664919	-0,536817
11:03:29,56	0,453990	3,392925	-0,127980	0,063956	-0,656980	-0,649000	0,058951	-0,140842	-0,090887	4,928319	3,962707	-0,536817	-0,626298	-2,992083	-1,202736	-14,870605	6,193501	12,166482	0,058951	-0,140842	-0,090887	-6,127803	-0,664919	-0,536817	0,058951	-0,140842	-0,090887	-6,127803	-0,664919	-0,536817
11:03:29,62	0,453990	3,392925	-0,127980	0,063956	-0,656980	-0,649000	0,058722	-0,139391	-0,092414	4,887440	3,948399	-0,501190	-0,627376	-2,995487	-1,209689	-14,835825	6,247452	12,185927	0,058722	-0,139391	-0,092414	-6,054717	-0,661283	-0,501190	0,058722	-0,139391	-0,092414	-6,054717	-0,661283	-0,501190
11:03:29,67	0,453990	3,392925	-0,127980	0,063956	-0,656980	-0,649000	0,058722	-0,139391	-0,092414	4,887440	3,948399	-0,501190	-0,626807	-2,996951	-1,204284	-14,853209	6,212537	12,137974	0,058722	-0,139391	-0,092414	-6,054717	-0,661283	-0,501190	0,058722	-0,139391	-0,092414	-6,054717	-0,661283	-0,501190
11:03:29,72	0,453990	3,392925	-0,127980	0,063956	-0,656980	-0,649000	0,051114	-0,138013	-0,087754	4,952212	3,577333	-0,524250	-0,624764	-2,988210	-1,205029	-14,746350	6,353278	12,162868	0,051114	-0,138013	-0,087754	-5,881836	-0,435083	-0,524250	0,051114	-0,138013	-0,087754	-5,881836	-0,435083	-0,524250
11:03:29,77	0,453990	3,392925	-0,127980	0,063956	-0,656980	-0,649000	0,051114	-0,138013	-0,087754	4,952212	3,577333	-0,524250	-0,669139	-2,909277	-1,200266	-11,254130	8,329337	11,740818	0,051114	-0,138013	-0,087754	-5,881836	-0,435083	-0,524250	0,051114	-0,138013	-0,087754	-5,881836	-0,435083	-0,524250
11:03:29,82	0,453990	3,392925	-0,127980	0,063956	-0,656980	-0,649000	0,004943	-0,060117	-0,082992	4,359026	3,212788	-0,946300	-0,640653	-2,975184	-1,207019	-14,413253	6,263895	12,001934	0,004943	-0,060117	-0,082992	-0,360155	2,824755	-0,946300	0,004943	-0,060117	-0,082992	-0,360155	2,824755	-0,946300
11:03:29,87	0,453990	3,392925	-0,127980	0,063956	-0,656980	-0,649000	0,047778	-0,117740	-0,089745	3,987147	3,737032	-0,685184	-0,614936	-2,970095	-1,197489	-14,297987	4,929032	12,170577	0,047778	-0,117740	-0,089745	-5,255456	-0,013523	-0,685184	0,047778	-0,117740	-0,089745	-5,255456	-0,013523	-0,685184
11:03:29,92	0,453984	3,392984	-0,127983	0,013957	-0,657010	-0,649027	0,030512	-0,137467	-0,080215	3,914546	3,606456	-0,516540	-0,617277	-2,950683	-1,196040	-13,426893	4,946028	12,129846	0,030512	-0,137467	-0,080215	-6,876607	1,211281	-0,516540	0,030512	-0,137467	-0,080215	-6,876607	1,211281	-0,516540
11:03:29,97	0,453984	3,392984	-0,127983	0,013957	-0,657010	-0,649027	0,014871	-0,125735	-0,078766	3,754726	3,539040	-0,557271	-0,612124	-2,952716	-1,199170	-13,493128	4,935272	12,122985	0,014871	-0,125735	-0,078766	-6,115433	2,371645	-0,557271	0,014871	-0,125735	-0,078766	-6,115433	2,371645	-0,557271
11:03:30,02	0,453984	3,392984	-0,127983	0,013957	-0,657010	-0,649027	0,014055	-0,131213	-0,081895	3,997168	3,444617	-0,564132	-0,607801	-2,953863	-1,193683	-13,413171	4,933168	12,119334	0,014055	-0,131213	-0,081895	-6,303041	2,341290	-0,564132	0,014055	-0,131213	-0,081895	-6,303041	2,341290	-0,564132
11:03:30,07	0,453984	3,392984	-0,127983	0,013957	-0,657010	-0,649027	0,012887	-0,135531	-0,076408	4,259848	3,454185	-0,567783	-0,614419	-2,950089	-1,198426	-13,469657	4,952124	12,084063	0,012887	-0,135531	-0,076408	-6,379305	2,442536	-0,567783	0,012887	-0,135531	-0,076408	-6,379305	2,442536	-0,567783
11:03:30,12	0,453984	3,392984	-0,127983	0,013957	-0,657010	-0,649027	0,012928	-0,127912	-0,081151	3,851854	3,397913	-0,603054	-0,609620	-2,951548	-1,195612	-13,419733	4,924763	12,159096	0,012928	-0,127912	-0,081151	-6,189239	2,383057	-0,603054	0,012928	-0,127912	-0,081151	-6,189239	2,383057	-0,603054
11:03:30,17	0,453984	3,392984	-0,127983	0,013957	-0,657010	-0,649027	0,009359	-0,127212	-0,077998	3,773988	3,274433	-0,548601	-0,613242	-2,946649	-1,195273	-13,436609	4,885186	12,138516	0,009359	-0,127212	-0,077998	-6,212125	2,539714	-0,548601	0,009359	-0,127212	-0,077998	-6,212125	2,539714	-0,548601
11:03:30,22	0,453984	3,392984	-0,127983	0,013957	-0,657010	-0,649027	0,009359	-0,127212	-0,077998	3,773988	3,274433	-0,548601	-0,613172	-2,951974	-1,200352	-13,496538	5,125322	12,110376	0,009359	-0,127212	-0,077998	-6,212125	2,539714	-0,548601	0,009359	-0,127212	-0,077998	-6,212125	2,539714	-0,548601
11:03:30,27	0,453984	3,392984	-0,127983	0,013957	-0,657010	-0,649027	0,013937	-0,129934	-0,083078	4,093560	3,340476	-0,576741	-0,660808	-2,892805	-1,194207	-10,665509	7,356253	11,671493	0,013937	-0,129934	-0,083078	-6,106272	2,246453	-0,576741	0,013937	-0,129934	-0,083078	-6,106272	2,246453	-0,576741
11:03:30,32	0,453984	3,392984	-0,127983	0,013957	-0,657010	-0,649027	-0,013487	-0,059096	-0,076933	3,757521	3,250703	-1,015624	-0,633276	-2,960098	-1,193788	-14,265793	5,512258	12,000874	-0,013487	-0,059096	-0,076933	-0,881500	4,309467	-1,015624	-0,013487	-0,059096	-0,076933	-0,881500	4,309467	-1,015624
11:03:30,37	0,453984	3,392984	-0,127983	0,013957	-0,657010	-0,649027	0,031024	-0,116586	-0,076513	3,349913	3,369379	-0,686243	-0,635949	-2,982227	-1,184122	-15,707933	5,119605	12,172762	0,031024	-0,116586	-0,076513	-5,802072	0,933964	-0,686243	0,031024	-0,116586	-0,076513	-5,802072	0,933964	-0,686243
11:03:30,42	0,453979	3,392971	-0,127987	-0,036032	-0,657009	-0,649055	0,051525	-0,125336	-0,066847	2,743803	3,382783	-0,514355	-0,629617	-2,974633	-1,189403	-15,260910	5,292854	12,145236	0,051525	-0,125336	-0,066847	-7,095068	-0,661892	-0,514355	0,051525	-0,125336	-0,066847	-7,095068	-0,661892	-0,514355
11:03:30,47	0,453979	3,392971	-0,127987	-0,036032	-0,657009	-0,649055	0,041783	-0,127022	-0,072129	3,205040	3,176716	-0,541881	-0,633163	-2,974418	-1,190098	-15,322316	5,322286	12,128886	0,041783	-0,127022	-0,072129	-6,766206	-0,103224	-0,541881	0,041783	-0,127022	-0,072129	-6,766206	-0,103224	-0,541881
11:03:30,52	0,453979	3,392971	-0,127987	-0,036032	-0,657009	-0,649055	0,043369	-0,123844	-0,072824	3,034562	3,191297	-0,558231	-0,637280	-2,973643	-1,194079	-15,256449	5,307557	12,147329	0,043369	-0,123844	-0,072824	-6,687198	-0,213150	-0,558231	0,043369	-0,123844	-0,072824	-6,687198	-0,213150	-0,558231
11:03:30,57	0,453979	3,392971	-0,127987	-0,036032	-0,657009	-0,649055	0,044757	-0,119891	-0,076805	2,849172	3,327885	-0,539788	-0,630721	-2,972668	-1,190984	-15,223512	5,294654	12,102366	0,044757	-0,119891	-0,076805	-6,562261	-0,185528	-0,539788	0,044757	-0,119891	-0,076805	-6,562261	-0,185528	-0,539788
11:03:30,62	0,453979	3,392971	-0,127987	-0,036032	-0,657009	-0,649055	0,040632	-0,125084	-0,073709	3,124523	3,148392	-0,584752	-0,631933	-2,970560	-1,192565	-15,236637	5,306247	12,089402	0,040632	-0,125084	-0,073709	-6,694591	-0,041256	-0,584752	0,040632	-0,125084	-0,073709	-6,694591	-0,041256	-0,584752
11:03:30,67	0,453979	3,392971	-0,127987	-0,036032	-0,657009	-0,649055	0,039413	-0,122980	-0,075291	3,018575	3,067809	-0,597715	-0,636721	-2,971490	-1,192552	-15,263396	5,288589	12,126899	0,039413	-0,122980	-0,075291	-6,635349	-0,026100	-0,597715	0,039413	-0,122980	-0,075291	-6,635349	-0,026100	-0,597715
11:03:30,72	0,453979	3,392971	-0,127987	-0,036032	-0,657009	-0,649055	0,042613	-0,119299	-0,075277	2,798491	3,219861	-0,560219	-0,631876	-2,976183	-1,195195	-15,194290	5,254685	12,151078	0,042613	-0,119299	-0,075277	-6,566475	-0,125243	-0,560219	0,042613	-0,119299	-0,075277	-6,566475	-0,125243	-0,560219
11:03:30,77	0,453979	3,392971	-0,127987	-0,036032	-0,657009	-0,649055	0,041099	-0,120673	-0,072140	2,887522	3,232866	-0,578122	-0,634774	-2,970867	-1,189415	-15,175176	5,257944	12,108995	0,041099	-0,120673	-0,072140	-6,585321	0,006597	-0,578122	0,041099	-0,120673	-0,072140	-6,585321	0,006597	-0,578122
11:03:30,82	0,453979	3,392971	-0,127987	-0,036032	-0,657009	-0,649055	0,041099	-0,120673	-0,072140	2,887522	3,232866	-0,578122	-0,635358	-2,973247	-1,188991	-15,174739	5,254299	12,142078	0,041099	-0,120673	-0,072140	-6,585321	0,006597	-0,578122	0,041099	-0,120673	-0,072140	-6,585321	0,006597	-0,578122
11:03:30,87	0,453979	3,392971	-0,127987	-0,036032	-0,657009	-0,649055	0,043453	-0,121358	-0,071717	2,920169	3,357474	-0,545039	-0,631284	-2,969999	-1,192486	-15,177273	5,245288	12,159663	0,043453	-0,121358	-0,071717	-6,606395	-0,053584	-0,545039	0,043453	-0,121358	-0,071717	-6,606395	-0,053584	-0,545039
11:03:30,92	0,453979	3,392971	-0,127987	-0,036032	-0,657009	-0,649055	0,038603	-0,123262	-0,075211	3,010117	3,107584	-0,527454	-0,631813	-2,968717	-1,188977	-15,142718	5,218752	12,161267	0,038603	-0,123262	-0,075211	-6,665926	0,077253	-0,527454	0,038603	-0,123262	-0,075211	-6,665926	0,077253	-0,527454
11:03:30,97	0,453979	3,392971	-0,127987	-0,036032	-0,657009	-0,649055	0,045722	-0,124666	-0,073278	3,071546	3,461753	-0,563833	-0,633628	-2,976866	-1,190552	-15,196936	5,243271	12,123284	0,045722	-0,124666	-0,073278	-6,714709	-0,127420	-0,563833	0,045722	-0,124666	-0,073278	-6,714709	-0,127420	-0,563833
11:03:31,02	0,453979	3,392971	-0,127987	-0,036032	-0,657009	-0,649055	0,045722	-0,124666	-0,073278	3,071546	3,461753	-0,563833	-0,630667	-2,970391	-1,191321	-15,167634	5,242679	12,149130	0,045722	-0,124666	-0,073278	-6,714709	-0,127420	-0,563833	0,045722	-0,124666	-0,073278	-6,714709	-0,127420	-0,563833
11:03:31,07	0,453979	3,392971	-0,127987	-0,036032	-0,657009	-0,649055	0,038634	-0,123993	-0,074046	3,050679	3,118836	-0,537987	-0,637079	-2,973709	-1,191729	-15,148363	5,239400	12,103869	0,038634	-0,123993	-0,074046	-6,682733	0,086091	-0,537987	0,038634	-0,123993	-0,074046	-6,682733	0,086091	-0,537987
11:03:31,12	0,453979	3,392971	-0,127987	-0,036032	-0,657009	-0,649055	0,039197	-0,126440	-0,071710	3,189919	3,165045	-0,558876	-0,628829	-2,972103	-1,188985	-15,146982	5,244600	12,128241	0,039197	-0,126440	-0,071710	-6,735592	0,088092	-0,558876	0,039197	-0,126440	-0,071710	-6,735592	0,088092	-0,558876
11:03:31,17	0,453979	3,392971	-0,127987	-0,036032	-0,657009	-0,649055	0,039197	-0,126440	-0,071710	3,189919	3,165045	-0,558876	-0,632332	-2,972502	-1,188966	-15,120168	5,211835	12,140775	0,039197	-0,126440	-0,071710	-6,735592	0,088092	-0,558876	0,039197	-0,126440	-0,071710	-6,735592	0,088092	-0,558876
11:03:31,22	0,453979	3,392971	-0,127987	-0,036032	-0,657009	-0,649055	0,041294	-0,123606	-0,071691	3,027590	3,313706	-0,546342	-0,631658	-2,971379	-1,191280	-15,075554	5,218780	12,142231	0,041294	-0,123606	-0,071691	-6,675463	0,072118	-0,546342	0,041294	-0,123606	-0,071691	-6,675463	0,072118	-0,546342
11:03:31,27	0,453979	3,392971	-0,127987	-0,036032	-0,657009	-0,649055	0,040219	-0,116731	-0,074072	2,660809	3,214199	-0,549150	-0,631126	-2,969747	-1,189787	-15,107564	5,219256	12,088704	0,040219	-0,116731	-0,074072	-6,502600	0,056973	-0,549150	0,040219	-0,116731	-0,074072	-6,502600	0,056973	-0,549150
11:03:31,32	0,453979	3,392971	-0,127987	-0,036032	-0,657009	-0,649055	0,039375	-0,124580	-0,072863	3,096392	3,222523	-0,559484	-0,630529	-2,971327	-1,190137	-15,103625	5,223242	12,127634	0,039375	-0,124580	-0,072863	-6,683125	0,131605	-0,559484	0,039375	-0,124580	-0,072863	-6,683125	0,131605	-0,559484
11:03:31,37	0,453979	3,392971	-0,127987	-0,036032	-0,657009	-0,649055	0,035642	-0,125183	-0,071685	3,158779	3,025670	-0,539202	-0,628140	-2,968396	-1,188959	-15,090522	5,251487	12,147915	0,035642	-0,125183	-0,071685	-6,668102	0,227735	-0,539202	0,035642	-0,125183	-0,071685	-6,668102	0,227735	-0,539202
11:03:31,43	0,453979	3,392971	-0,127987	-0,036032	-0,657009	-0,649055	0,035642	-0,125183	-0,071685	3,158779	3,025670	-0,539202	-0,626915	-2,969928	-1,190098	-15,057735	5,217063	12,151999	0,035642	-0,125183	-0,071685	-6,668102	0,227735	-0,539202	0,035642	-0,125183	-0,071685	-6,668102	0,227735	-0,539202
11:03:31,48	0,453979	3,392971	-0,127987	-0,036032	-0,657009	-0,649055	0,036425	-0,123484	-0,073261	3,032629	3,050010	-0,543831	-0,630003	-2,968225	-1,190536	-15,123606	5,226935	12,143287	0,036425	-0,123484	-0,073261	-6,660884	0,190610	-0,543831	0,036425	-0,123484	-0,073261	-6,660884	0,190610	-0,543831
11:03:31,53	0,453979	3,392971	-0,127987	-0,036032	-0,657009	-0,649055	0,043198	-0,116405	-0,077195	2,689834	3,309601	-0,559928	-0,639520	-2,970550	-1,194470	-15,191113	5,295176	12,127190	0,043198	-0,116405	-0,077195	-6,447930	-0,081447	-0,559928	0,043198	-0,116405	-0,077195	-6,447930	-0,081447	-0,559928
11:03:31,58	0,453979	3,392971	-0,127987	-0,036032	-0,657009	-0,649055	0,043198	-0,116405	-0,077195	2,689834	3,309601	-0,559928	-0,697681	-2,935241	-1,190399	-13,480988	8,550471	11,659097	0,043198	-0,116405	-0,077195	-6,447930	-0,081447	-0,559928	0,043198	-0,116405	-0,077195	-6,447930	-0,081447	-0,559928
11:03:31,63	0,453979	3,392971	-0,127987	-0,036032	-0,657009	-0,649055	0,041700	-0,048381	-0,073124	2,826831	3,085064	-1,028021	-0,649265	-2,950568	-1,185545	-14,705184	5,875858	11,947685	0,041700	-0,048381	-0,073124	-0,971073	-0,188385	-1,028021	0,041700	-0,048381	-0,073124	-0,971073	-0,188385	-1,028021
11:03:31,68	0,453979	3,392971	-0,127987	-0,036032	-0,657009	-0,649055	0,030765	-0,097974	-0,068270	2,477278	2,793576	-0,739432	-0,638010	-2,977163	-1,184999	-15,722143	4,780060	12,080593	0,030765	-0,097974	-0,068270	-5,213662	0,378511	-0,739432	0,030765	-0,097974	-0,068270	-5,213662	0,378511	-0,739432
11:03:31,73	0,453994	3,393048	-0,127986	-0,086018	-0,657015	-0,648984	0,048170	-0,121019	-0,067724	2,218147	3,365820	-0,606524	-0,639796	-2,960836	-1,180578	-15,269743	5,139316	12,096565	0,048170	-0,121019	-0,067724	-7,281821	-0,415534	-0,606524	0,048170	-0,121019	-0,067724	-7,281821	-0,415534	-0,606524
11:03:31,78	0,453994	3,393048	-0,127986	-0,086018	-0,657015	-0,648984	0,034923	-0,111309	-0,063303	2,250564	2,889126	-0,590552	-0,640499	-2,957561	-1,179838	-15,299760	5,089898	12,085514	0,034923	-0,111309	-0,063303	-6,487188	0,147679	-0,590552	0,034923	-0,111309	-0,063303	-6,487188	0,147679	-0,590552
11:03:31,83	0,453994	3,393048	-0,127986	-0,086018	-0,657015	-0,648984	0,034181	-0,106651	-0,064120	1,955637	2,838130	-0,595975	-0,643458	-2,957865	-1,181394	-15,306864	5,099851	12,091142	0,034181	-0,106651	-0,064120	-6,416503	0,154926	-0,595975	0,034181	-0,106651	-0,064120	-6,416503	0,154926	-0,595975
11:03:31,88	0,453994	3,393048	-0,127986	-0,086018	-0,657015	-0,648984	0,032220	-0,112469	-0,066038	2,277658	2,796873	-0,619246	-0,637439	-2,959075	-1,183313	-15,244524	5,086357	12,067871	0,032220	-0,112469	-0,066038	-6,551196	0,267638	-0,619246	0,032220	-0,112469	-0,066038	-6,551196	0,267638	-0,619246
11:03:31,93	0,453994	3,393048	-0,127986	-0,086018	-0,657015	-0,648984	0,032220	-0,112469	-0,066038	2,277658	2,796873	-0,619246	-0,642771	-2,957097	-1,187630	-15,264087	5,132582	12,047326	0,033173	-0,106863	-0,070355	-6,372362	0,202315	-0,639791	0,033173	-0,106863	-0,070355	-6,372362	0,202315	-0,639791
11:03:31,98	0,453994	3,393048	-0,127986	-0,086018	-0,657015	-0,648984	0,034136	-0,109347	-0,066059	2,083673	2,848898	-0,604874	-0,641101	-2,959173	-1,183333	-15,301552	5,082802	12,082244	0,034136	-0,109347	-0,066059	-6,500032	0,169252	-0,604874	0,034136	-0,109347	-0,066059	-6,500032	0,169252	-0,604874
11:03:32,03	0,453994	3,393048	-0,127986	-0,086018	-0,657015	-0,648984	0,034136	-0,109347	-0,066059	2,083673	2,848898	-0,604874	-0,644571	-2,959995	-1,182151	-15,276830	5,089004	12,090438	0,034136	-0,109347	-0,066059	-6,500032	0,169252	-0,604874	0,034136	-0,109347	-0,066059	-6,500032	0,169252	-0,604874
11:03:32,08	0,453994	3,393048	-0,127986	-0,086018	-0,657015	-0,648984	0,036583	-0,106753	-0,064876	1,966545	2,994465	-0,596680	-0,705042	-2,908611	-1,175154	-12,821832	7,957926	11,618668	0,036583	-0,106753	-0,064876	-6,413573	0,122708	-0,596680	0,036583	-0,106753	-0,064876	-6,413573	0,122708	-0,596680
11:03:32,13	0,453994	3,393048	-0,127986	-0,086018	-0,657015	-0,648984	0,034638	-0,089726	-0,056382	1,649888	2,865573	-0,744215	-0,658344	-2,949797	-1,173657	-15,016476	5,595418	11,942903	0,034638	-0,089726	-0,056382	-5,393615	0,146526	-0,744215	0,034638	-0,089726	-0,056382	-5,393615	0,146526	-0,744215
11:03:32,18	0,453994	3,393048	-0,127986	-0,086018	-0,657015	-0,648984	0,034638	-0,089726	-0,056382	1,649888	2,865573	-0,744215	-0,629466	-2,932232	-1,165657	-14,655263	3,931822	12,058210	0,034638	-0,089726	-0,056382	-5,393615	0,146526	-0,744215	0,034638	-0,089726	-0,056382	-5,393615	0,146526	-0,744215
11:03:32,23	0,454009	3,392951	-0,127985	-0,136053	-0,656990	-0,648999	0,004986	-0,105952	-0,048383	1,233544	2,468322	-0,628907	-0,633667	-2,924351	-1,166299	-14,223994	4,220843	12,029953	0,004986	-0,105952	-0,048383	-7,083719	2,076903	-0,628907	0,004986	-0,105952	-0,048383	-7,083719	2,076903	-0,628907
11:03:32,28	0,454009	3,392951	-0,127985	-0,136053	-0,656990	-0,648999	0,005573	-0,099509	-0,050542	1,371280	2,768738	-0,658162	-0,635339	-2,929518	-1,167816	-14,185125	4,206298	12,028956	0,005573	-0,099509	-0,050542	-6,440207	2,331272	-0,658162	0,005573	-0,099509	-0,050542	-6,440207	2,331272	-0,658162
11:03:32,33	0,454009	3,392951	-0,127985	-0,136053	-0,656990	-0,648999	0,000993	-0,093978	-0,050206	1,068135	2,476815	-0,651964	-0,637840	-2,922786	-1,167481	-14,239447	4,219771	12,035153	0,000993	-0,093978	-0,050206	-6,309109	2,398852	-0,651964	0,000993	-0,093978	-0,050206	-6,309109	2,398852	-0,651964
11:03:32,38	0,454009	3,392951	-0,127985	-0,136053	-0,656990	-0,648999	0,003615	-0,097635	-0,050568	1,231475	2,685998	-0,673833	-0,635984	-2,926885	-1,167842	-14,189771	4,160120	12,013284	0,003615	-0,097635	-0,050568	-6,432840	2,402219	-0,673833	0,003615	-0,097635	-0,050568	-6,432840	2,402219	-0,673833
11:03:32,43	0,454009	3,392951	-0,127985	-0,136053	-0,656990	-0,648999	-0,000429	-0,100069	-0,050947	1,402966	2,441493	-0,651302	-0,631854	-2,924600	-1,168222	-14,196942	4,216121	12,035816	-0,000429	-0,100069	-0,050947	-6,452433	2,475177	-0,651302	-0,000429	-0,100069	-0,050947	-6,452433	2,475177	-0,651302
11:03:32,48	0,454009	3,392951	-0,127985	-0,136053	-0,656990	-0,648999	0,007057	-0,098240	-0,052881	1,315916	2,790118	-0,640986	-0,637181	-2,930169	-1,170155	-14,228111	4,243432	12,046131	0,007057	-0,098240	-0,052881	-6,395892	2,236149	-0,640986	0,007057	-0,098240	-0,052881	-6,395892	2,236149	-0,640986
11:03:32,53	0,454009	3,392951	-0,127985	-0,136053	-0,656990	-0,648999	0,004999	-0,095014	-0,048254	1,145987	2,683102	-0,667878	-0,638945	-2,926774	-1,165529	-14,229223	4,241518	12,019239	0,004999	-0,095014	-0,048254	-6,312635	2,290677	-0,667878	0,004999	-0,095014	-0,048254	-6,312635	2,290677	-0,667878
11:03:32,58	0,454009	3,392951	-0,127985	-0,136053	-0,656990	-0,648999	0,004999	-0,095014	-0,048254	1,145987	2,683102	-0,667878	-0,634856	-2,929091	-1,168631	-14,234207	4,206845	12,010740	0,004999	-0,095014	-0,048254	-6,312635	2,290677	-0,667878	0,004999	-0,095014	-0,048254	-6,312635	2,290677	-0,667878
11:03:32,63	0,454009	3,392951	-0,127985	-0,136053	-0,656990	-0,648999	0,004962	-0,099715	-0,051357	1,357893	2,694176	-0,676377	-0,632966	-2,928720	-1,165128	-14,192771	4,228130	11,989866	0,004962	-0,099715	-0,051357	-6,469718	2,304689	-0,676377	0,004962	-0,099715	-0,051357	-6,469718	2,304689	-0,676377
11:03:32,68	0,454009	3,392951	-0,127985	-0,136053	-0,656990	-0,648999	0,003695	-0,101165	-0,047854	1,472476	2,653534	-0,697252	-0,633651	-2,924348	-1,165907	-14,218307	4,224094	12,029764	0,003695	-0,101165	-0,047854	-6,469007	2,363507	-0,697252	0,003695	-0,101165	-0,047854	-6,469007	2,363507	-0,697252
11:03:32,73	0,454009	3,392951	-0,127985	-0,136053	-0,656990	-0,648999	0,001996	-0,103550	-0,051353	1,624497	2,523624	-0,688062	-0,630052	-2,928441	-1,168627	-14,214772	4,273212	11,999055	0,001996	-0,103550	-0,051353	-6,504148	2,366918	-0,688062	0,001996	-0,103550	-0,051353	-6,504148	2,366918	-0,688062
11:03:32,78	0,454009	3,392951	-0,127985	-0,136053	-0,656990	-0,648999	-0,005005	-0,099424	-0,048240	1,360892	2,198409	-0,642389	-0,630124	-2,920315	-1,165514	-14,205664	4,211289	12,044728	-0,005005	-0,099424	-0,048240	-6,443892	2,591301	-0,642389	-0,005005	-0,099424	-0,048240	-6,443892	2,591301	-0,642389
11:03:32,83	0,454009	3,392951	-0,127985	-0,136053	-0,656990	-0,648999	0,002243	-0,096778	-0,049429	1,201534	2,562209	-0,677504	-0,636040	-2,925269	-1,166704	-14,227914	4,198988	12,009613	0,002243	-0,096778	-0,049429	-6,395557	2,386100	-0,677504	0,002243	-0,096778	-0,049429	-6,395557	2,386100	-0,677504
11:03:32,88	0,454009	3,392951	-0,127985	-0,136053	-0,656990	-0,648999	0,002243	-0,096778	-0,049429	1,201534	2,562209	-0,677504	-0,633082	-2,928730	-1,165880	-14,232636	4,212007	12,048337	0,002243	-0,096778	-0,049429	-6,395557	2,386100	-0,677504	0,002243	-0,096778	-0,049429	-6,395557	2,386100	-0,677504
11:03:32,93	0,454009	3,392951	-0,127985	-0,136053	-0,656990	-0,648999	0,003762	-0,101071	-0,048606	1,433650	2,630571	-0,638781	-0,629465	-2,926497	-1,167418	-14,188718	4,221918	12,050095	0,003762	-0,101071	-0,048606	-6,500390	2,335260	-0,638781	0,003762	-0,101071	-0,048606	-6,500390	2,335260	-0,638781
11:03:32,98	0,454009	3,392951	-0,127985	-0,136053	-0,656990	-0,648999	1,976661E-5	-0,103086	-0,050144	1,569001	2,469058	-0,637023	-0,636013	-2,929135	-1,166701	-14,234278	4,218644	11,995202	1,976661E-5	-0,103086	-0,050144	-6,523260	2,467506	-0,637023	1,976661E-5	-0,103086	-0,050144	-6,523260	2,467506	-0,637023
11:03:33,03	0,454009	3,392951	-0,127985	-0,136053	-0,656990	-0,648999	0,005578	-0,098734	-0,049426	1,317083	2,720242	-0,691915	-0,632392	-2,929942	-1,166654	-14,210182	4,270995	12,031025	0,005578	-0,098734	-0,049426	-6,433548	2,282407	-0,691915	0,005578	-0,098734	-0,049426	-6,433548	2,282407	-0,691915
11:03:33,08	0,454009	3,392951	-0,127985	-0,136053	-0,656990	-0,648999	0,004466	-0,102274	-0,049380	1,558530	2,657158	-0,656092	-0,636564	-2,928684	-1,165866	-14,215487	4,237601	12,062912	0,004466	-0,102274	-0,049380	-6,469964	2,306543	-0,656092	0,004466	-0,102274	-0,049380	-6,469964	2,306543	-0,656092
11:03:33,13	0,454009	3,392951	-0,127985	-0,136053	-0,656990	-0,648999	0,005463	-0,098031	-0,048592	1,306347	2,721080	-0,624205	-0,639549	-2,925606	-1,169830	-14,229717	4,247178	11,993041	0,005463	-0,098031	-0,048592	-6,389110	2,292237	-0,624205	0,005463	-0,098031	-0,048592	-6,389110	2,292237	-0,624205
11:03:33,18	0,454009	3,392951	-0,127985	-0,136053	-0,656990	-0,648999	0,005534	-0,100130	-0,049003	1,400563	2,740841	-0,668154	-0,634783	-2,929795	-1,166278	-14,209034	4,216680	12,018963	0,005534	-0,100130	-0,049003	-6,459604	2,306395	-0,668154	0,005534	-0,100130	-0,049003	-6,459604	2,306395	-0,668154
11:03:33,23	0,454009	3,392951	-0,127985	-0,136053	-0,656990	-0,648999	0,005534	-0,100130	-0,049003	1,400563	2,740841	-0,668154	-0,634290	-2,925337	-1,167084	-14,268740	4,304638	12,043012	0,005534	-0,100130	-0,049003	-6,459604	2,306395	-0,668154	0,005534	-0,100130	-0,049003	-6,459604	2,306395	-0,668154
11:03:33,28	0,454009	3,392951	-0,127985	-0,136053	-0,656990	-0,648999	0,001427	-0,098327	-0,049809	1,353173	2,431595	-0,644106	-0,632538	-2,931097	-1,167452	-14,254699	4,196454	12,024539	0,001427	-0,098327	-0,049809	-6,365526	2,319542	-0,644106	0,001427	-0,098327	-0,049809	-6,365526	2,319542	-0,644106
11:03:33,34	0,454009	3,392951	-0,127985	-0,136053	-0,656990	-0,648999	0,004855	-0,098050	-0,052838	1,283260	2,676582	-0,654820	-0,631835	-2,928841	-1,168992	-14,216630	4,268233	12,032685	0,004855	-0,098050	-0,052838	-6,413654	2,295431	-0,654820	0,004855	-0,098050	-0,052838	-6,413654	2,295431	-0,654820
11:03:33,39	0,454009	3,392951	-0,127985	-0,136053	-0,656990	-0,648999	0,004855	-0,098050	-0,052838	1,283260	2,676582	-0,654820	-0,633598	-2,925275	-1,166309	-14,217146	4,279232	12,007409	0,004855	-0,098050	-0,052838	-6,413654	2,295431	-0,654820	0,004855	-0,098050	-0,052838	-6,413654	2,295431	-0,654820
11:03:33,44	0,454009	3,392951	-0,127985	-0,136053	-0,656990	-0,648999	0,001027	-0,098896	-0,049034	1,386528	2,468161	-0,679709	-0,633382	-2,930341	-1,166329	-14,185037	4,258657	12,059015	0,001027	-0,098896	-0,049034	-6,376797	2,387536	-0,679709	0,001027	-0,098896	-0,049034	-6,376797	2,387536	-0,679709
11:03:33,49	0,454009	3,392951	-0,127985	-0,136053	-0,656990	-0,648999	0,005307	-0,101616	-0,049055	1,526208	2,728824	-0,628103	-0,707803	-2,912930	-1,165420	-13,832541	7,866406	11,636849	0,005307	-0,101616	-0,049055	-6,450643	2,312206	-0,628103	0,005307	-0,101616	-0,049055	-6,450643	2,312206	-0,628103
11:03:33,54	0,454009	3,392951	-0,127985	-0,136053	-0,656990	-0,648999	-0,002443	-0,077697	-0,054956	0,526987	2,362861	-0,804163	-0,650221	-2,911670	-1,172231	-14,030687	4,451926	11,882954	-0,002443	-0,077697	-0,054956	-5,572246	2,554617	-0,804163	-0,002443	-0,077697	-0,054956	-5,572246	2,554617	-0,804163
11:03:33,59	0,454009	3,392951	-0,127985	-0,136053	-0,656990	-0,648999	-0,002443	-0,077697	-0,054956	0,526987	2,362861	-0,804163	-0,658621	-2,975277	-1,166341	-17,366733	4,689170	12,104174	-0,002443	-0,077697	-0,054956	-5,572246	2,554617	-0,804163	-0,002443	-0,077697	-0,054956	-5,572246	2,554617	-0,804163
11:03:33,64	0,453981	3,393021	-0,127975	-0,186022	-0,657012	-0,649014	0,056843	-0,102226	-0,049066	0,339922	2,437977	-0,582943	-0,663303	-2,963419	-1,167402	-16,923724	5,113522	12,051824	0,056843	-0,102226	-0,049066	-7,684824	-2,024165	-0,582943	0,056843	-0,102226	-0,049066	-7,684824	-2,024165	-0,582943
11:03:33,69	0,453981	3,393021	-0,127975	-0,186022	-0,657012	-0,649014	0,048913	-0,092243	-0,050128	0,409785	2,197130	-0,635294	-0,666807	-2,967634	-1,165847	-16,925676	5,113410	12,035128	0,054316	-0,091316	-0,048573	-6,807768	-1,787369	-0,651990	0,054316	-0,091316	-0,048573	-6,807768	-1,787369	-0,651990
11:03:33,74	0,453981	3,393021	-0,127975	-0,186022	-0,657012	-0,649014	0,049605	-0,093376	-0,044680	0,475366	2,236534	-0,638607	-0,667441	-2,969098	-1,165034	-16,926399	5,054603	12,076036	0,049605	-0,093376	-0,044680	-6,854653	-1,657496	-0,638607	0,049605	-0,093376	-0,044680	-6,854653	-1,657496	-0,638607
11:03:33,79	0,453981	3,393021	-0,127975	-0,186022	-0,657012	-0,649014	0,054536	-0,093565	-0,045442	0,468079	2,532567	-0,655098	-0,664969	-2,968950	-1,162716	-16,891701	5,082922	12,032019	0,054536	-0,093565	-0,045442	-6,876800	-1,748536	-0,655098	0,054536	-0,093565	-0,045442	-6,876800	-1,748536	-0,655098
11:03:33,84	0,453981	3,393021	-0,127975	-0,186022	-0,657012	-0,649014	0,054536	-0,093565	-0,045442	0,468079	2,532567	-0,655098	-0,661964	-2,967079	-1,160375	-16,871991	5,108588	12,036856	0,054536	-0,093565	-0,045442	-6,876800	-1,748536	-0,655098	0,054536	-0,093565	-0,045442	-6,876800	-1,748536	-0,655098
11:03:33,89	0,453981	3,393021	-0,127975	-0,186022	-0,657012	-0,649014	0,051414	-0,095232	-0,043101	0,586848	2,374453	-0,650261	-0,665049	-2,967417	-1,165436	-16,918990	5,089303	12,058598	0,051414	-0,095232	-0,043101	-6,888895	-1,661564	-0,650261	0,051414	-0,095232	-0,043101	-6,888895	-1,661564	-0,650261
11:03:33,94	0,453981	3,393021	-0,127975	-0,186022	-0,657012	-0,649014	0,053249	-0,092729	-0,048162	0,416477	2,438790	-0,628519	-0,670308	-2,962148	-1,164736	-16,946542	5,245710	12,014887	0,051315	-0,085541	-0,047461	-6,550586	-1,792057	-0,672231	0,051315	-0,085541	-0,047461	-6,550586	-1,792057	-0,672231
11:03:33,99	0,453981	3,393021	-0,127975	-0,186022	-0,657012	-0,649014	0,051315	-0,085541	-0,047461	0,164350	2,236165	-0,672231	-0,719394	-2,901817	-1,162804	-13,869678	7,500883	11,604195	0,051315	-0,085541	-0,047461	-6,550586	-1,792057	-0,672231	0,051315	-0,085541	-0,047461	-6,550586	-1,792057	-0,672231
11:03:34,04	0,453981	3,393021	-0,127975	-0,186022	-0,657012	-0,649014	0,023610	-0,012865	-0,045529	-0,123311	2,332573	-1,082922	-0,669981	-2,925605	-1,162002	-15,472742	4,825299	11,854423	0,023610	-0,012865	-0,045529	-1,133216	0,479174	-1,082922	0,023610	-0,012865	-0,045529	-1,133216	0,479174	-1,082922
11:03:34,09	0,453981	3,393021	-0,127975	-0,186022	-0,657012	-0,649014	0,019504	-0,067552	-0,044728	-0,398240	2,068575	-0,832694	-0,647032	-2,933047	-1,152988	-15,822414	3,408525	12,071649	0,019504	-0,067552	-0,044728	-5,701076	0,537473	-0,832694	0,019504	-0,067552	-0,044728	-5,701076	0,537473	-0,832694
11:03:34,14	0,453918	3,392887	-0,127998	-0,236027	-0,656997	-0,649002	0,014475	-0,091148	-0,035713	-0,573056	2,212618	-0,615469	-0,649006	-2,924495	-1,158759	-15,491144	3,829479	12,003800	0,014475	-0,091148	-0,035713	-7,728163	1,076311	-0,615469	0,014475	-0,091148	-0,035713	-7,728163	1,076311	-0,615469
11:03:34,19	0,453918	3,392887	-0,127998	-0,236027	-0,656997	-0,649002	0,008056	-0,085162	-0,041484	-0,354117	1,955224	-0,683317	-0,649673	-2,919530	-1,158403	-15,513787	3,825375	12,004306	0,004090	-0,082102	-0,041128	-6,973132	1,410366	-0,682812	0,004090	-0,082102	-0,041128	-6,973132	1,410366	-0,682812
11:03:34,24	0,453918	3,392887	-0,127998	-0,236027	-0,656997	-0,649002	0,004090	-0,082102	-0,041128	-0,528125	1,731452	-0,682812	-0,650876	-2,921764	-1,156824	-15,523812	3,804930	12,031325	0,004090	-0,082102	-0,041128	-6,973132	1,410366	-0,682812	0,004090	-0,082102	-0,041128	-6,973132	1,410366	-0,682812
11:03:34,29	0,453918	3,392887	-0,127998	-0,236027	-0,656997	-0,649002	0,012191	-0,086878	-0,042253	-0,278021	2,174192	-0,693695	-0,649587	-2,928934	-1,159527	-15,494288	3,816119	11,993422	0,012191	-0,086878	-0,042253	-7,097971	1,217218	-0,693695	0,012191	-0,086878	-0,042253	-7,097971	1,217218	-0,693695
11:03:34,34	0,453918	3,392887	-0,127998	-0,236027	-0,656997	-0,649002	0,012191	-0,086878	-0,042253	-0,278021	2,174192	-0,693695	-0,649703	-2,919351	-1,157985	-15,501321	3,760559	12,035785	0,012191	-0,086878	-0,042253	-7,097971	1,217218	-0,693695	0,012191	-0,086878	-0,042253	-7,097971	1,217218	-0,693695
11:03:34,39	0,453918	3,392887	-0,127998	-0,236027	-0,656997	-0,649002	0,003950	-0,081987	-0,040711	-0,584025	1,767347	-0,651333	-0,655024	-2,924738	-1,157641	-15,554260	3,826753	11,988070	0,003950	-0,081987	-0,040711	-7,019972	1,457295	-0,651333	0,003950	-0,081987	-0,040711	-7,019972	1,457295	-0,651333
11:03:34,44	0,453918	3,392887	-0,127998	-0,236027	-0,656997	-0,649002	0,006988	-0,086009	-0,038343	-0,296366	1,940352	-0,666259	-0,647738	-2,923993	-1,155617	-15,449058	3,821019	12,020859	0,006988	-0,086009	-0,038343	-7,048076	1,391821	-0,666259	0,006988	-0,086009	-0,038343	-7,048076	1,391821	-0,666259
11:03:34,49	0,453918	3,392887	-0,127998	-0,236027	-0,656997	-0,649002	0,005674	-0,081852	-0,040326	-0,482895	1,852110	-0,692988	-0,650682	-2,920777	-1,157600	-15,451518	3,856652	11,994130	0,005674	-0,081852	-0,040326	-6,908290	1,406678	-0,692988	0,005674	-0,081852	-0,040326	-6,908290	1,406678	-0,692988
11:03:34,54	0,453918	3,392887	-0,127998	-0,236027	-0,656997	-0,649002	0,009311	-0,085951	-0,040310	-0,310576	2,044162	-0,694465	-0,648950	-2,925977	-1,157585	-15,469402	3,819837	11,992652	0,009311	-0,085951	-0,040310	-7,057735	1,313212	-0,694465	0,009311	-0,085951	-0,040310	-7,057735	1,313212	-0,694465
11:03:34,59	0,453918	3,392887	-0,127998	-0,236027	-0,656997	-0,649002	0,015980	-0,085720	-0,041431	-0,349349	2,409477	-0,662385	-0,652574	-2,924852	-1,161485	-15,515752	3,871252	12,016071	0,015980	-0,085720	-0,041431	-7,078374	1,155064	-0,662385	0,015980	-0,085720	-0,041431	-7,078374	1,155064	-0,662385
11:03:34,64	0,453918	3,392887	-0,127998	-0,236027	-0,656997	-0,649002	0,006507	-0,082856	-0,040697	-0,491949	1,878621	-0,650225	-0,651884	-2,923290	-1,159919	-15,439940	3,784171	11,992519	0,006507	-0,082856	-0,040697	-6,996152	1,367815	-0,650225	0,006507	-0,082856	-0,040697	-6,996152	1,367815	-0,650225
11:03:34,69	0,453918	3,392887	-0,127998	-0,236027	-0,656997	-0,649002	0,006507	-0,082856	-0,040697	-0,491949	1,878621	-0,650225	-0,648892	-2,925346	-1,157958	-15,438196	3,816543	11,997402	0,006507	-0,082856	-0,040697	-6,996152	1,367815	-0,650225	0,006507	-0,082856	-0,040697	-6,996152	1,367815	-0,650225
11:03:34,74	0,453918	3,392887	-0,127998	-0,236027	-0,656997	-0,649002	0,008736	-0,085686	-0,040683	-0,311621	2,042915	-0,689715	-0,649621	-2,924284	-1,157992	-15,501378	3,819152	11,998188	0,008736	-0,085686	-0,040683	-7,037955	1,357132	-0,689715	0,008736	-0,085686	-0,040683	-7,037955	1,357132	-0,689715
11:03:34,79	0,453918	3,392887	-0,127998	-0,236027	-0,656997	-0,649002	0,008181	-0,084524	-0,040718	-0,401362	1,958043	-0,688930	-0,648958	-2,922747	-1,156410	-15,460298	3,809992	12,016233	0,006519	-0,084330	-0,039136	-7,018748	1,400030	-0,670885	0,006519	-0,084330	-0,039136	-7,018748	1,400030	-0,670885
11:03:34,84	0,453918	3,392887	-0,127998	-0,236027	-0,656997	-0,649002	0,013141	-0,082084	-0,039139	-0,516338	2,265326	-0,696946	-0,654214	-2,927360	-1,156414	-15,452676	3,804794	11,990171	0,013141	-0,082084	-0,039139	-6,959918	1,233725	-0,696946	0,013141	-0,082084	-0,039139	-6,959918	1,233725	-0,696946
11:03:34,89	0,453918	3,392887	-0,127998	-0,236027	-0,656997	-0,649002	0,005722	-0,085945	-0,039137	-0,293980	1,864000	-0,679651	-0,647161	-2,922865	-1,156412	-15,455333	3,831245	12,007466	0,005722	-0,085945	-0,039137	-7,040659	1,414808	-0,679651	0,005722	-0,085945	-0,039137	-7,040659	1,414808	-0,679651
11:03:34,94	0,453918	3,392887	-0,127998	-0,236027	-0,656997	-0,649002	0,005722	-0,085945	-0,039137	-0,293980	1,864000	-0,679651	-0,649511	-2,918468	-1,156832	-15,434994	3,809073	11,982823	0,005722	-0,085945	-0,039137	-7,040659	1,414808	-0,679651	0,005722	-0,085945	-0,039137	-7,040659	1,414808	-0,679651
11:03:34,99	0,453918	3,392887	-0,127998	-0,236027	-0,656997	-0,649002	0,007169	-0,081356	-0,043026	-0,545604	1,978622	-0,684062	-0,651859	-2,921824	-1,160301	-15,427734	3,800306	12,003055	0,007169	-0,081356	-0,043026	-6,932045	1,415829	-0,684062	0,007169	-0,081356	-0,043026	-6,932045	1,415829	-0,684062
11:03:35,04	0,453918	3,392887	-0,127998	-0,236027	-0,656997	-0,649002	0,007169	-0,081356	-0,043026	-0,545604	1,978622	-0,684062	-0,650064	-2,927225	-1,159107	-15,441255	3,831657	12,012671	0,010949	-0,085611	-0,041833	-7,024408	1,288281	-0,674446	0,010949	-0,085611	-0,041833	-7,024408	1,288281	-0,674446
11:03:35,09	0,453918	3,392887	-0,127998	-0,236027	-0,656997	-0,649002	0,004808	-0,081349	-0,041480	-0,540389	1,850278	-0,684232	-0,650684	-2,919775	-1,158754	-15,429735	3,807922	12,002885	0,004808	-0,081349	-0,041480	-6,926256	1,472871	-0,684232	0,004808	-0,081349	-0,041480	-6,926256	1,472871	-0,684232
11:03:35,14	0,453918	3,392887	-0,127998	-0,236027	-0,656997	-0,649002	0,014640	-0,087029	-0,040264	-0,258951	2,336004	-0,666953	-0,650681	-2,931131	-1,157539	-15,458851	3,808636	12,020164	0,014640	-0,087029	-0,040264	-7,090725	1,186734	-0,666953	0,014640	-0,087029	-0,040264	-7,090725	1,186734	-0,666953
11:03:35,19	0,453918	3,392887	-0,127998	-0,236027	-0,656997	-0,649002	0,014640	-0,087029	-0,040264	-0,258951	2,336004	-0,666953	-0,649501	-2,925003	-1,158332	-15,442376	3,815954	12,021826	0,014640	-0,087029	-0,040264	-7,090725	1,186734	-0,666953	0,014640	-0,087029	-0,040264	-7,090725	1,186734	-0,666953
11:03:35,24	0,453918	3,392887	-0,127998	-0,236027	-0,656997	-0,649002	0,008744	-0,084988	-0,041058	-0,350524	2,039980	-0,665292	-0,650758	-2,926087	-1,157216	-15,475134	3,772613	11,971265	0,008744	-0,084988	-0,041058	-7,022055	1,353607	-0,665292	0,008744	-0,084988	-0,041058	-7,022055	1,353607	-0,665292
11:03:35,29	0,453918	3,392887	-0,127998	-0,236027	-0,656997	-0,649002	0,010311	-0,084441	-0,039942	-0,432856	2,114784	-0,715852	-0,657180	-2,924688	-1,156827	-15,445841	3,775651	11,974767	0,010311	-0,084441	-0,039942	-7,061486	1,305374	-0,715852	0,010311	-0,084441	-0,039942	-7,061486	1,305374	-0,715852
11:03:35,34	0,453918	3,392887	-0,127998	-0,236027	-0,656997	-0,649002	0,010952	-0,080673	-0,037640	-0,623395	2,106311	-0,721356	-0,654341	-2,924758	-1,154915	-15,508636	3,798185	11,965761	0,010952	-0,080673	-0,037640	-6,956239	1,246589	-0,721356	0,010952	-0,080673	-0,037640	-6,956239	1,246589	-0,721356
11:03:35,39	0,453918	3,392887	-0,127998	-0,236027	-0,656997	-0,649002	0,010952	-0,080673	-0,037640	-0,623395	2,106311	-0,721356	-0,651868	-2,926775	-1,157183	-15,444323	3,777961	11,995031	0,010952	-0,080673	-0,037640	-6,956239	1,246589	-0,721356	0,010952	-0,080673	-0,037640	-6,956239	1,246589	-0,721356
11:03:35,44	0,453918	3,392887	-0,127998	-0,236027	-0,656997	-0,649002	0,011462	-0,083823	-0,039908	-0,444938	2,198645	-0,692086	-0,652570	-2,924282	-1,156422	-15,495443	3,796762	12,020170	0,011462	-0,083823	-0,039908	-7,025080	1,298880	-0,692086	0,011462	-0,083823	-0,039908	-7,025080	1,298880	-0,692086
11:03:35,49	0,453918	3,392887	-0,127998	-0,236027	-0,656997	-0,649002	0,010173	-0,083082	-0,036788	-0,519159	2,173621	-0,681081	-0,651866	-2,925288	-1,154063	-15,425760	3,726081	12,006036	0,010173	-0,083082	-0,036788	-7,041069	1,375062	-0,681081	0,010173	-0,083082	-0,036788	-7,041069	1,375062	-0,681081
11:03:35,54	0,453918	3,392887	-0,127998	-0,236027	-0,656997	-0,649002	0,010173	-0,083082	-0,036788	-0,519159	2,173621	-0,681081	-0,649423	-2,924384	-1,157961	-15,411081	3,819095	11,982723	0,010173	-0,083082	-0,036788	-7,041069	1,375062	-0,681081	0,010173	-0,083082	-0,036788	-7,041069	1,375062	-0,681081
11:03:35,59	0,453918	3,392887	-0,127998	-0,236027	-0,656997	-0,649002	0,008169	-0,084745	-0,040687	-0,344752	2,035627	-0,704394	-0,643613	-2,925074	-1,158718	-15,431317	3,776528	12,007155	0,008169	-0,084745	-0,040687	-6,997268	1,394369	-0,704394	0,008169	-0,084745	-0,040687	-6,997268	1,394369	-0,704394
11:03:35,64	0,453918	3,392887	-0,127998	-0,236027	-0,656997	-0,649002	0,009418	-0,089516	-0,039092	-0,129250	2,107720	-0,672271	-0,645916	-2,927852	-1,156367	-15,421188	3,787324	12,014846	0,009418	-0,089516	-0,039092	-7,156257	1,368396	-0,672271	0,009418	-0,089516	-0,039092	-7,156257	1,368396	-0,672271
11:03:35,69	0,453918	3,392887	-0,127998	-0,236027	-0,656997	-0,649002	0,009418	-0,089516	-0,039092	-0,129250	2,107720	-0,672271	-0,647729	-2,920694	-1,159120	-15,422728	3,801263	12,017733	0,009418	-0,089516	-0,039092	-7,156257	1,368396	-0,672271	0,009418	-0,089516	-0,039092	-7,156257	1,368396	-0,672271
11:03:35,74	0,453918	3,392887	-0,127998	-0,236027	-0,656997	-0,649002	0,007302	-0,082013	-0,041072	-0,542831	1,962099	-0,651440	-0,651356	-2,922267	-1,158346	-15,463701	3,784838	12,035677	0,007302	-0,082013	-0,041072	-6,980828	1,388903	-0,651440	0,007302	-0,082013	-0,041072	-6,980828	1,388903	-0,651440
11:03:35,79	0,453918	3,392887	-0,127998	-0,236027	-0,656997	-0,649002	0,007302	-0,082013	-0,041072	-0,542831	1,962099	-0,651440	-0,649990	-2,920099	-1,157163	-15,385923	3,818325	12,021253	0,007302	-0,082013	-0,041072	-6,980828	1,388903	-0,651440	0,007302	-0,082013	-0,041072	-6,980828	1,388903	-0,651440
11:03:35,84	0,453918	3,392887	-0,127998	-0,236027	-0,656997	-0,649002	0,004741	-0,082112	-0,039888	-0,469792	1,879548	-0,665865	-0,653622	-2,925897	-1,160688	-15,423258	3,756523	11,981552	0,004741	-0,082112	-0,039888	-6,915563	1,507380	-0,665865	0,004741	-0,082112	-0,039888	-6,915563	1,507380	-0,665865
11:03:35,89	0,453918	3,392887	-0,127998	-0,236027	-0,656997	-0,649002	0,008357	-0,079957	-0,038366	-0,612198	1,995939	-0,666631	-0,653665	-2,922153	-1,155640	-15,463161	3,827878	12,020486	0,008357	-0,079957	-0,038366	-6,888801	1,339876	-0,666631	0,008357	-0,079957	-0,038366	-6,888801	1,339876	-0,666631
11:03:35,94	0,453918	3,392887	-0,127998	-0,236027	-0,656997	-0,649002	0,008357	-0,079957	-0,038366	-0,612198	1,995939	-0,666631	-0,651231	-2,926324	-1,157567	-15,425370	3,791485	11,990835	0,008357	-0,079957	-0,038366	-6,888801	1,339876	-0,666631	0,008357	-0,079957	-0,038366	-6,888801	1,339876	-0,666631
11:03:35,99	0,453918	3,392887	-0,127998	-0,236027	-0,656997	-0,649002	0,010753	-0,084149	-0,040293	-0,406800	2,171427	-0,696282	-0,645888	-2,924007	-1,154490	-15,408959	3,783789	11,941364	0,010753	-0,084149	-0,040293	-7,012529	1,327323	-0,696282	0,010753	-0,084149	-0,040293	-7,012529	1,327323	-0,696282
11:03:36,04	0,453918	3,392887	-0,127998	-0,236027	-0,656997	-0,649002	0,011436	-0,081734	-0,038347	-0,544415	2,171357	-0,663263	-0,653665	-2,925708	-1,155622	-15,462204	3,798896	12,023854	0,011436	-0,081734	-0,038347	-6,960512	1,273609	-0,663263	0,011436	-0,081734	-0,038347	-6,960512	1,273609	-0,663263
11:03:36,09	0,453918	3,392887	-0,127998	-0,236027	-0,656997	-0,649002	0,002438	-0,081275	-0,042637	-0,555519	1,718229	-0,653989	-0,649563	-2,917687	-1,159911	-15,443057	3,802545	12,033129	0,002438	-0,081275	-0,042637	-6,935631	1,526808	-0,653989	0,002438	-0,081275	-0,042637	-6,935631	1,526808	-0,653989
11:03:36,14	0,453918	3,392887	-0,127998	-0,236027	-0,656997	-0,649002	0,002438	-0,081275	-0,042637	-0,555519	1,718229	-0,653989	-0,653637	-2,924223	-1,156827	-15,455454	3,818159	11,976909	0,002438	-0,081275	-0,042637	-6,935631	1,526808	-0,653989	0,002438	-0,081275	-0,042637	-6,935631	1,526808	-0,653989
11:03:36,19	0,453918	3,392887	-0,127998	-0,236027	-0,656997	-0,649002	0,003954	-0,085049	-0,040673	-0,313550	1,825702	-0,679131	-0,647053	-2,920886	-1,157947	-15,395346	3,827824	12,007986	0,003954	-0,085049	-0,040673	-6,989880	1,515332	-0,679131	0,003954	-0,085049	-0,040673	-6,989880	1,515332	-0,679131
11:03:36,24	0,453918	3,392887	-0,127998	-0,236027	-0,656997	-0,649002	0,010013	-0,081008	-0,040683	-0,539335	2,113501	-0,680406	-0,653582	-2,924113	-1,157958	-15,426827	3,827888	12,006711	0,010013	-0,081008	-0,040683	-6,898495	1,327460	-0,680406	0,010013	-0,081008	-0,040683	-6,898495	1,327460	-0,680406
11:03:36,29	0,453918	3,392887	-0,127998	-0,236027	-0,656997	-0,649002	0,010013	-0,081008	-0,040683	-0,539335	2,113501	-0,680406	-0,651906	-2,929965	-1,156851	-15,487113	3,800761	11,927688	0,014243	-0,085386	-0,039577	-7,068132	1,176734	-0,759429	0,014243	-0,085386	-0,039577	-7,068132	1,176734	-0,759429
11:03:36,34	0,453918	3,392887	-0,127998	-0,236027	-0,656997	-0,649002	0,005185	-0,084247	-0,042268	-0,391721	1,841906	-0,697499	-0,648363	-2,921551	-1,159542	-15,455002	3,820125	11,989618	0,005185	-0,084247	-0,042268	-7,005137	1,434893	-0,697499	0,005185	-0,084247	-0,042268	-7,005137	1,434893	-0,697499
11:03:36,39	0,453918	3,392887	-0,127998	-0,236027	-0,656997	-0,649002	0,008909	-0,087180	-0,040660	-0,251536	2,090246	-0,681317	-0,647717	-2,919910	-1,159906	-15,419240	3,814154	12,009016	0,008909	-0,087180	-0,040660	-7,095161	1,390877	-0,681317	0,008909	-0,087180	-0,040660	-7,095161	1,390877	-0,681317
11:03:36,44	0,453918	3,392887	-0,127998	-0,236027	-0,656997	-0,649002	0,008909	-0,087180	-0,040660	-0,251536	2,090246	-0,681317	-0,650036	-2,923182	-1,160255	-15,411636	3,831434	12,042733	0,008909	-0,087180	-0,040660	-7,095161	1,390877	-0,681317	0,008909	-0,087180	-0,040660	-7,095161	1,390877	-0,681317
11:03:36,49	0,453918	3,392887	-0,127998	-0,236027	-0,656997	-0,649002	0,010284	-0,083123	-0,038757	-0,478344	2,123235	-0,697011	-0,651886	-2,925405	-1,156031	-15,455060	3,787641	11,990106	0,010284	-0,083123	-0,038757	-7,003504	1,315967	-0,697011	0,010284	-0,083123	-0,038757	-7,003504	1,315967	-0,697011
11:03:36,54	0,453918	3,392887	-0,127998	-0,236027	-0,656997	-0,649002	0,010284	-0,083123	-0,038757	-0,478344	2,123235	-0,697011	-0,650022	-2,922892	-1,156775	-15,404193	3,802276	12,015425	0,010284	-0,083123	-0,038757	-7,003504	1,315967	-0,697011	0,010284	-0,083123	-0,038757	-7,003504	1,315967	-0,697011
11:03:36,59	0,453918	3,392887	-0,127998	-0,236027	-0,656997	-0,649002	0,007132	-0,085371	-0,040693	-0,354958	1,957167	-0,685094	-0,648363	-2,923800	-1,157967	-15,453722	3,794369	12,002023	0,007132	-0,085371	-0,040693	-7,056579	1,397269	-0,685094	0,007132	-0,085371	-0,040693	-7,056579	1,397269	-0,685094
11:03:36,64	0,453918	3,392887	-0,127998	-0,236027	-0,656997	-0,649002	0,007132	-0,085371	-0,040693	-0,354958	1,957167	-0,685094	-0,642981	-2,921336	-1,157953	-15,408630	3,789887	11,997858	0,002308	-0,088800	-0,040679	-7,128791	1,566413	-0,689259	0,002308	-0,088800	-0,040679	-7,128791	1,566413	-0,689259
11:03:36,69	0,453918	3,392887	-0,127998	-0,236027	-0,656997	-0,649002	0,008337	-0,083323	-0,042218	-0,463634	2,020818	-0,641047	-0,650740	-2,923819	-1,159492	-15,453932	3,791995	12,046070	0,008337	-0,083323	-0,042218	-7,004457	1,366349	-0,641047	0,008337	-0,083323	-0,042218	-7,004457	1,366349	-0,641047
11:03:36,74	0,453918	3,392887	-0,127998	-0,236027	-0,656997	-0,649002	0,004758	-0,084717	-0,040709	-0,374699	1,844554	-0,703952	-0,647742	-2,921416	-1,157984	-15,437186	3,801284	11,983165	0,004758	-0,084717	-0,040709	-7,024996	1,471058	-0,703952	0,004758	-0,084717	-0,040709	-7,024996	1,471058	-0,703952
11:03:36,79	0,453918	3,392887	-0,127998	-0,236027	-0,656997	-0,649002	0,004758	-0,084717	-0,040709	-0,374699	1,844554	-0,703952	-0,645913	-2,921761	-1,155610	-15,410472	3,803213	12,015689	0,004758	-0,084717	-0,040709	-7,024996	1,471058	-0,703952	0,004758	-0,084717	-0,040709	-7,024996	1,471058	-0,703952
11:03:36,84	0,453918	3,392887	-0,127998	-0,236027	-0,656997	-0,649002	0,004142	-0,086473	-0,038336	-0,268347	1,834675	-0,671428	-0,648892	-2,923298	-1,156777	-15,434615	3,826234	12,026332	0,004142	-0,086473	-0,038336	-7,056509	1,509560	-0,671428	0,004142	-0,086473	-0,038336	-7,056509	1,509560	-0,671428
11:03:36,89	0,453918	3,392887	-0,127998	-0,236027	-0,656997	-0,649002	0,006962	-0,084662	-0,039503	-0,354654	1,948927	-0,660785	-0,654271	-2,925453	-1,157605	-15,466553	3,785178	11,976148	0,006962	-0,084662	-0,039503	-7,000651	1,402396	-0,660785	0,006962	-0,084662	-0,039503	-7,000651	1,402396	-0,660785
11:03:36,94	0,453918	3,392887	-0,127998	-0,236027	-0,656997	-0,649002	0,011518	-0,081082	-0,040331	-0,592382	2,178721	-0,710969	-0,648918	-2,927337	-1,161049	-15,441725	3,800383	12,013037	0,010473	-0,086659	-0,043774	-7,079515	1,316129	-0,674080	0,010473	-0,086659	-0,043774	-7,079515	1,316129	-0,674080
11:03:36,99	0,453918	3,392887	-0,127998	-0,236027	-0,656997	-0,649002	0,010473	-0,086659	-0,043774	-0,276753	2,138256	-0,674080	-0,650661	-2,928035	-1,156792	-15,438769	3,785714	11,985316	0,010473	-0,086659	-0,043774	-7,079515	1,316129	-0,674080	0,010473	-0,086659	-0,043774	-7,079515	1,316129	-0,674080
11:03:37,04	0,453918	3,392887	-0,127998	-0,236027	-0,656997	-0,649002	0,011949	-0,085499	-0,039517	-0,348334	2,224913	-0,701801	-0,646647	-2,924813	-1,159522	-15,469705	3,773494	12,002611	0,011949	-0,085499	-0,039517	-7,059983	1,286903	-0,701801	0,011949	-0,085499	-0,039517	-7,059983	1,286903	-0,701801
11:03:37,09	0,453918	3,392887	-0,127998	-0,236027	-0,656997	-0,649002	0,002354	-0,082684	-0,039540	-0,454391	1,720717	-0,689206	-0,651221	-2,927715	-1,157156	-15,420376	3,785116	12,009506	0,002354	-0,082684	-0,039540	-6,945059	1,535929	-0,689206	0,002354	-0,082684	-0,039540	-6,945059	1,535929	-0,689206
11:03:37,14	0,453918	3,392887	-0,127998	-0,236027	-0,656997	-0,649002	0,010585	-0,087491	-0,041033	-0,225433	2,176165	-0,671481	-0,648254	-2,927849	-1,158308	-15,409881	3,791348	12,015637	0,010585	-0,087491	-0,041033	-7,093444	1,345261	-0,671481	0,010585	-0,087491	-0,041033	-7,093444	1,345261	-0,671481
11:03:37,19	0,453918	3,392887	-0,127998	-0,236027	-0,656997	-0,649002	0,010585	-0,087491	-0,041033	-0,225433	2,176165	-0,671481	-0,648271	-2,929721	-1,159472	-15,424209	3,801159	12,016526	0,012214	-0,088411	-0,042197	-7,116503	1,284761	-0,670592	0,012214	-0,088411	-0,042197	-7,116503	1,284761	-0,670592
11:03:37,24	0,453918	3,392887	-0,127998	-0,236027	-0,656997	-0,649002	0,012214	-0,088411	-0,042197	-0,176238	2,243592	-0,670592	-0,652384	-2,926902	-1,159120	-15,416763	3,803235	11,986938	0,012214	-0,088411	-0,042197	-7,116503	1,284761	-0,670592	0,012214	-0,088411	-0,042197	-7,116503	1,284761	-0,670592
11:03:37,29	0,453918	3,392887	-0,127998	-0,236027	-0,656997	-0,649002	0,011830	-0,083440	-0,041846	-0,429225	2,229002	-0,700179	-0,653044	-2,923538	-1,157209	-15,435092	3,773297	11,975699	0,009246	-0,081187	-0,039935	-6,954637	1,367927	-0,711418	0,009246	-0,081187	-0,039935	-6,954637	1,367927	-0,711418
11:03:37,34	0,453918	3,392887	-0,127998	-0,236027	-0,656997	-0,649002	0,009246	-0,081187	-0,039935	-0,581459	2,093747	-0,711418	-0,651783	-2,926795	-1,156765	-15,404776	3,781223	12,009022	0,009246	-0,081187	-0,039935	-6,954637	1,367927	-0,711418	0,009246	-0,081187	-0,039935	-6,954637	1,367927	-0,711418
11:03:37,39	0,453918	3,392887	-0,127998	-0,236027	-0,656997	-0,649002	0,011437	-0,083907	-0,039491	-0,417983	2,229943	-0,678095	-0,645957	-2,931305	-1,152891	-15,459345	3,787586	11,988387	0,012429	-0,091207	-0,035617	-7,219929	1,255433	-0,698730	0,012429	-0,091207	-0,035617	-7,219929	1,255433	-0,698730
11:03:37,44	0,453918	3,392887	-0,127998	-0,236027	-0,656997	-0,649002	0,012429	-0,091207	-0,035617	-0,060152	2,231107	-0,698730	-0,648949	-2,923226	-1,157578	-15,462648	3,829442	12,012676	0,012429	-0,091207	-0,035617	-7,219929	1,255433	-0,698730	0,012429	-0,091207	-0,035617	-7,219929	1,255433	-0,698730
11:03:37,49	0,453918	3,392887	-0,127998	-0,236027	-0,656997	-0,649002	0,005790	-0,083279	-0,039946	-0,426234	1,870688	-0,713226	-0,649503	-2,921591	-1,157221	-15,449386	3,835175	11,973891	0,005790	-0,083279	-0,039946	-6,963634	1,416208	-0,713226	0,005790	-0,083279	-0,039946	-6,963634	1,416208	-0,713226
11:03:37,54	0,453918	3,392887	-0,127998	-0,236027	-0,656997	-0,649002	0,009107	-0,083149	-0,041446	-0,477066	2,093358	-0,666831	-0,651275	-2,924398	-1,158721	-15,427962	3,771935	12,020287	0,009107	-0,083149	-0,041446	-7,004236	1,378474	-0,666831	0,009107	-0,083149	-0,041446	-7,004236	1,378474	-0,666831
11:03:37,59	0,453918	3,392887	-0,127998	-0,236027	-0,656997	-0,649002	0,009107	-0,083149	-0,041446	-0,477066	2,093358	-0,666831	-0,648263	-2,926354	-1,155594	-15,425818	3,823791	12,025099	0,009107	-0,083149	-0,041446	-7,004236	1,378474	-0,666831	0,009107	-0,083149	-0,041446	-7,004236	1,378474	-0,666831
11:03:37,64	0,453918	3,392887	-0,127998	-0,236027	-0,656997	-0,649002	0,009294	-0,086735	-0,038319	-0,244616	2,079033	-0,662019	-0,647788	-2,920760	-1,156815	-15,456870	3,801318	12,002127	0,009294	-0,086735	-0,038319	-7,053283	1,349437	-0,662019	0,009294	-0,086735	-0,038319	-7,053283	1,349437	-0,662019
11:03:37,69	0,453918	3,392887	-0,127998	-0,236027	-0,656997	-0,649002	0,004213	-0,084349	-0,039541	-0,403636	1,799145	-0,684990	-0,653711	-2,924428	-1,154886	-15,484539	3,795555	11,989795	0,010351	-0,081054	-0,037612	-6,956568	1,284705	-0,697322	0,010351	-0,081054	-0,037612	-6,956568	1,284705	-0,697322
11:03:37,74	0,453918	3,392887	-0,127998	-0,236027	-0,656997	-0,649002	0,005195	-0,084390	-0,041054	-0,356083	1,891173	-0,669735	-0,648244	-2,921632	-1,158329	-15,398710	3,820184	12,017382	0,005195	-0,084390	-0,041054	-6,980732	1,483336	-0,669735	0,005195	-0,084390	-0,041054	-6,980732	1,483336	-0,669735
11:03:37,79	0,453918	3,392887	-0,127998	-0,236027	-0,656997	-0,649002	0,005195	-0,084390	-0,041054	-0,356083	1,891173	-0,669735	-0,651835	-2,922967	-1,153685	-15,449997	3,855720	12,020248	0,005195	-0,084390	-0,041054	-6,980732	1,483336	-0,669735	0,005195	-0,084390	-0,041054	-6,980732	1,483336	-0,669735
11:03:37,84	0,453918	3,392887	-0,127998	-0,236027	-0,656997	-0,649002	0,008606	-0,081512	-0,041441	-0,560348	2,079457	-0,657421	-0,652442	-2,923146	-1,158715	-15,416543	3,767429	12,029696	0,008606	-0,081512	-0,041441	-6,959065	1,403890	-0,657421	0,008606	-0,081512	-0,041441	-6,959065	1,403890	-0,657421
11:03:37,89	0,453918	3,392887	-0,127998	-0,236027	-0,656997	-0,649002	0,008606	-0,081512	-0,041441	-0,560348	2,079457	-0,657421	-0,652418	-2,923169	-1,157982	-15,416452	3,773841	11,971313	0,008614	-0,081544	-0,040707	-6,954300	1,400561	-0,715804	0,008614	-0,081544	-0,040707	-6,954300	1,400561	-0,715804
11:03:37,94	0,453918	3,392887	-0,127998	-0,236027	-0,656997	-0,649002	0,010343	-0,085988	-0,040273	-0,330346	2,191120	-0,692676	-0,649434	-2,926889	-1,157547	-15,399455	3,754398	11,994441	0,010343	-0,085988	-0,040273	-7,080416	1,379160	-0,692676	0,010343	-0,085988	-0,040273	-7,080416	1,379160	-0,692676
11:03:37,99	0,453918	3,392887	-0,127998	-0,236027	-0,656997	-0,649002	0,005346	-0,082328	-0,039938	-0,488261	1,859520	-0,699253	-0,650105	-2,920731	-1,157213	-15,445388	3,818331	11,987865	0,005346	-0,082328	-0,039938	-6,951028	1,439840	-0,699253	0,005346	-0,082328	-0,039938	-6,951028	1,439840	-0,699253
11:03:38,04	0,453918	3,392887	-0,127998	-0,236027	-0,656997	-0,649002	0,005346	-0,082328	-0,039938	-0,488261	1,859520	-0,699253	-0,651281	-2,922979	-1,158344	-15,432871	3,784833	12,015885	0,005346	-0,082328	-0,039938	-6,951028	1,439840	-0,699253	0,005346	-0,082328	-0,039938	-6,951028	1,439840	-0,699253
11:03:38,09	0,453918	3,392887	-0,127998	-0,236027	-0,656997	-0,649002	0,007881	-0,082434	-0,041069	-0,505523	2,018911	-0,671232	-0,651354	-2,921439	-1,159559	-15,471271	3,804136	11,983938	0,007881	-0,082434	-0,041069	-6,976577	1,400261	-0,671232	0,007881	-0,082434	-0,041069	-6,976577	1,400261	-0,671232
11:03:38,14	0,453918	3,392887	-0,127998	-0,236027	-0,656997	-0,649002	0,006583	-0,081600	-0,042284	-0,551346	1,908528	-0,703180	-0,651884	-2,924843	-1,156815	-15,446740	3,771353	11,980369	0,006583	-0,081600	-0,042284	-6,956972	1,391741	-0,703180	0,006583	-0,081600	-0,042284	-6,956972	1,391741	-0,703180
11:03:38,19	0,453918	3,392887	-0,127998	-0,236027	-0,656997	-0,649002	0,009796	-0,082844	-0,039540	-0,502816	2,113250	-0,706748	-0,651791	-2,925765	-1,159888	-15,411753	3,813504	12,002489	0,009796	-0,082844	-0,039540	-7,006048	1,344227	-0,706748	0,009796	-0,082844	-0,039540	-7,006048	1,344227	-0,706748
11:03:38,24	0,453918	3,392887	-0,127998	-0,236027	-0,656997	-0,649002	0,010548	-0,083386	-0,042613	-0,420645	2,161559	-0,684628	-0,649522	-2,921860	-1,159523	-15,433528	3,786521	12,002598	0,010548	-0,083386	-0,042613	-6,966408	1,333534	-0,684628	0,010548	-0,083386	-0,042613	-6,966408	1,333534	-0,684628
11:03:38,29	0,453918	3,392887	-0,127998	-0,236027	-0,656997	-0,649002	0,006032	-0,083398	-0,042248	-0,454266	1,921334	-0,684519	-0,648220	-2,922486	-1,159098	-15,379795	3,794249	12,011857	0,005923	-0,084838	-0,041823	-7,005601	1,493406	-0,675260	0,005923	-0,084838	-0,041823	-7,005601	1,493406	-0,675260
11:03:38,34	0,453918	3,392887	-0,127998	-0,236027	-0,656997	-0,649002	0,005923	-0,084838	-0,041823	-0,345802	1,958350	-0,675260	-0,651879	-2,922533	-1,156438	-15,453449	3,813399	11,981899	0,007793	-0,081693	-0,039164	-6,942503	1,370484	-0,705218	0,007793	-0,081693	-0,039164	-6,942503	1,370484	-0,705218
11:03:38,39	0,453918	3,392887	-0,127998	-0,236027	-0,656997	-0,649002	0,007793	-0,081693	-0,039164	-0,529580	1,982240	-0,705218	-0,651287	-2,920472	-1,157618	-15,432481	3,771651	11,962091	0,007793	-0,081693	-0,039164	-6,942503	1,370484	-0,705218	0,007793	-0,081693	-0,039164	-6,942503	1,370484	-0,705218
11:03:38,44	0,453918	3,392887	-0,127998	-0,236027	-0,656997	-0,649002	0,005250	-0,085068	-0,043016	-0,340917	1,897119	-0,693258	-0,647685	-2,922018	-1,160291	-15,406075	3,801260	11,993859	0,005250	-0,085068	-0,043016	-7,018761	1,484961	-0,693258	0,005250	-0,085068	-0,043016	-7,018761	1,484961	-0,693258
11:03:38,49	0,453918	3,392887	-0,127998	-0,236027	-0,656997	-0,649002	0,005250	-0,085068	-0,043016	-0,340917	1,897119	-0,693258	-0,648321	-2,921660	-1,160295	-15,427142	3,803906	12,003797	0,005250	-0,085068	-0,043016	-7,018761	1,484961	-0,693258	0,005250	-0,085068	-0,043016	-7,018761	1,484961	-0,693258
11:03:38,54	0,453918	3,392887	-0,127998	-0,236027	-0,656997	-0,649002	0,005258	-0,084337	-0,043021	-0,387155	1,877968	-0,683320	-0,655441	-2,926737	-1,158375	-15,466807	3,793765	11,981347	0,005258	-0,084337	-0,043021	-7,007639	1,465181	-0,683320	0,005258	-0,084337	-0,043021	-7,007639	1,465181	-0,683320
11:03:38,59	0,453918	3,392887	-0,127998	-0,236027	-0,656997	-0,649002	0,013215	-0,080711	-0,041100	-0,604351	2,262448	-0,705771	-0,651175	-2,925418	-1,156019	-15,415709	3,833617	11,981597	0,009940	-0,083745	-0,038744	-6,960487	1,336170	-0,705520	0,009940	-0,083745	-0,038744	-6,960487	1,336170	-0,705520
11:03:38,64	0,453918	3,392887	-0,127998	-0,236027	-0,656997	-0,649002	0,009940	-0,083745	-0,038744	-0,386527	2,116446	-0,705520	-0,650709	-2,920434	-1,156422	-15,449710	3,817774	12,011575	0,009940	-0,083745	-0,038744	-6,960487	1,336170	-0,705520	0,009940	-0,083745	-0,038744	-6,960487	1,336170	-0,705520
11:03:38,69	0,453918	3,392887	-0,127998	-0,236027	-0,656997	-0,649002	0,008557	-0,082935	-0,042639	-0,414077	2,037705	-0,707260	-0,651185	-2,923816	-1,159914	-15,414367	3,849634	11,979858	0,008557	-0,082935	-0,042639	-6,924494	1,365963	-0,707260	0,008557	-0,082935	-0,042639	-6,924494	1,365963	-0,707260
11:03:38,74	0,453918	3,392887	-0,127998	-0,236027	-0,656997	-0,649002	0,008557	-0,082935	-0,042639	-0,414077	2,037705	-0,707260	-0,651922	-2,923365	-1,154894	-15,474050	3,797271	11,975679	0,008557	-0,082935	-0,042639	-6,924494	1,365963	-0,707260	0,008557	-0,082935	-0,042639	-6,924494	1,365963	-0,707260
11:03:38,79	0,453918	3,392887	-0,127998	-0,236027	-0,656997	-0,649002	0,008535	-0,082072	-0,037620	-0,534179	2,011058	-0,711439	-0,649399	-2,920298	-1,157935	-15,386976	3,828656	12,026982	0,008535	-0,082072	-0,037620	-6,976794	1,341038	-0,711439	0,008535	-0,082072	-0,037620	-6,976794	1,341038	-0,711439
11:03:38,84	0,453918	3,392887	-0,127998	-0,236027	-0,656997	-0,649002	0,004757	-0,085877	-0,040005	-0,353196	1,872278	-0,680426	-0,646737	-2,921995	-1,157279	-15,432532	3,753777	12,006692	0,004757	-0,085877	-0,040005	-7,094550	1,498871	-0,680426	0,004757	-0,085877	-0,040005	-7,094550	1,498871	-0,680426
11:03:38,89	0,453918	3,392887	-0,127998	-0,236027	-0,656997	-0,649002	0,009119	-0,085312	-0,040641	-0,351156	2,139453	-0,667989	-0,649408	-2,925490	-1,157915	-15,381878	3,760828	12,019128	0,009119	-0,085312	-0,040641	-7,048137	1,423617	-0,667989	0,009119	-0,085312	-0,040641	-7,048137	1,423617	-0,667989
11:03:38,94	0,453918	3,392887	-0,127998	-0,236027	-0,656997	-0,649002	0,009119	-0,085312	-0,040641	-0,351156	2,139453	-0,667989	-0,649428	-2,922721	-1,159905	-15,415167	3,851401	11,994919	0,009119	-0,085312	-0,040641	-7,048137	1,423617	-0,667989	0,009119	-0,085312	-0,040641	-7,048137	1,423617	-0,667989
11:03:38,99	0,453918	3,392887	-0,127998	-0,236027	-0,656997	-0,649002	0,010619	-0,084683	-0,043018	-0,387547	2,142122	-0,689345	-0,650702	-2,926475	-1,160292	-15,448943	3,795285	11,997772	0,010619	-0,084683	-0,043018	-7,035165	1,308570	-0,689345	0,010619	-0,084683	-0,043018	-7,035165	1,308570	-0,689345
11:03:39,04	0,453918	3,392887	-0,127998	-0,236027	-0,656997	-0,649002	0,010868	-0,082817	-0,039498	-0,487066	2,173654	-0,663130	-0,652443	-2,925757	-1,156773	-15,434099	3,783843	12,023988	0,010868	-0,082817	-0,039498	-6,988204	1,320544	-0,663130	0,010868	-0,082817	-0,039498	-6,988204	1,320544	-0,663130
11:03:39,09	0,453918	3,392887	-0,127998	-0,236027	-0,656997	-0,649002	0,012712	-0,083830	-0,040687	-0,461578	2,261248	-0,692205	-0,652487	-2,927861	-1,157961	-15,454881	3,764432	11,994912	0,012712	-0,083830	-0,040687	-7,042256	1,263387	-0,692205	0,012712	-0,083830	-0,040687	-7,042256	1,263387	-0,692205
11:03:39,14	0,453918	3,392887	-0,127998	-0,236027	-0,656997	-0,649002	0,005936	-0,081992	-0,039946	-0,504215	1,887530	-0,708990	-0,650691	-2,921074	-1,157220	-15,446912	3,820976	11,978127	0,005936	-0,081992	-0,039946	-6,940589	1,421576	-0,708990	0,005936	-0,081992	-0,039946	-6,940589	1,421576	-0,708990
11:03:39,19	0,453918	3,392887	-0,127998	-0,236027	-0,656997	-0,649002	0,005936	-0,081992	-0,039946	-0,504215	1,887530	-0,708990	-0,646658	-2,924968	-1,159533	-15,470245	3,754019	11,987439	0,005936	-0,081992	-0,039946	-6,940589	1,421576	-0,708990	0,005936	-0,081992	-0,039946	-6,940589	1,421576	-0,708990
11:03:39,24	0,453918	3,392887	-0,127998	-0,236027	-0,656997	-0,649002	0,007291	-0,087432	-0,042259	-0,290986	1,971295	-0,699678	-0,644163	-2,924391	-1,157136	-15,428557	3,831128	12,046681	0,007291	-0,087432	-0,042259	-7,154403	1,398924	-0,699678	0,007291	-0,087432	-0,042259	-7,154403	1,398924	-0,699678
11:03:39,29	0,453918	3,392887	-0,127998	-0,236027	-0,656997	-0,649002	0,005545	-0,089304	-0,039862	-0,106003	1,878018	-0,640436	-0,650723	-2,921918	-1,159141	-15,445060	3,785336	12,002230	0,005545	-0,089304	-0,039862	-7,116397	1,442758	-0,640436	0,005545	-0,089304	-0,039862	-7,116397	1,442758	-0,640436
11:03:39,34	0,453918	3,392887	-0,127998	-0,236027	-0,656997	-0,649002	0,009024	-0,082389	-0,037581	-0,502060	2,043824	-0,672613	-0,651891	-2,923947	-1,154856	-15,459884	3,807092	12,014504	0,009024	-0,082389	-0,037581	-6,969631	1,335448	-0,672613	0,009024	-0,082389	-0,037581	-6,969631	1,335448	-0,672613
11:03:39,39	0,453918	3,392887	-0,127998	-0,236027	-0,656997	-0,649002	0,009024	-0,082389	-0,037581	-0,502060	2,043824	-0,672613	-0,647717	-2,928690	-1,158717	-15,442139	3,804950	12,002086	0,009024	-0,082389	-0,037581	-6,969631	1,335448	-0,672613	0,009024	-0,082389	-0,037581	-6,969631	1,335448	-0,672613
11:03:39,44	0,453918	3,392887	-0,127998	-0,236027	-0,656997	-0,649002	0,011044	-0,088376	-0,041443	-0,183751	2,165314	-0,685032	-0,644772	-2,921515	-1,161051	-15,415351	3,801020	12,019214	0,011044	-0,088376	-0,041443	-7,121252	1,298350	-0,685032	0,011044	-0,088376	-0,041443	-7,121252	1,298350	-0,685032
11:03:39,49	0,453918	3,392887	-0,127998	-0,236027	-0,656997	-0,649002	0,003358	-0,087339	-0,043777	-0,227668	1,790814	-0,667904	-0,647823	-2,922098	-1,157966	-15,468709	3,791670	12,021816	0,003358	-0,087339	-0,043777	-7,083789	1,527190	-0,667904	0,003358	-0,087339	-0,043777	-7,083789	1,527190	-0,667904
11:03:39,54	0,453918	3,392887	-0,127998	-0,236027	-0,656997	-0,649002	0,003499	-0,087051	-0,040432	-0,205462	1,832449	-0,642146	-0,645092	-2,921493	-1,157706	-15,367048	3,816084	12,044972	0,003499	-0,087051	-0,040432	-7,038952	1,557750	-0,642146	0,003499	-0,087051	-0,040432	-7,038952	1,557750	-0,642146
11:03:39,59	0,453918	3,392887	-0,127998	-0,236027	-0,656997	-0,649002	3,923917E-5	-0,084029	-0,040325	-0,401924	1,604359	-0,693469	-0,645979	-2,916986	-1,157600	-15,428425	3,806105	11,993648	3,923917E-5	-0,084029	-0,040325	-6,998206	1,601279	-0,693469	3,923917E-5	-0,084029	-0,040325	-6,998206	1,601279	-0,693469
11:03:39,64	0,453918	3,392887	-0,127998	-0,236027	-0,656997	-0,649002	0,004668	-0,085415	-0,040680	-0,318771	1,859704	-0,684567	-0,647093	-2,921688	-1,157955	-15,410206	3,808408	12,002551	0,004668	-0,085415	-0,040680	-7,023820	1,493232	-0,684567	0,004668	-0,085415	-0,040680	-7,023820	1,493232	-0,684567
11:03:39,69	0,453918	3,392887	-0,127998	-0,236027	-0,656997	-0,649002	0,004668	-0,085415	-0,040680	-0,318771	1,859704	-0,684567	-0,654240	-2,923217	-1,157574	-15,451004	3,814307	12,020846	0,009566	-0,079990	-0,040300	-6,895359	1,325166	-0,666271	0,009566	-0,079990	-0,040300	-6,895359	1,325166	-0,666271
11:03:39,74	0,453918	3,392887	-0,127998	-0,236027	-0,656997	-0,649002	0,007423	-0,083169	-0,042439	-0,461000	1,978332	-0,678164	-0,650415	-2,922950	-1,159714	-15,444242	3,798662	12,008954	0,007423	-0,083169	-0,042439	-6,989769	1,395636	-0,678164	0,007423	-0,083169	-0,042439	-6,989769	1,395636	-0,678164
11:03:39,79	0,453918	3,392887	-0,127998	-0,236027	-0,656997	-0,649002	0,007423	-0,083169	-0,042439	-0,461000	1,978332	-0,678164	-0,654205	-2,925501	-1,156391	-15,432835	3,785268	12,018676	0,007423	-0,083169	-0,042439	-6,989769	1,395636	-0,678164	0,007423	-0,083169	-0,042439	-6,989769	1,395636	-0,678164
11:03:39,84	0,453918	3,392887	-0,127998	-0,236027	-0,656997	-0,649002	0,011527	-0,081163	-0,039117	-0,571208	2,208313	-0,668441	-0,648380	-2,925036	-1,160292	-15,459505	3,794388	12,008157	0,011527	-0,081163	-0,039117	-6,942506	1,303457	-0,668441	0,011527	-0,081163	-0,039117	-6,942506	1,303457	-0,668441
11:03:39,89	0,453918	3,392887	-0,127998	-0,236027	-0,656997	-0,649002	0,008212	-0,085975	-0,043018	-0,326428	2,008263	-0,678960	-0,651284	-2,924282	-1,157185	-15,444449	3,794655	12,005730	0,009011	-0,083083	-0,039911	-6,991068	1,355381	-0,681388	0,009011	-0,083083	-0,039911	-6,991068	1,355381	-0,681388
11:03:39,94	0,453918	3,392887	-0,127998	-0,236027	-0,656997	-0,649002	0,008010	-0,086761	-0,041047	-0,220636	2,044128	-0,689435	-0,647598	-2,925254	-1,158321	-15,386889	3,827438	11,997682	0,008010	-0,086761	-0,041047	-7,031351	1,415367	-0,689435	0,008010	-0,086761	-0,041047	-7,031351	1,415367	-0,689435
11:03:39,99	0,453918	3,392887	-0,127998	-0,236027	-0,656997	-0,649002	0,008720	-0,085133	-0,040641	-0,309105	2,090953	-0,666065	-0,649363	-2,925056	-1,157915	-15,380254	3,819183	12,021053	0,008720	-0,085133	-0,040641	-6,992051	1,406409	-0,666065	0,008720	-0,085133	-0,040641	-6,992051	1,406409	-0,666065
11:03:40,04	0,453918	3,392887	-0,127998	-0,236027	-0,656997	-0,649002	0,008720	-0,085133	-0,040641	-0,309105	2,090953	-0,666065	-0,651827	-2,920544	-1,159125	-15,410525	3,800273	12,012048	0,008720	-0,085133	-0,040641	-6,992051	1,406409	-0,666065	0,008720	-0,085133	-0,040641	-6,992051	1,406409	-0,666065
11:03:40,09	0,453918	3,392887	-0,127998	-0,236027	-0,656997	-0,649002	0,006045	-0,080744	-0,041851	-0,568874	1,935053	-0,675070	-0,649529	-2,924268	-1,158334	-15,427189	3,738058	12,014434	0,006045	-0,080744	-0,041851	-6,907239	1,460557	-0,675070	0,006045	-0,080744	-0,041851	-6,907239	1,460557	-0,675070
11:03:40,14	0,453918	3,392887	-0,127998	-0,236027	-0,656997	-0,649002	0,008121	-0,084595	-0,041059	-0,430793	2,059697	-0,672683	-0,648831	-2,924685	-1,159883	-15,401248	3,809960	12,002937	0,008133	-0,085408	-0,042609	-7,017823	1,408399	-0,684181	0,008133	-0,085408	-0,042609	-7,017823	1,408399	-0,684181
11:03:40,19	0,453918	3,392887	-0,127998	-0,236027	-0,656997	-0,649002	0,008133	-0,085408	-0,042609	-0,313287	2,046851	-0,684181	-0,651901	-2,925214	-1,159405	-15,449494	3,767523	11,980985	0,008133	-0,085408	-0,042609	-7,017823	1,408399	-0,684181	0,008133	-0,085408	-0,042609	-7,017823	1,408399	-0,684181
11:03:40,24	0,453918	3,392887	-0,127998	-0,236027	-0,656997	-0,649002	0,010127	-0,083014	-0,042131	-0,498644	2,129957	-0,706132	-0,645295	-2,927132	-1,157936	-15,418212	3,829974	11,997970	0,010127	-0,083014	-0,042131	-7,015261	1,335004	-0,706132	0,010127	-0,083014	-0,042131	-7,015261	1,335004	-0,706132
11:03:40,29	0,453918	3,392887	-0,127998	-0,236027	-0,656997	-0,649002	0,011051	-0,082920	-0,038355	-0,498905	2,192316	-0,693545	-0,647067	-2,925820	-1,157522	-15,400682	3,792478	12,030142	0,011051	-0,082920	-0,038355	-7,008133	1,324837	-0,693545	0,011051	-0,082920	-0,038355	-7,008133	1,324837	-0,693545
11:03:40,34	0,453918	3,392887	-0,127998	-0,236027	-0,656997	-0,649002	0,008234	-0,087504	-0,040248	-0,219180	2,061322	-0,656975	-0,650077	-2,927478	-1,157553	-15,442165	3,805765	12,010866	0,008234	-0,087504	-0,040248	-7,088211	1,414961	-0,656975	0,008234	-0,087504	-0,040248	-7,088211	1,414961	-0,656975
11:03:40,39	0,453918	3,392887	-0,127998	-0,236027	-0,656997	-0,649002	0,011175	-0,085726	-0,040279	-0,320853	2,171676	-0,676252	-0,646517	-2,925101	-1,157930	-15,431708	3,835197	12,027434	0,011175	-0,085726	-0,040279	-7,050336	1,294460	-0,676252	0,011175	-0,085726	-0,040279	-7,050336	1,294460	-0,676252
11:03:40,44	0,453918	3,392887	-0,127998	-0,236027	-0,656997	-0,649002	0,002686	-0,082163	-0,039157	-0,518423	1,759547	-0,695767	-0,648919	-2,918345	-1,156431	-15,422952	3,780498	11,991351	0,002686	-0,082163	-0,039157	-6,968183	1,548677	-0,695767	0,002686	-0,082163	-0,039157	-6,968183	1,548677	-0,695767
11:03:40,49	0,453918	3,392887	-0,127998	-0,236027	-0,656997	-0,649002	0,002686	-0,082163	-0,039157	-0,518423	1,759547	-0,695767	-0,647808	-2,923679	-1,157974	-15,458653	3,762525	11,996326	0,002686	-0,082163	-0,039157	-6,968183	1,548677	-0,695767	0,002686	-0,082163	-0,039157	-6,968183	1,548677	-0,695767
11:03:40,54	0,453918	3,392887	-0,127998	-0,236027	-0,656997	-0,649002	0,006750	-0,085792	-0,040699	-0,363126	1,948952	-0,690791	-0,648800	-2,924398	-1,153308	-15,399373	3,797078	11,959791	0,006750	-0,085792	-0,040699	-7,097770	1,419046	-0,690791	0,006750	-0,085792	-0,040699	-7,097770	1,419046	-0,690791
11:03:40,59	0,453918	3,392887	-0,127998	-0,236027	-0,656997	-0,649002	0,005497	-0,082451	-0,038740	-0,487713	1,895999	-0,671780	-0,650074	-2,920923	-1,156015	-15,423498	3,798950	12,015338	0,005497	-0,082451	-0,038740	-6,960122	1,464497	-0,671780	0,005497	-0,082451	-0,038740	-6,960122	1,464497	-0,671780
11:03:40,64	0,453918	3,392887	-0,127998	-0,236027	-0,656997	-0,649002	0,006401	-0,084381	-0,039528	-0,362204	1,932207	-0,699582	-0,648855	-2,922671	-1,156803	-15,420293	3,826129	11,987535	0,006401	-0,084381	-0,039528	-6,986131	1,429720	-0,699582	0,006401	-0,084381	-0,039528	-6,986131	1,429720	-0,699582
11:03:40,69	0,453918	3,392887	-0,127998	-0,236027	-0,656997	-0,649002	0,006401	-0,084381	-0,039528	-0,362204	1,932207	-0,699582	-0,651271	-2,927199	-1,157197	-15,440456	3,765572	11,970418	0,011531	-0,084552	-0,039923	-7,053193	1,306597	-0,716700	0,011531	-0,084552	-0,039923	-7,053193	1,306597	-0,716700
11:03:40,74	0,453918	3,392887	-0,127998	-0,236027	-0,656997	-0,649002	0,011531	-0,084552	-0,039923	-0,415828	2,211773	-0,716700	-0,650065	-2,929089	-1,156009	-15,437850	3,779908	11,984591	0,011531	-0,084552	-0,039923	-7,053193	1,306597	-0,716700	0,011531	-0,084552	-0,039923	-7,053193	1,306597	-0,716700
11:03:40,79	0,453918	3,392887	-0,127998	-0,236027	-0,656997	-0,649002	0,012564	-0,086542	-0,038735	-0,298665	2,260564	-0,702526	-0,646596	-2,921142	-1,155242	-15,464546	3,838303	12,026809	0,012564	-0,086542	-0,038735	-7,092192	1,274319	-0,702526	0,012564	-0,086542	-0,038735	-7,092192	1,274319	-0,702526
11:03:40,84	0,453918	3,392887	-0,127998	-0,236027	-0,656997	-0,649002	0,011252	-0,082423	-0,041463	-0,477547	2,195103	-0,700167	-0,652976	-2,925893	-1,158737	-15,417824	3,809074	11,986951	0,011252	-0,082423	-0,041463	-6,947785	1,311846	-0,700167	0,011252	-0,082423	-0,041463	-6,947785	1,311846	-0,700167
11:03:40,89	0,453918	3,392887	-0,127998	-0,236027	-0,656997	-0,649002	0,007791	-0,081035	-0,041118	-0,560833	1,995256	-0,723718	-0,652448	-2,922202	-1,158392	-15,440598	3,809448	11,963400	0,007791	-0,081035	-0,041118	-6,922042	1,383634	-0,723718	0,007791	-0,081035	-0,041118	-6,922042	1,383634	-0,723718
11:03:40,94	0,453918	3,392887	-0,127998	-0,236027	-0,656997	-0,649002	0,007791	-0,081035	-0,041118	-0,560833	1,995256	-0,723718	-0,647664	-2,924201	-1,156374	-15,404537	3,795044	12,020011	0,007131	-0,086177	-0,039099	-7,052766	1,439567	-0,667106	0,007131	-0,086177	-0,039099	-7,052766	1,439567	-0,667106
11:03:40,99	0,453918	3,392887	-0,127998	-0,236027	-0,656997	-0,649002	0,007131	-0,086177	-0,039099	-0,287857	1,999345	-0,667106	-0,648254	-2,922743	-1,157195	-15,397589	3,771546	11,966505	0,007131	-0,086177	-0,039099	-7,052766	1,439567	-0,667106	0,007131	-0,086177	-0,039099	-7,052766	1,439567	-0,667106
11:03:41,04	0,453918	3,392887	-0,127998	-0,236027	-0,656997	-0,649002	0,005916	-0,089234	-0,039982	-0,136958	1,951408	-0,692075	-0,644410	-2,924678	-1,157256	-15,395370	3,780473	11,995042	0,005916	-0,089234	-0,039982	-7,141797	1,486980	-0,692075	0,005916	-0,089234	-0,039982	-7,141797	1,486980	-0,692075
11:03:41,09	0,453918	3,392887	-0,127998	-0,236027	-0,656997	-0,649002	0,009942	-0,083804	-0,036136	-0,444301	2,114426	-0,707214	-0,651125	-2,925450	-1,153411	-15,448000	3,781960	11,979903	0,009942	-0,083804	-0,036136	-7,022951	1,333974	-0,707214	0,009942	-0,083804	-0,036136	-7,022951	1,333974	-0,707214
11:03:41,14	0,453918	3,392887	-0,127998	-0,236027	-0,656997	-0,649002	0,004822	-0,086166	-0,042213	-0,305546	1,893068	-0,665446	-0,646520	-2,922196	-1,159488	-15,401142	3,773349	12,021672	0,004822	-0,086166	-0,042213	-7,069552	1,514542	-0,665446	0,004822	-0,086166	-0,042213	-7,069552	1,514542	-0,665446
11:03:41,19	0,453918	3,392887	-0,127998	-0,236027	-0,656997	-0,649002	0,008284	-0,086205	-0,040677	-0,280756	2,070421	-0,710147	-0,648217	-2,925213	-1,157952	-15,392063	3,794382	11,976970	0,008284	-0,086205	-0,040677	-7,047835	1,420155	-0,710147	0,008284	-0,086205	-0,040677	-7,047835	1,420155	-0,710147
11:03:41,24	0,453918	3,392887	-0,127998	-0,236027	-0,656997	-0,649002	0,008284	-0,086205	-0,040677	-0,280756	2,070421	-0,710147	-0,648373	-2,920468	-1,157984	-15,449848	3,794172	11,997634	0,008284	-0,086205	-0,040677	-7,047835	1,420155	-0,710147	0,008284	-0,086205	-0,040677	-7,047835	1,420155	-0,710147
11:03:41,29	0,453918	3,392887	-0,127998	-0,236027	-0,656997	-0,649002	0,004252	-0,083697	-0,040709	-0,440254	1,810825	-0,689483	-0,652387	-2,926531	-1,157137	-15,403584	3,770906	12,033067	0,004252	-0,083697	-0,040709	-7,010444	1,477061	-0,689483	0,004252	-0,083697	-0,040709	-7,010444	1,477061	-0,689483
11:03:41,34	0,453918	3,392887	-0,127998	-0,236027	-0,656997	-0,649002	0,011509	-0,083252	-0,039863	-0,460382	2,239917	-0,654051	-0,645308	-2,919799	-1,158705	-15,396234	3,823109	12,037839	0,011509	-0,083252	-0,039863	-6,995683	1,336434	-0,654051	0,011509	-0,083252	-0,039863	-6,995683	1,336434	-0,654051
11:03:41,39	0,453918	3,392887	-0,127998	-0,236027	-0,656997	-0,649002	0,005494	-0,081665	-0,039954	-0,548101	1,856907	-0,704487	-0,650753	-2,920528	-1,157229	-15,466996	3,801502	11,982630	0,005494	-0,081665	-0,039954	-6,958843	1,425625	-0,704487	0,005494	-0,081665	-0,039954	-6,958843	1,425625	-0,704487
11:03:41,44	0,453918	3,392887	-0,127998	-0,236027	-0,656997	-0,649002	0,005494	-0,081665	-0,039954	-0,548101	1,856907	-0,704487	-0,649513	-2,923850	-1,159127	-15,436938	3,789888	12,002207	0,005494	-0,081665	-0,039954	-6,958843	1,425625	-0,704487	0,005494	-0,081665	-0,039954	-6,958843	1,425625	-0,704487
11:03:41,49	0,453918	3,392887	-0,127998	-0,236027	-0,656997	-0,649002	0,005395	-0,083088	-0,039545	-0,446246	1,884644	-0,709642	-0,649472	-2,921153	-1,156820	-15,424549	3,809211	11,977476	0,005395	-0,083088	-0,039545	-6,968632	1,461165	-0,709642	0,005395	-0,083088	-0,039545	-6,968632	1,461165	-0,709642
11:03:41,54	0,453918	3,392887	-0,127998	-0,236027	-0,656997	-0,649002	0,005395	-0,083088	-0,039545	-0,446246	1,884644	-0,709642	-0,645280	-2,925921	-1,159478	-15,395661	3,807169	12,007819	0,007428	-0,089102	-0,042203	-7,115344	1,433317	-0,679299	0,007428	-0,089102	-0,042203	-7,115344	1,433317	-0,679299
11:03:41,59	0,453918	3,392887	-0,127998	-0,236027	-0,656997	-0,649002	0,007428	-0,089102	-0,042203	-0,120811	2,016423	-0,679299	-0,649490	-2,922979	-1,159888	-15,427538	3,812550	12,022813	0,007428	-0,089102	-0,042203	-7,115344	1,433317	-0,679299	0,007428	-0,089102	-0,042203	-7,115344	1,433317	-0,679299
11:03:41,64	0,453918	3,392887	-0,127998	-0,236027	-0,656997	-0,649002	0,012108	-0,082896	-0,042226	-0,488721	2,268424	-0,691686	-0,652994	-2,926871	-1,159500	-15,410738	3,763715	11,995431	0,012108	-0,082896	-0,042226	-6,996042	1,317981	-0,691686	0,012108	-0,082896	-0,042226	-6,996042	1,317981	-0,691686
11:03:41,69	0,453918	3,392887	-0,127998	-0,236027	-0,656997	-0,649002	0,009039	-0,082464	-0,042283	-0,498318	2,083794	-0,743406	-0,651834	-2,923997	-1,159558	-15,425995	3,787378	11,943711	0,009039	-0,082464	-0,042283	-6,971731	1,374264	-0,743406	0,009039	-0,082464	-0,042283	-6,971731	1,374264	-0,743406
11:03:41,74	0,453918	3,392887	-0,127998	-0,236027	-0,656997	-0,649002	0,010905	-0,082216	-0,037577	-0,504067	2,182104	-0,698107	-0,652982	-2,925490	-1,154852	-15,421357	3,792945	11,989010	0,010905	-0,082216	-0,037577	-6,958022	1,326026	-0,698107	0,010905	-0,082216	-0,037577	-6,958022	1,326026	-0,698107
11:03:41,79	0,453918	3,392887	-0,127998	-0,236027	-0,656997	-0,649002	0,010905	-0,082216	-0,037577	-0,504067	2,182104	-0,698107	-0,647030	-2,925193	-1,157548	-15,386360	3,792372	11,991345	0,010905	-0,082216	-0,037577	-6,958022	1,326026	-0,698107	0,010905	-0,082216	-0,037577	-6,958022	1,326026	-0,698107
11:03:41,84	0,453918	3,392887	-0,127998	-0,236027	-0,656997	-0,649002	0,007673	-0,087222	-0,040273	-0,226730	2,044602	-0,695772	-0,651285	-2,923751	-1,156417	-15,441871	3,781655	11,995208	0,007673	-0,087222	-0,040273	-7,073691	1,442285	-0,695772	0,007673	-0,087222	-0,040273	-7,073691	1,442285	-0,695772
11:03:41,89	0,453918	3,392887	-0,127998	-0,236027	-0,656997	-0,649002	0,006239	-0,084822	-0,043029	-0,420409	1,944303	-0,690039	-0,648391	-2,922751	-1,160303	-15,443085	3,745587	11,997078	0,006239	-0,084822	-0,043029	-7,078970	1,454553	-0,690039	0,006239	-0,084822	-0,043029	-7,078970	1,454553	-0,690039
11:03:41,94	0,453918	3,392887	-0,127998	-0,236027	-0,656997	-0,649002	0,006239	-0,084822	-0,043029	-0,420409	1,944303	-0,690039	-0,647097	-2,922750	-1,161092	-15,420904	3,831030	11,966375	0,006239	-0,084822	-0,043029	-7,078970	1,454553	-0,690039	0,006239	-0,084822	-0,043029	-7,078970	1,454553	-0,690039
11:03:41,99	0,453918	3,392887	-0,127998	-0,236027	-0,656997	-0,649002	0,005590	-0,085943	-0,043818	-0,277052	1,887060	-0,720742	-0,649471	-2,928765	-1,160259	-15,442773	3,838818	12,023181	0,005590	-0,085943	-0,043818	-7,023580	1,448229	-0,720742	0,005590	-0,085943	-0,043818	-7,023580	1,448229	-0,720742
11:03:42,04	0,453918	3,392887	-0,127998	-0,236027	-0,656997	-0,649002	0,009819	-0,085702	-0,040658	-0,288016	2,113714	-0,675274	-0,649419	-2,926292	-1,157933	-15,414265	3,828981	12,011843	0,009819	-0,085702	-0,040658	-7,015660	1,342949	-0,675274	0,009819	-0,085702	-0,040658	-7,015660	1,342949	-0,675274
11:03:42,09	0,453918	3,392887	-0,127998	-0,236027	-0,656997	-0,649002	0,008404	-0,080779	-0,041052	-0,561288	2,063272	-0,661533	-0,652976	-2,922605	-1,158327	-15,402893	3,802470	12,025585	0,008404	-0,080779	-0,041052	-6,902472	1,403534	-0,661533	0,008404	-0,080779	-0,041052	-6,902472	1,403534	-0,661533
11:03:42,14	0,453918	3,392887	-0,127998	-0,236027	-0,656997	-0,649002	0,008373	-0,084144	-0,040684	-0,401480	2,055203	-0,695594	-0,650046	-2,924260	-1,157958	-15,416029	3,792558	11,991523	0,008373	-0,084144	-0,040684	-7,006787	1,397954	-0,695594	0,008373	-0,084144	-0,040684	-7,006787	1,397954	-0,695594
11:03:42,19	0,453918	3,392887	-0,127998	-0,236027	-0,656997	-0,649002	0,008373	-0,084144	-0,040684	-0,401480	2,055203	-0,695594	-0,655985	-2,923244	-1,157995	-15,433705	3,779973	11,971067	0,010462	-0,078493	-0,040720	-6,876760	1,333580	-0,716050	0,010462	-0,078493	-0,040720	-6,876760	1,333580	-0,716050
11:03:42,24	0,453918	3,392887	-0,127998	-0,236027	-0,656997	-0,649002	0,009257	-0,086738	-0,042195	-0,244405	2,103273	-0,660305	-0,648241	-2,926323	-1,159469	-15,403135	3,810705	12,026813	0,009257	-0,086738	-0,042195	-7,053377	1,376617	-0,660305	0,009257	-0,086738	-0,042195	-7,053377	1,376617	-0,660305
11:03:42,29	0,453918	3,392887	-0,127998	-0,236027	-0,656997	-0,649002	0,009257	-0,086738	-0,042195	-0,244405	2,103273	-0,660305	-0,647744	-2,926337	-1,157157	-15,436835	3,769212	12,019662	0,009257	-0,086738	-0,042195	-7,053377	1,376617	-0,660305	0,009257	-0,086738	-0,042195	-7,053377	1,376617	-0,660305
11:03:42,34	0,453918	3,392887	-0,127998	-0,236027	-0,656997	-0,649002	0,009020	-0,087176	-0,039882	-0,274446	2,082518	-0,667455	-0,645274	-2,922718	-1,156361	-15,386611	3,803862	12,030425	0,004652	-0,087506	-0,039086	-7,071375	1,516387	-0,656692	0,004652	-0,087506	-0,039086	-7,071375	1,516387	-0,656692
11:03:42,39	0,453918	3,392887	-0,127998	-0,236027	-0,656997	-0,649002	0,004942	-0,086199	-0,041077	-0,320912	1,889170	-0,695365	-0,646551	-2,922317	-1,158352	-15,418482	3,763616	11,991753	0,004942	-0,086199	-0,041077	-7,087535	1,501205	-0,695365	0,004942	-0,086199	-0,041077	-7,087535	1,501205	-0,695365
