# Supplementary material for: Characterization of interfragmentary motion associated with common osteosynthesis devices for rat fracture healing studies
Source: PLoS One. 2017 Apr 28;12(4):e0176735. doi: 10.1371/journal.pone.0176735 (PMC5409164; doi:10.1371/journal.pone.0176735)
Supplement: S1 Dataset — (ZIP) [file pone.0176735.s001.zip › S1_Dataset/UlmExFix/Specimen06/ULM-Fix-EX_06V.txt]

%Tester: Sukopp Matthias
%Projekt: 
%Zeit: 13.03.2015 11:04:52
%Dateipfad: D:\Messungen\Fixator\Measurements\Fixator_20150313.txt
%Kommentar: Ulm-Fix-Ex_06-V
%VI Version: D:\LVProjekte\Fixator\HauptVI\Fixator_v0.12.vi
%Virtueller Drehpunkt: 	0,0000	0,0000	0,0000
%Sensor zu Hexapod (Mitte): 	0,000000	0,000000	-26,500000
%Sensor zu Hexapod Trans (Mitte): 	-0,500000	-0,866025	0,000000	-0,866025	0,500000	0,000000	0,000000	0,000000	1,000000
%Hexapod zu Labor (Mitte): 	0,453935	3,392939	-0,127992
%Hexapod zu Labor Trans (Mitte): 	0,999870	0,011375	-0,011420	-0,011327	0,999927	0,004249	0,011467	-0,004119	0,999926
%Labor zu CR (Mitte): 	0,000000	0,000000	78,500000
%Labor zu CR Trans (Mitte): 	1,000000	0,000000	0,000000	0,000000	1,000000	0,000000	0,000000	0,000000	1,000000
%Zentrum Sensormasse: 	0,000000	0,000000	2,000000
%Sensormasse: 	200,000000E-3
--------------------------------------------------
Time	X	Y	Z	U	V	W	Exp_ Fx	Exp_ Fy	Exp_ Fz	Exp_ Mx	Exp_ My	Exp_ Mz	Sen_ Fx	Sen_ Fy	Sen_ Fz	Sen_ Mx	Sen_ My	Sen_ Mz	Hex_ Fx	Hex_ Fy	Hex_ Fz	Hex_ Mx	Hex_ My	Hex_ Mz	Lab_ Fx	Lab_ Fy	Lab_ Fz	Lab_ Mx	Lab_ My	Lab_ Mz	Laser
11:04:52,51	0,453935	3,392939	-0,127992	-0,235999	-0,657037	-0,649044	-0,037955	-0,098676	-0,004585	0,203946	0,837536	-0,584544	-0,614297	-2,891405	-1,121859	-14,459406	3,066775	12,102573	-0,037955	-0,098676	-0,004585	-7,542118	3,816978	-0,584544	-0,037955	-0,098676	-0,004585	-7,542118	3,816978	-0,584544
11:04:52,56	0,453935	3,392939	-0,127992	-0,235999	-0,657037	-0,649044	-0,037955	-0,098676	-0,004585	0,203946	0,837536	-0,584544	-0,621652	-2,888292	-1,127258	-14,516231	3,095587	12,096866	-0,037955	-0,098676	-0,004585	-7,542118	3,816978	-0,584544	-0,037955	-0,098676	-0,004585	-7,542118	3,816978	-0,584544
11:04:52,61	0,453935	3,392939	-0,127992	-0,235999	-0,657037	-0,649044	-0,036974	-0,090750	-0,009984	-0,211684	0,824907	-0,590251	-0,615130	-2,885570	-1,126463	-14,469628	3,033942	12,095460	-0,036974	-0,090750	-0,009984	-7,335531	3,727375	-0,590251	-0,036974	-0,090750	-0,009984	-7,335531	3,727375	-0,590251
11:04:52,66	0,453935	3,392939	-0,127992	-0,235999	-0,657037	-0,649044	-0,042592	-0,095037	-0,009188	-0,018851	0,603949	-0,591658	-0,612077	-2,890982	-1,127190	-14,437928	3,053453	12,105616	-0,042592	-0,095037	-0,009188	-7,479218	3,947436	-0,591658	-0,042592	-0,095037	-0,009188	-7,479218	3,947436	-0,591658
11:04:52,71	0,453935	3,392939	-0,127992	-0,235999	-0,657037	-0,649044	-0,037900	-0,091700	-0,009961	-0,184947	0,783369	-0,556755	-0,620366	-2,887965	-1,127235	-14,521847	3,072656	12,130362	-0,037900	-0,091700	-0,009961	-7,383375	3,758510	-0,556755	-0,037900	-0,091700	-0,009961	-7,383375	3,758510	-0,556755
11:04:52,76	0,453935	3,392939	-0,127992	-0,235999	-0,657037	-0,649044	-0,037900	-0,091700	-0,009961	-0,184947	0,783369	-0,556755	-0,622494	-2,890996	-1,127888	-14,495352	3,073184	12,093348	-0,037900	-0,091700	-0,009961	-7,383375	3,758510	-0,556755	-0,037900	-0,091700	-0,009961	-7,383375	3,758510	-0,556755
11:04:52,81	0,453935	3,392939	-0,127992	-0,235999	-0,657037	-0,649044	-0,037071	-0,094972	-0,008395	0,040522	0,881999	-0,606224	-0,617947	-2,890319	-1,125669	-14,446094	3,092810	12,080894	-0,037071	-0,094972	-0,008395	-7,414749	3,792071	-0,606224	-0,037071	-0,094972	-0,008395	-7,414749	3,792071	-0,606224
11:04:52,86	0,453935	3,392939	-0,127992	-0,235999	-0,657037	-0,649044	-0,037071	-0,094972	-0,008395	0,040522	0,881999	-0,606224	-0,613957	-2,889341	-1,124126	-14,498291	3,067863	12,095062	-0,039913	-0,097938	-0,006852	-7,541071	3,834654	-0,592055	-0,039913	-0,097938	-0,006852	-7,541071	3,834654	-0,592055
11:04:52,91	0,453935	3,392939	-0,127992	-0,235999	-0,657037	-0,649044	-0,036172	-0,095937	-0,007366	0,042914	0,907374	-0,599443	-0,617560	-2,891580	-1,124641	-14,488493	3,062089	12,087675	-0,036172	-0,095937	-0,007366	-7,488136	3,746897	-0,599443	-0,036172	-0,095937	-0,007366	-7,488136	3,746897	-0,599443
11:04:52,96	0,453935	3,392939	-0,127992	-0,235999	-0,657037	-0,649044	-0,037492	-0,094593	-0,007215	-0,017311	0,832710	-0,558609	-0,618064	-2,889765	-1,124489	-14,488895	3,073448	12,128509	-0,037492	-0,094593	-0,007215	-7,442897	3,775847	-0,558609	-0,037492	-0,094593	-0,007215	-7,442897	3,775847	-0,558609
11:04:53,01	0,453935	3,392939	-0,127992	-0,235999	-0,657037	-0,649044	-0,038882	-0,096305	-0,008493	0,076282	0,736451	-0,568814	-0,615887	-2,889417	-1,125767	-14,507362	3,089423	12,118303	-0,038882	-0,096305	-0,008493	-7,483646	3,788701	-0,568814	-0,038882	-0,096305	-0,008493	-7,483646	3,788701	-0,568814
11:04:53,06	0,453935	3,392939	-0,127992	-0,235999	-0,657037	-0,649044	-0,036008	-0,094165	-0,009149	-0,059571	0,975048	-0,579239	-0,619177	-2,890836	-1,126424	-14,442449	3,023552	12,107878	-0,036008	-0,094165	-0,009149	-7,451535	3,801692	-0,579239	-0,036008	-0,094165	-0,009149	-7,451535	3,801692	-0,579239
11:04:53,11	0,453935	3,392939	-0,127992	-0,235999	-0,657037	-0,649044	-0,036579	-0,098510	-0,008454	0,174328	0,882279	-0,545966	-0,621618	-2,892198	-1,124114	-14,522794	3,121885	12,124360	-0,036579	-0,098510	-0,008454	-7,558676	3,753756	-0,545966	-0,036579	-0,098510	-0,008454	-7,558676	3,753756	-0,545966
11:04:53,16	0,453935	3,392939	-0,127992	-0,235999	-0,657037	-0,649044	-0,038638	-0,096003	-0,006410	0,055470	0,794506	-0,535065	-0,616270	-2,889477	-1,123684	-14,470609	3,062315	12,152053	-0,038638	-0,096003	-0,006410	-7,480739	3,827626	-0,535065	-0,038638	-0,096003	-0,006410	-7,480739	3,827626	-0,535065
11:04:53,21	0,453935	3,392939	-0,127992	-0,235999	-0,657037	-0,649044	-0,036174	-0,096725	-0,008400	0,067289	0,924726	-0,602794	-0,616877	-2,891973	-1,125674	-14,481712	3,038993	12,084323	-0,036174	-0,096725	-0,008400	-7,525633	3,764352	-0,602794	-0,036174	-0,096725	-0,008400	-7,525633	3,764352	-0,602794
11:04:53,26	0,453935	3,392939	-0,127992	-0,235999	-0,657037	-0,649044	-0,041107	-0,096595	-0,008002	0,088936	0,654560	-0,571933	-0,614523	-2,887635	-1,125277	-14,479292	3,070403	12,115184	-0,041107	-0,096595	-0,008002	-7,493775	3,881488	-0,571933	-0,041107	-0,096595	-0,008002	-7,493775	3,881488	-0,571933
11:04:53,31	0,453935	3,392939	-0,127992	-0,235999	-0,657037	-0,649044	-0,041107	-0,096595	-0,008002	0,088936	0,654560	-0,571933	-0,616266	-2,884453	-1,126440	-14,464991	3,097596	12,131323	-0,042991	-0,093494	-0,009166	-7,380907	3,930202	-0,555795	-0,042991	-0,093494	-0,009166	-7,380907	3,930202	-0,555795
11:04:53,36	0,453935	3,392939	-0,127992	-0,235999	-0,657037	-0,649044	-0,042991	-0,093494	-0,009166	-0,041596	0,555381	-0,555795	-0,620987	-2,892294	-1,127227	-14,477546	3,054225	12,089801	-0,042991	-0,093494	-0,009166	-7,380907	3,930202	-0,555795	-0,042991	-0,093494	-0,009166	-7,380907	3,930202	-0,555795
11:04:53,41	0,453935	3,392939	-0,127992	-0,235999	-0,657037	-0,649044	-0,033841	-0,093327	-0,009953	-0,094134	1,042036	-0,597316	-0,618033	-2,892810	-1,127690	-14,465792	3,034566	12,104301	-0,034870	-0,096143	-0,010416	-7,506068	3,745813	-0,582816	-0,034870	-0,096143	-0,010416	-7,506068	3,745813	-0,582816
11:04:53,46	0,453935	3,392939	-0,127992	-0,235999	-0,657037	-0,649044	-0,038214	-0,094158	-0,005091	-0,032464	0,772393	-0,563080	-0,618080	-2,888922	-1,122366	-14,504872	3,091294	12,124037	-0,038214	-0,094158	-0,005091	-7,423902	3,772226	-0,563080	-0,038214	-0,094158	-0,005091	-7,423902	3,772226	-0,563080
11:04:53,51	0,453935	3,392939	-0,127992	-0,235999	-0,657037	-0,649044	-0,038214	-0,094158	-0,005091	-0,032464	0,772393	-0,563080	-0,615070	-2,889955	-1,126570	-14,443108	3,002263	12,083100	-0,038214	-0,094158	-0,005091	-7,423902	3,772226	-0,563080	-0,038214	-0,094158	-0,005091	-7,423902	3,772226	-0,563080
11:04:53,57	0,453935	3,392939	-0,127992	-0,235999	-0,657037	-0,649044	-0,039162	-0,094975	-0,007233	-0,010498	0,753576	-0,578076	-0,619154	-2,895054	-1,126042	-14,467651	3,085401	12,089884	-0,039162	-0,094975	-0,007233	-7,466004	3,827805	-0,578076	-0,039162	-0,094975	-0,007233	-7,466004	3,827805	-0,578076
11:04:53,62	0,453935	3,392939	-0,127992	-0,235999	-0,657037	-0,649044	-0,039162	-0,094975	-0,007233	-0,010498	0,753576	-0,578076	-0,616536	-2,890781	-1,124937	-14,470979	3,087402	12,117044	-0,037377	-0,096425	-0,007662	-7,470393	3,781323	-0,570073	-0,037377	-0,096425	-0,007662	-7,470393	3,781323	-0,570073
11:04:53,67	0,453935	3,392939	-0,127992	-0,235999	-0,657037	-0,649044	-0,037377	-0,096425	-0,007662	0,098979	0,847258	-0,570073	-0,628503	-2,896349	-1,135706	-14,986952	3,341206	12,103854	-0,037377	-0,096425	-0,007662	-7,470393	3,781323	-0,570073	-0,037377	-0,096425	-0,007662	-7,470393	3,781323	-0,570073
11:04:53,72	0,453935	3,392939	-0,127992	-0,235999	-0,657037	-0,649044	-0,026571	-0,088845	-0,018431	-0,333387	0,835418	-0,583263	-0,785254	-3,168829	-1,297321	-32,279766	13,517680	12,167202	-0,026571	-0,088845	-0,018431	-7,307699	2,921219	-0,583263	-0,026571	-0,088845	-0,018431	-7,307699	2,921219	-0,583263
11:04:53,77	0,453935	3,392939	-0,127992	-0,235999	-0,657037	-0,649044	-0,081622	-0,087225	-0,149376	-0,244543	-12,416619	-0,598534	-0,602380	-2,847863	-1,266650	-23,897862	8,685764	12,088584	-0,081622	-0,087225	-0,149376	-7,091712	-6,009262	-0,598534	-0,081622	-0,087225	-0,149376	-7,091712	-6,009262	-0,598534
11:04:53,82	0,453935	3,392939	-0,127992	-0,235999	-0,657037	-0,649044	-0,243145	-0,092093	0,051918	0,034958	-16,798281	-0,640096	-0,517403	-2,710414	-1,065356	-20,405429	6,699830	12,047021	-0,243145	-0,092093	0,051918	-7,194374	2,288583	-0,640096	-0,243145	-0,092093	0,051918	-7,194374	2,288583	-0,640096
11:04:53,87	0,454004	3,393012	-0,127981	-0,236024	-0,707011	-0,648982	-0,219285	-0,094719	0,069727	0,107176	-16,961691	-0,593257	-0,527059	-2,732390	-1,047548	-21,653596	7,346219	12,093861	-0,219285	-0,094719	0,069727	-7,328238	0,252150	-0,593257	-0,219285	-0,094719	0,069727	-7,328238	0,252150	-0,593257
11:04:53,92	0,454004	3,393012	-0,127981	-0,236024	-0,707011	-0,648982	-0,219285	-0,094719	0,069727	0,107176	-16,961691	-0,593257	-0,534151	-2,732695	-1,046422	-21,671579	7,348737	12,063099	-0,219285	-0,094719	0,069727	-7,328238	0,252150	-0,593257	-0,219285	-0,094719	0,069727	-7,328238	0,252150	-0,593257
11:04:53,97	0,454004	3,393012	-0,127981	-0,236024	-0,707011	-0,648982	-0,215136	-0,092375	0,070862	-0,003985	-16,764610	-0,633071	-0,531163	-2,734812	-1,046412	-21,664407	7,364818	12,054047	-0,215136	-0,092375	0,070862	-7,255433	0,123542	-0,633071	-0,215136	-0,092375	0,070862	-7,255433	0,123542	-0,633071
11:04:54,02	0,454004	3,393012	-0,127981	-0,236024	-0,707011	-0,648982	-0,219636	-0,093876	0,071155	0,084127	-16,988051	-0,628570	-0,527614	-2,731665	-1,046119	-21,650205	7,368258	12,058547	-0,219636	-0,093876	0,071155	-7,285120	0,253381	-0,628570	-0,219636	-0,093876	0,071155	-7,285120	0,253381	-0,628570
11:04:54,07	0,454004	3,393012	-0,127981	-0,236024	-0,707011	-0,648982	-0,219636	-0,093876	0,071155	0,084127	-16,988051	-0,628570	-0,534779	-2,737179	-1,047187	-21,691925	7,325681	12,067107	-0,219636	-0,093876	0,071155	-7,285120	0,253381	-0,628570	-0,219636	-0,093876	0,071155	-7,285120	0,253381	-0,628570
11:04:54,12	0,454004	3,393012	-0,127981	-0,236024	-0,707011	-0,648982	-0,217518	-0,092218	0,068127	-0,040393	-16,920059	-0,616223	-0,529116	-2,739802	-1,049977	-21,680493	7,379306	12,072206	-0,217518	-0,092218	0,068127	-7,279501	0,155133	-0,616223	-0,217518	-0,092218	0,068127	-7,279501	0,155133	-0,616223
11:04:54,17	0,454004	3,393012	-0,127981	-0,236024	-0,707011	-0,648982	-0,217518	-0,092218	0,068127	-0,040393	-16,920059	-0,616223	-0,535882	-2,747409	-1,054047	-22,382479	7,796682	12,101448	-0,217518	-0,092218	0,068127	-7,279501	0,155133	-0,616223	-0,217518	-0,092218	0,068127	-7,279501	0,155133	-0,616223
11:04:54,22	0,454004	3,393012	-0,127981	-0,236024	-0,707011	-0,648982	-0,201867	-0,094587	0,063228	0,126026	-16,912455	-0,585670	-0,697771	-3,025630	-1,211382	-39,959013	17,960179	12,189601	-0,201867	-0,094587	0,063228	-7,299092	-1,065870	-0,585670	-0,201867	-0,094587	0,063228	-7,299092	-1,065870	-0,585670
11:04:54,27	0,454004	3,393012	-0,127981	-0,236024	-0,707011	-0,648982	0,120024	-0,093498	-0,094108	0,082931	-20,477593	-0,497517	-0,517231	-2,711879	-1,199699	-31,867539	13,629618	12,075909	0,120024	-0,093498	-0,094108	-7,256636	-29,899446	-0,497517	0,120024	-0,093498	-0,094108	-7,256636	-29,899446	-0,497517
11:04:54,32	0,454004	3,393012	-0,127981	-0,236024	-0,707011	-0,648982	-0,241962	-0,092975	-0,082425	0,351104	-30,128145	-0,611209	-0,435317	-2,565964	-1,001627	-27,699016	11,213776	12,040539	-0,241962	-0,092975	-0,082425	-6,947416	-11,134128	-0,611209	-0,241962	-0,092975	-0,082425	-6,947416	-11,134128	-0,611209
11:04:54,37	0,453981	3,392911	-0,127983	-0,236023	-0,757041	-0,649021	-0,380246	-0,088892	0,138177	0,046403	-34,294674	-0,655391	-0,451625	-2,590080	-0,979097	-29,294651	12,037495	12,031726	-0,380246	-0,088892	0,138177	-6,931585	-4,445352	-0,655391	-0,380246	-0,088892	0,138177	-6,931585	-4,445352	-0,655391
11:04:54,42	0,453981	3,392911	-0,127983	-0,236023	-0,757041	-0,649021	-0,381653	-0,092859	0,138497	0,271960	-34,416152	-0,653345	-0,447485	-2,590846	-0,978778	-29,326880	12,078310	12,033772	-0,381653	-0,092859	0,138497	-7,017500	-4,456386	-0,653345	-0,381653	-0,092859	0,138497	-7,017500	-4,456386	-0,653345
11:04:54,47	0,453981	3,392911	-0,127983	-0,236023	-0,757041	-0,649021	-0,377516	-0,091781	0,135118	0,150494	-34,162549	-0,636527	-0,450488	-2,593889	-0,982157	-29,326254	12,002439	12,050590	-0,377516	-0,091781	0,135118	-7,054317	-4,527541	-0,636527	-0,377516	-0,091781	0,135118	-7,054317	-4,527541	-0,636527
11:04:54,52	0,453981	3,392911	-0,127983	-0,236023	-0,757041	-0,649021	-0,377520	-0,093368	0,137155	0,257077	-34,167737	-0,652725	-0,449111	-2,594679	-0,980119	-29,318551	12,025754	12,034392	-0,377520	-0,093368	0,137155	-7,072339	-4,532424	-0,652725	-0,377520	-0,093368	0,137155	-7,072339	-4,532424	-0,652725
11:04:54,57	0,453981	3,392911	-0,127983	-0,236023	-0,757041	-0,649021	-0,382231	-0,091950	0,137534	0,183614	-34,427083	-0,632304	-0,447984	-2,589891	-0,979740	-29,330857	12,033222	12,054813	-0,382231	-0,091950	0,137534	-7,034427	-4,421984	-0,632304	-0,382231	-0,091950	0,137534	-7,034427	-4,421984	-0,632304
11:04:54,62	0,453981	3,392911	-0,127983	-0,236023	-0,757041	-0,649021	-0,381108	-0,093456	0,137957	0,295472	-34,312008	-0,638190	-0,451902	-2,595075	-0,980238	-29,339001	12,086145	12,021533	-0,381108	-0,093456	0,137957	-7,040858	-4,395061	-0,638190	-0,381108	-0,093456	0,137957	-7,040858	-4,395061	-0,638190
11:04:54,67	0,453981	3,392911	-0,127983	-0,236023	-0,757041	-0,649021	-0,381108	-0,093456	0,137957	0,295472	-34,312008	-0,638190	-0,451974	-2,593052	-0,982437	-29,271497	12,029067	12,040017	-0,381108	-0,093456	0,137957	-7,040858	-4,395061	-0,638190	-0,381108	-0,093456	0,137957	-7,040858	-4,395061	-0,638190
11:04:54,72	0,453981	3,392911	-0,127983	-0,236023	-0,757041	-0,649021	-0,377498	-0,090076	0,134838	0,112254	-34,127503	-0,647101	-0,452631	-2,591460	-0,980524	-29,303754	12,028425	12,029596	-0,377498	-0,090076	0,134838	-6,958686	-4,493913	-0,647101	-0,377498	-0,090076	0,134838	-6,958686	-4,493913	-0,647101
11:04:54,77	0,453981	3,392911	-0,127983	-0,236023	-0,757041	-0,649021	-0,383318	-0,092032	0,133202	0,268144	-34,442442	-0,620161	-0,447370	-2,588990	-0,984072	-29,255052	12,082139	12,066956	-0,383318	-0,092032	0,133202	-6,956333	-4,351974	-0,620161	-0,383318	-0,092032	0,133202	-6,956333	-4,351974	-0,620161
11:04:54,82	0,453981	3,392911	-0,127983	-0,236023	-0,757041	-0,649021	-0,376333	-0,093553	0,135263	0,294868	-34,030045	-0,638535	-0,449545	-2,595800	-0,982011	-29,238672	12,012180	12,048582	-0,376333	-0,093553	0,135263	-7,049049	-4,487917	-0,638535	-0,376333	-0,093553	0,135263	-7,049049	-4,487917	-0,638535
11:04:54,87	0,453981	3,392911	-0,127983	-0,236023	-0,757041	-0,649021	-0,376905	-0,095558	0,134179	0,344111	-34,117541	-0,618025	-0,447522	-2,596307	-0,983095	-29,316190	11,993421	12,069092	-0,376905	-0,095558	0,134179	-7,157181	-4,530513	-0,618025	-0,376905	-0,095558	0,134179	-7,157181	-4,530513	-0,618025
11:04:54,92	0,453981	3,392911	-0,127983	-0,236023	-0,757041	-0,649021	-0,376842	-0,091782	0,136020	0,182036	-34,096425	-0,628803	-0,450824	-2,594473	-0,981255	-29,283601	12,014202	12,058314	-0,376842	-0,091782	0,136020	-7,022819	-4,514354	-0,628803	-0,376842	-0,091782	0,136020	-7,022819	-4,514354	-0,628803
11:04:54,97	0,453981	3,392911	-0,127983	-0,236023	-0,757041	-0,649021	-0,376394	-0,090029	0,134825	0,115617	-34,084915	-0,661370	-0,452566	-2,593985	-0,982449	-29,281426	12,041472	12,025748	-0,376394	-0,090029	0,134825	-6,951677	-4,537960	-0,661370	-0,376394	-0,090029	0,134825	-6,951677	-4,537960	-0,661370
11:04:55,02	0,453981	3,392911	-0,127983	-0,236023	-0,757041	-0,649021	-0,379448	-0,097788	0,136425	0,501186	-34,226984	-0,628006	-0,444319	-2,595220	-0,980849	-29,275914	12,017625	12,059112	-0,379448	-0,097788	0,136425	-7,175185	-4,440353	-0,628006	-0,379448	-0,097788	0,136425	-7,175185	-4,440353	-0,628006
11:04:55,07	0,453981	3,392911	-0,127983	-0,236023	-0,757041	-0,649021	-0,380779	-0,093580	0,134469	0,306387	-34,325992	-0,611027	-0,447298	-2,591962	-0,982805	-29,289664	12,053333	12,076091	-0,380779	-0,093580	0,134469	-7,039608	-4,434826	-0,611027	-0,380779	-0,093580	0,134469	-7,039608	-4,434826	-0,611027
11:04:55,12	0,453981	3,392911	-0,127983	-0,236023	-0,757041	-0,649021	-0,379076	-0,088404	0,136777	0,004431	-34,225066	-0,623929	-0,452632	-2,590849	-0,980497	-29,295351	12,018713	12,063189	-0,379076	-0,088404	0,136777	-6,935280	-4,467563	-0,623929	-0,379076	-0,088404	0,136777	-6,935280	-4,467563	-0,623929
11:04:55,17	0,453981	3,392911	-0,127983	-0,236023	-0,757041	-0,649021	-0,379076	-0,088404	0,136777	0,004431	-34,225066	-0,623929	-0,452179	-2,592108	-0,979394	-29,318100	12,020960	12,071598	-0,379076	-0,088404	0,136777	-6,935280	-4,467563	-0,623929	-0,379076	-0,088404	0,136777	-6,935280	-4,467563	-0,623929
11:04:55,22	0,453981	3,392911	-0,127983	-0,236023	-0,757041	-0,649021	-0,377970	-0,089701	0,136272	0,108540	-34,162455	-0,630327	-0,446697	-2,592432	-0,981653	-29,285938	12,040976	12,050764	-0,377970	-0,089701	0,136272	-6,933017	-4,491836	-0,630327	-0,377970	-0,089701	0,136272	-6,933017	-4,491836	-0,630327
11:04:55,27	0,453981	3,392911	-0,127983	-0,236023	-0,757041	-0,649021	-0,377970	-0,089701	0,136272	0,108540	-34,162455	-0,630327	-0,449077	-2,592598	-0,981684	-29,297798	12,032050	12,021112	-0,377970	-0,089701	0,136272	-6,933017	-4,491836	-0,630327	-0,377970	-0,089701	0,136272	-6,933017	-4,491836	-0,630327
11:04:55,32	0,453981	3,392911	-0,127983	-0,236023	-0,757041	-0,649021	-0,384369	-0,095759	0,138561	0,432058	-34,435133	-0,637249	-0,443616	-2,589943	-0,978713	-29,216340	12,025243	12,049869	-0,384369	-0,095759	0,138561	-7,085030	-4,262143	-0,637249	-0,384369	-0,095759	0,138561	-7,085030	-4,262143	-0,637249
11:04:55,37	0,453981	3,392911	-0,127983	-0,236023	-0,757041	-0,649021	-0,382665	-0,086926	0,136563	-0,051761	-34,406708	-0,638139	-0,452117	-2,587002	-0,980712	-29,280716	12,034097	12,048978	-0,382665	-0,086926	0,136563	-6,875485	-4,367474	-0,638139	-0,382665	-0,086926	0,136563	-6,875485	-4,367474	-0,638139
11:04:55,42	0,453981	3,392911	-0,127983	-0,236023	-0,757041	-0,649021	-0,378419	-0,090225	0,135994	0,097053	-34,151428	-0,663246	-0,451384	-2,592330	-0,981281	-29,262248	11,997197	12,023871	-0,378419	-0,090225	0,135994	-6,985624	-4,445573	-0,663246	-0,378419	-0,090225	0,135994	-6,985624	-4,445573	-0,663246
11:04:55,47	0,453981	3,392911	-0,127983	-0,236023	-0,757041	-0,649021	-0,383306	-0,092269	0,135616	0,295221	-34,436078	-0,649284	-0,447170	-2,589119	-0,981659	-29,242730	12,092039	12,037833	-0,383306	-0,092269	0,135616	-6,947888	-4,346580	-0,649284	-0,383306	-0,092269	0,135616	-6,947888	-4,346580	-0,649284
11:04:55,52	0,453981	3,392911	-0,127983	-0,236023	-0,757041	-0,649021	-0,378826	-0,093190	0,134046	0,260429	-34,157079	-0,606210	-0,448612	-2,593459	-0,983229	-29,244173	11,997398	12,080908	-0,378826	-0,093190	0,134046	-7,054978	-4,419214	-0,606210	-0,378826	-0,093190	0,134046	-7,054978	-4,419214	-0,606210
11:04:55,57	0,453981	3,392911	-0,127983	-0,236023	-0,757041	-0,649021	-0,378252	-0,086513	0,137560	-0,042411	-34,140278	-0,650042	-0,454682	-2,590617	-0,979715	-29,233287	12,042341	12,037075	-0,378252	-0,086513	0,137560	-6,833671	-4,447467	-0,650042	-0,378252	-0,086513	0,137560	-6,833671	-4,447467	-0,650042
11:04:55,62	0,453981	3,392911	-0,127983	-0,236023	-0,757041	-0,649021	-0,380583	-0,093253	0,133680	0,281600	-34,300281	-0,632172	-0,447679	-2,591969	-0,983594	-29,280114	12,038819	12,054945	-0,380583	-0,093253	0,133680	-7,038743	-4,424487	-0,632172	-0,380583	-0,093253	0,133680	-7,038743	-4,424487	-0,632172
11:04:55,67	0,453981	3,392911	-0,127983	-0,236023	-0,757041	-0,649021	-0,376348	-0,094894	0,135638	0,358521	-34,037286	-0,658016	-0,448376	-2,596457	-0,981637	-29,247286	12,010159	12,029102	-0,376348	-0,094894	0,135638	-7,090633	-4,493964	-0,658016	-0,376348	-0,094894	0,135638	-7,090633	-4,493964	-0,658016
11:04:55,72	0,453981	3,392911	-0,127983	-0,236023	-0,757041	-0,649021	-0,382091	-0,090108	0,134627	0,113476	-34,371505	-0,647076	-0,449649	-2,589091	-0,982647	-29,276218	12,031246	12,040041	-0,382091	-0,090108	0,134627	-6,960024	-4,377381	-0,647076	-0,382091	-0,090108	0,134627	-6,960024	-4,377381	-0,647076
11:04:55,77	0,453981	3,392911	-0,127983	-0,236023	-0,757041	-0,649021	-0,383709	-0,090545	0,134821	0,167751	-34,481108	-0,639409	-0,448462	-2,587908	-0,982454	-29,282459	12,071320	12,047709	-0,383709	-0,090545	0,134821	-6,940002	-4,359934	-0,639409	-0,383709	-0,090545	0,134821	-6,940002	-4,359934	-0,639409
11:04:55,82	0,453981	3,392911	-0,127983	-0,236023	-0,757041	-0,649021	-0,379057	-0,087964	0,135650	0,024006	-34,136173	-0,629356	-0,446603	-2,593456	-0,981641	-29,233616	12,002059	12,029456	-0,379057	-0,087964	0,135650	-6,881187	-4,380214	-0,629356	-0,379057	-0,087964	0,135650	-6,881187	-4,380214	-0,629356
11:04:55,88	0,453981	3,392911	-0,127983	-0,236023	-0,757041	-0,649021	-0,377546	-0,094879	0,134471	0,357722	-34,094163	-0,657185	-0,447665	-2,591116	-0,982966	-29,266482	12,011707	12,025420	-0,377546	-0,094879	0,134471	-7,090253	-4,456774	-0,657185	-0,377546	-0,094879	0,134471	-7,090253	-4,456774	-0,657185
11:04:55,93	0,453981	3,392911	-0,127983	-0,236023	-0,757041	-0,649021	-0,377546	-0,094879	0,134471	0,357722	-34,094163	-0,657185	-0,449538	-2,589785	-0,983592	-29,216926	12,008525	12,035561	-0,377546	-0,094879	0,134471	-7,090253	-4,456774	-0,657185	-0,377546	-0,094879	0,134471	-7,090253	-4,456774	-0,657185
11:04:55,98	0,453981	3,392911	-0,127983	-0,236023	-0,757041	-0,649021	-0,381545	-0,090552	0,133683	0,146499	-34,280406	-0,651556	-0,451156	-2,591621	-0,981180	-29,301896	12,038072	12,057164	-0,381545	-0,090552	0,133683	-6,961804	-4,329142	-0,651556	-0,381545	-0,090552	0,133683	-6,961804	-4,329142	-0,651556
11:04:56,03	0,453981	3,392911	-0,127983	-0,236023	-0,757041	-0,649021	-0,379146	-0,090069	0,136095	0,104489	-34,244030	-0,629953	-0,618254	-2,869374	-1,139577	-46,826402	22,182280	12,135501	-0,379146	-0,090069	0,136095	-6,965902	-4,481068	-0,629953	-0,379146	-0,090069	0,136095	-6,965902	-4,481068	-0,629953
11:04:56,08	0,453981	3,392911	-0,127983	-0,236023	-0,757041	-0,649021	-0,055056	-0,084233	-0,022303	-0,176074	-37,640105	-0,551617	-0,457779	-2,602413	-1,154535	-40,002967	18,467460	12,032508	-0,055056	-0,084233	-0,022303	-6,788376	-33,318222	-0,551617	-0,055056	-0,084233	-0,022303	-6,788376	-33,318222	-0,551617
11:04:56,13	0,453981	3,392911	-0,127983	-0,236023	-0,757041	-0,649021	-0,366489	-0,089728	-0,037261	0,304272	-46,067943	-0,654610	-0,324015	-2,357956	-0,936872	-32,199886	14,191440	11,989378	-0,366489	-0,089728	-0,037261	-6,739410	-17,298574	-0,654610	-0,366489	-0,089728	-0,037261	-6,739410	-17,298574	-0,654610
11:04:56,18	0,454035	3,392900	-0,127988	-0,236019	-0,807033	-0,649002	-0,645076	-0,083343	0,180403	0,170610	-51,658823	-0,697739	-0,342451	-2,406606	-0,904798	-34,864806	15,704241	11,971108	-0,645076	-0,083343	0,180403	-6,371786	-1,020330	-0,697739	-0,645076	-0,083343	0,180403	-6,371786	-1,020330	-0,697739
11:04:56,23	0,454035	3,392900	-0,127988	-0,236019	-0,807033	-0,649002	-0,589904	-0,086045	0,213972	0,310833	-51,805264	-0,688606	-0,342817	-2,399226	-0,904906	-34,804065	15,685493	11,962502	-0,589904	-0,086045	0,213972	-6,443696	-5,497803	-0,688606	-0,589904	-0,086045	0,213972	-6,443696	-5,497803	-0,688606
11:04:56,28	0,454035	3,392900	-0,127988	-0,236019	-0,807033	-0,649002	-0,596636	-0,085619	0,212017	0,329808	-52,141128	-0,695115	-0,346264	-2,401045	-0,905258	-34,778585	15,727419	11,992002	-0,596636	-0,085619	0,212017	-6,391253	-5,305209	-0,695115	-0,596636	-0,085619	0,212017	-6,391253	-5,305209	-0,695115
11:04:56,33	0,454035	3,392900	-0,127988	-0,236019	-0,807033	-0,649002	-0,596636	-0,085619	0,212017	0,329808	-52,141128	-0,695115	-0,345239	-2,409149	-0,903779	-34,805568	15,725730	11,987877	-0,596636	-0,085619	0,212017	-6,391253	-5,305209	-0,695115	-0,596636	-0,085619	0,212017	-6,391253	-5,305209	-0,695115
11:04:56,38	0,454035	3,392900	-0,127988	-0,236019	-0,807033	-0,649002	-0,588704	-0,083259	0,209644	0,149834	-51,764382	-0,734720	-0,352274	-2,406734	-0,907631	-34,838127	15,695678	11,952397	-0,588704	-0,083259	0,209644	-6,385976	-5,551089	-0,734720	-0,588704	-0,083259	0,209644	-6,385976	-5,551089	-0,734720
11:04:56,43	0,454035	3,392900	-0,127988	-0,236019	-0,807033	-0,649002	-0,588704	-0,083259	0,209644	0,149834	-51,764382	-0,734720	-0,346826	-2,404920	-0,904078	-34,773378	15,710839	11,985182	-0,588704	-0,083259	0,209644	-6,385976	-5,551089	-0,734720	-0,588704	-0,083259	0,209644	-6,385976	-5,551089	-0,734720
11:04:56,48	0,454035	3,392900	-0,127988	-0,236019	-0,807033	-0,649002	-0,592999	-0,087070	0,213196	0,393506	-51,939206	-0,701935	-0,348843	-2,405246	-0,902980	-34,922661	15,796718	11,988403	-0,592999	-0,087070	0,213196	-6,441460	-5,388790	-0,701935	-0,592999	-0,087070	0,213196	-6,441460	-5,388790	-0,701935
11:04:56,53	0,454035	3,392900	-0,127988	-0,236019	-0,807033	-0,649002	-0,591708	-0,085486	0,214294	0,310912	-52,044303	-0,698715	-0,534634	-2,720417	-1,055598	-53,956114	26,616525	12,098858	-0,591708	-0,085486	0,214294	-6,399775	-5,595219	-0,698715	-0,591708	-0,085486	0,214294	-6,399775	-5,595219	-0,698715
11:04:56,58	0,454035	3,392900	-0,127988	-0,236019	-0,807033	-0,649002	-0,225867	-0,082172	0,061676	-0,007962	-54,913892	-0,588259	-0,391303	-2,466430	-1,092530	-48,523715	23,675529	12,019207	-0,225867	-0,082172	0,061676	-6,458435	-37,183370	-0,588259	-0,225867	-0,082172	0,061676	-6,458435	-37,183370	-0,588259
11:04:56,63	0,454035	3,392900	-0,127988	-0,236019	-0,807033	-0,649002	-0,517491	-0,079307	0,024744	0,012312	-63,903269	-0,667910	-0,249283	-2,243153	-0,859546	-41,407170	19,547216	11,957446	-0,517491	-0,079307	0,024744	-6,213303	-23,280233	-0,667910	-0,517491	-0,079307	0,024744	-6,213303	-23,280233	-0,667910
11:04:56,68	0,453948	3,393040	-0,127963	-0,236006	-0,857025	-0,649013	-0,736900	-0,091324	0,286137	0,574486	-69,326182	-0,696922	-0,271191	-2,282425	-0,831138	-43,370731	20,628037	11,990196	-0,736900	-0,091324	0,286137	-6,594469	-11,479533	-0,696922	-0,736900	-0,091324	0,286137	-6,594469	-11,479533	-0,696922
11:04:56,73	0,453948	3,393040	-0,127963	-0,236006	-0,857025	-0,649013	-0,736900	-0,091324	0,286137	0,574486	-69,326182	-0,696922	-0,268749	-2,278953	-0,833812	-43,309881	20,623728	12,030758	-0,736900	-0,091324	0,286137	-6,594469	-11,479533	-0,696922	-0,736900	-0,091324	0,286137	-6,594469	-11,479533	-0,696922
11:04:56,78	0,453948	3,393040	-0,127963	-0,236006	-0,857025	-0,649013	-0,741128	-0,091703	0,283463	0,620881	-69,491183	-0,656360	-0,273040	-2,282308	-0,832299	-43,392757	20,597054	12,014060	-0,741128	-0,091703	0,283463	-6,577814	-11,312640	-0,656360	-0,741128	-0,091703	0,283463	-6,577814	-11,312640	-0,656360
11:04:56,83	0,453948	3,393040	-0,127963	-0,236006	-0,857025	-0,649013	-0,741400	-0,088782	0,286154	0,448369	-69,510233	-0,673039	-0,271142	-2,277257	-0,831121	-43,324442	20,608306	12,014078	-0,741400	-0,088782	0,286154	-6,521053	-11,310328	-0,673039	-0,741400	-0,088782	0,286154	-6,521053	-11,310328	-0,673039
11:04:56,88	0,453948	3,393040	-0,127963	-0,236006	-0,857025	-0,649013	-0,741400	-0,088782	0,286154	0,448369	-69,510233	-0,673039	-0,271127	-2,277922	-0,830732	-43,321787	20,611587	12,008978	-0,741400	-0,088782	0,286154	-6,521053	-11,310328	-0,673039	-0,741400	-0,088782	0,286154	-6,521053	-11,310328	-0,673039
11:04:56,93	0,453948	3,393040	-0,127963	-0,236006	-0,857025	-0,649013	-0,739174	-0,089319	0,284597	0,467872	-69,427535	-0,667051	-0,271790	-2,279453	-0,832678	-43,357269	20,617539	12,020066	-0,739174	-0,089319	0,284597	-6,543699	-11,402359	-0,667051	-0,739174	-0,089319	0,284597	-6,543699	-11,402359	-0,667051
11:04:56,98	0,453948	3,393040	-0,127963	-0,236006	-0,857025	-0,649013	-0,739174	-0,089319	0,284597	0,467872	-69,427535	-0,667051	-0,277070	-2,279368	-0,831921	-43,350910	20,618592	11,999294	-0,739174	-0,089319	0,284597	-6,543699	-11,402359	-0,667051	-0,739174	-0,089319	0,284597	-6,543699	-11,402359	-0,667051
11:04:57,03	0,453948	3,393040	-0,127963	-0,236006	-0,857025	-0,649013	-0,738548	-0,087739	0,283067	0,404493	-69,352172	-0,657325	-0,273472	-2,279205	-0,834207	-43,310803	20,612433	12,029792	-0,738548	-0,087739	0,283067	-6,483004	-11,376162	-0,657325	-0,738548	-0,087739	0,283067	-6,483004	-11,376162	-0,657325
11:04:57,08	0,453948	3,393040	-0,127963	-0,236006	-0,857025	-0,649013	-0,738608	-0,082969	0,283026	0,189063	-69,374324	-0,690352	-0,277573	-2,276769	-0,834249	-43,310994	20,650191	11,996766	-0,738608	-0,082969	0,283026	-6,323997	-11,393623	-0,690352	-0,738608	-0,082969	0,283026	-6,323997	-11,393623	-0,690352
11:04:57,13	0,453948	3,393040	-0,127963	-0,236006	-0,857025	-0,649013	-0,737459	-0,091118	0,282282	0,576453	-69,287565	-0,691026	-0,275860	-2,281400	-0,835396	-43,326246	20,593861	12,000270	-0,737459	-0,091118	0,282282	-6,576330	-11,397046	-0,691026	-0,737459	-0,091118	0,282282	-6,576330	-11,397046	-0,691026
11:04:57,18	0,453948	3,393040	-0,127963	-0,236006	-0,857025	-0,649013	-0,735023	-0,088414	0,281881	0,431024	-69,175049	-0,696111	-0,274650	-2,282596	-0,835394	-43,320465	20,608087	11,991007	-0,735023	-0,088414	0,281881	-6,509498	-11,475778	-0,696111	-0,735023	-0,088414	0,281881	-6,509498	-11,475778	-0,696111
11:04:57,23	0,453948	3,393040	-0,127963	-0,236006	-0,857025	-0,649013	-0,736108	-0,086341	0,285348	0,315276	-69,275233	-0,697233	-0,275903	-2,280620	-0,831926	-43,362330	20,623098	11,989884	-0,736108	-0,086341	0,285348	-6,462486	-11,490786	-0,697233	-0,736108	-0,086341	0,285348	-6,462486	-11,490786	-0,697233
11:04:57,28	0,453948	3,393040	-0,127963	-0,236006	-0,857025	-0,649013	-0,734492	-0,090791	0,281926	0,555386	-69,130574	-0,657715	-0,272857	-2,284244	-0,835348	-43,305448	20,600312	12,029402	-0,734492	-0,090791	0,281926	-6,571705	-11,472942	-0,657715	-0,734492	-0,090791	0,281926	-6,571705	-11,472942	-0,657715
11:04:57,33	0,453948	3,393040	-0,127963	-0,236006	-0,857025	-0,649013	-0,740567	-0,087106	0,279922	0,306339	-69,454175	-0,675955	-0,273011	-2,277140	-0,837353	-43,340843	20,554438	12,011163	-0,740567	-0,087106	0,279922	-6,531476	-11,319678	-0,675955	-0,740567	-0,087106	0,279922	-6,531476	-11,319678	-0,675955
11:04:57,38	0,453948	3,393040	-0,127963	-0,236006	-0,857025	-0,649013	-0,735682	-0,092205	0,283440	0,639727	-69,183678	-0,721236	-0,272345	-2,277945	-0,837337	-43,316353	20,581021	12,011749	-0,735682	-0,092205	0,283440	-6,598385	-11,432621	-0,721236	-0,735682	-0,092205	0,283440	-6,598385	-11,432621	-0,721236
11:04:57,43	0,453948	3,393040	-0,127963	-0,236006	-0,857025	-0,649013	-0,737798	-0,086822	0,282283	0,344201	-69,293599	-0,672386	-0,274641	-2,279396	-0,834992	-43,300160	20,591731	12,014731	-0,737798	-0,086822	0,282283	-6,471308	-11,376471	-0,672386	-0,737798	-0,086822	0,282283	-6,471308	-11,376471	-0,672386
11:04:57,48	0,453948	3,393040	-0,127963	-0,236006	-0,857025	-0,649013	-0,737798	-0,086822	0,282283	0,344201	-69,293599	-0,672386	-0,275817	-2,278950	-0,833483	-43,303424	20,580727	11,960061	-0,737798	-0,086822	0,282283	-6,471308	-11,376471	-0,672386	-0,737798	-0,086822	0,282283	-6,471308	-11,376471	-0,672386
11:04:57,53	0,453948	3,393040	-0,127963	-0,236006	-0,857025	-0,649013	-0,737596	-0,085581	0,283791	0,268503	-69,280454	-0,727057	-0,270365	-2,281717	-0,835704	-43,225877	20,576593	12,033692	-0,737596	-0,085581	0,283791	-6,449581	-11,379131	-0,727057	-0,737596	-0,085581	0,283791	-6,449581	-11,379131	-0,727057
11:04:57,58	0,453948	3,393040	-0,127963	-0,236006	-0,857025	-0,649013	-0,739065	-0,091729	0,281161	0,623265	-69,275816	-0,682296	-0,269758	-2,280752	-0,836114	-43,215718	20,570591	12,004821	-0,739065	-0,091729	0,281161	-6,577424	-11,259181	-0,682296	-0,739065	-0,091729	0,281161	-6,577424	-11,259181	-0,682296
11:04:57,63	0,453948	3,393040	-0,127963	-0,236006	-0,857025	-0,649013	-0,739065	-0,091729	0,281161	0,623265	-69,275816	-0,682296	-0,269917	-2,282183	-0,833456	-43,301299	20,564229	11,964879	-0,739065	-0,091729	0,281161	-6,577424	-11,259181	-0,682296	-0,739065	-0,091729	0,281161	-6,577424	-11,259181	-0,682296
11:04:57,68	0,453948	3,393040	-0,127963	-0,236006	-0,857025	-0,649013	-0,735093	-0,090575	0,280001	0,568183	-69,106962	-0,666945	-0,272744	-2,283615	-0,837274	-43,245925	20,593697	12,020173	-0,735093	-0,090575	0,280001	-6,541946	-11,402164	-0,666945	-0,735093	-0,090575	0,280001	-6,541946	-11,402164	-0,666945
11:04:57,73	0,453948	3,393040	-0,127963	-0,236006	-0,857025	-0,649013	-0,735093	-0,090575	0,280001	0,568183	-69,106962	-0,666945	-0,270973	-2,281527	-0,834960	-43,236109	20,566219	11,999019	-0,735093	-0,090575	0,280001	-6,541946	-11,402164	-0,666945	-0,735093	-0,090575	0,280001	-6,541946	-11,402164	-0,666945
11:04:57,78	0,453948	3,393040	-0,127963	-0,236006	-0,857025	-0,649013	-0,737787	-0,091064	0,282315	0,574745	-69,224808	-0,688099	-0,272718	-2,279648	-0,834965	-43,233386	20,603235	12,005001	-0,737787	-0,091064	0,282315	-6,573804	-11,308534	-0,688099	-0,737787	-0,091064	0,282315	-6,573804	-11,308534	-0,688099
11:04:57,83	0,453948	3,393040	-0,127963	-0,236006	-0,857025	-0,649013	-0,738307	-0,088652	0,281134	0,437268	-69,268893	-0,682453	-0,272802	-2,279871	-0,836141	-43,256902	20,564308	12,004665	-0,738307	-0,088652	0,281134	-6,521937	-11,311808	-0,682453	-0,738307	-0,088652	0,281134	-6,521937	-11,311808	-0,682453
11:04:57,88	0,453948	3,393040	-0,127963	-0,236006	-0,857025	-0,649013	-0,738307	-0,088652	0,281134	0,437268	-69,268893	-0,682453	-0,272718	-2,283098	-0,839215	-43,220805	20,567644	12,010652	-0,735554	-0,090339	0,278059	-6,545686	-11,355173	-0,676465	-0,735554	-0,090339	0,278059	-6,545686	-11,355173	-0,676465
11:04:57,93	0,453948	3,393040	-0,127963	-0,236006	-0,857025	-0,649013	-0,739239	-0,090177	0,278423	0,543252	-69,326482	-0,674812	-0,271015	-2,279825	-0,838851	-43,251428	20,591992	12,012305	-0,739239	-0,090177	0,278423	-6,535624	-11,296200	-0,674812	-0,739239	-0,090177	0,278423	-6,535624	-11,296200	-0,674812
11:04:57,98	0,453948	3,393040	-0,127963	-0,236006	-0,857025	-0,649013	-0,739239	-0,090177	0,278423	0,543252	-69,326482	-0,674812	-0,273944	-2,277118	-0,837694	-43,233135	20,575880	12,010792	-0,740120	-0,086287	0,279581	-6,437340	-11,248964	-0,676325	-0,740120	-0,086287	0,279581	-6,437340	-11,248964	-0,676325
11:04:58,03	0,453948	3,393040	-0,127963	-0,236006	-0,857025	-0,649013	-0,735091	-0,092630	0,281562	0,671568	-69,103694	-0,667898	-0,270965	-2,284644	-0,835712	-43,244903	20,589113	12,019220	-0,735091	-0,092630	0,281562	-6,599853	-11,399033	-0,667898	-0,735091	-0,092630	0,281562	-6,599853	-11,399033	-0,667898
11:04:58,08	0,453948	3,393040	-0,127963	-0,236006	-0,857025	-0,649013	-0,735091	-0,092630	0,281562	0,671568	-69,103694	-0,667898	-0,269859	-2,277175	-0,837305	-43,256311	20,589853	12,016784	-0,735091	-0,092630	0,281562	-6,599853	-11,399033	-0,667898	-0,735091	-0,092630	0,281562	-6,599853	-11,399033	-0,667898
11:04:58,13	0,453948	3,393040	-0,127963	-0,236006	-0,857025	-0,649013	-0,742113	-0,089853	0,279969	0,522126	-69,479054	-0,670333	-0,268562	-2,275780	-0,838827	-43,193426	20,590926	12,027220	-0,742113	-0,089853	0,279969	-6,531339	-11,223216	-0,670333	-0,742113	-0,089853	0,279969	-6,531339	-11,223216	-0,670333
11:04:58,19	0,453948	3,393040	-0,127963	-0,236006	-0,857025	-0,649013	-0,739565	-0,090749	0,280780	0,565461	-69,292957	-0,667871	-0,275165	-2,280034	-0,835780	-43,263075	20,558632	11,974823	-0,739565	-0,090749	0,280780	-6,558336	-11,237094	-0,667871	-0,739565	-0,090749	0,280780	-6,558336	-11,237094	-0,667871
11:04:58,24	0,453948	3,393040	-0,127963	-0,236006	-0,857025	-0,649013	-0,739565	-0,090749	0,280780	0,565461	-69,292957	-0,667871	-0,270891	-2,278122	-0,836498	-43,186719	20,572468	12,009857	-0,740777	-0,089433	0,280776	-6,500458	-11,189650	-0,677260	-0,740777	-0,089433	0,280776	-6,500458	-11,189650	-0,677260
11:04:58,29	0,453948	3,393040	-0,127963	-0,236006	-0,857025	-0,649013	-0,740777	-0,089433	0,280776	0,520005	-69,340640	-0,677260	-0,275443	-2,282694	-0,836604	-43,446334	20,708082	12,010624	-0,740777	-0,089433	0,280776	-6,500458	-11,189650	-0,677260	-0,740777	-0,089433	0,280776	-6,500458	-11,189650	-0,677260
11:04:58,34	0,453948	3,393040	-0,127963	-0,236006	-0,857025	-0,649013	-0,734542	-0,087777	0,280670	0,421529	-69,309048	-0,676494	-0,463446	-2,589701	-1,005174	-62,410103	31,667245	12,111137	-0,734542	-0,087777	0,280670	-6,468936	-11,647524	-0,676494	-0,734542	-0,087777	0,280670	-6,468936	-11,647524	-0,676494
11:04:58,39	0,453948	3,393040	-0,127963	-0,236006	-0,857025	-0,649013	-0,374664	-0,078465	0,112100	-0,053664	-72,498095	-0,575980	-0,294106	-2,312212	-1,018983	-55,544513	27,941401	12,004906	-0,374664	-0,078465	0,112100	-6,213147	-43,086959	-0,575980	-0,374664	-0,078465	0,112100	-6,213147	-43,086959	-0,575980
11:04:58,44	0,453948	3,393040	-0,127963	-0,236006	-0,857025	-0,649013	-0,942374	-0,080960	0,328357	0,369541	-86,544619	-0,751144	-0,177430	-2,099297	-0,788917	-48,862152	24,184174	11,935973	-0,942374	-0,080960	0,328357	-5,985824	-12,568241	-0,751144	-0,942374	-0,080960	0,328357	-5,985824	-12,568241	-0,751144
11:04:58,49	0,453988	3,392909	-0,127983	-0,235992	-0,907034	-0,648981	-0,910964	-0,087705	0,352191	0,710281	-86,963873	-0,682208	-0,187293	-2,129872	-0,765084	-50,644745	25,201797	12,004910	-0,910964	-0,087705	0,352191	-6,174580	-15,453192	-0,682208	-0,910964	-0,087705	0,352191	-6,174580	-15,453192	-0,682208
11:04:58,54	0,453988	3,392909	-0,127983	-0,235992	-0,907034	-0,648981	-0,914009	-0,083820	0,352553	0,463623	-87,104588	-0,683514	-0,189135	-2,125293	-0,764721	-50,651827	25,154341	12,003603	-0,914009	-0,083820	0,352553	-6,116267	-15,354920	-0,683514	-0,914009	-0,083820	0,352553	-6,116267	-15,354920	-0,683514
11:04:58,59	0,453988	3,392909	-0,127983	-0,235992	-0,907034	-0,648981	-0,914009	-0,083820	0,352553	0,463623	-87,104588	-0,683514	-0,186661	-2,134976	-0,761585	-50,621882	25,121620	11,960568	-0,914009	-0,083820	0,352553	-6,116267	-15,354920	-0,683514	-0,914009	-0,083820	0,352553	-6,116267	-15,354920	-0,683514
11:04:58,64	0,453988	3,392909	-0,127983	-0,235992	-0,907034	-0,648981	-0,906860	-0,090805	0,355690	0,813467	-86,690575	-0,726549	-0,194362	-2,126669	-0,767110	-50,646827	25,216923	11,928380	-0,910203	-0,079983	0,350165	-5,957870	-15,482731	-0,758738	-0,910203	-0,079983	0,350165	-5,957870	-15,482731	-0,758738
11:04:58,69	0,453988	3,392909	-0,127983	-0,235992	-0,907034	-0,648981	-0,910203	-0,079983	0,350165	0,320758	-86,933655	-0,758738	-0,191432	-2,136450	-0,765091	-50,668777	25,191439	11,978913	-0,910203	-0,079983	0,350165	-5,957870	-15,482731	-0,758738	-0,910203	-0,079983	0,350165	-5,957870	-15,482731	-0,758738
11:04:58,74	0,453988	3,392909	-0,127983	-0,235992	-0,907034	-0,648981	-0,907214	-0,082468	0,351438	0,450764	-86,733542	-0,664161	-0,193703	-2,130501	-0,765836	-50,607749	25,195210	12,022956	-0,907214	-0,082468	0,351438	-6,023013	-15,517233	-0,664161	-0,907214	-0,082468	0,351438	-6,023013	-15,517233	-0,664161
11:04:58,79	0,453988	3,392909	-0,127983	-0,235992	-0,907034	-0,648981	-0,907214	-0,082468	0,351438	0,450764	-86,733542	-0,664161	-0,200578	-2,137691	-0,772333	-51,186585	25,500951	11,982255	-0,907214	-0,082468	0,351438	-6,023013	-15,517233	-0,664161	-0,907214	-0,082468	0,351438	-6,023013	-15,517233	-0,664161
11:04:58,84	0,453988	3,392909	-0,127983	-0,235992	-0,907034	-0,648981	-0,897550	-0,080110	0,344941	0,303493	-86,885147	-0,704862	-0,382090	-2,450781	-0,911629	-69,903805	36,337368	12,044174	-0,897550	-0,080110	0,344941	-5,985157	-16,427499	-0,704862	-0,897550	-0,080110	0,344941	-5,985157	-16,427499	-0,704862
11:04:58,89	0,453988	3,392909	-0,127983	-0,235992	-0,907034	-0,648981	-0,535650	-0,079461	0,205646	0,295720	-89,694179	-0,642944	-0,190099	-2,123544	-0,926326	-61,286396	31,512828	11,988638	-0,535650	-0,079461	0,205646	-5,941948	-47,645615	-0,642944	-0,535650	-0,079461	0,205646	-5,941948	-47,645615	-0,642944
11:04:58,94	0,453988	3,392909	-0,127983	-0,235992	-0,907034	-0,648981	-0,915041	-0,082112	0,190948	0,564115	-99,547332	-0,698479	-0,082283	-1,936951	-0,714140	-55,732789	28,499113	11,965411	-0,915041	-0,082112	0,190948	-5,881673	-27,716602	-0,698479	-0,915041	-0,082112	0,190948	-5,881673	-27,716602	-0,698479
11:04:58,99	0,454007	3,392980	-0,128009	-0,236017	-0,957038	-0,649007	-1,130543	-0,082186	0,403135	0,734822	-104,437030	-0,721707	-0,100023	-1,972226	-0,686759	-57,308259	29,339822	11,959347	-1,091124	-0,084460	0,430516	-5,836716	-18,518741	-0,727771	-1,091124	-0,084460	0,430516	-5,836716	-18,518741	-0,727771
11:04:59,04	0,454007	3,392980	-0,128009	-0,236017	-0,957038	-0,649007	-1,093017	-0,080578	0,426216	0,541274	-104,228720	-0,741750	-0,102439	-1,968646	-0,691059	-57,297299	29,275450	11,945367	-1,093017	-0,080578	0,426216	-5,784101	-18,426900	-0,741750	-1,093017	-0,080578	0,426216	-5,784101	-18,426900	-0,741750
11:04:59,09	0,454007	3,392980	-0,128009	-0,236017	-0,957038	-0,649007	-1,093514	-0,085812	0,427034	0,857556	-104,265956	-0,716240	-0,097658	-1,970832	-0,690240	-57,285078	29,319361	11,970878	-1,093514	-0,085812	0,427034	-5,878651	-18,425090	-0,716240	-1,093514	-0,085812	0,427034	-5,878651	-18,425090	-0,716240
11:04:59,14	0,454007	3,392980	-0,128009	-0,236017	-0,957038	-0,649007	-1,093514	-0,085812	0,427034	0,857556	-104,265956	-0,716240	-0,102889	-1,970835	-0,691799	-57,245117	29,300884	11,950539	-1,093514	-0,085812	0,427034	-5,878651	-18,425090	-0,716240	-1,093514	-0,085812	0,427034	-5,878651	-18,425090	-0,716240
11:04:59,19	0,454007	3,392980	-0,128009	-0,236017	-0,957038	-0,649007	-1,090896	-0,081283	0,425475	0,626039	-104,085939	-0,736579	-0,097605	-1,969482	-0,690246	-57,232996	29,241375	11,938986	-1,090896	-0,081283	0,425475	-5,754659	-18,450639	-0,736579	-1,090896	-0,081283	0,425475	-5,754659	-18,450639	-0,736579
11:04:59,24	0,454007	3,392980	-0,128009	-0,236017	-0,957038	-0,649007	-1,092851	-0,082715	0,426239	0,626109	-104,191564	-0,728409	-0,100671	-1,969857	-0,691035	-57,285704	29,238423	11,958709	-1,092851	-0,082715	0,426239	-5,866991	-18,402727	-0,728409	-1,092851	-0,082715	0,426239	-5,866991	-18,402727	-0,728409
11:04:59,29	0,454007	3,392980	-0,128009	-0,236017	-0,957038	-0,649007	-1,092851	-0,082715	0,426239	0,626109	-104,191564	-0,728409	-0,098208	-1,973326	-0,691807	-57,267922	29,299328	11,931787	-1,092851	-0,082715	0,426239	-5,866991	-18,402727	-0,728409	-1,092851	-0,082715	0,426239	-5,866991	-18,402727	-0,728409
11:04:59,34	0,454007	3,392980	-0,128009	-0,236017	-0,957038	-0,649007	-1,091079	-0,086583	0,425468	0,888890	-104,114461	-0,755331	-0,098914	-1,970142	-0,692205	-57,287053	29,230468	11,949751	-1,091079	-0,086583	0,425468	-5,907860	-18,464745	-0,755331	-1,091079	-0,086583	0,425468	-5,907860	-18,464745	-0,755331
11:04:59,39	0,454007	3,392980	-0,128009	-0,236017	-0,957038	-0,649007	-1,089351	-0,084161	0,422375	0,706631	-103,960389	-0,747186	-0,101168	-1,973612	-0,694900	-57,240471	29,218419	11,939931	-1,089351	-0,084161	0,422375	-5,900034	-18,446303	-0,747186	-1,089351	-0,084161	0,422375	-5,900034	-18,446303	-0,747186
11:04:59,44	0,454007	3,392980	-0,128009	-0,236017	-0,957038	-0,649007	-1,089351	-0,084161	0,422375	0,706631	-103,960389	-0,747186	-0,101122	-1,973704	-0,691797	-57,229378	29,224963	11,923598	-1,089351	-0,084161	0,422375	-5,900034	-18,446303	-0,747186	-1,089351	-0,084161	0,422375	-5,900034	-18,446303	-0,747186
11:04:59,49	0,454007	3,392980	-0,128009	-0,236017	-0,957038	-0,649007	-1,089294	-0,084248	0,425477	0,722337	-103,951081	-0,763520	-0,098143	-1,967797	-0,691402	-57,202709	29,243886	11,944461	-1,089294	-0,084248	0,425477	-5,891111	-18,441483	-0,763520	-1,089294	-0,084248	0,425477	-5,891111	-18,441483	-0,763520
11:04:59,54	0,454007	3,392980	-0,128009	-0,236017	-0,957038	-0,649007	-1,095900	-0,083875	0,425872	0,732655	-104,280926	-0,742656	-0,097557	-1,973126	-0,692543	-57,198436	29,192862	11,942788	-1,095900	-0,083875	0,425872	-5,851499	-18,252805	-0,742656	-1,095900	-0,083875	0,425872	-5,851499	-18,252805	-0,742656
11:04:59,59	0,454007	3,392980	-0,128009	-0,236017	-0,957038	-0,649007	-1,091578	-0,087046	0,424731	0,855514	-104,026994	-0,744330	-0,104034	-1,967471	-0,691430	-57,200842	29,231324	11,918861	-1,091578	-0,087046	0,424731	-5,977592	-18,338114	-0,744330	-1,091578	-0,087046	0,424731	-5,977592	-18,338114	-0,744330
11:04:59,64	0,454007	3,392980	-0,128009	-0,236017	-0,957038	-0,649007	-1,093236	-0,078609	0,425844	0,448911	-104,134524	-0,768256	-0,100585	-1,966563	-0,693734	-57,225427	29,225183	11,969501	-1,093236	-0,078609	0,425844	-5,721913	-18,315492	-0,768256	-1,093236	-0,078609	0,425844	-5,721913	-18,315492	-0,768256
11:04:59,69	0,454007	3,392980	-0,128009	-0,236017	-0,957038	-0,649007	-1,092907	-0,083623	0,423989	0,721104	-104,086911	-0,694643	-0,099857	-1,970263	-0,693285	-57,168688	29,226018	11,992474	-1,092907	-0,083623	0,423989	-5,843293	-18,293715	-0,694643	-1,092907	-0,083623	0,423989	-5,843293	-18,293715	-0,694643
11:04:59,74	0,454007	3,392980	-0,128009	-0,236017	-0,957038	-0,649007	-1,094051	-0,085027	0,423194	0,787902	-104,128096	-0,728319	-0,098070	-1,969975	-0,694081	-57,155943	29,211509	11,958798	-1,094051	-0,085027	0,423194	-5,886685	-18,245112	-0,728319	-1,094051	-0,085027	0,423194	-5,886685	-18,245112	-0,728319
11:04:59,79	0,454007	3,392980	-0,128009	-0,236017	-0,957038	-0,649007	-1,094051	-0,085027	0,423194	0,787902	-104,128096	-0,728319	-0,097513	-1,968349	-0,692946	-57,171068	29,208772	11,934288	-1,094051	-0,085027	0,423194	-5,886685	-18,245112	-0,728319	-1,094051	-0,085027	0,423194	-5,886685	-18,245112	-0,728319
11:04:59,84	0,454007	3,392980	-0,128009	-0,236017	-0,957038	-0,649007	-1,095335	-0,084197	0,424334	0,686520	-104,178863	-0,745050	-0,098130	-1,972886	-0,695636	-57,174700	29,169469	11,953303	-1,095335	-0,084197	0,424334	-5,922942	-18,195045	-0,745050	-1,095335	-0,084197	0,424334	-5,922942	-18,195045	-0,745050
11:04:59,89	0,454007	3,392980	-0,128009	-0,236017	-0,957038	-0,649007	-1,096698	-0,082769	0,424357	0,646810	-104,253480	-0,710090	-0,098701	-1,966553	-0,692917	-57,157159	29,184831	11,977027	-1,096698	-0,082769	0,424357	-5,850578	-18,162667	-0,710090	-1,096698	-0,082769	0,424357	-5,850578	-18,162667	-0,710090
11:04:59,94	0,454007	3,392980	-0,128009	-0,236017	-0,957038	-0,649007	-1,096941	-0,084077	0,423557	0,748532	-104,261851	-0,757248	-0,097447	-1,966996	-0,693717	-57,136601	29,211896	11,929869	-1,096941	-0,084077	0,423557	-5,851515	-18,151954	-0,757248	-1,096941	-0,084077	0,423557	-5,851515	-18,151954	-0,757248
11:04:59,99	0,454007	3,392980	-0,128009	-0,236017	-0,957038	-0,649007	-1,096941	-0,084077	0,423557	0,748532	-104,261851	-0,757248	-0,096397	-1,970083	-0,692916	-57,178741	29,145266	11,966166	-1,096941	-0,084077	0,423557	-5,851515	-18,151954	-0,757248	-1,096941	-0,084077	0,423557	-5,851515	-18,151954	-0,757248
11:05:00,04	0,454007	3,392980	-0,128009	-0,236017	-0,957038	-0,649007	-1,094793	-0,086529	0,424358	0,797249	-104,153320	-0,720952	-0,100299	-1,967641	-0,689802	-57,099577	29,209041	11,945807	-1,094793	-0,086529	0,424358	-5,995259	-18,212062	-0,720952	-1,094793	-0,086529	0,424358	-5,995259	-18,212062	-0,720952
11:05:00,09	0,454007	3,392980	-0,128009	-0,236017	-0,957038	-0,649007	-1,094957	-0,081929	0,427472	0,652856	-104,125165	-0,741310	-0,101636	-1,966807	-0,691778	-57,169603	29,217509	11,952738	-1,094957	-0,081929	0,427472	-5,778543	-18,171053	-0,741310	-1,094957	-0,081929	0,427472	-5,778543	-18,171053	-0,741310
11:05:00,14	0,454007	3,392980	-0,128009	-0,236017	-0,957038	-0,649007	-1,095762	-0,083327	0,426659	0,645563	-104,179389	-0,761417	-0,098686	-1,967642	-0,690616	-57,150266	29,145950	11,925700	-1,095762	-0,083327	0,426659	-5,895570	-18,162065	-0,761417	-1,095762	-0,083327	0,426659	-5,895570	-18,162065	-0,761417
11:05:00,19	0,454007	3,392980	-0,128009	-0,236017	-0,957038	-0,649007	-1,095762	-0,083327	0,426659	0,645563	-104,179389	-0,761417	-0,095148	-1,969304	-0,696003	-57,135721	29,143090	11,972709	-1,095762	-0,083327	0,426659	-5,895570	-18,162065	-0,761417	-1,095762	-0,083327	0,426659	-5,895570	-18,162065	-0,761417
11:05:00,24	0,454007	3,392980	-0,128009	-0,236017	-0,957038	-0,649007	-1,096093	-0,087222	0,421271	0,852899	-104,182556	-0,714409	-0,103938	-1,970808	-0,695248	-57,119358	29,130872	11,940876	-1,096093	-0,087222	0,421271	-5,993992	-18,139278	-0,714409	-1,096093	-0,087222	0,421271	-5,993992	-18,139278	-0,714409
11:05:00,29	0,454007	3,392980	-0,128009	-0,236017	-0,957038	-0,649007	-1,090394	-0,080361	0,422027	0,493741	-103,865967	-0,746241	-0,102780	-1,969716	-0,692129	-57,148744	29,190544	11,975470	-1,090394	-0,080361	0,422027	-5,814581	-18,270001	-0,746241	-1,090394	-0,080361	0,422027	-5,814581	-18,270001	-0,746241
11:05:00,34	0,454007	3,392980	-0,128009	-0,236017	-0,957038	-0,649007	-1,091126	-0,085354	0,425163	0,747792	-103,923806	-0,718178	-0,099248	-1,972672	-0,692111	-57,139330	29,135928	11,968940	-1,091126	-0,085354	0,425163	-5,952516	-18,270452	-0,718178	-1,091126	-0,085354	0,425163	-5,952516	-18,270452	-0,718178
11:05:00,39	0,454007	3,392980	-0,128009	-0,236017	-0,957038	-0,649007	-1,089786	-0,086117	0,426677	0,767284	-103,856735	-0,773017	-0,099258	-1,974214	-0,690597	-57,151673	29,119756	11,914100	-1,089786	-0,086117	0,426677	-5,992909	-18,308563	-0,773017	-1,089786	-0,086117	0,426677	-5,992909	-18,308563	-0,773017
11:05:00,44	0,454007	3,392980	-0,128009	-0,236017	-0,957038	-0,649007	-1,096313	-0,081735	0,425525	0,581591	-104,166460	-0,737115	-0,099789	-1,966369	-0,691749	-57,104844	29,141422	11,950002	-1,096313	-0,081735	0,425525	-5,834605	-18,105854	-0,737115	-1,096313	-0,081735	0,425525	-5,834605	-18,105854	-0,737115
11:05:00,49	0,454007	3,392980	-0,128009	-0,236017	-0,957038	-0,649007	-1,096313	-0,081735	0,425525	0,581591	-104,166460	-0,737115	-0,093873	-1,970434	-0,694809	-57,078151	29,089218	11,964872	-1,096313	-0,081735	0,425525	-5,834605	-18,105854	-0,737115	-1,096313	-0,081735	0,425525	-5,834605	-18,105854	-0,737115
11:05:00,54	0,454007	3,392980	-0,128009	-0,236017	-0,957038	-0,649007	-1,097093	-0,083918	0,423992	0,684777	-104,236351	-0,696591	-0,097508	-1,966785	-0,693283	-57,135424	29,147132	11,990526	-1,097093	-0,083918	0,423992	-5,902806	-18,114525	-0,696591	-1,097093	-0,083918	0,423992	-5,902806	-18,114525	-0,696591
11:05:00,59	0,454007	3,392980	-0,128009	-0,236017	-0,957038	-0,649007	-1,097093	-0,083918	0,423992	0,684777	-104,236351	-0,696591	-0,102734	-1,975787	-0,695599	-57,102187	29,083704	11,948562	-1,097093	-0,083918	0,423992	-5,902806	-18,114525	-0,696591	-1,097093	-0,083918	0,423992	-5,902806	-18,114525	-0,696591
11:05:00,64	0,454007	3,392980	-0,128009	-0,236017	-0,957038	-0,649007	-1,086685	-0,083893	0,421675	0,645149	-103,634614	-0,738555	-0,099224	-1,964473	-0,694862	-57,107806	29,151575	11,957476	-1,086685	-0,083893	0,421675	-5,940447	-18,329852	-0,738555	-1,086685	-0,083893	0,421675	-5,940447	-18,329852	-0,738555
11:05:00,69	0,454007	3,392980	-0,128009	-0,236017	-0,957038	-0,649007	-1,098238	-0,081276	0,422412	0,565046	-104,274174	-0,729641	-0,098624	-1,973914	-0,694810	-57,105208	29,091107	11,968719	-1,098238	-0,081276	0,422412	-5,815135	-18,062497	-0,729641	-1,098238	-0,081276	0,422412	-5,815135	-18,062497	-0,729641
11:05:00,74	0,454007	3,392980	-0,128009	-0,236017	-0,957038	-0,649007	-1,090362	-0,086516	0,422464	0,786458	-103,832124	-0,718398	-0,100914	-1,969005	-0,695217	-57,077334	29,137036	11,960794	-1,090362	-0,086516	0,422464	-6,005062	-18,238735	-0,718398	-1,090362	-0,086516	0,422464	-6,005062	-18,238735	-0,718398
11:05:00,79	0,454007	3,392980	-0,128009	-0,236017	-0,957038	-0,649007	-1,093468	-0,082079	0,422057	0,609432	-103,992488	-0,726324	-0,099175	-1,968124	-0,694456	-57,084501	29,116088	11,945629	-1,093468	-0,082079	0,422057	-5,833761	-18,155236	-0,726324	-1,093468	-0,082079	0,422057	-5,833761	-18,155236	-0,726324
11:05:00,84	0,454007	3,392980	-0,128009	-0,236017	-0,957038	-0,649007	-1,095101	-0,083144	0,422819	0,643070	-104,073109	-0,741489	-0,100361	-1,968105	-0,694060	-57,090119	29,124650	11,960054	-1,095101	-0,083144	0,422819	-5,883701	-18,107708	-0,741489	-1,095101	-0,083144	0,422819	-5,883701	-18,107708	-0,741489
11:05:00,89	0,454007	3,392980	-0,128009	-0,236017	-0,957038	-0,649007	-1,094524	-0,082107	0,423214	0,593784	-104,052254	-0,727064	-0,096168	-1,972318	-0,697138	-57,058510	29,109528	11,951526	-1,094524	-0,082107	0,423214	-5,851630	-18,132144	-0,727064	-1,094524	-0,082107	0,423214	-5,851630	-18,132144	-0,727064
11:05:00,94	0,454007	3,392980	-0,128009	-0,236017	-0,957038	-0,649007	-1,093368	-0,081436	0,423237	0,567653	-103,987697	-0,703064	-0,101520	-1,968771	-0,694037	-57,081883	29,130007	11,984053	-1,093368	-0,081436	0,423237	-5,825093	-18,158319	-0,703064	-1,093368	-0,081436	0,423237	-5,825093	-18,158319	-0,703064
11:05:00,99	0,454007	3,392980	-0,128009	-0,236017	-0,957038	-0,649007	-1,093368	-0,081436	0,423237	0,567653	-103,987697	-0,703064	-0,098559	-1,965723	-0,697165	-57,056711	29,110001	11,956950	-1,093368	-0,081436	0,423237	-5,825093	-18,158319	-0,703064	-1,093368	-0,081436	0,423237	-5,825093	-18,158319	-0,703064
11:05:01,04	0,454007	3,392980	-0,128009	-0,236017	-0,957038	-0,649007	-1,092037	-0,087569	0,422815	0,825150	-103,917975	-0,762172	-0,096875	-1,972990	-0,694459	-57,112146	29,076585	11,924945	-1,092037	-0,087569	0,422815	-6,049003	-18,193092	-0,762172	-1,092037	-0,087569	0,422815	-6,049003	-18,193092	-0,762172
11:05:01,09	0,454007	3,392980	-0,128009	-0,236017	-0,957038	-0,649007	-1,092037	-0,087569	0,422815	0,825150	-103,917975	-0,762172	-0,103280	-1,972091	-0,692920	-57,090857	29,108843	11,909314	-1,092037	-0,087569	0,422815	-6,049003	-18,193092	-0,762172	-1,092037	-0,087569	0,422815	-6,049003	-18,193092	-0,762172
11:05:01,14	0,454007	3,392980	-0,128009	-0,236017	-0,957038	-0,649007	-1,089613	-0,081572	0,424355	0,551919	-103,789635	-0,777804	-0,095613	-1,970784	-0,694802	-57,068406	29,097167	11,969515	-1,089613	-0,081572	0,424355	-5,851518	-18,255013	-0,777804	-1,089613	-0,081572	0,424355	-5,851518	-18,255013	-0,777804
11:05:01,19	0,454007	3,392980	-0,128009	-0,236017	-0,957038	-0,649007	-1,094578	-0,087559	0,422472	0,864314	-104,022526	-0,717603	-0,100863	-1,971642	-0,695979	-57,061060	29,140393	11,955970	-1,094578	-0,087559	0,422472	-6,009038	-18,098162	-0,717603	-1,094578	-0,087559	0,422472	-6,009038	-18,098162	-0,717603
11:05:01,24	0,454007	3,392980	-0,128009	-0,236017	-0,957038	-0,649007	-1,091210	-0,083441	0,421295	0,691297	-103,862647	-0,731147	-0,099690	-1,966662	-0,692123	-57,049263	29,108946	11,934056	-1,091210	-0,083441	0,421295	-5,858809	-18,202663	-0,731147	-1,091210	-0,083441	0,421295	-5,858809	-18,202663	-0,731147
11:05:01,29	0,454007	3,392980	-0,128009	-0,236017	-0,957038	-0,649007	-1,096109	-0,081967	0,425151	0,593317	-104,091470	-0,753061	-0,095576	-1,966167	-0,695592	-57,035979	29,090370	11,960445	-1,096109	-0,081967	0,425151	-5,841084	-18,046892	-0,753061	-1,096109	-0,081967	0,425151	-5,841084	-18,046892	-0,753061
11:05:01,34	0,454007	3,392980	-0,128009	-0,236017	-0,957038	-0,649007	-1,098595	-0,085282	0,421683	0,756269	-104,199945	-0,726672	-0,096726	-1,972179	-0,695570	-57,040711	29,095994	11,959570	-1,098595	-0,085282	0,421683	-5,938386	-17,960223	-0,726672	-1,098595	-0,085282	0,421683	-5,938386	-17,960223	-0,726672
11:05:01,39	0,454007	3,392980	-0,128009	-0,236017	-0,957038	-0,649007	-1,095629	-0,088432	0,422502	0,917742	-104,013750	-0,713883	-0,094331	-1,970310	-0,694772	-57,009462	29,072379	11,973234	-1,095629	-0,088432	0,422502	-6,024181	-18,006864	-0,713883	-1,095629	-0,088432	0,422502	-6,024181	-18,006864	-0,713883
11:05:01,44	0,454007	3,392980	-0,128009	-0,236017	-0,957038	-0,649007	-1,095629	-0,088432	0,422502	0,917742	-104,013750	-0,713883	-0,098533	-1,973456	-0,694809	-57,057567	29,071561	11,943461	-1,095629	-0,088432	0,422502	-6,024181	-18,006864	-0,713883	-1,095629	-0,088432	0,422502	-6,024181	-18,006864	-0,713883
11:05:01,49	0,454007	3,392980	-0,128009	-0,236017	-0,957038	-0,649007	-1,090789	-0,083718	0,422488	0,671252	-103,783811	-0,719605	-0,100834	-1,972145	-0,694787	-57,028964	29,082081	11,967513	-1,090789	-0,083718	0,422488	-5,900601	-18,156864	-0,719605	-1,090789	-0,083718	0,422488	-5,900601	-18,156864	-0,719605
11:05:01,54	0,454007	3,392980	-0,128009	-0,236017	-0,957038	-0,649007	-1,090789	-0,083718	0,422488	0,671252	-103,783811	-0,719605	-0,095512	-1,969327	-0,696356	-57,022196	29,113209	11,951352	-1,090789	-0,083718	0,422488	-5,900601	-18,156864	-0,719605	-1,090789	-0,083718	0,422488	-5,900601	-18,156864	-0,719605
11:05:01,59	0,454007	3,392980	-0,128009	-0,236017	-0,957038	-0,649007	-1,095890	-0,086917	0,420919	0,867972	-104,058784	-0,735765	-0,096761	-1,966222	-0,694819	-57,041823	29,092436	11,959888	-1,095890	-0,086917	0,420919	-5,955050	-18,031380	-0,735765	-1,095890	-0,086917	0,420919	-5,955050	-18,031380	-0,735765
11:05:01,64	0,454007	3,392980	-0,128009	-0,236017	-0,957038	-0,649007	-1,097955	-0,084283	0,422456	0,703175	-104,172745	-0,727229	-0,096654	-1,972597	-0,695182	-56,996871	29,050554	11,928308	-1,097955	-0,084283	0,422456	-5,913039	-17,983285	-0,727229	-1,097955	-0,084283	0,422456	-5,913039	-17,983285	-0,727229
11:05:01,69	0,454007	3,392980	-0,128009	-0,236017	-0,957038	-0,649007	-1,095591	-0,084354	0,423249	0,718200	-104,034503	-0,728339	-0,097882	-1,968305	-0,694026	-57,022904	29,094605	11,958778	-1,095591	-0,084354	0,423249	-5,903580	-18,030637	-0,728339	-1,095591	-0,084354	0,423249	-5,903580	-18,030637	-0,728339
11:05:01,74	0,454007	3,392980	-0,128009	-0,236017	-0,957038	-0,649007	-1,095591	-0,084354	0,423249	0,718200	-104,034503	-0,728339	-0,096118	-1,967648	-0,696726	-57,020313	29,112558	11,985598	-1,095591	-0,084354	0,423249	-5,903580	-18,030637	-0,728339	-1,095591	-0,084354	0,423249	-5,903580	-18,030637	-0,728339
11:05:01,79	0,454007	3,392980	-0,128009	-0,236017	-0,957038	-0,649007	-1,097042	-0,085554	0,420549	0,797427	-104,116692	-0,701520	-0,098534	-1,968018	-0,694408	-57,044285	29,084297	11,983056	-1,097042	-0,085554	0,420549	-5,918529	-17,998916	-0,701520	-1,097042	-0,085554	0,420549	-5,918529	-17,998916	-0,701520
11:05:01,84	0,454007	3,392980	-0,128009	-0,236017	-0,957038	-0,649007	-1,095513	-0,083646	0,422866	0,661753	-104,043832	-0,704061	-0,103156	-1,973350	-0,696379	-57,028777	29,108804	11,915459	-1,095513	-0,083646	0,422866	-5,904429	-18,046056	-0,704061	-1,095513	-0,083646	0,422866	-5,904429	-18,046056	-0,704061
11:05:01,89	0,454007	3,392980	-0,128009	-0,236017	-0,957038	-0,649007	-1,088585	-0,082309	0,420895	0,621247	-103,682381	-0,771658	-0,096166	-1,968821	-0,693636	-57,036450	29,060787	11,962662	-1,088585	-0,082309	0,420895	-5,840040	-18,228480	-0,771658	-1,088585	-0,082309	0,420895	-5,840040	-18,228480	-0,771658
11:05:01,94	0,454007	3,392980	-0,128009	-0,236017	-0,957038	-0,649007	-1,096002	-0,086098	0,423639	0,772855	-104,050701	-0,724456	-0,101963	-1,975624	-0,698289	-57,005023	29,058205	11,929161	-1,096002	-0,086098	0,423639	-5,985871	-18,014566	-0,724456	-1,096002	-0,086098	0,423639	-5,985871	-18,014566	-0,724456
11:05:01,99	0,454007	3,392980	-0,128009	-0,236017	-0,957038	-0,649007	-1,087211	-0,084479	0,418985	0,702142	-103,565070	-0,757957	-0,102641	-1,970631	-0,695561	-57,033325	29,063989	11,986742	-1,087211	-0,084479	0,418985	-5,929488	-18,219016	-0,757957	-1,087211	-0,084479	0,418985	-5,929488	-18,219016	-0,757957
11:05:02,04	0,454007	3,392980	-0,128009	-0,236017	-0,957038	-0,649007	-1,091197	-0,081396	0,421714	0,532664	-103,799734	-0,700376	-0,103157	-1,971149	-0,694422	-57,007040	29,056860	11,932088	-1,091197	-0,081396	0,421714	-5,856921	-18,140794	-0,700376	-1,091197	-0,081396	0,421714	-5,856921	-18,140794	-0,700376
11:05:02,09	0,454007	3,392980	-0,128009	-0,236017	-0,957038	-0,649007	-1,090490	-0,081208	0,422852	0,529857	-103,736644	-0,755030	-0,096021	-1,971746	-0,694396	-56,970195	29,034899	11,927290	-1,090490	-0,081208	0,422852	-5,844969	-18,133201	-0,755030	-1,090490	-0,081208	0,422852	-5,844969	-18,133201	-0,755030
11:05:02,14	0,454007	3,392980	-0,128009	-0,236017	-0,957038	-0,649007	-1,093541	-0,087686	0,422878	0,866135	-103,852435	-0,759828	-0,097804	-1,968484	-0,693994	-56,978297	29,075160	11,972200	-1,093541	-0,087686	0,422878	-6,017241	-18,009446	-0,759828	-1,093541	-0,087686	0,422878	-6,017241	-18,009446	-0,759828
11:05:02,19	0,454007	3,392980	-0,128009	-0,236017	-0,957038	-0,649007	-1,095474	-0,084512	0,423280	0,731865	-103,980102	-0,714917	-0,096048	-1,973829	-0,696286	-56,968494	29,009115	11,985424	-1,095474	-0,084512	0,423280	-5,902296	-17,985367	-0,714917	-1,095474	-0,084512	0,423280	-5,902296	-17,985367	-0,714917
11:05:02,24	0,454007	3,392980	-0,128009	-0,236017	-0,957038	-0,649007	-1,093669	-0,088295	0,421742	0,906252	-103,858712	-0,724966	-0,097380	-1,970238	-0,696011	-57,054074	29,046549	11,910116	-1,093669	-0,088295	0,421742	-6,024942	-18,005681	-0,724966	-1,093669	-0,088295	0,421742	-6,024942	-18,005681	-0,724966
11:05:02,30	0,454007	3,392980	-0,128009	-0,236017	-0,957038	-0,649007	-1,093669	-0,088295	0,421742	0,906252	-103,858712	-0,724966	-0,100266	-1,969304	-0,694820	-57,027137	29,059771	11,938248	-1,093669	-0,088295	0,421742	-6,024942	-18,005681	-0,724966	-1,093669	-0,088295	0,421742	-6,024942	-18,005681	-0,724966
11:05:02,35	0,454007	3,392980	-0,128009	-0,236017	-0,957038	-0,649007	-1,093533	-0,082789	0,422455	0,604544	-103,913766	-0,748869	-0,096122	-1,970384	-0,692850	-57,015021	29,038166	11,951324	-1,093533	-0,082789	0,422455	-5,894395	-18,071409	-0,748869	-1,093533	-0,082789	0,422455	-5,894395	-18,071409	-0,748869
11:05:02,40	0,454007	3,392980	-0,128009	-0,236017	-0,957038	-0,649007	-1,094670	-0,086918	0,424424	0,806603	-103,951570	-0,735793	-0,099612	-1,962667	-0,695971	-56,956998	29,008069	11,952205	-1,094670	-0,086918	0,424424	-6,016468	-18,019996	-0,735793	-1,094670	-0,086918	0,424424	-6,016468	-18,019996	-0,735793
11:05:02,45	0,454007	3,392980	-0,128009	-0,236017	-0,957038	-0,649007	-1,099608	-0,080037	0,421304	0,451733	-104,143082	-0,734913	0,028826	-1,755013	-0,551309	-42,492357	20,732974	11,832915	-1,099608	-0,080037	0,421304	-5,831172	-17,823824	-0,734913	-1,099608	-0,080037	0,421304	-5,831172	-17,823824	-0,734913
11:05:02,50	0,454007	3,392980	-0,128009	-0,236017	-0,957038	-0,649007	-1,027395	-0,077710	0,572991	0,350739	-90,984176	-0,761837	-0,137734	-2,024042	-0,544284	-48,803062	24,323488	11,925280	-1,027395	-0,077710	0,572991	-5,749507	-10,333678	-0,761837	-1,027395	-0,077710	0,572991	-5,749507	-10,333678	-0,761837
11:05:02,55	0,454007	3,392980	-0,128009	-0,236017	-0,957038	-0,649007	-1,027395	-0,077710	0,572991	0,350739	-90,984176	-0,761837	-0,256154	-2,233171	-0,761036	-55,160063	27,909597	11,948477	-1,027395	-0,077710	0,572991	-5,749507	-10,333678	-0,761837	-1,027395	-0,077710	0,572991	-5,749507	-10,333678	-0,761837
11:05:02,60	0,453939	3,392937	-0,127984	-0,236002	-0,907051	-0,649010	-0,787074	-0,079720	0,356239	0,382396	-85,785882	-0,738641	-0,235330	-2,194868	-0,799086	-53,104692	26,752803	11,956647	-0,787074	-0,079720	0,356239	-5,875599	-24,000550	-0,738641	-0,787074	-0,079720	0,356239	-5,875599	-24,000550	-0,738641
11:05:02,65	0,453939	3,392937	-0,127984	-0,236002	-0,907051	-0,649010	-0,830657	-0,078602	0,318189	0,350166	-85,693786	-0,730471	-0,235308	-2,196959	-0,796370	-53,108383	26,756213	11,940299	-0,828857	-0,079667	0,320905	-5,847215	-20,539799	-0,746818	-0,828857	-0,079667	0,320905	-5,847215	-20,539799	-0,746818
11:05:02,70	0,453939	3,392937	-0,127984	-0,236002	-0,907051	-0,649010	-0,828857	-0,079667	0,320905	0,406621	-85,605106	-0,746818	-0,235803	-2,200783	-0,797881	-53,063434	26,736322	11,949157	-0,828857	-0,079667	0,320905	-5,847215	-20,539799	-0,746818	-0,828857	-0,079667	0,320905	-5,847215	-20,539799	-0,746818
11:05:02,75	0,453939	3,392937	-0,127984	-0,236002	-0,907051	-0,649010	-0,825298	-0,081150	0,319394	0,489007	-85,371170	-0,737960	-0,237517	-2,194481	-0,797885	-53,023367	26,743891	11,959319	-0,825298	-0,081150	0,319394	-5,881276	-20,585238	-0,737960	-0,825298	-0,081150	0,319394	-5,881276	-20,585238	-0,737960
11:05:02,80	0,453939	3,392937	-0,127984	-0,236002	-0,907051	-0,649010	-0,824893	-0,083424	0,316339	0,608183	-85,339259	-0,682969	-0,234037	-2,202271	-0,800935	-53,053595	26,731727	12,004149	-0,824893	-0,083424	0,316339	-5,940592	-20,585169	-0,682969	-0,824893	-0,083424	0,316339	-5,940592	-20,585169	-0,682969
11:05:02,85	0,453939	3,392937	-0,127984	-0,236002	-0,907051	-0,649010	-0,828454	-0,079287	0,319389	0,416864	-85,569891	-0,711771	-0,235839	-2,197118	-0,797885	-53,081053	26,775084	11,975346	-0,828454	-0,079287	0,319389	-5,807136	-20,536259	-0,711771	-0,828454	-0,079287	0,319389	-5,807136	-20,536259	-0,711771
11:05:02,90	0,453939	3,392937	-0,127984	-0,236002	-0,907051	-0,649010	-0,828454	-0,079287	0,319389	0,416864	-85,569891	-0,711771	-0,236253	-2,194009	-0,800586	-52,964454	26,706036	11,949743	-0,828454	-0,079287	0,319389	-5,807136	-20,536259	-0,711771	-0,828454	-0,079287	0,319389	-5,807136	-20,536259	-0,711771
11:05:02,95	0,453939	3,392937	-0,127984	-0,236002	-0,907051	-0,649010	-0,830939	-0,077374	0,316689	0,315912	-85,563632	-0,737374	-0,040872	-1,873179	-0,639554	-33,409083	15,408502	11,864449	-0,830939	-0,077374	0,316689	-5,757949	-20,334894	-0,737374	-0,830939	-0,077374	0,316689	-5,757949	-20,334894	-0,737374
11:05:03,00	0,453939	3,392937	-0,127984	-0,236002	-0,907051	-0,649010	-1,206477	-0,086164	0,477720	0,766703	-82,507395	-0,822668	-0,239663	-2,199355	-0,640862	-42,152850	20,264915	11,926180	-1,206477	-0,086164	0,477720	-5,997132	12,201069	-0,822668	-1,206477	-0,086164	0,477720	-5,997132	12,201069	-0,822668
11:05:03,05	0,453939	3,392937	-0,127984	-0,236002	-0,907051	-0,649010	-0,824605	-0,077093	0,476413	0,128951	-72,650542	-0,760937	-0,342441	-2,398075	-0,848931	-48,233987	23,541932	11,984056	-0,824605	-0,077093	0,476413	-5,922883	-7,919087	-0,760937	-0,824605	-0,077093	0,476413	-5,922883	-7,919087	-0,760937
11:05:03,10	0,453924	3,392978	-0,127979	-0,236015	-0,856998	-0,649013	-0,601119	-0,087445	0,268343	0,464630	-67,934218	-0,703062	-0,325279	-2,365889	-0,877687	-46,314370	22,508680	12,000074	-0,601119	-0,087445	0,268343	-6,399784	-20,746379	-0,703062	-0,601119	-0,087445	0,268343	-6,399784	-20,746379	-0,703062
11:05:03,15	0,453924	3,392978	-0,127979	-0,236015	-0,856998	-0,649013	-0,638909	-0,088912	0,236152	0,616527	-67,675458	-0,636888	-0,322275	-2,366082	-0,881122	-46,270276	22,495452	12,050229	-0,638909	-0,088912	0,236152	-6,363098	-17,521068	-0,636888	-0,638909	-0,088912	0,236152	-6,363098	-17,521068	-0,636888
11:05:03,20	0,453924	3,392978	-0,127979	-0,236015	-0,856998	-0,649013	-0,638909	-0,088912	0,236152	0,616527	-67,675458	-0,636888	-0,329403	-2,364033	-0,881193	-46,311799	22,536713	12,007486	-0,638909	-0,088912	0,236152	-6,363098	-17,521068	-0,636888	-0,638909	-0,088912	0,236152	-6,363098	-17,521068	-0,636888
11:05:03,25	0,453924	3,392978	-0,127979	-0,236015	-0,856998	-0,649013	-0,632239	-0,080542	0,240742	0,207875	-67,377830	-0,707750	-0,327505	-2,365328	-0,878461	-46,255021	22,512642	11,975534	-0,632239	-0,080542	0,240742	-6,114686	-17,747093	-0,707750	-0,632239	-0,080542	0,240742	-6,114686	-17,747093	-0,707750
11:05:03,30	0,453924	3,392978	-0,127979	-0,236015	-0,856998	-0,649013	-0,634955	-0,083084	0,239976	0,312046	-67,464319	-0,713351	-0,329300	-2,366592	-0,877299	-46,266191	22,491484	11,973766	-0,634955	-0,083084	0,239976	-6,210036	-17,620333	-0,713351	-0,634955	-0,083084	0,239976	-6,210036	-17,620333	-0,713351
11:05:03,35	0,453924	3,392978	-0,127979	-0,236015	-0,856998	-0,649013	-0,638930	-0,086881	0,238452	0,531306	-67,695829	-0,666565	-0,324024	-2,365048	-0,878822	-46,276779	22,522794	12,020552	-0,638930	-0,086881	0,238452	-6,288831	-17,539828	-0,666565	-0,638930	-0,086881	0,238452	-6,288831	-17,539828	-0,666565
11:05:03,40	0,453924	3,392978	-0,127979	-0,236015	-0,856998	-0,649013	-0,639745	-0,084251	0,236871	0,344093	-67,737411	-0,671632	-0,325894	-2,363027	-0,880404	-46,301307	22,478675	12,015485	-0,639745	-0,084251	0,236871	-6,269619	-17,517403	-0,671632	-0,639745	-0,084251	0,236871	-6,269619	-17,517403	-0,671632
11:05:03,45	0,453924	3,392978	-0,127979	-0,236015	-0,856998	-0,649013	-0,633554	-0,089987	0,239239	0,667943	-67,414686	-0,683102	-0,324022	-2,371257	-0,878035	-46,287862	22,500441	12,004015	-0,633554	-0,089987	0,239239	-6,396053	-17,680720	-0,683102	-0,633554	-0,089987	0,239239	-6,396053	-17,680720	-0,683102
11:05:03,50	0,453924	3,392978	-0,127979	-0,236015	-0,856998	-0,649013	-0,639219	-0,086794	0,240016	0,516585	-67,657188	-0,678719	-0,323955	-2,364755	-0,877259	-46,235421	22,487108	12,008398	-0,639219	-0,086794	0,240016	-6,296768	-17,478514	-0,678719	-0,639219	-0,086794	0,240016	-6,296768	-17,478514	-0,678719
11:05:03,55	0,453924	3,392978	-0,127979	-0,236015	-0,856998	-0,649013	-0,639219	-0,086794	0,240016	0,516585	-67,657188	-0,678719	-0,326351	-2,367665	-0,878415	-46,248526	22,458910	12,017177	-0,639219	-0,086794	0,240016	-6,296768	-17,478514	-0,678719	-0,639219	-0,086794	0,240016	-6,296768	-17,478514	-0,678719
11:05:03,60	0,453924	3,392978	-0,127979	-0,236015	-0,856998	-0,649013	-0,635500	-0,086174	0,238860	0,453367	-67,461079	-0,669940	-0,325203	-2,367092	-0,879994	-46,280377	22,518410	12,006119	-0,635500	-0,086174	0,238860	-6,311307	-17,574302	-0,669940	-0,635500	-0,086174	0,238860	-6,311307	-17,574302	-0,669940
11:05:03,65	0,453924	3,392978	-0,127979	-0,236015	-0,856998	-0,649013	-0,636570	-0,086882	0,237281	0,525780	-67,574050	-0,680998	-0,327615	-2,369577	-0,879583	-46,291361	22,464313	12,032535	-0,636570	-0,086882	0,237281	-6,294463	-17,603283	-0,680998	-0,636570	-0,086882	0,237281	-6,294463	-17,603283	-0,680998
11:05:03,70	0,453924	3,392978	-0,127979	-0,236015	-0,856998	-0,649013	-0,634666	-0,090019	0,239637	0,663853	-67,464210	-0,668905	-0,323438	-2,370310	-0,877637	-46,283534	22,491292	12,018212	-0,634666	-0,090019	0,239637	-6,402663	-17,642917	-0,668905	-0,634666	-0,090019	0,239637	-6,402663	-17,642917	-0,668905
11:05:03,75	0,453924	3,392978	-0,127979	-0,236015	-0,856998	-0,649013	-0,634666	-0,090019	0,239637	0,663853	-67,464210	-0,668905	-0,325867	-2,367278	-0,877689	-46,303348	22,462721	11,983646	-0,634666	-0,090019	0,239637	-6,402663	-17,642917	-0,668905	-0,634666	-0,090019	0,239637	-6,402663	-17,642917	-0,668905
11:05:03,80	0,453924	3,392978	-0,127979	-0,236015	-0,856998	-0,649013	-0,636077	-0,086400	0,239585	0,441017	-67,540453	-0,703471	-0,323385	-2,368898	-0,879188	-46,254527	22,497638	12,014434	-0,635916	-0,089360	0,238087	-6,365183	-17,587859	-0,672683	-0,635916	-0,089360	0,238087	-6,365183	-17,587859	-0,672683
11:05:03,85	0,453924	3,392978	-0,127979	-0,236015	-0,856998	-0,649013	-0,633207	-0,088177	0,242337	0,559876	-67,371846	-0,700668	-0,325763	-2,370652	-0,874937	-46,273330	22,475950	11,986450	-0,633207	-0,088177	0,242337	-6,362030	-17,665066	-0,700668	-0,633207	-0,088177	0,242337	-6,362030	-17,665066	-0,700668
11:05:03,90	0,453924	3,392978	-0,127979	-0,236015	-0,856998	-0,649013	-0,633207	-0,088177	0,242337	0,559876	-67,371846	-0,700668	-0,327640	-2,365056	-0,876515	-46,298818	22,460859	12,007075	-0,633207	-0,088177	0,242337	-6,362030	-17,665066	-0,700668	-0,633207	-0,088177	0,242337	-6,362030	-17,665066	-0,700668
11:05:03,95	0,453924	3,392978	-0,127979	-0,236015	-0,856998	-0,649013	-0,637104	-0,084565	0,236870	0,415777	-67,592657	-0,705024	-0,326943	-2,365471	-0,880404	-46,267220	22,522945	11,982093	-0,637104	-0,084565	0,236870	-6,222545	-17,580023	-0,705024	-0,637104	-0,084565	0,236870	-6,222545	-17,580023	-0,705024
11:05:04,00	0,453924	3,392978	-0,127979	-0,236015	-0,856998	-0,649013	-0,637104	-0,084565	0,236870	0,415777	-67,592657	-0,705024	-0,328170	-2,365903	-0,879656	-46,280060	22,476337	11,950930	-0,637104	-0,084565	0,236870	-6,222545	-17,580023	-0,705024	-0,637104	-0,084565	0,236870	-6,222545	-17,580023	-0,705024
11:05:04,05	0,453924	3,392978	-0,127979	-0,236015	-0,856998	-0,649013	-0,636116	-0,083718	0,237618	0,324960	-67,529124	-0,736188	-0,324611	-2,366193	-0,881145	-46,264935	22,496245	12,020722	-0,636116	-0,083718	0,237618	-6,246887	-17,594006	-0,736188	-0,636116	-0,083718	0,237618	-6,246887	-17,594006	-0,736188
11:05:04,10	0,453924	3,392978	-0,127979	-0,236015	-0,856998	-0,649013	-0,633130	-0,085474	0,238053	0,408731	-67,354992	-0,703685	-0,328143	-2,369367	-0,879222	-46,267503	22,460376	11,983432	-0,633130	-0,085474	0,238053	-6,300967	-17,654283	-0,703685	-0,633130	-0,085474	0,238053	-6,300967	-17,654283	-0,703685
11:05:04,15	0,453924	3,392978	-0,127979	-0,236015	-0,856998	-0,649013	-0,632042	-0,085493	0,238442	0,432440	-67,290385	-0,718377	-0,328670	-2,370319	-0,878832	-46,249171	22,476022	11,968740	-0,632042	-0,085493	0,238442	-6,278756	-17,675051	-0,718377	-0,632042	-0,085493	0,238442	-6,278756	-17,675051	-0,718377
11:05:04,20	0,453924	3,392978	-0,127979	-0,236015	-0,856998	-0,649013	-0,639278	-0,088751	0,239224	0,603641	-67,676356	-0,692544	-0,322231	-2,365681	-0,878050	-46,256690	22,482443	11,994574	-0,639278	-0,088751	0,239224	-6,363285	-17,493030	-0,692544	-0,639278	-0,088751	0,239224	-6,363285	-17,493030	-0,692544
11:05:04,25	0,453924	3,392978	-0,127979	-0,236015	-0,856998	-0,649013	-0,639278	-0,088751	0,239224	0,603641	-67,676356	-0,692544	-0,329247	-2,366619	-0,877663	-46,238018	22,488244	11,988135	-0,639278	-0,088751	0,239224	-6,363285	-17,493030	-0,692544	-0,639278	-0,088751	0,239224	-6,363285	-17,493030	-0,692544
11:05:04,30	0,453924	3,392978	-0,127979	-0,236015	-0,856998	-0,649013	-0,634295	-0,088248	0,236898	0,546413	-67,381009	-0,713223	-0,325158	-2,369746	-0,880377	-46,240888	22,437401	11,973895	-0,634295	-0,088248	0,236898	-6,381080	-17,588886	-0,713223	-0,634295	-0,088248	0,236898	-6,381080	-17,588886	-0,713223
11:05:04,35	0,453924	3,392978	-0,127979	-0,236015	-0,856998	-0,649013	-0,633754	-0,085880	0,238864	0,450913	-67,358640	-0,680029	-0,327480	-2,369030	-0,878411	-46,232032	22,464247	12,007088	-0,633754	-0,085880	0,238864	-6,290630	-17,608972	-0,680029	-0,633754	-0,085880	0,238864	-6,290630	-17,608972	-0,680029
11:05:04,41	0,453924	3,392978	-0,127979	-0,236015	-0,856998	-0,649013	-0,640575	-0,088729	0,239228	0,625231	-67,737996	-0,691901	-0,325822	-2,367291	-0,877668	-46,280775	22,462736	11,997943	-0,640575	-0,088729	0,239228	-6,340025	-17,452837	-0,691901	-0,640575	-0,088729	0,239228	-6,340025	-17,452837	-0,691901
11:05:04,46	0,453924	3,392978	-0,127979	-0,236015	-0,856998	-0,649013	-0,640575	-0,088729	0,239228	0,625231	-67,737996	-0,691901	-0,327559	-2,360746	-0,876929	-46,268026	22,505952	11,980037	-0,640575	-0,088729	0,239228	-6,340025	-17,452837	-0,691901	-0,640575	-0,088729	0,239228	-6,340025	-17,452837	-0,691901
11:05:04,51	0,453924	3,392978	-0,127979	-0,236015	-0,856998	-0,649013	-0,640889	-0,081669	0,240345	0,250067	-67,781676	-0,707080	-0,324020	-2,359046	-0,882986	-45,884933	22,245811	11,962626	-0,640889	-0,081669	0,240345	-6,160920	-17,471923	-0,707080	-0,640889	-0,081669	0,240345	-6,160920	-17,471923	-0,707080
11:05:04,56	0,453924	3,392978	-0,127979	-0,236015	-0,856998	-0,649013	-0,644130	-0,083884	0,234288	0,331519	-67,488394	-0,724491	-0,136795	-2,035296	-0,724307	-26,328344	11,101796	11,882692	-0,644130	-0,083884	0,234288	-6,253367	-16,924186	-0,724491	-0,644130	-0,083884	0,234288	-6,253367	-16,924186	-0,724491
11:05:04,61	0,453924	3,392978	-0,127979	-0,236015	-0,856998	-0,649013	-1,018118	-0,084150	0,392968	0,472636	-64,427267	-0,804425	-0,316072	-2,337610	-0,714555	-33,643724	15,237748	11,916538	-1,018118	-0,084150	0,392968	-6,133110	15,495000	-0,804425	-1,018118	-0,084150	0,392968	-6,133110	15,495000	-0,804425
11:05:04,66	0,453924	3,392978	-0,127979	-0,236015	-0,856998	-0,649013	-0,666668	-0,080049	0,402719	0,183546	-54,555163	-0,770579	-0,402528	-2,489995	-0,932716	-37,689533	17,612973	12,013120	-0,666668	-0,080049	0,402719	-6,100293	-2,221694	-0,770579	-0,666668	-0,080049	0,402719	-6,100293	-2,221694	-0,770579
11:05:04,71	0,453980	3,392945	-0,127979	-0,236019	-0,806989	-0,649017	-0,491471	-0,081368	0,184559	0,286235	-50,136276	-0,673997	-0,392991	-2,467080	-0,953915	-36,158403	16,803517	11,940950	-0,491471	-0,081368	0,184559	-6,101147	-11,555813	-0,673997	-0,491471	-0,081368	0,184559	-6,101147	-11,555813	-0,673997
11:05:04,76	0,453980	3,392945	-0,127979	-0,236019	-0,806989	-0,649017	-0,516084	-0,078170	0,163360	0,184519	-49,685434	-0,746167	-0,387757	-2,465282	-0,951205	-36,189949	16,802437	11,945608	-0,516084	-0,078170	0,163360	-5,951856	-9,172841	-0,746167	-0,516084	-0,078170	0,163360	-5,951856	-9,172841	-0,746167
11:05:04,81	0,453980	3,392945	-0,127979	-0,236019	-0,806989	-0,649017	-0,520258	-0,081804	0,166069	0,356736	-49,929249	-0,741510	-0,390136	-2,466917	-0,949238	-36,197187	16,780772	11,977053	-0,520258	-0,081804	0,166069	-6,064844	-9,089015	-0,741510	-0,520258	-0,081804	0,166069	-6,064844	-9,089015	-0,741510
11:05:04,86	0,453980	3,392945	-0,127979	-0,236019	-0,806989	-0,649017	-0,517652	-0,080561	0,168037	0,269728	-49,789200	-0,710064	-0,386511	-2,468942	-0,954663	-36,167387	16,826472	11,962458	-0,517652	-0,080561	0,168037	-6,054290	-9,153496	-0,710064	-0,517652	-0,080561	0,168037	-6,054290	-9,153496	-0,710064
11:05:04,91	0,453980	3,392945	-0,127979	-0,236019	-0,806989	-0,649017	-0,517712	-0,084713	0,162611	0,540124	-49,789334	-0,724660	-0,392496	-2,467621	-0,951996	-36,200281	16,778256	11,929719	-0,517712	-0,084713	0,162611	-6,109848	-9,148963	-0,724660	-0,517712	-0,084713	0,162611	-6,109848	-9,148963	-0,724660
11:05:04,96	0,453980	3,392945	-0,127979	-0,236019	-0,806989	-0,649017	-0,515863	-0,078869	0,165278	0,178017	-49,697585	-0,757398	-0,393686	-2,468525	-0,952789	-36,227399	16,835459	11,922283	-0,515863	-0,078869	0,165278	-6,013179	-9,202331	-0,757398	-0,515863	-0,078869	0,165278	-6,013179	-9,202331	-0,757398
11:05:05,01	0,453980	3,392945	-0,127979	-0,236019	-0,806989	-0,649017	-0,514485	-0,078291	0,164485	0,183945	-49,678032	-0,764835	-0,389899	-2,472031	-0,944538	-36,106644	16,761626	11,938016	-0,514485	-0,078291	0,164485	-5,961883	-9,290925	-0,764835	-0,514485	-0,078291	0,164485	-5,961883	-9,290925	-0,764835
11:05:05,06	0,453980	3,392945	-0,127979	-0,236019	-0,806989	-0,649017	-0,513342	-0,083324	0,172736	0,442089	-49,477102	-0,749102	-0,208637	-2,174952	-0,787392	-17,551483	5,822830	11,841823	-0,513342	-0,083324	0,172736	-6,098817	-9,179722	-0,749102	-0,513342	-0,083324	0,172736	-6,098817	-9,179722	-0,749102
11:05:05,11	0,453980	3,392945	-0,127979	-0,236019	-0,806989	-0,649017	-0,861251	-0,091761	0,329883	0,685138	-46,029721	-0,845295	-0,413707	-2,515468	-0,795286	-27,294987	11,389079	11,961588	-0,861251	-0,091761	0,329883	-6,518095	21,578489	-0,845295	-0,861251	-0,091761	0,329883	-6,518095	21,578489	-0,845295
11:05:05,16	0,453980	3,392945	-0,127979	-0,236019	-0,806989	-0,649017	-0,463821	-0,084423	0,321989	0,252347	-36,584592	-0,725530	-0,508369	-2,685277	-1,010364	-32,317355	14,086669	12,019358	-0,463821	-0,084423	0,321989	-6,374892	-0,174655	-0,725530	-0,463821	-0,084423	0,321989	-6,374892	-0,174655	-0,725530
11:05:05,21	0,453981	3,392973	-0,127990	-0,236011	-0,756969	-0,648978	-0,296012	-0,085065	0,082277	0,187853	-31,807772	-0,664842	-0,494065	-2,658972	-1,031865	-30,760356	13,340371	12,057049	-0,296012	-0,085065	0,082277	-6,489713	-8,570805	-0,664842	-0,296012	-0,085065	0,082277	-6,489713	-8,570805	-0,664842
11:05:05,26	0,453981	3,392973	-0,127990	-0,236011	-0,756969	-0,648978	-0,297358	-0,082853	0,080310	0,082184	-31,917260	-0,662328	-0,498298	-2,658844	-1,036965	-30,793591	13,306789	12,024790	-0,297358	-0,082853	0,080310	-6,421801	-8,574652	-0,662328	-0,297358	-0,082853	0,080310	-6,421801	-8,574652	-0,662328
11:05:05,31	0,453981	3,392973	-0,127990	-0,236011	-0,756969	-0,648978	-0,297549	-0,082792	0,084162	0,057357	-31,893302	-0,719265	-0,498256	-2,658649	-1,033113	-30,775086	13,271107	11,967852	-0,297549	-0,082792	0,084162	-6,441832	-8,535736	-0,719265	-0,297549	-0,082792	0,084162	-6,441832	-8,535736	-0,719265
11:05:05,36	0,453981	3,392973	-0,127990	-0,236011	-0,756969	-0,648978	-0,297549	-0,082792	0,084162	0,057357	-31,893302	-0,719265	-0,492873	-2,659009	-1,034622	-30,749080	13,321945	12,000080	-0,297549	-0,082792	0,084162	-6,441832	-8,535736	-0,719265	-0,297549	-0,082792	0,084162	-6,441832	-8,535736	-0,719265
11:05:05,41	0,453981	3,392973	-0,127990	-0,236011	-0,756969	-0,648978	-0,299776	-0,084303	0,083420	0,191018	-32,015743	-0,682895	-0,495834	-2,657475	-1,033855	-30,753284	13,322124	12,004222	-0,299776	-0,084303	0,083420	-6,426794	-8,483343	-0,682895	-0,299776	-0,084303	0,083420	-6,426794	-8,483343	-0,682895
11:05:05,46	0,453981	3,392973	-0,127990	-0,236011	-0,756969	-0,648978	-0,296630	-0,087402	0,088094	0,310165	-31,876228	-0,671995	-0,494723	-2,661749	-1,029181	-30,795141	13,297784	12,015122	-0,296630	-0,087402	0,088094	-6,550927	-8,590793	-0,671995	-0,296630	-0,087402	0,088094	-6,550927	-8,590793	-0,671995
11:05:05,51	0,453981	3,392973	-0,127990	-0,236011	-0,756969	-0,648978	-0,297691	-0,086739	0,082247	0,244582	-31,906886	-0,688954	-0,494767	-2,660499	-1,035027	-30,789452	13,258608	11,998164	-0,297691	-0,086739	0,082247	-6,564429	-8,538161	-0,688954	-0,297691	-0,086739	0,082247	-6,564429	-8,538161	-0,688954
11:05:05,56	0,453981	3,392973	-0,127990	-0,236011	-0,756969	-0,648978	-0,297691	-0,086739	0,082247	0,244582	-31,906886	-0,688954	-0,496517	-2,659240	-1,034224	-30,789678	13,302231	12,042566	-0,297691	-0,086739	0,082247	-6,564429	-8,538161	-0,688954	-0,297691	-0,086739	0,082247	-6,564429	-8,538161	-0,688954
11:05:05,61	0,453981	3,392973	-0,127990	-0,236011	-0,756969	-0,648978	-0,297662	-0,088229	0,084970	0,399948	-31,941780	-0,697528	-0,493490	-2,661269	-1,032304	-30,782016	13,344232	11,989589	-0,297662	-0,088229	0,084970	-6,526050	-8,575286	-0,697528	-0,297662	-0,088229	0,084970	-6,526050	-8,575286	-0,697528
11:05:05,66	0,453981	3,392973	-0,127990	-0,236011	-0,756969	-0,648978	-0,297953	-0,089333	0,085763	0,407254	-31,948967	-0,670124	-0,492389	-2,661569	-1,031511	-30,800198	13,296879	12,016994	-0,297953	-0,089333	0,085763	-6,605406	-8,559652	-0,670124	-0,297953	-0,089333	0,085763	-6,605406	-8,559652	-0,670124
11:05:05,71	0,453981	3,392973	-0,127990	-0,236011	-0,756969	-0,648978	-0,299359	-0,084478	0,083018	0,143085	-31,969586	-0,699161	-0,495891	-2,657924	-1,034257	-30,760593	13,260495	11,987956	-0,299359	-0,084478	0,083018	-6,488455	-8,469903	-0,699161	-0,299359	-0,084478	0,083018	-6,488455	-8,469903	-0,699161
11:05:05,76	0,453981	3,392973	-0,127990	-0,236011	-0,756969	-0,648978	-0,303190	-0,089718	0,088105	0,431180	-32,207254	-0,646430	-0,489437	-2,657226	-1,029170	-30,786103	13,293251	12,040688	-0,303190	-0,089718	0,088105	-6,611703	-8,406858	-0,646430	-0,303190	-0,089718	0,088105	-6,611703	-8,406858	-0,646430
11:05:05,81	0,453981	3,392973	-0,127990	-0,236011	-0,756969	-0,648978	-0,297860	-0,086597	0,080707	0,243099	-31,937915	-0,658233	-0,494805	-2,660281	-1,036567	-30,805746	13,274827	12,028884	-0,297860	-0,086597	0,080707	-6,554767	-8,555892	-0,658233	-0,297860	-0,086597	0,080707	-6,554767	-8,555892	-0,658233
11:05:05,86	0,453981	3,392973	-0,127990	-0,236011	-0,756969	-0,648978	-0,296612	-0,084570	0,084166	0,141132	-31,907802	-0,688886	-0,497184	-2,660348	-1,033108	-30,834148	13,295183	11,998232	-0,296612	-0,084570	0,084166	-6,497629	-8,623735	-0,688886	-0,296612	-0,084570	0,084166	-6,497629	-8,623735	-0,688886
11:05:05,91	0,453981	3,392973	-0,127990	-0,236011	-0,756969	-0,648978	-0,294735	-0,085614	0,083404	0,168176	-31,805698	-0,674938	-0,494195	-2,658197	-1,035020	-30,813562	13,333743	12,035170	-0,294735	-0,085614	0,083404	-6,552505	-8,668995	-0,674938	-0,294735	-0,085614	0,083404	-6,552505	-8,668995	-0,674938
11:05:05,96	0,453981	3,392973	-0,127990	-0,236011	-0,756969	-0,648978	-0,298539	-0,085555	0,086465	0,221801	-32,018804	-0,732468	-0,495368	-2,659172	-1,030809	-30,828771	13,326098	11,954650	-0,298539	-0,085555	0,086465	-6,494264	-8,583472	-0,732468	-0,298539	-0,085555	0,086465	-6,494264	-8,583472	-0,732468
11:05:06,01	0,453981	3,392973	-0,127990	-0,236011	-0,756969	-0,648978	-0,298539	-0,085555	0,086465	0,221801	-32,018804	-0,732468	-0,492934	-2,662556	-1,035016	-30,776383	13,289697	11,989340	-0,298539	-0,085555	0,086465	-6,494264	-8,583472	-0,732468	-0,298539	-0,085555	0,086465	-6,494264	-8,583472	-0,732468
11:05:06,06	0,453981	3,392973	-0,127990	-0,236011	-0,756969	-0,648978	-0,292523	-0,085660	0,081890	0,204659	-31,655287	-0,660064	-0,496551	-2,658548	-1,030762	-30,820387	13,321716	12,017270	-0,292523	-0,085660	0,081890	-6,519619	-8,692238	-0,660064	-0,292523	-0,085660	0,081890	-6,519619	-8,692238	-0,660064
11:05:06,11	0,453981	3,392973	-0,127990	-0,236011	-0,756969	-0,648978	-0,301003	-0,089003	0,086159	0,419870	-32,090503	-0,664641	-0,491150	-2,658763	-1,031116	-30,770537	13,314146	12,022477	-0,301003	-0,089003	0,086159	-6,566872	-8,461779	-0,664641	-0,301003	-0,089003	0,086159	-6,566872	-8,461779	-0,664641
11:05:06,16	0,453981	3,392973	-0,127990	-0,236011	-0,756969	-0,648978	-0,301003	-0,089003	0,086159	0,419870	-32,090503	-0,664641	-0,495956	-2,658507	-1,032334	-30,802914	13,276805	11,982801	-0,301003	-0,089003	0,086159	-6,566872	-8,461779	-0,664641	-0,301003	-0,089003	0,086159	-6,566872	-8,461779	-0,664641
11:05:06,21	0,453981	3,392973	-0,127990	-0,236011	-0,756969	-0,648978	-0,298594	-0,083372	0,083016	0,094957	-32,041137	-0,643125	-0,497231	-2,658033	-1,034258	-30,852319	13,324292	12,043992	-0,298594	-0,083372	0,083016	-6,449757	-8,601514	-0,643125	-0,298594	-0,083372	0,083016	-6,449757	-8,601514	-0,643125
11:05:06,26	0,453981	3,392973	-0,127990	-0,236011	-0,756969	-0,648978	-0,294327	-0,084637	0,085353	0,172976	-31,770102	-0,689922	-0,498269	-2,662361	-1,031922	-30,803627	13,310326	11,997195	-0,294327	-0,084637	0,085353	-6,471022	-8,665438	-0,689922	-0,294327	-0,084637	0,085353	-6,471022	-8,665438	-0,689922
11:05:06,31	0,453981	3,392973	-0,127990	-0,236011	-0,756969	-0,648978	-0,298308	-0,084945	0,082221	0,147636	-31,975189	-0,692966	-0,496012	-2,659067	-1,035053	-30,822639	13,273547	11,994151	-0,298308	-0,084945	0,082221	-6,520542	-8,558016	-0,692966	-0,298308	-0,084945	0,082221	-6,520542	-8,558016	-0,692966
11:05:06,36	0,453981	3,392973	-0,127990	-0,236011	-0,756969	-0,648978	-0,304249	-0,091190	0,083044	0,545819	-32,270862	-0,666162	-0,487634	-2,657045	-1,034231	-30,774431	13,330545	12,020955	-0,304249	-0,091190	0,083044	-6,612557	-8,387334	-0,666162	-0,304249	-0,091190	0,083044	-6,612557	-8,387334	-0,666162
11:05:06,41	0,453981	3,392973	-0,127990	-0,236011	-0,756969	-0,648978	-0,295120	-0,086915	0,084590	0,303636	-31,814516	-0,679071	-0,495900	-2,662813	-1,032684	-30,800257	13,322483	12,008046	-0,295120	-0,086915	0,084590	-6,519172	-8,647573	-0,679071	-0,295120	-0,086915	0,084590	-6,519172	-8,647573	-0,679071
11:05:06,46	0,453981	3,392973	-0,127990	-0,236011	-0,756969	-0,648978	-0,294814	-0,084214	0,084190	0,112863	-31,822524	-0,655412	-0,498392	-2,661728	-1,033084	-30,846146	13,290875	12,031705	-0,294814	-0,084214	0,084190	-6,497911	-8,679628	-0,655412	-0,294814	-0,084214	0,084190	-6,497911	-8,679628	-0,655412
11:05:06,51	0,453981	3,392973	-0,127990	-0,236011	-0,756969	-0,648978	-0,299232	-0,085863	0,083820	0,247757	-32,025938	-0,648814	-0,496009	-2,660483	-1,032715	-30,828986	13,273698	11,997434	-0,299232	-0,085863	0,083820	-6,492524	-8,536225	-0,648814	-0,299232	-0,085863	0,083820	-6,492524	-8,536225	-0,648814
11:05:06,56	0,453981	3,392973	-0,127990	-0,236011	-0,756969	-0,648978	-0,292114	-0,085870	0,083806	0,231278	-31,678276	-0,679225	-0,498308	-2,664894	-1,033468	-30,826676	13,316941	12,007892	-0,292114	-0,085870	0,083806	-6,509483	-8,747359	-0,679225	-0,292114	-0,085870	0,083806	-6,509483	-8,747359	-0,679225
11:05:06,62	0,453981	3,392973	-0,127990	-0,236011	-0,756969	-0,648978	-0,299356	-0,086494	0,086508	0,300260	-32,057854	-0,688056	-0,497209	-2,658980	-1,031047	-30,822446	13,343270	12,007595	-0,299356	-0,086494	0,086508	-6,489524	-8,558441	-0,688056	-0,299356	-0,086494	0,086508	-6,489524	-8,558441	-0,688056
11:05:06,67	0,453981	3,392973	-0,127990	-0,236011	-0,756969	-0,648978	-0,299356	-0,086494	0,086508	0,300260	-32,057854	-0,688056	-0,497788	-2,661289	-1,033887	-30,844164	13,301105	11,998754	-0,299356	-0,086494	0,086508	-6,489524	-8,558441	-0,688056	-0,299356	-0,086494	0,086508	-6,489524	-8,558441	-0,688056
11:05:06,72	0,453981	3,392973	-0,127990	-0,236011	-0,756969	-0,648978	-0,295496	-0,084517	0,083388	0,138509	-31,861365	-0,688363	-0,492999	-2,652722	-1,031800	-30,446757	13,103618	11,984328	-0,295496	-0,084517	0,083388	-6,496111	-8,664964	-0,688363	-0,295496	-0,084517	0,083388	-6,496111	-8,664964	-0,688363
11:05:06,77	0,453981	3,392973	-0,127990	-0,236011	-0,756969	-0,648978	-0,305310	-0,084381	0,085474	0,159101	-31,928792	-0,702790	-0,306850	-2,345841	-0,870245	-11,593251	2,395561	11,930837	-0,305310	-0,084381	0,085474	-6,464826	-7,961983	-0,702790	-0,305310	-0,084381	0,085474	-6,464826	-7,961983	-0,702790
11:05:06,82	0,453981	3,392973	-0,127990	-0,236011	-0,756969	-0,648978	-0,305169	-0,089912	0,253379	0,158429	-19,289759	-0,694616	-0,488280	-2,655609	-0,863896	-19,651519	6,538091	11,992501	-0,305169	-0,089912	0,253379	-6,899692	4,665996	-0,694616	-0,305169	-0,089912	0,253379	-6,899692	4,665996	-0,694616
11:05:06,87	0,453981	3,392973	-0,127990	-0,236011	-0,756969	-0,648978	-0,305169	-0,089912	0,253379	0,158429	-19,289759	-0,694616	-0,608368	-2,849475	-1,067081	-25,984229	10,235444	12,041803	-0,305169	-0,089912	0,253379	-6,899692	4,665996	-0,694616	-0,305169	-0,089912	0,253379	-6,899692	4,665996	-0,694616
11:05:06,92	0,453980	3,393040	-0,127998	-0,236034	-0,706983	-0,649011	-0,077232	-0,082845	0,050193	-0,173426	-14,770008	-0,645315	-0,584057	-2,817411	-1,103437	-23,679236	9,030041	12,039651	-0,077232	-0,082845	0,050193	-6,676763	-8,707291	-0,645315	-0,077232	-0,082845	0,050193	-6,676763	-8,707291	-0,645315
11:05:06,97	0,453980	3,393040	-0,127998	-0,236034	-0,706983	-0,649011	-0,117156	-0,087868	0,013838	0,196334	-14,247174	-0,647466	-0,586977	-2,812396	-1,104617	-23,656396	9,042927	12,040787	-0,117156	-0,087868	0,013838	-6,701275	-5,050421	-0,647466	-0,117156	-0,087868	0,013838	-6,701275	-5,050421	-0,647466
11:05:07,02	0,453980	3,393040	-0,127998	-0,236034	-0,706983	-0,649011	-0,116244	-0,085934	0,011551	0,117161	-14,066802	-0,658936	-0,586187	-2,817234	-1,105723	-23,553421	8,982086	12,028181	-0,116244	-0,085934	0,011551	-6,628654	-4,941659	-0,658936	-0,116244	-0,085934	0,011551	-6,628654	-4,941659	-0,658936
11:05:07,07	0,453980	3,393040	-0,127998	-0,236034	-0,706983	-0,649011	-0,120179	-0,085563	0,012665	0,059524	-14,302169	-0,683123	-0,584541	-2,813640	-1,104610	-23,599207	8,964239	12,003995	-0,120179	-0,085563	0,012665	-6,657174	-4,868101	-0,683123	-0,120179	-0,085563	0,012665	-6,657174	-4,868101	-0,683123
11:05:07,12	0,453980	3,393040	-0,127998	-0,236034	-0,706983	-0,649011	-0,116903	-0,090289	0,015435	0,335319	-14,124337	-0,665283	-0,582086	-2,818841	-1,101839	-23,577711	8,986492	12,021834	-0,116903	-0,090289	0,015435	-6,752406	-4,947420	-0,665283	-0,116903	-0,090289	0,015435	-6,752406	-4,947420	-0,665283
11:05:07,17	0,453980	3,393040	-0,127998	-0,236034	-0,706983	-0,649011	-0,124260	-0,086796	0,016612	0,164051	-14,443849	-0,641792	-0,581433	-2,810723	-1,100662	-23,517909	8,963978	12,045325	-0,124260	-0,086796	0,016612	-6,649420	-4,689415	-0,641792	-0,124260	-0,086796	0,016612	-6,649420	-4,689415	-0,641792
11:05:07,22	0,453980	3,393040	-0,127998	-0,236034	-0,706983	-0,649011	-0,124260	-0,086796	0,016612	0,164051	-14,443849	-0,641792	-0,579686	-2,810353	-1,102232	-23,521912	8,952718	12,026937	-0,124260	-0,086796	0,016612	-6,649420	-4,689415	-0,641792	-0,124260	-0,086796	0,016612	-6,649420	-4,689415	-0,641792
11:05:07,27	0,453980	3,393040	-0,127998	-0,236034	-0,706983	-0,649011	-0,125454	-0,088123	0,015043	0,221335	-14,503746	-0,660181	-0,400398	-2,517763	-0,941987	-5,100966	-1,912822	11,975184	-0,125454	-0,088123	0,015043	-6,696355	-4,655625	-0,660181	-0,125454	-0,088123	0,015043	-6,696355	-4,655625	-0,660181
11:05:07,32	0,453980	3,393040	-0,127998	-0,236034	-0,706983	-0,649011	-0,468488	-0,097097	0,175287	0,488611	-10,955751	-0,711934	-0,562096	-2,780565	-0,933449	-11,401449	1,873482	12,035797	-0,468488	-0,097097	0,175287	-7,133514	25,820549	-0,711934	-0,468488	-0,097097	0,175287	-7,133514	25,820549	-0,711934
11:05:07,37	0,453980	3,393040	-0,127998	-0,236034	-0,706983	-0,649011	-0,160046	-0,088464	0,183826	0,168458	-2,266278	-0,651320	-0,692922	-2,999142	-1,155508	-18,420890	5,701867	12,097472	-0,160046	-0,088464	0,183826	-6,775933	10,297300	-0,651320	-0,160046	-0,088464	0,183826	-6,775933	10,297300	-0,651320
11:05:07,42	0,454050	3,392984	-0,127991	-0,235998	-0,656970	-0,649016	0,094660	-0,084453	-0,038233	-0,234338	2,985211	-0,589645	-0,674748	-2,968045	-1,186996	-16,574535	4,669872	12,135340	0,094660	-0,084453	-0,038233	-6,863894	-4,445602	-0,589645	0,094660	-0,084453	-0,038233	-6,863894	-4,445602	-0,589645
11:05:07,47	0,454050	3,392984	-0,127991	-0,235998	-0,656970	-0,649016	0,060130	-0,089635	-0,067033	0,143158	3,212562	-0,597737	-0,671169	-2,971829	-1,184307	-16,615002	4,783976	12,089380	0,060130	-0,089635	-0,067033	-6,893192	-1,507679	-0,597737	0,060130	-0,089635	-0,067033	-6,893192	-1,507679	-0,597737
11:05:07,52	0,454050	3,392984	-0,127991	-0,235998	-0,656970	-0,649016	0,058796	-0,094269	-0,067385	0,312929	3,204653	-0,575802	-0,666489	-2,972990	-1,184659	-16,597331	4,691577	12,111315	0,058796	-0,094269	-0,067385	-7,087170	-1,410802	-0,575802	0,058796	-0,094269	-0,067385	-7,087170	-1,410802	-0,575802
11:05:07,57	0,454050	3,392984	-0,127991	-0,235998	-0,656970	-0,649016	0,058708	-0,083279	-0,063158	-0,259880	3,178452	-0,578677	-0,669421	-2,976000	-1,183902	-16,610930	4,711420	12,081606	0,058708	-0,083279	-0,063158	-6,797308	-1,430107	-0,578677	0,058708	-0,083279	-0,063158	-6,797308	-1,430107	-0,578677
11:05:07,62	0,454050	3,392984	-0,127991	-0,235998	-0,656970	-0,649016	0,056002	-0,090618	-0,064688	0,133862	3,056080	-0,581637	-0,668254	-2,968746	-1,181963	-16,594816	4,702568	12,105480	0,056002	-0,090618	-0,064688	-6,979647	-1,340096	-0,581637	0,056002	-0,090618	-0,064688	-6,979647	-1,340096	-0,581637
11:05:07,67	0,454050	3,392984	-0,127991	-0,235998	-0,656970	-0,649016	0,056002	-0,090618	-0,064688	0,133862	3,056080	-0,581637	-0,674707	-2,970967	-1,186654	-16,593669	4,731566	12,069046	0,056002	-0,090618	-0,064688	-6,979647	-1,340096	-0,581637	0,056002	-0,090618	-0,064688	-6,979647	-1,340096	-0,581637
11:05:07,72	0,454050	3,392984	-0,127991	-0,235998	-0,656970	-0,649016	0,060303	-0,090440	-0,066254	0,170430	3,246917	-0,608840	-0,670559	-2,972381	-1,183528	-16,600304	4,758660	12,078277	0,060303	-0,090440	-0,066254	-6,929093	-1,486862	-0,608840	0,060303	-0,090440	-0,066254	-6,929093	-1,486862	-0,608840
11:05:07,77	0,454050	3,392984	-0,127991	-0,235998	-0,656970	-0,649016	0,060303	-0,090440	-0,066254	0,170430	3,246917	-0,608840	-0,673584	-2,974524	-1,182752	-16,626666	4,710414	12,085380	0,060303	-0,090440	-0,066254	-6,929093	-1,486862	-0,608840	0,060303	-0,090440	-0,066254	-6,929093	-1,486862	-0,608840
11:05:07,82	0,454050	3,392984	-0,127991	-0,235998	-0,656970	-0,649016	0,057578	-0,094277	-0,064691	0,330294	3,130673	-0,605601	-0,665874	-2,971940	-1,181965	-16,598114	4,711603	12,081517	0,057578	-0,094277	-0,064691	-7,070430	-1,389240	-0,605601	0,057578	-0,094277	-0,064691	-7,070430	-1,389240	-0,605601
11:05:07,87	0,454050	3,392984	-0,127991	-0,235998	-0,656970	-0,649016	0,057578	-0,094277	-0,064691	0,330294	3,130673	-0,605601	-0,664735	-2,973623	-1,181579	-16,605470	4,661005	12,069994	0,057578	-0,094277	-0,064691	-7,070430	-1,389240	-0,605601	0,057578	-0,094277	-0,064691	-7,070430	-1,389240	-0,605601
11:05:07,92	0,454050	3,392984	-0,127991	-0,235998	-0,656970	-0,649016	0,058467	-0,096104	-0,064305	0,377823	3,195790	-0,617124	-0,674670	-2,972132	-1,181619	-16,581371	4,696025	12,030634	0,058467	-0,096104	-0,064305	-7,166354	-1,393850	-0,617124	0,058467	-0,096104	-0,064305	-7,166354	-1,393850	-0,617124
11:05:07,97	0,454050	3,392984	-0,127991	-0,235998	-0,656970	-0,649016	0,062143	-0,086755	-0,064344	-0,065972	3,390316	-0,656483	-0,666552	-2,968358	-1,183918	-16,615794	4,688085	12,101928	0,062143	-0,086755	-0,064344	-6,876215	-1,487911	-0,656483	0,062143	-0,086755	-0,064344	-6,876215	-1,487911	-0,656483
11:05:08,02	0,454050	3,392984	-0,127991	-0,235998	-0,656970	-0,649016	0,054816	-0,091898	-0,066643	0,177408	2,983444	-0,585189	-0,674752	-2,971731	-1,185123	-16,619642	4,725142	12,048674	0,054816	-0,091898	-0,066643	-7,036608	-1,319573	-0,585189	0,054816	-0,091898	-0,066643	-7,036608	-1,319573	-0,585189
11:05:08,07	0,454050	3,392984	-0,127991	-0,235998	-0,656970	-0,649016	0,060992	-0,090742	-0,066667	0,094879	3,325779	-0,640920	-0,670642	-2,973129	-1,183942	-16,608694	4,658105	12,046198	0,060992	-0,090742	-0,066667	-7,028387	-1,462121	-0,640920	0,060992	-0,090742	-0,066667	-7,028387	-1,462121	-0,640920
11:05:08,12	0,454050	3,392984	-0,127991	-0,235998	-0,656970	-0,649016	0,060992	-0,090742	-0,066667	0,094879	3,325779	-0,640920	-0,673035	-2,970512	-1,181218	-16,625058	4,671901	12,079042	0,060992	-0,090742	-0,066667	-7,028387	-1,462121	-0,640920	0,060992	-0,090742	-0,066667	-7,028387	-1,462121	-0,640920
11:05:08,17	0,454050	3,392984	-0,127991	-0,235998	-0,656970	-0,649016	0,059922	-0,087361	-0,063944	-0,077186	3,249051	-0,608076	-0,670610	-2,968644	-1,185485	-16,594425	4,712990	12,078490	0,059922	-0,087361	-0,063944	-6,935014	-1,454827	-0,608076	0,059922	-0,087361	-0,063944	-6,935014	-1,454827	-0,608076
11:05:08,22	0,454050	3,392984	-0,127991	-0,235998	-0,656970	-0,649016	0,057092	-0,088527	-0,068211	0,034361	3,107891	-0,608627	-0,671888	-2,966957	-1,182757	-16,626174	4,682659	12,119820	0,057092	-0,088527	-0,068211	-6,915020	-1,373855	-0,608627	0,057092	-0,088527	-0,068211	-6,915020	-1,373855	-0,608627
11:05:08,27	0,454050	3,392984	-0,127991	-0,235998	-0,656970	-0,649016	0,056270	-0,086577	-0,065482	-0,109213	3,052798	-0,567297	-0,669523	-2,975056	-1,183147	-16,640264	4,659498	12,075062	0,062102	-0,092674	-0,065872	-7,094160	-1,519560	-0,612056	0,062102	-0,092674	-0,065872	-7,094160	-1,519560	-0,612056
11:05:08,32	0,454050	3,392984	-0,127991	-0,235998	-0,656970	-0,649016	0,057935	-0,091001	-0,064306	0,123869	3,151180	-0,587643	-0,668889	-2,970611	-1,181580	-16,614460	4,679379	12,099475	0,057935	-0,091001	-0,064306	-7,019699	-1,396739	-0,587643	0,057935	-0,091001	-0,064306	-7,019699	-1,396739	-0,587643
11:05:08,37	0,454050	3,392984	-0,127991	-0,235998	-0,656970	-0,649016	0,060282	-0,086786	-0,065504	-0,105176	3,213820	-0,586480	-0,673712	-2,970536	-1,182779	-16,670823	4,700503	12,100638	0,060282	-0,086786	-0,065504	-6,917901	-1,518292	-0,586480	0,060282	-0,086786	-0,065504	-6,917901	-1,518292	-0,586480
11:05:08,42	0,454050	3,392984	-0,127991	-0,235998	-0,656970	-0,649016	0,061078	-0,088696	-0,064735	0,041994	3,238328	-0,614542	-0,672457	-2,972180	-1,182009	-16,661531	4,750416	12,072575	0,061078	-0,088696	-0,064735	-6,920632	-1,556309	-0,614542	0,061078	-0,088696	-0,064735	-6,920632	-1,556309	-0,614542
11:05:08,47	0,454050	3,392984	-0,127991	-0,235998	-0,656970	-0,649016	0,061078	-0,088696	-0,064735	0,041994	3,238328	-0,614542	-0,668910	-2,971391	-1,183915	-16,641194	4,737762	12,107767	0,061078	-0,088696	-0,064735	-6,920632	-1,556309	-0,614542	0,061078	-0,088696	-0,064735	-6,920632	-1,556309	-0,614542
11:05:08,52	0,454050	3,392984	-0,127991	-0,235998	-0,656970	-0,649016	0,058621	-0,091373	-0,066641	0,180401	3,134473	-0,579351	-0,668269	-2,974081	-1,181969	-16,619072	4,702839	12,080722	0,058621	-0,091373	-0,066641	-6,992360	-1,467243	-0,579351	0,058621	-0,091373	-0,066641	-6,992360	-1,467243	-0,579351
11:05:08,57	0,454050	3,392984	-0,127991	-0,235998	-0,656970	-0,649016	0,060630	-0,093273	-0,064695	0,260011	3,275601	-0,606395	-0,673574	-2,974507	-1,179635	-16,632235	4,726737	12,098603	0,060630	-0,093273	-0,064695	-7,061890	-1,483883	-0,606395	0,060630	-0,093273	-0,064695	-7,061890	-1,483883	-0,606395
11:05:08,62	0,454050	3,392984	-0,127991	-0,235998	-0,656970	-0,649016	0,060125	-0,087400	-0,067073	-0,059175	3,203056	-0,609288	-0,673102	-2,970707	-1,184347	-16,666046	4,714005	12,077830	0,060125	-0,087400	-0,067073	-6,920087	-1,516753	-0,609288	0,060125	-0,087400	-0,067073	-6,920087	-1,516753	-0,609288
11:05:08,67	0,454050	3,392984	-0,127991	-0,235998	-0,656970	-0,649016	0,054873	-0,087133	-0,065918	-0,060516	2,953935	-0,618885	-0,670708	-2,966025	-1,183193	-16,639013	4,712907	12,068232	0,054873	-0,087133	-0,065918	-6,900433	-1,353627	-0,618885	0,054873	-0,087133	-0,065918	-6,900433	-1,353627	-0,618885
11:05:08,72	0,454050	3,392984	-0,127991	-0,235998	-0,656970	-0,649016	0,054873	-0,087133	-0,065918	-0,060516	2,953935	-0,618885	-0,669526	-2,975007	-1,182337	-16,640180	4,666074	12,118392	0,054873	-0,087133	-0,065918	-6,900433	-1,353627	-0,618885	0,054873	-0,087133	-0,065918	-6,900433	-1,353627	-0,618885
11:05:08,77	0,454050	3,392984	-0,127991	-0,235998	-0,656970	-0,649016	0,062061	-0,092647	-0,065062	0,185086	3,350101	-0,568726	-0,671981	-2,971371	-1,183170	-16,691778	4,708840	12,101534	0,062061	-0,092647	-0,065062	-7,087704	-1,521695	-0,568726	0,062061	-0,092647	-0,065062	-7,087704	-1,521695	-0,568726
11:05:08,82	0,454050	3,392984	-0,127991	-0,235998	-0,656970	-0,649016	0,056997	-0,090457	-0,062773	0,137087	3,051078	-0,595889	-0,668891	-2,969526	-1,180048	-16,638120	4,740976	12,091229	0,056997	-0,090457	-0,062773	-6,963764	-1,423151	-0,595889	0,056997	-0,090457	-0,062773	-6,963764	-1,423151	-0,595889
11:05:08,87	0,454050	3,392984	-0,127991	-0,235998	-0,656970	-0,649016	0,056997	-0,090457	-0,062773	0,137087	3,051078	-0,595889	-0,671913	-2,970550	-1,184709	-16,659890	4,724964	12,107638	0,056997	-0,090457	-0,062773	-6,963764	-1,423151	-0,595889	0,056997	-0,090457	-0,062773	-6,963764	-1,423151	-0,595889
11:05:08,92	0,454050	3,392984	-0,127991	-0,235998	-0,656970	-0,649016	0,059394	-0,088352	-0,067435	0,002882	3,164920	-0,579480	-0,668281	-2,968915	-1,183532	-16,624345	4,757679	12,103629	0,059394	-0,088352	-0,067435	-6,932736	-1,497542	-0,579480	0,059394	-0,088352	-0,067435	-6,932736	-1,497542	-0,579480
11:05:08,97	0,454050	3,392984	-0,127991	-0,235998	-0,656970	-0,649016	0,056163	-0,090680	-0,066258	0,170039	3,011295	-0,583488	-0,667808	-2,968215	-1,182400	-16,666158	4,716102	12,087688	0,056163	-0,090680	-0,066258	-6,948323	-1,397475	-0,583488	0,056163	-0,090680	-0,066258	-6,948323	-1,397475	-0,583488
11:05:09,02	0,454050	3,392984	-0,127991	-0,235998	-0,656970	-0,649016	0,062248	-0,093428	-0,064717	0,261203	3,303440	-0,610316	-0,668944	-2,975560	-1,181991	-16,671268	4,725039	12,076802	0,062248	-0,093428	-0,064717	-7,072872	-1,583066	-0,610316	0,062248	-0,093428	-0,064717	-7,072872	-1,583066	-0,610316
11:05:09,07	0,454050	3,392984	-0,127991	-0,235998	-0,656970	-0,649016	0,060733	-0,085699	-0,065120	-0,140030	3,218879	-0,585944	-0,674880	-2,970383	-1,182394	-16,675899	4,728493	12,101173	0,060733	-0,085699	-0,065120	-6,867377	-1,548634	-0,585944	0,060733	-0,085699	-0,065120	-6,867377	-1,548634	-0,585944
11:05:09,12	0,454050	3,392984	-0,127991	-0,235998	-0,656970	-0,649016	0,056718	-0,091719	-0,068198	0,225179	3,060401	-0,597363	-0,667659	-2,969916	-1,185473	-16,606255	4,748524	12,089754	0,056718	-0,091719	-0,068198	-6,974737	-1,391940	-0,597363	0,056718	-0,091719	-0,068198	-6,974737	-1,391940	-0,597363
11:05:09,17	0,454050	3,392984	-0,127991	-0,235998	-0,656970	-0,649016	0,056718	-0,091719	-0,068198	0,225179	3,060401	-0,597363	-0,671867	-2,968310	-1,182392	-16,626549	4,685924	12,080749	0,057431	-0,087271	-0,065117	-6,921242	-1,397125	-0,606369	0,057431	-0,087271	-0,065117	-6,921242	-1,397125	-0,606369
11:05:09,22	0,454050	3,392984	-0,127991	-0,235998	-0,656970	-0,649016	0,057431	-0,087271	-0,065117	-0,070444	3,111230	-0,606369	-0,666029	-2,970583	-1,183557	-16,659944	4,698531	12,078031	0,057431	-0,087271	-0,065117	-6,921242	-1,397125	-0,606369	0,057431	-0,087271	-0,065117	-6,921242	-1,397125	-0,606369
11:05:09,27	0,454050	3,392984	-0,127991	-0,235998	-0,656970	-0,649016	0,058759	-0,095513	-0,065863	0,360353	3,157301	-0,595265	-0,665393	-2,973580	-1,183137	-16,645321	4,699329	12,091852	0,058759	-0,095513	-0,065863	-7,137426	-1,455263	-0,595265	0,058759	-0,095513	-0,065863	-7,137426	-1,455263	-0,595265
11:05:09,32	0,454050	3,392984	-0,127991	-0,235998	-0,656970	-0,649016	0,056654	-0,091444	-0,064349	0,121455	3,012175	-0,595769	-0,667865	-2,969723	-1,181624	-16,689879	4,693522	12,091348	0,056654	-0,091444	-0,064349	-7,056905	-1,435175	-0,595769	0,056654	-0,091444	-0,064349	-7,056905	-1,435175	-0,595769
11:05:09,37	0,454050	3,392984	-0,127991	-0,235998	-0,656970	-0,649016	0,060140	-0,092839	-0,062767	0,205052	3,200274	-0,587606	-0,668399	-2,973440	-1,180042	-16,678446	4,699668	12,099511	0,060140	-0,092839	-0,062767	-7,082843	-1,520725	-0,587606	0,060140	-0,092839	-0,062767	-7,082843	-1,520725	-0,587606
11:05:09,42	0,454050	3,392984	-0,127991	-0,235998	-0,656970	-0,649016	0,059498	-0,091219	-0,067426	0,145307	3,218713	-0,604874	-0,669481	-2,972074	-1,184701	-16,621311	4,694966	12,082243	0,059498	-0,091219	-0,067426	-7,015417	-1,451877	-0,604874	0,059498	-0,091219	-0,067426	-7,015417	-1,451877	-0,604874
11:05:09,47	0,454050	3,392984	-0,127991	-0,235998	-0,656970	-0,649016	0,056476	-0,086647	-0,065902	-0,078297	3,000486	-0,584274	-0,671930	-2,967170	-1,183176	-16,667130	4,737783	12,102843	0,056476	-0,086647	-0,065902	-6,880072	-1,432885	-0,584274	0,056476	-0,086647	-0,065902	-6,880072	-1,432885	-0,584274
11:05:09,52	0,454050	3,392984	-0,127991	-0,235998	-0,656970	-0,649016	0,056476	-0,086647	-0,065902	-0,078297	3,000486	-0,584274	-0,670144	-2,972656	-1,185087	-16,669709	4,743106	12,113388	0,060334	-0,090936	-0,067812	-6,990428	-1,540004	-0,573730	0,060334	-0,090936	-0,067812	-6,990428	-1,540004	-0,573730
11:05:09,57	0,454050	3,392984	-0,127991	-0,235998	-0,656970	-0,649016	0,060334	-0,090936	-0,067812	0,148087	3,196182	-0,573730	-0,669476	-2,973178	-1,182357	-16,637864	4,734048	12,101457	0,060334	-0,090936	-0,067812	-6,990428	-1,540004	-0,573730	0,060334	-0,090936	-0,067812	-6,990428	-1,540004	-0,573730
11:05:09,62	0,454050	3,392984	-0,127991	-0,235998	-0,656970	-0,649016	0,060452	-0,091776	-0,065082	0,199822	3,234462	-0,585661	-0,670254	-2,971738	-1,182405	-16,710383	4,697705	12,091456	0,060452	-0,091776	-0,065082	-7,004599	-1,511043	-0,585661	0,060452	-0,091776	-0,065082	-7,004599	-1,511043	-0,585661
11:05:09,67	0,454050	3,392984	-0,127991	-0,235998	-0,656970	-0,649016	0,056827	-0,091711	-0,064706	0,207735	3,036332	-0,584620	-0,674857	-2,970179	-1,183158	-16,669531	4,751186	12,116869	0,056827	-0,091711	-0,064706	-6,991549	-1,424600	-0,584620	0,056827	-0,091711	-0,064706	-6,991549	-1,424600	-0,584620
11:05:09,72	0,454050	3,392984	-0,127991	-0,235998	-0,656970	-0,649016	0,059622	-0,086411	-0,064363	-0,111826	3,163010	-0,610584	-0,673708	-2,969777	-1,181638	-16,678676	4,719914	12,076534	0,059622	-0,086411	-0,064363	-6,895063	-1,517317	-0,610584	0,059622	-0,086411	-0,064363	-6,895063	-1,517317	-0,610584
11:05:09,77	0,454050	3,392984	-0,127991	-0,235998	-0,656970	-0,649016	0,056203	-0,092700	-0,065506	0,254635	3,000224	-0,613007	-0,666551	-2,969961	-1,182780	-16,645980	4,746551	12,074110	0,056203	-0,092700	-0,065506	-7,022313	-1,411720	-0,613007	0,056203	-0,092700	-0,065506	-7,022313	-1,411720	-0,613007
11:05:09,82	0,454050	3,392984	-0,127991	-0,235998	-0,656970	-0,649016	0,056203	-0,092700	-0,065506	0,254635	3,000224	-0,613007	-0,667807	-2,966669	-1,182800	-16,670612	4,741946	12,084189	0,053981	-0,089967	-0,065525	-6,966190	-1,371855	-0,602928	0,053981	-0,089967	-0,065525	-6,966190	-1,371855	-0,602928
11:05:09,87	0,454050	3,392984	-0,127991	-0,235998	-0,656970	-0,649016	0,053981	-0,089967	-0,065525	0,096210	2,865628	-0,602928	-0,670730	-2,971335	-1,183542	-16,657673	4,710016	12,101668	0,053981	-0,089967	-0,065525	-6,966190	-1,371855	-0,602928	0,053981	-0,089967	-0,065525	-6,966190	-1,371855	-0,602928
11:05:09,92	0,454050	3,392984	-0,127991	-0,235998	-0,656970	-0,649016	0,059483	-0,089768	-0,066267	0,064698	3,178905	-0,585449	-0,667804	-2,968615	-1,183570	-16,673881	4,745280	12,084510	0,059483	-0,089768	-0,066267	-6,982108	-1,490488	-0,585449	0,059483	-0,089768	-0,066267	-6,982108	-1,490488	-0,585449
11:05:09,97	0,454050	3,392984	-0,127991	-0,235998	-0,656970	-0,649016	0,057724	-0,088733	-0,067453	0,009695	3,085785	-0,598947	-0,670748	-2,969295	-1,184728	-16,659721	4,709848	12,088170	0,057724	-0,088733	-0,067453	-6,955844	-1,445584	-0,598947	0,057724	-0,088733	-0,067453	-6,955844	-1,445584	-0,598947
11:05:10,02	0,454050	3,392984	-0,127991	-0,235998	-0,656970	-0,649016	0,064841	-0,086752	-0,067429	-0,089721	3,452835	-0,585949	-0,676022	-2,974467	-1,184703	-16,660507	4,714479	12,101168	0,064841	-0,086752	-0,067429	-6,899719	-1,637160	-0,585949	0,064841	-0,086752	-0,067429	-6,899719	-1,637160	-0,585949
11:05:10,07	0,454050	3,392984	-0,127991	-0,235998	-0,656970	-0,649016	0,064841	-0,086752	-0,067429	-0,089721	3,452835	-0,585949	-0,669581	-2,972410	-1,183530	-16,679840	4,734025	12,122078	0,064841	-0,086752	-0,067429	-6,899719	-1,637160	-0,585949	0,064841	-0,086752	-0,067429	-6,899719	-1,637160	-0,585949
11:05:10,12	0,454050	3,392984	-0,127991	-0,235998	-0,656970	-0,649016	0,059839	-0,091302	-0,066256	0,154141	3,166245	-0,565039	-0,668947	-2,969176	-1,182006	-16,670844	4,773353	12,093836	0,059839	-0,091302	-0,066256	-7,013034	-1,531139	-0,565039	0,059839	-0,091302	-0,066256	-7,013034	-1,531139	-0,565039
11:05:10,17	0,454050	3,392984	-0,127991	-0,235998	-0,656970	-0,649016	0,061218	-0,088090	-0,065479	-0,003590	3,267776	-0,576275	-0,673051	-2,971999	-1,182754	-16,649366	4,727140	12,110843	0,061218	-0,088090	-0,065479	-6,918651	-1,537843	-0,576275	0,061218	-0,088090	-0,065479	-6,918651	-1,537843	-0,576275
11:05:10,22	0,454050	3,392984	-0,127991	-0,235998	-0,656970	-0,649016	0,061218	-0,088090	-0,065479	-0,003590	3,267776	-0,576275	-0,670859	-2,967313	-1,182405	-16,707344	4,709866	12,116592	0,061218	-0,088090	-0,065479	-6,918651	-1,537843	-0,576275	0,061218	-0,088090	-0,065479	-6,918651	-1,537843	-0,576275
11:05:10,27	0,454050	3,392984	-0,127991	-0,235998	-0,656970	-0,649016	0,056064	-0,087646	-0,065130	-0,070608	2,958201	-0,570525	-0,667797	-2,966051	-1,182007	-16,662122	4,738716	12,102990	0,056064	-0,087646	-0,065130	-6,950843	-1,442838	-0,570525	0,056064	-0,087646	-0,065130	-6,950843	-1,442838	-0,570525
11:05:10,32	0,454050	3,392984	-0,127991	-0,235998	-0,656970	-0,649016	0,054014	-0,088657	-0,064332	0,039786	2,876965	-0,569819	-0,668958	-2,966043	-1,181606	-16,656453	4,747274	12,117298	0,054014	-0,088657	-0,064332	-6,919782	-1,363143	-0,569819	0,054014	-0,088657	-0,064332	-6,919782	-1,363143	-0,569819
11:05:10,37	0,454050	3,392984	-0,127991	-0,235998	-0,656970	-0,649016	0,054014	-0,088657	-0,064332	0,039786	2,876965	-0,569819	-0,668447	-2,971062	-1,180842	-16,707587	4,741690	12,101988	0,054014	-0,088657	-0,064332	-6,919782	-1,363143	-0,569819	0,054014	-0,088657	-0,064332	-6,919782	-1,363143	-0,569819
11:05:10,42	0,454050	3,392984	-0,127991	-0,235998	-0,656970	-0,649016	0,058105	-0,091609	-0,063567	0,162892	3,048209	-0,585129	-0,673193	-2,967917	-1,182397	-16,704497	4,730212	12,126407	0,058105	-0,091609	-0,063567	-7,028416	-1,513047	-0,585129	0,058105	-0,091609	-0,063567	-7,028416	-1,513047	-0,585129
11:05:10,47	0,454050	3,392984	-0,127991	-0,235998	-0,656970	-0,649016	0,057754	-0,085927	-0,065122	-0,140970	3,038383	-0,560710	-0,667169	-2,969775	-1,180826	-16,656357	4,736304	12,096846	0,057754	-0,085927	-0,065122	-6,886237	-1,495335	-0,560710	0,057754	-0,085927	-0,065122	-6,886237	-1,495335	-0,560710
11:05:10,52	0,454050	3,392984	-0,127991	-0,235998	-0,656970	-0,649016	0,061019	-0,091464	-0,064307	0,196463	3,267903	-0,595776	-0,670030	-2,973514	-1,181582	-16,628015	4,743195	12,091341	0,061019	-0,091464	-0,064307	-6,983494	-1,522113	-0,595776	0,061019	-0,091464	-0,064307	-6,983494	-1,522113	-0,595776
11:05:10,57	0,454050	3,392984	-0,127991	-0,235998	-0,656970	-0,649016	0,061019	-0,091464	-0,064307	0,196463	3,267903	-0,595776	-0,666075	-2,968945	-1,179666	-16,698058	4,750514	12,116717	0,061019	-0,091464	-0,064307	-6,983494	-1,522113	-0,595776	0,061019	-0,091464	-0,064307	-6,983494	-1,522113	-0,595776
11:05:10,62	0,454050	3,392984	-0,127991	-0,235998	-0,656970	-0,649016	0,055085	-0,092605	-0,062391	0,227083	2,895010	-0,570401	-0,673117	-2,973391	-1,180442	-16,689573	4,727280	12,099946	0,055085	-0,092605	-0,062391	-7,042399	-1,429177	-0,570401	0,055085	-0,092605	-0,062391	-7,042399	-1,429177	-0,570401
11:05:10,67	0,454050	3,392984	-0,127991	-0,235998	-0,656970	-0,649016	0,062457	-0,088729	-0,063168	0,009674	3,297299	-0,587172	-0,667224	-2,971185	-1,181615	-16,679709	4,720140	12,087139	0,062457	-0,088729	-0,063168	-6,955575	-1,605560	-0,587172	0,062457	-0,088729	-0,063168	-6,955575	-1,605560	-0,587172
11:05:10,72	0,454050	3,392984	-0,127991	-0,235998	-0,656970	-0,649016	0,058179	-0,091810	-0,063571	0,195763	3,110491	-0,629684	-0,668310	-2,971227	-1,180846	-16,645776	4,731870	12,057434	0,058179	-0,091810	-0,063571	-7,011350	-1,456565	-0,629684	0,058179	-0,091810	-0,063571	-7,011350	-1,456565	-0,629684
11:05:10,77	0,454050	3,392984	-0,127991	-0,235998	-0,656970	-0,649016	0,058179	-0,091810	-0,063571	0,195763	3,110491	-0,629684	-0,669051	-2,968086	-1,182006	-16,699725	4,734424	12,117256	0,058179	-0,091810	-0,063571	-7,011350	-1,456565	-0,629684	0,058179	-0,091810	-0,063571	-7,011350	-1,456565	-0,629684
11:05:10,82	0,454050	3,392984	-0,127991	-0,235998	-0,656970	-0,649016	0,055829	-0,089598	-0,064732	0,055966	2,940292	-0,569862	-0,667254	-2,967473	-1,181655	-16,702698	4,768559	12,070116	0,054400	-0,090848	-0,064381	-6,982535	-1,424059	-0,617001	0,054400	-0,090848	-0,064381	-6,982535	-1,424059	-0,617001
11:05:10,87	0,454050	3,392984	-0,127991	-0,235998	-0,656970	-0,649016	0,062472	-0,089403	-0,063576	0,035982	3,294804	-0,611217	-0,672541	-2,973741	-1,180850	-16,696766	4,721368	12,075900	0,062472	-0,089403	-0,063576	-6,982141	-1,609229	-0,611217	0,062472	-0,089403	-0,063576	-6,982141	-1,609229	-0,611217
11:05:10,92	0,454050	3,392984	-0,127991	-0,235998	-0,656970	-0,649016	0,058797	-0,090072	-0,065094	0,096017	3,136481	-0,575783	-0,667230	-2,968667	-1,181617	-16,668121	4,700542	12,091612	0,058797	-0,090072	-0,065094	-6,974601	-1,479062	-0,575783	0,058797	-0,090072	-0,065094	-6,974601	-1,479062	-0,575783
11:05:10,97	0,454050	3,392984	-0,127991	-0,235998	-0,656970	-0,649016	0,058797	-0,090072	-0,065094	0,096017	3,136481	-0,575783	-0,668462	-2,967049	-1,185524	-16,689370	4,721851	12,090072	0,058797	-0,090072	-0,065094	-6,974601	-1,479062	-0,575783	0,058797	-0,090072	-0,065094	-6,974601	-1,479062	-0,575783
11:05:11,02	0,454050	3,392984	-0,127991	-0,235998	-0,656970	-0,649016	0,054637	-0,089590	-0,068250	0,049807	2,893562	-0,597046	-0,667688	-2,974860	-1,182735	-16,628531	4,722952	12,096450	0,054637	-0,089590	-0,068250	-6,982972	-1,395445	-0,597046	0,054637	-0,089590	-0,068250	-6,982972	-1,395445	-0,597046
11:05:11,07	0,454050	3,392984	-0,127991	-0,235998	-0,656970	-0,649016	0,054538	-0,091046	-0,065871	0,164774	2,927739	-0,574230	-0,667151	-2,967691	-1,183145	-16,635692	4,736141	12,112887	0,054538	-0,091046	-0,065871	-6,982363	-1,353472	-0,574230	0,054538	-0,091046	-0,065871	-6,982363	-1,353472	-0,574230
11:05:11,12	0,454050	3,392984	-0,127991	-0,235998	-0,656970	-0,649016	0,054538	-0,091046	-0,065871	0,164774	2,927739	-0,574230	-0,675009	-2,972996	-1,179714	-16,755717	4,741687	12,080995	0,054538	-0,091046	-0,065871	-6,982363	-1,353472	-0,574230	0,054538	-0,091046	-0,065871	-6,982363	-1,353472	-0,574230
11:05:11,17	0,454050	3,392984	-0,127991	-0,235998	-0,656970	-0,649016	0,063061	-0,086893	-0,062440	-0,106404	3,264227	-0,606122	-0,671444	-2,971301	-1,182819	-16,737037	4,758077	12,079240	0,063061	-0,086893	-0,062440	-6,927512	-1,686055	-0,606122	0,063061	-0,086893	-0,062440	-6,927512	-1,686055	-0,606122
11:05:11,22	0,454050	3,392984	-0,127991	-0,235998	-0,656970	-0,649016	0,059810	-0,089133	-0,065545	0,033594	3,103172	-0,607878	-0,671938	-2,973960	-1,182383	-16,686619	4,725212	12,096304	0,059810	-0,089133	-0,065545	-6,963328	-1,591928	-0,607878	0,059810	-0,089133	-0,065545	-6,963328	-1,591928	-0,607878
11:05:11,27	0,454050	3,392984	-0,127991	-0,235998	-0,656970	-0,649016	0,062360	-0,090035	-0,065109	0,077241	3,295834	-0,590813	-0,668440	-2,968404	-1,182819	-16,695401	4,734934	12,064484	0,062360	-0,090035	-0,065109	-6,990482	-1,599390	-0,590813	0,062360	-0,090035	-0,065109	-6,990482	-1,599390	-0,590813
11:05:11,32	0,454050	3,392984	-0,127991	-0,235998	-0,656970	-0,649016	0,055799	-0,090286	-0,065545	0,094352	2,942218	-0,622633	-0,668964	-2,972032	-1,183553	-16,672399	4,741033	12,088487	0,055799	-0,090286	-0,065545	-6,993122	-1,438001	-0,622633	0,055799	-0,090286	-0,065545	-6,993122	-1,438001	-0,622633
11:05:11,37	0,454050	3,392984	-0,127991	-0,235998	-0,656970	-0,649016	0,058374	-0,087662	-0,064731	-0,058384	3,080818	-0,571067	-0,670736	-2,974365	-1,183547	-16,683038	4,749102	12,093043	0,058374	-0,087662	-0,064731	-6,939835	-1,501576	-0,571067	0,058374	-0,087662	-0,064731	-6,939835	-1,501576	-0,571067
11:05:11,42	0,454050	3,392984	-0,127991	-0,235998	-0,656970	-0,649016	0,058374	-0,087662	-0,064731	-0,058384	3,080818	-0,571067	-0,667215	-2,967685	-1,180479	-16,680806	4,749132	12,068528	0,058374	-0,087662	-0,064731	-6,939835	-1,501576	-0,571067	0,058374	-0,087662	-0,064731	-6,939835	-1,501576	-0,571067
11:05:11,47	0,454050	3,392984	-0,127991	-0,235998	-0,656970	-0,649016	0,057593	-0,090020	-0,068595	0,082002	3,079356	-0,573789	-0,669568	-2,969824	-1,185870	-16,656683	4,714333	12,113328	0,057593	-0,090020	-0,068595	-6,984536	-1,441720	-0,573789	0,057593	-0,090020	-0,068595	-6,984536	-1,441720	-0,573789
11:05:11,52	0,454050	3,392984	-0,127991	-0,235998	-0,656970	-0,649016	0,057593	-0,090020	-0,068595	0,082002	3,079356	-0,573789	-0,665430	-2,968615	-1,181222	-16,668216	4,744525	12,097945	0,057593	-0,090020	-0,068595	-6,984536	-1,441720	-0,573789	0,057593	-0,090020	-0,068595	-6,984536	-1,441720	-0,573789
11:05:11,57	0,454050	3,392984	-0,127991	-0,235998	-0,656970	-0,649016	0,054477	-0,092999	-0,063947	0,257295	2,892230	-0,589173	-0,671926	-2,968380	-1,183958	-16,672739	4,750790	12,093924	0,057522	-0,087255	-0,066683	-6,887730	-1,471963	-0,593194	0,057522	-0,087255	-0,066683	-6,887730	-1,471963	-0,593194
11:05:11,62	0,454050	3,392984	-0,127991	-0,235998	-0,656970	-0,649016	0,057522	-0,087255	-0,066683	-0,038210	3,043513	-0,593194	-0,672002	-2,969080	-1,181247	-16,715515	4,754179	12,102396	0,057522	-0,087255	-0,066683	-6,887730	-1,471963	-0,593194	0,057522	-0,087255	-0,066683	-6,887730	-1,471963	-0,593194
11:05:11,67	0,454050	3,392984	-0,127991	-0,235998	-0,656970	-0,649016	0,055472	-0,086035	-0,063221	-0,124268	2,936802	-0,619686	-0,671958	-2,965995	-1,180495	-16,684147	4,731252	12,067431	0,055472	-0,086035	-0,063221	-6,878027	-1,417749	-0,619686	0,055472	-0,086035	-0,063221	-6,878027	-1,417749	-0,619686
11:05:11,72	0,454050	3,392984	-0,127991	-0,235998	-0,656970	-0,649016	0,055472	-0,086035	-0,063221	-0,124268	2,936802	-0,619686	-0,673073	-2,972945	-1,179275	-16,664648	4,707799	12,088739	0,055472	-0,086035	-0,063221	-6,878027	-1,417749	-0,619686	0,055472	-0,086035	-0,063221	-6,878027	-1,417749	-0,619686
11:05:11,77	0,454050	3,392984	-0,127991	-0,235998	-0,656970	-0,649016	0,062049	-0,088544	-0,062001	-0,004352	3,307407	-0,598379	-0,668390	-2,972753	-1,179263	-16,675327	4,706143	12,104161	0,062049	-0,088544	-0,062001	-6,955083	-1,563420	-0,598379	0,062049	-0,088544	-0,062001	-6,955083	-1,563420	-0,598379
11:05:11,82	0,454050	3,392984	-0,127991	-0,235998	-0,656970	-0,649016	0,059541	-0,092504	-0,061988	0,194802	3,168567	-0,582956	-0,670847	-2,973567	-1,181191	-16,707371	4,681106	12,143078	0,059541	-0,092504	-0,061988	-7,066800	-1,505377	-0,582956	0,059541	-0,092504	-0,061988	-7,066800	-1,505377	-0,582956
11:05:11,87	0,454050	3,392984	-0,127991	-0,235998	-0,656970	-0,649016	0,058324	-0,087674	-0,065501	-0,046410	3,091433	-0,570660	-0,671965	-2,969285	-1,182775	-16,682369	4,721726	12,116457	0,058324	-0,087674	-0,065501	-6,928818	-1,487036	-0,570660	0,058324	-0,087674	-0,065501	-6,928818	-1,487036	-0,570660
11:05:11,92	0,454050	3,392984	-0,127991	-0,235998	-0,656970	-0,649016	0,058324	-0,087674	-0,065501	-0,046410	3,091433	-0,570660	-0,667751	-2,969702	-1,182757	-16,662119	4,781089	12,118805	0,056579	-0,091532	-0,065482	-6,969517	-1,452936	-0,568312	0,056579	-0,091532	-0,065482	-6,969517	-1,452936	-0,568312
11:05:11,97	0,454050	3,392984	-0,127991	-0,235998	-0,656970	-0,649016	0,056579	-0,091532	-0,065482	0,215733	2,988544	-0,568312	-0,667211	-2,968917	-1,183152	-16,669704	4,745963	12,118209	0,055629	-0,091607	-0,065877	-7,005730	-1,416762	-0,568909	0,055629	-0,091607	-0,065877	-7,005730	-1,416762	-0,568909
11:05:12,02	0,454050	3,392984	-0,127991	-0,235998	-0,656970	-0,649016	0,055629	-0,091607	-0,065877	0,185448	2,950128	-0,568909	-0,671938	-2,973122	-1,181245	-16,699846	4,754351	12,072580	0,055629	-0,091607	-0,065877	-7,005730	-1,416762	-0,568909	0,055629	-0,091607	-0,065877	-7,005730	-1,416762	-0,568909
11:05:12,07	0,454050	3,392984	-0,127991	-0,235998	-0,656970	-0,649016	0,061635	-0,089616	-0,063970	0,074088	3,232116	-0,614538	-0,674291	-2,973861	-1,181226	-16,697540	4,755269	12,096283	0,061635	-0,089616	-0,063970	-6,960763	-1,606204	-0,614538	0,061635	-0,089616	-0,063970	-6,960763	-1,606204	-0,614538
11:05:12,12	0,454050	3,392984	-0,127991	-0,235998	-0,656970	-0,649016	0,063173	-0,087726	-0,064754	-0,066326	3,328253	-0,615889	-0,674344	-2,973510	-1,182028	-16,706962	4,709786	12,071228	0,063173	-0,087726	-0,064754	-6,952841	-1,630863	-0,615889	0,063173	-0,087726	-0,064754	-6,952841	-1,630863	-0,615889
11:05:12,17	0,454050	3,392984	-0,127991	-0,235998	-0,656970	-0,649016	0,063173	-0,087726	-0,064754	-0,066326	3,328253	-0,615889	-0,673147	-2,970443	-1,181998	-16,699110	4,753057	12,121629	0,063173	-0,087726	-0,064754	-6,952841	-1,630863	-0,615889	0,063173	-0,087726	-0,064754	-6,952841	-1,630863	-0,615889
11:05:12,22	0,454050	3,392984	-0,127991	-0,235998	-0,656970	-0,649016	0,059918	-0,087229	-0,064724	-0,050765	3,144158	-0,565488	-0,668351	-2,970760	-1,184331	-16,666847	4,770730	12,090149	0,059918	-0,087229	-0,064724	-6,898274	-1,559441	-0,565488	0,059918	-0,087229	-0,064724	-6,898274	-1,559441	-0,565488
11:05:12,27	0,454050	3,392984	-0,127991	-0,235998	-0,656970	-0,649016	0,062978	-0,090335	-0,063581	0,080049	3,299206	-0,610806	-0,671987	-2,974645	-1,180855	-16,717966	4,728516	12,076312	0,062978	-0,090335	-0,063581	-7,011255	-1,644584	-0,610806	0,062978	-0,090335	-0,063581	-7,011255	-1,644584	-0,610806
11:05:12,32	0,454050	3,392984	-0,127991	-0,235998	-0,656970	-0,649016	0,062978	-0,090335	-0,063581	0,080049	3,299206	-0,610806	-0,668468	-2,971201	-1,182806	-16,708072	4,715653	12,073259	0,062978	-0,090335	-0,063581	-7,011255	-1,644584	-0,610806	0,062978	-0,090335	-0,063581	-7,011255	-1,644584	-0,610806
11:05:12,37	0,454050	3,392984	-0,127991	-0,235998	-0,656970	-0,649016	0,058236	-0,091661	-0,065532	0,142787	3,067588	-0,613858	-0,664882	-2,969887	-1,183548	-16,668183	4,693245	12,097623	0,058236	-0,091661	-0,065532	-7,052576	-1,503903	-0,613858	0,058236	-0,091661	-0,065532	-7,052576	-1,503903	-0,613858
11:05:12,42	0,454050	3,392984	-0,127991	-0,235998	-0,656970	-0,649016	0,055115	-0,090033	-0,064731	0,122305	2,945488	-0,603658	-0,668317	-2,967685	-1,182006	-16,641222	4,751139	12,083460	0,055115	-0,090033	-0,064731	-6,945286	-1,381066	-0,603658	0,055115	-0,090033	-0,064731	-6,945286	-1,381066	-0,603658
11:05:12,47	0,454050	3,392984	-0,127991	-0,235998	-0,656970	-0,649016	0,055115	-0,090033	-0,064731	0,122305	2,945488	-0,603658	-0,669549	-2,969550	-1,183932	-16,666942	4,759779	12,113754	0,057346	-0,089898	-0,066657	-6,947097	-1,466782	-0,573363	0,057346	-0,089898	-0,066657	-6,947097	-1,466782	-0,573363
11:05:12,52	0,454050	3,392984	-0,127991	-0,235998	-0,656970	-0,649016	0,057346	-0,089898	-0,066657	0,109930	3,034902	-0,573363	-0,667801	-2,967139	-1,181617	-16,678619	4,771236	12,108647	0,057346	-0,089898	-0,066657	-6,947097	-1,466782	-0,573363	0,057346	-0,089898	-0,066657	-6,947097	-1,466782	-0,573363
11:05:12,57	0,454050	3,392984	-0,127991	-0,235998	-0,656970	-0,649016	0,054384	-0,090207	-0,064343	0,130061	2,865048	-0,578470	-0,672035	-2,969823	-1,182018	-16,724549	4,738003	12,112014	0,054384	-0,090207	-0,064343	-6,951192	-1,404135	-0,578470	0,054384	-0,090207	-0,064343	-6,951192	-1,404135	-0,578470
11:05:12,62	0,454050	3,392984	-0,127991	-0,235998	-0,656970	-0,649016	0,058826	-0,087882	-0,064744	-0,042595	3,072835	-0,575103	-0,668412	-2,971527	-1,183192	-16,698507	4,761055	12,069966	0,058826	-0,087882	-0,064744	-6,941319	-1,544989	-0,575103	0,058826	-0,087882	-0,064744	-6,941319	-1,544989	-0,575103
11:05:12,67	0,454050	3,392984	-0,127991	-0,235998	-0,656970	-0,649016	0,058490	-0,091872	-0,065917	0,197889	3,066419	-0,617151	-0,666059	-2,969471	-1,182383	-16,689293	4,756948	12,113566	0,058490	-0,091872	-0,065917	-7,014079	-1,525073	-0,617151	0,058490	-0,091872	-0,065917	-7,014079	-1,525073	-0,617151
11:05:12,72	0,454050	3,392984	-0,127991	-0,235998	-0,656970	-0,649016	0,055533	-0,092882	-0,065108	0,251455	2,922671	-0,573552	-0,670768	-2,974055	-1,182792	-16,686914	4,706903	12,067087	0,055533	-0,092882	-0,065108	-7,039793	-1,436670	-0,573552	0,055533	-0,092882	-0,065108	-7,039793	-1,436670	-0,573552
11:05:12,77	0,454050	3,392984	-0,127991	-0,235998	-0,656970	-0,649016	0,061857	-0,091096	-0,065518	0,116422	3,278609	-0,620030	-0,674416	-2,968638	-1,182398	-16,724748	4,725830	12,135847	0,061857	-0,091096	-0,065518	-7,034609	-1,577178	-0,620030	0,061857	-0,091096	-0,065518	-7,034609	-1,577178	-0,620030
11:05:12,82	0,454050	3,392984	-0,127991	-0,235998	-0,656970	-0,649016	0,058990	-0,085228	-0,065123	-0,191254	3,087266	-0,551270	-0,670760	-2,972311	-1,182007	-16,696343	4,762006	12,092957	0,058990	-0,085228	-0,065123	-6,881625	-1,543415	-0,551270	0,058990	-0,085228	-0,065123	-6,881625	-1,543415	-0,551270
11:05:12,87	0,454050	3,392984	-0,127991	-0,235998	-0,656970	-0,649016	0,060343	-0,090231	-0,064733	0,114442	3,164149	-0,594160	-0,672495	-2,971963	-1,183550	-16,677824	4,766635	12,103296	0,060343	-0,090231	-0,064733	-6,968677	-1,572766	-0,594160	0,060343	-0,090231	-0,064733	-6,968677	-1,572766	-0,594160
11:05:12,92	0,454050	3,392984	-0,127991	-0,235998	-0,656970	-0,649016	0,057897	-0,086713	-0,065520	-0,114631	3,071357	-0,585631	-0,671960	-2,969725	-1,182405	-16,695832	4,754168	12,097964	0,057897	-0,086713	-0,065520	-6,921629	-1,473586	-0,585631	0,057897	-0,086713	-0,065520	-6,921629	-1,473586	-0,585631
11:05:12,97	0,454050	3,392984	-0,127991	-0,235998	-0,656970	-0,649016	0,056129	-0,091809	-0,064745	0,188951	2,924965	-0,587954	-0,667286	-2,969451	-1,182020	-16,717484	4,765472	12,099163	0,056129	-0,091809	-0,064745	-7,018074	-1,481129	-0,587954	0,056129	-0,091809	-0,064745	-7,018074	-1,481129	-0,587954
11:05:13,02	0,454050	3,392984	-0,127991	-0,235998	-0,656970	-0,649016	0,056129	-0,091809	-0,064745	0,188951	2,924965	-0,587954	-0,667916	-2,972204	-1,181246	-16,729641	4,716385	12,087037	0,058828	-0,092640	-0,063971	-7,088680	-1,538645	-0,600080	0,058828	-0,092640	-0,063971	-7,088680	-1,538645	-0,600080
11:05:13,07	0,454050	3,392984	-0,127991	-0,235998	-0,656970	-0,649016	0,059406	-0,087620	-0,064361	-0,037788	3,123235	-0,599794	-0,672553	-2,970194	-1,181635	-16,697811	4,743868	12,087324	0,059406	-0,087620	-0,064361	-6,915920	-1,540144	-0,599794	0,059406	-0,087620	-0,064361	-6,915920	-1,540144	-0,599794
11:05:13,12	0,454050	3,392984	-0,127991	-0,235998	-0,656970	-0,649016	0,059406	-0,087620	-0,064361	-0,037788	3,123235	-0,599794	-0,670237	-2,972974	-1,181244	-16,716047	4,717251	12,081563	0,060655	-0,091015	-0,063969	-7,038077	-1,575736	-0,605554	0,060655	-0,091015	-0,063969	-7,038077	-1,575736	-0,605554
11:05:13,17	0,454050	3,392984	-0,127991	-0,235998	-0,656970	-0,649016	0,060655	-0,091015	-0,063969	0,106624	3,185716	-0,605554	-0,674850	-2,971378	-1,182099	-16,720176	4,748649	12,084994	0,061579	-0,086222	-0,064824	-6,885925	-1,619498	-0,602124	0,061579	-0,086222	-0,064824	-6,885925	-1,619498	-0,602124
11:05:13,22	0,454050	3,392984	-0,127991	-0,235998	-0,656970	-0,649016	0,058136	-0,088083	-0,065165	-0,039163	2,997731	-0,593246	-0,671516	-2,969326	-1,182440	-16,762030	4,751525	12,093872	0,058136	-0,088083	-0,065165	-6,953682	-1,565922	-0,593246	0,058136	-0,088083	-0,065165	-6,953682	-1,565922	-0,593246
11:05:13,27	0,454050	3,392984	-0,127991	-0,235998	-0,656970	-0,649016	0,055739	-0,090743	-0,063526	0,092427	2,923630	-0,594131	-0,668014	-2,968580	-1,180800	-16,721633	4,720423	12,092986	0,055739	-0,090743	-0,063526	-7,030912	-1,451871	-0,594131	0,055739	-0,090743	-0,063526	-7,030912	-1,451871	-0,594131
11:05:13,32	0,454050	3,392984	-0,127991	-0,235998	-0,656970	-0,649016	0,063523	-0,091987	-0,065890	0,152812	3,334677	-0,590487	-0,670828	-2,975943	-1,183165	-16,718359	4,713547	12,096630	0,063523	-0,091987	-0,065890	-7,068203	-1,651877	-0,590487	0,063523	-0,091987	-0,065890	-7,068203	-1,651877	-0,590487
11:05:13,37	0,454050	3,392984	-0,127991	-0,235998	-0,656970	-0,649016	0,063523	-0,091987	-0,065890	0,152812	3,334677	-0,590487	-0,672055	-2,968344	-1,182421	-16,734917	4,754123	12,108253	0,063523	-0,091987	-0,065890	-7,068203	-1,651877	-0,590487	0,063523	-0,091987	-0,065890	-7,068203	-1,651877	-0,590487
11:05:13,42	0,454050	3,392984	-0,127991	-0,235998	-0,656970	-0,649016	0,057555	-0,087126	-0,065147	-0,073126	2,989700	-0,578864	-0,667337	-2,970222	-1,181995	-16,732346	4,746126	12,137319	0,057555	-0,087126	-0,065147	-6,912511	-1,528344	-0,578864	0,057555	-0,087126	-0,065147	-6,912511	-1,528344	-0,578864
11:05:13,47	0,454050	3,392984	-0,127991	-0,235998	-0,656970	-0,649016	0,056823	-0,092150	-0,064720	0,182484	2,957852	-0,549799	-0,669609	-2,974689	-1,179681	-16,706786	4,717977	12,075549	0,056823	-0,092150	-0,064720	-7,051290	-1,502717	-0,549799	0,056823	-0,092150	-0,064720	-7,051290	-1,502717	-0,549799
11:05:13,52	0,454050	3,392984	-0,127991	-0,235998	-0,656970	-0,649016	0,065330	-0,093750	-0,063941	0,242495	3,436706	-0,601864	-0,670206	-2,978390	-1,181215	-16,712358	4,707832	12,085253	0,065330	-0,093750	-0,063941	-7,116848	-1,691711	-0,601864	0,065330	-0,093750	-0,063941	-7,116848	-1,691711	-0,601864
11:05:13,57	0,454050	3,392984	-0,127991	-0,235998	-0,656970	-0,649016	0,062097	-0,089811	-0,061997	0,027189	3,280290	-0,574108	-0,672000	-2,973620	-1,179272	-16,707440	4,692882	12,113010	0,062097	-0,089811	-0,061997	-7,022959	-1,594287	-0,574108	0,062097	-0,089811	-0,061997	-7,022959	-1,594287	-0,574108
11:05:13,62	0,454050	3,392984	-0,127991	-0,235998	-0,656970	-0,649016	0,062097	-0,089811	-0,061997	0,027189	3,280290	-0,574108	-0,667225	-2,975912	-1,180840	-16,695473	4,717158	12,066652	0,062097	-0,089811	-0,061997	-7,022959	-1,594287	-0,574108	0,062097	-0,089811	-0,061997	-7,022959	-1,594287	-0,574108
11:05:13,67	0,454050	3,392984	-0,127991	-0,235998	-0,656970	-0,649016	0,061694	-0,095092	-0,063565	0,328836	3,257574	-0,620465	-0,673172	-2,973289	-1,182795	-16,711864	4,727199	12,087074	0,061694	-0,095092	-0,063565	-7,135912	-1,585389	-0,620465	0,061694	-0,095092	-0,063565	-7,135912	-1,585389	-0,620465
11:05:13,72	0,454050	3,392984	-0,127991	-0,235998	-0,656970	-0,649016	0,060550	-0,092452	-0,062805	0,214881	3,209975	-0,640031	-0,668429	-2,970078	-1,182782	-16,703419	4,774023	12,109156	0,060550	-0,092452	-0,062805	-7,042618	-1,543183	-0,640031	0,060550	-0,092452	-0,062805	-7,042618	-1,543183	-0,640031
11:05:13,77	0,454050	3,392984	-0,127991	-0,235998	-0,656970	-0,649016	0,060550	-0,092452	-0,062805	0,214881	3,209975	-0,640031	-0,674346	-2,969873	-1,180074	-16,713350	4,755105	12,110857	0,060025	-0,085906	-0,062799	-6,868543	-1,575622	-0,576261	0,060025	-0,085906	-0,062799	-6,868543	-1,575622	-0,576261
11:05:13,82	0,454050	3,392984	-0,127991	-0,235998	-0,656970	-0,649016	0,055315	-0,094093	-0,063949	0,269833	2,941875	-0,590424	-0,664901	-2,969888	-1,181224	-16,685125	4,703043	12,096694	0,055315	-0,094093	-0,063949	-7,116486	-1,400320	-0,590424	0,055315	-0,094093	-0,063949	-7,116486	-1,400320	-0,590424
11:05:13,87	0,454050	3,392984	-0,127991	-0,235998	-0,656970	-0,649016	0,055315	-0,094093	-0,063949	0,269833	2,941875	-0,590424	-0,667897	-2,970790	-1,181228	-16,717664	4,726070	12,111652	0,057595	-0,091949	-0,063954	-7,056003	-1,500433	-0,575465	0,057595	-0,091949	-0,063954	-7,056003	-1,500433	-0,575465
11:05:13,92	0,454050	3,392984	-0,127991	-0,235998	-0,656970	-0,649016	0,058674	-0,094039	-0,064326	0,289954	3,107672	-0,590181	-0,666627	-2,972770	-1,181601	-16,681367	4,727335	12,096937	0,058674	-0,094039	-0,064326	-7,092145	-1,498235	-0,590181	0,058674	-0,094039	-0,064326	-7,092145	-1,498235	-0,590181
11:05:13,97	0,454050	3,392984	-0,127991	-0,235998	-0,656970	-0,649016	0,058674	-0,094039	-0,064326	0,289954	3,107672	-0,590181	-0,676756	-2,969386	-1,178180	-16,744807	4,752672	12,070845	0,058674	-0,094039	-0,064326	-7,092145	-1,498235	-0,590181	0,058674	-0,094039	-0,064326	-7,092145	-1,498235	-0,590181
11:05:14,02	0,454050	3,392984	-0,127991	-0,235998	-0,656970	-0,649016	0,060808	-0,083575	-0,060906	-0,263974	3,151040	-0,616273	-0,672008	-2,970580	-1,182013	-16,710921	4,728302	12,106607	0,060808	-0,083575	-0,060906	-6,824615	-1,622400	-0,616273	0,060808	-0,083575	-0,060906	-6,824615	-1,622400	-0,616273
11:05:14,07	0,454050	3,392984	-0,127991	-0,235998	-0,656970	-0,649016	0,059468	-0,088284	-0,064738	-0,023246	3,122882	-0,580510	-0,672090	-2,966902	-1,184378	-16,745457	4,757231	12,105015	0,056324	-0,086374	-0,067104	-6,895167	-1,506405	-0,582103	0,056324	-0,086374	-0,067104	-6,895167	-1,506405	-0,582103
11:05:14,12	0,454050	3,392984	-0,127991	-0,235998	-0,656970	-0,649016	0,056324	-0,086374	-0,067104	-0,114798	2,915006	-0,582103	-0,667290	-2,968526	-1,177377	-16,718437	4,736320	12,076170	0,056324	-0,086374	-0,067104	-6,895167	-1,506405	-0,582103	0,056324	-0,086374	-0,067104	-6,895167	-1,506405	-0,582103
11:05:14,17	0,454050	3,392984	-0,127991	-0,235998	-0,656970	-0,649016	0,055330	-0,091343	-0,060103	0,138995	2,897169	-0,610947	-0,669047	-2,965244	-1,180861	-16,703855	4,763471	12,108264	0,055330	-0,091343	-0,060103	-7,031448	-1,446206	-0,610947	0,055330	-0,091343	-0,060103	-7,031448	-1,446206	-0,610947
11:05:14,22	0,454050	3,392984	-0,127991	-0,235998	-0,656970	-0,649016	0,053366	-0,088181	-0,063587	0,005351	2,794114	-0,578853	-0,667835	-2,973809	-1,182383	-16,709027	4,765109	12,103389	0,053366	-0,088181	-0,063587	-6,916839	-1,395118	-0,578853	0,053366	-0,088181	-0,063587	-6,916839	-1,395118	-0,578853
11:05:14,27	0,454050	3,392984	-0,127991	-0,235998	-0,656970	-0,649016	0,060178	-0,093513	-0,065109	0,281450	3,143020	-0,583728	-0,667779	-2,969370	-1,180850	-16,671508	4,748627	12,077985	0,060178	-0,093513	-0,065109	-7,059304	-1,580924	-0,583728	0,060178	-0,093513	-0,065109	-7,059304	-1,580924	-0,583728
11:05:14,32	0,454050	3,392984	-0,127991	-0,235998	-0,656970	-0,649016	0,056305	-0,091341	-0,063575	0,173020	2,982386	-0,609132	-0,672030	-2,971983	-1,182020	-16,722898	4,718640	12,096523	0,060694	-0,088967	-0,064745	-6,986012	-1,583396	-0,590595	0,060694	-0,088967	-0,064745	-6,986012	-1,583396	-0,590595
11:05:14,37	0,454050	3,392984	-0,127991	-0,235998	-0,656970	-0,649016	0,063465	-0,093383	-0,064326	0,241967	3,344863	-0,596121	-0,669591	-2,976591	-1,181601	-16,698628	4,721298	12,090996	0,063465	-0,093383	-0,064326	-7,088611	-1,637121	-0,596121	0,063465	-0,093383	-0,064326	-7,088611	-1,637121	-0,596121
11:05:14,42	0,454050	3,392984	-0,127991	-0,235998	-0,656970	-0,649016	0,063465	-0,093383	-0,064326	0,241967	3,344863	-0,596121	-0,671376	-2,972870	-1,182392	-16,698723	4,732244	12,096918	0,061135	-0,089977	-0,065118	-6,988906	-1,580932	-0,590199	0,061135	-0,089977	-0,065118	-6,988906	-1,580932	-0,590199
11:05:14,47	0,454050	3,392984	-0,127991	-0,235998	-0,656970	-0,649016	0,061135	-0,089977	-0,065118	0,074262	3,218148	-0,590199	-0,670282	-2,972922	-1,182806	-16,732880	4,713971	12,082582	0,060633	-0,090950	-0,065531	-7,047594	-1,588071	-0,604536	0,060633	-0,090950	-0,065531	-7,047594	-1,588071	-0,604536
11:05:14,52	0,454050	3,392984	-0,127991	-0,235998	-0,656970	-0,649016	0,060633	-0,090950	-0,065531	0,091955	3,171596	-0,604536	-0,673122	-2,971304	-1,180063	-16,691450	4,740147	12,100455	0,060652	-0,087682	-0,062789	-6,917606	-1,565779	-0,586662	0,060652	-0,087682	-0,062789	-6,917606	-1,565779	-0,586662
11:05:14,57	0,454050	3,392984	-0,127991	-0,235998	-0,656970	-0,649016	0,060652	-0,087682	-0,062789	-0,034603	3,195366	-0,586662	-0,669259	-2,969849	-1,181935	-16,741820	4,753011	12,098563	0,060652	-0,087682	-0,062789	-6,917606	-1,565779	-0,586662	0,060652	-0,087682	-0,062789	-6,917606	-1,565779	-0,586662
11:05:14,62	0,454050	3,392984	-0,127991	-0,235998	-0,656970	-0,649016	0,057460	-0,090299	-0,064661	0,087477	2,979347	-0,588555	-0,667825	-2,971956	-1,181996	-16,694785	4,748793	12,102762	0,058568	-0,092594	-0,064722	-7,041976	-1,517777	-0,584356	0,058568	-0,092594	-0,064722	-7,041976	-1,517777	-0,584356
11:05:14,67	0,454050	3,392984	-0,127991	-0,235998	-0,656970	-0,649016	0,058568	-0,092594	-0,064722	0,226684	3,079814	-0,584356	-0,674968	-2,970319	-1,181638	-16,720961	4,735016	12,101379	0,058568	-0,092594	-0,064722	-7,041976	-1,517777	-0,584356	0,058568	-0,092594	-0,064722	-7,041976	-1,517777	-0,584356
11:05:14,72	0,454050	3,392984	-0,127991	-0,235998	-0,656970	-0,649016	0,060401	-0,093622	-0,063180	0,264246	3,160347	-0,600136	-0,667852	-2,974057	-1,180454	-16,715536	4,742450	12,086981	0,060401	-0,093622	-0,063180	-7,085074	-1,581160	-0,600136	0,060401	-0,093622	-0,063180	-7,085074	-1,581160	-0,600136
11:05:14,77	0,454050	3,392984	-0,127991	-0,235998	-0,656970	-0,649016	0,060401	-0,093622	-0,063180	0,264246	3,160347	-0,600136	-0,674373	-2,967360	-1,179728	-16,718647	4,738696	12,071782	0,060401	-0,093622	-0,063180	-7,085074	-1,581160	-0,600136	0,060401	-0,093622	-0,063180	-7,085074	-1,581160	-0,600136
11:05:14,82	0,454050	3,392984	-0,127991	-0,235998	-0,656970	-0,649016	0,057862	-0,084626	-0,062453	-0,208329	3,027462	-0,615335	-0,674990	-2,968865	-1,180853	-16,731472	4,751215	12,125967	0,057862	-0,084626	-0,062453	-6,851499	-1,514674	-0,615335	0,057862	-0,084626	-0,062453	-6,851499	-1,514674	-0,615335
11:05:14,87	0,454050	3,392984	-0,127991	-0,235998	-0,656970	-0,649016	0,061036	-0,089882	-0,063952	0,075162	3,184059	-0,575506	-0,671408	-2,972737	-1,181226	-16,720898	4,751761	12,111611	0,061036	-0,089882	-0,063952	-6,980588	-1,607282	-0,575506	0,061036	-0,089882	-0,063952	-6,980588	-1,607282	-0,575506
11:05:14,92	0,454050	3,392984	-0,127991	-0,235998	-0,656970	-0,649016	0,057421	-0,089925	-0,064331	0,105601	3,028756	-0,574672	-0,669564	-2,969628	-1,181606	-16,678512	4,759849	12,112446	0,057421	-0,089925	-0,064331	-6,953532	-1,478827	-0,574672	0,057421	-0,089925	-0,064331	-6,953532	-1,478827	-0,574672
11:05:14,97	0,454050	3,392984	-0,127991	-0,235998	-0,656970	-0,649016	0,057421	-0,089925	-0,064331	0,105601	3,028756	-0,574672	-0,671427	-2,976187	-1,183153	-16,725258	4,725968	12,116332	0,064033	-0,091591	-0,065878	-7,050400	-1,677588	-0,570785	0,064033	-0,091591	-0,065878	-7,050400	-1,677588	-0,570785
11:05:15,02	0,454050	3,392984	-0,127991	-0,235998	-0,656970	-0,649016	0,064033	-0,091591	-0,065878	0,139523	3,349035	-0,570785	-0,671455	-2,968135	-1,181256	-16,728160	4,741759	12,102369	0,064033	-0,091591	-0,065878	-7,050400	-1,677588	-0,570785	0,064033	-0,091591	-0,065878	-7,050400	-1,677588	-0,570785
11:05:15,07	0,454050	3,392984	-0,127991	-0,235998	-0,656970	-0,649016	0,057074	-0,087540	-0,063982	-0,058905	2,976722	-0,584749	-0,670870	-2,972547	-1,182001	-16,731288	4,723162	12,121085	0,057074	-0,087540	-0,063982	-6,930823	-1,503565	-0,584749	0,057074	-0,087540	-0,063982	-6,930823	-1,503565	-0,584749
11:05:15,12	0,454050	3,392984	-0,127991	-0,235998	-0,656970	-0,649016	0,060602	-0,090253	-0,064727	0,064505	3,166785	-0,566032	-0,669054	-2,968613	-1,182400	-16,707902	4,750656	12,113175	0,060602	-0,090253	-0,064727	-7,020388	-1,590476	-0,566032	0,060602	-0,090253	-0,064727	-7,020388	-1,590476	-0,566032
11:05:15,17	0,454050	3,392984	-0,127991	-0,235998	-0,656970	-0,649016	0,056287	-0,089859	-0,065125	0,079506	2,948896	-0,573942	-0,670771	-2,972963	-1,183963	-16,699319	4,755474	12,074490	0,056287	-0,089859	-0,065125	-6,974437	-1,469616	-0,573942	0,056287	-0,089859	-0,065125	-6,974437	-1,469616	-0,573942
11:05:15,22	0,454050	3,392984	-0,127991	-0,235998	-0,656970	-0,649016	0,060913	-0,090547	-0,066689	0,123759	3,194476	-0,612628	-0,667813	-2,969938	-1,180849	-16,691201	4,758414	12,088100	0,056815	-0,091596	-0,063574	-7,005398	-1,473025	-0,599017	0,056815	-0,091596	-0,063574	-7,005398	-1,473025	-0,599017
11:05:15,27	0,454050	3,392984	-0,127991	-0,235998	-0,656970	-0,649016	0,056815	-0,091596	-0,063574	0,184897	2,986940	-0,599017	-0,673741	-2,969650	-1,180107	-16,706450	4,742638	12,062093	0,056815	-0,091596	-0,063574	-7,005398	-1,473025	-0,599017	0,056815	-0,091596	-0,063574	-7,005398	-1,473025	-0,599017
11:05:15,32	0,454050	3,392984	-0,127991	-0,235998	-0,656970	-0,649016	0,058687	-0,090485	-0,065152	0,086445	3,043321	-0,598441	-0,667257	-2,973592	-1,183939	-16,702302	4,739701	12,098740	0,058687	-0,090485	-0,065152	-7,016613	-1,563598	-0,598441	0,058687	-0,090485	-0,065152	-7,016613	-1,563598	-0,598441
11:05:15,37	0,454050	3,392984	-0,127991	-0,235998	-0,656970	-0,649016	0,058687	-0,090485	-0,065152	0,086445	3,043321	-0,598441	-0,672014	-2,971204	-1,183181	-16,713811	4,728300	12,102409	0,060011	-0,088591	-0,065906	-6,963136	-1,562247	-0,584709	0,060011	-0,088591	-0,065906	-6,963136	-1,562247	-0,584709
11:05:15,42	0,454050	3,392984	-0,127991	-0,235998	-0,656970	-0,649016	0,061327	-0,089973	-0,063995	0,034326	3,198204	-0,620147	-0,671475	-2,973035	-1,181269	-16,744551	4,712796	12,066971	0,061327	-0,089973	-0,063995	-7,028572	-1,616003	-0,620147	0,061327	-0,089973	-0,063995	-7,028572	-1,616003	-0,620147
11:05:15,47	0,454050	3,392984	-0,127991	-0,235998	-0,656970	-0,649016	0,059709	-0,091889	-0,065528	0,193117	3,127518	-0,617721	-0,669006	-2,972591	-1,182802	-16,703291	4,757282	12,069397	0,059709	-0,091889	-0,065528	-7,020191	-1,559617	-0,617721	0,059709	-0,091889	-0,065528	-7,020191	-1,559617	-0,617721
11:05:15,52	0,454050	3,392984	-0,127991	-0,235998	-0,656970	-0,649016	0,059709	-0,091889	-0,065528	0,193117	3,127518	-0,617721	-0,669621	-2,975584	-1,183552	-16,717033	4,753640	12,098398	0,059709	-0,091889	-0,065528	-7,020191	-1,559617	-0,617721	0,059709	-0,091889	-0,065528	-7,020191	-1,559617	-0,617721
11:05:15,57	0,454050	3,392984	-0,127991	-0,235998	-0,656970	-0,649016	0,062608	-0,092853	-0,066277	0,233213	3,268208	-0,588719	-0,667290	-2,967141	-1,183957	-16,689722	4,710151	12,103472	0,062608	-0,092853	-0,066277	-7,055759	-1,646531	-0,588719	0,062608	-0,092853	-0,066277	-7,055759	-1,646531	-0,588719
11:05:15,62	0,454050	3,392984	-0,127991	-0,235998	-0,656970	-0,649016	0,054130	-0,090650	-0,066683	0,094660	2,872753	-0,583646	-0,671493	-2,970106	-1,183586	-16,742888	4,732086	12,103329	0,054130	-0,090650	-0,066683	-7,021393	-1,376470	-0,583646	0,054130	-0,090650	-0,066683	-7,021393	-1,376470	-0,583646
11:05:15,67	0,454050	3,392984	-0,127991	-0,235998	-0,656970	-0,649016	0,061333	-0,093526	-0,061231	0,237729	3,250435	-0,612743	-0,669744	-2,970871	-1,181260	-16,769185	4,763196	12,103369	0,061333	-0,093526	-0,061231	-7,104057	-1,564231	-0,612743	0,061333	-0,093526	-0,061231	-7,104057	-1,564231	-0,612743
11:05:15,72	0,454050	3,392984	-0,127991	-0,235998	-0,656970	-0,649016	0,061333	-0,093526	-0,061231	0,237729	3,250435	-0,612743	-0,674991	-2,972821	-1,181266	-16,749435	4,757850	12,082421	0,061333	-0,093526	-0,061231	-7,104057	-1,564231	-0,612743	0,061333	-0,093526	-0,061231	-7,104057	-1,564231	-0,612743
11:05:15,77	0,454050	3,392984	-0,127991	-0,235998	-0,656970	-0,649016	0,057231	-0,096557	-0,065094	0,426016	3,003035	-0,568979	-0,663725	-2,972779	-1,182369	-16,704420	4,746582	12,118138	0,057231	-0,096557	-0,065094	-7,153722	-1,489578	-0,568979	0,057231	-0,096557	-0,065094	-7,153722	-1,489578	-0,568979
11:05:15,82	0,454050	3,392984	-0,127991	-0,235998	-0,656970	-0,649016	0,057231	-0,096557	-0,065094	0,426016	3,003035	-0,568979	-0,673187	-2,973221	-1,181224	-16,722981	4,740262	12,115729	0,057231	-0,096557	-0,065094	-7,153722	-1,489578	-0,568979	0,057231	-0,096557	-0,065094	-7,153722	-1,489578	-0,568979
11:05:15,87	0,454050	3,392984	-0,127991	-0,235998	-0,656970	-0,649016	0,054296	-0,095569	-0,063171	0,390348	2,850816	-0,583783	-0,670846	-2,973842	-1,181661	-16,737034	4,736109	12,053332	0,054296	-0,095569	-0,063171	-7,111782	-1,411384	-0,583783	0,054296	-0,095569	-0,063171	-7,111782	-1,411384	-0,583783
11:05:15,92	0,454050	3,392984	-0,127991	-0,235998	-0,656970	-0,649016	0,061412	-0,090736	-0,063180	0,070873	3,228187	-0,587396	-0,670856	-2,973489	-1,180455	-16,723942	4,697274	12,099721	0,061412	-0,090736	-0,063180	-7,051934	-1,592622	-0,587396	0,061412	-0,090736	-0,063180	-7,051934	-1,592622	-0,587396
11:05:15,97	0,454050	3,392984	-0,127991	-0,235998	-0,656970	-0,649016	0,057099	-0,090373	-0,060870	0,098779	3,003981	-0,611071	-0,669015	-2,969573	-1,178144	-16,700523	4,737789	12,076046	0,057099	-0,090373	-0,060870	-6,995511	-1,478328	-0,611071	0,057099	-0,090373	-0,060870	-6,995511	-1,478328	-0,611071
11:05:16,02	0,454050	3,392984	-0,127991	-0,235998	-0,656970	-0,649016	0,057099	-0,090373	-0,060870	0,098779	3,003981	-0,611071	-0,669107	-2,969401	-1,181282	-16,739561	4,740935	12,063932	0,057099	-0,090373	-0,060870	-6,995511	-1,478328	-0,611071	0,057099	-0,090373	-0,060870	-6,995511	-1,478328	-0,611071
11:05:16,07	0,454050	3,392984	-0,127991	-0,235998	-0,656970	-0,649016	0,056996	-0,090207	-0,064008	0,073352	2,963205	-0,623186	-0,671372	-2,972819	-1,179713	-16,715348	4,754951	12,052588	0,056996	-0,090207	-0,064008	-7,007906	-1,510958	-0,623186	0,056996	-0,090207	-0,064008	-7,007906	-1,510958	-0,623186
11:05:16,12	0,454050	3,392984	-0,127991	-0,235998	-0,656970	-0,649016	0,061089	-0,089955	-0,062438	0,084469	3,190013	-0,634529	-0,673102	-2,974050	-1,180417	-16,681320	4,727354	12,123979	0,061089	-0,089955	-0,062438	-6,976972	-1,605469	-0,634529	0,061089	-0,089955	-0,062438	-6,976972	-1,605469	-0,634529
11:05:16,17	0,454050	3,392984	-0,127991	-0,235998	-0,656970	-0,649016	0,057796	-0,090653	-0,062820	0,072176	3,020776	-0,600769	-0,669121	-2,970316	-1,180094	-16,737904	4,711866	12,086348	0,057796	-0,090653	-0,062820	-7,044060	-1,516190	-0,600769	0,057796	-0,090653	-0,062820	-7,044060	-1,516190	-0,600769
11:05:16,22	0,454050	3,392984	-0,127991	-0,235998	-0,656970	-0,649016	0,057796	-0,090653	-0,062820	0,072176	3,020776	-0,600769	-0,674973	-2,974227	-1,181241	-16,738841	4,748227	12,101164	0,057796	-0,090653	-0,062820	-7,044060	-1,516190	-0,600769	0,057796	-0,090653	-0,062820	-7,044060	-1,516190	-0,600769
11:05:16,27	0,454050	3,392984	-0,127991	-0,235998	-0,656970	-0,649016	0,064108	-0,087540	-0,063966	-0,058670	3,330035	-0,585953	-0,667913	-2,967245	-1,181274	-16,729907	4,755010	12,079340	0,054532	-0,090163	-0,063999	-6,989709	-1,444348	-0,607778	0,054532	-0,090163	-0,063999	-6,989709	-1,444348	-0,607778
11:05:16,32	0,454050	3,392984	-0,127991	-0,235998	-0,656970	-0,649016	0,059684	-0,087244	-0,065513	0,001041	3,155766	-0,608002	-0,673017	-2,970247	-1,182787	-16,652963	4,785367	12,079115	0,059684	-0,087244	-0,065513	-6,847602	-1,529414	-0,608002	0,059684	-0,087244	-0,065513	-6,847602	-1,529414	-0,608002
11:05:16,37	0,454050	3,392984	-0,127991	-0,235998	-0,656970	-0,649016	0,061697	-0,088797	-0,063961	-0,004990	3,186153	-0,560921	-0,672679	-2,972767	-1,181235	-16,760691	4,747357	12,126196	0,061697	-0,088797	-0,063961	-6,975534	-1,657049	-0,560921	0,061697	-0,088797	-0,063961	-6,975534	-1,657049	-0,560921
11:05:16,42	0,454050	3,392984	-0,127991	-0,235998	-0,656970	-0,649016	0,055860	-0,093595	-0,064371	0,222980	2,915654	-0,599126	-0,665605	-2,970111	-1,181646	-16,742857	4,712182	12,087992	0,055860	-0,093595	-0,064371	-7,124237	-1,469333	-0,599126	0,055860	-0,093595	-0,064371	-7,124237	-1,469333	-0,599126
11:05:16,47	0,454050	3,392984	-0,127991	-0,235998	-0,656970	-0,649016	0,056792	-0,090225	-0,062400	0,125361	2,976088	-0,579943	-0,668990	-2,969233	-1,179674	-16,693701	4,773451	12,107175	0,056792	-0,090225	-0,062400	-6,957285	-1,482113	-0,579943	0,056792	-0,090225	-0,062400	-6,957285	-1,482113	-0,579943
