# Supplementary material for: Characterization of interfragmentary motion associated with common osteosynthesis devices for rat fracture healing studies
Source: PLoS One. 2017 Apr 28;12(4):e0176735. doi: 10.1371/journal.pone.0176735 (PMC5409164; doi:10.1371/journal.pone.0176735)
Supplement: S1 Dataset — (ZIP) [file pone.0176735.s001.zip › S1_Dataset/UlmExFix/Specimen06/ULM-Fix-EX_06W.txt]

%Tester: Sukopp Matthias
%Projekt: 
%Zeit: 13.03.2015 11:06:03
%Dateipfad: D:\Messungen\Fixator\Measurements\Fixator_20150313.txt
%Kommentar: Ulm-Fix-Ex_06-W
%VI Version: D:\LVProjekte\Fixator\HauptVI\Fixator_v0.12.vi
%Virtueller Drehpunkt: 	0,0000	0,0000	0,0000
%Sensor zu Hexapod (Mitte): 	0,000000	0,000000	-26,500000
%Sensor zu Hexapod Trans (Mitte): 	-0,500000	-0,866025	0,000000	-0,866025	0,500000	0,000000	0,000000	0,000000	1,000000
%Hexapod zu Labor (Mitte): 	0,453976	3,392953	-0,127986
%Hexapod zu Labor Trans (Mitte): 	0,999868	0,011375	-0,011594	-0,011326	0,999927	0,004251	0,011641	-0,004119	0,999924
%Labor zu CR (Mitte): 	0,000000	0,000000	78,500000
%Labor zu CR Trans (Mitte): 	1,000000	0,000000	0,000000	0,000000	1,000000	0,000000	0,000000	0,000000	1,000000
%Zentrum Sensormasse: 	0,000000	0,000000	2,000000
%Sensormasse: 	200,000000E-3
--------------------------------------------------
Time	X	Y	Z	U	V	W	Exp_ Fx	Exp_ Fy	Exp_ Fz	Exp_ Mx	Exp_ My	Exp_ Mz	Sen_ Fx	Sen_ Fy	Sen_ Fz	Sen_ Mx	Sen_ My	Sen_ Mz	Hex_ Fx	Hex_ Fy	Hex_ Fz	Hex_ Mx	Hex_ My	Hex_ Mz	Lab_ Fx	Lab_ Fy	Lab_ Fz	Lab_ Mx	Lab_ My	Lab_ Mz	Laser
11:06:03,71	0,453976	3,392953	-0,127986	-0,236019	-0,667004	-0,648995	-0,050681	-0,100311	-0,037132	0,315379	-0,737408	-0,567602	-0,611987	-2,880049	-1,158738	-15,311222	3,563343	12,108153	-0,050681	-0,100311	-0,037132	-7,559045	3,241075	-0,567602	-0,050681	-0,100311	-0,037132	-7,559045	3,241075	-0,567602
11:06:03,76	0,453976	3,392953	-0,127986	-0,236019	-0,667004	-0,648995	-0,045339	-0,098545	-0,040264	0,197349	-0,490270	-0,586186	-0,610719	-2,884945	-1,157538	-15,276677	3,538882	12,100932	-0,045339	-0,098545	-0,040264	-7,538422	3,068827	-0,586186	-0,045339	-0,098545	-0,040264	-7,538422	3,068827	-0,586186
11:06:03,81	0,453976	3,392953	-0,127986	-0,236019	-0,667004	-0,648995	-0,045339	-0,098545	-0,040264	0,197349	-0,490270	-0,586186	-0,606562	-2,883193	-1,155174	-15,257493	3,539860	12,134222	-0,045339	-0,098545	-0,040264	-7,538422	3,068827	-0,586186	-0,045339	-0,098545	-0,040264	-7,538422	3,068827	-0,586186
11:06:03,86	0,453976	3,392953	-0,127986	-0,236019	-0,667004	-0,648995	-0,048935	-0,101268	-0,037899	0,349415	-0,661123	-0,552896	-0,607121	-2,883415	-1,155578	-15,252875	3,558679	12,110668	-0,048935	-0,101268	-0,037899	-7,600159	3,180238	-0,552896	-0,048935	-0,101268	-0,037899	-7,600159	3,180238	-0,552896
11:06:03,91	0,453976	3,392953	-0,127986	-0,236019	-0,667004	-0,648995	-0,048298	-0,095470	-0,039494	0,056739	-0,653437	-0,571048	-0,611901	-2,880845	-1,156768	-15,275075	3,560195	12,116069	-0,048298	-0,095470	-0,039494	-7,437693	3,137986	-0,571048	-0,048298	-0,095470	-0,039494	-7,437693	3,137986	-0,571048
11:06:03,96	0,453976	3,392953	-0,127986	-0,236019	-0,667004	-0,648995	-0,048298	-0,095470	-0,039494	0,056739	-0,653437	-0,571048	-0,605323	-2,881772	-1,155592	-15,233980	3,550613	12,086553	-0,050785	-0,101631	-0,038318	-7,588703	3,244257	-0,600565	-0,050785	-0,101631	-0,038318	-7,588703	3,244257	-0,600565
11:06:04,01	0,453976	3,392953	-0,127986	-0,236019	-0,667004	-0,648995	-0,054615	-0,098639	-0,035997	0,207410	-0,953168	-0,572614	-0,605999	-2,876958	-1,153271	-15,257220	3,533643	12,114504	-0,054615	-0,098639	-0,035997	-7,535713	3,334118	-0,572614	-0,054615	-0,098639	-0,035997	-7,535713	3,334118	-0,572614
11:06:04,06	0,453976	3,392953	-0,127986	-0,236019	-0,667004	-0,648995	-0,050888	-0,098145	-0,038685	0,229092	-0,770124	-0,551098	-0,608290	-2,879940	-1,155960	-15,242878	3,580009	12,136020	-0,050888	-0,098145	-0,038685	-7,475320	3,224590	-0,551098	-0,050888	-0,098145	-0,038685	-7,475320	3,224590	-0,551098
11:06:04,11	0,453976	3,392953	-0,127986	-0,236019	-0,667004	-0,648995	-0,050888	-0,098145	-0,038685	0,229092	-0,770124	-0,551098	-0,608278	-2,883453	-1,154012	-15,247347	3,567269	12,124263	-0,050888	-0,098145	-0,038685	-7,475320	3,224590	-0,551098	-0,050888	-0,098145	-0,038685	-7,475320	3,224590	-0,551098
11:06:04,16	0,453976	3,392953	-0,127986	-0,236019	-0,667004	-0,648995	-0,055249	-0,100332	-0,034822	0,299198	-0,983360	-0,568204	-0,604216	-2,877256	-1,152096	-15,252938	3,535501	12,118913	-0,055249	-0,100332	-0,034822	-7,576828	3,353700	-0,568204	-0,055249	-0,100332	-0,034822	-7,576828	3,353700	-0,568204
11:06:04,21	0,453976	3,392953	-0,127986	-0,236019	-0,667004	-0,648995	-0,055249	-0,100332	-0,034822	0,299198	-0,983360	-0,568204	-0,604801	-2,879966	-1,157536	-15,254285	3,551103	12,107699	-0,052610	-0,101181	-0,040262	-7,586491	3,274789	-0,579419	-0,052610	-0,101181	-0,040262	-7,586491	3,274789	-0,579419
11:06:04,26	0,453976	3,392953	-0,127986	-0,236019	-0,667004	-0,648995	-0,052610	-0,101181	-0,040262	0,356190	-0,855079	-0,579419	-0,607762	-2,874335	-1,156747	-15,245671	3,560848	12,156217	-0,052610	-0,101181	-0,040262	-7,586491	3,274789	-0,579419	-0,052610	-0,101181	-0,040262	-7,586491	3,274789	-0,579419
11:06:04,31	0,453976	3,392953	-0,127986	-0,236019	-0,667004	-0,648995	-0,056006	-0,095801	-0,039472	0,089173	-1,029109	-0,530900	-0,609503	-2,877301	-1,154433	-15,259081	3,588418	12,126018	-0,056006	-0,095801	-0,039472	-7,431173	3,367383	-0,530900	-0,056006	-0,095801	-0,039472	-7,431173	3,367383	-0,530900
11:06:04,36	0,453976	3,392953	-0,127986	-0,236019	-0,667004	-0,648995	-0,052567	-0,095776	-0,037159	0,105069	-0,875652	-0,561099	-0,606542	-2,879181	-1,154030	-15,244813	3,549365	12,119763	-0,052567	-0,095776	-0,037159	-7,413351	3,250837	-0,561099	-0,052567	-0,095776	-0,037159	-7,413351	3,250837	-0,561099
11:06:04,41	0,453976	3,392953	-0,127986	-0,236019	-0,667004	-0,648995	-0,052419	-0,099280	-0,036756	0,260582	-0,836084	-0,567354	-0,611942	-2,879950	-1,154060	-15,281889	3,514804	12,108318	-0,052419	-0,099280	-0,036756	-7,532890	3,278804	-0,567354	-0,052419	-0,099280	-0,036756	-7,532890	3,278804	-0,567354
11:06:04,46	0,453976	3,392953	-0,127986	-0,236019	-0,667004	-0,648995	-0,052041	-0,098173	-0,036733	0,236144	-0,828089	-0,537423	-0,607689	-2,878955	-1,154007	-15,238376	3,583871	12,149694	-0,052041	-0,098173	-0,036733	-7,470467	3,257099	-0,537423	-0,052041	-0,098173	-0,036733	-7,470467	3,257099	-0,537423
11:06:04,51	0,453976	3,392953	-0,127986	-0,236019	-0,667004	-0,648995	-0,046877	-0,097056	-0,037529	0,127137	-0,530516	-0,578768	-0,611239	-2,882868	-1,154804	-15,238636	3,525261	12,108349	-0,046877	-0,097056	-0,037529	-7,491735	3,149352	-0,578768	-0,046877	-0,097056	-0,037529	-7,491735	3,149352	-0,578768
11:06:04,56	0,453976	3,392953	-0,127986	-0,236019	-0,667004	-0,648995	-0,046877	-0,097056	-0,037529	0,127137	-0,530516	-0,578768	-0,608915	-2,878373	-1,154428	-15,258248	3,576107	12,125555	-0,046877	-0,097056	-0,037529	-7,491735	3,149352	-0,578768	-0,046877	-0,097056	-0,037529	-7,491735	3,149352	-0,578768
11:06:04,61	0,453976	3,392953	-0,127986	-0,236019	-0,667004	-0,648995	-0,048282	-0,099662	-0,037132	0,279011	-0,613725	-0,573043	-0,608280	-2,882955	-1,154406	-15,239255	3,544509	12,114074	-0,048282	-0,099662	-0,037132	-7,544436	3,176419	-0,573043	-0,048282	-0,099662	-0,037132	-7,544436	3,176419	-0,573043
11:06:04,66	0,453976	3,392953	-0,127986	-0,236019	-0,667004	-0,648995	-0,048282	-0,099662	-0,037132	0,279011	-0,613725	-0,573043	-0,608305	-2,880024	-1,153269	-15,260045	3,583287	12,105578	-0,048282	-0,099662	-0,037132	-7,544436	3,176419	-0,573043	-0,048282	-0,099662	-0,037132	-7,544436	3,176419	-0,573043
11:06:04,71	0,453976	3,392953	-0,127986	-0,236019	-0,667004	-0,648995	-0,053636	-0,099920	-0,037532	0,290831	-0,900422	-0,561769	-0,605379	-2,878447	-1,154806	-15,247223	3,547272	12,125348	-0,053636	-0,099920	-0,037532	-7,552861	3,310020	-0,561769	-0,053636	-0,099920	-0,037532	-7,552861	3,310020	-0,561769
11:06:04,76	0,453976	3,392953	-0,127986	-0,236019	-0,667004	-0,648995	-0,048757	-0,099372	-0,035967	0,254017	-0,636202	-0,569107	-0,608293	-2,882398	-1,153241	-15,242278	3,534787	12,118010	-0,048757	-0,099372	-0,035967	-7,546690	3,191259	-0,569107	-0,048757	-0,099372	-0,035967	-7,546690	3,191259	-0,569107
11:06:04,81	0,453976	3,392953	-0,127986	-0,236019	-0,667004	-0,648995	-0,048757	-0,099372	-0,035967	0,254017	-0,636202	-0,569107	-0,611338	-2,878200	-1,153670	-15,273987	3,525052	12,113537	-0,048757	-0,099372	-0,035967	-7,546690	3,191259	-0,569107	-0,048757	-0,099372	-0,035967	-7,546690	3,191259	-0,569107
11:06:04,86	0,453976	3,392953	-0,127986	-0,236019	-0,667004	-0,648995	-0,050871	-0,094636	-0,036396	-0,016550	-0,768684	-0,573581	-0,610798	-2,880070	-1,154454	-15,316916	3,574415	12,120697	-0,050871	-0,094636	-0,036396	-7,445467	3,224667	-0,573581	-0,050871	-0,094636	-0,036396	-7,445467	3,224667	-0,573581
11:06:04,92	0,453976	3,392953	-0,127986	-0,236019	-0,667004	-0,648995	-0,049521	-0,096039	-0,037179	0,077678	-0,760354	-0,566421	-0,604793	-2,882163	-1,154021	-15,258432	3,541614	12,119509	-0,049521	-0,096039	-0,037179	-7,461354	3,127038	-0,566421	-0,049521	-0,096039	-0,037179	-7,461354	3,127038	-0,566421
11:06:04,97	0,453976	3,392953	-0,127986	-0,236019	-0,667004	-0,648995	-0,045886	-0,096863	-0,038323	0,117458	-0,529200	-0,577254	-0,611901	-2,883630	-1,155598	-15,281972	3,550647	12,109863	-0,045886	-0,096863	-0,038323	-7,486324	3,072863	-0,577254	-0,045886	-0,096863	-0,038323	-7,486324	3,072863	-0,577254
11:06:05,02	0,453976	3,392953	-0,127986	-0,236019	-0,667004	-0,648995	-0,045886	-0,096863	-0,038323	0,117458	-0,529200	-0,577254	-0,619149	-2,883681	-1,152161	-15,412896	3,670084	12,121374	-0,045886	-0,096863	-0,038323	-7,486324	3,072863	-0,577254	-0,045886	-0,096863	-0,038323	-7,486324	3,072863	-0,577254
11:06:05,07	0,453976	3,392953	-0,127986	-0,236019	-0,667004	-0,648995	-0,042219	-0,090612	-0,034887	-0,169662	-0,511597	-0,565743	-0,652871	-2,890266	-1,186488	-15,716129	5,887430	11,671789	-0,042219	-0,090612	-0,034887	-7,282679	2,802575	-0,565743	-0,042219	-0,090612	-0,034887	-7,282679	2,802575	-0,565743
11:06:05,12	0,453976	3,392953	-0,127986	-0,236019	-0,667004	-0,648995	-0,019654	-0,064701	-0,069214	0,251628	-0,709522	-1,015328	-0,676867	-2,898684	-1,163462	-15,831165	6,903846	11,351808	-0,019654	-0,064701	-0,069214	-4,827377	0,833335	-1,015328	-0,019654	-0,064701	-0,069214	-4,827377	0,833335	-1,015328
11:06:05,17	0,453953	3,392978	-0,127995	-0,236022	-0,667008	-0,599113	-0,004300	-0,041890	-0,045969	-0,031808	-0,918713	-1,328143	-0,680303	-2,892158	-1,163244	-16,137389	7,173045	11,358975	-0,004300	-0,041890	-0,045969	-3,320136	-0,581191	-1,328143	-0,004300	-0,041890	-0,045969	-3,320136	-0,581191	-1,328143
11:06:05,22	0,453953	3,392978	-0,127995	-0,236022	-0,667008	-0,599113	-0,004300	-0,041890	-0,045969	-0,031808	-0,918713	-1,328143	-0,686217	-2,893593	-1,163275	-16,160738	7,189782	11,334309	-0,004300	-0,041890	-0,045969	-3,320136	-0,581191	-1,328143	-0,004300	-0,041890	-0,045969	-3,320136	-0,581191	-1,328143
11:06:05,27	0,453953	3,392978	-0,127995	-0,236022	-0,667008	-0,599113	-0,000101	-0,037485	-0,046001	-0,258017	-0,728950	-1,352808	-0,677922	-2,900388	-1,165556	-16,129391	7,123909	11,328845	-0,000101	-0,037485	-0,046001	-3,200599	-0,721056	-1,352808	-0,000101	-0,037485	-0,046001	-3,200599	-0,721056	-1,352808
11:06:05,32	0,453953	3,392978	-0,127995	-0,236022	-0,667008	-0,599113	0,003005	-0,046852	-0,046333	0,243701	-0,556212	-1,342826	-0,679657	-2,900966	-1,163607	-16,143685	7,196814	11,344291	0,003005	-0,046852	-0,046333	-3,434217	-0,792099	-1,342826	0,003005	-0,046852	-0,046333	-3,434217	-0,792099	-1,342826
11:06:05,37	0,453953	3,392978	-0,127995	-0,236022	-0,667008	-0,599113	0,003005	-0,046852	-0,046333	0,243701	-0,556212	-1,342826	-0,683327	-2,897210	-1,162886	-16,194260	7,180038	11,329222	0,003005	-0,046852	-0,046333	-3,434217	-0,792099	-1,342826	0,003005	-0,046852	-0,046333	-3,434217	-0,792099	-1,342826
11:06:05,42	0,453953	3,392978	-0,127995	-0,236022	-0,667008	-0,599113	0,001588	-0,041797	-0,045612	-0,059017	-0,665325	-1,357895	-0,682714	-2,898864	-1,164443	-16,184802	7,174169	11,310364	0,001588	-0,041797	-0,045612	-3,340055	-0,789950	-1,357895	0,001588	-0,041797	-0,045612	-3,340055	-0,789950	-1,357895
11:06:05,47	0,453953	3,392978	-0,127995	-0,236022	-0,667008	-0,599113	0,002713	-0,043154	-0,047168	0,011218	-0,595669	-1,376753	-0,678502	-2,900001	-1,163610	-16,133312	7,142814	11,337954	0,001591	-0,047371	-0,046335	-3,489540	-0,718657	-1,349163	0,001591	-0,047371	-0,046335	-3,489540	-0,718657	-1,349163
11:06:05,52	0,453953	3,392978	-0,127995	-0,236022	-0,667008	-0,599113	0,001591	-0,047371	-0,046335	0,229090	-0,593733	-1,349163	-0,679132	-2,895860	-1,163261	-16,165768	7,206854	11,330942	0,001591	-0,047371	-0,046335	-3,489540	-0,718657	-1,349163	0,001591	-0,047371	-0,046335	-3,489540	-0,718657	-1,349163
11:06:05,57	0,453953	3,392978	-0,127995	-0,236022	-0,667008	-0,599113	-0,001679	-0,044755	-0,045986	0,132269	-0,823942	-1,356176	-0,683135	-2,848365	-1,184726	-13,562940	7,351131	10,940616	-0,001679	-0,044755	-0,045986	-3,380973	-0,692109	-1,356176	-0,001679	-0,044755	-0,045986	-3,380973	-0,692109	-1,356176
11:06:05,62	0,453953	3,392978	-0,127995	-0,236022	-0,667008	-0,599113	0,002380	-0,006029	-0,052825	0,462508	-0,760720	-2,127666	-0,714699	-2,880013	-1,170100	-15,121846	9,310738	10,559451	0,002380	-0,006029	-0,052825	-0,010764	-0,947568	-2,127666	0,002380	-0,006029	-0,052825	-0,010764	-0,947568	-2,127666
11:06:05,67	0,454015	3,392945	-0,127995	-0,236003	-0,667001	-0,549089	0,026535	-0,000425	-0,049575	0,183618	-0,290061	-2,115405	-0,731630	-2,898129	-1,166849	-15,795742	9,714285	10,571712	0,026535	-0,000425	-0,049575	0,150285	-2,373053	-2,115405	0,026535	-0,000425	-0,049575	0,150285	-2,373053	-2,115405
11:06:05,72	0,454015	3,392945	-0,127995	-0,236003	-0,667001	-0,549089	0,014091	0,002781	-0,047350	0,035986	-0,987798	-2,170776	-0,728184	-2,885750	-1,164624	-15,830063	9,756098	10,516341	0,014091	0,002781	-0,047350	0,254279	-2,093905	-2,170776	0,014091	0,002781	-0,047350	0,254279	-2,093905	-2,170776
11:06:05,77	0,454015	3,392945	-0,127995	-0,236003	-0,667001	-0,549089	0,014091	0,002781	-0,047350	0,035986	-0,987798	-2,170776	-0,730504	-2,887536	-1,170403	-15,804630	9,766674	10,562875	0,014091	0,002781	-0,047350	0,254279	-2,093905	-2,170776	0,014091	0,002781	-0,047350	0,254279	-2,093905	-2,170776
11:06:05,82	0,454015	3,392945	-0,127995	-0,236003	-0,667001	-0,549089	0,022686	-0,006354	-0,049521	0,498855	-0,492856	-2,055800	-0,724570	-2,897760	-1,166795	-15,794562	9,721580	10,631318	0,022686	-0,006354	-0,049521	6,251213E-5	-2,273668	-2,055800	0,022686	-0,006354	-0,049521	6,251213E-5	-2,273668	-2,055800
11:06:05,87	0,454015	3,392945	-0,127995	-0,236003	-0,667001	-0,549089	0,017561	-0,001839	-0,049635	0,232610	-0,823450	-2,121915	-0,733048	-2,895115	-1,166485	-15,878121	9,664372	10,609702	0,017561	-0,001839	-0,049635	0,088256	-2,202016	-2,121915	0,017561	-0,001839	-0,049635	0,088256	-2,202016	-2,121915
11:06:05,92	0,454015	3,392945	-0,127995	-0,236003	-0,667001	-0,549089	0,022855	-0,002127	-0,049598	0,173548	-0,503555	-2,096768	-0,728316	-2,895793	-1,166872	-15,864197	9,639986	10,590350	0,022855	-0,002127	-0,049598	0,006610	-2,297666	-2,096768	0,022855	-0,002127	-0,049598	0,006610	-2,297666	-2,096768
11:06:05,97	0,454015	3,392945	-0,127995	-0,236003	-0,667001	-0,549089	0,021525	-0,001592	-0,050781	0,266743	-0,576793	-2,146263	-0,728114	-2,894375	-1,168056	-15,807252	9,746792	10,540855	0,021525	-0,001592	-0,050781	0,141734	-2,266514	-2,146263	0,021525	-0,001592	-0,050781	0,141734	-2,266514	-2,146263
11:06:06,02	0,454015	3,392945	-0,127995	-0,236003	-0,667001	-0,549089	0,021050	-0,002643	-0,050383	0,299728	-0,596096	-2,132413	-0,726966	-2,894488	-1,167657	-15,813377	9,725335	10,554705	0,021050	-0,002643	-0,050383	0,092249	-2,248489	-2,132413	0,021050	-0,002643	-0,050383	0,092249	-2,248489	-2,132413
11:06:06,07	0,454015	3,392945	-0,127995	-0,236003	-0,667001	-0,549089	0,021050	-0,002643	-0,050383	0,299728	-0,596096	-2,132413	-0,729526	-2,896730	-1,168845	-15,897087	9,687408	10,568833	0,021050	-0,002643	-0,050383	0,092249	-2,248489	-2,132413	0,021050	-0,002643	-0,050383	0,092249	-2,248489	-2,132413
11:06:06,12	0,454015	3,392945	-0,127995	-0,236003	-0,667001	-0,549089	0,025820	-0,003214	-0,051121	0,286985	-0,386173	-2,069967	-0,728857	-2,898905	-1,168396	-15,867605	9,707670	10,617150	0,025820	-0,003214	-0,051121	0,034716	-2,413030	-2,069967	0,025820	-0,003214	-0,051121	0,034716	-2,413030	-2,069967
11:06:06,17	0,454015	3,392945	-0,127995	-0,236003	-0,667001	-0,549089	0,020014	0,000840	-0,048093	0,094098	-0,713402	-2,127974	-0,729465	-2,891850	-1,165368	-15,880575	9,735852	10,559144	0,020014	0,000840	-0,048093	0,160068	-2,284497	-2,127974	0,020014	0,000840	-0,048093	0,160068	-2,284497	-2,127974
11:06:06,22	0,454015	3,392945	-0,127995	-0,236003	-0,667001	-0,549089	0,019017	0,004763	-0,050047	-0,103303	-0,727818	-2,142185	-0,732364	-2,889025	-1,167322	-15,844883	9,722864	10,544933	0,019017	0,004763	-0,050047	0,270628	-2,220686	-2,142185	0,019017	0,004763	-0,050047	0,270628	-2,220686	-2,142185
11:06:06,27	0,454015	3,392945	-0,127995	-0,236003	-0,667001	-0,549089	0,020780	0,000538	-0,050421	0,057286	-0,686785	-2,103331	-0,729587	-2,892664	-1,167695	-15,918270	9,696973	10,583786	0,020780	0,000538	-0,050421	0,099548	-2,317997	-2,103331	0,020780	0,000538	-0,050421	0,099548	-2,317997	-2,103331
11:06:06,32	0,454015	3,392945	-0,127995	-0,236003	-0,667001	-0,549089	0,020780	0,000538	-0,050421	0,057286	-0,686785	-2,103331	-0,727771	-2,888768	-1,168893	-15,894968	9,717914	10,547077	0,020780	0,000538	-0,050421	0,099548	-2,317997	-2,103331	0,020780	0,000538	-0,050421	0,099548	-2,317997	-2,103331
11:06:06,37	0,454015	3,392945	-0,127995	-0,236003	-0,667001	-0,549089	0,018211	-0,001543	-0,050004	0,213055	-0,776338	-2,102899	-0,726499	-2,891480	-1,167278	-15,856389	9,716115	10,584219	0,018211	-0,001543	-0,050004	0,091898	-2,205906	-2,102899	0,018211	-0,001543	-0,050004	0,091898	-2,205906	-2,102899
11:06:06,42	0,454015	3,392945	-0,127995	-0,236003	-0,667001	-0,549089	0,018211	-0,001543	-0,050004	0,213055	-0,776338	-2,102899	-0,725821	-2,895559	-1,167271	-15,841145	9,752576	10,560512	0,018211	-0,001543	-0,050004	0,091898	-2,205906	-2,102899	0,018211	-0,001543	-0,050004	0,091898	-2,205906	-2,102899
11:06:06,47	0,454015	3,392945	-0,127995	-0,236003	-0,667001	-0,549089	0,021404	-0,004170	-0,049996	0,388860	-0,615321	-2,126606	-0,729455	-2,889255	-1,165356	-15,863074	9,726000	10,578409	0,021404	-0,004170	-0,049996	0,061480	-2,295554	-2,126606	0,021404	-0,004170	-0,049996	0,061480	-2,295554	-2,126606
11:06:06,52	0,454015	3,392945	-0,127995	-0,236003	-0,667001	-0,549089	0,017762	0,002129	-0,048082	0,027320	-0,810439	-2,108709	-0,732344	-2,891911	-1,169625	-15,823952	9,684053	10,554141	0,017762	0,002129	-0,048082	0,194430	-2,204729	-2,108709	0,017762	0,002129	-0,048082	0,194430	-2,204729	-2,108709
11:06:06,57	0,454015	3,392945	-0,127995	-0,236003	-0,667001	-0,549089	0,021507	0,003303	-0,052350	-0,050508	-0,560832	-2,132976	-0,731745	-2,896729	-1,170314	-15,823662	9,694780	10,641503	0,021507	0,003303	-0,052350	0,208782	-2,249124	-2,132976	0,021507	0,003303	-0,052350	0,208782	-2,249124	-2,132976
11:06:06,62	0,454015	3,392945	-0,127995	-0,236003	-0,667001	-0,549089	0,025380	0,000375	-0,053040	0,111182	-0,364566	-2,045615	-0,729486	-2,893315	-1,165725	-15,881582	9,713277	10,592344	0,025380	0,000375	-0,053040	0,140624	-2,356862	-2,045615	0,025380	0,000375	-0,053040	0,140624	-2,356862	-2,045615
11:06:06,67	0,454015	3,392945	-0,127995	-0,236003	-0,667001	-0,549089	0,018179	-0,003633	-0,049609	0,329556	-0,755147	-2,117903	-0,724673	-2,892497	-1,166883	-15,832650	9,711466	10,569215	0,018179	-0,003633	-0,049609	0,044369	-2,182161	-2,117903	0,018179	-0,003633	-0,049609	0,044369	-2,182161	-2,117903
11:06:06,73	0,454015	3,392945	-0,127995	-0,236003	-0,667001	-0,549089	0,019633	-0,003120	-0,048821	0,338802	-0,718961	-2,097559	-0,731284	-2,897142	-1,166865	-15,893313	9,692242	10,615831	0,019633	-0,003120	-0,048821	0,093849	-2,260132	-2,097559	0,019633	-0,003120	-0,048821	0,093849	-2,260132	-2,097559
11:06:06,78	0,454015	3,392945	-0,127995	-0,236003	-0,667001	-0,549089	0,021771	-0,002929	-0,050406	0,273435	-0,591049	-2,137498	-0,727080	-2,895256	-1,167680	-15,862099	9,705932	10,549619	0,021771	-0,002929	-0,050406	0,043505	-2,300111	-2,137498	0,021771	-0,002929	-0,050406	0,043505	-2,300111	-2,137498
11:06:06,83	0,454015	3,392945	-0,127995	-0,236003	-0,667001	-0,549089	0,021771	-0,002929	-0,050406	0,273435	-0,591049	-2,137498	-0,730112	-2,892490	-1,163818	-15,900210	9,702910	10,561986	0,021771	-0,002929	-0,050406	0,043505	-2,300111	-2,137498	0,021771	-0,002929	-0,050406	0,043505	-2,300111	-2,137498
11:06:06,88	0,454015	3,392945	-0,127995	-0,236003	-0,667001	-0,549089	0,020892	0,001080	-0,046543	0,043292	-0,668265	-2,125132	-0,743600	-2,850492	-1,187088	-13,749376	10,214717	10,104354	0,020892	0,001080	-0,046543	0,128072	-2,308305	-2,125132	0,020892	0,001080	-0,046543	0,128072	-2,308305	-2,125132
11:06:06,93	0,454015	3,392945	-0,127995	-0,236003	-0,667001	-0,549089	-0,008736	0,033761	-0,069814	-0,137449	-0,602142	-2,582763	-0,735186	-2,823559	-1,169662	-12,350395	10,380171	9,818794	-0,008736	0,033761	-0,069814	2,512765	0,083606	-2,582763	-0,008736	0,033761	-0,069814	2,512765	0,083606	-2,582763
11:06:06,98	0,453994	3,392966	-0,127980	-0,236002	-0,667006	-0,498995	-0,036267	0,039941	-0,052388	0,383972	-0,904958	-2,868323	-0,747833	-2,837548	-1,170270	-12,885841	10,644783	9,799811	-0,036267	0,039941	-0,052388	3,519312	1,942017	-2,868323	-0,036267	0,039941	-0,052388	3,519312	1,942017	-2,868323
11:06:07,03	0,453994	3,392966	-0,127980	-0,236002	-0,667006	-0,498995	-0,017828	0,043898	-0,052996	0,139626	-0,542149	-2,887306	-0,745519	-2,838104	-1,170266	-12,905500	10,644002	9,809993	-0,018504	0,041616	-0,052991	3,514636	0,858642	-2,877124	-0,018504	0,041616	-0,052991	3,514636	0,858642	-2,877124
11:06:07,08	0,453994	3,392966	-0,127980	-0,236002	-0,667006	-0,498995	-0,017886	0,041283	-0,051833	0,257935	-0,574332	-2,882631	-0,745540	-2,838806	-1,169107	-12,919960	10,644070	9,804487	-0,017886	0,041283	-0,051833	3,498641	0,829704	-2,882631	-0,017886	0,041283	-0,051833	3,498641	0,829704	-2,882631
11:06:07,13	0,453994	3,392966	-0,127980	-0,236002	-0,667006	-0,498995	-0,017886	0,041283	-0,051833	0,257935	-0,574332	-2,882631	-0,744952	-2,829553	-1,170691	-12,900682	10,666805	9,807455	-0,017886	0,041283	-0,051833	3,498641	0,829704	-2,882631	-0,017886	0,041283	-0,051833	3,498641	0,829704	-2,882631
11:06:07,18	0,453994	3,392966	-0,127980	-0,236002	-0,667006	-0,498995	-0,026194	0,045401	-0,053416	0,073142	-1,001006	-2,879663	-0,744915	-2,838754	-1,171417	-12,908818	10,680311	9,826435	-0,026194	0,045401	-0,053416	3,637090	1,055186	-2,879663	-0,026194	0,045401	-0,053416	3,637090	1,055186	-2,879663
11:06:07,23	0,453994	3,392966	-0,127980	-0,236002	-0,667006	-0,498995	-0,018244	0,040768	-0,054143	0,321657	-0,601415	-2,860682	-0,752631	-2,834282	-1,167607	-12,933065	10,669035	9,779728	-0,018244	0,040768	-0,054143	3,521959	0,830717	-2,860682	-0,018244	0,040768	-0,054143	3,521959	0,830717	-2,860682
11:06:07,28	0,453994	3,392966	-0,127980	-0,236002	-0,667006	-0,498995	-0,027003	0,045231	-0,052634	0,097716	-1,081987	-2,854402	-0,744400	-2,828936	-1,169908	-12,926478	10,699877	9,832715	-0,027003	0,045231	-0,052634	3,648332	1,037767	-2,854402	-0,027003	0,045231	-0,052634	3,648332	1,037767	-2,854402
11:06:07,33	0,453994	3,392966	-0,127980	-0,236002	-0,667006	-0,498995	-0,027003	0,045231	-0,052634	0,097716	-1,081987	-2,854402	-0,747832	-2,833861	-1,165636	-12,908855	10,712808	9,795109	-0,027003	0,045231	-0,052634	3,648332	1,037767	-2,854402	-0,027003	0,045231	-0,052634	3,648332	1,037767	-2,854402
11:06:07,38	0,453994	3,392966	-0,127980	-0,236002	-0,667006	-0,498995	-0,059135	0,071176	-0,069920	0,286390	-0,782490	-3,328100	-0,750803	-2,788137	-1,187194	-10,451201	11,046476	9,359018	-0,059135	0,071176	-0,069920	5,873670	3,859613	-3,328100	-0,059135	0,071176	-0,069920	5,873670	3,859613	-3,328100
11:06:07,43	0,453994	3,392966	-0,127980	-0,236002	-0,667006	-0,498995	-0,059135	0,071176	-0,069920	0,286390	-0,782490	-3,328100	-0,795018	-2,823776	-1,177623	-12,124551	12,980730	9,046346	-0,059135	0,071176	-0,069920	5,873670	3,859613	-3,328100	-0,059135	0,071176	-0,069920	5,873670	3,859613	-3,328100
11:06:07,48	0,453971	3,392955	-0,127995	-0,236021	-0,667012	-0,449016	0,004505	0,089812	-0,059507	0,053927	-0,750508	-3,633975	-0,798762	-2,833933	-1,176782	-12,921118	13,323047	9,053142	0,004505	0,089812	-0,059507	7,104134	-1,104141	-3,633975	0,004505	0,089812	-0,059507	7,104134	-1,104141	-3,633975
11:06:07,53	0,453971	3,392955	-0,127995	-0,236021	-0,667012	-0,449016	0,004505	0,089812	-0,059507	0,053927	-0,750508	-3,633975	-0,794666	-2,836124	-1,173267	-12,948215	13,334004	9,071396	0,004505	0,089812	-0,059507	7,104134	-1,104141	-3,633975	0,004505	0,089812	-0,059507	7,104134	-1,104141	-3,633975
11:06:07,58	0,453971	3,392955	-0,127995	-0,236021	-0,667012	-0,449016	0,004354	0,085169	-0,055992	0,291297	-0,787273	-3,615721	-0,799525	-2,836259	-1,176807	-13,005376	13,316135	9,058171	0,006901	0,089309	-0,059533	7,042704	-1,237146	-3,628947	0,006901	0,089309	-0,059533	7,042704	-1,237146	-3,628947
11:06:07,63	0,453971	3,392955	-0,127995	-0,236021	-0,667012	-0,449016	0,002844	0,086181	-0,062242	0,236451	-0,921034	-3,615189	-0,794787	-2,834309	-1,179516	-12,997112	13,359699	9,071928	0,002844	0,086181	-0,062242	7,001674	-1,144255	-3,615189	0,002844	0,086181	-0,062242	7,001674	-1,144255	-3,615189
11:06:07,68	0,453971	3,392955	-0,127995	-0,236021	-0,667012	-0,449016	0,006650	0,089338	-0,058330	0,081561	-0,697802	-3,599666	-0,799425	-2,836027	-1,175604	-12,970576	13,355105	9,087452	0,006650	0,089338	-0,058330	7,094631	-1,219857	-3,599666	0,006650	0,089338	-0,058330	7,094631	-1,219857	-3,599666
11:06:07,73	0,453971	3,392955	-0,127995	-0,236021	-0,667012	-0,449016	0,003517	0,087784	-0,059912	0,166252	-0,879191	-3,621591	-0,796512	-2,834091	-1,177187	-12,984616	13,367659	9,065526	0,003517	0,087784	-0,059912	7,057287	-1,155250	-3,621591	0,003517	0,087784	-0,059912	7,057287	-1,155250	-3,621591
11:06:07,78	0,453971	3,392955	-0,127995	-0,236021	-0,667012	-0,449016	0,011619	0,087946	-0,061079	0,147014	-0,514370	-3,621472	-0,800703	-2,841026	-1,178353	-13,038946	13,386535	9,065646	0,011619	0,087946	-0,061079	7,050759	-1,426446	-3,621472	0,011619	0,087946	-0,061079	7,050759	-1,426446	-3,621472
11:06:07,83	0,453971	3,392955	-0,127995	-0,236021	-0,667012	-0,449016	0,011619	0,087946	-0,061079	0,147014	-0,514370	-3,621472	-0,800161	-2,837531	-1,177201	-13,045517	13,364278	9,069757	0,011619	0,087946	-0,061079	7,050759	-1,426446	-3,621472	0,011619	0,087946	-0,061079	7,050759	-1,426446	-3,621472
11:06:07,88	0,453971	3,392955	-0,127995	-0,236021	-0,667012	-0,449016	0,008320	0,089224	-0,059927	0,057978	-0,680454	-3,617360	-0,797892	-2,835958	-1,176051	-13,089541	13,382878	9,080421	0,005824	0,088045	-0,058777	7,024924	-1,314874	-3,606696	0,005824	0,088045	-0,058777	7,024924	-1,314874	-3,606696
11:06:07,93	0,453971	3,392955	-0,127995	-0,236021	-0,667012	-0,449016	0,008338	0,089299	-0,059214	0,037114	-0,721794	-3,675276	-0,800235	-2,837508	-1,176489	-13,090576	13,370707	9,011841	0,008338	0,089299	-0,059214	7,047102	-1,376291	-3,675276	0,008338	0,089299	-0,059214	7,047102	-1,376291	-3,675276
11:06:07,98	0,453971	3,392955	-0,127995	-0,236021	-0,667012	-0,449016	0,008033	0,085995	-0,057235	0,244988	-0,739911	-3,651068	-0,797221	-2,838896	-1,174510	-13,074514	13,403067	9,036049	0,008033	0,085995	-0,057235	6,995596	-1,370484	-3,651068	0,008033	0,085995	-0,057235	6,995596	-1,370484	-3,651068
11:06:08,03	0,453971	3,392955	-0,127995	-0,236021	-0,667012	-0,449016	0,007242	0,084397	-0,060332	0,337681	-0,774397	-3,643997	-0,803197	-2,835647	-1,176068	-13,099388	13,406632	9,075578	0,007242	0,084397	-0,060332	6,962816	-1,342896	-3,643997	0,007242	0,084397	-0,060332	6,962816	-1,342896	-3,643997
11:06:08,08	0,453971	3,392955	-0,127995	-0,236021	-0,667012	-0,449016	0,008705	0,088487	-0,062298	0,075165	-0,730700	-3,629208	-0,799715	-2,838233	-1,179572	-13,116956	13,381082	9,057909	0,008705	0,088487	-0,062298	7,021363	-1,414071	-3,629208	0,008705	0,088487	-0,062298	7,021363	-1,414071	-3,629208
11:06:08,13	0,453971	3,392955	-0,127995	-0,236021	-0,667012	-0,449016	0,004570	0,086603	-0,058380	0,216209	-0,884699	-3,626263	-0,796015	-2,835593	-1,175655	-13,042536	13,387863	9,060854	0,004570	0,086603	-0,058380	7,014523	-1,243416	-3,626263	0,004570	0,086603	-0,058380	7,014523	-1,243416	-3,626263
11:06:08,18	0,453971	3,392955	-0,127995	-0,236021	-0,667012	-0,449016	0,005478	0,090909	-0,061904	0,016579	-0,890462	-3,622770	-0,800199	-2,834227	-1,179178	-13,076317	13,435392	9,064348	0,005478	0,090909	-0,061904	7,152897	-1,320519	-3,622770	0,005478	0,090909	-0,061904	7,152897	-1,320519	-3,622770
11:06:08,23	0,453971	3,392955	-0,127995	-0,236021	-0,667012	-0,449016	0,005478	0,090909	-0,061904	0,016579	-0,890462	-3,622770	-0,802094	-2,840727	-1,179181	-13,145465	13,414531	9,067945	0,005478	0,090909	-0,061904	7,152897	-1,320519	-3,622770	0,005478	0,090909	-0,061904	7,152897	-1,320519	-3,622770
11:06:08,28	0,453971	3,392955	-0,127995	-0,236021	-0,667012	-0,449016	0,012055	0,089300	-0,061907	0,047594	-0,597927	-3,619172	-0,801401	-2,836887	-1,173347	-13,087759	13,382602	9,058624	0,008383	0,090619	-0,056072	7,093799	-1,380998	-3,628494	0,008383	0,090619	-0,056072	7,093799	-1,380998	-3,628494
11:06:08,33	0,453971	3,392955	-0,127995	-0,236021	-0,667012	-0,449016	0,008383	0,090619	-0,056072	-0,019831	-0,722949	-3,628494	-0,793147	-2,841542	-1,176836	-13,103936	13,413865	9,038425	0,008383	0,090619	-0,056072	7,093799	-1,380998	-3,628494	0,008383	0,090619	-0,056072	7,093799	-1,380998	-3,628494
11:06:08,38	0,453971	3,392955	-0,127995	-0,236021	-0,667012	-0,449016	0,004360	0,087505	-0,059211	0,172607	-0,959802	-3,658022	-0,796692	-2,834960	-1,176485	-13,096466	13,422850	9,029095	0,004360	0,087505	-0,059211	7,041777	-1,302056	-3,658022	0,004360	0,087505	-0,059211	7,041777	-1,302056	-3,658022
11:06:08,43	0,453971	3,392955	-0,127995	-0,236021	-0,667012	-0,449016	0,006896	0,086741	-0,058388	0,186599	-0,813426	-3,611502	-0,797299	-2,837539	-1,175662	-13,096799	13,393304	9,075616	0,006896	0,086741	-0,058388	6,995767	-1,354786	-3,611502	0,006896	0,086741	-0,058388	6,995767	-1,354786	-3,611502
11:06:08,48	0,453971	3,392955	-0,127995	-0,236021	-0,667012	-0,449016	0,006896	0,086741	-0,058388	0,186599	-0,813426	-3,611502	-0,802050	-2,838942	-1,175295	-13,125732	13,408036	9,065442	0,006896	0,086741	-0,058388	6,995767	-1,354786	-3,611502	0,006896	0,086741	-0,058388	6,995767	-1,354786	-3,611502
11:06:08,54	0,453971	3,392955	-0,127995	-0,236021	-0,667012	-0,449016	0,010487	0,090154	-0,058020	0,007392	-0,659133	-3,621675	-0,800265	-2,839877	-1,175674	-13,118741	13,406637	9,065725	0,010487	0,090154	-0,058020	7,084516	-1,482363	-3,621675	0,010487	0,090154	-0,058020	7,084516	-1,482363	-3,621675
11:06:08,59	0,453971	3,392955	-0,127995	-0,236021	-0,667012	-0,449016	0,010312	0,086891	-0,062690	0,162121	-0,667646	-3,638284	-0,799136	-2,840422	-1,179965	-13,132705	13,394760	9,048833	0,010312	0,086891	-0,062690	6,983045	-1,477119	-3,638284	0,010312	0,086891	-0,062690	6,983045	-1,477119	-3,638284
11:06:08,64	0,453971	3,392955	-0,127995	-0,236021	-0,667012	-0,449016	0,010312	0,086891	-0,062690	0,162121	-0,667646	-3,638284	-0,795358	-2,833697	-1,179913	-13,000208	13,397966	9,068574	0,010312	0,086891	-0,062690	6,983045	-1,477119	-3,638284	0,010312	0,086891	-0,062690	6,983045	-1,477119	-3,638284
11:06:08,69	0,453971	3,392955	-0,127995	-0,236021	-0,667012	-0,449016	-0,024320	0,110810	-0,077732	0,319043	-0,694387	-4,081794	-0,802535	-2,798470	-1,195006	-10,895920	13,720792	8,605323	-0,024320	0,110810	-0,077732	9,017659	1,214710	-4,081794	-0,024320	0,110810	-0,077732	9,017659	1,214710	-4,081794
11:06:08,74	0,453971	3,392955	-0,127995	-0,236021	-0,667012	-0,449016	-0,024320	0,110810	-0,077732	0,319043	-0,694387	-4,081794	-0,820392	-2,789337	-1,178947	-10,812105	14,675488	8,294070	-0,024320	0,110810	-0,077732	9,017659	1,214710	-4,081794	-0,024320	0,110810	-0,077732	9,017659	1,214710	-4,081794
11:06:08,79	0,453953	3,392966	-0,128005	-0,236001	-0,667007	-0,399008	-0,012237	0,129079	-0,057489	0,193308	-0,788783	-4,386075	-0,824398	-2,799800	-1,174763	-11,109651	14,795962	8,301042	-0,012237	0,129079	-0,057489	10,326049	0,171846	-4,386075	-0,012237	0,129079	-0,057489	10,326049	0,171846	-4,386075
11:06:08,84	0,453953	3,392966	-0,128005	-0,236001	-0,667007	-0,399008	-0,010449	0,128159	-0,060222	0,264217	-0,785816	-4,372273	-0,824495	-2,801808	-1,177496	-11,176083	14,860915	8,314844	-0,010449	0,128159	-0,060222	10,324687	0,034455	-4,372273	-0,010449	0,128159	-0,060222	10,324687	0,034455	-4,372273
11:06:08,89	0,453953	3,392966	-0,128005	-0,236001	-0,667007	-0,399008	-0,015459	0,124229	-0,060955	0,428708	-0,971437	-4,339304	-0,828668	-2,799209	-1,176329	-11,180924	14,830692	8,341951	-0,015459	0,124229	-0,060955	10,180702	0,242058	-4,339304	-0,015459	0,124229	-0,060955	10,180702	0,242058	-4,339304
11:06:08,94	0,453953	3,392966	-0,128005	-0,236001	-0,667007	-0,399008	-0,007054	0,132433	-0,059075	-0,006505	-0,624229	-4,369901	-0,829894	-2,802612	-1,176349	-11,213301	14,826410	8,317216	-0,007054	0,132433	-0,059075	10,389448	-0,070505	-4,369901	-0,007054	0,132433	-0,059075	10,389448	-0,070505	-4,369901
11:06:08,99	0,453953	3,392966	-0,128005	-0,236001	-0,667007	-0,399008	-0,008795	0,130636	-0,060592	0,090503	-0,661365	-4,350337	-0,826225	-2,802756	-1,176375	-11,180253	14,888290	8,256500	-0,008795	0,130636	-0,060592	10,345414	0,029042	-4,350337	-0,008795	0,130636	-0,060592	10,345414	0,029042	-4,350337
11:06:09,04	0,453953	3,392966	-0,128005	-0,236001	-0,667007	-0,399008	-0,009917	0,127300	-0,057523	0,231756	-0,756944	-4,385428	-0,824017	-2,802698	-1,174798	-11,213584	14,793528	8,301689	-0,009917	0,127300	-0,057523	10,224824	0,021579	-4,385428	-0,009917	0,127300	-0,057523	10,224824	0,021579	-4,385428
11:06:09,09	0,453953	3,392966	-0,128005	-0,236001	-0,667007	-0,399008	-0,009917	0,127300	-0,057523	0,231756	-0,756944	-4,385428	-0,828595	-2,803022	-1,179033	-11,158831	14,847018	8,328804	-0,009917	0,127300	-0,057523	10,224824	0,021579	-4,385428	-0,009917	0,127300	-0,057523	10,224824	0,021579	-4,385428
11:06:09,14	0,453953	3,392966	-0,128005	-0,236001	-0,667007	-0,399008	-0,007348	0,131103	-0,061758	0,107710	-0,602663	-4,358314	-0,827532	-2,795592	-1,180274	-11,221855	14,928844	8,309888	-0,007348	0,131103	-0,061758	10,399299	-0,025838	-4,358314	-0,007348	0,131103	-0,061758	10,399299	-0,025838	-4,358314
11:06:09,19	0,453953	3,392966	-0,128005	-0,236001	-0,667007	-0,399008	-0,002276	0,154122	-0,077909	0,513927	-0,686140	-4,853928	-0,858968	-2,781279	-1,201398	-10,513129	16,607158	7,852323	-0,002276	0,154122	-0,077909	12,612504	-0,507456	-4,853928	-0,002276	0,154122	-0,077909	12,612504	-0,507456	-4,853928
11:06:09,24	0,453953	3,392966	-0,128005	-0,236001	-0,667007	-0,399008	0,001341	0,177197	-0,071919	0,396943	-0,993254	-5,128522	-0,872858	-2,787500	-1,189193	-10,545309	17,594471	7,558596	0,001341	0,177197	-0,071919	14,306916	-1,098488	-5,128522	0,001341	0,177197	-0,071919	14,306916	-1,098488	-5,128522
11:06:09,29	0,453965	3,392960	-0,127991	-0,235991	-0,667020	-0,348973	0,011195	0,179494	-0,067738	0,145380	-0,665220	-5,146284	-0,879774	-2,794886	-1,185012	-10,771080	17,572238	7,540833	0,011195	0,179494	-0,067738	14,235635	-1,544042	-5,146284	0,011195	0,179494	-0,067738	14,235635	-1,544042	-5,146284
11:06:09,34	0,453965	3,392960	-0,127991	-0,235991	-0,667020	-0,348973	0,011195	0,179494	-0,067738	0,145380	-0,665220	-5,146284	-0,878506	-2,789004	-1,185787	-10,733441	17,637956	7,553805	0,011195	0,179494	-0,067738	14,235635	-1,544042	-5,146284	0,011195	0,179494	-0,067738	14,235635	-1,544042	-5,146284
11:06:09,39	0,453965	3,392960	-0,127991	-0,235991	-0,667020	-0,348973	0,004081	0,182957	-0,067415	-0,014071	-1,057948	-5,182939	-0,876292	-2,795282	-1,187726	-10,790212	17,572580	7,552926	0,004081	0,182957	-0,067415	14,348092	-1,378321	-5,182939	0,004081	0,182957	-0,067415	14,348092	-1,378321	-5,182939
11:06:09,44	0,453965	3,392960	-0,127991	-0,235991	-0,667020	-0,348973	0,005758	0,177877	-0,065790	0,244486	-0,955975	-5,126258	-0,875656	-2,790985	-1,183065	-10,770518	17,589285	7,560859	0,005758	0,177877	-0,065790	14,207840	-1,408003	-5,126258	0,005758	0,177877	-0,065790	14,207840	-1,408003	-5,126258
11:06:09,49	0,453965	3,392960	-0,127991	-0,235991	-0,667020	-0,348973	0,011556	0,183344	-0,067379	-0,009581	-0,683884	-5,164296	-0,883289	-2,793273	-1,184654	-10,780870	17,630143	7,522822	0,011556	0,183344	-0,067379	14,382918	-1,591038	-5,164296	0,011556	0,183344	-0,067379	14,382918	-1,591038	-5,164296
11:06:09,54	0,453965	3,392960	-0,127991	-0,235991	-0,667020	-0,348973	0,008340	0,177857	-0,071612	0,244583	-0,872865	-5,097789	-0,876930	-2,793231	-1,188886	-10,815280	17,614063	7,589328	0,008340	0,177857	-0,071612	14,206397	-1,527580	-5,097789	0,008340	0,177857	-0,071612	14,206397	-1,527580	-5,097789
11:06:09,59	0,453965	3,392960	-0,127991	-0,235991	-0,667020	-0,348973	0,006384	0,182300	-0,067016	0,022903	-0,945506	-5,178538	-0,879798	-2,789316	-1,184290	-10,785427	17,607571	7,508579	0,006384	0,182300	-0,067016	14,333416	-1,446631	-5,178538	0,006384	0,182300	-0,067016	14,333416	-1,446631	-5,178538
11:06:09,64	0,453965	3,392960	-0,127991	-0,235991	-0,667020	-0,348973	0,009464	0,182602	-0,066224	-0,013946	-0,792785	-5,160616	-0,875060	-2,796873	-1,182292	-10,780076	17,564240	7,524999	0,009464	0,182602	-0,066224	14,320299	-1,535693	-5,160616	0,009464	0,182602	-0,066224	14,320299	-1,535693	-5,160616
11:06:09,69	0,453965	3,392960	-0,127991	-0,235991	-0,667020	-0,348973	0,007060	0,177055	-0,072012	0,328433	-0,888000	-5,150836	-0,875595	-2,792523	-1,189286	-10,749651	17,624829	7,536281	0,007060	0,177055	-0,072012	14,227279	-1,442192	-5,150836	0,007060	0,177055	-0,072012	14,227279	-1,442192	-5,150836
11:06:09,74	0,453965	3,392960	-0,127991	-0,235991	-0,667020	-0,348973	0,008256	0,181314	-0,068516	0,035690	-0,850320	-5,106091	-0,879881	-2,791430	-1,185791	-10,806529	17,575346	7,581026	0,008256	0,181314	-0,068516	14,268841	-1,498404	-5,106091	0,008256	0,181314	-0,068516	14,268841	-1,498404	-5,106091
11:06:09,79	0,453965	3,392960	-0,127991	-0,235991	-0,667020	-0,348973	0,012208	0,176233	-0,068140	0,305645	-0,640133	-5,164914	-0,877457	-2,797393	-1,185414	-10,799606	17,577999	7,522203	0,012208	0,176233	-0,068140	14,139961	-1,598470	-5,164914	0,012208	0,176233	-0,068140	14,139961	-1,598470	-5,164914
11:06:09,84	0,453965	3,392960	-0,127991	-0,235991	-0,667020	-0,348973	0,011812	0,176041	-0,068391	0,355766	-0,651889	-5,127636	-0,877093	-2,797146	-1,185665	-10,771883	17,608327	7,559481	0,011812	0,176041	-0,068391	14,174994	-1,579126	-5,127636	0,011812	0,176041	-0,068391	14,174994	-1,579126	-5,127636
11:06:09,89	0,453965	3,392960	-0,127991	-0,235991	-0,667020	-0,348973	0,006323	0,176856	-0,067747	0,293018	-0,916149	-5,154546	-0,875054	-2,791984	-1,185021	-10,763714	17,580112	7,532571	0,006323	0,176856	-0,067747	14,176250	-1,412479	-5,154546	0,006323	0,176856	-0,067747	14,176250	-1,412479	-5,154546
11:06:09,94	0,453965	3,392960	-0,127991	-0,235991	-0,667020	-0,348973	0,008754	0,180373	-0,067391	0,085847	-0,855959	-5,149604	-0,879315	-2,792332	-1,184665	-10,833240	17,592185	7,537513	0,008754	0,180373	-0,067391	14,245132	-1,543161	-5,149604	0,008754	0,180373	-0,067391	14,245132	-1,543161	-5,149604
11:06:09,99	0,453965	3,392960	-0,127991	-0,235991	-0,667020	-0,348973	0,013454	0,182331	-0,068549	0,004557	-0,593775	-5,164573	-0,874448	-2,791855	-1,181514	-10,757240	17,567837	7,539791	0,013454	0,182331	-0,068549	14,317533	-1,649907	-5,164573	0,013454	0,182331	-0,068549	14,317533	-1,649907	-5,164573
11:06:10,04	0,453965	3,392960	-0,127991	-0,235991	-0,667020	-0,348973	0,002735	0,174280	-0,066998	0,403564	-1,138613	-5,163362	-0,871029	-2,790165	-1,184272	-10,806509	17,577757	7,523755	0,002735	0,174280	-0,066998	14,084534	-1,353279	-5,163362	0,002735	0,174280	-0,066998	14,084534	-1,353279	-5,163362
11:06:10,09	0,453965	3,392960	-0,127991	-0,235991	-0,667020	-0,348973	0,007872	0,178073	-0,066962	0,184585	-0,826092	-5,137325	-0,876882	-2,792718	-1,184236	-10,778081	17,536243	7,549792	0,007872	0,178073	-0,066962	14,163313	-1,444044	-5,137325	0,007872	0,178073	-0,066962	14,163313	-1,444044	-5,137325
11:06:10,14	0,453965	3,392960	-0,127991	-0,235991	-0,667020	-0,348973	0,007872	0,178073	-0,066962	0,184585	-0,826092	-5,137325	-0,879917	-2,789966	-1,185857	-10,833780	17,594631	7,519188	0,007872	0,178073	-0,066962	14,163313	-1,444044	-5,137325	0,007872	0,178073	-0,066962	14,163313	-1,444044	-5,137325
11:06:10,19	0,453965	3,392960	-0,127991	-0,235991	-0,667020	-0,348973	0,008967	0,183007	-0,067371	-0,067450	-0,835926	-5,111692	-0,881703	-2,791200	-1,184645	-10,833667	17,573562	7,575425	0,008967	0,183007	-0,067371	14,298586	-1,539872	-5,111692	0,008967	0,183007	-0,067371	14,298586	-1,539872	-5,111692
11:06:10,24	0,453965	3,392960	-0,127991	-0,235991	-0,667020	-0,348973	0,006950	0,177250	-0,069308	0,251458	-0,899372	-5,148997	-0,875709	-2,792331	-1,186582	-10,787986	17,569777	7,538120	0,006950	0,177250	-0,069308	14,165598	-1,444961	-5,148997	0,006950	0,177250	-0,069308	14,165598	-1,444961	-5,148997
11:06:10,29	0,453965	3,392960	-0,127991	-0,235991	-0,667020	-0,348973	0,010505	0,179260	-0,068529	0,156147	-0,724108	-5,149941	-0,879226	-2,794404	-1,185803	-10,791674	17,582523	7,537177	0,010505	0,179260	-0,068529	14,228049	-1,548720	-5,149941	0,010505	0,179260	-0,068529	14,228049	-1,548720	-5,149941
11:06:10,34	0,453965	3,392960	-0,127991	-0,235991	-0,667020	-0,348973	0,006082	0,177059	-0,068164	0,294096	-0,979781	-5,167254	-0,880622	-2,794831	-1,184583	-10,800949	17,568195	7,529306	0,006082	0,177059	-0,068164	14,193263	-1,457241	-5,167254	0,006082	0,177059	-0,068164	14,193263	-1,457241	-5,167254
11:06:10,39	0,453965	3,392960	-0,127991	-0,235991	-0,667020	-0,348973	0,010870	0,176362	-0,066549	0,254722	-0,670891	-5,119120	-0,876899	-2,796170	-1,183823	-10,788098	17,520267	7,567997	0,010870	0,176362	-0,066549	14,099123	-1,524173	-5,119120	0,010870	0,176362	-0,066549	14,099123	-1,524173	-5,119120
11:06:10,45	0,453965	3,392960	-0,127991	-0,235991	-0,667020	-0,348973	0,010870	0,176362	-0,066549	0,254722	-0,670891	-5,119120	-0,879369	-2,791762	-1,184260	-10,847639	17,576008	7,570888	0,010870	0,176362	-0,066549	14,099123	-1,524173	-5,119120	0,010870	0,176362	-0,066549	14,099123	-1,524173	-5,119120
11:06:10,50	0,453965	3,392960	-0,127991	-0,235991	-0,667020	-0,348973	0,008287	0,180704	-0,066986	0,047428	-0,884610	-5,116230	-0,876282	-2,794306	-1,186937	-10,768484	17,530389	7,560707	0,008287	0,180704	-0,066986	14,232695	-1,535174	-5,116230	0,008287	0,180704	-0,066986	14,232695	-1,535174	-5,116230
11:06:10,55	0,453965	3,392960	-0,127991	-0,235991	-0,667020	-0,348973	0,008947	0,176759	-0,069663	0,252641	-0,758931	-5,126410	-0,880340	-2,798903	-1,179918	-10,935408	17,621837	7,545162	0,008947	0,176759	-0,069663	14,128220	-1,461305	-5,126410	0,008947	0,176759	-0,069663	14,128220	-1,461305	-5,126410
11:06:10,60	0,453965	3,392960	-0,127991	-0,235991	-0,667020	-0,348973	-0,034303	0,198269	-0,085718	0,534613	-0,859458	-5,542688	-0,879579	-2,730682	-1,194760	-7,813099	17,631692	7,096608	-0,034303	0,198269	-0,085718	16,098698	1,833309	-5,542688	-0,034303	0,198269	-0,085718	16,098698	1,833309	-5,542688
11:06:10,65	0,453965	3,392960	-0,127991	-0,235991	-0,667020	-0,348973	-0,034303	0,198269	-0,085718	0,534613	-0,859458	-5,542688	-0,894852	-2,729142	-1,186397	-7,593590	18,477018	6,755389	-0,034303	0,198269	-0,085718	16,098698	1,833309	-5,542688	-0,034303	0,198269	-0,085718	16,098698	1,833309	-5,542688
11:06:10,70	0,453987	3,392978	-0,127989	-0,236019	-0,667012	-0,299024	-0,032581	0,226477	-0,065415	0,051495	-1,163760	-5,903416	-0,898575	-2,733482	-1,182689	-8,056793	18,717838	6,783701	-0,032581	0,226477	-0,065415	17,829961	1,393876	-5,903416	-0,032581	0,226477	-0,065415	17,829961	1,393876	-5,903416
11:06:10,75	0,453987	3,392978	-0,127989	-0,236019	-0,667012	-0,299024	-0,033333	0,224259	-0,064652	0,162119	-1,241941	-5,907529	-0,896278	-2,733941	-1,181927	-8,093024	18,733271	6,779588	-0,033333	0,224259	-0,064652	17,766415	1,374701	-5,907529	-0,033333	0,224259	-0,064652	17,766415	1,374701	-5,907529
11:06:10,80	0,453987	3,392978	-0,127989	-0,236019	-0,667012	-0,299024	-0,028688	0,224279	-0,064642	0,166948	-1,011788	-5,908118	-0,898618	-2,737954	-1,181916	-8,099965	18,744067	6,778999	-0,028688	0,224279	-0,064642	17,772830	1,240190	-5,908118	-0,028688	0,224279	-0,064642	17,772830	1,240190	-5,908118
11:06:10,85	0,453987	3,392978	-0,127989	-0,236019	-0,667012	-0,299024	-0,028688	0,224279	-0,064642	0,166948	-1,011788	-5,908118	-0,900546	-2,742880	-1,184279	-8,184798	18,742491	6,765658	-0,028688	0,224279	-0,064642	17,772830	1,240190	-5,908118	-0,028688	0,224279	-0,064642	17,772830	1,240190	-5,908118
11:06:10,90	0,453987	3,392978	-0,127989	-0,236019	-0,667012	-0,299024	-0,023457	0,223485	-0,067004	0,164426	-0,812457	-5,921459	-0,893968	-2,735591	-1,181168	-8,134779	18,768218	6,766294	-0,023457	0,223485	-0,067004	17,708022	1,028889	-5,921459	-0,023457	0,223485	-0,067004	17,708022	1,028889	-5,921459
11:06:10,95	0,453987	3,392978	-0,127989	-0,236019	-0,667012	-0,299024	-0,033059	0,221434	-0,063894	0,318401	-1,281315	-5,920823	-0,898141	-2,739238	-1,184248	-8,157236	18,770691	6,805977	-0,027814	0,223223	-0,066974	17,739282	1,154127	-5,881140	-0,027814	0,223223	-0,066974	17,739282	1,154127	-5,881140
11:06:11,00	0,453987	3,392978	-0,127989	-0,236019	-0,667012	-0,299024	-0,025594	0,223314	-0,066983	0,161643	-0,874700	-5,907947	-0,899329	-2,741115	-1,184258	-8,148279	18,707927	6,779171	-0,025594	0,223314	-0,066983	17,691816	1,134442	-5,907947	-0,025594	0,223314	-0,066983	17,691816	1,134442	-5,907947
11:06:11,05	0,453987	3,392978	-0,127989	-0,236019	-0,667012	-0,299024	-0,025594	0,223314	-0,066983	0,161643	-0,874700	-5,907947	-0,893358	-2,735199	-1,185860	-8,116027	18,755615	6,720264	-0,025594	0,223314	-0,066983	17,691816	1,134442	-5,907947	-0,025594	0,223314	-0,066983	17,691816	1,134442	-5,907947
11:06:11,10	0,453987	3,392978	-0,127989	-0,236019	-0,667012	-0,299024	-0,033703	0,221101	-0,068585	0,334153	-1,292287	-5,966853	-0,929054	-2,729728	-1,208857	-7,429850	20,281094	6,324960	-0,033703	0,221101	-0,068585	17,690593	1,353421	-5,966853	-0,033703	0,221101	-0,068585	17,690593	1,353421	-5,966853
11:06:11,15	0,453987	3,392978	-0,127989	-0,236019	-0,667012	-0,299024	-0,020593	0,254751	-0,091583	0,248570	-0,779057	-6,362158	-0,946767	-2,740496	-1,197350	-8,220950	21,461215	6,068523	-0,020593	0,254751	-0,091583	20,246497	0,837511	-6,362158	-0,020593	0,254751	-0,091583	20,246497	0,837511	-6,362158
11:06:11,20	0,453932	3,392926	-0,127988	-0,236007	-0,667004	-0,248976	-0,002412	0,264706	-0,080075	0,357365	-1,108791	-6,618594	-0,956885	-2,749150	-1,194402	-8,612008	21,569070	6,061481	-0,002412	0,264706	-0,080075	21,136773	-0,919472	-6,618594	-0,002412	0,264706	-0,080075	21,136773	-0,919472	-6,618594
11:06:11,25	0,453932	3,392926	-0,127988	-0,236007	-0,667004	-0,248976	0,008700	0,262668	-0,079457	0,319931	-0,976130	-6,603664	-0,950557	-2,751137	-1,196731	-8,678141	21,559583	6,083453	0,008700	0,262668	-0,079457	20,939362	-1,659043	-6,603664	0,008700	0,262668	-0,079457	20,939362	-1,659043	-6,603664
11:06:11,30	0,453932	3,392926	-0,127988	-0,236007	-0,667004	-0,248976	0,011150	0,268001	-0,076376	0,072486	-0,862776	-6,629668	-0,956401	-2,750593	-1,193650	-8,675388	21,592496	6,057450	0,011150	0,268001	-0,076376	21,110570	-1,738053	-6,629668	0,011150	0,268001	-0,076376	21,110570	-1,738053	-6,629668
11:06:11,35	0,453932	3,392926	-0,127988	-0,236007	-0,667004	-0,248976	0,011150	0,268001	-0,076376	0,072486	-0,862776	-6,629668	-0,952850	-2,749044	-1,194416	-8,662904	21,599252	6,068537	0,011150	0,268001	-0,076376	21,110570	-1,738053	-6,629668	0,011150	0,268001	-0,076376	21,110570	-1,738053	-6,629668
11:06:11,40	0,453932	3,392926	-0,127988	-0,236007	-0,667004	-0,248976	0,008033	0,265700	-0,077141	0,204244	-1,017441	-6,618580	-0,951185	-2,749601	-1,193647	-8,699253	21,558969	6,072203	0,008033	0,265700	-0,077141	21,061680	-1,648013	-6,618580	0,008033	0,265700	-0,077141	21,061680	-1,648013	-6,618580
11:06:11,45	0,453932	3,392926	-0,127988	-0,236007	-0,667004	-0,248976	0,011801	0,263596	-0,078687	0,259162	-0,812490	-6,619746	-0,952912	-2,753359	-1,195961	-8,682353	21,547570	6,067371	0,011801	0,263596	-0,078687	20,951446	-1,738875	-6,619746	0,011801	0,263596	-0,078687	20,951446	-1,738875	-6,619746
11:06:11,50	0,453932	3,392926	-0,127988	-0,236007	-0,667004	-0,248976	0,011814	0,262840	-0,078715	0,306647	-0,792224	-6,673275	-0,952264	-2,753748	-1,195989	-8,661283	21,544853	6,013842	0,011814	0,262840	-0,078715	20,939599	-1,719606	-6,673275	0,011814	0,262840	-0,078715	20,939599	-1,719606	-6,673275
11:06:11,55	0,453932	3,392926	-0,127988	-0,236007	-0,667004	-0,248976	0,011814	0,262840	-0,078715	0,306647	-0,792224	-6,673275	-0,952906	-2,749113	-1,194825	-8,685791	21,586259	6,054050	0,008121	0,265714	-0,077551	21,039356	-1,663674	-6,633067	0,008121	0,265714	-0,077551	21,039356	-1,663674	-6,633067
11:06:11,60	0,453932	3,392926	-0,127988	-0,236007	-0,667004	-0,248976	0,008121	0,265714	-0,077551	0,180817	-1,026179	-6,633067	-0,951804	-2,754812	-1,195974	-8,711515	21,522905	6,057174	0,008121	0,265714	-0,077551	21,039356	-1,663674	-6,633067	0,008121	0,265714	-0,077551	21,039356	-1,663674	-6,633067
11:06:11,65	0,453932	3,392926	-0,127988	-0,236007	-0,667004	-0,248976	0,012505	0,261910	-0,078700	0,310882	-0,788815	-6,629943	-0,950066	-2,749358	-1,193686	-8,737927	21,582831	6,044547	0,006913	0,263132	-0,076411	20,941898	-1,675105	-6,642571	0,006913	0,263132	-0,076411	20,941898	-1,675105	-6,642571
11:06:11,70	0,453932	3,392926	-0,127988	-0,236007	-0,667004	-0,248976	0,009924	0,263388	-0,078696	0,268609	-0,940747	-6,608899	-0,951793	-2,751838	-1,195971	-8,709592	21,561689	6,078219	0,009924	0,263388	-0,078696	20,944530	-1,719782	-6,608899	0,009924	0,263388	-0,078696	20,944530	-1,719782	-6,608899
11:06:11,75	0,453932	3,392926	-0,127988	-0,236007	-0,667004	-0,248976	0,009924	0,263388	-0,078696	0,268609	-0,940747	-6,608899	-0,948790	-2,750317	-1,194435	-8,679761	21,541872	6,038326	0,009924	0,263388	-0,078696	20,944530	-1,719782	-6,608899	0,009924	0,263388	-0,078696	20,944530	-1,719782	-6,608899
11:06:11,80	0,453932	3,392926	-0,127988	-0,236007	-0,667004	-0,248976	0,008939	0,264710	-0,076781	0,177437	-1,010081	-6,619699	-0,952445	-2,750323	-1,194055	-8,736476	21,551318	6,067419	0,008939	0,264710	-0,076781	20,957141	-1,711768	-6,619699	0,008939	0,264710	-0,076781	20,957141	-1,711768	-6,619699
11:06:11,85	0,453932	3,392926	-0,127988	-0,236007	-0,667004	-0,248976	0,008939	0,264710	-0,076781	0,177437	-1,010081	-6,619699	-0,952628	-2,746220	-1,196395	-8,720835	21,569741	6,071464	0,008939	0,264710	-0,076781	20,957141	-1,711768	-6,619699	0,008939	0,264710	-0,076781	20,957141	-1,711768	-6,619699
11:06:11,90	0,453932	3,392926	-0,127988	-0,236007	-0,667004	-0,248976	0,005476	0,266920	-0,079121	0,086285	-1,185781	-6,615653	-0,950572	-2,751724	-1,195622	-8,703343	21,579013	6,020583	0,009215	0,262388	-0,078347	20,936162	-1,704240	-6,666534	0,009215	0,262388	-0,078347	20,936162	-1,704240	-6,666534
11:06:11,95	0,453932	3,392926	-0,127988	-0,236007	-0,667004	-0,248976	0,009215	0,262388	-0,078347	0,338729	-0,980874	-6,666534	-0,952284	-2,750822	-1,195227	-8,676474	21,580400	6,019949	0,009215	0,262388	-0,078347	20,936162	-1,704240	-6,666534	0,009215	0,262388	-0,078347	20,936162	-1,704240	-6,666534
11:06:12,00	0,453932	3,392926	-0,127988	-0,236007	-0,667004	-0,248976	0,009290	0,264321	-0,077953	0,252815	-0,954398	-6,667168	-0,948893	-2,748145	-1,195617	-8,721045	21,551491	6,054618	0,005276	0,262722	-0,078343	20,912347	-1,601427	-6,632500	0,005276	0,262722	-0,078343	20,912347	-1,601427	-6,632500
11:06:12,05	0,453932	3,392926	-0,127988	-0,236007	-0,667004	-0,248976	0,005276	0,262722	-0,078343	0,288635	-1,187268	-6,632500	-0,955398	-2,750920	-1,194841	-8,733289	21,528846	6,056855	0,005276	0,262722	-0,078343	20,912347	-1,601427	-6,632500	0,005276	0,262722	-0,078343	20,912347	-1,601427	-6,632500
11:06:12,10	0,453932	3,392926	-0,127988	-0,236007	-0,667004	-0,248976	0,010932	0,266968	-0,077566	0,042111	-0,892449	-6,630263	-0,953576	-2,747527	-1,196019	-8,712480	21,569317	6,044937	0,007083	0,267087	-0,078744	21,047737	-1,650809	-6,642181	0,007083	0,267087	-0,078744	21,047737	-1,650809	-6,642181
11:06:12,15	0,453932	3,392926	-0,127988	-0,236007	-0,667004	-0,248976	0,007083	0,267087	-0,078744	0,081380	-1,094797	-6,642181	-0,952942	-2,751862	-1,193263	-8,709576	21,579994	6,062420	0,007083	0,267087	-0,078744	21,047737	-1,650809	-6,642181	0,007083	0,267087	-0,078744	21,047737	-1,650809	-6,642181
11:06:12,20	0,453932	3,392926	-0,127988	-0,236007	-0,667004	-0,248976	0,010520	0,264370	-0,075989	0,233369	-0,918902	-6,624698	-0,955388	-2,746605	-1,194457	-8,730902	21,570800	6,073118	0,007190	0,269117	-0,077183	21,093609	-1,670345	-6,613999	0,007190	0,269117	-0,077183	21,093609	-1,670345	-6,613999
11:06:12,25	0,453932	3,392926	-0,127988	-0,236007	-0,667004	-0,248976	0,007190	0,269117	-0,077183	-0,032114	-1,105918	-6,613999	-0,954803	-2,751129	-1,195623	-8,734341	21,539154	6,048054	0,010816	0,266349	-0,078349	20,991105	-1,753576	-6,639064	0,010816	0,266349	-0,078349	20,991105	-1,753576	-6,639064
11:06:12,30	0,453932	3,392926	-0,127988	-0,236007	-0,667004	-0,248976	0,010159	0,261242	-0,075222	0,348181	-0,929431	-6,640673	-0,950052	-2,753114	-1,192496	-8,726364	21,534426	6,046444	0,010159	0,261242	-0,075222	20,855676	-1,726898	-6,640673	0,010159	0,261242	-0,075222	20,855676	-1,726898	-6,640673
11:06:12,35	0,453932	3,392926	-0,127988	-0,236007	-0,667004	-0,248976	0,009065	0,265344	-0,078729	0,124727	-0,990922	-6,624193	-0,953058	-2,750116	-1,196003	-8,735455	21,527943	6,062925	0,009065	0,265344	-0,078729	20,954214	-1,702552	-6,624193	0,009065	0,265344	-0,078729	20,954214	-1,702552	-6,624193
11:06:12,40	0,453932	3,392926	-0,127988	-0,236007	-0,667004	-0,248976	0,009065	0,265344	-0,078729	0,124727	-0,990922	-6,624193	-0,956039	-2,753906	-1,197571	-8,758260	21,518598	6,043356	0,013838	0,266031	-0,080297	20,952923	-1,844103	-6,643762	0,013838	0,266031	-0,080297	20,952923	-1,844103	-6,643762
11:06:12,45	0,453932	3,392926	-0,127988	-0,236007	-0,667004	-0,248976	0,005194	0,262756	-0,078318	0,298324	-1,191269	-6,603176	-0,948881	-2,748058	-1,195593	-8,715133	21,561261	6,083941	0,005194	0,262756	-0,078318	20,924645	-1,599034	-6,603176	0,005194	0,262756	-0,078318	20,924645	-1,599034	-6,603176
11:06:12,50	0,453932	3,392926	-0,127988	-0,236007	-0,667004	-0,248976	0,005960	0,265824	-0,078356	0,112742	-1,183974	-6,617864	-0,951920	-2,747187	-1,195631	-8,756316	21,554955	6,069254	0,005960	0,265824	-0,078356	20,979890	-1,651832	-6,617864	0,005960	0,265824	-0,078356	20,979890	-1,651832	-6,617864
11:06:12,56	0,453932	3,392926	-0,127988	-0,236007	-0,667004	-0,248976	0,005960	0,265824	-0,078356	0,112742	-1,183974	-6,617864	-0,953025	-2,752151	-1,196766	-8,722064	21,521544	6,062750	0,005960	0,265824	-0,078356	20,979890	-1,651832	-6,617864	0,005960	0,265824	-0,078356	20,979890	-1,651832	-6,617864
11:06:12,61	0,453932	3,392926	-0,127988	-0,236007	-0,667004	-0,248976	0,015261	0,265767	-0,079531	0,141543	-0,672844	-6,561101	-0,956522	-2,755270	-1,196805	-8,719616	21,563617	6,126016	0,015261	0,265767	-0,079531	21,004239	-1,870870	-6,561101	0,015261	0,265767	-0,079531	21,004239	-1,870870	-6,561101
11:06:12,66	0,453932	3,392926	-0,127988	-0,236007	-0,667004	-0,248976	0,015261	0,265767	-0,079531	0,141543	-0,672844	-6,561101	-0,953047	-2,754682	-1,195581	-8,745081	21,541227	6,086742	0,015261	0,265767	-0,079531	21,004239	-1,870870	-6,561101	0,015261	0,265767	-0,079531	21,004239	-1,870870	-6,561101
11:06:12,71	0,453932	3,392926	-0,127988	-0,236007	-0,667004	-0,248976	0,013015	0,263051	-0,078307	0,250628	-0,800545	-6,600375	-0,964270	-2,701918	-1,197278	-6,187153	21,889646	5,566160	0,013015	0,263051	-0,078307	20,900155	-1,822184	-6,600375	0,013015	0,263051	-0,078307	20,900155	-1,822184	-6,600375
11:06:12,76	0,453932	3,392926	-0,127988	-0,236007	-0,667004	-0,248976	-0,027069	0,299153	-0,080004	-0,045955	-0,843855	-7,120958	-0,974935	-2,691545	-1,200355	-5,988453	22,816971	5,316794	-0,027069	0,299153	-0,080004	23,437552	1,281044	-7,120958	-0,027069	0,299153	-0,080004	23,437552	1,281044	-7,120958
11:06:12,81	0,453996	3,392938	-0,127975	-0,235987	-0,666992	-0,198971	-0,030720	0,313575	-0,083081	0,106522	-1,325300	-7,370323	-0,978402	-2,706241	-1,192293	-6,517045	23,074151	5,299766	-0,030720	0,313575	-0,083081	24,722179	1,086217	-7,370323	-0,030720	0,313575	-0,083081	24,722179	1,086217	-7,370323
11:06:12,86	0,453996	3,392938	-0,127975	-0,235987	-0,666992	-0,198971	-0,018063	0,311702	-0,076593	0,161681	-1,277811	-7,380757	-0,979641	-2,703443	-1,193867	-6,538427	23,085741	5,306361	-0,018063	0,311702	-0,076593	24,630326	0,140130	-7,380757	-0,018063	0,311702	-0,076593	24,630326	0,140130	-7,380757
11:06:12,91	0,453996	3,392938	-0,127975	-0,235987	-0,666992	-0,198971	-0,016343	0,315509	-0,075824	-0,080843	-1,159840	-7,383600	-0,983798	-2,703029	-1,193098	-6,536016	23,032876	5,303517	-0,016343	0,315509	-0,075824	24,686625	0,123065	-7,383600	-0,016343	0,315509	-0,075824	24,686625	0,123065	-7,383600
11:06:12,96	0,453996	3,392938	-0,127975	-0,235987	-0,666992	-0,198971	-0,014298	0,313618	-0,078917	0,037094	-1,059846	-7,381414	-0,983183	-2,705746	-1,196192	-6,531714	23,053007	5,305704	-0,014298	0,313618	-0,078917	24,656089	0,062534	-7,381414	-0,014298	0,313618	-0,078917	24,656089	0,062534	-7,381414
11:06:13,01	0,453996	3,392938	-0,127975	-0,235987	-0,666992	-0,198971	-0,019280	0,311625	-0,077353	0,188253	-1,303018	-7,380465	-0,978966	-2,702428	-1,194627	-6,494181	23,086246	5,306652	-0,019280	0,311625	-0,077353	24,650842	0,210440	-7,380465	-0,019280	0,311625	-0,077353	24,650842	0,210440	-7,380465
11:06:13,06	0,453996	3,392938	-0,127975	-0,235987	-0,666992	-0,198971	-0,019280	0,311625	-0,077353	0,188253	-1,303018	-7,380465	-0,982614	-2,712070	-1,196559	-6,554912	23,047486	5,309994	-0,019280	0,311625	-0,077353	24,650842	0,210440	-7,380465	-0,019280	0,311625	-0,077353	24,650842	0,210440	-7,380465
11:06:13,11	0,453996	3,392938	-0,127975	-0,235987	-0,666992	-0,198971	-0,014335	0,312251	-0,075420	0,119119	-1,071431	-7,387788	-0,981980	-2,706397	-1,192695	-6,534611	23,067305	5,299330	-0,014335	0,312251	-0,075420	24,630793	0,053859	-7,387788	-0,014335	0,312251	-0,075420	24,630793	0,053859	-7,387788
11:06:13,16	0,453996	3,392938	-0,127975	-0,235987	-0,666992	-0,198971	-0,014335	0,312251	-0,075420	0,119119	-1,071431	-7,387788	-0,980966	-2,710437	-1,191965	-6,649778	23,136883	5,282493	-0,014335	0,312251	-0,075420	24,630793	0,053859	-7,387788	-0,014335	0,312251	-0,075420	24,630793	0,053859	-7,387788
11:06:13,21	0,453996	3,392938	-0,127975	-0,235987	-0,666992	-0,198971	-0,011343	0,309352	-0,074690	0,272515	-1,050402	-7,404624	-1,005981	-2,701415	-1,210795	-6,202739	24,667322	4,889643	-0,011343	0,309352	-0,074690	24,556655	-0,159941	-7,404624	-0,011343	0,309352	-0,074690	24,556655	-0,159941	-7,404624
11:06:13,26	0,453996	3,392938	-0,127975	-0,235987	-0,666992	-0,198971	-0,006649	0,335527	-0,093521	0,460342	-1,184388	-7,797475	-1,020220	-2,691143	-1,203079	-5,652762	25,240204	4,567239	-0,006649	0,335527	-0,093521	26,799207	-0,662403	-7,797475	-0,006649	0,335527	-0,093521	26,799207	-0,662403	-7,797475
11:06:13,31	0,453895	3,392983	-0,127999	-0,236023	-0,666992	-0,149010	-0,008426	0,352995	-0,085804	0,323132	-1,086906	-8,119879	-1,020788	-2,690454	-1,198942	-5,950313	25,315002	4,570180	-0,008426	0,352995	-0,085804	28,033223	-0,425477	-8,119879	-0,008426	0,352995	-0,085804	28,033223	-0,425477	-8,119879
11:06:13,36	0,453895	3,392983	-0,127999	-0,236023	-0,666992	-0,149010	-0,008738	0,353831	-0,081668	0,195662	-1,398219	-8,116938	-1,022425	-2,698162	-1,198123	-5,917399	25,329845	4,563547	-0,008738	0,353831	-0,081668	27,971378	-0,712292	-8,116938	-0,008738	0,353831	-0,081668	27,971378	-0,712292	-8,116938
11:06:13,41	0,453895	3,392983	-0,127999	-0,236023	-0,666992	-0,149010	-0,001245	0,351395	-0,080849	0,351645	-0,987492	-8,123570	-1,021266	-2,695450	-1,200134	-5,910805	25,318957	4,569802	-0,001245	0,351395	-0,080849	27,936136	-0,889779	-8,123570	-0,001245	0,351395	-0,080849	27,936136	-0,889779	-8,123570
11:06:13,46	0,453895	3,392983	-0,127999	-0,236023	-0,666992	-0,149010	-0,004173	0,351747	-0,082860	0,327196	-1,128582	-8,117316	-1,020718	-2,691094	-1,198578	-5,930454	25,327933	4,521634	-0,008219	0,353450	-0,081304	27,982425	-0,715308	-8,165483	-0,008219	0,353450	-0,081304	27,982425	-0,715308	-8,165483
11:06:13,51	0,453895	3,392983	-0,127999	-0,236023	-0,666992	-0,149010	-0,008219	0,353450	-0,081304	0,236572	-1,360508	-8,165483	-1,026648	-2,696918	-1,200485	-5,939707	25,280090	4,553384	-0,008219	0,353450	-0,081304	27,982425	-0,715308	-8,165483	-0,008219	0,353450	-0,081304	27,982425	-0,715308	-8,165483
11:06:13,56	0,453895	3,392983	-0,127999	-0,236023	-0,666992	-0,149010	-0,000210	0,355674	-0,083210	0,074898	-0,928132	-8,133734	-1,029079	-2,693453	-1,200098	-5,969417	25,303522	4,593060	-0,000210	0,355674	-0,083210	27,995285	-0,911639	-8,133734	-0,000210	0,355674	-0,083210	27,995285	-0,911639	-8,133734
11:06:13,61	0,453895	3,392983	-0,127999	-0,236023	-0,666992	-0,149010	-0,001995	0,359511	-0,082824	-0,119212	-1,058412	-8,094058	-1,021288	-2,691415	-1,201627	-5,903840	25,314387	4,585622	-0,001995	0,359511	-0,082824	28,102415	-0,901775	-8,094058	-0,001995	0,359511	-0,082824	28,102415	-0,901775	-8,094058
11:06:13,66	0,453895	3,392983	-0,127999	-0,236023	-0,666992	-0,149010	-0,007656	0,353783	-0,084352	0,220826	-1,301428	-8,101495	-1,020772	-2,691651	-1,199322	-5,950236	25,331284	4,575602	-0,007710	0,353219	-0,082047	27,969296	-0,747603	-8,111516	-0,007710	0,353219	-0,082047	27,969296	-0,747603	-8,111516
11:06:13,71	0,453895	3,392983	-0,127999	-0,236023	-0,666992	-0,149010	-0,007710	0,353219	-0,082047	0,241632	-1,352849	-8,111516	-1,025499	-2,695057	-1,198528	-5,942478	25,261829	4,581182	-0,007710	0,353219	-0,082047	27,969296	-0,747603	-8,111516	-0,007710	0,353219	-0,082047	27,969296	-0,747603	-8,111516
11:06:13,76	0,453895	3,392983	-0,127999	-0,236023	-0,666992	-0,149010	-0,002396	0,355609	-0,081253	0,061042	-1,035079	-8,105935	-1,025003	-2,697402	-1,197770	-5,992771	25,256102	4,571102	-0,002396	0,355609	-0,081253	27,976380	-0,846976	-8,105935	-0,002396	0,355609	-0,081253	27,976380	-0,846976	-8,105935
11:06:13,81	0,453895	3,392983	-0,127999	-0,236023	-0,666992	-0,149010	-0,007589	0,350378	-0,083185	0,371358	-1,298294	-8,107399	-1,018372	-2,693176	-1,200459	-5,917433	25,291576	4,579719	-0,007589	0,350378	-0,083185	27,876034	-0,702548	-8,107399	-0,007589	0,350378	-0,083185	27,876034	-0,702548	-8,107399
11:06:13,86	0,453895	3,392983	-0,127999	-0,236023	-0,666992	-0,149010	-0,007589	0,350378	-0,083185	0,371358	-1,298294	-8,107399	-1,023238	-2,692164	-1,202830	-5,969212	25,254227	4,574961	-0,007589	0,350378	-0,083185	27,876034	-0,702548	-8,107399	-0,007589	0,350378	-0,083185	27,876034	-0,702548	-8,107399
11:06:13,91	0,453895	3,392983	-0,127999	-0,236023	-0,666992	-0,149010	-0,006032	0,355098	-0,085556	0,067688	-1,243508	-8,112156	-1,022447	-2,696523	-1,200454	-5,898357	25,271304	4,563134	-0,006032	0,355098	-0,085556	27,942875	-0,769971	-8,112156	-0,006032	0,355098	-0,085556	27,942875	-0,769971	-8,112156
11:06:13,96	0,453895	3,392983	-0,127999	-0,236023	-0,666992	-0,149010	-0,002652	0,352233	-0,083180	0,266877	-1,014933	-8,123984	-1,023802	-2,692456	-1,200817	-5,939566	25,316264	4,562358	-0,002652	0,352233	-0,083180	27,917174	-0,806712	-8,123984	-0,002652	0,352233	-0,083180	27,917174	-0,806712	-8,123984
11:06:14,01	0,453895	3,392983	-0,127999	-0,236023	-0,666992	-0,149010	-0,005707	0,352790	-0,081298	0,228247	-1,251032	-8,147033	-1,021402	-2,693600	-1,198573	-5,970106	25,301575	4,540084	-0,005707	0,352790	-0,081298	27,922278	-0,803043	-8,147033	-0,005707	0,352790	-0,081298	27,922278	-0,803043	-8,147033
11:06:14,06	0,453895	3,392983	-0,127999	-0,236023	-0,666992	-0,149010	-0,005707	0,352790	-0,081298	0,228247	-1,251032	-8,147033	-1,022048	-2,696452	-1,199703	-5,971465	25,226563	4,571765	-0,002914	0,351923	-0,082429	27,833655	-0,840722	-8,115352	-0,002914	0,351923	-0,082429	27,833655	-0,840722	-8,115352
11:06:14,11	0,453895	3,392983	-0,127999	-0,236023	-0,666992	-0,149010	-0,002914	0,351923	-0,082429	0,207703	-1,069482	-8,115352	-1,018959	-2,698624	-1,199684	-5,919144	25,242604	4,547715	-0,002914	0,351923	-0,082429	27,833655	-0,840722	-8,115352	-0,002914	0,351923	-0,082429	27,833655	-0,840722	-8,115352
11:06:14,16	0,453895	3,392983	-0,127999	-0,236023	-0,666992	-0,149010	-0,002577	0,348162	-0,082409	0,443301	-1,014666	-8,139403	-1,022495	-2,695375	-1,199316	-5,915548	25,251785	4,542774	-0,002577	0,348162	-0,082409	27,774054	-0,812361	-8,139403	-0,002577	0,348162	-0,082409	27,774054	-0,812361	-8,139403
11:06:14,21	0,453895	3,392983	-0,127999	-0,236023	-0,666992	-0,149010	-0,003623	0,352849	-0,082042	0,209349	-1,070547	-8,144343	-1,023107	-2,697421	-1,201221	-5,930949	25,277282	4,592950	-0,003623	0,352849	-0,082042	27,907997	-0,786112	-8,144343	-0,003623	0,352849	-0,082042	27,907997	-0,786112	-8,144343
11:06:14,26	0,453895	3,392983	-0,127999	-0,236023	-0,666992	-0,149010	-0,001545	0,352356	-0,083947	0,249375	-0,988543	-8,094167	-1,026227	-2,693394	-1,200886	-5,991601	25,244886	4,587545	-0,003473	0,357071	-0,083612	27,975883	-0,852520	-8,099572	-0,003473	0,357071	-0,083612	27,975883	-0,852520	-8,099572
11:06:14,31	0,453895	3,392983	-0,127999	-0,236023	-0,666992	-0,149010	-0,003473	0,357071	-0,083612	-0,054207	-1,125125	-8,099572	-1,019027	-2,695955	-1,204725	-5,947410	25,297543	4,596823	-0,004855	0,349556	-0,087450	27,844421	-0,803955	-8,090294	-0,004855	0,349556	-0,087450	27,844421	-0,803955	-8,090294
11:06:14,36	0,453895	3,392983	-0,127999	-0,236023	-0,666992	-0,149010	-0,004855	0,349556	-0,087450	0,404298	-1,185049	-8,090294	-1,022559	-2,692259	-1,200883	-5,947118	25,297022	4,565333	-0,004855	0,349556	-0,087450	27,844421	-0,803955	-8,090294	-0,004855	0,349556	-0,087450	27,844421	-0,803955	-8,090294
11:06:14,41	0,453895	3,392983	-0,127999	-0,236023	-0,666992	-0,149010	-0,002164	0,352760	-0,083990	0,224248	-1,047127	-8,132235	-1,023148	-2,696683	-1,201265	-5,955862	25,286917	4,554883	-0,002164	0,352760	-0,083990	27,915905	-0,877270	-8,132235	-0,002164	0,352760	-0,083990	27,915905	-0,877270	-8,132235
11:06:14,47	0,453895	3,392983	-0,127999	-0,236023	-0,666992	-0,149010	-0,003263	0,354165	-0,085936	0,128929	-1,115525	-8,111763	-1,020584	-2,695917	-1,200747	-5,957103	25,241870	4,578612	-0,003263	0,354165	-0,085936	27,930852	-0,859365	-8,111763	-0,003263	0,354165	-0,085936	27,930852	-0,859365	-8,111763
11:06:14,52	0,453895	3,392983	-0,127999	-0,236023	-0,666992	-0,149010	-0,003564	0,348777	-0,082026	0,447316	-1,126916	-8,117758	-1,018998	-2,697463	-1,199300	-5,953951	25,304219	4,569359	-0,003564	0,348777	-0,082026	27,826289	-0,847171	-8,117758	-0,003564	0,348777	-0,082026	27,826289	-0,847171	-8,117758
11:06:14,57	0,453895	3,392983	-0,127999	-0,236023	-0,666992	-0,149010	-0,005488	0,348695	-0,082106	0,494744	-1,374966	-8,151388	-1,017965	-2,695837	-1,199381	-6,060523	25,415586	4,535730	-0,005488	0,348695	-0,082106	27,867274	-0,944150	-8,151388	-0,005488	0,348695	-0,082106	27,867274	-0,944150	-8,151388
11:06:14,62	0,453895	3,392983	-0,127999	-0,236023	-0,666992	-0,149010	-0,005488	0,348695	-0,082106	0,494744	-1,374966	-8,151388	-1,030623	-2,658249	-1,205081	-3,809363	25,837890	4,092069	-0,005488	0,348695	-0,082106	27,867274	-0,944150	-8,151388	-0,005488	0,348695	-0,082106	27,867274	-0,944150	-8,151388
11:06:14,67	0,453895	3,392983	-0,127999	-0,236023	-0,666992	-0,149010	-0,031711	0,378451	-0,087807	0,438710	-1,000157	-8,595048	-1,053371	-2,654714	-1,203124	-4,080888	26,835572	3,831511	-0,031711	0,378451	-0,087807	30,147128	1,489171	-8,595048	-0,031711	0,378451	-0,087807	30,147128	1,489171	-8,595048
11:06:14,72	0,453935	3,392993	-0,128001	-0,236001	-0,667025	-0,098963	-0,023398	0,399919	-0,085849	0,050639	-1,301879	-8,855607	-1,050214	-2,665134	-1,204765	-4,339258	26,992228	3,810112	-0,023398	0,399919	-0,085849	31,444280	0,534893	-8,855607	-0,023398	0,399919	-0,085849	31,444280	0,534893	-8,855607
11:06:14,77	0,453935	3,392993	-0,128001	-0,236001	-0,667025	-0,098963	-0,010339	0,395607	-0,089036	0,302790	-0,992879	-8,841450	-1,056167	-2,668180	-1,206310	-4,387458	27,044799	3,845667	-0,010339	0,395607	-0,089036	31,357915	-0,181303	-8,841450	-0,010339	0,395607	-0,089036	31,357915	-0,181303	-8,841450
11:06:14,82	0,453935	3,392993	-0,128001	-0,236001	-0,667025	-0,098963	-0,019063	0,398853	-0,085236	0,046356	-1,471306	-8,867722	-1,054616	-2,659001	-1,202510	-4,452695	26,981311	3,819396	-0,019063	0,398853	-0,085236	31,356354	0,025144	-8,867722	-0,019063	0,398853	-0,085236	31,356354	0,025144	-8,867722
11:06:14,87	0,453935	3,392993	-0,128001	-0,236001	-0,667025	-0,098963	-0,019063	0,398853	-0,085236	0,046356	-1,471306	-8,867722	-1,050506	-2,661677	-1,205593	-4,459630	26,985619	3,836330	-0,019063	0,398853	-0,085236	31,356354	0,025144	-8,867722	-0,019063	0,398853	-0,085236	31,356354	0,025144	-8,867722
11:06:14,92	0,453935	3,392993	-0,128001	-0,236001	-0,667025	-0,098963	-0,018801	0,393956	-0,088319	0,301286	-1,465822	-8,850788	-1,056383	-2,670119	-1,201691	-4,480633	26,976944	3,831625	-0,018801	0,393956	-0,088319	31,226835	0,010030	-8,850788	-0,018801	0,393956	-0,088319	31,226835	0,010030	-8,850788
11:06:14,97	0,453935	3,392993	-0,128001	-0,236001	-0,667025	-0,098963	-0,013147	0,398152	-0,086793	0,068603	-1,164458	-8,892520	-1,056967	-2,664476	-1,204067	-4,460498	26,969405	3,794598	-0,013147	0,398152	-0,086793	31,323562	-0,132445	-8,892520	-0,013147	0,398152	-0,086793	31,323562	-0,132445	-8,892520
11:06:15,02	0,453935	3,392993	-0,128001	-0,236001	-0,667025	-0,098963	-0,013147	0,398152	-0,086793	0,068603	-1,164458	-8,892520	-1,052894	-2,662453	-1,204805	-4,474440	26,983322	3,859626	-0,013147	0,398152	-0,086793	31,323562	-0,132445	-8,892520	-0,013147	0,398152	-0,086793	31,323562	-0,132445	-8,892520
11:06:15,07	0,453935	3,392993	-0,128001	-0,236001	-0,667025	-0,098963	-0,016935	0,395636	-0,087530	0,204517	-1,380460	-8,827491	-1,056185	-2,662418	-1,201528	-4,467336	26,996698	3,825124	-0,016935	0,395636	-0,087530	31,261969	-0,051100	-8,827491	-0,016935	0,395636	-0,087530	31,261969	-0,051100	-8,827491
11:06:15,12	0,453935	3,392993	-0,128001	-0,236001	-0,667025	-0,098963	-0,015320	0,398504	-0,084254	0,070552	-1,297018	-8,861994	-1,077370	-2,649963	-1,213680	-3,315546	27,925747	3,362497	-0,015320	0,398504	-0,084254	31,353089	-0,094431	-8,861994	-0,015320	0,398504	-0,084254	31,353089	-0,094431	-8,861994
11:06:15,17	0,453935	3,392993	-0,128001	-0,236001	-0,667025	-0,098963	-0,015514	0,423078	-0,096406	0,173173	-0,774162	-9,324621	-1,092625	-2,652380	-1,205011	-3,456103	29,034901	3,110182	-0,015514	0,423078	-0,096406	33,384777	0,443670	-9,324621	-0,015514	0,423078	-0,096406	33,384777	0,443670	-9,324621
11:06:15,22	0,454002	3,392982	-0,127987	-0,236018	-0,667005	-0,048988	-0,005793	0,435081	-0,087737	0,439278	-0,944984	-9,576935	-1,101402	-2,659392	-1,203747	-4,113221	29,355344	3,104493	-0,005793	0,435081	-0,087737	34,593141	-0,490236	-9,576935	-0,005793	0,435081	-0,087737	34,593141	-0,490236	-9,576935
11:06:15,27	0,454002	3,392982	-0,127987	-0,236018	-0,667005	-0,048988	-0,002892	0,436119	-0,085297	0,308975	-1,508693	-9,553352	-1,094975	-2,654373	-1,202572	-4,113103	29,326081	3,133766	-0,002892	0,436119	-0,085297	34,544315	-1,281684	-9,553352	-0,002892	0,436119	-0,085297	34,544315	-1,281684	-9,553352
11:06:15,32	0,454002	3,392982	-0,127987	-0,236018	-0,667005	-0,048988	-0,002892	0,436119	-0,085297	0,308975	-1,508693	-9,553352	-1,097319	-2,654966	-1,204153	-4,115799	29,343072	3,100891	-0,002892	0,436119	-0,085297	34,544315	-1,281684	-9,553352	-0,002892	0,436119	-0,085297	34,544315	-1,281684	-9,553352
11:06:15,37	0,454002	3,392982	-0,127987	-0,236018	-0,667005	-0,048988	-0,001206	0,437852	-0,086879	0,232213	-1,431863	-9,586226	-1,097278	-2,658010	-1,201797	-4,124247	29,391990	3,120047	-0,001206	0,437852	-0,086879	34,603614	-1,337187	-9,586226	-0,001206	0,437852	-0,086879	34,603614	-1,337187	-9,586226
11:06:15,42	0,454002	3,392982	-0,127987	-0,236018	-0,667005	-0,048988	0,001409	0,436295	-0,084523	0,351320	-1,327632	-9,567070	-1,105013	-2,657367	-1,204141	-4,143725	29,367888	3,134196	0,001409	0,436295	-0,084523	34,600491	-1,438273	-9,567070	0,001409	0,436295	-0,084523	34,600491	-1,438273	-9,567070
11:06:15,47	0,454002	3,392982	-0,127987	-0,236018	-0,667005	-0,048988	0,004720	0,443316	-0,086867	-0,044350	-1,160299	-9,552922	-1,098480	-2,660218	-1,203746	-4,128473	29,361648	3,105234	0,004720	0,443316	-0,086867	34,755918	-1,530821	-9,552922	0,004720	0,443316	-0,086867	34,755918	-1,530821	-9,552922
11:06:15,52	0,454002	3,392982	-0,127987	-0,236018	-0,667005	-0,048988	0,003922	0,436232	-0,086472	0,326206	-1,185465	-9,581884	-1,100223	-2,661334	-1,202176	-4,122129	29,363211	3,118332	0,003922	0,436232	-0,086472	34,570432	-1,493346	-9,581884	0,003922	0,436232	-0,086472	34,570432	-1,493346	-9,581884
11:06:15,57	0,454002	3,392982	-0,127987	-0,236018	-0,667005	-0,048988	0,002355	0,437262	-0,086339	0,308540	-1,244102	-9,590346	-1,098588	-2,658345	-1,203614	-4,090721	29,381315	3,096772	0,002355	0,437262	-0,086339	34,633643	-1,428953	-9,590346	0,002355	0,437262	-0,086339	34,633643	-1,428953	-9,590346
11:06:15,62	0,454002	3,392982	-0,127987	-0,236018	-0,667005	-0,048988	-0,003997	0,438104	-0,086102	0,209045	-1,557655	-9,581982	-1,096142	-2,652424	-1,203377	-4,104108	29,324696	3,105135	-0,003997	0,438104	-0,086102	34,600220	-1,243927	-9,581982	-0,003997	0,438104	-0,086102	34,600220	-1,243927	-9,581982
11:06:15,67	0,454002	3,392982	-0,127987	-0,236018	-0,667005	-0,048988	0,001779	0,438848	-0,083796	0,185044	-1,303075	-9,617126	-1,099674	-2,657054	-1,201071	-4,136410	29,360285	3,069991	0,001779	0,438848	-0,083796	34,634597	-1,442759	-9,617126	0,001779	0,438848	-0,083796	34,634597	-1,442759	-9,617126
11:06:15,72	0,454002	3,392982	-0,127987	-0,236018	-0,667005	-0,048988	-0,000185	0,435851	-0,085300	0,355675	-1,380357	-9,572242	-1,096096	-2,656852	-1,202574	-4,107506	29,360659	3,114875	-0,000185	0,435851	-0,085300	34,569948	-1,365868	-9,572242	-0,000185	0,435851	-0,085300	34,569948	-1,365868	-9,572242
11:06:15,77	0,454002	3,392982	-0,127987	-0,236018	-0,667005	-0,048988	-0,000185	0,435851	-0,085300	0,355675	-1,380357	-9,572242	-1,103777	-2,661553	-1,200303	-4,145345	29,366041	3,044198	-0,000185	0,435851	-0,085300	34,569948	-1,365868	-9,572242	-0,000185	0,435851	-0,085300	34,569948	-1,365868	-9,572242
11:06:15,82	0,454002	3,392982	-0,127987	-0,236018	-0,667005	-0,048988	0,007727	0,440152	-0,083029	0,117744	-1,004431	-9,642920	-1,099714	-2,654679	-1,205324	-4,143099	29,382818	3,117321	0,007727	0,440152	-0,083029	34,669675	-1,610977	-9,642920	0,007727	0,440152	-0,083029	34,669675	-1,610977	-9,642920
11:06:15,87	0,454002	3,392982	-0,127987	-0,236018	-0,667005	-0,048988	-0,000257	0,440071	-0,088050	0,137627	-1,426042	-9,569796	-1,096182	-2,656094	-1,205343	-4,143737	29,357254	3,078160	-0,000257	0,440071	-0,088050	34,683173	-1,405845	-9,569796	-0,000257	0,440071	-0,088050	34,683173	-1,405845	-9,569796
11:06:15,92	0,454002	3,392982	-0,127987	-0,236018	-0,667005	-0,048988	0,001122	0,435318	-0,084966	0,323818	-1,383342	-9,596491	-1,098620	-2,661836	-1,203725	-4,175398	29,313190	3,152338	0,001122	0,435318	-0,084966	34,496248	-1,471422	-9,596491	0,001122	0,435318	-0,084966	34,496248	-1,471422	-9,596491
11:06:15,97	0,454002	3,392982	-0,127987	-0,236018	-0,667005	-0,048988	0,004965	0,434992	-0,084512	0,334758	-1,099933	-9,570715	-1,097927	-2,661741	-1,201787	-4,129319	29,297544	3,116402	0,004965	0,434992	-0,084512	34,481628	-1,489654	-9,570715	0,004965	0,434992	-0,084512	34,481628	-1,489654	-9,570715
11:06:16,02	0,454002	3,392982	-0,127987	-0,236018	-0,667005	-0,048988	-0,000871	0,440457	-0,089219	0,113434	-1,464932	-9,564056	-1,099742	-2,653955	-1,206493	-4,151213	29,382759	3,123062	-0,000871	0,440457	-0,089219	34,689299	-1,396589	-9,564056	-0,000871	0,440457	-0,089219	34,689299	-1,396589	-9,564056
11:06:16,07	0,454002	3,392982	-0,127987	-0,236018	-0,667005	-0,048988	-0,000871	0,440457	-0,089219	0,113434	-1,464932	-9,564056	-1,096675	-2,654668	-1,201818	-4,097355	29,350189	3,094818	-0,000871	0,440457	-0,089219	34,689299	-1,396589	-9,564056	-0,000871	0,440457	-0,089219	34,689299	-1,396589	-9,564056
11:06:16,12	0,454002	3,392982	-0,127987	-0,236018	-0,667005	-0,048988	0,000699	0,438225	-0,085327	0,180411	-1,367443	-9,568097	-1,098594	-2,656430	-1,202601	-4,162025	29,332314	3,119020	0,000699	0,438225	-0,085327	34,581056	-1,422331	-9,568097	0,000699	0,438225	-0,085327	34,581056	-1,422331	-9,568097
11:06:16,17	0,454002	3,392982	-0,127987	-0,236018	-0,667005	-0,048988	0,002338	0,437323	-0,086507	0,222997	-1,309296	-9,581622	-1,098632	-2,658301	-1,203782	-4,187640	29,342106	3,105496	0,002338	0,437323	-0,086507	34,552821	-1,492842	-9,581622	0,002338	0,437323	-0,086507	34,552821	-1,492842	-9,581622
11:06:16,22	0,454002	3,392982	-0,127987	-0,236018	-0,667005	-0,048988	0,001310	0,441201	-0,085323	0,050576	-1,318777	-9,568313	-1,101477	-2,655471	-1,202597	-4,134945	29,345457	3,118804	0,001310	0,441201	-0,085323	34,684844	-1,421648	-9,568313	0,001310	0,441201	-0,085323	34,684844	-1,421648	-9,568313
11:06:16,27	0,454002	3,392982	-0,127987	-0,236018	-0,667005	-0,048988	0,004890	0,435051	-0,086469	0,331751	-1,110002	-9,583893	-1,097941	-2,661646	-1,203743	-4,134636	29,300710	3,103225	0,004890	0,435051	-0,086469	34,483286	-1,493864	-9,583893	0,004890	0,435051	-0,086469	34,483286	-1,493864	-9,583893
11:06:16,32	0,454002	3,392982	-0,127987	-0,236018	-0,667005	-0,048988	0,004890	0,435051	-0,086469	0,331751	-1,110002	-9,583893	-1,096207	-2,658615	-1,204148	-4,166755	29,376960	3,116683	0,004890	0,435051	-0,086469	34,483286	-1,493864	-9,583893	0,004890	0,435051	-0,086469	34,483286	-1,493864	-9,583893
11:06:16,37	0,454002	3,392982	-0,127987	-0,236018	-0,667005	-0,048988	0,003357	0,432468	-0,083737	0,510857	-1,209131	-9,578689	-1,094938	-2,661611	-1,201012	-4,129082	29,349199	3,108428	0,003357	0,432468	-0,083737	34,459595	-1,472685	-9,578689	0,003357	0,432468	-0,083737	34,459595	-1,472685	-9,578689
11:06:16,42	0,454002	3,392982	-0,127987	-0,236018	-0,667005	-0,048988	0,003357	0,432468	-0,083737	0,510857	-1,209131	-9,578689	-1,096797	-2,659830	-1,203377	-4,166393	29,356963	3,100752	0,003357	0,432468	-0,083737	34,459595	-1,472685	-9,578689	0,003357	0,432468	-0,083737	34,459595	-1,472685	-9,578689
11:06:16,48	0,454002	3,392982	-0,127987	-0,236018	-0,667005	-0,048988	0,002792	0,434348	-0,082593	0,325411	-1,245267	-9,566684	-1,096823	-2,653923	-1,201836	-4,162046	29,350207	3,114960	0,002792	0,434348	-0,082593	34,421753	-1,464427	-9,566684	0,002792	0,434348	-0,082593	34,421753	-1,464427	-9,566684
11:06:16,53	0,454002	3,392982	-0,127987	-0,236018	-0,667005	-0,048988	-0,003390	0,436474	-0,085694	0,269312	-1,545289	-9,548397	-1,095033	-2,653764	-1,202968	-4,132959	29,313080	3,138720	-0,003390	0,436474	-0,085694	34,532544	-1,279180	-9,548397	-0,003390	0,436474	-0,085694	34,532544	-1,279180	-9,548397
11:06:16,58	0,454002	3,392982	-0,127987	-0,236018	-0,667005	-0,048988	-0,003390	0,436474	-0,085694	0,269312	-1,545289	-9,548397	-1,092994	-2,656846	-1,204074	-4,010992	29,305221	3,123247	-0,003390	0,436474	-0,085694	34,532544	-1,279180	-9,548397	-0,003390	0,436474	-0,085694	34,532544	-1,279180	-9,548397
11:06:16,63	0,454002	3,392982	-0,127987	-0,236018	-0,667005	-0,048988	-0,001741	0,433167	-0,086799	0,495457	-1,349962	-9,563870	-1,101962	-2,611610	-1,216083	-1,929629	29,734485	2,701702	-0,001741	0,433167	-0,086799	34,499084	-1,213333	-9,563870	-0,001741	0,433167	-0,086799	34,499084	-1,213333	-9,563870
11:06:16,68	0,454002	3,392982	-0,127987	-0,236018	-0,667005	-0,048988	-0,036432	0,463551	-0,098809	0,327913	-1,566032	-9,985416	-1,138882	-2,631436	-1,208427	-2,830248	31,281250	2,415843	-0,036432	0,463551	-0,098809	36,716700	1,293868	-9,985416	-0,036432	0,463551	-0,098809	36,716700	1,293868	-9,985416
11:06:16,73	0,453943	3,392931	-0,128002	-0,236006	-0,667001	0,001015	0,007283	0,480422	-0,093377	0,350177	-1,292073	-10,336235	-1,138430	-2,641033	-1,210651	-3,211243	31,513105	2,350882	0,007283	0,480422	-0,093377	38,063287	-1,863798	-10,336235	0,007283	0,480422	-0,093377	38,063287	-1,863798	-10,336235
11:06:16,78	0,453943	3,392931	-0,128002	-0,236006	-0,667001	0,001015	0,001165	0,480583	-0,093799	0,364521	-1,634589	-10,348090	-1,143853	-2,639436	-1,211476	-3,266174	31,520561	2,341797	0,001165	0,480583	-0,093799	38,090265	-1,726068	-10,348090	0,001165	0,480583	-0,093799	38,090265	-1,726068	-10,348090
11:06:16,83	0,453943	3,392931	-0,128002	-0,236006	-0,667001	0,001015	0,005228	0,481744	-0,095744	0,286323	-1,467909	-10,332623	-1,138547	-2,638592	-1,213018	-3,268504	31,551852	2,354494	0,005228	0,481744	-0,095744	38,103263	-1,878298	-10,332623	0,005228	0,481744	-0,095744	38,103263	-1,878298	-10,332623
11:06:16,88	0,453943	3,392931	-0,128002	-0,236006	-0,667001	0,001015	0,007482	0,484063	-0,096903	0,079883	-1,370403	-10,285576	-1,141683	-2,639385	-1,214177	-3,328525	31,487341	2,401542	0,007482	0,484063	-0,096903	38,078825	-1,957764	-10,285576	0,007482	0,484063	-0,096903	38,078825	-1,957764	-10,285576
11:06:16,93	0,453943	3,392931	-0,128002	-0,236006	-0,667001	0,001015	0,002899	0,479886	-0,096153	0,334302	-1,640356	-10,317018	-1,135774	-2,637505	-1,213428	-3,337324	31,535382	2,370099	0,002899	0,479886	-0,096153	38,005335	-1,867958	-10,317018	0,002899	0,479886	-0,096153	38,005335	-1,867958	-10,317018
11:06:16,98	0,453943	3,392931	-0,128002	-0,236006	-0,667001	0,001015	0,009096	0,482369	-0,094962	0,194519	-1,287428	-10,310579	-1,141022	-2,641630	-1,212236	-3,316067	31,510777	2,376539	0,009096	0,482369	-0,094962	38,060448	-2,001452	-10,310579	0,009096	0,482369	-0,094962	38,060448	-2,001452	-10,310579
11:06:17,03	0,453943	3,392931	-0,128002	-0,236006	-0,667001	0,001015	0,009110	0,483058	-0,095347	0,156031	-1,289991	-10,300686	-1,141626	-2,641298	-1,212622	-3,320247	31,510164	2,386432	0,009110	0,483058	-0,095347	38,076106	-2,005148	-10,300686	0,009110	0,483058	-0,095347	38,076106	-2,005148	-10,300686
11:06:17,08	0,453943	3,392931	-0,128002	-0,236006	-0,667001	0,001015	0,009110	0,483058	-0,095347	0,156031	-1,289991	-10,300686	-1,136593	-2,633929	-1,207435	-3,095272	31,449078	2,372895	0,009110	0,483058	-0,095347	38,076106	-2,005148	-10,300686	0,009110	0,483058	-0,095347	38,076106	-2,005148	-10,300686
11:06:17,13	0,453943	3,392931	-0,128002	-0,236006	-0,667001	0,001015	0,000212	0,482384	-0,090161	0,250678	-1,527330	-10,314223	-1,147622	-2,605619	-1,222727	-1,527834	32,054965	1,943653	0,000212	0,482384	-0,090161	38,117822	-1,543965	-10,314223	0,000212	0,482384	-0,090161	38,117822	-1,543965	-10,314223
11:06:17,18	0,453943	3,392931	-0,128002	-0,236006	-0,667001	0,001015	-0,018791	0,506090	-0,105453	0,326417	-1,460980	-10,743464	-1,163451	-2,593716	-1,219332	-0,976339	32,777342	1,659305	-0,018791	0,506090	-0,105453	40,054454	0,014109	-10,743464	-0,018791	0,506090	-0,105453	40,054454	0,014109	-10,743464
11:06:17,23	0,453997	3,393010	-0,127987	-0,236022	-0,667004	0,051004	-0,005962	0,525864	-0,094097	0,184676	-1,177245	-11,086805	-1,171161	-2,606842	-1,211371	-1,416569	33,014409	1,600313	-0,005962	0,525864	-0,094097	41,465016	-0,709220	-11,086805	-0,005962	0,525864	-0,094097	41,465016	-0,709220	-11,086805
11:06:17,28	0,453997	3,393010	-0,127987	-0,236022	-0,667004	0,051004	-0,007552	0,524912	-0,094025	0,254468	-1,247371	-11,087905	-1,169541	-2,605941	-1,211299	-1,395574	33,025683	1,599213	-0,007552	0,524912	-0,094025	41,460034	-0,654545	-11,087905	-0,007552	0,524912	-0,094025	41,460034	-0,654545	-11,087905
11:06:17,33	0,453997	3,393010	-0,127987	-0,236022	-0,667004	0,051004	-0,013604	0,522042	-0,095243	0,383352	-1,510680	-11,080925	-1,164031	-2,602135	-1,212518	-1,361239	32,982398	1,606192	-0,013604	0,522042	-0,095243	41,363679	-0,442798	-11,080925	-0,013604	0,522042	-0,095243	41,363679	-0,442798	-11,080925
11:06:17,38	0,453997	3,393010	-0,127987	-0,236022	-0,667004	0,051004	-0,012774	0,523741	-0,096452	0,307291	-1,559412	-11,087621	-1,165916	-2,602004	-1,213726	-1,434653	33,038951	1,599497	-0,012774	0,523741	-0,096452	41,420964	-0,556628	-11,087621	-0,012774	0,523741	-0,096452	41,420964	-0,556628	-11,087621
11:06:17,43	0,453997	3,393010	-0,127987	-0,236022	-0,667004	0,051004	-0,011956	0,524695	-0,095274	0,228102	-1,520468	-11,060093	-1,167152	-2,602235	-1,212548	-1,452555	33,015144	1,627024	-0,011956	0,524695	-0,095274	41,416682	-0,581909	-11,060093	-0,011956	0,524695	-0,095274	41,416682	-0,581909	-11,060093
11:06:17,48	0,453997	3,393010	-0,127987	-0,236022	-0,667004	0,051004	-0,013807	0,526429	-0,092735	0,120745	-1,581997	-11,042033	-1,167728	-2,599765	-1,210009	-1,431077	32,982871	1,645084	-0,013807	0,526429	-0,092735	41,445413	-0,498113	-11,042033	-0,013807	0,526429	-0,092735	41,445413	-0,498113	-11,042033
11:06:17,53	0,453997	3,393010	-0,127987	-0,236022	-0,667004	0,051004	-0,011787	0,522401	-0,093282	0,354977	-1,437522	-11,048309	-1,165250	-2,603529	-1,210556	-1,384579	32,984633	1,638808	-0,011787	0,522401	-0,093282	41,363445	-0,512281	-11,048309	-0,011787	0,522401	-0,093282	41,363445	-0,512281	-11,048309
11:06:17,58	0,453997	3,393010	-0,127987	-0,236022	-0,667004	0,051004	-0,011529	0,528511	-0,095251	0,007791	-1,451008	-11,033088	-1,170670	-2,600697	-1,212525	-1,422560	32,972563	1,654029	-0,011529	0,528511	-0,095251	41,495928	-0,545952	-11,033088	-0,011529	0,528511	-0,095251	41,495928	-0,545952	-11,033088
11:06:17,63	0,453997	3,393010	-0,127987	-0,236022	-0,667004	0,051004	-0,008190	0,524648	-0,093326	0,190877	-1,344901	-11,047940	-1,168994	-2,605520	-1,210601	-1,489937	32,990911	1,639177	-0,008190	0,524648	-0,093326	41,375756	-0,701962	-11,047940	-0,008190	0,524648	-0,093326	41,375756	-0,701962	-11,047940
11:06:17,68	0,453997	3,393010	-0,127987	-0,236022	-0,667004	0,051004	-0,013481	0,526099	-0,096016	0,167927	-1,511198	-11,051646	-1,167605	-2,600213	-1,213290	-1,369483	32,981955	1,635471	-0,013481	0,526099	-0,096016	41,466662	-0,452977	-11,051646	-0,013481	0,526099	-0,096016	41,466662	-0,452977	-11,051646
11:06:17,73	0,453997	3,393010	-0,127987	-0,236022	-0,667004	0,051004	-0,009552	0,527325	-0,093351	0,053344	-1,330803	-11,108054	-1,165341	-2,601420	-1,212934	-1,420347	32,984421	1,611843	-0,009552	0,527325	-0,093351	41,448369	-0,581002	-11,108054	-0,009552	0,527325	-0,093351	41,448369	-0,581002	-11,108054
11:06:17,78	0,453997	3,393010	-0,127987	-0,236022	-0,667004	0,051004	-0,014445	0,524150	-0,093342	0,203413	-1,621976	-11,067432	-1,165436	-2,600352	-1,210617	-1,454881	32,955263	1,619686	-0,014445	0,524150	-0,093342	41,349222	-0,488022	-11,067432	-0,014445	0,524150	-0,093342	41,349222	-0,488022	-11,067432
11:06:17,83	0,453997	3,393010	-0,127987	-0,236022	-0,667004	0,051004	-0,007843	0,527074	-0,095642	0,053738	-1,249924	-11,053799	-1,171269	-2,604608	-1,212916	-1,428812	32,942952	1,633319	-0,007843	0,527074	-0,095642	41,429081	-0,634251	-11,053799	-0,007843	0,527074	-0,095642	41,429081	-0,634251	-11,053799
11:06:17,88	0,453997	3,393010	-0,127987	-0,236022	-0,667004	0,051004	-0,010297	0,525177	-0,093718	0,143413	-1,418616	-11,053479	-1,168398	-2,603431	-1,210992	-1,468883	32,955692	1,633638	-0,010297	0,525177	-0,093718	41,369790	-0,610287	-11,053479	-0,010297	0,525177	-0,093718	41,369790	-0,610287	-11,053479
11:06:17,93	0,453997	3,393010	-0,127987	-0,236022	-0,667004	0,051004	-0,011275	0,526430	-0,096049	0,117213	-1,504349	-11,035660	-1,168995	-2,601958	-1,213323	-1,479640	33,006868	1,651458	-0,011275	0,526430	-0,096049	41,441930	-0,619287	-11,035660	-0,011275	0,526430	-0,096049	41,441930	-0,619287	-11,035660
11:06:17,98	0,453997	3,393010	-0,127987	-0,236022	-0,667004	0,051004	-0,007343	0,526095	-0,095261	0,111542	-1,232784	-11,068224	-1,170670	-2,605530	-1,212536	-1,433037	32,953323	1,618894	-0,007343	0,526095	-0,095261	41,409993	-0,656338	-11,068224	-0,007343	0,526095	-0,095261	41,409993	-0,656338	-11,068224
11:06:18,03	0,453997	3,393010	-0,127987	-0,236022	-0,667004	0,051004	-0,008226	0,522622	-0,095270	0,287137	-1,333609	-11,061665	-1,167222	-2,606502	-1,212545	-1,483117	32,976477	1,625453	-0,008226	0,522622	-0,095270	41,312977	-0,687906	-11,061665	-0,008226	0,522622	-0,095270	41,312977	-0,687906	-11,061665
11:06:18,08	0,453997	3,393010	-0,127987	-0,236022	-0,667004	0,051004	-0,008226	0,522622	-0,095270	0,287137	-1,333609	-11,061665	-1,161861	-2,609433	-1,212432	-1,468335	32,985270	1,610259	-0,008226	0,522622	-0,095270	41,312977	-0,687906	-11,061665	-0,008226	0,522622	-0,095270	41,312977	-0,687906	-11,061665
11:06:18,13	0,453997	3,393010	-0,127987	-0,236022	-0,667004	0,051004	-0,009254	0,523833	-0,091791	0,235620	-1,372407	-11,087985	-1,167757	-2,605006	-1,209065	-1,464680	32,979078	1,599133	-0,009254	0,523833	-0,091791	41,356548	-0,645992	-11,087985	-0,009254	0,523833	-0,091791	41,356548	-0,645992	-11,087985
11:06:18,18	0,453997	3,393010	-0,127987	-0,236022	-0,667004	0,051004	-0,010792	0,520004	-0,094875	0,439559	-1,471944	-11,055822	-1,169567	-2,603913	-1,209447	-1,482506	32,993474	1,628930	-0,010792	0,520004	-0,094875	41,259907	-0,624751	-11,055822	-0,010792	0,520004	-0,094875	41,259907	-0,624751	-11,055822
11:06:18,23	0,453997	3,393010	-0,127987	-0,236022	-0,667004	0,051004	-0,011368	0,525824	-0,094493	0,095681	-1,466111	-11,043658	-1,168423	-2,602180	-1,211768	-1,468820	32,939400	1,643459	-0,011368	0,525824	-0,094493	41,372865	-0,573703	-11,043658	-0,011368	0,525824	-0,094493	41,372865	-0,573703	-11,043658
11:06:18,29	0,453997	3,393010	-0,127987	-0,236022	-0,667004	0,051004	-0,015190	0,525368	-0,094135	0,139248	-1,712772	-11,051067	-1,164852	-2,605432	-1,211364	-1,461042	32,936697	1,633491	-0,015190	0,525368	-0,094135	41,380631	-0,520367	-11,051067	-0,015190	0,525368	-0,094135	41,380631	-0,520367	-11,051067
11:06:18,34	0,453997	3,393010	-0,127987	-0,236022	-0,667004	0,051004	-0,015190	0,525368	-0,094135	0,139248	-1,712772	-11,051067	-1,169551	-2,605109	-1,209826	-1,482429	33,009755	1,634352	-0,015190	0,525368	-0,094135	41,380631	-0,520367	-11,051067	-0,015190	0,525368	-0,094135	41,380631	-0,520367	-11,051067
11:06:18,39	0,453997	3,393010	-0,127987	-0,236022	-0,667004	0,051004	-0,008268	0,525336	-0,092552	0,175193	-1,351856	-11,052765	-1,164731	-2,600900	-1,209007	-1,394951	32,936506	1,651446	-0,008268	0,525336	-0,092552	41,414052	-0,702825	-11,052765	-0,008268	0,525336	-0,092552	41,414052	-0,702825	-11,052765
11:06:18,44	0,453997	3,393010	-0,127987	-0,236022	-0,667004	0,051004	-0,014323	0,523266	-0,091732	0,263107	-1,554351	-11,035671	-1,175114	-2,559451	-1,229266	0,578356	33,351521	1,162091	-0,014323	0,523266	-0,091732	41,339515	-0,429976	-11,035671	-0,014323	0,523266	-0,091732	41,339515	-0,429976	-11,035671
11:06:18,49	0,453997	3,393010	-0,127987	-0,236022	-0,667004	0,051004	-0,005766	0,568671	-0,105219	0,016268	-1,224332	-11,796067	-1,208331	-2,585608	-1,222493	-0,437390	34,824917	0,891050	-0,005766	0,568671	-0,105219	44,656924	-0,771664	-11,796067	-0,005766	0,568671	-0,105219	44,656924	-0,771664	-11,796067
11:06:18,54	0,453973	3,392931	-0,127999	-0,235999	-0,667008	0,100992	0,002449	0,566119	-0,101496	0,154920	-1,330827	-11,776781	-1,205614	-2,591656	-1,218346	-0,931754	35,108255	0,984623	0,002449	0,566119	-0,101496	44,595270	-1,523100	-11,776781	0,002449	0,566119	-0,101496	44,595270	-1,523100	-11,776781
11:06:18,59	0,453973	3,392931	-0,127999	-0,235999	-0,667008	0,100992	-0,000424	0,566655	-0,102895	0,090151	-1,559244	-11,759683	-1,209257	-2,591242	-1,220169	-0,983470	35,104502	0,927434	-0,000424	0,566655	-0,102895	44,572607	-1,525947	-11,759683	-0,000424	0,566655	-0,102895	44,572607	-1,525947	-11,759683
11:06:18,64	0,453973	3,392931	-0,127999	-0,235999	-0,667008	0,100992	-0,000424	0,566655	-0,102895	0,090151	-1,559244	-11,759683	-1,210460	-2,593592	-1,216863	-1,019752	35,142477	0,940991	-0,000424	0,566655	-0,102895	44,572607	-1,525947	-11,759683	-0,000424	0,566655	-0,102895	44,572607	-1,525947	-11,759683
11:06:18,69	0,453973	3,392931	-0,127999	-0,235999	-0,667008	0,100992	0,002213	0,566523	-0,099589	0,111775	-1,472539	-11,746127	-1,211045	-2,593941	-1,221561	-1,009963	35,125465	0,889754	0,002808	0,566855	-0,104287	44,582801	-1,645020	-11,797363	0,002808	0,566855	-0,104287	44,582801	-1,645020	-11,797363
11:06:18,74	0,453973	3,392931	-0,127999	-0,235999	-0,667008	0,100992	0,000889	0,558377	-0,099564	0,527290	-1,506394	-11,760832	-1,202744	-2,596518	-1,216838	-0,993510	35,117994	0,926286	0,000889	0,558377	-0,099564	44,359894	-1,576191	-11,760832	0,000889	0,558377	-0,099564	44,359894	-1,576191	-11,760832
11:06:18,79	0,453973	3,392931	-0,127999	-0,235999	-0,667008	0,100992	0,002601	0,558727	-0,103070	0,510687	-1,405583	-11,783576	-1,203903	-2,597826	-1,220345	-0,982507	35,113485	0,903542	0,002601	0,558727	-0,103070	44,370766	-1,609777	-11,783576	0,002601	0,558727	-0,103070	44,370766	-1,609777	-11,783576
11:06:18,84	0,453973	3,392931	-0,127999	-0,235999	-0,667008	0,100992	-4,914034E-5	0,564562	-0,102336	0,164945	-1,602626	-11,759149	-1,207631	-2,592614	-1,219610	-1,054967	35,106431	0,927968	-4,914034E-5	0,564562	-0,102336	44,483045	-1,598768	-11,759149	-4,914034E-5	0,564562	-0,102336	44,483045	-1,598768	-11,759149
11:06:18,89	0,453973	3,392931	-0,127999	-0,235999	-0,667008	0,100992	-4,914034E-5	0,564562	-0,102336	0,164945	-1,602626	-11,759149	-1,211203	-2,597120	-1,213408	-1,091886	35,087012	0,908130	-4,914034E-5	0,564562	-0,102336	44,483045	-1,598768	-11,759149	-4,914034E-5	0,564562	-0,102336	44,483045	-1,598768	-11,759149
11:06:18,94	0,453973	3,392931	-0,127999	-0,235999	-0,667008	0,100992	0,005639	0,565402	-0,096134	0,085975	-1,329083	-11,778987	-1,214309	-2,555058	-1,233437	1,275193	35,463128	0,472832	0,005639	0,565402	-0,096134	44,470036	-1,771778	-11,778987	0,005639	0,565402	-0,096134	44,470036	-1,771778	-11,778987
11:06:18,99	0,453973	3,392931	-0,127999	-0,235999	-0,667008	0,100992	-0,029234	0,589123	-0,116163	0,361748	-1,280630	-12,214285	-1,224860	-2,536326	-1,225594	1,671564	36,365527	0,198294	-0,029234	0,589123	-0,116163	46,607908	1,014270	-12,214285	-0,029234	0,589123	-0,116163	46,607908	1,014270	-12,214285
11:06:19,04	0,454026	3,392953	-0,128015	-0,235996	-0,667012	0,150995	-0,040181	0,607626	-0,108320	0,379273	-1,957804	-12,488823	-1,230127	-2,547279	-1,219386	1,182019	36,503046	0,172347	-0,040181	0,607626	-0,108320	48,077924	1,196433	-12,488823	-0,040181	0,607626	-0,108320	48,077924	1,196433	-12,488823
11:06:19,09	0,454026	3,392953	-0,128015	-0,235996	-0,667012	0,150995	-0,028061	0,606711	-0,102112	0,301166	-1,820284	-12,514771	-1,233188	-2,547046	-1,220943	1,140586	36,488699	0,201837	-0,028061	0,606711	-0,102112	47,928005	0,382535	-12,514771	-0,028061	0,606711	-0,102112	47,928005	0,382535	-12,514771
11:06:19,14	0,454026	3,392953	-0,128015	-0,235996	-0,667012	0,150995	-0,018571	0,606802	-0,101353	0,257152	-1,392661	-12,531061	-1,234951	-2,555453	-1,218628	1,105336	36,501966	0,156057	-0,018571	0,606802	-0,101353	47,891142	0,065174	-12,531061	-0,018571	0,606802	-0,101353	47,891142	0,065174	-12,531061
11:06:19,19	0,454026	3,392953	-0,128015	-0,235996	-0,667012	0,150995	-0,022418	0,603582	-0,102111	0,443631	-1,601677	-12,504651	-1,230239	-2,553731	-1,219385	1,107089	36,522918	0,182467	-0,022418	0,603582	-0,102111	47,824825	0,158170	-12,504651	-0,022418	0,603582	-0,102111	47,824825	0,158170	-12,504651
11:06:19,24	0,454026	3,392953	-0,128015	-0,235996	-0,667012	0,150995	-0,022418	0,603582	-0,102111	0,443631	-1,601677	-12,504651	-1,231526	-2,546570	-1,219033	1,083222	36,501888	0,192354	-0,022418	0,603582	-0,102111	47,824825	0,158170	-12,504651	-0,022418	0,603582	-0,102111	47,824825	0,158170	-12,504651
11:06:19,29	0,454026	3,392953	-0,128015	-0,235996	-0,667012	0,150995	-0,027977	0,608277	-0,101759	0,169345	-1,900871	-12,494763	-1,230947	-2,545979	-1,220232	1,068771	36,528323	0,160351	-0,027977	0,608277	-0,101759	47,919096	0,295313	-12,494763	-0,027977	0,608277	-0,101759	47,919096	0,295313	-12,494763
11:06:19,34	0,454026	3,392953	-0,128015	-0,235996	-0,667012	0,150995	-0,028778	0,608072	-0,102958	0,195686	-1,968246	-12,526767	-1,236922	-2,551255	-1,219416	1,039465	36,474075	0,209899	-0,028778	0,608072	-0,102958	47,929324	0,290803	-12,526767	-0,028778	0,608072	-0,102958	47,929324	0,290803	-12,526767
11:06:19,39	0,454026	3,392953	-0,128015	-0,235996	-0,667012	0,150995	-0,020914	0,604129	-0,104457	0,366977	-1,500661	-12,524625	-1,231599	-2,549717	-1,218674	1,029142	36,524762	0,168719	-0,020914	0,604129	-0,104457	47,791116	0,141055	-12,524625	-0,020914	0,604129	-0,104457	47,791116	0,141055	-12,524625
11:06:19,44	0,454026	3,392953	-0,128015	-0,235996	-0,667012	0,150995	-0,020914	0,604129	-0,104457	0,366977	-1,500661	-12,524625	-1,231623	-2,549945	-1,216722	1,022631	36,502149	0,181371	-0,025004	0,606674	-0,099448	47,846548	0,163942	-12,505746	-0,025004	0,606674	-0,099448	47,846548	0,163942	-12,505746
11:06:19,49	0,454026	3,392953	-0,128015	-0,235996	-0,667012	0,150995	-0,025004	0,606674	-0,099448	0,222631	-1,798911	-12,505746	-1,229128	-2,554270	-1,221717	1,081781	36,517631	0,193778	-0,025004	0,606674	-0,099448	47,846548	0,163942	-12,505746	-0,025004	0,606674	-0,099448	47,846548	0,163942	-12,505746
11:06:19,54	0,454026	3,392953	-0,128015	-0,235996	-0,667012	0,150995	-0,021415	0,603242	-0,102536	0,368958	-1,586315	-12,510597	-1,230446	-2,554770	-1,219810	1,029025	36,461369	0,176521	-0,021415	0,603242	-0,102536	47,723488	0,094740	-12,510597	-0,021415	0,603242	-0,102536	47,723488	0,094740	-12,510597
11:06:19,59	0,454026	3,392953	-0,128015	-0,235996	-0,667012	0,150995	-0,021415	0,603242	-0,102536	0,368958	-1,586315	-12,510597	-1,231528	-2,552495	-1,221368	1,067503	36,502120	0,163994	-0,022844	0,605316	-0,104094	47,832978	0,145577	-12,523124	-0,022844	0,605316	-0,104094	47,832978	0,145577	-12,523124
11:06:19,64	0,454026	3,392953	-0,128015	-0,235996	-0,667012	0,150995	-0,022844	0,605316	-0,104094	0,315644	-1,647716	-12,523124	-1,229187	-2,555220	-1,218645	1,049526	36,495020	0,157450	-0,022844	0,605316	-0,104094	47,832978	0,145577	-12,523124	-0,022844	0,605316	-0,104094	47,832978	0,145577	-12,523124
11:06:19,69	0,454026	3,392953	-0,128015	-0,235996	-0,667012	0,150995	-0,026381	0,606191	-0,104495	0,239323	-1,887217	-12,482736	-1,230517	-2,548995	-1,221769	1,003896	36,503208	0,204382	-0,026381	0,606191	-0,104495	47,825284	0,183652	-12,482736	-0,026381	0,606191	-0,104495	47,825284	0,183652	-12,482736
11:06:19,74	0,454026	3,392953	-0,128015	-0,235996	-0,667012	0,150995	-0,027220	0,603274	-0,099468	0,355783	-1,913802	-12,525377	-1,236384	-2,554848	-1,217491	0,994796	36,487890	0,189809	-0,027220	0,603274	-0,099468	47,712771	0,223006	-12,525377	-0,027220	0,603274	-0,099468	47,712771	0,223006	-12,525377
11:06:19,79	0,454026	3,392953	-0,128015	-0,235996	-0,667012	0,150995	-0,023787	0,604013	-0,104901	0,314928	-1,728130	-12,527942	-1,229928	-2,552330	-1,222176	1,006068	36,458507	0,159176	-0,023787	0,604013	-0,104901	47,729954	0,139158	-12,527942	-0,023787	0,604013	-0,104901	47,729954	0,139158	-12,527942
11:06:19,84	0,454026	3,392953	-0,128015	-0,235996	-0,667012	0,150995	-0,023787	0,604013	-0,104901	0,314928	-1,728130	-12,527942	-1,234041	-2,548689	-1,217887	1,005686	36,493202	0,205962	-0,023787	0,604013	-0,104901	47,729954	0,139158	-12,527942	-0,023787	0,604013	-0,104901	47,729954	0,139158	-12,527942
11:06:19,89	0,454026	3,392953	-0,128015	-0,235996	-0,667012	0,150995	-0,024883	0,609396	-0,100612	0,064873	-1,802819	-12,481156	-1,231058	-2,548323	-1,216702	1,024304	36,489742	0,215199	-0,024883	0,609396	-0,100612	47,902456	0,150533	-12,481156	-0,024883	0,609396	-0,100612	47,902456	0,150533	-12,481156
11:06:19,94	0,454026	3,392953	-0,128015	-0,235996	-0,667012	0,150995	-0,026692	0,606996	-0,099428	0,196008	-1,879008	-12,471919	-1,235854	-2,553169	-1,220243	0,979780	36,472076	0,167246	-0,020097	0,608726	-0,102969	47,853452	0,011827	-12,519872	-0,020097	0,608726	-0,102969	47,853452	0,011827	-12,519872
11:06:20,00	0,454026	3,392953	-0,128015	-0,235996	-0,667012	0,150995	-0,027151	0,612082	-0,101407	-0,074138	-1,916777	-12,485317	-1,231049	-2,557438	-1,218256	1,022868	36,428511	0,164396	-0,027151	0,612082	-0,101407	47,974289	0,214609	-12,485317	-0,027151	0,612082	-0,101407	47,974289	0,214609	-12,485317
11:06:20,05	0,454026	3,392953	-0,128015	-0,235996	-0,667012	0,150995	-0,027151	0,612082	-0,101407	-0,074138	-1,916777	-12,485317	-1,230435	-2,551870	-1,219429	1,030721	36,493656	0,182583	-0,027151	0,612082	-0,101407	47,974289	0,214609	-12,485317	-0,027151	0,612082	-0,101407	47,974289	0,214609	-12,485317
11:06:20,10	0,454026	3,392953	-0,128015	-0,235996	-0,667012	0,150995	-0,023932	0,604683	-0,102154	0,322877	-1,731902	-12,504535	-1,233311	-2,551724	-1,218254	1,088817	36,409538	0,163566	-0,023932	0,604683	-0,102154	47,790464	0,146780	-12,504535	-0,023932	0,604683	-0,102154	47,790464	0,146780	-12,504535
11:06:20,15	0,454026	3,392953	-0,128015	-0,235996	-0,667012	0,150995	-0,022621	0,607246	-0,100980	0,145794	-1,571324	-12,523552	-1,252619	-2,531058	-1,233253	2,054786	37,463798	-0,222034	-0,022621	0,607246	-0,100980	47,814586	0,204393	-12,523552	-0,022621	0,607246	-0,100980	47,814586	0,204393	-12,523552
11:06:20,20	0,454026	3,392953	-0,128015	-0,235996	-0,667012	0,150995	-0,030864	0,634300	-0,115978	0,134962	-1,690563	-12,909151	-1,277773	-2,538176	-1,229672	1,457235	38,804298	-0,590757	-0,030864	0,634300	-0,115978	49,927529	0,732269	-12,909151	-0,030864	0,634300	-0,115978	49,927529	0,732269	-12,909151
11:06:20,25	0,453934	3,392941	-0,127962	-0,236010	-0,666995	0,201011	-0,012122	0,652525	-0,112397	0,049406	-1,903730	-13,277875	-1,286802	-2,550369	-1,225130	0,975286	39,046747	-0,511493	-0,012122	0,652525	-0,112397	51,272615	-0,952135	-13,277875	-0,012122	0,652525	-0,112397	51,272615	-0,952135	-13,277875
11:06:20,30	0,453934	3,392941	-0,127962	-0,236010	-0,666995	0,201011	0,002951	0,654248	-0,107856	-0,071197	-1,658509	-13,198611	-1,279693	-2,557051	-1,225501	0,984530	39,012109	-0,546151	0,002951	0,654248	-0,107856	51,287268	-1,890188	-13,198611	0,002951	0,654248	-0,107856	51,287268	-1,890188	-13,198611
11:06:20,35	0,453934	3,392941	-0,127962	-0,236010	-0,666995	0,201011	0,005222	0,648829	-0,107480	0,197717	-1,537852	-13,247724	-1,283244	-2,555045	-1,224755	0,971089	39,034335	-0,560607	0,005222	0,648829	-0,107480	51,130830	-1,947796	-13,247724	0,005222	0,648829	-0,107480	51,130830	-1,947796	-13,247724
11:06:20,40	0,453934	3,392941	-0,127962	-0,236010	-0,666995	0,201011	0,005222	0,648829	-0,107480	0,197717	-1,537852	-13,247724	-1,277475	-2,551602	-1,224359	0,935584	39,011058	-0,520959	0,005222	0,648829	-0,107480	51,130830	-1,947796	-13,247724	0,005222	0,648829	-0,107480	51,130830	-1,947796	-13,247724
11:06:20,45	0,453934	3,392941	-0,127962	-0,236010	-0,666995	0,201011	-0,000644	0,645555	-0,107085	0,330096	-1,862012	-13,208076	-1,281639	-2,557705	-1,223591	0,908215	38,978000	-0,543210	-0,000644	0,645555	-0,107085	51,006136	-1,811448	-13,208076	-0,000644	0,645555	-0,107085	51,006136	-1,811448	-13,208076
11:06:20,50	0,453934	3,392941	-0,127962	-0,236010	-0,666995	0,201011	0,006723	0,646109	-0,106316	0,258964	-1,486085	-13,230327	-1,279238	-2,557752	-1,225115	0,941936	38,954431	-0,528441	0,006723	0,646109	-0,106316	50,978509	-2,013854	-13,230327	0,006723	0,646109	-0,106316	50,978509	-2,013854	-13,230327
11:06:20,55	0,453934	3,392941	-0,127962	-0,236010	-0,666995	0,201011	0,005564	0,644006	-0,107841	0,364768	-1,505385	-13,215558	-1,284562	-2,554277	-1,223987	0,906466	39,046167	-0,526229	0,005564	0,644006	-0,107841	50,919230	-1,942142	-13,215558	0,005564	0,644006	-0,107841	50,919230	-1,942142	-13,215558
11:06:20,60	0,453934	3,392941	-0,127962	-0,236010	-0,666995	0,201011	0,005216	0,650355	-0,106712	0,096347	-1,600050	-13,213346	-1,282646	-2,556748	-1,226693	0,951416	39,103109	-0,552326	0,005216	0,650355	-0,106712	51,149180	-2,009515	-13,213346	0,005216	0,650355	-0,106712	51,149180	-2,009515	-13,213346
11:06:20,65	0,453934	3,392941	-0,127962	-0,236010	-0,666995	0,201011	0,006398	0,647460	-0,109419	0,318663	-1,528138	-13,239443	-1,288385	-2,506105	-1,237103	3,211202	39,424735	-0,998147	0,006398	0,647460	-0,109419	51,144257	-2,030376	-13,239443	0,006398	0,647460	-0,109419	51,144257	-2,030376	-13,239443
11:06:20,70	0,453934	3,392941	-0,127962	-0,236010	-0,666995	0,201011	-0,034590	0,677751	-0,119829	0,151930	-1,863292	-13,685265	-1,303115	-2,508761	-1,231143	3,162333	40,187301	-1,294719	-0,034590	0,677751	-0,119829	53,355413	0,852021	-13,685265	-0,034590	0,677751	-0,119829	53,355413	0,852021	-13,685265
11:06:20,75	0,453945	3,392979	-0,128002	-0,235995	-0,667007	0,251071	-0,024926	0,689180	-0,113869	0,193608	-1,784361	-13,981836	-1,304774	-2,519878	-1,226959	2,861789	40,297238	-1,292590	-0,024926	0,689180	-0,113869	54,294240	0,172317	-13,981836	-0,024926	0,689180	-0,113869	54,294240	0,172317	-13,981836
11:06:20,80	0,453945	3,392979	-0,128002	-0,235995	-0,667007	0,251071	-0,014468	0,685058	-0,109684	0,352907	-1,555802	-13,979708	-1,303649	-2,520446	-1,225007	2,830771	40,308307	-1,268768	-0,014468	0,685058	-0,109684	54,129933	-0,420062	-13,979708	-0,014468	0,685058	-0,109684	54,129933	-0,420062	-13,979708
11:06:20,85	0,453945	3,392979	-0,128002	-0,235995	-0,667007	0,251071	-0,014539	0,683800	-0,107733	0,412407	-1,591901	-13,955886	-1,300957	-2,515318	-1,228150	2,746251	40,278598	-1,236642	-0,014539	0,683800	-0,107733	54,090669	-0,450573	-13,955886	-0,014539	0,683800	-0,107733	54,090669	-0,450573	-13,955886
11:06:20,90	0,453945	3,392979	-0,128002	-0,235995	-0,667007	0,251071	-0,020326	0,684032	-0,110876	0,332315	-1,951162	-13,923759	-1,300814	-2,519824	-1,228490	2,793516	40,304783	-1,227036	-0,020326	0,684032	-0,110876	54,028847	-0,355562	-13,923759	-0,020326	0,684032	-0,110876	54,028847	-0,355562	-13,923759
11:06:20,95	0,453945	3,392979	-0,128002	-0,235995	-0,667007	0,251071	-0,016495	0,681656	-0,111216	0,502199	-1,724101	-13,914153	-1,306829	-2,522990	-1,231229	2,751159	40,250235	-1,233035	-0,016495	0,681656	-0,111216	54,012182	-0,429248	-13,914153	-0,016495	0,681656	-0,111216	54,012182	-0,429248	-13,914153
11:06:21,00	0,453945	3,392979	-0,128002	-0,235995	-0,667007	0,251071	-0,010746	0,685282	-0,113955	0,245236	-1,434570	-13,920153	-1,304965	-2,516191	-1,231639	2,793130	40,306733	-1,249458	-0,010746	0,685282	-0,113955	54,039848	-0,590999	-13,920153	-0,010746	0,685282	-0,113955	54,039848	-0,590999	-13,920153
11:06:21,05	0,453945	3,392979	-0,128002	-0,235995	-0,667007	0,251071	-0,017566	0,687067	-0,114364	0,222324	-1,781086	-13,936575	-1,303915	-2,514072	-1,226236	2,746739	40,249583	-1,263294	-0,017566	0,687067	-0,114364	54,157069	-0,402184	-13,936575	-0,017566	0,687067	-0,114364	54,157069	-0,402184	-13,936575
11:06:21,10	0,453945	3,392979	-0,128002	-0,235995	-0,667007	0,251071	-0,019926	0,687217	-0,108962	0,141807	-1,915420	-13,950411	-1,301513	-2,519803	-1,227736	2,754252	40,265290	-1,233319	-0,019926	0,687217	-0,108962	54,088370	-0,351237	-13,950411	-0,019926	0,687217	-0,108962	54,088370	-0,351237	-13,950411
11:06:21,15	0,453945	3,392979	-0,128002	-0,235995	-0,667007	0,251071	-0,016164	0,682271	-0,110462	0,416368	-1,721161	-13,920436	-1,297983	-2,515745	-1,228531	2,767038	40,252405	-1,246703	-0,016164	0,682271	-0,110462	53,974654	-0,452268	-13,920436	-0,016164	0,682271	-0,110462	53,974654	-0,452268	-13,920436
11:06:21,20	0,453945	3,392979	-0,128002	-0,235995	-0,667007	0,251071	-0,021443	0,681243	-0,111256	0,465049	-1,978142	-13,933820	-1,305620	-2,516461	-1,225927	2,703169	40,254640	-1,224759	-0,021443	0,681243	-0,111256	53,942651	-0,294865	-13,933820	-0,021443	0,681243	-0,111256	53,942651	-0,294865	-13,933820
11:06:21,25	0,453945	3,392979	-0,128002	-0,235995	-0,667007	0,251071	-0,017005	0,687499	-0,108653	0,109738	-1,803787	-13,911877	-1,303327	-2,518114	-1,229339	2,733690	40,269781	-1,270812	-0,017005	0,687499	-0,108653	54,078436	-0,468907	-13,911877	-0,017005	0,687499	-0,108653	54,078436	-0,468907	-13,911877
11:06:21,30	0,453945	3,392979	-0,128002	-0,235995	-0,667007	0,251071	-0,016720	0,684687	-0,112065	0,284360	-1,770104	-13,957930	-1,300310	-2,518367	-1,227994	2,762492	40,286946	-1,230517	-0,016720	0,684687	-0,112065	54,032278	-0,457598	-13,957930	-0,016720	0,684687	-0,112065	54,032278	-0,457598	-13,957930
11:06:21,35	0,453945	3,392979	-0,128002	-0,235995	-0,667007	0,251071	-0,018009	0,681948	-0,110720	0,456054	-1,820765	-13,917634	-1,298678	-2,514790	-1,225864	2,709262	40,258284	-1,276593	-0,018009	0,681948	-0,110720	53,988961	-0,407081	-13,917634	-0,018009	0,681948	-0,110720	53,988961	-0,407081	-13,917634
11:06:21,40	0,453945	3,392979	-0,128002	-0,235995	-0,667007	0,251071	-0,021923	0,682323	-0,108590	0,385132	-2,056051	-13,963710	-1,302244	-2,514190	-1,228579	2,706296	40,251360	-1,256279	-0,021923	0,682323	-0,108590	53,947455	-0,335134	-13,963710	-0,021923	0,682323	-0,108590	53,947455	-0,335134	-13,963710
11:06:21,45	0,453945	3,392979	-0,128002	-0,235995	-0,667007	0,251071	-0,020659	0,685711	-0,111304	0,201453	-1,989475	-13,943396	-1,304556	-2,519267	-1,226593	2,723133	40,220132	-1,235588	-0,020659	0,685711	-0,111304	54,029769	-0,367712	-13,943396	-0,020659	0,685711	-0,111304	54,029769	-0,367712	-13,943396
11:06:21,50	0,453945	3,392979	-0,128002	-0,235995	-0,667007	0,251071	-0,015106	0,685175	-0,109318	0,210709	-1,670501	-13,922705	-1,307527	-2,521986	-1,227753	2,693466	40,262690	-1,219595	-0,015106	0,685175	-0,109318	53,996934	-0,484684	-13,922705	-0,015106	0,685175	-0,109318	53,996934	-0,484684	-13,922705
11:06:21,55	0,453945	3,392979	-0,128002	-0,235995	-0,667007	0,251071	-0,011266	0,686388	-0,110478	0,169644	-1,517814	-13,906712	-1,305075	-2,521613	-1,227768	2,746516	40,222801	-1,274227	-0,011266	0,686388	-0,110478	54,051108	-0,633403	-13,906712	-0,011266	0,686388	-0,110478	54,051108	-0,633403	-13,906712
11:06:21,60	0,453945	3,392979	-0,128002	-0,235995	-0,667007	0,251071	-0,012815	0,684451	-0,110493	0,262357	-1,532457	-13,961344	-1,303945	-2,522399	-1,227763	2,731672	40,198125	-1,265099	-0,012815	0,684451	-0,110493	53,991753	-0,526477	-13,961344	-0,012815	0,684451	-0,110493	53,991753	-0,526477	-13,961344
11:06:21,65	0,453945	3,392979	-0,128002	-0,235995	-0,667007	0,251071	-0,012902	0,685299	-0,112052	0,204530	-1,579008	-13,935478	-1,305766	-2,521114	-1,229326	2,703242	40,231920	-1,248361	-0,012902	0,685299	-0,112052	54,000481	-0,566212	-13,935478	-0,012902	0,685299	-0,112052	54,000481	-0,566212	-13,935478
11:06:21,70	0,453945	3,392979	-0,128002	-0,235995	-0,667007	0,251071	-0,012902	0,685299	-0,112052	0,204530	-1,579008	-13,935478	-1,300354	-2,518567	-1,226192	2,748679	40,253485	-1,239041	-0,012902	0,685299	-0,112052	54,000481	-0,566212	-13,935478	-0,012902	0,685299	-0,112052	54,000481	-0,566212	-13,935478
11:06:21,75	0,453945	3,392979	-0,128002	-0,235995	-0,667007	0,251071	-0,017814	0,681886	-0,108918	0,423387	-1,805852	-13,926158	-1,301076	-2,519835	-1,227364	2,703404	40,207562	-1,225111	-0,017814	0,681886	-0,108918	53,951437	-0,407485	-13,926158	-0,017814	0,681886	-0,108918	53,951437	-0,407485	-13,926158
11:06:21,81	0,453945	3,392979	-0,128002	-0,235995	-0,667007	0,251071	-0,016354	0,681877	-0,110089	0,361448	-1,746214	-13,912228	-1,298127	-2,518538	-1,224674	2,686537	40,246203	-1,253705	-0,016354	0,681877	-0,110089	53,888790	-0,462404	-13,912228	-0,016354	0,681877	-0,110089	53,888790	-0,462404	-13,912228
11:06:21,86	0,453945	3,392979	-0,128002	-0,235995	-0,667007	0,251071	-0,018952	0,679971	-0,107400	0,485590	-1,915246	-13,940823	-1,302217	-2,517084	-1,226577	2,721515	40,228951	-1,205499	-0,018952	0,679971	-0,107400	53,863312	-0,427482	-13,940823	-0,018952	0,679971	-0,107400	53,863312	-0,427482	-13,940823
11:06:21,91	0,453945	3,392979	-0,128002	-0,235995	-0,667007	0,251071	-0,018167	0,684241	-0,109303	0,266113	-1,835476	-13,892617	-1,300609	-2,517777	-1,227929	2,611606	40,312602	-1,262468	-0,018167	0,684241	-0,109303	53,979009	-0,409382	-13,892617	-0,018167	0,684241	-0,109303	53,979009	-0,409382	-13,892617
11:06:21,96	0,453945	3,392979	-0,128002	-0,235995	-0,667007	0,251071	-0,018370	0,682501	-0,110655	0,374063	-1,983075	-13,949585	-1,326766	-2,493909	-1,242459	3,877297	41,219316	-1,651619	-0,018370	0,682501	-0,110655	53,950397	-0,540994	-13,949585	-0,018370	0,682501	-0,110655	53,950397	-0,540994	-13,949585
11:06:22,01	0,453945	3,392979	-0,128002	-0,235995	-0,667007	0,251071	-0,025962	0,717088	-0,125184	-0,006363	-1,735097	-14,338737	-1,348280	-2,495730	-1,235010	3,638503	42,478410	-2,027980	-0,025962	0,717088	-0,125184	56,285027	0,302957	-14,338737	-0,025962	0,717088	-0,125184	56,285027	0,302957	-14,338737
11:06:22,06	0,453911	3,392911	-0,127983	-0,235991	-0,667025	0,301016	-0,013628	0,734809	-0,117736	0,043144	-1,930050	-14,715097	-1,347944	-2,501733	-1,231700	3,314044	42,625080	-1,985243	-0,013628	0,734809	-0,117736	57,725650	-0,860256	-14,715097	-0,013628	0,734809	-0,117736	57,725650	-0,860256	-14,715097
11:06:22,11	0,453911	3,392911	-0,127983	-0,235991	-0,667025	0,301016	-0,008598	0,731516	-0,114426	0,179151	-2,022797	-14,672361	-1,345998	-2,506186	-1,230488	3,384516	42,617389	-1,996966	-0,005714	0,727605	-0,113214	57,528109	-1,359426	-14,684084	-0,005714	0,727605	-0,113214	57,528109	-1,359426	-14,684084
11:06:22,16	0,453911	3,392911	-0,127983	-0,235991	-0,667025	0,301016	-0,005714	0,727605	-0,113214	0,411120	-1,807971	-14,684084	-1,349754	-2,504273	-1,231322	3,291351	42,607206	-1,996193	-0,005714	0,727605	-0,113214	57,528109	-1,359426	-14,684084	-0,005714	0,727605	-0,113214	57,528109	-1,359426	-14,684084
11:06:22,21	0,453911	3,392911	-0,127983	-0,235991	-0,667025	0,301016	-0,010378	0,731928	-0,117930	0,142292	-2,117060	-14,665339	-1,347410	-2,499985	-1,235205	3,304855	42,612531	-1,978222	-0,010378	0,731928	-0,117930	57,598627	-1,302390	-14,665339	-0,010378	0,731928	-0,117930	57,598627	-1,302390	-14,665339
11:06:22,26	0,453911	3,392911	-0,127983	-0,235991	-0,667025	0,301016	-0,010378	0,731928	-0,117930	0,142292	-2,117060	-14,665339	-1,350259	-2,503459	-1,231293	3,340497	42,590344	-1,982687	-0,010378	0,731928	-0,117930	57,598627	-1,302390	-14,665339	-0,010378	0,731928	-0,117930	57,598627	-1,302390	-14,665339
11:06:22,31	0,453911	3,392911	-0,127983	-0,235991	-0,667025	0,301016	-0,009659	0,731471	-0,110174	0,175681	-2,095817	-14,688939	-1,347374	-2,500836	-1,227449	3,295691	42,628970	-2,001821	-0,009659	0,731471	-0,110174	57,596186	-1,337604	-14,688939	-0,009659	0,731471	-0,110174	57,596186	-1,337604	-14,688939
11:06:22,36	0,453911	3,392911	-0,127983	-0,235991	-0,667025	0,301016	-0,009659	0,731471	-0,110174	0,175681	-2,095817	-14,688939	-1,349260	-2,509066	-1,228574	3,252855	42,549841	-1,966017	-0,009659	0,731471	-0,110174	57,596186	-1,337604	-14,688939	-0,009659	0,731471	-0,110174	57,596186	-1,337604	-14,688939
11:06:22,41	0,453911	3,392911	-0,127983	-0,235991	-0,667025	0,301016	-0,001589	0,728990	-0,111299	0,214766	-1,673721	-14,653134	-1,339830	-2,508624	-1,224830	3,395365	42,512906	-2,000741	-0,001589	0,728990	-0,111299	57,440484	-1,548985	-14,653134	-0,001589	0,728990	-0,111299	57,440484	-1,548985	-14,653134
11:06:22,46	0,453911	3,392911	-0,127983	-0,235991	-0,667025	0,301016	-0,006687	0,721044	-0,107556	0,667214	-1,796919	-14,687858	-1,350551	-2,458503	-1,246667	5,681790	42,865685	-2,403485	-0,006687	0,721044	-0,107556	57,269189	-1,272011	-14,687858	-0,006687	0,721044	-0,107556	57,269189	-1,272011	-14,687858
11:06:22,51	0,453911	3,392911	-0,127983	-0,235991	-0,667025	0,301016	-0,044732	0,755390	-0,129392	0,329964	-1,971574	-15,090602	-1,381321	-2,481653	-1,235618	4,743040	44,227832	-2,709684	-0,044732	0,755390	-0,129392	59,628080	1,539908	-15,090602	-0,044732	0,755390	-0,129392	59,628080	1,539908	-15,090602
11:06:22,56	0,454016	3,392917	-0,128001	-0,235996	-0,667005	0,351003	-0,009299	0,770463	-0,118344	0,256469	-1,623090	-15,396801	-1,382689	-2,489235	-1,236949	4,287535	44,445143	-2,688903	-0,009299	0,770463	-0,118344	60,737781	-0,893133	-15,396801	-0,009299	0,770463	-0,118344	60,737781	-0,893133	-15,396801
11:06:22,61	0,454016	3,392917	-0,128001	-0,235996	-0,667005	0,351003	-0,005046	0,768315	-0,120859	0,318804	-1,930545	-15,369431	-1,381588	-2,486409	-1,238133	4,260587	44,449420	-2,682313	-0,005046	0,768315	-0,120859	60,631551	-1,534447	-15,369431	-0,005046	0,768315	-0,120859	60,631551	-1,534447	-15,369431
11:06:22,66	0,454016	3,392917	-0,128001	-0,235996	-0,667005	0,351003	-0,005046	0,768315	-0,120859	0,318804	-1,930545	-15,369431	-1,385216	-2,485449	-1,233505	4,214433	44,436159	-2,690409	-0,005046	0,768315	-0,120859	60,631551	-1,534447	-15,369431	-0,005046	0,768315	-0,120859	60,631551	-1,534447	-15,369431
11:06:22,71	0,454016	3,392917	-0,128001	-0,235996	-0,667005	0,351003	-0,004064	0,771937	-0,116231	0,095902	-1,912832	-15,377527	-1,379877	-2,489532	-1,235425	4,223885	44,435246	-2,698741	-0,004064	0,771937	-0,116231	60,692971	-1,593805	-15,377527	-0,004064	0,771937	-0,116231	60,692971	-1,593805	-15,377527
11:06:22,76	0,454016	3,392917	-0,128001	-0,235996	-0,667005	0,351003	-0,003197	0,765272	-0,118151	0,446429	-1,859110	-15,385858	-1,381752	-2,482918	-1,234301	4,203412	44,394189	-2,699872	-0,003197	0,765272	-0,118151	60,520278	-1,608136	-15,385858	-0,003197	0,765272	-0,118151	60,520278	-1,608136	-15,385858
11:06:22,81	0,454016	3,392917	-0,128001	-0,235996	-0,667005	0,351003	-0,008100	0,764619	-0,116259	0,460524	-2,093902	-15,356172	-1,376860	-2,485612	-1,233534	4,231423	44,407959	-2,669054	-0,008100	0,764619	-0,116259	60,483112	-1,458031	-15,356172	-0,008100	0,764619	-0,116259	60,483112	-1,458031	-15,356172
11:06:22,86	0,454016	3,392917	-0,128001	-0,235996	-0,667005	0,351003	-0,007609	0,764615	-0,117383	0,414960	-2,110675	-15,352342	-1,377103	-2,486040	-1,234658	4,171884	44,389507	-2,665225	-0,007609	0,764615	-0,117383	60,437267	-1,513395	-15,352342	-0,007609	0,764615	-0,117383	60,437267	-1,513395	-15,352342
11:06:22,91	0,454016	3,392917	-0,128001	-0,235996	-0,667005	0,351003	-0,002894	0,766620	-0,115484	0,325606	-1,889956	-15,411859	-1,381196	-2,489121	-1,232758	4,158129	44,414619	-2,724741	-0,002894	0,766620	-0,115484	60,505252	-1,662815	-15,411859	-0,002894	0,766620	-0,115484	60,505252	-1,662815	-15,411859
11:06:22,96	0,454016	3,392917	-0,128001	-0,235996	-0,667005	0,351003	-0,002894	0,766620	-0,115484	0,325606	-1,889956	-15,411859	-1,385430	-2,486195	-1,234701	4,126077	44,407035	-2,680164	-0,002894	0,766620	-0,115484	60,505252	-1,662815	-15,411859	-0,002894	0,766620	-0,115484	60,505252	-1,662815	-15,411859
11:06:23,01	0,454016	3,392917	-0,128001	-0,235996	-0,667005	0,351003	-0,003311	0,771750	-0,117427	0,036253	-1,935606	-15,367281	-1,379410	-2,489376	-1,236203	4,185005	44,396956	-2,674765	-0,003311	0,771750	-0,117427	60,618602	-1,675730	-15,367281	-0,003311	0,771750	-0,117427	60,618602	-1,675730	-15,367281
11:06:23,06	0,454016	3,392917	-0,128001	-0,235996	-0,667005	0,351003	-0,007677	0,766738	-0,122032	0,302478	-2,113971	-15,320642	-1,383061	-2,487596	-1,237023	4,142362	44,377004	-2,689369	-0,007677	0,766738	-0,122032	60,491426	-1,511334	-15,320642	-0,007677	0,766738	-0,122032	60,491426	-1,511334	-15,320642
11:06:23,11	0,454016	3,392917	-0,128001	-0,235996	-0,667005	0,351003	-0,001724	0,765390	-0,119724	0,349680	-1,841166	-15,356742	-1,380716	-2,490749	-1,236998	4,127775	44,386113	-2,669624	-0,001724	0,765390	-0,119724	60,432802	-1,705845	-15,356742	-0,001724	0,765390	-0,119724	60,432802	-1,705845	-15,356742
11:06:23,16	0,454016	3,392917	-0,128001	-0,235996	-0,667005	0,351003	-0,001724	0,765390	-0,119724	0,349680	-1,841166	-15,356742	-1,381953	-2,485733	-1,235099	4,117018	44,358704	-2,690398	-0,001724	0,765390	-0,119724	60,432802	-1,705845	-15,356742	-0,001724	0,765390	-0,119724	60,432802	-1,705845	-15,356742
11:06:23,21	0,454016	3,392917	-0,128001	-0,235996	-0,667005	0,351003	-0,005449	0,768969	-0,117824	0,134445	-2,030499	-15,377515	-1,381264	-2,493273	-1,237752	4,150387	44,362928	-2,665765	-0,005449	0,768969	-0,117824	60,498537	-1,602732	-15,377515	-0,005449	0,768969	-0,117824	60,498537	-1,602732	-15,377515
11:06:23,26	0,454016	3,392917	-0,128001	-0,235996	-0,667005	0,351003	-0,007140	0,765821	-0,118595	0,284275	-2,078182	-15,392297	-1,378382	-2,485843	-1,235869	4,144931	44,326587	-2,705179	-0,007140	0,765821	-0,118595	60,401262	-1,517698	-15,392297	-0,007140	0,765821	-0,118595	60,401262	-1,517698	-15,392297
11:06:23,31	0,454016	3,392917	-0,128001	-0,235996	-0,667005	0,351003	-0,007140	0,765821	-0,118595	0,284275	-2,078182	-15,392297	-1,377796	-2,491767	-1,235050	4,140743	44,291907	-2,683297	-0,007140	0,765821	-0,118595	60,401262	-1,517698	-15,392297	-0,007140	0,765821	-0,118595	60,401262	-1,517698	-15,392297
11:06:23,36	0,454016	3,392917	-0,128001	-0,235996	-0,667005	0,351003	-0,003327	0,765705	-0,119733	0,306343	-1,926914	-15,352121	-1,380187	-2,489203	-1,237008	4,112248	44,363939	-2,665003	-0,003327	0,765705	-0,119733	60,414179	-1,665709	-15,352121	-0,003327	0,765705	-0,119733	60,414179	-1,665709	-15,352121
11:06:23,41	0,454016	3,392917	-0,128001	-0,235996	-0,667005	0,351003	-0,003327	0,765705	-0,119733	0,306343	-1,926914	-15,352121	-1,380818	-2,484944	-1,234706	4,097806	44,366400	-2,670499	-0,003327	0,765705	-0,119733	60,414179	-1,665709	-15,352121	-0,003327	0,765705	-0,119733	60,414179	-1,665709	-15,352121
11:06:23,46	0,454016	3,392917	-0,128001	-0,235996	-0,667005	0,351003	-0,006700	0,768381	-0,117431	0,162099	-2,116017	-15,357616	-1,382632	-2,484683	-1,235851	4,087607	44,354888	-2,631580	-0,006700	0,768381	-0,117431	60,480005	-1,590078	-15,357616	-0,006700	0,768381	-0,117431	60,480005	-1,590078	-15,357616
11:06:23,51	0,454016	3,392917	-0,128001	-0,235996	-0,667005	0,351003	-0,006019	0,770083	-0,118576	0,058545	-2,083683	-15,318697	-1,377274	-2,491134	-1,236238	4,103715	44,318398	-2,686007	-0,006019	0,770083	-0,118576	60,510029	-1,611201	-15,318697	-0,006019	0,770083	-0,118576	60,510029	-1,611201	-15,318697
11:06:23,56	0,454016	3,392917	-0,128001	-0,235996	-0,667005	0,351003	-0,003112	0,762217	-0,118963	0,444000	-1,900306	-15,373124	-1,379567	-2,491072	-1,236820	4,116992	44,367853	-2,688629	-0,003112	0,762217	-0,118963	60,278047	-1,656050	-15,373124	-0,003112	0,762217	-0,118963	60,278047	-1,656050	-15,373124
11:06:23,61	0,454016	3,392917	-0,128001	-0,235996	-0,667005	0,351003	-0,002019	0,764234	-0,119546	0,388609	-1,856706	-15,375747	-1,380807	-2,489333	-1,234695	4,106479	44,317969	-2,687331	-0,002019	0,764234	-0,119546	60,380953	-1,698241	-15,375747	-0,002019	0,764234	-0,119546	60,380953	-1,698241	-15,375747
11:06:23,66	0,454016	3,392917	-0,128001	-0,235996	-0,667005	0,351003	-0,002904	0,766176	-0,117421	0,239126	-1,886923	-15,374448	-1,377200	-2,487593	-1,234875	4,095140	44,340547	-2,657237	-0,006215	0,763923	-0,117600	60,338146	-1,592304	-15,344354	-0,006215	0,763923	-0,117600	60,338146	-1,592304	-15,344354
11:06:23,71	0,454016	3,392917	-0,128001	-0,235996	-0,667005	0,351003	-0,006215	0,763923	-0,117600	0,370193	-2,080197	-15,344354	-1,379082	-2,484718	-1,237015	4,104460	44,329249	-2,645793	-0,006215	0,763923	-0,117600	60,338146	-1,592304	-15,344354	-0,006215	0,763923	-0,117600	60,338146	-1,592304	-15,344354
11:06:23,76	0,454016	3,392917	-0,128001	-0,235996	-0,667005	0,351003	-0,006553	0,765567	-0,116273	0,284799	-2,089426	-15,383373	-1,378454	-2,486479	-1,233547	4,102382	44,336448	-2,696256	-0,006553	0,765567	-0,116273	60,381771	-1,575038	-15,383373	-0,006553	0,765567	-0,116273	60,381771	-1,575038	-15,383373
11:06:23,81	0,454016	3,392917	-0,128001	-0,235996	-0,667005	0,351003	-0,006553	0,765567	-0,116273	0,284799	-2,089426	-15,383373	-1,382587	-2,490406	-1,235437	4,107189	44,309789	-2,644009	-0,006553	0,765567	-0,116273	60,381771	-1,575038	-15,383373	-0,006553	0,765567	-0,116273	60,381771	-1,575038	-15,383373
11:06:23,86	0,454016	3,392917	-0,128001	-0,235996	-0,667005	0,351003	-0,007365	0,764076	-0,118120	0,343888	-2,150915	-15,372208	-1,376757	-2,486520	-1,235394	4,076521	44,330126	-2,685091	-0,007365	0,764076	-0,118120	60,323873	-1,572740	-15,372208	-0,007365	0,764076	-0,118120	60,323873	-1,572740	-15,372208
11:06:23,92	0,454016	3,392917	-0,128001	-0,235996	-0,667005	0,351003	-0,001935	0,762951	-0,118977	0,397628	-1,863960	-15,377835	-1,379672	-2,487763	-1,236218	4,096265	44,328866	-2,632224	-0,001935	0,762951	-0,118977	60,289298	-1,712089	-15,377835	-0,001935	0,762951	-0,118977	60,289298	-1,712089	-15,377835
11:06:23,97	0,454016	3,392917	-0,128001	-0,235996	-0,667005	0,351003	-0,000548	0,762130	-0,115833	0,425801	-1,772090	-15,346890	-1,378480	-2,493397	-1,233107	4,087949	44,301241	-2,659772	-0,000548	0,762130	-0,115833	60,252991	-1,729053	-15,346890	-0,000548	0,762130	-0,115833	60,252991	-1,729053	-15,346890
11:06:24,02	0,454016	3,392917	-0,128001	-0,235996	-0,667005	0,351003	-0,000548	0,762130	-0,115833	0,425801	-1,772090	-15,346890	-1,374385	-2,490998	-1,233380	4,133857	44,348926	-2,656276	-0,000548	0,762130	-0,115833	60,252991	-1,729053	-15,346890	-0,000548	0,762130	-0,115833	60,252991	-1,729053	-15,346890
11:06:24,07	0,454016	3,392917	-0,128001	-0,235996	-0,667005	0,351003	-0,004673	0,759783	-0,116105	0,612087	-1,970677	-15,343393	-1,335468	-2,466837	-1,221960	4,968487	42,083722	-2,274975	-0,004673	0,759783	-0,116105	60,255051	-1,603824	-15,343393	-0,004673	0,759783	-0,116105	60,255051	-1,603824	-15,343393
11:06:24,12	0,454016	3,392917	-0,128001	-0,235996	-0,667005	0,351003	-0,045057	0,738160	-0,104685	0,192075	-2,215204	-14,962092	-1,325120	-2,484888	-1,225433	4,232927	41,297262	-1,920730	-0,045057	0,738160	-0,104685	58,137633	1,321749	-14,962092	-0,045057	0,738160	-0,104685	58,137633	1,321749	-14,962092
11:06:24,17	0,453930	3,392921	-0,127981	-0,236009	-0,666991	0,301101	-0,039051	0,710356	-0,109182	0,523344	-1,879659	-14,567636	-1,314391	-2,485940	-1,226456	4,431361	41,106874	-1,880518	-0,039051	0,710356	-0,109182	56,286290	1,185863	-14,567636	-0,039051	0,710356	-0,109182	56,286290	1,185863	-14,567636
11:06:24,22	0,453930	3,392921	-0,127981	-0,236009	-0,666991	0,301101	-0,040505	0,720679	-0,106925	0,016188	-1,957675	-14,622043	-1,322604	-2,479519	-1,224199	4,444084	41,133734	-1,934926	-0,040505	0,720679	-0,106925	56,589463	1,221982	-14,622043	-0,040505	0,720679	-0,106925	56,589463	1,221982	-14,622043
11:06:24,27	0,453930	3,392921	-0,127981	-0,236009	-0,666991	0,301101	-0,040505	0,720679	-0,106925	0,016188	-1,957675	-14,622043	-1,319085	-2,483541	-1,226109	4,442656	41,101867	-1,920223	-0,040505	0,720679	-0,106925	56,589463	1,221982	-14,622043	-0,040505	0,720679	-0,106925	56,589463	1,221982	-14,622043
11:06:24,32	0,453930	3,392921	-0,127981	-0,236009	-0,666991	0,301101	-0,042364	0,714149	-0,108311	0,380087	-1,939924	-14,574963	-1,316020	-2,481174	-1,225585	4,555330	41,097632	-1,887846	-0,042364	0,714149	-0,108311	56,440786	1,385623	-14,574963	-0,042364	0,714149	-0,108311	56,440786	1,385623	-14,574963
11:06:24,37	0,453930	3,392921	-0,127981	-0,236009	-0,666991	0,301101	-0,042364	0,714149	-0,108311	0,380087	-1,939924	-14,574963	-1,314789	-2,479344	-1,223352	4,535551	41,086429	-1,912294	-0,042364	0,714149	-0,108311	56,440786	1,385623	-14,574963	-0,042364	0,714149	-0,108311	56,440786	1,385623	-14,574963
11:06:24,42	0,453930	3,392921	-0,127981	-0,236009	-0,666991	0,301101	-0,044564	0,713998	-0,106077	0,368339	-2,065873	-14,599412	-1,318268	-2,481017	-1,222553	4,591117	40,982359	-1,922379	-0,044564	0,713998	-0,106077	56,417197	1,432408	-14,599412	-0,044564	0,713998	-0,106077	56,417197	1,432408	-14,599412
11:06:24,47	0,453930	3,392921	-0,127981	-0,236009	-0,666991	0,301101	-0,041376	0,716175	-0,105279	0,192822	-1,799952	-14,609497	-1,314614	-2,477519	-1,224458	4,634543	41,066841	-1,883894	-0,041376	0,716175	-0,105279	56,412526	1,448088	-14,609497	-0,041376	0,716175	-0,105279	56,412526	1,448088	-14,609497
11:06:24,52	0,453930	3,392921	-0,127981	-0,236009	-0,666991	0,301101	-0,046232	0,714759	-0,107184	0,361291	-2,057078	-14,571011	-1,319110	-2,483718	-1,225330	4,366624	41,100537	-1,872748	-0,046232	0,714759	-0,107184	56,469900	1,572128	-14,571011	-0,046232	0,714759	-0,107184	56,469900	1,572128	-14,571011
11:06:24,57	0,453930	3,392921	-0,127981	-0,236009	-0,666991	0,301101	-0,038616	0,715553	-0,108056	0,215235	-1,909896	-14,559866	-1,297424	-2,505689	-1,216013	3,262523	40,036602	-1,474693	-0,038616	0,715553	-0,108056	56,386159	1,121421	-14,559866	-0,038616	0,715553	-0,108056	56,386159	1,121421	-14,559866
11:06:24,62	0,453930	3,392921	-0,127981	-0,236009	-0,666991	0,301101	-0,030431	0,685787	-0,098739	0,289618	-1,908536	-14,161810	-1,272515	-2,501461	-1,217193	3,623373	38,669325	-1,143069	-0,030431	0,685787	-0,098739	54,123916	0,480333	-14,161810	-0,030431	0,685787	-0,098739	54,123916	0,480333	-14,161810
11:06:24,67	0,453987	3,392962	-0,128010	-0,236005	-0,667001	0,251056	-0,046547	0,666329	-0,099918	0,297752	-1,750411	-13,830186	-1,261587	-2,488121	-1,219676	4,223325	38,489415	-1,138718	-0,063564	0,663535	-0,102401	52,674728	2,964023	-13,825835	-0,063564	0,663535	-0,102401	52,674728	2,964023	-13,825835
11:06:24,72	0,453987	3,392962	-0,128010	-0,236005	-0,667001	0,251056	-0,065967	0,668953	-0,105117	0,341028	-2,133143	-13,804329	-1,265078	-2,483332	-1,222391	4,256295	38,511429	-1,117212	-0,065967	0,668953	-0,105117	52,853867	3,045230	-13,804329	-0,065967	0,668953	-0,105117	52,853867	3,045230	-13,804329
11:06:24,77	0,453987	3,392962	-0,128010	-0,236005	-0,667001	0,251056	-0,058008	0,667666	-0,100819	0,391926	-1,690171	-13,824181	-1,267942	-2,490867	-1,218094	4,273518	38,482978	-1,137064	-0,058008	0,667666	-0,100819	52,803732	2,863476	-13,824181	-0,058008	0,667666	-0,100819	52,803732	2,863476	-13,824181
11:06:24,82	0,453987	3,392962	-0,128010	-0,236005	-0,667001	0,251056	-0,058008	0,667666	-0,100819	0,391926	-1,690171	-13,824181	-1,264423	-2,482260	-1,221566	4,318239	38,437424	-1,086533	-0,058008	0,667666	-0,100819	52,803732	2,863476	-13,824181	-0,058008	0,667666	-0,100819	52,803732	2,863476	-13,824181
11:06:24,87	0,453987	3,392962	-0,128010	-0,236005	-0,667001	0,251056	-0,067222	0,668922	-0,104291	0,309550	-2,107794	-13,773650	-1,269239	-2,481635	-1,221218	4,264541	38,452053	-1,096154	-0,067222	0,668922	-0,104291	52,819912	3,169155	-13,773650	-0,067222	0,668922	-0,104291	52,819912	3,169155	-13,773650
11:06:24,92	0,453987	3,392962	-0,128010	-0,236005	-0,667001	0,251056	-0,065356	0,673405	-0,103944	0,062224	-2,064544	-13,783271	-1,266703	-2,482526	-1,220822	4,291536	38,468636	-1,111986	-0,065356	0,673405	-0,103944	52,924547	3,065869	-13,783271	-0,065356	0,673405	-0,103944	52,924547	3,065869	-13,783271
11:06:24,97	0,453987	3,392962	-0,128010	-0,236005	-0,667001	0,251056	-0,065912	0,668920	-0,101232	0,286920	-2,077967	-13,818958	-1,268466	-2,487509	-1,220010	4,334306	38,439980	-1,118111	-0,065912	0,668920	-0,101232	52,797171	3,096129	-13,818958	-0,065912	0,668920	-0,101232	52,797171	3,096129	-13,818958
11:06:25,02	0,453987	3,392962	-0,128010	-0,236005	-0,667001	0,251056	-0,065912	0,668920	-0,101232	0,286920	-2,077967	-13,818958	-1,270196	-2,484778	-1,217318	4,352791	38,431549	-1,149174	-0,065912	0,668920	-0,101232	52,797171	3,096129	-13,818958	-0,065912	0,668920	-0,101232	52,797171	3,096129	-13,818958
11:06:25,07	0,453987	3,392962	-0,128010	-0,236005	-0,667001	0,251056	-0,062155	0,672663	-0,100044	0,127215	-1,811430	-13,836291	-1,265014	-2,481335	-1,220077	4,305755	38,443182	-1,159768	-0,062155	0,672663	-0,100044	52,931233	3,067729	-13,836291	-0,062155	0,672663	-0,100044	52,931233	3,067729	-13,836291
11:06:25,12	0,453987	3,392962	-0,128010	-0,236005	-0,667001	0,251056	-0,067727	0,669896	-0,102802	0,257629	-2,147734	-13,846886	-1,263194	-2,482333	-1,217320	4,323836	38,448398	-1,132227	-0,067773	0,667821	-0,100045	52,803053	3,183105	-13,819345	-0,067773	0,667821	-0,100045	52,803053	3,183105	-13,819345
11:06:25,17	0,453987	3,392962	-0,128010	-0,236005	-0,667001	0,251056	-0,067773	0,667821	-0,100045	0,379075	-2,137063	-13,819345	-1,266162	-2,482689	-1,220817	4,322160	38,442084	-1,126005	-0,065981	0,670214	-0,103542	52,860149	3,137329	-13,813122	-0,065981	0,670214	-0,103542	52,860149	3,137329	-13,813122
11:06:25,22	0,453987	3,392962	-0,128010	-0,236005	-0,667001	0,251056	-0,063353	0,672148	-0,102568	0,133862	-1,923877	-13,797325	-1,266690	-2,487591	-1,221204	4,328127	38,461157	-1,155109	-0,063353	0,672148	-0,102568	52,897497	3,049331	-13,797325	-0,063353	0,672148	-0,102568	52,897497	3,049331	-13,797325
11:06:25,27	0,453987	3,392962	-0,128010	-0,236005	-0,667001	0,251056	-0,062330	0,670142	-0,101992	0,240754	-1,855807	-13,829550	-1,267925	-2,485886	-1,219267	4,313495	38,433993	-1,142433	-0,062330	0,670142	-0,101992	52,846904	3,037126	-13,829550	-0,062330	0,670142	-0,101992	52,846904	3,037126	-13,829550
11:06:25,32	0,453987	3,392962	-0,128010	-0,236005	-0,667001	0,251056	-0,059573	0,674941	-0,101086	0,016009	-1,695495	-13,793368	-1,273460	-2,485875	-1,218360	4,340533	38,446999	-1,106251	-0,059573	0,674941	-0,101086	52,998850	2,980959	-13,793368	-0,059573	0,674941	-0,101086	52,998850	2,980959	-13,793368
11:06:25,37	0,453987	3,392962	-0,128010	-0,236005	-0,667001	0,251056	-0,059573	0,674941	-0,101086	0,016009	-1,695495	-13,793368	-1,273230	-2,483600	-1,217726	4,307002	38,460942	-1,133328	-0,059573	0,674941	-0,101086	52,998850	2,980959	-13,793368	-0,059573	0,674941	-0,101086	52,998850	2,980959	-13,793368
11:06:25,42	0,453987	3,392962	-0,128010	-0,236005	-0,667001	0,251056	-0,064419	0,668692	-0,103541	0,349908	-1,966577	-13,828040	-1,265625	-2,484803	-1,220815	4,328474	38,464298	-1,140923	-0,064419	0,668692	-0,103541	52,842205	3,090284	-13,828040	-0,064419	0,668692	-0,103541	52,842205	3,090284	-13,828040
11:06:25,47	0,453987	3,392962	-0,128010	-0,236005	-0,667001	0,251056	-0,063855	0,666173	-0,103123	0,480125	-1,918835	-13,813359	-1,267998	-2,483871	-1,220428	4,294242	38,424175	-1,112486	-0,063855	0,666173	-0,103123	52,774741	3,093811	-13,813359	-0,063855	0,666173	-0,103123	52,774741	3,093811	-13,813359
11:06:25,52	0,453987	3,392962	-0,128010	-0,236005	-0,667001	0,251056	-0,063855	0,666173	-0,103123	0,480125	-1,918835	-13,813359	-1,267446	-2,482228	-1,221987	4,290371	38,408437	-1,106817	-0,063855	0,666173	-0,103123	52,774741	3,093811	-13,813359	-0,063855	0,666173	-0,103123	52,774741	3,093811	-13,813359
11:06:25,57	0,453987	3,392962	-0,128010	-0,236005	-0,667001	0,251056	-0,065738	0,671556	-0,104712	0,133523	-2,040259	-13,793935	-1,266624	-2,488522	-1,219223	4,363732	38,438582	-1,133304	-0,065738	0,671556	-0,104712	52,850687	3,120183	-13,793935	-0,065738	0,671556	-0,104712	52,850687	3,120183	-13,793935
11:06:25,62	0,453987	3,392962	-0,128010	-0,236005	-0,667001	0,251056	-0,060699	0,667697	-0,101949	0,396992	-1,729766	-13,820422	-1,262570	-2,483436	-1,218070	4,347157	38,429595	-1,118133	-0,060699	0,667697	-0,101949	52,811202	3,035107	-13,820422	-0,060699	0,667697	-0,101949	52,811202	3,035107	-13,820422
11:06:25,67	0,453987	3,392962	-0,128010	-0,236005	-0,667001	0,251056	-0,064303	0,669310	-0,101222	0,291043	-2,001718	-13,813758	-1,266218	-2,484594	-1,218496	4,279461	38,461730	-1,126641	-0,064303	0,669310	-0,101222	52,831851	3,046052	-13,813758	-0,064303	0,669310	-0,101222	52,831851	3,046052	-13,813758
11:06:25,72	0,453987	3,392962	-0,128010	-0,236005	-0,667001	0,251056	-0,061205	0,671486	-0,100420	0,193991	-1,799167	-13,810900	-1,269652	-2,486189	-1,217694	4,323412	38,454976	-1,123782	-0,061205	0,671486	-0,100420	52,905654	3,005388	-13,810900	-0,061205	0,671486	-0,100420	52,905654	3,005388	-13,810900
11:06:25,77	0,453987	3,392962	-0,128010	-0,236005	-0,667001	0,251056	-0,059915	0,672197	-0,101627	0,126061	-1,757315	-13,844483	-1,270913	-2,486951	-1,218902	4,286103	38,440772	-1,157366	-0,059915	0,672197	-0,101627	52,893542	2,946005	-13,844483	-0,059915	0,672197	-0,101627	52,893542	2,946005	-13,844483
11:06:25,82	0,453987	3,392962	-0,128010	-0,236005	-0,667001	0,251056	-0,061168	0,668036	-0,103509	0,352485	-1,755206	-13,815134	-1,266682	-2,487946	-1,220783	4,349390	38,415820	-1,128016	-0,061168	0,668036	-0,103509	52,793300	3,046502	-13,815134	-0,061168	0,668036	-0,103509	52,793300	3,046502	-13,815134
11:06:25,87	0,453987	3,392962	-0,128010	-0,236005	-0,667001	0,251056	-0,062486	0,669092	-0,099647	0,272311	-1,870501	-13,805784	-1,266938	-2,486277	-1,216921	4,296231	38,417339	-1,118666	-0,062486	0,669092	-0,099647	52,796020	3,034613	-13,805784	-0,062486	0,669092	-0,099647	52,796020	3,034613	-13,805784
11:06:25,92	0,453987	3,392962	-0,128010	-0,236005	-0,667001	0,251056	-0,062486	0,669092	-0,099647	0,272311	-1,870501	-13,805784	-1,265476	-2,485789	-1,217305	4,347876	38,449403	-1,143049	-0,062486	0,669092	-0,099647	52,796020	3,034613	-13,805784	-0,062486	0,669092	-0,099647	52,796020	3,034613	-13,805784
11:06:25,97	0,453987	3,392962	-0,128010	-0,236005	-0,667001	0,251056	-0,064950	0,664097	-0,101191	0,573227	-1,973999	-13,829058	-1,261380	-2,486640	-1,218465	4,338155	38,440662	-1,141941	-0,064950	0,664097	-0,101191	52,704805	3,124564	-13,829058	-0,064950	0,664097	-0,101191	52,704805	3,124564	-13,829058
11:06:26,03	0,453987	3,392962	-0,128010	-0,236005	-0,667001	0,251056	-0,064950	0,664097	-0,101191	0,573227	-1,973999	-13,829058	-1,267900	-2,482756	-1,218096	4,339260	38,414392	-1,133879	-0,064950	0,664097	-0,101191	52,704805	3,124564	-13,829058	-0,064950	0,664097	-0,101191	52,704805	3,124564	-13,829058
11:06:26,08	0,453987	3,392962	-0,128010	-0,236005	-0,667001	0,251056	-0,065054	0,671685	-0,100821	0,156422	-1,965298	-13,820996	-1,261418	-2,484454	-1,218083	4,319618	38,463285	-1,126405	-0,065054	0,671685	-0,100821	52,883704	3,141403	-13,820996	-0,065054	0,671685	-0,100821	52,883704	3,141403	-13,820996
11:06:26,13	0,453987	3,392962	-0,128010	-0,236005	-0,667001	0,251056	-0,066825	0,665222	-0,100809	0,525007	-2,098864	-13,813522	-1,266763	-2,481100	-1,218116	4,312563	38,447939	-1,136920	-0,066825	0,665222	-0,100809	52,744963	3,146886	-13,813522	-0,066825	0,665222	-0,100809	52,744963	3,146886	-13,813522
11:06:26,18	0,453987	3,392962	-0,128010	-0,236005	-0,667001	0,251056	-0,067057	0,671528	-0,100842	0,180301	-2,109350	-13,824038	-1,246841	-2,496337	-1,207592	3,528114	37,366987	-0,752022	-0,067057	0,671528	-0,100842	52,895242	3,154590	-13,824038	-0,067057	0,671528	-0,100842	52,895242	3,154590	-13,824038
11:06:26,23	0,453987	3,392962	-0,128010	-0,236005	-0,667001	0,251056	-0,063823	0,646657	-0,090318	0,145242	-2,080058	-13,439140	-1,248388	-2,540481	-1,213753	1,687892	37,364327	-0,403562	-0,063823	0,646657	-0,090318	50,907803	2,930012	-13,439140	-0,063823	0,646657	-0,090318	50,907803	2,930012	-13,439140
11:06:26,28	0,453970	3,392970	-0,127981	-0,236020	-0,667001	0,200983	-0,024819	0,625925	-0,096478	0,300869	-1,644210	-13,090679	-1,244517	-2,538680	-1,214882	1,842748	37,276017	-0,361137	-0,024819	0,625925	-0,096478	49,436001	0,304064	-13,090679	-0,024819	0,625925	-0,096478	49,436001	0,304064	-13,090679
11:06:26,33	0,453970	3,392970	-0,127981	-0,236020	-0,667001	0,200983	-0,028314	0,623473	-0,097608	0,429350	-1,647707	-13,048255	-1,248732	-2,532070	-1,216491	1,804682	37,320052	-0,362950	-0,028314	0,623473	-0,097608	49,371959	0,574957	-13,048255	-0,028314	0,623473	-0,097608	49,371959	0,574957	-13,048255
11:06:26,38	0,453970	3,392970	-0,127981	-0,236020	-0,667001	0,200983	-0,033635	0,631497	-0,100013	0,013060	-1,997583	-13,049253	-1,248805	-2,530060	-1,217288	1,779831	37,313443	-0,362135	-0,033635	0,631497	-0,100013	49,585545	0,642755	-13,049253	-0,033635	0,631497	-0,100013	49,585545	0,642755	-13,049253
11:06:26,43	0,453970	3,392970	-0,127981	-0,236020	-0,667001	0,200983	-0,035218	0,632282	-0,098440	-0,012261	-2,020431	-13,051060	-1,248587	-2,535664	-1,214914	1,862250	37,304013	-0,389749	-0,035218	0,632282	-0,098440	49,621860	0,744163	-13,051060	-0,035218	0,632282	-0,098440	49,621860	0,744163	-13,051060
11:06:26,48	0,453970	3,392970	-0,127981	-0,236020	-0,667001	0,200983	-0,034463	0,624440	-0,099970	0,405345	-1,985198	-13,057453	-1,242280	-2,532871	-1,217245	1,840529	37,307646	-0,370336	-0,034463	0,624440	-0,099970	49,423867	0,720172	-13,057453	-0,034463	0,624440	-0,099970	49,423867	0,720172	-13,057453
11:06:26,53	0,453970	3,392970	-0,127981	-0,236020	-0,667001	0,200983	-0,034463	0,624440	-0,099970	0,405345	-1,985198	-13,057453	-1,249846	-2,533397	-1,217272	1,827004	37,328583	-0,387046	-0,034463	0,624440	-0,099970	49,423867	0,720172	-13,057453	-0,034463	0,624440	-0,099970	49,423867	0,720172	-13,057453
11:06:26,58	0,453970	3,392970	-0,127981	-0,236020	-0,667001	0,200983	-0,030225	0,630729	-0,099997	0,089661	-1,786988	-13,074163	-1,246384	-2,527443	-1,218260	1,886864	37,297551	-0,416854	-0,030225	0,630729	-0,099997	49,601909	0,585676	-13,074163	-0,030225	0,630729	-0,099997	49,601909	0,585676	-13,074163
11:06:26,63	0,453970	3,392970	-0,127981	-0,236020	-0,667001	0,200983	-0,037112	0,630708	-0,100985	0,093816	-2,077779	-13,103972	-1,243627	-2,534579	-1,218828	1,932595	37,203431	-0,386256	-0,037112	0,630708	-0,100985	49,604404	0,835548	-13,103972	-0,037112	0,630708	-0,100985	49,604404	0,835548	-13,103972
11:06:26,68	0,453970	3,392970	-0,127981	-0,236020	-0,667001	0,200983	-0,032310	0,624752	-0,101553	0,344886	-1,741404	-13,073373	-1,227926	-2,550134	-1,203720	0,811783	36,406009	0,018921	-0,032310	0,624752	-0,101553	49,387923	0,794957	-13,073373	-0,032310	0,624752	-0,101553	49,387923	0,794957	-13,073373
11:06:26,73	0,453970	3,392970	-0,127981	-0,236020	-0,667001	0,200983	-0,026690	0,603378	-0,086446	0,205336	-2,021094	-12,668196	-1,198145	-2,531297	-1,213047	1,902138	34,699238	0,342158	-0,026690	0,603378	-0,086446	47,570521	0,074082	-12,668196	-0,026690	0,603378	-0,086446	47,570521	0,074082	-12,668196
11:06:26,78	0,453947	3,392965	-0,127989	-0,236015	-0,667013	0,150952	-0,066671	0,587810	-0,089802	0,145721	-1,788220	-12,327453	-1,194454	-2,523293	-1,207076	2,379345	34,497360	0,359665	-0,066671	0,587810	-0,089802	46,288809	3,445444	-12,327453	-0,066671	0,587810	-0,089802	46,288809	3,445444	-12,327453
11:06:26,83	0,453947	3,392965	-0,127989	-0,236015	-0,667013	0,150952	-0,066671	0,587810	-0,089802	0,145721	-1,788220	-12,327453	-1,185551	-2,521365	-1,208978	2,427422	34,480290	0,380986	-0,066671	0,587810	-0,089802	46,288809	3,445444	-12,327453	-0,066671	0,587810	-0,089802	46,288809	3,445444	-12,327453
11:06:26,88	0,453947	3,392965	-0,127989	-0,236015	-0,667013	0,150952	-0,072792	0,581065	-0,091703	0,505734	-2,056343	-12,306131	-1,187891	-2,519201	-1,209761	2,460382	34,425818	0,369605	-0,072792	0,581065	-0,091703	46,119313	3,657823	-12,306131	-0,072792	0,581065	-0,091703	46,119313	3,657823	-12,306131
11:06:26,93	0,453947	3,392965	-0,127989	-0,236015	-0,667013	0,150952	-0,073496	0,584173	-0,092486	0,313422	-2,037197	-12,317512	-1,194970	-2,525525	-1,209014	2,431998	34,425401	0,323661	-0,073496	0,584173	-0,092486	46,170982	3,732272	-12,317512	-0,073496	0,584173	-0,092486	46,170982	3,732272	-12,317512
11:06:26,98	0,453947	3,392965	-0,127989	-0,236015	-0,667013	0,150952	-0,064480	0,587142	-0,091739	0,144480	-1,592730	-12,363456	-1,190216	-2,515558	-1,207461	2,483093	34,406992	0,338437	-0,064480	0,587142	-0,091739	46,235108	3,468970	-12,363456	-0,064480	0,587142	-0,091739	46,235108	3,468970	-12,363456
11:06:27,03	0,453947	3,392965	-0,127989	-0,236015	-0,667013	0,150952	-0,075489	0,588008	-0,090186	0,109054	-2,111724	-12,348680	-1,190818	-2,525074	-1,207830	2,445260	34,426384	0,333311	-0,075489	0,588008	-0,090186	46,267662	3,814153	-12,348680	-0,075489	0,588008	-0,090186	46,267662	3,814153	-12,348680
11:06:27,08	0,453947	3,392965	-0,127989	-0,236015	-0,667013	0,150952	-0,066947	0,583771	-0,090556	0,327255	-1,709990	-12,353806	-1,187875	-2,523985	-1,211285	2,466931	34,403356	0,378729	-0,069361	0,581767	-0,094010	46,091058	3,639585	-12,308388	-0,069361	0,581767	-0,094010	46,091058	3,639585	-12,308388
11:06:27,13	0,453947	3,392965	-0,127989	-0,236015	-0,667013	0,150952	-0,071218	0,586698	-0,089392	0,211056	-1,896217	-12,356320	-1,191217	-2,519912	-1,206666	2,494323	34,439652	0,330798	-0,071218	0,586698	-0,089392	46,266855	3,694357	-12,356320	-0,071218	0,586698	-0,089392	46,266855	3,694357	-12,356320
11:06:27,18	0,453947	3,392965	-0,127989	-0,236015	-0,667013	0,150952	-0,073123	0,579078	-0,091698	0,601011	-1,993671	-12,346847	-1,183665	-2,522072	-1,208972	2,492575	34,433392	0,340271	-0,073123	0,579078	-0,091698	46,058624	3,746460	-12,346847	-0,073123	0,579078	-0,091698	46,058624	3,746460	-12,346847
11:06:27,23	0,453947	3,392965	-0,127989	-0,236015	-0,667013	0,150952	-0,073123	0,579078	-0,091698	0,601011	-1,993671	-12,346847	-1,188414	-2,522875	-1,208590	2,472045	34,438389	0,349159	-0,073123	0,579078	-0,091698	46,058624	3,746460	-12,346847	-0,073123	0,579078	-0,091698	46,058624	3,746460	-12,346847
11:06:27,28	0,453947	3,392965	-0,127989	-0,236015	-0,667013	0,150952	-0,067025	0,582366	-0,094383	0,411258	-1,658587	-12,313729	-1,189561	-2,525709	-1,211658	2,498787	34,408103	0,373388	-0,067025	0,582366	-0,094383	46,126952	3,602906	-12,313729	-0,067025	0,582366	-0,094383	46,126952	3,602906	-12,313729
11:06:27,33	0,453947	3,392965	-0,127989	-0,236015	-0,667013	0,150952	-0,067025	0,582366	-0,094383	0,411258	-1,658587	-12,313729	-1,190639	-2,522874	-1,205165	2,508787	34,494457	0,361434	-0,067025	0,582366	-0,094383	46,126952	3,602906	-12,313729	-0,067025	0,582366	-0,094383	46,126952	3,602906	-12,313729
11:06:27,38	0,453947	3,392965	-0,127989	-0,236015	-0,667013	0,150952	-0,072417	0,583492	-0,088638	0,374163	-2,002212	-12,372231	-1,187841	-2,520476	-1,205912	2,454753	34,458338	0,314886	-0,072417	0,583492	-0,088638	46,178295	3,682537	-12,372231	-0,072417	0,583492	-0,088638	46,178295	3,682537	-12,372231
11:06:27,43	0,453947	3,392965	-0,127989	-0,236015	-0,667013	0,150952	-0,068095	0,587066	-0,092489	0,182254	-1,731817	-12,348136	-1,193097	-2,522431	-1,209763	2,491270	34,430253	0,338981	-0,068095	0,587066	-0,092489	46,266941	3,613680	-12,348136	-0,068095	0,587066	-0,092489	46,266941	3,613680	-12,348136
11:06:27,48	0,453947	3,392965	-0,127989	-0,236015	-0,667013	0,150952	-0,065108	0,583889	-0,089362	0,350749	-1,554284	-12,365454	-1,191839	-2,526607	-1,206637	2,512133	34,422009	0,321663	-0,065108	0,583889	-0,089362	46,186043	3,556704	-12,365454	-0,065108	0,583889	-0,089362	46,186043	3,556704	-12,365454
11:06:27,53	0,453947	3,392965	-0,127989	-0,236015	-0,667013	0,150952	-0,074280	0,586520	-0,091693	0,253043	-2,058174	-12,312257	-1,189531	-2,517349	-1,208968	2,508340	34,469323	0,374860	-0,074280	0,586520	-0,091693	46,294828	3,772823	-12,312257	-0,074280	0,586520	-0,091693	46,294828	3,772823	-12,312257
11:06:27,58	0,453947	3,392965	-0,127989	-0,236015	-0,667013	0,150952	-0,074280	0,586520	-0,091693	0,253043	-2,058174	-12,312257	-1,194349	-2,518904	-1,207060	2,450550	34,467900	0,363493	-0,074280	0,586520	-0,091693	46,294828	3,772823	-12,312257	-0,074280	0,586520	-0,091693	46,294828	3,772823	-12,312257
11:06:27,63	0,453947	3,392965	-0,127989	-0,236015	-0,667013	0,150952	-0,070524	0,589914	-0,089785	0,046392	-1,912201	-12,323624	-1,193168	-2,520184	-1,210177	2,455987	34,456079	0,340744	-0,070524	0,589914	-0,089785	46,354661	3,623954	-12,323624	-0,070524	0,589914	-0,089785	46,354661	3,623954	-12,323624
11:06:27,68	0,453947	3,392965	-0,127989	-0,236015	-0,667013	0,150952	-0,070006	0,588251	-0,092902	0,125350	-1,874651	-12,346373	-1,187755	-2,524650	-1,205339	2,496327	34,427258	0,337543	-0,070006	0,588251	-0,092902	46,303071	3,620849	-12,346373	-0,070006	0,588251	-0,092902	46,303071	3,620849	-12,346373
11:06:27,73	0,453947	3,392965	-0,127989	-0,236015	-0,667013	0,150952	-0,070696	0,581078	-0,090124	0,500468	-1,875239	-12,319135	-1,190047	-2,523624	-1,206150	2,463115	34,434444	0,366628	-0,070696	0,581078	-0,090124	46,115105	3,674431	-12,319135	-0,070696	0,581078	-0,090124	46,115105	3,674431	-12,319135
11:06:27,78	0,453947	3,392965	-0,127989	-0,236015	-0,667013	0,150952	-0,070696	0,581078	-0,090124	0,500468	-1,875239	-12,319135	-1,186683	-2,519329	-1,208586	2,476918	34,410835	0,368430	-0,070696	0,581078	-0,090124	46,115105	3,674431	-12,319135	-0,070696	0,581078	-0,090124	46,115105	3,674431	-12,319135
11:06:27,83	0,453947	3,392965	-0,127989	-0,236015	-0,667013	0,150952	-0,064939	0,584511	-0,090900	0,292985	-1,529895	-12,341339	-1,192463	-2,526443	-1,208174	2,512926	34,392208	0,345778	-0,064939	0,584511	-0,090900	46,177117	3,567806	-12,341339	-0,064939	0,584511	-0,090900	46,177117	3,567806	-12,341339
11:06:27,88	0,453947	3,392965	-0,127989	-0,236015	-0,667013	0,150952	-0,064939	0,584511	-0,090900	0,292985	-1,529895	-12,341339	-1,187846	-2,518013	-1,208969	2,488566	34,412802	0,378291	-0,064939	0,584511	-0,090900	46,177117	3,567806	-12,341339	-0,064939	0,584511	-0,090900	46,177117	3,567806	-12,341339
11:06:27,94	0,453947	3,392965	-0,127989	-0,236015	-0,667013	0,150952	-0,071267	0,583989	-0,088969	0,390905	-1,872809	-12,348860	-1,191955	-2,519786	-1,206268	2,475045	34,434681	0,357134	-0,071267	0,583989	-0,088969	46,234039	3,721652	-12,348860	-0,071267	0,583989	-0,088969	46,234039	3,721652	-12,348860
11:06:27,99	0,453947	3,392965	-0,127989	-0,236015	-0,667013	0,150952	-0,071267	0,583989	-0,088969	0,390905	-1,872809	-12,348860	-1,192419	-2,524707	-1,206254	2,509273	34,456997	0,327607	-0,071267	0,583989	-0,088969	46,234039	3,721652	-12,348860	-0,071267	0,583989	-0,088969	46,234039	3,721652	-12,348860
11:06:28,04	0,453947	3,392965	-0,127989	-0,236015	-0,667013	0,150952	-0,066464	0,585341	-0,088980	0,304119	-1,644745	-12,359510	-1,193635	-2,522716	-1,209060	2,524183	34,402121	0,348081	-0,066464	0,585341	-0,088980	46,253388	3,572656	-12,359510	-0,066464	0,585341	-0,088980	46,253388	3,572656	-12,359510
11:06:28,09	0,453947	3,392965	-0,127989	-0,236015	-0,667013	0,150952	-0,067580	0,587389	-0,091786	0,157536	-1,662440	-12,339037	-1,194068	-2,573759	-1,201965	-0,370343	34,582802	0,708794	-0,067580	0,587389	-0,091786	46,267601	3,642588	-12,339037	-0,067580	0,587389	-0,091786	46,267601	3,642588	-12,339037
11:06:28,14	0,453947	3,392965	-0,127989	-0,236015	-0,667013	0,150952	-0,023159	0,562243	-0,084690	0,174336	-1,949643	-11,978323	-1,172103	-2,585208	-1,209125	-0,663813	33,402798	1,156906	-0,023159	0,562243	-0,084690	44,310446	-0,131630	-11,978323	-0,023159	0,562243	-0,084690	44,310446	-0,131630	-11,978323
11:06:28,19	0,454051	3,392978	-0,128000	-0,236000	-0,667008	0,100935	-0,024227	0,537496	-0,091850	0,292530	-1,669308	-11,530211	-1,167556	-2,575712	-1,209336	-0,049216	33,170759	1,062304	-0,024227	0,537496	-0,091850	42,486003	0,232511	-11,530211	-0,024227	0,537496	-0,091850	42,486003	0,232511	-11,530211
11:06:28,24	0,454051	3,392978	-0,128000	-0,236000	-0,667008	0,100935	-0,034724	0,538307	-0,092061	0,356749	-1,566860	-11,624813	-1,164134	-2,570257	-1,205419	-0,058015	33,089960	1,131501	-0,034724	0,538307	-0,092061	42,613818	1,158950	-11,624813	-0,034724	0,538307	-0,092061	42,613818	1,158950	-11,624813
11:06:28,29	0,454051	3,392978	-0,128000	-0,236000	-0,667008	0,100935	-0,041159	0,538070	-0,088145	0,294663	-1,868695	-11,555616	-1,166906	-2,575065	-1,210094	-0,000679	33,122633	1,060933	-0,041159	0,538070	-0,088145	42,533184	1,362253	-11,555616	-0,041159	0,538070	-0,088145	42,533184	1,362253	-11,555616
11:06:28,34	0,454051	3,392978	-0,128000	-0,236000	-0,667008	0,100935	-0,035610	0,538067	-0,092819	0,351791	-1,546825	-11,626184	-1,165512	-2,575013	-1,205320	0,012969	33,099369	1,108266	-0,035610	0,538067	-0,092819	42,590063	1,248520	-11,626184	-0,035610	0,538067	-0,092819	42,590063	1,248520	-11,626184
11:06:28,39	0,454051	3,392978	-0,128000	-0,236000	-0,667008	0,100935	-0,036351	0,536886	-0,088046	0,399865	-1,561926	-11,578851	-1,166458	-2,571487	-1,205824	-0,057970	33,116763	1,107796	-0,036351	0,536886	-0,088046	42,545451	1,291618	-11,578851	-0,036351	0,536886	-0,088046	42,545451	1,291618	-11,578851
11:06:28,44	0,454051	3,392978	-0,128000	-0,236000	-0,667008	0,100935	-0,038932	0,539469	-0,088549	0,245174	-1,766256	-11,579322	-1,165098	-2,573638	-1,205398	0,023021	33,105064	1,091710	-0,038932	0,539469	-0,088549	42,593478	1,289876	-11,579322	-0,038932	0,539469	-0,088549	42,593478	1,289876	-11,579322
11:06:28,49	0,454051	3,392978	-0,128000	-0,236000	-0,667008	0,100935	-0,041609	0,537543	-0,086173	0,331615	-1,844400	-11,547961	-1,163452	-2,570131	-1,203448	-0,011938	33,074385	1,139156	-0,041609	0,537543	-0,086173	42,528768	1,421867	-11,547961	-0,041609	0,537543	-0,086173	42,528768	1,421867	-11,547961
11:06:28,54	0,454051	3,392978	-0,128000	-0,236000	-0,667008	0,100935	-0,039627	0,542291	-0,089702	0,104905	-1,755089	-11,573256	-1,168555	-2,569473	-1,206976	-0,013718	33,098728	1,113861	-0,039627	0,542291	-0,089702	42,674786	1,355652	-11,573256	-0,039627	0,542291	-0,089702	42,674786	1,355652	-11,573256
11:06:28,59	0,454051	3,392978	-0,128000	-0,236000	-0,667008	0,100935	-0,039627	0,542291	-0,089702	0,104905	-1,755089	-11,573256	-1,149609	-2,596161	-1,189480	-0,959147	32,098419	1,500117	-0,039627	0,542291	-0,089702	42,674786	1,355652	-11,573256	-0,039627	0,542291	-0,089702	42,674786	1,355652	-11,573256
11:06:28,64	0,454051	3,392978	-0,128000	-0,236000	-0,667008	0,100935	-0,025988	0,512540	-0,072206	0,312992	-1,364436	-11,187000	-1,119067	-2,570380	-1,198033	0,175083	30,661697	1,789849	-0,025988	0,512540	-0,072206	40,547355	0,675589	-11,187000	-0,025988	0,512540	-0,072206	40,547355	0,675589	-11,187000
11:06:28,69	0,453954	3,392994	-0,128004	-0,236032	-0,667010	0,050947	-0,063586	0,498980	-0,080759	0,340985	-1,618938	-10,897268	-1,110399	-2,562652	-1,196837	0,447596	30,506676	1,819127	-0,063586	0,498980	-0,080759	39,510896	3,372588	-10,897268	-0,063586	0,498980	-0,080759	39,510896	3,372588	-10,897268
11:06:28,74	0,453954	3,392994	-0,128004	-0,236032	-0,667010	0,050947	-0,068391	0,502726	-0,076482	0,130592	-1,605860	-10,866052	-1,119908	-2,564346	-1,193756	0,394969	30,516717	1,821065	-0,068391	0,502726	-0,076482	39,594545	3,762827	-10,866052	-0,068391	0,502726	-0,076482	39,594545	3,762827	-10,866052
11:06:28,79	0,453954	3,392994	-0,128004	-0,236032	-0,667010	0,050947	-0,068391	0,502726	-0,076482	0,130592	-1,605860	-10,866052	-1,114540	-2,569680	-1,195640	0,415555	30,525655	1,846648	-0,066456	0,495410	-0,078366	39,418705	3,724911	-10,840469	-0,066456	0,495410	-0,078366	39,418705	3,724911	-10,840469
11:06:28,84	0,453954	3,392994	-0,128004	-0,236032	-0,667010	0,050947	-0,066456	0,495410	-0,078366	0,529058	-1,491887	-10,840469	-1,119763	-2,566030	-1,198051	0,391789	30,486173	1,873382	-0,066456	0,495410	-0,078366	39,418705	3,724911	-10,840469	-0,066456	0,495410	-0,078366	39,418705	3,724911	-10,840469
11:06:28,89	0,453954	3,392994	-0,128004	-0,236032	-0,667010	0,050947	-0,072432	0,498853	-0,080713	0,376396	-1,794961	-10,832766	-1,119336	-2,564820	-1,196466	0,404175	30,481602	1,826368	-0,072432	0,498853	-0,080713	39,536347	3,890974	-10,832766	-0,072432	0,498853	-0,080713	39,536347	3,890974	-10,832766
11:06:28,94	0,453954	3,392994	-0,128004	-0,236032	-0,667010	0,050947	-0,071532	0,496358	-0,082749	0,484261	-1,769127	-10,866228	-1,112823	-2,564809	-1,200023	0,406314	30,536217	1,820890	-0,071532	0,496358	-0,082749	39,448367	3,846144	-10,866228	-0,071532	0,496358	-0,082749	39,448367	3,846144	-10,866228
11:06:28,99	0,453954	3,392994	-0,128004	-0,236032	-0,667010	0,050947	-0,071532	0,496358	-0,082749	0,484261	-1,769127	-10,866228	-1,114510	-2,564266	-1,197960	0,451380	30,525315	1,872715	-0,071532	0,496358	-0,082749	39,448367	3,846144	-10,866228	-0,071532	0,496358	-0,082749	39,448367	3,846144	-10,866228
11:06:29,04	0,453954	3,392994	-0,128004	-0,236032	-0,667010	0,050947	-0,071159	0,498091	-0,080685	0,407238	-1,705261	-10,814403	-1,112876	-2,563968	-1,198023	0,390575	30,507589	1,824685	-0,071159	0,498091	-0,080685	39,507382	3,880744	-10,814403	-0,071159	0,498091	-0,080685	39,507382	3,880744	-10,814403
11:06:29,09	0,453954	3,392994	-0,128004	-0,236032	-0,667010	0,050947	-0,072234	0,496824	-0,080749	0,427356	-1,804947	-10,862432	-1,119946	-2,563035	-1,195311	0,389573	30,503648	1,831526	-0,072234	0,496824	-0,080749	39,428060	3,865431	-10,862432	-0,072234	0,496824	-0,080749	39,428060	3,865431	-10,862432
11:06:29,14	0,453954	3,392994	-0,128004	-0,236032	-0,667010	0,050947	-0,069633	0,498609	-0,078385	0,343383	-1,622682	-10,851000	-1,115808	-2,557668	-1,195346	0,396798	30,533453	1,804868	-0,069633	0,498609	-0,078385	39,484193	3,843472	-10,851000	-0,069633	0,498609	-0,078385	39,484193	3,843472	-10,851000
11:06:29,19	0,453954	3,392994	-0,128004	-0,236032	-0,667010	0,050947	-0,073604	0,500290	-0,079191	0,296440	-1,896086	-10,842356	-1,115192	-2,561049	-1,196466	0,398010	30,560224	1,844761	-0,073604	0,500290	-0,079191	39,569202	3,881867	-10,842356	-0,073604	0,500290	-0,079191	39,569202	3,881867	-10,842356
11:06:29,24	0,453954	3,392994	-0,128004	-0,236032	-0,667010	0,050947	-0,064287	0,499646	-0,079225	0,332925	-1,444097	-10,911243	-1,119293	-2,569440	-1,196500	0,371339	30,579088	1,775874	-0,064287	0,499646	-0,079225	39,555139	3,602420	-10,911243	-0,064287	0,499646	-0,079225	39,555139	3,602420	-10,911243
11:06:29,29	0,453954	3,392994	-0,128004	-0,236032	-0,667010	0,050947	-0,070038	0,498059	-0,079647	0,380251	-1,684524	-10,830732	-1,120547	-2,565006	-1,196463	0,368886	30,545331	1,852759	-0,070038	0,498059	-0,079647	39,477859	3,813485	-10,830732	-0,070038	0,498059	-0,079647	39,477859	3,813485	-10,830732
11:06:29,34	0,453954	3,392994	-0,128004	-0,236032	-0,667010	0,050947	-0,069228	0,501969	-0,080351	0,160093	-1,688231	-10,819109	-1,118834	-2,564000	-1,197626	0,356399	30,527618	1,868008	-0,069228	0,501969	-0,080351	39,564650	3,746152	-10,819109	-0,069228	0,501969	-0,080351	39,564650	3,746152	-10,819109
11:06:29,39	0,453954	3,392994	-0,128004	-0,236032	-0,667010	0,050947	-0,070353	0,496509	-0,077708	0,496025	-1,732266	-10,836206	-1,113544	-2,565755	-1,194982	0,394932	30,565438	1,850911	-0,070353	0,496509	-0,077708	39,471983	3,790422	-10,836206	-0,070353	0,496509	-0,077708	39,471983	3,790422	-10,836206
11:06:29,44	0,453954	3,392994	-0,128004	-0,236032	-0,667010	0,050947	-0,070353	0,496509	-0,077708	0,496025	-1,732266	-10,836206	-1,114319	-2,566232	-1,200348	0,392772	30,536145	1,822773	-0,069552	0,496942	-0,083074	39,457009	3,781991	-10,864344	-0,069552	0,496942	-0,083074	39,457009	3,781991	-10,864344
11:06:29,49	0,453954	3,392994	-0,128004	-0,236032	-0,667010	0,050947	-0,067466	0,501534	-0,080380	0,198099	-1,575178	-10,882610	-1,119339	-2,565742	-1,197655	0,382675	30,530242	1,804507	-0,067466	0,501534	-0,080380	39,568546	3,720910	-10,882610	-0,067466	0,501534	-0,080380	39,568546	3,720910	-10,882610
11:06:29,54	0,453954	3,392994	-0,128004	-0,236032	-0,667010	0,050947	-0,067466	0,501534	-0,080380	0,198099	-1,575178	-10,882610	-1,119270	-2,563039	-1,200037	0,381468	30,540455	1,840625	-0,067466	0,501534	-0,080380	39,568546	3,720910	-10,882610	-0,067466	0,501534	-0,080380	39,568546	3,720910	-10,882610
11:06:29,59	0,453954	3,392994	-0,128004	-0,236032	-0,667010	0,050947	-0,069841	0,502826	-0,082762	0,139156	-1,704846	-10,846492	-1,117517	-2,562986	-1,195332	0,389282	30,590322	1,800829	-0,070764	0,501335	-0,078058	39,618592	3,783979	-10,886288	-0,070764	0,501335	-0,078058	39,618592	3,783979	-10,886288
11:06:29,64	0,453954	3,392994	-0,128004	-0,236032	-0,667010	0,050947	-0,070764	0,501335	-0,078058	0,263809	-1,770972	-10,886288	-1,116290	-2,567544	-1,195792	0,379898	30,538448	1,853992	-0,070764	0,501335	-0,078058	39,618592	3,783979	-10,886288	-0,070764	0,501335	-0,078058	39,618592	3,783979	-10,886288
11:06:29,69	0,453954	3,392994	-0,128004	-0,236032	-0,667010	0,050947	-0,067430	0,497993	-0,078518	0,387963	-1,579815	-10,833126	-1,120000	-2,568856	-1,195684	0,345849	30,520225	1,846396	-0,067430	0,497993	-0,078518	39,480420	3,713447	-10,833126	-0,067430	0,497993	-0,078518	39,480420	3,713447	-10,833126
11:06:29,74	0,453954	3,392994	-0,128004	-0,236032	-0,667010	0,050947	-0,068775	0,499550	-0,078423	0,314907	-1,650510	-10,868345	-1,116966	-2,565601	-1,195698	0,383195	30,545689	1,818772	-0,068775	0,499550	-0,078423	39,529605	3,748320	-10,868345	-0,068775	0,499550	-0,078423	39,529605	3,748320	-10,868345
11:06:29,79	0,453954	3,392994	-0,128004	-0,236032	-0,667010	0,050947	-0,068775	0,499550	-0,078423	0,314907	-1,650510	-10,868345	-1,113426	-2,564844	-1,192973	0,380936	30,552579	1,822928	-0,068775	0,499550	-0,078423	39,529605	3,748320	-10,868345	-0,068775	0,499550	-0,078423	39,529605	3,748320	-10,868345
11:06:29,85	0,453954	3,392994	-0,128004	-0,236032	-0,667010	0,050947	-0,072597	0,498937	-0,081515	0,389169	-1,819072	-10,860545	-1,117762	-2,568471	-1,198397	0,385206	30,523373	1,830422	-0,072597	0,498937	-0,081515	39,555708	3,879756	-10,860545	-0,072597	0,498937	-0,081515	39,555708	3,879756	-10,860545
11:06:29,90	0,453954	3,392994	-0,128004	-0,236032	-0,667010	0,050947	-0,072597	0,498937	-0,081515	0,389169	-1,819072	-10,860545	-1,114661	-2,558205	-1,197270	0,388463	30,531436	1,830405	-0,072597	0,498937	-0,081515	39,555708	3,879756	-10,860545	-0,072597	0,498937	-0,081515	39,555708	3,879756	-10,860545
11:06:29,95	0,453954	3,392994	-0,128004	-0,236032	-0,667010	0,050947	-0,076333	0,501252	-0,079996	0,216721	-2,031843	-10,856713	-1,118146	-2,567923	-1,195712	0,384288	30,512134	1,788075	-0,076333	0,501252	-0,079996	39,564984	3,960299	-10,856713	-0,076333	0,501252	-0,079996	39,564984	3,960299	-10,856713
11:06:30,00	0,453954	3,392994	-0,128004	-0,236032	-0,667010	0,050947	-0,066174	0,499411	-0,078437	0,293631	-1,497531	-10,899042	-1,128739	-2,639153	-1,191822	-3,593226	31,079420	2,286595	-0,066174	0,499411	-0,078437	39,497405	3,697116	-10,899042	-0,066174	0,499411	-0,078437	39,497405	3,697116	-10,899042
11:06:30,05	0,453954	3,392994	-0,128004	-0,236032	-0,667010	0,050947	0,000809	0,472970	-0,074548	0,171118	-1,742680	-10,400522	-1,093945	-2,626881	-1,199306	-2,473913	29,374042	2,626519	0,000809	0,472970	-0,074548	37,299231	-1,806206	-10,400522	0,000809	0,472970	-0,074548	37,299231	-1,806206	-10,400522
11:06:30,10	0,454015	3,392967	-0,127986	-0,235988	-0,667012	0,000958	-0,027216	0,448973	-0,082031	0,501696	-1,377952	-10,060598	-1,094637	-2,617337	-1,199913	-2,241115	29,241003	2,636066	-0,027216	0,448973	-0,082031	35,746077	0,758507	-10,060598	-0,027216	0,448973	-0,082031	35,746077	0,758507	-10,060598
11:06:30,15	0,454015	3,392967	-0,127986	-0,235988	-0,667012	0,000958	-0,032200	0,451161	-0,079907	0,403728	-1,340046	-10,082565	-1,093348	-2,621470	-1,197181	-2,208736	29,239204	2,604552	-0,032200	0,451161	-0,079907	35,819879	1,187649	-10,082565	-0,032200	0,451161	-0,079907	35,819879	1,187649	-10,082565
11:06:30,20	0,454015	3,392967	-0,127986	-0,235988	-0,667012	0,000958	-0,035231	0,450861	-0,081044	0,429122	-1,484060	-10,042556	-1,091572	-2,618995	-1,198318	-2,192045	29,240896	2,644562	-0,035231	0,450861	-0,081044	35,821748	1,281584	-10,042556	-0,035231	0,450861	-0,081044	35,821748	1,281584	-10,042556
11:06:30,25	0,454015	3,392967	-0,127986	-0,235988	-0,667012	0,000958	-0,035951	0,454634	-0,081081	0,272357	-1,537632	-10,075286	-1,094480	-2,616485	-1,198355	-2,186305	29,283095	2,611831	-0,035951	0,454634	-0,081081	35,961140	1,284538	-10,075286	-0,035951	0,454634	-0,081081	35,961140	1,284538	-10,075286
11:06:30,30	0,454015	3,392967	-0,127986	-0,235988	-0,667012	0,000958	-0,033880	0,457544	-0,079534	0,100512	-1,425995	-10,077455	-1,098035	-2,616824	-1,196809	-2,193179	29,263331	2,609663	-0,033880	0,457544	-0,079534	36,017688	1,233577	-10,077455	-0,033880	0,457544	-0,079534	36,017688	1,233577	-10,077455
11:06:30,35	0,454015	3,392967	-0,127986	-0,235988	-0,667012	0,000958	-0,033880	0,457544	-0,079534	0,100512	-1,425995	-10,077455	-1,093757	-2,615785	-1,200032	-2,203067	29,270343	2,634647	-0,033880	0,457544	-0,079534	36,017688	1,233577	-10,077455	-0,033880	0,457544	-0,079534	36,017688	1,233577	-10,077455
11:06:30,40	0,454015	3,392967	-0,127986	-0,235988	-0,667012	0,000958	-0,036919	0,454358	-0,082758	0,267289	-1,596115	-10,052470	-1,092805	-2,613248	-1,196805	-2,199542	29,219929	2,629151	-0,036919	0,454358	-0,082758	35,934400	1,302053	-10,052470	-0,036919	0,454358	-0,082758	35,934400	1,302053	-10,052470
11:06:30,45	0,454015	3,392967	-0,127986	-0,235988	-0,667012	0,000958	-0,039592	0,454802	-0,079530	0,202290	-1,706853	-10,057967	-1,092020	-2,616757	-1,197959	-2,130602	29,246535	2,581160	-0,039592	0,454802	-0,079530	35,904276	1,401147	-10,057967	-0,039592	0,454802	-0,079530	35,904276	1,401147	-10,057967
11:06:30,50	0,454015	3,392967	-0,127986	-0,235988	-0,667012	0,000958	-0,036946	0,452369	-0,080685	0,386357	-1,522816	-10,105957	-1,068921	-2,621513	-1,178649	-2,382868	27,788019	3,003394	-0,036946	0,452369	-0,080685	35,897291	1,377408	-10,105957	-0,036946	0,452369	-0,080685	35,897291	1,377408	-10,105957
11:06:30,55	0,454015	3,392967	-0,127986	-0,235988	-0,667012	0,000958	-0,044376	0,429986	-0,061375	0,161030	-1,398436	-9,683723	-1,044940	-2,623279	-1,183509	-2,631269	26,835090	3,350493	-0,044376	0,429986	-0,061375	33,914897	2,085117	-9,683723	-0,044376	0,429986	-0,061375	33,914897	2,085117	-9,683723
11:06:30,60	0,453971	3,393001	-0,128014	-0,236010	-0,666988	-0,049059	-0,054838	0,408334	-0,066234	0,337434	-1,681077	-9,336624	-1,042873	-2,614377	-1,183853	-2,437108	26,745471	3,337824	-0,054838	0,408334	-0,066234	32,391679	2,623682	-9,336624	-0,054838	0,408334	-0,066234	32,391679	2,623682	-9,336624
11:06:30,65	0,453971	3,393001	-0,128014	-0,236010	-0,666988	-0,049059	-0,063581	0,410996	-0,066579	0,218511	-1,922758	-9,349293	-1,045224	-2,622530	-1,183454	-2,457095	26,740274	3,321468	-0,063581	0,410996	-0,066579	32,481673	3,068331	-9,349293	-0,063581	0,410996	-0,066579	32,481673	3,068331	-9,349293
11:06:30,70	0,453971	3,393001	-0,128014	-0,236010	-0,666988	-0,049059	-0,055708	0,413323	-0,067365	0,062896	-1,535894	-9,360593	-1,046949	-2,623922	-1,187285	-2,435566	26,764472	3,377146	-0,055708	0,413323	-0,067365	32,508765	2,837180	-9,360593	-0,055708	0,413323	-0,067365	32,508765	2,837180	-9,360593
11:06:30,75	0,453971	3,393001	-0,128014	-0,236010	-0,666988	-0,049059	-0,055708	0,413323	-0,067365	0,062896	-1,535894	-9,360593	-1,046966	-2,623434	-1,185367	-2,444415	26,751486	3,351497	-0,055708	0,413323	-0,067365	32,508765	2,837180	-9,360593	-0,055708	0,413323	-0,067365	32,508765	2,837180	-9,360593
11:06:30,80	0,453971	3,393001	-0,128014	-0,236010	-0,666988	-0,049059	-0,053690	0,410012	-0,068093	0,271231	-1,417769	-9,335620	-1,043781	-2,625277	-1,188138	-2,442236	26,674827	3,353405	-0,053687	0,406332	-0,070863	32,294338	2,837031	-9,333713	-0,053687	0,406332	-0,070863	32,294338	2,837031	-9,333713
11:06:30,85	0,453971	3,393001	-0,128014	-0,236010	-0,666988	-0,049059	-0,052517	0,409385	-0,068494	0,289550	-1,375163	-9,345136	-1,047010	-2,624763	-1,185768	-2,467452	26,748301	3,341981	-0,052517	0,409385	-0,068494	32,426266	2,747461	-9,345136	-0,052517	0,409385	-0,068494	32,426266	2,747461	-9,345136
11:06:30,90	0,453971	3,393001	-0,128014	-0,236010	-0,666988	-0,049059	-0,055580	0,410562	-0,068519	0,171549	-1,510294	-9,356126	-1,046498	-2,621522	-1,185793	-2,474964	26,687084	3,330991	-0,055580	0,410562	-0,068519	32,400700	2,852713	-9,356126	-0,055580	0,410562	-0,068519	32,400700	2,852713	-9,356126
11:06:30,95	0,453971	3,393001	-0,128014	-0,236010	-0,666988	-0,049059	-0,055580	0,410562	-0,068519	0,171549	-1,510294	-9,356126	-1,045685	-2,627981	-1,184250	-2,445060	26,716307	3,343592	-0,055580	0,410562	-0,068519	32,400700	2,852713	-9,356126	-0,055580	0,410562	-0,068519	32,400700	2,852713	-9,356126
11:06:31,00	0,453971	3,393001	-0,128014	-0,236010	-0,666988	-0,049059	-0,055773	0,413985	-0,067727	0,048562	-1,522783	-9,336141	-1,049365	-2,619644	-1,185001	-2,449598	26,735905	3,350976	-0,055773	0,413985	-0,067727	32,546348	2,855389	-9,336141	-0,055773	0,413985	-0,067727	32,546348	2,855389	-9,336141
11:06:31,05	0,453971	3,393001	-0,128014	-0,236010	-0,666988	-0,049059	-0,056760	0,414357	-0,068657	0,034330	-1,593530	-9,352557	-1,049194	-2,618603	-1,185931	-2,463832	26,750055	3,334560	-0,056760	0,414357	-0,068657	32,561355	2,862153	-9,352557	-0,056760	0,414357	-0,068657	32,561355	2,862153	-9,352557
11:06:31,10	0,453971	3,393001	-0,128014	-0,236010	-0,666988	-0,049059	-0,058779	0,410289	-0,065767	0,235317	-1,678669	-9,317161	-1,044662	-2,618888	-1,183041	-2,451927	26,731029	3,369957	-0,058779	0,410289	-0,065767	32,443043	2,935467	-9,317161	-0,058779	0,410289	-0,065767	32,443043	2,935467	-9,317161
11:06:31,15	0,453971	3,393001	-0,128014	-0,236010	-0,666988	-0,049059	-0,058779	0,410289	-0,065767	0,235317	-1,678669	-9,317161	-1,048771	-2,619050	-1,185809	-2,458362	26,765591	3,318784	-0,056585	0,413767	-0,068534	32,561909	2,854476	-9,368334	-0,056585	0,413767	-0,068534	32,561909	2,854476	-9,368334
11:06:31,20	0,453971	3,393001	-0,128014	-0,236010	-0,666988	-0,049059	-0,056585	0,413767	-0,068534	0,081200	-1,587443	-9,368334	-1,045245	-2,620993	-1,185578	-2,446306	26,710970	3,341316	-0,056585	0,413767	-0,068534	32,561909	2,854476	-9,368334	-0,056585	0,413767	-0,068534	32,561909	2,854476	-9,368334
11:06:31,25	0,453971	3,393001	-0,128014	-0,236010	-0,666988	-0,049059	-0,056664	0,409742	-0,068304	0,249215	-1,553823	-9,345801	-1,044607	-2,618444	-1,184614	-2,444560	26,786049	3,343606	-0,056664	0,409742	-0,068304	32,413977	2,894333	-9,345801	-0,056664	0,409742	-0,068304	32,413977	2,894333	-9,345801
11:06:31,30	0,453971	3,393001	-0,128014	-0,236010	-0,666988	-0,049059	-0,050404	0,410613	-0,068935	0,222182	-1,237839	-9,346177	-1,049130	-2,625979	-1,186210	-2,445436	26,731547	3,340940	-0,050404	0,410613	-0,068935	32,455313	2,718908	-9,346177	-0,050404	0,410613	-0,068935	32,455313	2,718908	-9,346177
11:06:31,35	0,453971	3,393001	-0,128014	-0,236010	-0,666988	-0,049059	-0,058213	0,410605	-0,069671	0,220405	-1,625676	-9,354245	-1,045218	-2,619221	-1,186946	-2,430765	26,720542	3,332873	-0,058213	0,410605	-0,069671	32,452904	2,944042	-9,354245	-0,058213	0,410605	-0,069671	32,452904	2,944042	-9,354245
11:06:31,40	0,453971	3,393001	-0,128014	-0,236010	-0,666988	-0,049059	-0,055598	0,414547	-0,066186	0,010831	-1,501253	-9,357041	-1,049940	-2,619515	-1,183460	-2,443085	26,722328	3,330076	-0,055598	0,414547	-0,066186	32,552743	2,863181	-9,357041	-0,055598	0,414547	-0,066186	32,552743	2,863181	-9,357041
11:06:31,45	0,453971	3,393001	-0,128014	-0,236010	-0,666988	-0,049059	-0,055598	0,414547	-0,066186	0,010831	-1,501253	-9,357041	-1,043763	-2,621607	-1,185580	-2,451637	26,732772	3,336179	-0,055598	0,414547	-0,066186	32,552743	2,863181	-9,357041	-0,055598	0,414547	-0,066186	32,552743	2,863181	-9,357041
11:06:31,50	0,453971	3,393001	-0,128014	-0,236010	-0,666988	-0,049059	-0,056874	0,408151	-0,068305	0,348148	-1,580255	-9,350938	-1,043439	-2,627874	-1,185755	-2,464819	26,761799	3,332844	-0,056874	0,408151	-0,068305	32,388038	2,884377	-9,350938	-0,056874	0,408151	-0,068305	32,388038	2,884377	-9,350938
11:06:31,55	0,453971	3,393001	-0,128014	-0,236010	-0,666988	-0,049059	-0,051608	0,404737	-0,068481	0,544232	-1,332362	-9,354274	-1,048690	-2,626599	-1,184962	-2,430365	26,743376	3,350079	-0,051608	0,404737	-0,068481	32,316110	2,718903	-9,354274	-0,051608	0,404737	-0,068481	32,316110	2,718903	-9,354274
11:06:31,60	0,453971	3,393001	-0,128014	-0,236010	-0,666988	-0,049059	-0,054026	0,408208	-0,065746	0,328892	-1,423898	-9,318559	-1,045236	-2,624045	-1,183021	-2,452644	26,714501	3,368558	-0,054026	0,408208	-0,065746	32,373206	2,817169	-9,318559	-0,054026	0,408208	-0,065746	32,373206	2,817169	-9,318559
11:06:31,65	0,453971	3,393001	-0,128014	-0,236010	-0,666988	-0,049059	-0,054146	0,408220	-0,068478	0,345299	-1,413329	-9,345977	-1,042841	-2,620250	-1,184971	-2,435771	26,755548	3,367018	-0,054146	0,408220	-0,068478	32,390574	2,837170	-9,345977	-0,054146	0,408220	-0,068478	32,390574	2,837170	-9,345977
11:06:31,70	0,453971	3,393001	-0,128014	-0,236010	-0,666988	-0,049059	-0,054146	0,408220	-0,068478	0,345299	-1,413329	-9,345977	-1,046394	-2,619336	-1,186549	-2,454453	26,797245	3,359337	-0,054146	0,408220	-0,068478	32,390574	2,837170	-9,345977	-0,054146	0,408220	-0,068478	32,390574	2,837170	-9,345977
11:06:31,75	0,453971	3,393001	-0,128014	-0,236010	-0,666988	-0,049059	-0,059037	0,414549	-0,069765	0,029708	-1,707115	-9,313048	-1,048223	-2,616535	-1,187040	-2,457003	26,752323	3,374069	-0,059037	0,414549	-0,069765	32,571831	2,927254	-9,313048	-0,059037	0,414549	-0,069765	32,571831	2,927254	-9,313048
11:06:31,80	0,453971	3,393001	-0,128014	-0,236010	-0,666988	-0,049059	-0,056576	0,411600	-0,068468	0,207318	-1,528591	-9,325757	-1,046899	-2,620141	-1,185743	-2,401080	26,748044	3,361361	-0,056576	0,411600	-0,068468	32,517936	2,912617	-9,325757	-0,056576	0,411600	-0,068468	32,517936	2,912617	-9,325757
11:06:31,86	0,453971	3,393001	-0,128014	-0,236010	-0,666988	-0,049059	-0,053554	0,408802	-0,069262	0,345093	-1,455564	-9,325003	-1,048135	-2,618028	-1,184626	-2,436746	26,772666	3,332865	-0,053554	0,408802	-0,069262	32,436022	2,748421	-9,325003	-0,053554	0,408802	-0,069262	32,436022	2,748421	-9,325003
11:06:31,91	0,453971	3,393001	-0,128014	-0,236010	-0,666988	-0,049059	-0,053554	0,408802	-0,069262	0,345093	-1,455564	-9,325003	-1,049352	-2,620977	-1,184614	-2,449975	26,739218	3,340965	-0,053554	0,408802	-0,069262	32,436022	2,748421	-9,325003	-0,053554	0,408802	-0,069262	32,436022	2,748421	-9,325003
11:06:31,96	0,453971	3,393001	-0,128014	-0,236010	-0,666988	-0,049059	-0,054625	0,413306	-0,067340	0,086500	-1,465095	-9,346152	-1,046611	-2,624457	-1,180396	-2,438435	26,769220	3,319010	-0,052982	0,409193	-0,063121	32,453798	2,774446	-9,368107	-0,052982	0,409193	-0,063121	32,453798	2,774446	-9,368107
11:06:32,01	0,453971	3,393001	-0,128014	-0,236010	-0,666988	-0,049059	-0,052982	0,409193	-0,063121	0,332169	-1,384656	-9,368107	-1,047074	-2,675094	-1,187320	-5,410571	26,607032	3,821460	-0,052982	0,409193	-0,063121	32,453798	2,774446	-9,368107	-0,052982	0,409193	-0,063121	32,453798	2,774446	-9,368107
11:06:32,06	0,453971	3,393001	-0,128014	-0,236010	-0,666988	-0,049059	-0,008897	0,384276	-0,070045	0,001324	-1,585089	-8,865658	-1,010910	-2,652844	-1,187215	-3,909198	24,873294	4,123366	-0,008897	0,384276	-0,070045	30,166972	-0,886656	-8,865658	-0,008897	0,384276	-0,070045	30,166972	-0,886656	-8,865658
11:06:32,11	0,453976	3,392978	-0,127984	-0,236012	-0,667020	-0,099020	-0,046248	0,364082	-0,069940	0,300641	-1,360259	-8,563752	-1,000521	-2,633827	-1,188969	-3,305177	24,579876	4,094063	-0,067912	0,364592	-0,071695	28,942489	3,514145	-8,593055	-0,067912	0,364592	-0,071695	28,942489	3,514145	-8,593055
11:06:32,16	0,453976	3,392978	-0,127984	-0,236012	-0,667020	-0,099020	-0,067912	0,364592	-0,071695	0,321995	-1,816970	-8,593055	-1,007463	-2,642763	-1,188131	-3,272059	24,589422	4,115218	-0,067912	0,364592	-0,071695	28,942489	3,514145	-8,593055	-0,067912	0,364592	-0,071695	28,942489	3,514145	-8,593055
11:06:32,21	0,453976	3,392978	-0,127984	-0,236012	-0,667020	-0,099020	-0,056702	0,366137	-0,070857	0,266508	-1,210135	-8,571899	-1,001137	-2,636165	-1,191064	-3,262923	24,553858	4,112996	-0,056702	0,366137	-0,070857	29,008243	3,240985	-8,571899	-0,056702	0,366137	-0,070857	29,008243	3,240985	-8,571899
11:06:32,26	0,453976	3,392978	-0,127984	-0,236012	-0,667020	-0,099020	-0,059089	0,363359	-0,072021	0,415676	-1,294163	-8,595586	-1,003864	-2,642085	-1,189296	-3,234972	24,573447	4,091531	-0,059089	0,363359	-0,072021	28,939334	3,344352	-8,595586	-0,059089	0,363359	-0,072021	28,939334	3,344352	-8,595586
11:06:32,31	0,453976	3,392978	-0,127984	-0,236012	-0,667020	-0,099020	-0,068245	0,364593	-0,071651	0,334334	-1,734911	-8,590361	-1,007454	-2,638644	-1,187821	-3,240607	24,536730	4,100711	-0,068245	0,364593	-0,071651	28,954883	3,622339	-8,590361	-0,068245	0,364593	-0,071651	28,954883	3,622339	-8,590361
11:06:32,36	0,453976	3,392978	-0,127984	-0,236012	-0,667020	-0,099020	-0,068245	0,364593	-0,071651	0,334334	-1,734911	-8,590361	-1,007442	-2,641651	-1,185767	-3,263560	24,558469	4,029291	-0,068245	0,364593	-0,071651	28,954883	3,622339	-8,590361	-0,068245	0,364593	-0,071651	28,954883	3,622339	-8,590361
11:06:32,41	0,453976	3,392978	-0,127984	-0,236012	-0,667020	-0,099020	-0,057675	0,366675	-0,068493	0,215983	-1,237903	-8,657827	-1,003905	-2,632806	-1,188572	-3,232209	24,569668	4,072930	-0,057675	0,366675	-0,068493	28,999940	3,289611	-8,657827	-0,057675	0,366675	-0,068493	28,999940	3,289611	-8,657827
11:06:32,46	0,453976	3,392978	-0,127984	-0,236012	-0,667020	-0,099020	-0,067104	0,368034	-0,071297	0,170657	-1,706664	-8,614188	-1,004618	-2,634453	-1,187422	-3,296375	24,572477	4,082302	-0,067104	0,368034	-0,071297	29,061345	3,561032	-8,614188	-0,067104	0,368034	-0,071297	29,061345	3,561032	-8,614188
11:06:32,51	0,453976	3,392978	-0,127984	-0,236012	-0,667020	-0,099020	-0,048280	0,336065	-0,052203	0,226865	-1,641123	-8,190386	-0,985631	-2,665093	-1,169477	-4,826258	23,635302	4,496731	-0,048280	0,336065	-0,052203	26,607943	2,148895	-8,190386	-0,048280	0,336065	-0,052203	26,607943	2,148895	-8,190386
11:06:32,56	0,453976	3,392978	-0,127984	-0,236012	-0,667020	-0,099020	-0,048280	0,336065	-0,052203	0,226865	-1,641123	-8,190386	-0,980094	-2,691593	-1,185676	-5,712124	23,172694	4,909737	-0,048280	0,336065	-0,052203	26,607943	2,148895	-8,190386	-0,048280	0,336065	-0,052203	26,607943	2,148895	-8,190386
11:06:32,61	0,453973	3,393030	-0,128001	-0,236024	-0,666992	-0,149067	-0,041122	0,321006	-0,067165	0,268137	-1,427148	-7,849288	-0,976169	-2,678821	-1,184440	-5,334214	23,072065	4,837830	-0,041122	0,321006	-0,067165	25,467144	1,800902	-7,849288	-0,041122	0,321006	-0,067165	25,467144	1,800902	-7,849288
11:06:32,66	0,453973	3,393030	-0,128001	-0,236024	-0,666992	-0,149067	-0,040663	0,321672	-0,067176	0,237050	-1,361207	-7,885527	-0,976975	-2,678885	-1,184450	-5,295981	23,054064	4,801591	-0,040663	0,321672	-0,067176	25,488311	1,830869	-7,885527	-0,040663	0,321672	-0,067176	25,488311	1,830869	-7,885527
11:06:32,71	0,453973	3,393030	-0,128001	-0,236024	-0,666992	-0,149067	-0,041015	0,317783	-0,069071	0,455422	-1,384935	-7,839898	-0,973431	-2,680525	-1,186346	-5,292606	23,070759	4,847220	-0,041015	0,317783	-0,069071	25,401400	1,834772	-7,839898	-0,041015	0,317783	-0,069071	25,401400	1,834772	-7,839898
11:06:32,76	0,453973	3,393030	-0,128001	-0,236024	-0,666992	-0,149067	-0,036582	0,320808	-0,071046	0,243762	-1,180720	-7,854986	-0,978267	-2,682852	-1,188320	-5,342572	23,036834	4,832131	-0,036582	0,320808	-0,071046	25,427197	1,690984	-7,854986	-0,036582	0,320808	-0,071046	25,427197	1,690984	-7,854986
11:06:32,81	0,453973	3,393030	-0,128001	-0,236024	-0,666992	-0,149067	-0,036582	0,320808	-0,071046	0,243762	-1,180720	-7,854986	-0,978099	-2,684123	-1,184364	-5,280486	23,069493	4,878424	-0,036582	0,320808	-0,071046	25,427197	1,690984	-7,854986	-0,036582	0,320808	-0,071046	25,427197	1,690984	-7,854986
11:06:32,86	0,453973	3,393030	-0,128001	-0,236024	-0,666992	-0,149067	-0,035566	0,320026	-0,067089	0,343741	-1,090428	-7,808693	-0,978136	-2,675708	-1,186385	-5,312807	23,044158	4,844078	-0,035566	0,320026	-0,067089	25,465807	1,701488	-7,808693	-0,035566	0,320026	-0,067089	25,465807	1,701488	-7,808693
11:06:32,91	0,453973	3,393030	-0,128001	-0,236024	-0,666992	-0,149067	-0,036051	0,321897	-0,066170	0,236185	-1,113083	-7,866113	-0,979476	-2,682768	-1,183445	-5,283401	23,059297	4,821004	-0,036051	0,321897	-0,066170	25,505089	1,716918	-7,866113	-0,036051	0,321897	-0,066170	25,505089	1,716918	-7,866113
11:06:32,96	0,453973	3,393030	-0,128001	-0,236024	-0,666992	-0,149067	-0,037124	0,323242	-0,067811	0,147933	-1,226483	-7,847814	-0,977600	-2,677044	-1,186842	-5,305087	23,082597	4,869628	-0,037124	0,323242	-0,067811	25,522411	1,687765	-7,847814	-0,037124	0,323242	-0,067811	25,522411	1,687765	-7,847814
11:06:33,01	0,453973	3,393030	-0,128001	-0,236024	-0,666992	-0,149067	-0,037124	0,323242	-0,067811	0,147933	-1,226483	-7,847814	-0,975230	-2,679429	-1,185597	-5,315943	23,094846	4,833092	-0,037124	0,323242	-0,067811	25,522411	1,687765	-7,847814	-0,037124	0,323242	-0,067811	25,522411	1,687765	-7,847814
11:06:33,06	0,453973	3,393030	-0,128001	-0,236024	-0,666992	-0,149067	-0,041066	0,319889	-0,068323	0,355117	-1,419796	-7,854026	-0,981038	-2,678939	-1,183798	-5,322793	23,087331	4,830896	-0,041066	0,319889	-0,068323	25,466391	1,803848	-7,854026	-0,041066	0,319889	-0,068323	25,466391	1,803848	-7,854026
11:06:33,11	0,453973	3,393030	-0,128001	-0,236024	-0,666992	-0,149067	-0,043642	0,322807	-0,067156	0,171315	-1,541771	-7,826355	-0,976469	-2,675738	-1,184431	-5,321566	23,061082	4,860762	-0,043642	0,322807	-0,067156	25,511675	1,884141	-7,826355	-0,043642	0,322807	-0,067156	25,511675	1,884141	-7,826355
11:06:33,16	0,453973	3,393030	-0,128001	-0,236024	-0,666992	-0,149067	-0,043642	0,322807	-0,067156	0,171315	-1,541771	-7,826355	-0,981578	-2,682057	-1,184762	-5,346438	23,073489	4,838801	-0,043642	0,322807	-0,067156	25,511675	1,884141	-7,826355	-0,043642	0,322807	-0,067156	25,511675	1,884141	-7,826355
11:06:33,21	0,453973	3,393030	-0,128001	-0,236024	-0,666992	-0,149067	-0,035615	0,324072	-0,067488	0,103837	-1,152099	-7,848316	-0,978131	-2,678148	-1,182097	-5,292709	23,078881	4,834745	-0,035615	0,324072	-0,067488	25,543509	1,643677	-7,848316	-0,035615	0,324072	-0,067488	25,543509	1,643677	-7,848316
11:06:33,26	0,453973	3,393030	-0,128001	-0,236024	-0,666992	-0,149067	-0,040724	0,323042	-0,064822	0,188967	-1,373936	-7,852372	-0,981188	-2,681152	-1,184044	-5,346118	23,076039	4,849950	-0,040724	0,323042	-0,064822	25,547729	1,822901	-7,852372	-0,040724	0,323042	-0,064822	25,547729	1,822901	-7,852372
11:06:33,31	0,453973	3,393030	-0,128001	-0,236024	-0,666992	-0,149067	-0,039538	0,314893	-0,068641	0,620772	-1,331522	-7,795729	-0,971667	-2,683250	-1,185915	-5,305373	23,095508	4,891389	-0,039538	0,314893	-0,068641	25,339854	1,772179	-7,795729	-0,039538	0,314893	-0,068641	25,339854	1,772179	-7,795729
11:06:33,36	0,453973	3,393030	-0,128001	-0,236024	-0,666992	-0,149067	-0,039538	0,314893	-0,068641	0,620772	-1,331522	-7,795729	-0,976074	-2,686319	-1,186337	-5,304714	23,068369	4,837467	-0,039538	0,314893	-0,068641	25,339854	1,772179	-7,795729	-0,039538	0,314893	-0,068641	25,339854	1,772179	-7,795729
11:06:33,41	0,453973	3,393030	-0,128001	-0,236024	-0,666992	-0,149067	-0,042039	0,322527	-0,069117	0,201540	-1,462462	-7,858946	-0,977028	-2,677267	-1,186391	-5,317270	23,076675	4,828171	-0,042039	0,322527	-0,069117	25,519899	1,837571	-7,858946	-0,042039	0,322527	-0,069117	25,519899	1,837571	-7,858946
11:06:33,46	0,453973	3,393030	-0,128001	-0,236024	-0,666992	-0,149067	-0,042039	0,322527	-0,069117	0,201540	-1,462462	-7,858946	-0,976935	-2,673946	-1,185962	-5,262563	23,079782	4,866717	-0,042039	0,322527	-0,069117	25,519899	1,837571	-7,858946	-0,042039	0,322527	-0,069117	25,519899	1,837571	-7,858946
11:06:33,51	0,453973	3,393030	-0,128001	-0,236024	-0,666992	-0,149067	-0,042612	0,325490	-0,069076	0,078031	-1,460386	-7,815570	-0,979307	-2,675289	-1,186350	-5,274349	23,087184	4,871548	-0,042612	0,325490	-0,069076	25,628977	1,884694	-7,815570	-0,042612	0,325490	-0,069076	25,628977	1,884694	-7,815570
11:06:33,56	0,453973	3,393030	-0,128001	-0,236024	-0,666992	-0,149067	-0,042612	0,325490	-0,069076	0,078031	-1,460386	-7,815570	-0,978259	-2,681011	-1,188796	-5,273323	23,057589	4,814479	-0,042612	0,325490	-0,069076	25,628977	1,884694	-7,815570	-0,042612	0,325490	-0,069076	25,628977	1,884694	-7,815570
11:06:33,61	0,453973	3,393030	-0,128001	-0,236024	-0,666992	-0,149067	-0,038181	0,321721	-0,071521	0,248892	-1,214256	-7,872638	-0,973324	-2,678478	-1,187895	-5,237991	23,077042	4,833589	-0,038181	0,321721	-0,071521	25,503987	1,782942	-7,872638	-0,038181	0,321721	-0,071521	25,503987	1,782942	-7,872638
11:06:33,66	0,453973	3,393030	-0,128001	-0,236024	-0,666992	-0,149067	-0,042842	0,318714	-0,070620	0,439763	-1,435770	-7,853529	-0,978690	-2,679236	-1,185166	-5,263752	23,055592	4,864382	-0,042842	0,318714	-0,070620	25,458817	1,927337	-7,853529	-0,042842	0,318714	-0,070620	25,458817	1,927337	-7,853529
11:06:33,71	0,453973	3,393030	-0,128001	-0,236024	-0,666992	-0,149067	-0,043177	0,317462	-0,070037	0,479573	-1,443462	-7,854531	-0,972072	-2,678813	-1,187311	-5,242210	23,050273	4,832586	-0,043177	0,317462	-0,070037	25,400349	1,945948	-7,854531	-0,043177	0,317462	-0,070037	25,400349	1,945948	-7,854531
11:06:33,76	0,453973	3,393030	-0,128001	-0,236024	-0,666992	-0,149067	-0,043177	0,317462	-0,070037	0,479573	-1,443462	-7,854531	-0,973988	-2,675816	-1,188305	-5,277141	23,115234	4,845435	-0,043177	0,317462	-0,070037	25,400349	1,945948	-7,854531	-0,043177	0,317462	-0,070037	25,400349	1,945948	-7,854531
11:06:33,81	0,453973	3,393030	-0,128001	-0,236024	-0,666992	-0,149067	-0,044815	0,320620	-0,071031	0,354166	-1,591362	-7,841683	-0,979772	-2,675817	-1,186372	-5,292324	23,096466	4,851293	-0,041922	0,325628	-0,069098	25,631696	1,846189	-7,835825	-0,041922	0,325628	-0,069098	25,631696	1,846189	-7,835825
11:06:33,87	0,453973	3,393030	-0,128001	-0,236024	-0,666992	-0,149067	-0,041211	0,324865	-0,070676	0,118227	-1,371716	-7,809417	-0,972227	-2,680895	-1,187530	-5,265580	23,016733	4,802479	-0,041211	0,324865	-0,070676	25,620095	1,863336	-7,809417	-0,041211	0,324865	-0,070676	25,620095	1,863336	-7,809417
11:06:33,92	0,453973	3,393030	-0,128001	-0,236024	-0,666992	-0,149067	-0,041211	0,324865	-0,070676	0,118227	-1,371716	-7,809417	-0,979275	-2,675353	-1,187530	-5,257546	23,077372	4,842704	-0,041211	0,324865	-0,070676	25,620095	1,863336	-7,809417	-0,041211	0,324865	-0,070676	25,620095	1,863336	-7,809417
11:06:33,97	0,453973	3,393030	-0,128001	-0,236024	-0,666992	-0,149067	-0,042572	0,325430	-0,070256	0,081042	-1,438834	-7,844414	-0,975718	-2,683537	-1,187324	-5,372856	23,122830	4,875306	-0,042572	0,325430	-0,070256	25,627298	1,903085	-7,844414	-0,042572	0,325430	-0,070256	25,627298	1,903085	-7,844414
11:06:34,02	0,453973	3,393030	-0,128001	-0,236024	-0,666992	-0,149067	-0,037264	0,318258	-0,070049	0,435716	-1,285379	-7,811811	-0,971524	-2,711324	-1,170794	-7,046345	22,577610	5,223356	-0,037264	0,318258	-0,070049	25,418944	1,639817	-7,811811	-0,037264	0,318258	-0,070049	25,418944	1,639817	-7,811811
11:06:34,07	0,453973	3,393030	-0,128001	-0,236024	-0,666992	-0,149067	-0,015297	0,300732	-0,053519	0,038123	-1,319764	-7,463761	-0,939366	-2,703616	-1,173251	-6,284726	21,075858	5,597147	-0,015297	0,300732	-0,053519	23,645600	-0,118984	-7,463761	-0,015297	0,300732	-0,053519	23,645600	-0,118984	-7,463761
11:06:34,12	0,453995	3,392996	-0,127976	-0,236007	-0,666992	-0,199028	-0,058294	0,280219	-0,064749	0,187804	-1,618928	-7,049990	-0,936789	-2,691438	-1,182786	-5,786400	20,878674	5,598609	-0,058294	0,280219	-0,064749	22,184960	2,957173	-7,049990	-0,058294	0,280219	-0,064749	22,184960	2,957173	-7,049990
11:06:34,17	0,453995	3,392996	-0,127976	-0,236007	-0,666992	-0,199028	-0,058294	0,280219	-0,064749	0,187804	-1,618928	-7,049990	-0,931277	-2,688018	-1,178801	-5,775260	20,856567	5,559675	-0,058294	0,280219	-0,064749	22,184960	2,957173	-7,049990	-0,058294	0,280219	-0,064749	22,184960	2,957173	-7,049990
11:06:34,22	0,453995	3,392996	-0,127976	-0,236007	-0,666992	-0,199028	-0,055603	0,277530	-0,061527	0,389726	-1,454399	-7,127442	-0,928632	-2,692467	-1,182005	-5,802137	20,789874	5,591863	-0,055603	0,277530	-0,061527	22,175811	2,910456	-7,127442	-0,055603	0,277530	-0,061527	22,175811	2,910456	-7,127442
11:06:34,27	0,453995	3,392996	-0,127976	-0,236007	-0,666992	-0,199028	-0,053073	0,273015	-0,064730	0,553294	-1,312781	-7,095255	-0,932274	-2,684895	-1,179772	-5,760898	20,828349	5,571618	-0,053073	0,273015	-0,064730	21,984976	2,853488	-7,095255	-0,053073	0,273015	-0,064730	21,984976	2,853488	-7,095255
11:06:34,32	0,453995	3,392996	-0,127976	-0,236007	-0,666992	-0,199028	-0,054301	0,284200	-0,059434	0,009640	-1,374369	-7,116426	-0,937704	-2,685811	-1,176708	-5,781200	20,821627	5,570692	-0,054301	0,284200	-0,059434	22,319346	2,888280	-7,116426	-0,054301	0,284200	-0,059434	22,319346	2,888280	-7,116426
11:06:34,37	0,453995	3,392996	-0,127976	-0,236007	-0,666992	-0,199028	-0,056159	0,274745	-0,064364	0,499247	-1,475459	-7,113459	-0,928587	-2,688930	-1,181638	-5,786120	20,822080	5,573658	-0,056159	0,274745	-0,064364	22,066713	2,933023	-7,113459	-0,056159	0,274745	-0,064364	22,066713	2,933023	-7,113459
11:06:34,42	0,453995	3,392996	-0,127976	-0,236007	-0,666992	-0,199028	-0,054308	0,279658	-0,061999	0,289037	-1,348404	-7,086340	-0,933768	-2,688076	-1,179274	-5,736784	20,845894	5,600778	-0,054308	0,279658	-0,061999	22,242213	2,914799	-7,086340	-0,054308	0,279658	-0,061999	22,242213	2,914799	-7,086340
11:06:34,47	0,453995	3,392996	-0,127976	-0,236007	-0,666992	-0,199028	-0,054308	0,279658	-0,061999	0,289037	-1,348404	-7,086340	-0,933311	-2,684828	-1,182663	-5,750884	20,751632	5,598911	-0,054308	0,279658	-0,061999	22,242213	2,914799	-7,086340	-0,054308	0,279658	-0,061999	22,242213	2,914799	-7,086340
11:06:34,52	0,453995	3,392996	-0,127976	-0,236007	-0,666992	-0,199028	-0,057349	0,280887	-0,065389	0,136450	-1,471601	-7,088206	-0,913780	-2,694267	-1,160226	-6,311722	19,529739	5,957619	-0,057349	0,280887	-0,065389	22,186096	3,030298	-7,088206	-0,057349	0,280887	-0,065389	22,186096	3,030298	-7,088206
11:06:34,57	0,453995	3,392996	-0,127976	-0,236007	-0,666992	-0,199028	-0,058940	0,259253	-0,042951	-0,077155	-1,429105	-6,729498	-0,909647	-2,739143	-1,171064	-8,293429	19,296705	6,358785	-0,058940	0,259253	-0,042951	20,274167	3,197714	-6,729498	-0,058940	0,259253	-0,042951	20,274167	3,197714	-6,729498
11:06:34,62	0,453900	3,393002	-0,127990	-0,236018	-0,666988	-0,249062	-0,022143	0,233235	-0,053789	0,083065	-1,115314	-6,328332	-0,907244	-2,732892	-1,182208	-7,967333	19,191875	6,360200	-0,022143	0,233235	-0,053789	18,392049	0,622884	-6,328332	-0,022143	0,233235	-0,053789	18,392049	0,622884	-6,328332
11:06:34,67	0,453900	3,393002	-0,127990	-0,236018	-0,666988	-0,249062	-0,034663	0,228183	-0,064871	0,466726	-1,413580	-6,271278	-0,899011	-2,730826	-1,182145	-7,927418	19,225018	6,415839	-0,034663	0,228183	-0,064871	18,379076	1,307505	-6,271278	-0,034663	0,228183	-0,064871	18,379076	1,307505	-6,271278
11:06:34,72	0,453900	3,393002	-0,127990	-0,236018	-0,666988	-0,249062	-0,034663	0,228183	-0,064871	0,466726	-1,413580	-6,271278	-0,903073	-2,730657	-1,179488	-7,920552	19,246683	6,336646	-0,034663	0,228183	-0,064871	18,379076	1,307505	-6,271278	-0,034663	0,228183	-0,064871	18,379076	1,307505	-6,271278
11:06:34,77	0,453900	3,393002	-0,127990	-0,236018	-0,666988	-0,249062	-0,028647	0,227306	-0,064135	0,514819	-1,072414	-6,370504	-0,901260	-2,736475	-1,181410	-7,901637	19,213048	6,316613	-0,028647	0,227306	-0,064135	18,358378	1,176382	-6,370504	-0,028647	0,227306	-0,064135	18,358378	1,176382	-6,370504
11:06:34,82	0,453900	3,393002	-0,127990	-0,236018	-0,666988	-0,249062	-0,028647	0,227306	-0,064135	0,514819	-1,072414	-6,370504	-0,898844	-2,731126	-1,180237	-7,860286	19,211939	6,326341	-0,028647	0,227306	-0,064135	18,358378	1,176382	-6,370504	-0,028647	0,227306	-0,064135	18,358378	1,176382	-6,370504
11:06:34,87	0,453900	3,393002	-0,127990	-0,236018	-0,666988	-0,249062	-0,032717	0,233023	-0,061808	0,254474	-1,284886	-6,346395	-0,904176	-2,730092	-1,179083	-7,883903	19,245450	6,340722	-0,032717	0,233023	-0,061808	18,546801	1,283388	-6,346395	-0,032717	0,233023	-0,061808	18,546801	1,283388	-6,346395
11:06:34,92	0,453900	3,393002	-0,127990	-0,236018	-0,666988	-0,249062	-0,032717	0,233023	-0,061808	0,254474	-1,284886	-6,346395	-0,907743	-2,731986	-1,175562	-7,892067	19,203178	6,370328	-0,032717	0,233023	-0,061808	18,546801	1,283388	-6,346395	-0,032717	0,233023	-0,061808	18,546801	1,283388	-6,346395
11:06:34,97	0,453900	3,393002	-0,127990	-0,236018	-0,666988	-0,249062	-0,026200	0,230937	-0,063934	0,330820	-0,979047	-6,338980	-0,905628	-2,736779	-1,181209	-7,928591	19,234128	6,348137	-0,026200	0,230937	-0,063934	18,459361	1,077649	-6,338980	-0,026200	0,230937	-0,063934	18,459361	1,077649	-6,338980
11:06:35,02	0,453900	3,393002	-0,127990	-0,236018	-0,666988	-0,249062	-0,026200	0,230937	-0,063934	0,330820	-0,979047	-6,338980	-0,903664	-2,729742	-1,182958	-7,899472	19,220031	6,366792	-0,026200	0,230937	-0,063934	18,459361	1,077649	-6,338980	-0,026200	0,230937	-0,063934	18,459361	1,077649	-6,338980
11:06:35,07	0,453900	3,393002	-0,127990	-0,236018	-0,666988	-0,249062	-0,035225	0,231200	-0,063957	0,346855	-1,382735	-6,374350	-0,901343	-2,728831	-1,181231	-7,856911	19,227040	6,312768	-0,035225	0,231200	-0,063957	18,496027	1,382437	-6,374350	-0,035225	0,231200	-0,063957	18,496027	1,382437	-6,374350
11:06:35,12	0,453900	3,393002	-0,127990	-0,236018	-0,666988	-0,249062	-0,033138	0,232626	-0,063720	0,245166	-1,282096	-6,307644	-0,903621	-2,729926	-1,180994	-7,877494	19,207134	6,379473	-0,033138	0,232626	-0,063720	18,506288	1,319267	-6,307644	-0,033138	0,232626	-0,063720	18,506288	1,319267	-6,307644
11:06:35,17	0,453900	3,393002	-0,127990	-0,236018	-0,666988	-0,249062	-0,035109	0,227510	-0,062157	0,539424	-1,353042	-6,337004	-0,898205	-2,730777	-1,179431	-7,836102	19,215814	6,350114	-0,035109	0,227510	-0,062157	18,398921	1,402984	-6,337004	-0,035109	0,227510	-0,062157	18,398921	1,402984	-6,337004
11:06:35,22	0,453900	3,393002	-0,127990	-0,236018	-0,666988	-0,249062	-0,035109	0,227510	-0,062157	0,539424	-1,353042	-6,337004	-0,902429	-2,731832	-1,182184	-7,880516	19,211586	6,336688	-0,035109	0,227510	-0,062157	18,398921	1,402984	-6,337004	-0,035109	0,227510	-0,062157	18,398921	1,402984	-6,337004
11:06:35,27	0,453900	3,393002	-0,127990	-0,236018	-0,666988	-0,249062	-0,032083	0,230640	-0,064909	0,350775	-1,232065	-6,350429	-0,904280	-2,729710	-1,177545	-7,921556	19,209817	6,343915	-0,032083	0,230640	-0,064909	18,456008	1,286459	-6,350429	-0,032083	0,230640	-0,064909	18,456008	1,286459	-6,350429
11:06:35,32	0,453900	3,393002	-0,127990	-0,236018	-0,666988	-0,249062	-0,032996	0,233304	-0,060270	0,190168	-1,314178	-6,343202	-0,902660	-2,728540	-1,177665	-7,900333	19,225942	6,347163	-0,034819	0,232486	-0,060390	18,507449	1,334617	-6,339954	-0,034819	0,232486	-0,060390	18,507449	1,334617	-6,339954
11:06:35,37	0,453900	3,393002	-0,127990	-0,236018	-0,666988	-0,249062	-0,034819	0,232486	-0,060390	0,257311	-1,398666	-6,339954	-0,902994	-2,731263	-1,180228	-7,822866	19,198425	6,322358	-0,034819	0,232486	-0,060390	18,507449	1,334617	-6,339954	-0,034819	0,232486	-0,060390	18,507449	1,334617	-6,339954
11:06:35,42	0,453900	3,393002	-0,127990	-0,236018	-0,666988	-0,249062	-0,034474	0,231407	-0,059479	0,319645	-1,407429	-6,327583	-0,901898	-2,729379	-1,176753	-7,920354	19,244682	6,359535	-0,034474	0,231407	-0,059479	18,485071	1,298762	-6,327583	-0,034474	0,231407	-0,059479	18,485071	1,298762	-6,327583
11:06:35,47	0,453900	3,393002	-0,127990	-0,236018	-0,666988	-0,249062	-0,034474	0,231407	-0,059479	0,319645	-1,407429	-6,327583	-0,902531	-2,733684	-1,179207	-7,838829	19,204600	6,382383	-0,034474	0,231407	-0,059479	18,485071	1,298762	-6,327583	-0,034474	0,231407	-0,059479	18,485071	1,298762	-6,327583
11:06:35,52	0,453900	3,393002	-0,127990	-0,236018	-0,666988	-0,249062	-0,028389	0,229191	-0,060632	0,408691	-1,050162	-6,358702	-0,901231	-2,723727	-1,181028	-7,855000	19,225350	6,352108	-0,028389	0,229191	-0,060632	18,400163	1,178345	-6,358702	-0,028389	0,229191	-0,060632	18,400163	1,178345	-6,358702
11:06:35,57	0,453900	3,393002	-0,127990	-0,236018	-0,666988	-0,249062	-0,033943	0,231863	-0,062284	0,315516	-1,308447	-6,311209	-0,907755	-2,729505	-1,182200	-7,892554	19,235252	6,346694	-0,033943	0,231863	-0,062284	18,516791	1,356094	-6,311209	-0,033943	0,231863	-0,062284	18,516791	1,356094	-6,311209
11:06:35,62	0,453900	3,393002	-0,127990	-0,236018	-0,666988	-0,249062	-0,028872	0,230798	-0,061398	0,326862	-1,050191	-6,349148	-0,904172	-2,734534	-1,178673	-7,875458	19,190570	6,337969	-0,028872	0,230798	-0,061398	18,444537	1,216248	-6,349148	-0,028872	0,230798	-0,061398	18,444537	1,216248	-6,349148
11:06:35,67	0,453900	3,393002	-0,127990	-0,236018	-0,666988	-0,249062	-0,029449	0,231228	-0,060502	0,366944	-1,104799	-6,322141	-0,904255	-2,733820	-1,177777	-7,865550	19,256928	6,364977	-0,029449	0,231228	-0,060502	18,518343	1,206943	-6,322141	-0,029449	0,231228	-0,060502	18,518343	1,206943	-6,322141
11:06:35,72	0,453900	3,393002	-0,127990	-0,236018	-0,666988	-0,249062	-0,033348	0,229183	-0,061782	0,465669	-1,266143	-6,356701	-0,900535	-2,731465	-1,179056	-7,833480	19,229640	6,330416	-0,033348	0,229183	-0,061782	18,456562	1,351691	-6,356701	-0,033348	0,229183	-0,061782	18,456562	1,351691	-6,356701
11:06:35,78	0,453900	3,393002	-0,127990	-0,236018	-0,666988	-0,249062	-0,032501	0,230098	-0,061023	0,388453	-1,219147	-6,372692	-0,908065	-2,729880	-1,179281	-7,887147	19,179913	6,345404	-0,032501	0,230098	-0,061023	18,451157	1,332142	-6,372692	-0,032501	0,230098	-0,061023	18,451157	1,332142	-6,372692
11:06:35,83	0,453900	3,393002	-0,127990	-0,236018	-0,666988	-0,249062	-0,032501	0,230098	-0,061023	0,388453	-1,219147	-6,372692	-0,902327	-2,727758	-1,178650	-7,833719	19,240690	6,379217	-0,035663	0,232588	-0,061375	18,556242	1,407289	-6,307900	-0,035663	0,232588	-0,061375	18,556242	1,407289	-6,307900
11:06:35,88	0,453900	3,393002	-0,127990	-0,236018	-0,666988	-0,249062	-0,035663	0,232588	-0,061375	0,298065	-1,392220	-6,307900	-0,903104	-2,733121	-1,178291	-7,920127	19,188520	6,362750	-0,035663	0,232588	-0,061375	18,556242	1,407289	-6,307900	-0,035663	0,232588	-0,061375	18,556242	1,407289	-6,307900
11:06:35,93	0,453900	3,393002	-0,127990	-0,236018	-0,666988	-0,249062	-0,030629	0,230580	-0,061016	0,314126	-1,179241	-6,324367	-0,879433	-2,747067	-1,170483	-8,823295	17,998300	6,825383	-0,030629	0,230580	-0,061016	18,414631	1,225162	-6,324367	-0,030629	0,230580	-0,061016	18,414631	1,225162	-6,324367
11:06:35,98	0,453900	3,393002	-0,127990	-0,236018	-0,666988	-0,249062	-0,030387	0,203108	-0,053209	0,260327	-1,353718	-5,861734	-0,848141	-2,719256	-1,163062	-7,287607	16,324067	7,056542	-0,030387	0,203108	-0,053209	16,204278	1,031696	-5,861734	-0,030387	0,203108	-0,053209	16,204278	1,031696	-5,861734
11:06:36,03	0,454023	3,392950	-0,127981	-0,236010	-0,667018	-0,299039	-0,070119	0,189913	-0,045787	0,264341	-1,252694	-5,630576	-0,842391	-2,714229	-1,166038	-7,020785	16,225272	7,088101	-0,070119	0,189913	-0,045787	15,172547	4,251641	-5,630576	-0,070119	0,189913	-0,045787	15,172547	4,251641	-5,630576
11:06:36,08	0,454023	3,392950	-0,127981	-0,236010	-0,667018	-0,299039	-0,077347	0,187448	-0,048763	0,440419	-1,348067	-5,599016	-0,840283	-2,710232	-1,164658	-6,928512	16,174058	7,076747	-0,077347	0,187448	-0,048763	15,155054	4,723650	-5,599016	-0,077347	0,187448	-0,048763	15,155054	4,723650	-5,599016
11:06:36,13	0,454023	3,392950	-0,127981	-0,236010	-0,667018	-0,299039	-0,081863	0,187620	-0,047383	0,433225	-1,477388	-5,610370	-0,846643	-2,714399	-1,162766	-6,968748	16,255590	7,020377	-0,081863	0,187620	-0,047383	15,161414	4,948844	-5,610370	-0,081863	0,187620	-0,047383	15,161414	4,948844	-5,610370
11:06:36,18	0,454023	3,392950	-0,127981	-0,236010	-0,667018	-0,299039	-0,075073	0,191045	-0,045492	0,305646	-1,199939	-5,666740	-0,844633	-2,715326	-1,165249	-6,963037	16,193700	7,066085	-0,075073	0,191045	-0,045492	15,302651	4,693308	-5,666740	-0,075073	0,191045	-0,045492	15,302651	4,693308	-5,666740
11:06:36,23	0,454023	3,392950	-0,127981	-0,236010	-0,667018	-0,299039	-0,075276	0,188840	-0,047974	0,369529	-1,174604	-5,621032	-0,838633	-2,713672	-1,166756	-6,904918	16,202841	7,092206	-0,075276	0,188840	-0,047974	15,193493	4,734578	-5,621032	-0,075276	0,188840	-0,047974	15,193493	4,734578	-5,621032
11:06:36,28	0,454023	3,392950	-0,127981	-0,236010	-0,667018	-0,299039	-0,079886	0,195698	-0,048419	0,014809	-1,454865	-5,624080	-0,848267	-2,707905	-1,165693	-6,997229	16,215616	7,063037	-0,079886	0,195698	-0,048419	15,377108	4,816161	-5,624080	-0,079886	0,195698	-0,048419	15,377108	4,816161	-5,624080
11:06:36,33	0,454023	3,392950	-0,127981	-0,236010	-0,667018	-0,299039	-0,079886	0,195698	-0,048419	0,014809	-1,454865	-5,624080	-0,842210	-2,714374	-1,166589	-6,933509	16,215479	7,076334	-0,079886	0,195698	-0,048419	15,377108	4,816161	-5,624080	-0,079886	0,195698	-0,048419	15,377108	4,816161	-5,624080
11:06:36,38	0,454023	3,392950	-0,127981	-0,236010	-0,667018	-0,299039	-0,077312	0,187219	-0,049314	0,487486	-1,265782	-5,610784	-0,841391	-2,711468	-1,164016	-7,029467	16,297587	7,125390	-0,077312	0,187219	-0,049314	15,184141	4,803209	-5,610784	-0,077312	0,187219	-0,049314	15,184141	4,803209	-5,610784
11:06:36,43	0,454023	3,392950	-0,127981	-0,236010	-0,667018	-0,299039	-0,080238	0,187961	-0,046742	0,471981	-1,542099	-5,561727	-0,838263	-2,757140	-1,160013	-9,484253	15,999316	7,561998	-0,080238	0,187961	-0,046742	15,226958	4,756597	-5,561727	-0,080238	0,187961	-0,046742	15,226958	4,756597	-5,561727
11:06:36,48	0,454023	3,392950	-0,127981	-0,236010	-0,667018	-0,299039	-0,042249	0,162417	-0,042739	0,314593	-1,543426	-5,125120	-0,830070	-2,779319	-1,163978	-10,411054	15,396000	7,877360	-0,042249	0,162417	-0,042739	13,064326	1,773110	-5,125120	-0,042249	0,162417	-0,042739	13,064326	1,773110	-5,125120
11:06:36,53	0,453922	3,393001	-0,127983	-0,236021	-0,667026	-0,349045	-0,037000	0,146366	-0,055463	0,194440	-1,253471	-4,804983	-0,826987	-2,769711	-1,172737	-9,946902	15,163929	7,882135	-0,037000	0,146366	-0,055463	11,684190	1,651050	-4,804983	-0,037000	0,146366	-0,055463	11,684190	1,651050	-4,804983
11:06:36,58	0,453922	3,393001	-0,127983	-0,236021	-0,667026	-0,349045	-0,038900	0,141946	-0,055867	0,432875	-1,327447	-4,852871	-0,824619	-2,772155	-1,171626	-9,969338	15,192331	7,805123	-0,038900	0,141946	-0,055867	11,575601	1,726183	-4,852871	-0,038900	0,141946	-0,055867	11,575601	1,726183	-4,852871
11:06:36,63	0,453922	3,393001	-0,127983	-0,236021	-0,667026	-0,349045	-0,038900	0,141946	-0,055867	0,432875	-1,327447	-4,852871	-0,832588	-2,772247	-1,171946	-9,920573	15,189615	7,880054	-0,038900	0,141946	-0,055867	11,575601	1,726183	-4,852871	-0,038900	0,141946	-0,055867	11,575601	1,726183	-4,852871
11:06:36,68	0,453922	3,393001	-0,127983	-0,236021	-0,667026	-0,349045	-0,032556	0,138851	-0,053487	0,614363	-0,987576	-4,840697	-0,822701	-2,777317	-1,170761	-9,902215	15,171786	7,846421	-0,032556	0,138851	-0,053487	11,514194	1,568037	-4,840697	-0,032556	0,138851	-0,053487	11,514194	1,568037	-4,840697
11:06:36,73	0,453922	3,393001	-0,127983	-0,236021	-0,667026	-0,349045	-0,032556	0,138851	-0,053487	0,614363	-0,987576	-4,840697	-0,827447	-2,775418	-1,171182	-9,916073	15,179812	7,832003	-0,031828	0,143910	-0,053908	11,648280	1,532740	-4,855115	-0,031828	0,143910	-0,053908	11,648280	1,532740	-4,855115
11:06:36,78	0,453922	3,393001	-0,127983	-0,236021	-0,667026	-0,349045	-0,031828	0,143910	-0,053908	0,351313	-0,965752	-4,855115	-0,826943	-2,768529	-1,171581	-9,924318	15,154121	7,861687	-0,031828	0,143910	-0,053908	11,648280	1,532740	-4,855115	-0,031828	0,143910	-0,053908	11,648280	1,532740	-4,855115
11:06:36,83	0,453922	3,393001	-0,127983	-0,236021	-0,667026	-0,349045	-0,038046	0,146919	-0,054307	0,168505	-1,283388	-4,825430	-0,829629	-2,773319	-1,171667	-9,925318	15,187175	7,811567	-0,038046	0,146919	-0,054307	11,701632	1,703225	-4,825430	-0,038046	0,146919	-0,054307	11,701632	1,703225	-4,825430
11:06:36,88	0,453922	3,393001	-0,127983	-0,236021	-0,667026	-0,349045	-0,034475	0,142243	-0,053071	0,428803	-1,079384	-4,868657	-0,824679	-2,773959	-1,170345	-9,899864	15,159828	7,818461	-0,034475	0,142243	-0,053071	11,594898	1,626924	-4,868657	-0,034475	0,142243	-0,053071	11,594898	1,626924	-4,868657
11:06:36,93	0,453922	3,393001	-0,127983	-0,236021	-0,667026	-0,349045	-0,032903	0,143848	-0,055058	0,343107	-0,997183	-4,840512	-0,826855	-2,774519	-1,172333	-9,900630	15,157646	7,846605	-0,032903	0,143848	-0,055058	11,635141	1,585677	-4,840512	-0,032903	0,143848	-0,055058	11,635141	1,585677	-4,840512
11:06:36,98	0,453922	3,393001	-0,127983	-0,236021	-0,667026	-0,349045	-0,033435	0,144855	-0,053526	0,289524	-1,038609	-4,855626	-0,827461	-2,773554	-1,170800	-9,913118	15,163499	7,831491	-0,033435	0,144855	-0,053526	11,660673	1,586045	-4,855626	-0,033435	0,144855	-0,053526	11,660673	1,586045	-4,855626
11:06:37,03	0,453922	3,393001	-0,127983	-0,236021	-0,667026	-0,349045	-0,035894	0,146293	-0,052761	0,232196	-1,187874	-4,849898	-0,827477	-2,770705	-1,170036	-9,922936	15,189318	7,837219	-0,035894	0,146293	-0,052761	11,716232	1,629789	-4,849898	-0,035894	0,146293	-0,052761	11,716232	1,629789	-4,849898
11:06:37,08	0,453922	3,393001	-0,127983	-0,236021	-0,667026	-0,349045	-0,040234	0,147626	-0,052782	0,177050	-1,423145	-4,852130	-0,826318	-2,774081	-1,172714	-9,921454	15,161506	7,871558	-0,040234	0,147626	-0,052782	11,765667	1,735263	-4,852130	-0,040234	0,147626	-0,052782	11,765667	1,735263	-4,852130
11:06:37,13	0,453922	3,393001	-0,127983	-0,236021	-0,667026	-0,349045	-0,035171	0,143788	-0,054367	0,322685	-1,082300	-4,869247	-0,825669	-2,772584	-1,171641	-9,883938	15,120868	7,817871	-0,035171	0,143788	-0,054367	11,610065	1,678639	-4,869247	-0,035171	0,143788	-0,054367	11,610065	1,678639	-4,869247
11:06:37,18	0,453922	3,393001	-0,127983	-0,236021	-0,667026	-0,349045	-0,035171	0,143788	-0,054367	0,322685	-1,082300	-4,869247	-0,825661	-2,775529	-1,170944	-9,888135	15,134650	7,867966	-0,035171	0,143788	-0,054367	11,610065	1,678639	-4,869247	-0,035171	0,143788	-0,054367	11,610065	1,678639	-4,869247
11:06:37,23	0,453922	3,393001	-0,127983	-0,236021	-0,667026	-0,349045	-0,032624	0,142309	-0,053670	0,409456	-0,960389	-4,819151	-0,825572	-2,775721	-1,170788	-9,872100	15,184828	7,807525	-0,032624	0,142309	-0,053670	11,580695	1,600621	-4,819151	-0,032624	0,142309	-0,053670	11,580695	1,600621	-4,819151
11:06:37,28	0,453922	3,393001	-0,127983	-0,236021	-0,667026	-0,349045	-0,033975	0,143015	-0,053507	0,394458	-1,015408	-4,866143	-0,825597	-2,774006	-1,170781	-9,864087	15,145832	7,820975	-0,033975	0,143015	-0,053507	11,621109	1,651659	-4,866143	-0,033975	0,143015	-0,053507	11,621109	1,651659	-4,866143
11:06:37,33	0,453922	3,393001	-0,127983	-0,236021	-0,667026	-0,349045	-0,033975	0,143015	-0,053507	0,394458	-1,015408	-4,866143	-0,824740	-2,770483	-1,171624	-9,912617	15,165089	7,868495	-0,033975	0,143015	-0,053507	11,621109	1,651659	-4,866143	-0,033975	0,143015	-0,053507	11,621109	1,651659	-4,866143
11:06:37,38	0,453922	3,393001	-0,127983	-0,236021	-0,667026	-0,349045	-0,037455	0,144034	-0,054350	0,333843	-1,248003	-4,818622	-0,821230	-2,771151	-1,171299	-9,887426	15,176702	7,844692	-0,037455	0,144034	-0,054350	11,640545	1,692211	-4,818622	-0,037455	0,144034	-0,054350	11,640545	1,692211	-4,818622
11:06:37,43	0,453922	3,393001	-0,127983	-0,236021	-0,667026	-0,349045	-0,036459	0,142690	-0,054667	0,433879	-1,126042	-4,866042	-0,826248	-2,768726	-1,172368	-9,885593	15,174092	7,823737	-0,036459	0,142690	-0,054667	11,635061	1,736002	-4,866042	-0,036459	0,142690	-0,054667	11,635061	1,736002	-4,866042
11:06:37,48	0,453922	3,393001	-0,127983	-0,236021	-0,667026	-0,349045	-0,036450	0,147410	-0,055994	0,168747	-1,197390	-4,842041	-0,828167	-2,769666	-1,173268	-9,908829	15,174964	7,845076	-0,036450	0,147410	-0,055994	11,740449	1,663916	-4,842041	-0,036450	0,147410	-0,055994	11,740449	1,663916	-4,842041
11:06:37,53	0,453922	3,393001	-0,127983	-0,236021	-0,667026	-0,349045	-0,037840	0,150139	-0,052771	0,010285	-1,250483	-4,851222	-0,829835	-2,767097	-1,170045	-9,900486	15,151022	7,835895	-0,037840	0,150139	-0,052771	11,796200	1,719952	-4,851222	-0,037840	0,150139	-0,052771	11,796200	1,719952	-4,851222
11:06:37,58	0,453922	3,393001	-0,127983	-0,236021	-0,667026	-0,349045	-0,039700	0,143576	-0,054683	0,418008	-1,336209	-4,857626	-0,823221	-2,768768	-1,171958	-9,857723	15,203055	7,829491	-0,039700	0,143576	-0,054683	11,688722	1,780271	-4,857626	-0,039700	0,143576	-0,054683	11,688722	1,780271	-4,857626
11:06:37,63	0,453922	3,393001	-0,127983	-0,236021	-0,667026	-0,349045	-0,032919	0,144186	-0,052404	0,327191	-1,000079	-4,841253	-0,827139	-2,774335	-1,169679	-9,901544	15,160109	7,845864	-0,032919	0,144186	-0,052404	11,645782	1,584101	-4,841253	-0,032919	0,144186	-0,052404	11,645782	1,584101	-4,841253
11:06:37,68	0,453922	3,393001	-0,127983	-0,236021	-0,667026	-0,349045	-0,035292	0,142404	-0,053856	0,440279	-1,081403	-4,816893	-0,824410	-2,773171	-1,171130	-9,854899	15,156784	7,870224	-0,035292	0,142404	-0,053856	11,619011	1,689035	-4,816893	-0,035292	0,142404	-0,053856	11,619011	1,689035	-4,816893
11:06:37,73	0,453922	3,393001	-0,127983	-0,236021	-0,667026	-0,349045	-0,035292	0,142404	-0,053856	0,440279	-1,081403	-4,816893	-0,827997	-2,770901	-1,171220	-9,901202	15,211327	7,799541	-0,035292	0,142404	-0,053856	11,619011	1,689035	-4,816893	-0,035292	0,142404	-0,053856	11,619011	1,689035	-4,816893
11:06:37,79	0,453922	3,393001	-0,127983	-0,236021	-0,667026	-0,349045	-0,034004	0,141643	-0,053517	0,526783	-1,075825	-4,872869	-0,830075	-2,772332	-1,170352	-9,911536	15,216416	7,835857	-0,034004	0,141643	-0,053517	11,645786	1,593459	-4,872869	-0,034004	0,141643	-0,053517	11,645786	1,593459	-4,872869
11:06:37,84	0,453922	3,393001	-0,127983	-0,236021	-0,667026	-0,349045	-0,036397	0,146232	-0,052726	0,229630	-1,192238	-4,811719	-0,829176	-2,770813	-1,170421	-9,877692	15,145294	7,815888	-0,036397	0,146232	-0,052726	11,708838	1,664891	-4,811719	-0,036397	0,146232	-0,052726	11,708838	1,664891	-4,811719
11:06:37,89	0,453922	3,393001	-0,127983	-0,236021	-0,667026	-0,349045	-0,036397	0,146232	-0,052726	0,229630	-1,192238	-4,811719	-0,830862	-2,770096	-1,169092	-9,919788	15,173640	7,807756	-0,036397	0,146232	-0,052726	11,708838	1,664891	-4,811719	-0,036397	0,146232	-0,052726	11,708838	1,664891	-4,811719
11:06:37,94	0,453922	3,393001	-0,127983	-0,236021	-0,667026	-0,349045	-0,034729	0,149529	-0,051818	0,051944	-1,116761	-4,879361	-0,811863	-2,780971	-1,156477	-10,850028	14,298650	8,247206	-0,034729	0,149529	-0,051818	11,789970	1,609498	-4,879361	-0,034729	0,149529	-0,051818	11,789970	1,609498	-4,879361
11:06:37,99	0,453922	3,393001	-0,127983	-0,236021	-0,667026	-0,349045	-0,034810	0,127638	-0,039203	-0,032617	-1,489085	-4,439912	-0,769401	-2,773321	-1,158685	-10,013089	12,184212	8,625232	-0,034810	0,127638	-0,039203	9,986981	1,243527	-4,439912	-0,034810	0,127638	-0,039203	9,986981	1,243527	-4,439912
11:06:38,04	0,453958	3,392923	-0,127996	-0,236002	-0,666997	-0,399080	-0,076873	0,096635	-0,039766	0,272726	-1,096266	-4,076262	-0,763982	-2,760046	-1,157041	-9,269031	11,876843	8,610856	-0,076873	0,096635	-0,039766	7,858537	4,938279	-4,076262	-0,076873	0,096635	-0,039766	7,858537	4,938279	-4,076262
11:06:38,09	0,453958	3,392923	-0,127996	-0,236002	-0,666997	-0,399080	-0,076873	0,096635	-0,039766	0,272726	-1,096266	-4,076262	-0,761132	-2,759082	-1,156761	-9,226094	11,894181	8,612243	-0,076873	0,096635	-0,039766	7,858537	4,938279	-4,076262	-0,076873	0,096635	-0,039766	7,858537	4,938279	-4,076262
11:06:38,14	0,453958	3,392923	-0,127996	-0,236002	-0,666997	-0,399080	-0,080163	0,095793	-0,045979	0,340493	-1,255930	-4,071453	-0,761608	-2,757617	-1,163254	-9,247140	11,891915	8,615665	-0,080163	0,095793	-0,045979	7,860230	5,036889	-4,071453	-0,080163	0,095793	-0,045979	7,860230	5,036889	-4,071453
11:06:38,19	0,453958	3,392923	-0,127996	-0,236002	-0,666997	-0,399080	-0,078630	0,096800	-0,044414	0,288047	-1,101417	-4,098902	-0,763247	-2,758441	-1,161688	-9,182408	11,854452	8,588216	-0,078630	0,096800	-0,044414	7,886840	5,071052	-4,098902	-0,078630	0,096800	-0,044414	7,886840	5,071052	-4,098902
11:06:38,24	0,453958	3,392923	-0,127996	-0,236002	-0,666997	-0,399080	-0,078630	0,096800	-0,044414	0,288047	-1,101417	-4,098902	-0,760851	-2,760459	-1,157002	-9,180207	11,863603	8,600284	-0,078630	0,096800	-0,044414	7,886840	5,071052	-4,098902	-0,078630	0,096800	-0,044414	7,886840	5,071052	-4,098902
11:06:38,29	0,453958	3,392923	-0,127996	-0,236002	-0,666997	-0,399080	-0,078081	0,093717	-0,039727	0,457399	-1,075531	-4,086833	-0,760563	-2,755183	-1,158884	-9,177611	11,890279	8,581287	-0,082794	0,096106	-0,041610	7,901866	5,167628	-4,105831	-0,082794	0,096106	-0,041610	7,901866	5,167628	-4,105831
11:06:38,34	0,453958	3,392923	-0,127996	-0,236002	-0,666997	-0,399080	-0,082794	0,096106	-0,041610	0,357579	-1,331682	-4,105831	-0,757872	-2,753391	-1,156635	-9,148012	11,862942	8,586737	-0,082794	0,096106	-0,041610	7,901866	5,167628	-4,105831	-0,082794	0,096106	-0,041610	7,901866	5,167628	-4,105831
11:06:38,39	0,453958	3,392923	-0,127996	-0,236002	-0,666997	-0,399080	-0,085692	0,094671	-0,039361	0,423306	-1,443068	-4,100380	-0,766133	-2,756724	-1,154218	-9,262075	11,872874	8,593717	-0,085692	0,094671	-0,039361	7,854973	5,283722	-4,100380	-0,085692	0,094671	-0,039361	7,854973	5,283722	-4,100380
11:06:38,44	0,453958	3,392923	-0,127996	-0,236002	-0,666997	-0,399080	-0,078674	0,100158	-0,036943	0,089555	-1,181905	-4,093400	-0,762043	-2,810675	-1,144495	-11,994623	11,743867	9,089778	-0,078674	0,100158	-0,036943	7,951946	4,994011	-4,093400	-0,078674	0,100158	-0,036943	7,951946	4,994011	-4,093400
11:06:38,49	0,453958	3,392923	-0,127996	-0,236002	-0,666997	-0,399080	-0,033997	0,069640	-0,027221	0,198465	-1,160629	-3,597339	-0,745476	-2,811392	-1,151666	-11,913027	10,824945	9,368639	-0,033997	0,069640	-0,027221	5,665236	1,508107	-3,597339	-0,033997	0,069640	-0,027221	5,665236	1,508107	-3,597339
11:06:38,54	0,453892	3,392910	-0,127995	-0,236021	-0,667012	-0,449044	-0,048527	0,049221	-0,045751	0,555190	-1,044166	-3,327145	-0,737093	-2,808301	-1,163025	-11,591961	10,697199	9,359972	-0,048527	0,049221	-0,045751	4,418999	2,765215	-3,327145	-0,048527	0,049221	-0,045751	4,418999	2,765215	-3,327145
11:06:38,59	0,453892	3,392910	-0,127995	-0,236021	-0,667012	-0,449044	-0,057007	0,051509	-0,042727	0,485467	-1,386856	-3,334727	-0,741460	-2,803835	-1,158993	-11,556866	10,673597	9,350253	-0,057007	0,051509	-0,042727	4,528903	3,088173	-3,334727	-0,057007	0,051509	-0,042727	4,528903	3,088173	-3,334727
11:06:38,64	0,453892	3,392910	-0,127995	-0,236021	-0,667012	-0,449044	-0,050587	0,053408	-0,039626	0,310670	-1,085056	-3,324521	-0,739690	-2,804424	-1,156901	-11,548013	10,640913	9,362596	-0,050587	0,053408	-0,039626	4,503197	2,885995	-3,324521	-0,050587	0,053408	-0,039626	4,503197	2,885995	-3,324521
11:06:38,69	0,453892	3,392910	-0,127995	-0,236021	-0,667012	-0,449044	-0,052254	0,052251	-0,041552	0,427445	-1,180867	-3,311706	-0,737855	-2,803558	-1,158827	-11,527593	10,694519	9,375411	-0,052254	0,052251	-0,041552	4,529182	2,921056	-3,311706	-0,052254	0,052251	-0,041552	4,529182	2,921056	-3,311706
11:06:38,74	0,453892	3,392910	-0,127995	-0,236021	-0,667012	-0,449044	-0,054781	0,056724	-0,041716	0,192021	-1,330937	-3,315038	-0,740465	-2,799133	-1,158990	-11,545143	10,701391	9,372079	-0,054781	0,056724	-0,041716	4,644894	2,969403	-3,315038	-0,054781	0,056724	-0,041716	4,644894	2,969403	-3,315038
11:06:38,79	0,453892	3,392910	-0,127995	-0,236021	-0,667012	-0,449044	-0,050619	0,054884	-0,041756	0,251630	-1,100583	-3,389609	-0,737839	-2,802789	-1,159260	-11,529703	10,710595	9,323031	-0,050619	0,054884	-0,041756	4,560063	2,873039	-3,389609	-0,050619	0,054884	-0,041756	4,560063	2,873039	-3,389609
11:06:38,84	0,453892	3,392910	-0,127995	-0,236021	-0,667012	-0,449044	-0,050619	0,054884	-0,041756	0,251630	-1,100583	-3,389609	-0,738992	-2,802502	-1,159599	-11,494225	10,664024	9,369676	-0,050619	0,054884	-0,041756	4,560063	2,873039	-3,389609	-0,050619	0,054884	-0,041756	4,560063	2,873039	-3,389609
11:06:38,89	0,453892	3,392910	-0,127995	-0,236021	-0,667012	-0,449044	-0,055094	0,056340	-0,042038	0,191674	-1,323960	-3,319823	-0,739975	-2,799054	-1,159312	-11,535179	10,672138	9,367294	-0,055094	0,056340	-0,042038	4,614348	3,000954	-3,319823	-0,055094	0,056340	-0,042038	4,614348	3,000954	-3,319823
11:06:38,94	0,453892	3,392910	-0,127995	-0,236021	-0,667012	-0,449044	-0,051522	0,060113	-0,041927	0,017710	-1,115974	-3,403764	-0,745029	-2,800262	-1,159202	-11,504830	10,680310	9,283353	-0,051522	0,060113	-0,041927	4,736594	2,928470	-3,403764	-0,051522	0,060113	-0,041927	4,736594	2,928470	-3,403764
11:06:38,99	0,453892	3,392910	-0,127995	-0,236021	-0,667012	-0,449044	-0,053874	0,056732	-0,043345	0,201112	-1,276995	-3,338421	-0,740925	-2,799915	-1,160620	-11,534559	10,706252	9,348696	-0,053874	0,056732	-0,043345	4,654606	2,952081	-3,338421	-0,053874	0,056732	-0,043345	4,654606	2,952081	-3,338421
11:06:39,04	0,453892	3,392910	-0,127995	-0,236021	-0,667012	-0,449044	-0,051852	0,054010	-0,041557	0,372063	-1,171605	-3,315662	-0,739579	-2,803027	-1,158831	-11,519647	10,731593	9,371455	-0,051852	0,054010	-0,041557	4,611872	2,898741	-3,315662	-0,051852	0,054010	-0,041557	4,611872	2,898741	-3,315662
11:06:39,09	0,453892	3,392910	-0,127995	-0,236021	-0,667012	-0,449044	-0,047893	0,054408	-0,038836	0,320048	-0,931310	-3,339145	-0,741903	-2,806256	-1,156110	-11,505453	10,687237	9,347972	-0,047893	0,054408	-0,038836	4,591105	2,828319	-3,339145	-0,047893	0,054408	-0,038836	4,591105	2,828319	-3,339145
11:06:39,14	0,453892	3,392910	-0,127995	-0,236021	-0,667012	-0,449044	-0,056036	0,054318	-0,041950	0,380072	-1,363675	-3,324330	-0,737753	-2,799249	-1,159225	-11,485515	10,739631	9,362787	-0,056036	0,054318	-0,041950	4,644062	3,035178	-3,324330	-0,056036	0,054318	-0,041950	4,644062	3,035178	-3,324330
11:06:39,19	0,453892	3,392910	-0,127995	-0,236021	-0,667012	-0,449044	-0,055204	0,055344	-0,040799	0,280226	-1,353314	-3,310983	-0,739058	-2,799457	-1,158073	-11,537277	10,715813	9,376135	-0,055204	0,055344	-0,040799	4,624736	2,980203	-3,310983	-0,055204	0,055344	-0,040799	4,624736	2,980203	-3,310983
11:06:39,24	0,453892	3,392910	-0,127995	-0,236021	-0,667012	-0,449044	-0,051983	0,054090	-0,043120	0,317930	-1,122104	-3,341447	-0,739582	-2,802873	-1,160395	-11,495835	10,660140	9,345670	-0,051983	0,054090	-0,043120	4,564018	2,958578	-3,341447	-0,051983	0,054090	-0,043120	4,564018	2,958578	-3,341447
11:06:39,29	0,453892	3,392910	-0,127995	-0,236021	-0,667012	-0,449044	-0,048284	0,049837	-0,042796	0,526622	-0,983658	-3,299874	-0,737748	-2,808204	-1,160070	-11,548781	10,676278	9,387244	-0,048284	0,049837	-0,042796	4,438799	2,806622	-3,299874	-0,048284	0,049837	-0,042796	4,438799	2,806622	-3,299874
11:06:39,34	0,453892	3,392910	-0,127995	-0,236021	-0,667012	-0,449044	-0,050509	0,053567	-0,040067	0,380263	-1,090401	-3,324711	-0,739866	-2,804412	-1,157341	-11,517228	10,713017	9,362406	-0,050509	0,053567	-0,040067	4,585234	2,874541	-3,324711	-0,050509	0,053567	-0,040067	4,585234	2,874541	-3,324711
11:06:39,39	0,453892	3,392910	-0,127995	-0,236021	-0,667012	-0,449044	-0,050509	0,053567	-0,040067	0,380263	-1,090401	-3,324711	-0,740432	-2,802370	-1,159622	-11,541113	10,712365	9,372299	-0,050509	0,053567	-0,040067	4,585234	2,874541	-3,324711	-0,050509	0,053567	-0,040067	4,585234	2,874541	-3,324711
11:06:39,44	0,453892	3,392910	-0,127995	-0,236021	-0,667012	-0,449044	-0,050041	0,055122	-0,042362	0,229198	-1,052567	-3,342414	-0,741447	-2,804040	-1,159636	-11,540639	10,645467	9,344704	-0,050041	0,055122	-0,042362	4,556236	2,875641	-3,342414	-0,050041	0,055122	-0,042362	4,556236	2,875641	-3,342414
11:06:39,49	0,453892	3,392910	-0,127995	-0,236021	-0,667012	-0,449044	-0,045219	0,054864	-0,042835	0,273790	-0,837844	-3,336695	-0,743634	-2,808345	-1,160109	-11,556256	10,690484	9,350422	-0,045219	0,054864	-0,042835	4,580576	2,711818	-3,336695	-0,045219	0,054864	-0,042835	4,580576	2,711818	-3,336695
11:06:39,54	0,453892	3,392910	-0,127995	-0,236021	-0,667012	-0,449044	-0,045219	0,054864	-0,042835	0,273790	-0,837844	-3,336695	-0,740274	-2,802133	-1,158855	-11,560796	10,714742	9,371366	-0,045219	0,054864	-0,042835	4,580576	2,711818	-3,336695	-0,045219	0,054864	-0,042835	4,580576	2,711818	-3,336695
11:06:39,60	0,453892	3,392910	-0,127995	-0,236021	-0,667012	-0,449044	-0,051346	0,054326	-0,042346	0,328807	-1,116845	-3,339835	-0,742521	-2,803860	-1,156530	-11,517194	10,696194	9,329503	-0,051346	0,054326	-0,042346	4,593429	2,913802	-3,339835	-0,051346	0,054326	-0,042346	4,593429	2,913802	-3,339835
11:06:39,65	0,453892	3,392910	-0,127995	-0,236021	-0,667012	-0,449044	-0,045830	0,053917	-0,041939	0,359972	-0,849944	-3,331848	-0,742509	-2,808289	-1,159214	-11,520710	10,712630	9,355269	-0,045830	0,053917	-0,041939	4,592440	2,747739	-3,331848	-0,045830	0,053917	-0,041939	4,592440	2,747739	-3,331848
11:06:39,70	0,453892	3,392910	-0,127995	-0,236021	-0,667012	-0,449044	-0,052764	0,049647	-0,040738	0,580277	-1,130199	-3,318270	-0,735344	-2,804419	-1,158012	-11,452036	10,671007	9,368847	-0,052764	0,049647	-0,040738	4,477588	3,011762	-3,318270	-0,052764	0,049647	-0,040738	4,477588	3,011762	-3,318270
11:06:39,75	0,453892	3,392910	-0,127995	-0,236021	-0,667012	-0,449044	-0,052764	0,049647	-0,040738	0,580277	-1,130199	-3,318270	-0,708384	-2,809507	-1,140435	-12,143458	9,343987	9,816014	-0,052764	0,049647	-0,040738	4,477588	3,011762	-3,318270	-0,052764	0,049647	-0,040738	4,477588	3,011762	-3,318270
11:06:39,80	0,453892	3,392910	-0,127995	-0,236021	-0,667012	-0,449044	-0,061838	0,023755	-0,023160	0,431725	-1,537313	-2,871103	-0,684169	-2,795321	-1,153802	-11,181581	7,748575	10,084381	-0,061838	0,023755	-0,023160	2,296503	3,316938	-2,871103	-0,061838	0,023755	-0,023160	2,296503	3,316938	-2,871103
11:06:39,85	0,454030	3,392905	-0,127971	-0,236012	-0,667011	-0,499038	-0,095008	0,008790	-0,032304	0,395651	-1,099469	-2,606565	-0,678839	-2,788263	-1,149578	-10,677657	7,557449	10,080553	-0,095008	0,008790	-0,032304	1,085628	6,358634	-2,606565	-0,095008	0,008790	-0,032304	1,085628	6,358634	-2,606565
11:06:39,90	0,454030	3,392905	-0,127971	-0,236012	-0,667011	-0,499038	-0,098042	0,011002	-0,034811	0,283034	-1,311327	-2,616072	-0,680360	-2,791968	-1,149720	-10,723039	7,592374	10,073336	-0,098042	0,011002	-0,034811	1,146723	6,384993	-2,616072	-0,098042	0,011002	-0,034811	1,146723	6,384993	-2,616072
11:06:39,95	0,454030	3,392905	-0,127971	-0,236012	-0,667011	-0,499038	-0,097831	0,012313	-0,033974	0,226863	-1,352992	-2,594148	-0,680478	-2,784057	-1,151249	-10,762870	7,623286	10,092970	-0,097831	0,012313	-0,033974	1,193398	6,326735	-2,594148	-0,097831	0,012313	-0,033974	1,193398	6,326735	-2,594148
11:06:40,00	0,454030	3,392905	-0,127971	-0,236012	-0,667011	-0,499038	-0,097831	0,012313	-0,033974	0,226863	-1,352992	-2,594148	-0,676758	-2,789115	-1,153978	-10,699563	7,667079	10,093660	-0,097831	0,012313	-0,033974	1,193398	6,326735	-2,594148	-0,097831	0,012313	-0,033974	1,193398	6,326735	-2,594148
11:06:40,05	0,454030	3,392905	-0,127971	-0,236012	-0,667011	-0,499038	-0,090256	0,006957	-0,033127	0,528923	-0,950464	-2,611718	-0,679628	-2,793295	-1,150402	-10,743617	7,639409	10,075399	-0,090256	0,006957	-0,033127	1,075075	6,134602	-2,611718	-0,090256	0,006957	-0,033127	1,075075	6,134602	-2,611718
11:06:40,10	0,454030	3,392905	-0,127971	-0,236012	-0,667011	-0,499038	-0,100002	0,008130	-0,035210	0,424634	-1,446909	-2,614528	-0,675770	-2,784268	-1,152484	-10,756288	7,596689	10,072589	-0,100002	0,008130	-0,035210	1,062808	6,403277	-2,614528	-0,100002	0,008130	-0,035210	1,062808	6,403277	-2,614528
11:06:40,15	0,454030	3,392905	-0,127971	-0,236012	-0,667011	-0,499038	-0,096426	0,012777	-0,032080	0,221218	-1,260766	-2,592466	-0,681583	-2,785042	-1,149354	-10,737029	7,629749	10,094651	-0,096426	0,012777	-0,032080	1,224230	6,308641	-2,592466	-0,096426	0,012777	-0,032080	1,224230	6,308641	-2,592466
11:06:40,20	0,454030	3,392905	-0,127971	-0,236012	-0,667011	-0,499038	-0,096426	0,012777	-0,032080	0,221218	-1,260766	-2,592466	-0,678615	-2,787126	-1,152809	-10,666431	7,460856	10,090822	-0,096426	0,012777	-0,032080	1,224230	6,308641	-2,592466	-0,096426	0,012777	-0,032080	1,224230	6,308641	-2,592466
11:06:40,25	0,454030	3,392905	-0,127971	-0,236012	-0,667011	-0,499038	-0,096105	0,009165	-0,035534	0,298093	-1,098490	-2,596296	-0,691632	-2,853803	-1,136440	-14,364377	8,058048	10,503777	-0,096105	0,009165	-0,035534	1,017537	6,445722	-2,596296	-0,096105	0,009165	-0,035534	1,017537	6,445722	-2,596296
11:06:40,30	0,454030	3,392905	-0,127971	-0,236012	-0,667011	-0,499038	-0,022413	-0,033293	-0,023361	0,281262	-0,733438	-1,830443	-0,676989	-2,861194	-1,149843	-14,644607	7,321021	10,866523	-0,022413	-0,033293	-0,023361	-2,332226	1,025974	-1,830443	-0,022413	-0,033293	-0,023361	-2,332226	1,025974	-1,830443
11:06:40,35	0,453938	3,392898	-0,127993	-0,236002	-0,667001	-0,549032	-0,031622	-0,033097	-0,034788	0,341396	-0,822428	-1,838130	-0,672444	-2,858147	-1,152068	-14,381519	7,164333	10,855738	-0,031622	-0,033097	-0,034788	-2,256741	1,659875	-1,838130	-0,031622	-0,033097	-0,034788	-2,256741	1,659875	-1,838130
11:06:40,40	0,453938	3,392898	-0,127993	-0,236002	-0,667001	-0,549032	-0,034964	-0,030147	-0,031178	0,193799	-0,995990	-1,837284	-0,675140	-2,859731	-1,148453	-14,405285	7,138571	10,849834	-0,034964	-0,030147	-0,031178	-2,172773	1,748703	-1,837284	-0,034964	-0,030147	-0,031178	-2,172773	1,748703	-1,837284
11:06:40,45	0,453938	3,392898	-0,127993	-0,236002	-0,667001	-0,549032	-0,038123	-0,030085	-0,034036	0,220808	-1,143834	-1,851554	-0,678898	-2,860283	-1,148575	-14,379411	7,154674	10,847004	-0,038123	-0,030085	-0,034036	-2,140856	1,848851	-1,851554	-0,038123	-0,030085	-0,034036	-2,140856	1,848851	-1,851554
11:06:40,50	0,453938	3,392898	-0,127993	-0,236002	-0,667001	-0,549032	-0,032701	-0,027829	-0,033606	0,108506	-0,844143	-1,819565	-0,678279	-2,860532	-1,150880	-14,358063	7,152008	10,867553	-0,032701	-0,027829	-0,033606	-2,076097	1,722913	-1,819565	-0,032701	-0,027829	-0,033606	-2,076097	1,722913	-1,819565
11:06:40,55	0,453938	3,392898	-0,127993	-0,236002	-0,667001	-0,549032	-0,032701	-0,027829	-0,033606	0,108506	-0,844143	-1,819565	-0,675376	-2,866012	-1,153212	-14,388884	7,148758	10,849493	-0,032701	-0,027829	-0,033606	-2,076097	1,722913	-1,819565	-0,032701	-0,027829	-0,033606	-2,076097	1,722913	-1,819565
11:06:40,60	0,453938	3,392898	-0,127993	-0,236002	-0,667001	-0,549032	-0,034028	-0,033970	-0,034393	0,434478	-0,874721	-1,877286	-0,672297	-2,862453	-1,151668	-14,321468	7,138540	10,809831	-0,034028	-0,033970	-0,034393	-2,232202	1,796505	-1,877286	-0,034028	-0,033970	-0,034393	-2,232202	1,796505	-1,877286
11:06:40,65	0,453938	3,392898	-0,127993	-0,236002	-0,667001	-0,549032	-0,034028	-0,033970	-0,034393	0,434478	-0,874721	-1,877286	-0,672256	-2,857521	-1,150476	-14,299305	7,177283	10,859309	-0,038320	-0,031539	-0,033201	-2,123146	1,910064	-1,827808	-0,038320	-0,031539	-0,033201	-2,123146	1,910064	-1,827808
11:06:40,70	0,453938	3,392898	-0,127993	-0,236002	-0,667001	-0,549032	-0,031526	-0,027089	-0,033245	0,061823	-0,814362	-1,838878	-0,679507	-2,861179	-1,150519	-14,389286	7,160563	10,848239	-0,031526	-0,027089	-0,033245	-2,064689	1,660460	-1,838878	-0,031526	-0,027089	-0,033245	-2,064689	1,660460	-1,838878
11:06:40,75	0,453938	3,392898	-0,127993	-0,236002	-0,667001	-0,549032	-0,035197	-0,029930	-0,032828	0,253859	-0,936631	-1,848527	-0,675212	-2,859420	-1,150102	-14,307695	7,164634	10,838590	-0,035197	-0,029930	-0,032828	-2,095645	1,826366	-1,848527	-0,035197	-0,029930	-0,032828	-2,095645	1,826366	-1,848527
11:06:40,80	0,453938	3,392898	-0,127993	-0,236002	-0,667001	-0,549032	-0,038343	-0,031562	-0,034759	0,359518	-1,082872	-1,841670	-0,672225	-2,857512	-1,152033	-14,282275	7,173968	10,845447	-0,038343	-0,031562	-0,034759	-2,118102	1,927081	-1,841670	-0,038343	-0,031562	-0,034759	-2,118102	1,927081	-1,841670
11:06:40,85	0,453938	3,392898	-0,127993	-0,236002	-0,667001	-0,549032	-0,034127	-0,031827	-0,035164	0,332305	-0,905513	-1,847038	-0,674104	-2,861296	-1,152438	-14,339067	7,159409	10,840080	-0,034127	-0,031827	-0,035164	-2,166134	1,773438	-1,847038	-0,034127	-0,031827	-0,035164	-2,166134	1,773438	-1,847038
11:06:40,90	0,453938	3,392898	-0,127993	-0,236002	-0,667001	-0,549032	-0,036017	-0,026228	-0,035892	0,047400	-1,044604	-1,857566	-0,678008	-2,856860	-1,153166	-14,371284	7,185226	10,829551	-0,036017	-0,026228	-0,035892	-2,011508	1,782714	-1,857566	-0,036017	-0,026228	-0,035892	-2,011508	1,782714	-1,857566
11:06:40,95	0,453938	3,392898	-0,127993	-0,236002	-0,667001	-0,549032	-0,037321	-0,027291	-0,034014	0,094533	-1,037138	-1,853141	-0,675329	-2,866602	-1,152055	-14,380228	7,168246	10,829863	-0,037321	-0,027291	-0,034014	-2,047841	1,892581	-1,853141	-0,037321	-0,027291	-0,034014	-2,047841	1,892581	-1,853141
11:06:41,00	0,453938	3,392898	-0,127993	-0,236002	-0,667001	-0,549032	-0,036669	-0,034517	-0,033581	0,499708	-1,023164	-1,827610	-0,670504	-2,860439	-1,150855	-14,312697	7,176005	10,859507	-0,036669	-0,034517	-0,033581	-2,209844	1,855343	-1,827610	-0,036669	-0,034517	-0,033581	-2,209844	1,855343	-1,827610
11:06:41,05	0,453938	3,392898	-0,127993	-0,236002	-0,667001	-0,549032	-0,037863	-0,028297	-0,035958	0,125238	-1,059574	-1,852396	-0,675293	-2,856296	-1,153232	-14,315994	7,118966	10,834721	-0,037863	-0,028297	-0,035958	-2,096067	1,912640	-1,852396	-0,037863	-0,028297	-0,035958	-2,096067	1,912640	-1,852396
11:06:41,10	0,453938	3,392898	-0,127993	-0,236002	-0,667001	-0,549032	-0,037863	-0,028297	-0,035958	0,125238	-1,059574	-1,852396	-0,676496	-2,858156	-1,151297	-14,347196	7,150365	10,834387	-0,037863	-0,028297	-0,035958	-2,096067	1,912640	-1,852396	-0,037863	-0,028297	-0,035958	-2,096067	1,912640	-1,852396
11:06:41,15	0,453938	3,392898	-0,127993	-0,236002	-0,667001	-0,549032	-0,037852	-0,033182	-0,036718	0,436297	-1,066131	-1,864636	-0,671068	-2,858747	-1,153992	-14,293640	7,171911	10,822481	-0,037852	-0,033182	-0,036718	-2,168495	1,905244	-1,864636	-0,037852	-0,033182	-0,036718	-2,168495	1,905244	-1,864636
11:06:41,20	0,453938	3,392898	-0,127993	-0,236002	-0,667001	-0,549032	-0,037852	-0,033182	-0,036718	0,436297	-1,066131	-1,864636	-0,671513	-2,858063	-1,151332	-14,313010	7,155372	10,843975	-0,037852	-0,033182	-0,036718	-2,168495	1,905244	-1,864636	-0,037852	-0,033182	-0,036718	-2,168495	1,905244	-1,864636
11:06:41,25	0,453938	3,392898	-0,127993	-0,236002	-0,667001	-0,549032	-0,038222	-0,032454	-0,034058	0,374453	-1,093869	-1,843143	-0,674652	-2,852931	-1,150509	-14,306601	7,177849	10,850000	-0,038222	-0,032454	-0,034058	-2,173224	1,906539	-1,843143	-0,038222	-0,032454	-0,034058	-2,173224	1,906539	-1,843143
11:06:41,30	0,453938	3,392898	-0,127993	-0,236002	-0,667001	-0,549032	-0,041097	-0,027170	-0,033235	0,122344	-1,249091	-1,837118	-0,671041	-2,858922	-1,152625	-14,316937	7,142375	10,844340	-0,041097	-0,027170	-0,033235	-2,010521	1,977056	-1,837118	-0,041097	-0,027170	-0,033235	-2,010521	1,977056	-1,837118
11:06:41,35	0,453938	3,392898	-0,127993	-0,236002	-0,667001	-0,549032	-0,037714	-0,033293	-0,035350	0,404831	-1,064365	-1,842778	-0,672333	-2,858259	-1,155958	-14,319598	7,141436	10,813132	-0,037714	-0,033293	-0,035350	-2,208660	1,896180	-1,842778	-0,037714	-0,033293	-0,035350	-2,208660	1,896180	-1,842778
11:06:41,41	0,453938	3,392898	-0,127993	-0,236002	-0,667001	-0,549032	-0,037643	-0,031842	-0,038684	0,327243	-1,062494	-1,873985	-0,676309	-2,860280	-1,149710	-14,271736	7,153711	10,817934	-0,037643	-0,031842	-0,038684	-2,172357	1,892456	-1,873985	-0,037643	-0,031842	-0,038684	-2,172357	1,892456	-1,873985
11:06:41,46	0,453938	3,392898	-0,127993	-0,236002	-0,667001	-0,549032	-0,033904	-0,029409	-0,032436	0,235304	-0,832773	-1,869183	-0,674098	-2,865032	-1,151227	-14,327506	7,111051	10,871038	-0,033904	-0,029409	-0,032436	-2,073327	1,828695	-1,869183	-0,033904	-0,029409	-0,032436	-2,073327	1,828695	-1,869183
11:06:41,51	0,453938	3,392898	-0,127993	-0,236002	-0,667001	-0,549032	-0,030895	-0,033700	-0,033952	0,393613	-0,703269	-1,816080	-0,669914	-2,859437	-1,153196	-14,302484	7,163488	10,846141	-0,030895	-0,033700	-0,033952	-2,251873	1,721986	-1,816080	-0,030895	-0,033700	-0,033952	-2,251873	1,721986	-1,816080
11:06:41,56	0,453938	3,392898	-0,127993	-0,236002	-0,667001	-0,549032	-0,037831	-0,034526	-0,035922	0,494481	-1,068513	-1,840977	-0,644026	-2,861654	-1,125646	-14,491370	5,662235	11,212536	-0,037831	-0,034526	-0,035922	-2,215835	1,901253	-1,840977	-0,037831	-0,034526	-0,035922	-2,215835	1,901253	-1,840977
11:06:41,61	0,453938	3,392898	-0,127993	-0,236002	-0,667001	-0,549032	-0,048856	-0,058054	-0,008372	0,323369	-1,054759	-1,474581	-0,627805	-2,864226	-1,139085	-14,607175	4,636115	11,580279	-0,048856	-0,058054	-0,008372	-4,233891	2,780459	-1,474581	-0,048856	-0,058054	-0,008372	-4,233891	2,780459	-1,474581
11:06:41,66	0,453947	3,392988	-0,128003	-0,236040	-0,667019	-0,599070	-0,054739	-0,073388	-0,021810	0,174167	-0,947902	-1,106838	-0,623921	-2,854731	-1,140393	-13,994646	4,219918	11,578063	-0,054739	-0,073388	-0,021810	-5,586779	3,349127	-1,106838	-0,054739	-0,073388	-0,021810	-5,586779	3,349127	-1,106838
11:06:41,71	0,453947	3,392988	-0,128003	-0,236040	-0,667019	-0,599070	-0,064904	-0,072004	-0,023118	0,048044	-0,737898	-1,109054	-0,620619	-2,856862	-1,141792	-13,982166	4,261694	11,586839	-0,064904	-0,072004	-0,023118	-5,604285	4,357053	-1,109054	-0,064904	-0,072004	-0,023118	-5,604285	4,357053	-1,109054
11:06:41,76	0,453947	3,392988	-0,128003	-0,236040	-0,667019	-0,599070	-0,063703	-0,080934	-0,023881	0,539928	-0,688099	-1,136308	-0,616788	-2,860235	-1,141156	-13,991807	4,250081	11,550809	-0,063703	-0,080934	-0,023881	-5,813380	4,312619	-1,136308	-0,063703	-0,080934	-0,023881	-5,813380	4,312619	-1,136308
11:06:41,81	0,453947	3,392988	-0,128003	-0,236040	-0,667019	-0,599070	-0,072632	-0,075593	-0,026363	0,310814	-1,173588	-1,148614	-0,616949	-2,849832	-1,143638	-13,985860	4,302766	11,538504	-0,072632	-0,075593	-0,026363	-5,623252	4,528039	-1,148614	-0,072632	-0,075593	-0,026363	-5,623252	4,528039	-1,148614
11:06:41,86	0,453947	3,392988	-0,128003	-0,236040	-0,667019	-0,599070	-0,063807	-0,075486	-0,028521	0,292311	-0,673474	-1,099650	-0,621454	-2,857421	-1,145795	-13,956610	4,270975	11,587467	-0,063807	-0,075486	-0,028521	-5,633307	4,335410	-1,099650	-0,063807	-0,075486	-0,028521	-5,633307	4,335410	-1,099650
11:06:41,91	0,453947	3,392988	-0,128003	-0,236040	-0,667019	-0,599070	-0,071435	-0,078375	-0,025824	0,467057	-1,068126	-1,121541	-0,615138	-2,852261	-1,143098	-13,942664	4,291184	11,565577	-0,071435	-0,078375	-0,025824	-5,685413	4,539510	-1,121541	-0,071435	-0,078375	-0,025824	-5,685413	4,539510	-1,121541
11:06:41,96	0,453947	3,392988	-0,128003	-0,236040	-0,667019	-0,599070	-0,071435	-0,078375	-0,025824	0,467057	-1,068126	-1,121541	-0,614933	-2,851640	-1,141909	-13,930311	4,274122	11,591763	-0,072075	-0,078242	-0,024634	-5,690478	4,575698	-1,095355	-0,072075	-0,078242	-0,024634	-5,690478	4,575698	-1,095355
11:06:42,01	0,453947	3,392988	-0,128003	-0,236040	-0,667019	-0,599070	-0,072075	-0,078242	-0,024634	0,451521	-1,082178	-1,095355	-0,622618	-2,853539	-1,141161	-13,955657	4,285867	11,570954	-0,072075	-0,078242	-0,024634	-5,690478	4,575698	-1,095355	-0,072075	-0,078242	-0,024634	-5,690478	4,575698	-1,095355
11:06:42,06	0,453947	3,392988	-0,128003	-0,236040	-0,667019	-0,599070	-0,066588	-0,072537	-0,023887	0,152353	-0,824667	-1,116163	-0,634971	-2,931804	-1,134578	-17,905229	5,010055	11,980379	-0,066588	-0,072537	-0,023887	-5,541793	4,402466	-1,116163	-0,066588	-0,072537	-0,023887	-5,541793	4,402466	-1,116163
11:06:42,11	0,453947	3,392988	-0,128003	-0,236040	-0,667019	-0,599070	-0,030953	-0,127667	-0,022332	0,683225	-0,807549	-0,347588	-0,592691	-2,911965	-1,139606	-16,713550	3,180857	12,339529	-0,030953	-0,127667	-0,022332	-9,338665	1,622240	-0,347588	-0,030953	-0,127667	-0,022332	-9,338665	1,622240	-0,347588
11:06:42,16	0,453981	3,392999	-0,127978	-0,236019	-0,666993	-0,649009	-0,045074	-0,123209	-0,030693	0,538317	-0,991460	-0,337016	-0,596096	-2,898048	-1,144527	-16,240309	2,912784	12,311168	-0,045074	-0,123209	-0,030693	-9,133612	2,546814	-0,337016	-0,045074	-0,123209	-0,030693	-9,133612	2,546814	-0,337016
11:06:42,21	0,453981	3,392999	-0,127978	-0,236019	-0,666993	-0,649009	-0,044415	-0,118050	-0,027620	0,214415	-0,953017	-0,350469	-0,594289	-2,895497	-1,144894	-16,217617	2,930682	12,336648	-0,044415	-0,118050	-0,027620	-9,052487	2,533571	-0,350469	-0,044415	-0,118050	-0,027620	-9,052487	2,533571	-0,350469
11:06:42,26	0,453981	3,392999	-0,127978	-0,236019	-0,666993	-0,649009	-0,044415	-0,118050	-0,027620	0,214415	-0,953017	-0,350469	-0,594816	-2,892933	-1,145323	-16,200327	2,968758	12,289789	-0,046372	-0,116311	-0,028048	-8,964780	2,581377	-0,397328	-0,046372	-0,116311	-0,028048	-8,964780	2,581377	-0,397328
11:06:42,31	0,453981	3,392999	-0,127978	-0,236019	-0,666993	-0,649009	-0,044728	-0,117939	-0,027650	0,254215	-0,987493	-0,392515	-0,594228	-2,895171	-1,144924	-16,210618	2,979239	12,294603	-0,044728	-0,117939	-0,027650	-9,004006	2,523641	-0,392515	-0,044728	-0,117939	-0,027650	-9,004006	2,523641	-0,392515
11:06:42,36	0,453981	3,392999	-0,127978	-0,236019	-0,666993	-0,649009	-0,042510	-0,124128	-0,030279	0,582794	-0,798055	-0,349012	-0,589977	-2,900186	-1,147553	-16,143038	2,948027	12,338105	-0,042510	-0,124128	-0,030279	-9,161249	2,539010	-0,349012	-0,042510	-0,124128	-0,030279	-9,161249	2,539010	-0,349012
11:06:42,41	0,453981	3,392999	-0,127978	-0,236019	-0,666993	-0,649009	-0,043528	-0,118770	-0,027979	0,316962	-0,865532	-0,359636	-0,594108	-2,896626	-1,145253	-16,149276	2,966366	12,327481	-0,043528	-0,118770	-0,027979	-9,006510	2,551400	-0,359636	-0,043528	-0,118770	-0,027979	-9,006510	2,551400	-0,359636
11:06:42,46	0,453981	3,392999	-0,127978	-0,236019	-0,666993	-0,649009	-0,044394	-0,123111	-0,027536	0,568447	-0,894090	-0,320459	-0,589916	-2,898046	-1,144811	-16,122083	2,980450	12,366658	-0,044394	-0,123111	-0,027536	-9,095733	2,590874	-0,320459	-0,044394	-0,123111	-0,027536	-9,095733	2,590874	-0,320459
11:06:42,51	0,453981	3,392999	-0,127978	-0,236019	-0,666993	-0,649009	-0,044394	-0,123111	-0,027536	0,568447	-0,894090	-0,320459	-0,596468	-2,894054	-1,144533	-16,154292	2,973479	12,274000	-0,044394	-0,123111	-0,027536	-9,095733	2,590874	-0,320459	-0,044394	-0,123111	-0,027536	-9,095733	2,590874	-0,320459
11:06:42,56	0,453981	3,392999	-0,127978	-0,236019	-0,666993	-0,649009	-0,043311	-0,118218	-0,028368	0,268401	-0,828996	-0,365411	-0,591071	-2,895373	-1,149092	-16,092974	2,969226	12,359111	-0,043311	-0,118218	-0,028368	-9,011735	2,570899	-0,365411	-0,043311	-0,118218	-0,028368	-9,011735	2,570899	-0,365411
11:06:42,61	0,453981	3,392999	-0,127978	-0,236019	-0,666993	-0,649009	-0,043311	-0,118218	-0,028368	0,268401	-0,828996	-0,365411	-0,593510	-2,898944	-1,150647	-16,126084	2,937813	12,363285	-0,043311	-0,118218	-0,028368	-9,011735	2,570899	-0,365411	-0,043311	-0,118218	-0,028368	-9,011735	2,570899	-0,365411
11:06:42,66	0,453981	3,392999	-0,127978	-0,236019	-0,666993	-0,649009	-0,042279	-0,116602	-0,029954	0,168113	-0,851739	-0,358408	-0,596611	-2,896623	-1,147228	-16,211605	2,960693	12,328710	-0,042279	-0,116602	-0,029954	-8,985118	2,467167	-0,358408	-0,042279	-0,116602	-0,029954	-8,985118	2,467167	-0,358408
11:06:42,71	0,453981	3,392999	-0,127978	-0,236019	-0,666993	-0,649009	-0,042279	-0,116602	-0,029954	0,168113	-0,851739	-0,358408	-0,590582	-2,892565	-1,143333	-16,147745	2,966530	12,312979	-0,042279	-0,116602	-0,029954	-8,985118	2,467167	-0,358408	-0,042279	-0,116602	-0,029954	-8,985118	2,467167	-0,358408
11:06:42,76	0,453981	3,392999	-0,127978	-0,236019	-0,666993	-0,649009	-0,048808	-0,119794	-0,026059	0,371107	-1,138853	-0,374139	-0,598278	-2,897325	-1,144508	-16,169047	2,942723	12,301423	-0,048808	-0,119794	-0,026059	-9,032734	2,692566	-0,374139	-0,048808	-0,119794	-0,026059	-9,032734	2,692566	-0,374139
11:06:42,81	0,453981	3,392999	-0,127978	-0,236019	-0,666993	-0,649009	-0,043851	-0,123440	-0,027960	0,589737	-0,871462	-0,368510	-0,589903	-2,898681	-1,145234	-16,124885	2,986883	12,318608	-0,043851	-0,123440	-0,027960	-9,100287	2,570823	-0,368510	-0,043851	-0,123440	-0,027960	-9,100287	2,570823	-0,368510
11:06:42,86	0,453981	3,392999	-0,127978	-0,236019	-0,666993	-0,649009	-0,045064	-0,118673	-0,029133	0,368766	-0,938697	-0,357494	-0,593425	-2,895247	-1,146407	-16,115007	3,012252	12,329624	-0,045064	-0,118673	-0,029133	-8,947055	2,598853	-0,357494	-0,045064	-0,118673	-0,029133	-8,947055	2,598853	-0,357494
11:06:42,91	0,453981	3,392999	-0,127978	-0,236019	-0,666993	-0,649009	-0,045064	-0,118673	-0,029133	0,368766	-0,938697	-0,357494	-0,593518	-2,895591	-1,146431	-16,144577	2,963610	12,313781	-0,045064	-0,118673	-0,029133	-8,947055	2,598853	-0,357494	-0,045064	-0,118673	-0,029133	-8,947055	2,598853	-0,357494
11:06:42,96	0,453981	3,392999	-0,127978	-0,236019	-0,666993	-0,649009	-0,044311	-0,120256	-0,030721	0,381247	-0,945188	-0,366701	-0,592430	-2,896691	-1,147996	-16,189491	2,974592	12,320417	-0,044311	-0,120256	-0,030721	-9,058871	2,533210	-0,366701	-0,044311	-0,120256	-0,030721	-9,058871	2,533210	-0,366701
11:06:43,01	0,453981	3,392999	-0,127978	-0,236019	-0,666993	-0,649009	-0,044311	-0,120256	-0,030721	0,381247	-0,945188	-0,366701	-0,595855	-2,898336	-1,146403	-16,140081	2,964639	12,337166	-0,044311	-0,120256	-0,030721	-9,058871	2,533210	-0,366701	-0,044311	-0,120256	-0,030721	-9,058871	2,533210	-0,366701
11:06:43,06	0,453981	3,392999	-0,127978	-0,236019	-0,666993	-0,649009	-0,046373	-0,114506	-0,028375	0,125951	-0,974258	-0,369078	-0,596379	-2,892029	-1,145650	-16,099909	2,973384	12,318039	-0,046373	-0,114506	-0,028375	-8,862731	2,666052	-0,369078	-0,046373	-0,114506	-0,028375	-8,862731	2,666052	-0,369078
11:06:43,11	0,453981	3,392999	-0,127978	-0,236019	-0,666993	-0,649009	-0,044687	-0,114733	-0,028025	0,130775	-0,930052	-0,402628	-0,591656	-2,899847	-1,147944	-16,107457	2,962362	12,318816	-0,044687	-0,114733	-0,028025	-8,875744	2,577914	-0,402628	-0,044687	-0,114733	-0,028025	-8,875744	2,577914	-0,402628
11:06:43,16	0,453981	3,392999	-0,127978	-0,236019	-0,666993	-0,649009	-0,039282	-0,118489	-0,029532	0,281227	-0,637886	-0,369964	-0,596475	-2,900163	-1,146806	-16,153897	2,944644	12,317154	-0,039282	-0,118489	-0,029532	-9,020185	2,445743	-0,369964	-0,039282	-0,118489	-0,029532	-9,020185	2,445743	-0,369964
11:06:43,21	0,453981	3,392999	-0,127978	-0,236019	-0,666993	-0,649009	-0,046632	-0,121121	-0,029136	0,456886	-1,003237	-0,363124	-0,590521	-2,895113	-1,146410	-16,119904	2,969840	12,323994	-0,046632	-0,121121	-0,029136	-9,051106	2,657355	-0,363124	-0,046632	-0,121121	-0,029136	-9,051106	2,657355	-0,363124
11:06:43,26	0,453981	3,392999	-0,127978	-0,236019	-0,666993	-0,649009	-0,046632	-0,121121	-0,029136	0,456886	-1,003237	-0,363124	-0,592834	-2,893816	-1,146790	-16,096986	2,977086	12,333704	-0,046632	-0,121121	-0,029136	-9,051106	2,657355	-0,363124	-0,046632	-0,121121	-0,029136	-9,051106	2,657355	-0,363124
11:06:43,31	0,453981	3,392999	-0,127978	-0,236019	-0,666993	-0,649009	-0,046105	-0,117709	-0,028493	0,292061	-0,979598	-0,401057	-0,593739	-2,893863	-1,145767	-16,116833	2,982632	12,286060	-0,046105	-0,117709	-0,028493	-8,948067	2,639668	-0,401057	-0,046105	-0,117709	-0,028493	-8,948067	2,639668	-0,401057
11:06:43,36	0,453981	3,392999	-0,127978	-0,236019	-0,666993	-0,649009	-0,048865	-0,119763	-0,028787	0,369554	-1,135050	-0,387172	-0,597030	-2,898381	-1,147204	-16,140183	2,963370	12,308333	-0,048865	-0,119763	-0,028787	-9,031874	2,700844	-0,387172	-0,048865	-0,119763	-0,028787	-9,031874	2,700844	-0,387172
11:06:43,41	0,453981	3,392999	-0,127978	-0,236019	-0,666993	-0,649009	-0,040538	-0,118530	-0,028368	0,311604	-0,687751	-0,384681	-0,595811	-2,899095	-1,145642	-16,126365	2,961397	12,302437	-0,040538	-0,118530	-0,028368	-8,992983	2,494504	-0,384681	-0,040538	-0,118530	-0,028368	-8,992983	2,494504	-0,384681
11:06:43,46	0,453981	3,392999	-0,127978	-0,236019	-0,666993	-0,649009	-0,045480	-0,122519	-0,026796	0,540542	-0,938888	-0,369399	-0,589885	-2,896810	-1,144070	-16,110556	2,977072	12,317718	-0,045480	-0,122519	-0,026796	-9,077227	2,631323	-0,369399	-0,045480	-0,122519	-0,026796	-9,077227	2,631323	-0,369399
11:06:43,51	0,453981	3,392999	-0,127978	-0,236019	-0,666993	-0,649009	-0,047121	-0,118697	-0,026431	0,318782	-1,071933	-0,344661	-0,592376	-2,893477	-1,143705	-16,163381	2,981038	12,342456	-0,047121	-0,118697	-0,026431	-8,998903	2,627070	-0,344661	-0,047121	-0,118697	-0,026431	-8,998903	2,627070	-0,344661
11:06:43,56	0,453981	3,392999	-0,127978	-0,236019	-0,666993	-0,649009	-0,047121	-0,118697	-0,026431	0,318782	-1,071933	-0,344661	-0,593505	-2,895198	-1,146037	-16,154469	3,015520	12,329902	-0,047121	-0,118697	-0,026431	-8,998903	2,627070	-0,344661	-0,047121	-0,118697	-0,026431	-8,998903	2,627070	-0,344661
11:06:43,61	0,453981	3,392999	-0,127978	-0,236019	-0,666993	-0,649009	-0,045066	-0,118579	-0,028763	0,346966	-0,974588	-0,357216	-0,594093	-2,897504	-1,146436	-16,136046	2,937134	12,293084	-0,045066	-0,118579	-0,028763	-8,961459	2,563086	-0,357216	-0,045066	-0,118579	-0,028763	-8,961459	2,563086	-0,357216
11:06:43,66	0,453981	3,392999	-0,127978	-0,236019	-0,666993	-0,649009	-0,044733	-0,115412	-0,024876	0,180090	-0,935664	-0,355634	-0,596414	-2,893903	-1,142150	-16,136836	3,002810	12,331483	-0,044733	-0,115412	-0,024876	-8,879723	2,575896	-0,355634	-0,044733	-0,115412	-0,024876	-8,879723	2,575896	-0,355634
11:06:43,71	0,453981	3,392999	-0,127978	-0,236019	-0,666993	-0,649009	-0,039994	-0,114764	-0,030325	0,132524	-0,668306	-0,388136	-0,599345	-2,897683	-1,147599	-16,125669	2,980352	12,298981	-0,039994	-0,114764	-0,030325	-8,876415	2,471196	-0,388136	-0,039994	-0,114764	-0,030325	-8,876415	2,471196	-0,388136
11:06:43,76	0,453981	3,392999	-0,127978	-0,236019	-0,666993	-0,649009	-0,039994	-0,114764	-0,030325	0,132524	-0,668306	-0,388136	-0,594651	-2,893351	-1,147976	-16,123302	2,994688	12,330170	-0,039994	-0,114764	-0,030325	-8,876415	2,471196	-0,388136	-0,039994	-0,114764	-0,030325	-8,876415	2,471196	-0,388136
11:06:43,81	0,453981	3,392999	-0,127978	-0,236019	-0,666993	-0,649009	-0,046093	-0,116663	-0,030701	0,244889	-0,990576	-0,356948	-0,597590	-2,896793	-1,146811	-16,121551	2,959446	12,312760	-0,046093	-0,116663	-0,030701	-8,913148	2,627704	-0,356948	-0,046093	-0,116663	-0,030701	-8,913148	2,627704	-0,356948
11:06:43,86	0,453981	3,392999	-0,127978	-0,236019	-0,666993	-0,649009	-0,041642	-0,115838	-0,029536	0,172356	-0,740019	-0,374357	-0,595794	-2,897223	-1,144478	-16,112036	2,951586	12,301548	-0,041642	-0,115838	-0,029536	-8,920937	2,528906	-0,374357	-0,041642	-0,115838	-0,029536	-8,920937	2,528906	-0,374357
11:06:43,91	0,453981	3,392999	-0,127978	-0,236019	-0,666993	-0,649009	-0,046465	-0,121266	-0,028335	0,458577	-0,959450	-0,350109	-0,590478	-2,895330	-1,145609	-16,092412	2,947181	12,337009	-0,046465	-0,121266	-0,028335	-9,060840	2,688084	-0,350109	-0,046465	-0,121266	-0,028335	-9,060840	2,688084	-0,350109
11:06:43,96	0,453981	3,392999	-0,127978	-0,236019	-0,666993	-0,649009	-0,046465	-0,121266	-0,028335	0,458577	-0,959450	-0,350109	-0,595238	-2,897147	-1,146815	-16,134754	2,987817	12,309316	-0,046465	-0,121266	-0,028335	-9,060840	2,688084	-0,350109	-0,046465	-0,121266	-0,028335	-9,060840	2,688084	-0,350109
11:06:44,01	0,453981	3,392999	-0,127978	-0,236019	-0,666993	-0,649009	-0,042512	-0,118053	-0,029540	0,305474	-0,810842	-0,377802	-0,595855	-2,893480	-1,144501	-16,146315	3,000056	12,313702	-0,045379	-0,115685	-0,027227	-8,894079	2,586183	-0,373416	-0,045379	-0,115685	-0,027227	-8,894079	2,586183	-0,373416
11:06:44,06	0,453981	3,392999	-0,127978	-0,236019	-0,666993	-0,649009	-0,045379	-0,115685	-0,027227	0,187155	-0,976087	-0,373416	-0,596352	-2,895008	-1,142542	-16,096113	2,950895	12,295571	-0,045379	-0,115685	-0,027227	-8,894079	2,586183	-0,373416	-0,045379	-0,115685	-0,027227	-8,894079	2,586183	-0,373416
11:06:44,11	0,453981	3,392999	-0,127978	-0,236019	-0,666993	-0,649009	-0,043807	-0,116018	-0,025268	0,187011	-0,826301	-0,391547	-0,593416	-2,899699	-1,146008	-16,106562	2,957348	12,312341	-0,043807	-0,116018	-0,025268	-8,920384	2,612588	-0,391547	-0,043807	-0,116018	-0,025268	-8,920384	2,612588	-0,391547
11:06:44,16	0,453981	3,392999	-0,127978	-0,236019	-0,666993	-0,649009	-0,041212	-0,120906	-0,028734	0,441569	-0,703631	-0,374777	-0,591075	-2,894604	-1,147201	-16,112026	2,995101	12,305802	-0,041212	-0,120906	-0,028734	-9,049561	2,531542	-0,374777	-0,041212	-0,120906	-0,028734	-9,049561	2,531542	-0,374777
11:06:44,21	0,453981	3,392999	-0,127978	-0,236019	-0,666993	-0,649009	-0,046795	-0,120386	-0,029927	0,444493	-1,017545	-0,381315	-0,591088	-2,895785	-1,147211	-16,128836	3,014618	12,296738	-0,046795	-0,120386	-0,029927	-9,005819	2,655878	-0,381315	-0,046795	-0,120386	-0,029927	-9,005819	2,655878	-0,381315
11:06:44,26	0,453981	3,392999	-0,127978	-0,236019	-0,666993	-0,649009	-0,045767	-0,120966	-0,029936	0,483127	-0,988390	-0,390379	-0,595768	-2,897063	-1,146416	-16,100153	2,964494	12,303046	-0,045767	-0,120966	-0,029936	-9,012679	2,604312	-0,390379	-0,045767	-0,120966	-0,029936	-9,012679	2,604312	-0,390379
11:06:44,31	0,453981	3,392999	-0,127978	-0,236019	-0,666993	-0,649009	-0,042320	-0,117552	-0,029141	0,276532	-0,759224	-0,384071	-0,593991	-2,901896	-1,146386	-16,111042	2,976330	12,317645	-0,042320	-0,117552	-0,029141	-8,951276	2,562858	-0,384071	-0,042320	-0,117552	-0,029141	-8,951276	2,562858	-0,384071
11:06:44,36	0,453981	3,392999	-0,127978	-0,236019	-0,666993	-0,649009	-0,039023	-0,121507	-0,029112	0,486990	-0,603134	-0,369473	-0,595784	-2,889494	-1,146062	-16,099805	2,996504	12,300128	-0,039023	-0,121507	-0,029112	-9,051274	2,460143	-0,369473	-0,039023	-0,121507	-0,029112	-9,051274	2,460143	-0,369473
11:06:44,41	0,453981	3,392999	-0,127978	-0,236019	-0,666993	-0,649009	-0,048867	-0,113753	-0,028788	0,106905	-1,115405	-0,386989	-0,593477	-2,895672	-1,145657	-16,127830	2,960360	12,298494	-0,048867	-0,113753	-0,028788	-8,822720	2,720667	-0,386989	-0,048867	-0,113753	-0,028788	-8,822720	2,720667	-0,386989
11:06:44,46	0,453981	3,392999	-0,127978	-0,236019	-0,666993	-0,649009	-0,041682	-0,118628	-0,026427	0,333536	-0,725669	-0,400300	-0,595155	-2,898154	-1,143701	-16,099288	2,965204	12,286817	-0,041682	-0,118628	-0,026427	-8,978745	2,546354	-0,400300	-0,041682	-0,118628	-0,026427	-8,978745	2,546354	-0,400300
11:06:44,51	0,453981	3,392999	-0,127978	-0,236019	-0,666993	-0,649009	-0,042496	-0,124235	-0,027956	0,610889	-0,777761	-0,379469	-0,595195	-2,893005	-1,146057	-16,115932	3,013519	12,295571	-0,042496	-0,124235	-0,027956	-9,141549	2,558199	-0,379469	-0,042496	-0,124235	-0,027956	-9,141549	2,558199	-0,379469
11:06:44,56	0,453981	3,392999	-0,127978	-0,236019	-0,666993	-0,649009	-0,042496	-0,124235	-0,027956	0,610889	-0,777761	-0,379469	-0,594058	-2,896087	-1,146026	-16,118382	2,950070	12,317510	-0,042496	-0,124235	-0,027956	-9,141549	2,558199	-0,379469	-0,042496	-0,124235	-0,027956	-9,141549	2,558199	-0,379469
11:06:44,61	0,453981	3,392999	-0,127978	-0,236019	-0,666993	-0,649009	-0,044020	-0,118544	-0,028752	0,306538	-0,856214	-0,369607	-0,592238	-2,889808	-1,147225	-16,101563	3,019554	12,297313	-0,044020	-0,118544	-0,028752	-8,999184	2,599341	-0,369607	-0,044020	-0,118544	-0,028752	-8,999184	2,599341	-0,369607
11:06:44,66	0,453981	3,392999	-0,127978	-0,236019	-0,666993	-0,649009	-0,050368	-0,116981	-0,029951	0,293844	-1,206492	-0,389804	-0,597006	-2,896315	-1,146830	-16,130771	2,976209	12,294195	-0,050368	-0,116981	-0,029951	-8,889179	2,747391	-0,389804	-0,050368	-0,116981	-0,029951	-8,889179	2,747391	-0,389804
11:06:44,71	0,453981	3,392999	-0,127978	-0,236019	-0,666993	-0,649009	-0,042348	-0,116105	-0,029556	0,196133	-0,793104	-0,392922	-0,591673	-2,893047	-1,148743	-16,099255	2,974937	12,325471	-0,042348	-0,116105	-0,029556	-8,918098	2,531252	-0,392922	-0,042348	-0,116105	-0,029556	-8,918098	2,531252	-0,392922
11:06:44,76	0,453981	3,392999	-0,127978	-0,236019	-0,666993	-0,649009	-0,047845	-0,119090	-0,031468	0,366024	-1,051015	-0,361646	-0,596370	-2,896410	-1,143288	-16,096893	2,934794	12,329222	-0,047845	-0,119090	-0,031468	-8,982551	2,704851	-0,361646	-0,047845	-0,119090	-0,031468	-8,982551	2,704851	-0,361646
11:06:44,81	0,453981	3,392999	-0,127978	-0,236019	-0,666993	-0,649009	-0,042584	-0,116704	-0,026014	0,208339	-0,755313	-0,357895	-0,596435	-2,892456	-1,146056	-16,136034	2,999352	12,314571	-0,042584	-0,116704	-0,026014	-8,952892	2,587545	-0,357895	-0,042584	-0,116704	-0,026014	-8,952892	2,587545	-0,357895
11:06:44,86	0,453981	3,392999	-0,127978	-0,236019	-0,666993	-0,649009	-0,045976	-0,114670	-0,028782	0,138939	-0,997866	-0,372546	-0,595198	-2,899906	-1,146425	-16,124535	2,981459	12,288987	-0,045976	-0,114670	-0,028782	-8,862667	2,611254	-0,372546	-0,045976	-0,114670	-0,028782	-8,862667	2,611254	-0,372546
11:06:44,91	0,453981	3,392999	-0,127978	-0,236019	-0,666993	-0,649009	-0,040143	-0,119466	-0,029150	0,378582	-0,675620	-0,398131	-0,589218	-2,898319	-1,147934	-16,072329	2,980876	12,314845	-0,040143	-0,119466	-0,029150	-8,999506	2,475571	-0,398131	-0,040143	-0,119466	-0,029150	-8,999506	2,475571	-0,398131
11:06:44,96	0,453981	3,392999	-0,127978	-0,236019	-0,666993	-0,649009	-0,042350	-0,121663	-0,026815	0,489082	-0,750981	-0,414514	-0,592192	-2,899093	-1,144089	-16,092278	2,958498	12,272603	-0,042350	-0,121663	-0,026815	-9,061490	2,573480	-0,414514	-0,042350	-0,121663	-0,026815	-9,061490	2,573480	-0,414514
11:06:45,01	0,453981	3,392999	-0,127978	-0,236019	-0,666993	-0,649009	-0,042350	-0,121663	-0,026815	0,489082	-0,750981	-0,414514	-0,593407	-2,900246	-1,147163	-16,103540	2,967093	12,322935	-0,042350	-0,121663	-0,026815	-9,061490	2,573480	-0,414514	-0,042350	-0,121663	-0,026815	-9,061490	2,573480	-0,414514
11:06:45,06	0,453981	3,392999	-0,127978	-0,236019	-0,666993	-0,649009	-0,039345	-0,117290	-0,026793	0,275809	-0,598527	-0,381173	-0,597481	-2,899509	-1,144068	-16,088500	2,972621	12,305944	-0,039345	-0,117290	-0,026793	-8,931487	2,490066	-0,381173	-0,039345	-0,117290	-0,026793	-8,931487	2,490066	-0,381173
11:06:45,11	0,453981	3,392999	-0,127978	-0,236019	-0,666993	-0,649009	-0,039345	-0,117290	-0,026793	0,275809	-0,598527	-0,381173	-0,589320	-2,898615	-1,146409	-16,113013	2,945251	12,298597	-0,039345	-0,117290	-0,026793	-8,931487	2,490066	-0,381173	-0,039345	-0,117290	-0,026793	-8,931487	2,490066	-0,381173
11:06:45,16	0,453981	3,392999	-0,127978	-0,236019	-0,666993	-0,649009	-0,044199	-0,123912	-0,029135	0,584165	-0,858496	-0,388520	-0,593458	-2,894433	-1,146411	-16,105193	2,944084	12,322612	-0,044199	-0,123912	-0,029135	-9,142915	2,611161	-0,388520	-0,044199	-0,123912	-0,029135	-9,142915	2,611161	-0,388520
11:06:45,21	0,453981	3,392999	-0,127978	-0,236019	-0,666993	-0,649009	-0,045752	-0,118237	-0,029137	0,291993	-0,931889	-0,364506	-0,594535	-2,891922	-1,145246	-16,082803	3,027086	12,324518	-0,045752	-0,118237	-0,029137	-8,989643	2,659668	-0,364506	-0,045752	-0,118237	-0,029137	-8,989643	2,659668	-0,364506
11:06:45,26	0,453981	3,392999	-0,127978	-0,236019	-0,666993	-0,649009	-0,047388	-0,116048	-0,027972	0,261242	-1,039078	-0,362600	-0,597558	-2,897455	-1,143691	-16,118866	2,975796	12,320955	-0,047388	-0,116048	-0,027972	-8,848557	2,680914	-0,362600	-0,047388	-0,116048	-0,027972	-8,848557	2,680914	-0,362600
11:06:45,31	0,453981	3,392999	-0,127978	-0,236019	-0,666993	-0,649009	-0,041085	-0,116198	-0,026416	0,206548	-0,716877	-0,366162	-0,593954	-2,896436	-1,146401	-16,086243	2,995464	12,313983	-0,043770	-0,118809	-0,029127	-8,950819	2,597853	-0,373134	-0,043770	-0,118809	-0,029127	-8,950819	2,597853	-0,373134
11:06:45,36	0,453981	3,392999	-0,127978	-0,236019	-0,666993	-0,649009	-0,043770	-0,118809	-0,029127	0,375688	-0,838079	-0,373134	-0,594053	-2,893670	-1,144864	-16,130378	3,008373	12,333689	-0,043770	-0,118809	-0,029127	-8,950819	2,597853	-0,373134	-0,043770	-0,118809	-0,029127	-8,950819	2,597853	-0,373134
11:06:45,41	0,453981	3,392999	-0,127978	-0,236019	-0,666993	-0,649009	-0,041448	-0,114711	-0,026042	0,130841	-0,691479	-0,401408	-0,598663	-2,896398	-1,143317	-16,079723	2,955010	12,285709	-0,041448	-0,114711	-0,026042	-8,874008	2,562202	-0,401408	-0,041448	-0,114711	-0,026042	-8,874008	2,562202	-0,401408
11:06:45,46	0,453981	3,392999	-0,127978	-0,236019	-0,666993	-0,649009	-0,041448	-0,114711	-0,026042	0,130841	-0,691479	-0,401408	-0,596919	-2,898989	-1,145644	-16,103266	2,986100	12,288281	-0,041448	-0,114711	-0,026042	-8,874008	2,562202	-0,401408	-0,041448	-0,114711	-0,026042	-8,874008	2,562202	-0,401408
11:06:45,51	0,453981	3,392999	-0,127978	-0,236019	-0,666993	-0,649009	-0,043067	-0,118442	-0,028362	0,329800	-0,827449	-0,368893	-0,594623	-2,896861	-1,145636	-16,122084	2,985200	12,318224	-0,043067	-0,118442	-0,028362	-8,967905	2,553326	-0,368893	-0,043067	-0,118442	-0,028362	-8,967905	2,553326	-0,368893
11:06:45,56	0,453981	3,392999	-0,127978	-0,236019	-0,666993	-0,649009	-0,043067	-0,118442	-0,028362	0,329800	-0,827449	-0,368893	-0,595173	-2,898049	-1,145647	-16,104606	2,968393	12,288170	-0,043067	-0,118442	-0,028362	-8,967905	2,553326	-0,368893	-0,043067	-0,118442	-0,028362	-8,967905	2,553326	-0,368893
11:06:45,61	0,453981	3,392999	-0,127978	-0,236019	-0,666993	-0,649009	-0,041763	-0,118560	-0,028372	0,330113	-0,736110	-0,398947	-0,592763	-2,897806	-1,147187	-16,081088	2,983708	12,289809	-0,041763	-0,118560	-0,028372	-8,976845	2,542315	-0,398947	-0,041763	-0,118560	-0,028372	-8,976845	2,542315	-0,398947
11:06:45,66	0,453981	3,392999	-0,127978	-0,236019	-0,666993	-0,649009	-0,041192	-0,115401	-0,029163	0,162667	-0,744763	-0,383409	-0,598194	-2,896964	-1,146437	-16,139422	2,984803	12,303709	-0,041192	-0,115401	-0,029163	-8,896338	2,488822	-0,383409	-0,041192	-0,115401	-0,029163	-8,896338	2,488822	-0,383409
11:06:45,71	0,453981	3,392999	-0,127978	-0,236019	-0,666993	-0,649009	-0,041192	-0,115401	-0,029163	0,162667	-0,744763	-0,383409	-0,589311	-2,895209	-1,141732	-16,114538	2,974435	12,335969	-0,041192	-0,115401	-0,029163	-8,896338	2,488822	-0,383409	-0,041192	-0,115401	-0,029163	-8,896338	2,488822	-0,383409
11:06:45,76	0,453981	3,392999	-0,127978	-0,236019	-0,666993	-0,649009	-0,047153	-0,122217	-0,024458	0,520526	-1,028019	-0,351148	-0,595088	-2,897153	-1,144832	-16,072460	3,004081	12,322551	-0,047153	-0,122217	-0,024458	-9,073480	2,673531	-0,351148	-0,047153	-0,122217	-0,024458	-9,073480	2,673531	-0,351148
11:06:45,81	0,453981	3,392999	-0,127978	-0,236019	-0,666993	-0,649009	-0,042582	-0,118185	-0,027558	0,357619	-0,768682	-0,364567	-0,588058	-2,894479	-1,145629	-16,071601	2,965683	12,299183	-0,042582	-0,118185	-0,027558	-8,919941	2,574002	-0,364567	-0,042582	-0,118185	-0,027558	-8,919941	2,574002	-0,364567
11:06:45,86	0,453981	3,392999	-0,127978	-0,236019	-0,666993	-0,649009	-0,048412	-0,122937	-0,028354	0,571852	-1,051919	-0,387935	-0,595843	-2,897658	-1,147974	-16,131306	2,961274	12,313801	-0,048412	-0,122937	-0,028354	-9,078669	2,748450	-0,387935	-0,048412	-0,122937	-0,028354	-9,078669	2,748450	-0,387935
11:06:45,91	0,453981	3,392999	-0,127978	-0,236019	-0,666993	-0,649009	-0,042406	-0,118898	-0,026044	0,363195	-0,776411	-0,404524	-0,594558	-2,897662	-1,143319	-16,102822	2,985241	12,282593	-0,042406	-0,118898	-0,026044	-8,970331	2,552468	-0,404524	-0,042406	-0,118898	-0,026044	-8,970331	2,552468	-0,404524
11:06:45,96	0,453981	3,392999	-0,127978	-0,236019	-0,666993	-0,649009	-0,042406	-0,118898	-0,026044	0,363195	-0,776411	-0,404524	-0,598109	-2,894245	-1,145285	-16,104317	3,004085	12,279457	-0,042406	-0,118898	-0,026044	-8,970331	2,552468	-0,404524	-0,042406	-0,118898	-0,026044	-8,970331	2,552468	-0,404524
11:06:46,01	0,453981	3,392999	-0,127978	-0,236019	-0,666993	-0,649009	-0,043590	-0,114115	-0,028011	0,130044	-0,848706	-0,407660	-0,592234	-2,891671	-1,144866	-16,086960	2,961365	12,312968	-0,043590	-0,114115	-0,028011	-8,828007	2,573133	-0,407660	-0,043590	-0,114115	-0,028011	-8,828007	2,573133	-0,407660
11:06:46,06	0,453981	3,392999	-0,127978	-0,236019	-0,666993	-0,649009	-0,042311	-0,117566	-0,029527	0,277259	-0,752288	-0,383999	-0,595760	-2,897078	-1,146802	-16,094553	2,961239	12,303118	-0,042311	-0,117566	-0,029527	-8,951674	2,569102	-0,383999	-0,042311	-0,117566	-0,029527	-8,951674	2,569102	-0,383999
11:06:46,11	0,453981	3,392999	-0,127978	-0,236019	-0,666993	-0,649009	-0,042448	-0,121605	-0,028733	0,491853	-0,752514	-0,384217	-0,592193	-2,898979	-1,146007	-16,086311	2,961729	12,302900	-0,042448	-0,121605	-0,028733	-9,054173	2,579622	-0,384217	-0,042448	-0,121605	-0,028733	-9,054173	2,579622	-0,384217
11:06:46,16	0,453981	3,392999	-0,127978	-0,236019	-0,666993	-0,649009	-0,042448	-0,121605	-0,028733	0,491853	-0,752514	-0,384217	-0,596425	-2,896704	-1,146437	-16,132507	2,967122	12,298570	-0,042448	-0,121605	-0,028733	-9,054173	2,579622	-0,384217	-0,042448	-0,121605	-0,028733	-9,054173	2,579622	-0,384217
11:06:46,21	0,453981	3,392999	-0,127978	-0,236019	-0,666993	-0,649009	-0,044435	-0,117009	-0,029147	0,228342	-0,839875	-0,389682	-0,595180	-2,894960	-1,146421	-16,084700	2,932530	12,297435	-0,044435	-0,117009	-0,029147	-8,956842	2,648289	-0,389682	-0,044435	-0,117009	-0,029147	-8,956842	2,648289	-0,389682
11:06:46,26	0,453981	3,392999	-0,127978	-0,236019	-0,666993	-0,649009	-0,044823	-0,118933	-0,026001	0,387616	-0,871731	-0,360668	-0,593319	-2,895586	-1,143275	-16,065223	2,989627	12,326449	-0,044823	-0,118933	-0,026001	-8,948662	2,646890	-0,360668	-0,044823	-0,118933	-0,026001	-8,948662	2,646890	-0,360668
11:06:46,31	0,453981	3,392999	-0,127978	-0,236019	-0,666993	-0,649009	-0,044823	-0,118933	-0,026001	0,387616	-0,871731	-0,360668	-0,594687	-2,894231	-1,147980	-16,132789	2,965544	12,324355	-0,044823	-0,118933	-0,026001	-8,948662	2,646890	-0,360668	-0,044823	-0,118933	-0,026001	-8,948662	2,646890	-0,360668
11:06:46,36	0,453981	3,392999	-0,127978	-0,236019	-0,666993	-0,649009	-0,044329	-0,119187	-0,027199	0,399391	-0,867814	-0,393431	-0,593347	-2,896140	-1,144473	-16,084772	2,999310	12,293686	-0,044329	-0,119187	-0,027199	-8,956760	2,612027	-0,393431	-0,044329	-0,119187	-0,027199	-8,956760	2,612027	-0,393431
11:06:46,41	0,453981	3,392999	-0,127978	-0,236019	-0,666993	-0,649009	-0,044329	-0,119187	-0,027199	0,399391	-0,867814	-0,393431	-0,598714	-2,893449	-1,144889	-16,100547	2,980767	12,292979	-0,044329	-0,119187	-0,027199	-8,956760	2,612027	-0,393431	-0,044329	-0,119187	-0,027199	-8,956760	2,612027	-0,393431
11:06:46,46	0,453981	3,392999	-0,127978	-0,236019	-0,666993	-0,649009	-0,043977	-0,113193	-0,027614	0,063794	-0,853900	-0,394138	-0,597505	-2,897216	-1,144485	-16,106581	3,008142	12,293322	-0,043977	-0,113193	-0,027614	-8,821883	2,598309	-0,394138	-0,043977	-0,113193	-0,027614	-8,821883	2,598309	-0,394138
11:06:46,51	0,453981	3,392999	-0,127978	-0,236019	-0,666993	-0,649009	-0,043699	-0,121030	-0,027564	0,504504	-0,782552	-0,403994	-0,592066	-2,897608	-1,144838	-16,034697	2,981088	12,283123	-0,043699	-0,121030	-0,027564	-8,996353	2,647796	-0,403994	-0,043699	-0,121030	-0,027564	-8,996353	2,647796	-0,403994
11:06:46,56	0,453981	3,392999	-0,127978	-0,236019	-0,666993	-0,649009	-0,043699	-0,121030	-0,027564	0,504504	-0,782552	-0,403994	-0,592779	-2,892098	-1,147971	-16,083783	3,025571	12,316724	-0,043699	-0,121030	-0,027564	-8,996353	2,647796	-0,403994	-0,043699	-0,121030	-0,027564	-8,996353	2,647796	-0,403994
11:06:46,61	0,453981	3,392999	-0,127978	-0,236019	-0,666993	-0,649009	-0,042632	-0,120901	-0,029116	0,492367	-0,754827	-0,388184	-0,592711	-2,898468	-1,146391	-16,061461	2,990260	12,298933	-0,042632	-0,120901	-0,029116	-8,998378	2,591755	-0,388184	-0,042632	-0,120901	-0,029116	-8,998378	2,591755	-0,388184
11:06:46,66	0,453981	3,392999	-0,127978	-0,236019	-0,666993	-0,649009	-0,042632	-0,120901	-0,029116	0,492367	-0,754827	-0,388184	-0,590336	-2,896995	-1,144065	-16,060476	3,008853	12,293887	-0,042632	-0,120901	-0,029116	-8,998378	2,591755	-0,388184	-0,042632	-0,120901	-0,029116	-8,998378	2,591755	-0,388184
11:06:46,71	0,453981	3,392999	-0,127978	-0,236019	-0,666993	-0,649009	-0,046023	-0,116144	-0,025264	0,249060	-0,970846	-0,379387	-0,595136	-2,893152	-1,142539	-16,093782	3,013632	12,307730	-0,046023	-0,116144	-0,025264	-8,868225	2,641943	-0,379387	-0,046023	-0,116144	-0,025264	-8,868225	2,641943	-0,379387
11:06:46,76	0,453981	3,392999	-0,127978	-0,236019	-0,666993	-0,649009	-0,040008	-0,121671	-0,025244	0,495214	-0,636635	-0,401121	-0,593357	-2,901125	-1,142519	-16,095847	2,967205	12,285996	-0,040008	-0,121671	-0,025244	-9,055925	2,503969	-0,401121	-0,040008	-0,121671	-0,025244	-9,055925	2,503969	-0,401121
11:06:46,81	0,453981	3,392999	-0,127978	-0,236019	-0,666993	-0,649009	-0,040008	-0,121671	-0,025244	0,495214	-0,636635	-0,401121	-0,592811	-2,899787	-1,147943	-16,101560	2,977370	12,319045	-0,040008	-0,121671	-0,025244	-9,055925	2,503969	-0,401121	-0,040008	-0,121671	-0,025244	-9,055925	2,503969	-0,401121
11:06:46,86	0,453981	3,392999	-0,127978	-0,236019	-0,666993	-0,649009	-0,041439	-0,121474	-0,030669	0,490963	-0,721110	-0,368072	-0,591595	-2,899298	-1,142896	-16,093388	2,975414	12,306419	-0,041439	-0,121474	-0,030669	-9,044782	2,531877	-0,368072	-0,041439	-0,121474	-0,030669	-9,044782	2,531877	-0,368072
11:06:46,91	0,453981	3,392999	-0,127978	-0,236019	-0,666993	-0,649009	-0,042384	-0,116136	-0,028007	0,214714	-0,791522	-0,408092	-0,596962	-2,896299	-1,145282	-16,119311	2,989193	12,279025	-0,042384	-0,116136	-0,028007	-8,901942	2,535629	-0,408092	-0,042384	-0,116136	-0,028007	-8,901942	2,535629	-0,408092
11:06:46,96	0,453981	3,392999	-0,127978	-0,236019	-0,666993	-0,649009	-0,042904	-0,116585	-0,026033	0,247724	-0,790160	-0,385411	-0,596313	-2,896074	-1,143308	-16,089895	2,983373	12,301707	-0,042904	-0,116585	-0,026033	-8,904169	2,577785	-0,385411	-0,042904	-0,116585	-0,026033	-8,904169	2,577785	-0,385411
11:06:47,01	0,453981	3,392999	-0,127978	-0,236019	-0,666993	-0,649009	-0,045615	-0,121836	-0,026780	0,536417	-0,935600	-0,359287	-0,590410	-2,896351	-1,144054	-16,085934	2,999153	12,327830	-0,045615	-0,121836	-0,026780	-9,027672	2,645171	-0,359287	-0,045615	-0,121836	-0,026780	-9,027672	2,645171	-0,359287
11:06:47,06	0,453981	3,392999	-0,127978	-0,236019	-0,666993	-0,649009	-0,045615	-0,121836	-0,026780	0,536417	-0,935600	-0,359287	-0,596991	-2,894468	-1,144479	-16,116586	2,966478	12,321654	-0,045615	-0,121836	-0,026780	-9,027672	2,645171	-0,359287	-0,045615	-0,121836	-0,026780	-9,027672	2,645171	-0,359287
11:06:47,11	0,453981	3,392999	-0,127978	-0,236019	-0,666993	-0,649009	-0,043956	-0,115194	-0,027204	0,147455	-0,859522	-0,365463	-0,596301	-2,903460	-1,147933	-16,083993	2,954483	12,307286	-0,043956	-0,115194	-0,027204	-8,895306	2,590991	-0,365463	-0,043956	-0,115194	-0,027204	-8,895306	2,590991	-0,365463
11:06:47,16	0,453981	3,392999	-0,127978	-0,236019	-0,666993	-0,649009	-0,036513	-0,120289	-0,030658	0,418257	-0,438273	-0,379831	-0,594637	-2,896840	-1,147215	-16,127628	2,981869	12,290065	-0,036513	-0,120289	-0,030658	-9,024391	2,427981	-0,379831	-0,036513	-0,120289	-0,030658	-9,024391	2,427981	-0,379831
11:06:47,21	0,453981	3,392999	-0,127978	-0,236019	-0,666993	-0,649009	-0,043079	-0,118420	-0,029941	0,322985	-0,831173	-0,397053	-0,597596	-2,893433	-1,146039	-16,117592	2,965778	12,322640	-0,043079	-0,118420	-0,029941	-8,972971	2,550490	-0,397053	-0,043079	-0,118420	-0,029941	-8,972971	2,550490	-0,397053
11:06:47,26	0,453981	3,392999	-0,127978	-0,236019	-0,666993	-0,649009	-0,044550	-0,114153	-0,028764	0,092215	-0,890952	-0,364477	-0,593924	-2,897375	-1,144464	-16,073210	2,972826	12,292431	-0,044550	-0,114153	-0,028764	-8,868828	2,606221	-0,364477	-0,044550	-0,114153	-0,028764	-8,868828	2,606221	-0,364477
11:06:47,31	0,453981	3,392999	-0,127978	-0,236019	-0,666993	-0,649009	-0,045216	-0,116596	-0,026427	0,242524	-0,903126	-0,384986	-0,595147	-2,894077	-1,143701	-16,086468	2,974723	12,302132	-0,045216	-0,116596	-0,026427	-8,910243	2,646364	-0,384986	-0,045216	-0,116596	-0,026427	-8,910243	2,646364	-0,384986
11:06:47,36	0,453981	3,392999	-0,127978	-0,236019	-0,666993	-0,649009	-0,045216	-0,116596	-0,026427	0,242524	-0,903126	-0,384986	-0,594576	-2,897478	-1,146006	-16,102315	2,991719	12,328061	-0,045216	-0,116596	-0,026427	-8,910243	2,646364	-0,384986	-0,045216	-0,116596	-0,026427	-8,910243	2,646364	-0,384986
11:06:47,41	0,453981	3,392999	-0,127978	-0,236019	-0,666993	-0,649009	-0,042556	-0,118791	-0,028731	0,363476	-0,787004	-0,359056	-0,593425	-2,895559	-1,144073	-16,110458	2,983138	12,327178	-0,042556	-0,118791	-0,028731	-8,961624	2,553639	-0,359056	-0,042556	-0,118791	-0,028731	-8,961624	2,553639	-0,359056
11:06:47,46	0,453981	3,392999	-0,127978	-0,236019	-0,666993	-0,649009	-0,044793	-0,118829	-0,026799	0,353948	-0,906117	-0,359940	-0,591626	-2,899068	-1,143295	-16,115193	3,001347	12,307746	-0,044793	-0,118829	-0,026799	-8,974131	2,610173	-0,359940	-0,044793	-0,118829	-0,026799	-8,974131	2,610173	-0,359940
11:06:47,51	0,453981	3,392999	-0,127978	-0,236019	-0,666993	-0,649009	-0,042655	-0,122141	-0,026021	0,539582	-0,808106	-0,379371	-0,590977	-2,893987	-1,146814	-16,069444	2,998261	12,281113	-0,042655	-0,122141	-0,026021	-9,048502	2,540289	-0,379371	-0,042655	-0,122141	-0,026021	-9,048502	2,540289	-0,379371
11:06:47,56	0,453981	3,392999	-0,127978	-0,236019	-0,666993	-0,649009	-0,040000	-0,112764	-0,029536	0,048964	-0,662047	-0,373933	-0,601074	-2,896679	-1,146811	-16,109774	2,994745	12,313185	-0,040000	-0,112764	-0,029536	-8,803017	2,477924	-0,373933	-0,040000	-0,112764	-0,029536	-8,803017	2,477924	-0,373933
11:06:47,61	0,453981	3,392999	-0,127978	-0,236019	-0,666993	-0,649009	-0,041242	-0,119548	-0,029144	0,382658	-0,708184	-0,398508	-0,594578	-2,898995	-1,146418	-16,103318	2,969027	12,288609	-0,041242	-0,119548	-0,029144	-9,001822	2,529289	-0,398508	-0,041242	-0,119548	-0,029144	-9,001822	2,529289	-0,398508
11:06:47,66	0,453981	3,392999	-0,127978	-0,236019	-0,666993	-0,649009	-0,041242	-0,119548	-0,029144	0,382658	-0,708184	-0,398508	-0,598123	-2,896829	-1,145286	-16,121818	3,013960	12,274723	-0,041242	-0,119548	-0,029144	-9,001822	2,529289	-0,398508	-0,041242	-0,119548	-0,029144	-9,001822	2,529289	-0,398508
11:06:47,71	0,453981	3,392999	-0,127978	-0,236019	-0,666993	-0,649009	-0,043237	-0,119097	-0,027194	0,394899	-0,835621	-0,378523	-0,595207	-2,896535	-1,145642	-16,120576	2,987815	12,313397	-0,043237	-0,119097	-0,027194	-8,954202	2,558480	-0,378523	-0,043237	-0,119097	-0,027194	-8,954202	2,558480	-0,378523
11:06:47,76	0,453981	3,392999	-0,127978	-0,236019	-0,666993	-0,649009	-0,043237	-0,119097	-0,027194	0,394899	-0,835621	-0,378523	-0,597547	-2,892300	-1,147588	-16,107195	3,020814	12,330261	-0,043237	-0,119097	-0,027194	-8,954202	2,558480	-0,378523	-0,043237	-0,119097	-0,027194	-8,954202	2,558480	-0,378523
11:06:47,81	0,453981	3,392999	-0,127978	-0,236019	-0,666993	-0,649009	-0,039457	-0,117978	-0,027952	0,331220	-0,584386	-0,390136	-0,596830	-2,899755	-1,145226	-16,061377	2,979665	12,296982	-0,039457	-0,117978	-0,027952	-8,930044	2,513001	-0,390136	-0,039457	-0,117978	-0,027952	-8,930044	2,513001	-0,390136
11:06:47,86	0,453981	3,392999	-0,127978	-0,236019	-0,666993	-0,649009	-0,039457	-0,117978	-0,027952	0,331220	-0,584386	-0,390136	-0,594514	-2,897601	-1,143675	-16,080022	2,991752	12,311872	-0,039457	-0,117978	-0,027952	-8,930044	2,513001	-0,390136	-0,039457	-0,117978	-0,027952	-8,930044	2,513001	-0,390136
11:06:47,91	0,453981	3,392999	-0,127978	-0,236019	-0,666993	-0,649009	-0,046905	-0,118964	-0,027602	0,393713	-1,052092	-0,376725	-0,592252	-2,893798	-1,144877	-16,125412	3,029603	12,310392	-0,046905	-0,118964	-0,027602	-8,944937	2,629941	-0,376725	-0,046905	-0,118964	-0,027602	-8,944937	2,629941	-0,376725
11:06:47,96	0,453981	3,392999	-0,127978	-0,236019	-0,666993	-0,649009	-0,046905	-0,118964	-0,027602	0,393713	-1,052092	-0,376725	-0,593347	-2,896564	-1,146796	-16,086982	3,018750	12,305372	-0,046905	-0,118964	-0,027602	-8,944937	2,629941	-0,376725	-0,046905	-0,118964	-0,027602	-8,944937	2,629941	-0,376725
11:06:48,01	0,453981	3,392999	-0,127978	-0,236019	-0,666993	-0,649009	-0,041489	-0,121489	-0,029098	0,508713	-0,720272	-0,354181	-0,592774	-2,899751	-1,146373	-16,090101	2,990401	12,332936	-0,041489	-0,121489	-0,029098	-9,028142	2,536595	-0,354181	-0,041489	-0,121489	-0,029098	-9,028142	2,536595	-0,354181
11:06:48,06	0,453981	3,392999	-0,127978	-0,236019	-0,666993	-0,649009	-0,043370	-0,114228	-0,026821	0,113048	-0,818621	-0,380333	-0,598121	-2,894492	-1,144095	-16,099628	2,974985	12,306785	-0,043370	-0,114228	-0,026821	-8,853850	2,585896	-0,380333	-0,043370	-0,114228	-0,026821	-8,853850	2,585896	-0,380333
11:06:48,11	0,453981	3,392999	-0,127978	-0,236019	-0,666993	-0,649009	-0,049551	-0,115458	-0,028382	0,210666	-1,134982	-0,382173	-0,593965	-2,889754	-1,145656	-16,078408	3,001575	12,304944	-0,049551	-0,115458	-0,028382	-8,852817	2,754790	-0,382173	-0,049551	-0,115458	-0,028382	-8,852817	2,754790	-0,382173
11:06:48,16	0,453981	3,392999	-0,127978	-0,236019	-0,666993	-0,649009	-0,049551	-0,115458	-0,028382	0,210666	-1,134982	-0,382173	-0,595866	-2,894099	-1,145294	-16,154805	3,003286	12,294901	-0,049551	-0,115458	-0,028382	-8,852817	2,754790	-0,382173	-0,049551	-0,115458	-0,028382	-8,852817	2,754790	-0,382173
11:06:48,21	0,453981	3,392999	-0,127978	-0,236019	-0,666993	-0,649009	-0,044838	-0,115985	-0,028020	0,201316	-0,956918	-0,392217	-0,594552	-2,899572	-1,146005	-16,094751	2,982079	12,312832	-0,044838	-0,115985	-0,028020	-8,903482	2,562876	-0,392217	-0,044838	-0,115985	-0,028020	-8,903482	2,562876	-0,392217
11:06:48,26	0,453981	3,392999	-0,127978	-0,236019	-0,666993	-0,649009	-0,040755	-0,119859	-0,028730	0,414466	-0,681983	-0,374285	-0,595100	-2,901934	-1,142918	-16,099651	3,001089	12,272407	-0,040755	-0,119859	-0,028730	-8,994501	2,517285	-0,374285	-0,040755	-0,119859	-0,028730	-8,994501	2,517285	-0,374285
11:06:48,31	0,453981	3,392999	-0,127978	-0,236019	-0,666993	-0,649009	-0,038435	-0,120565	-0,025644	0,465176	-0,575115	-0,414710	-0,592206	-2,896129	-1,148322	-16,079275	2,971291	12,338879	-0,038435	-0,120565	-0,025644	-8,999190	2,442067	-0,414710	-0,038435	-0,120565	-0,025644	-8,999190	2,442067	-0,414710
11:06:48,36	0,453981	3,392999	-0,127978	-0,236019	-0,666993	-0,649009	-0,044910	-0,120169	-0,031047	0,428956	-0,879246	-0,348238	-0,592214	-2,898938	-1,147564	-16,091857	2,958446	12,303802	-0,044910	-0,120169	-0,031047	-9,004308	2,646188	-0,348238	-0,044910	-0,120169	-0,031047	-9,004308	2,646188	-0,348238
11:06:48,41	0,453981	3,392999	-0,127978	-0,236019	-0,666993	-0,649009	-0,044255	-0,116452	-0,026798	0,252360	-0,880536	-0,354833	-0,595752	-2,894837	-1,144072	-16,101546	3,003398	12,332284	-0,044255	-0,116452	-0,026798	-8,889146	2,593495	-0,354833	-0,044255	-0,116452	-0,026798	-8,889146	2,593495	-0,354833
11:06:48,46	0,453981	3,392999	-0,127978	-0,236019	-0,666993	-0,649009	-0,044255	-0,116452	-0,026798	0,252360	-0,880536	-0,354833	-0,600509	-2,893020	-1,144882	-16,115718	2,998445	12,317676	-0,044255	-0,116452	-0,026798	-8,889146	2,593495	-0,354833	-0,044255	-0,116452	-0,026798	-8,889146	2,593495	-0,354833
11:06:48,51	0,453981	3,392999	-0,127978	-0,236019	-0,666993	-0,649009	-0,043451	-0,111424	-0,027607	-0,020484	-0,848518	-0,369441	-0,595112	-2,898375	-1,146771	-16,083843	3,007356	12,328612	-0,043451	-0,111424	-0,027607	-8,767274	2,562389	-0,369441	-0,043451	-0,111424	-0,027607	-8,767274	2,562389	-0,369441
11:06:48,56	0,453981	3,392999	-0,127978	-0,236019	-0,666993	-0,649009	-0,041512	-0,118775	-0,029497	0,385422	-0,724521	-0,358505	-0,596338	-2,894583	-1,146039	-16,094608	2,989700	12,298992	-0,041512	-0,118775	-0,029497	-8,938421	2,534144	-0,358505	-0,041512	-0,118775	-0,029497	-8,938421	2,534144	-0,358505
11:06:48,61	0,453981	3,392999	-0,127978	-0,236019	-0,666993	-0,649009	-0,044182	-0,115818	-0,028765	0,211001	-0,863891	-0,388126	-0,593952	-2,901026	-1,146392	-16,101554	3,005451	12,308929	-0,044182	-0,115818	-0,028765	-8,880742	2,604423	-0,388126	-0,044182	-0,115818	-0,028765	-8,880742	2,604423	-0,388126
11:06:48,66	0,453981	3,392999	-0,127978	-0,236019	-0,666993	-0,649009	-0,039796	-0,121106	-0,029118	0,496122	-0,649674	-0,378188	-0,592216	-2,892635	-1,144498	-16,102914	3,013289	12,290206	-0,039796	-0,121106	-0,029118	-9,010694	2,474284	-0,378188	-0,039796	-0,121106	-0,029118	-9,010694	2,474284	-0,378188
11:06:48,71	0,453981	3,392999	-0,127978	-0,236019	-0,666993	-0,649009	-0,048542	-0,116725	-0,028370	0,287683	-1,097071	-0,371997	-0,593372	-2,891261	-1,145645	-16,085440	3,018497	12,315121	-0,048542	-0,116725	-0,028370	-8,875251	2,713504	-0,371997	-0,048542	-0,116725	-0,028370	-8,875251	2,713504	-0,371997
11:06:48,76	0,453981	3,392999	-0,127978	-0,236019	-0,666993	-0,649009	-0,048542	-0,116725	-0,028370	0,287683	-1,097071	-0,371997	-0,599873	-2,898031	-1,144479	-16,110189	2,999312	12,302233	-0,048542	-0,116725	-0,028370	-8,875251	2,713504	-0,371997	-0,048542	-0,116725	-0,028370	-8,875251	2,713504	-0,371997
11:06:48,81	0,453981	3,392999	-0,127978	-0,236019	-0,666993	-0,649009	-0,041426	-0,114711	-0,027976	0,180931	-0,746237	-0,373484	-0,591033	-2,896729	-1,145632	-16,098917	2,988768	12,304202	-0,041426	-0,114711	-0,027976	-8,823903	2,505672	-0,373484	-0,041426	-0,114711	-0,027976	-8,823903	2,505672	-0,373484
11:06:48,86	0,453981	3,392999	-0,127978	-0,236019	-0,666993	-0,649009	-0,041426	-0,114711	-0,027976	0,180931	-0,746237	-0,373484	-0,597565	-2,896532	-1,147599	-16,120554	2,991820	12,299774	-0,041426	-0,114711	-0,027976	-8,823903	2,505672	-0,373484	-0,041426	-0,114711	-0,027976	-8,823903	2,505672	-0,373484
11:06:48,91	0,453981	3,392999	-0,127978	-0,236019	-0,666993	-0,649009	-0,041881	-0,115729	-0,030324	0,195234	-0,767760	-0,387343	-0,592121	-2,896154	-1,147540	-16,045327	2,977761	12,323737	-0,041881	-0,115729	-0,030324	-8,889519	2,519911	-0,387343	-0,041881	-0,115729	-0,030324	-8,889519	2,519911	-0,387343
11:06:48,96	0,453981	3,392999	-0,127978	-0,236019	-0,666993	-0,649009	-0,044930	-0,120255	-0,030266	0,456015	-0,854140	-0,363380	-0,592779	-2,894148	-1,146811	-16,093020	3,025697	12,301278	-0,044930	-0,120255	-0,030266	-8,984015	2,672893	-0,363380	-0,044930	-0,120255	-0,030266	-8,984015	2,672893	-0,363380
11:06:49,01	0,453981	3,392999	-0,127978	-0,236019	-0,666993	-0,649009	-0,046339	-0,118683	-0,029537	0,391913	-0,992658	-0,385839	-0,596976	-2,892531	-1,149539	-16,114020	3,021365	12,321910	-0,046339	-0,118683	-0,029537	-8,924677	2,644949	-0,385839	-0,046339	-0,118683	-0,029537	-8,924677	2,644949	-0,385839
11:06:49,06	0,453981	3,392999	-0,127978	-0,236019	-0,666993	-0,649009	-0,040833	-0,120512	-0,028722	0,456761	-0,685765	-0,369197	-0,593948	-2,899831	-1,145997	-16,090345	2,989188	12,317921	-0,040833	-0,120512	-0,028722	-9,003436	2,519606	-0,369197	-0,040833	-0,120512	-0,028722	-9,003436	2,519606	-0,369197
11:06:49,11	0,453981	3,392999	-0,127978	-0,236019	-0,666993	-0,649009	-0,040833	-0,120512	-0,028722	0,456761	-0,685765	-0,369197	-0,592125	-2,898092	-1,145220	-16,065451	2,997375	12,308337	-0,040833	-0,120512	-0,028722	-9,003436	2,519606	-0,369197	-0,040833	-0,120512	-0,028722	-9,003436	2,519606	-0,369197
11:06:49,16	0,453981	3,392999	-0,127978	-0,236019	-0,666993	-0,649009	-0,043250	-0,121221	-0,027946	0,513165	-0,793994	-0,378780	-0,596311	-2,894636	-1,142154	-16,094717	3,002777	12,297044	-0,043250	-0,121221	-0,027946	-9,002686	2,601128	-0,378780	-0,043250	-0,121221	-0,027946	-9,002686	2,601128	-0,378780
11:06:49,21	0,453981	3,392999	-0,127978	-0,236019	-0,666993	-0,649009	-0,044530	-0,119053	-0,029910	0,404000	-0,890573	-0,376645	-0,593362	-2,895899	-1,147185	-16,089636	3,015468	12,310472	-0,044530	-0,119053	-0,029910	-8,941655	2,605069	-0,376645	-0,044530	-0,119053	-0,029910	-8,941655	2,605069	-0,376645
11:06:49,26	0,453981	3,392999	-0,127978	-0,236019	-0,666993	-0,649009	-0,044530	-0,119053	-0,029910	0,404000	-0,890573	-0,376645	-0,594038	-2,893739	-1,146435	-16,119262	2,995310	12,305034	-0,044530	-0,119053	-0,029910	-8,941655	2,605069	-0,376645	-0,044530	-0,119053	-0,029910	-8,941655	2,605069	-0,376645
11:06:49,31	0,453981	3,392999	-0,127978	-0,236019	-0,666993	-0,649009	-0,046064	-0,117388	-0,029161	0,285140	-0,985888	-0,382084	-0,595116	-2,900765	-1,144066	-16,088616	2,971839	12,296451	-0,046064	-0,117388	-0,029161	-8,929798	2,630127	-0,382084	-0,046064	-0,117388	-0,029161	-8,929798	2,630127	-0,382084
11:06:49,36	0,453981	3,392999	-0,127978	-0,236019	-0,666993	-0,649009	-0,039439	-0,119967	-0,026792	0,414259	-0,603136	-0,390666	-0,596989	-2,892657	-1,142968	-16,142584	3,037725	12,289638	-0,039439	-0,119967	-0,026792	-9,003153	2,492854	-0,390666	-0,039439	-0,119967	-0,026792	-9,003153	2,492854	-0,390666
11:06:49,41	0,453981	3,392999	-0,127978	-0,236019	-0,666993	-0,649009	-0,045525	-0,114291	-0,025694	0,149179	-0,999276	-0,397480	-0,598138	-2,897844	-1,147587	-16,103619	2,955608	12,298139	-0,045525	-0,114291	-0,025694	-8,822663	2,574444	-0,397480	-0,045525	-0,114291	-0,025694	-8,822663	2,574444	-0,397480
11:06:49,46	0,453981	3,392999	-0,127978	-0,236019	-0,666993	-0,649009	-0,040458	-0,115890	-0,030313	0,180700	-0,660998	-0,388978	-0,599247	-2,894957	-1,143341	-16,096133	3,015934	12,273422	-0,040458	-0,115890	-0,030313	-8,916671	2,514976	-0,388978	-0,040458	-0,115890	-0,030313	-8,916671	2,514976	-0,388978
11:06:49,51	0,453981	3,392999	-0,127978	-0,236019	-0,666993	-0,649009	-0,042404	-0,113486	-0,026067	0,111663	-0,785873	-0,413695	-0,595776	-2,894296	-1,148363	-16,093343	2,967536	12,309513	-0,042404	-0,113486	-0,026067	-8,796972	2,542868	-0,413695	-0,042404	-0,113486	-0,026067	-8,796972	2,542868	-0,413695
11:06:49,56	0,453981	3,392999	-0,127978	-0,236019	-0,666993	-0,649009	-0,044712	-0,116161	-0,031089	0,210243	-0,879240	-0,377604	-0,597468	-2,900418	-1,141358	-16,086667	2,956493	12,284247	-0,044712	-0,116161	-0,031089	-8,908376	2,630627	-0,377604	-0,044712	-0,116161	-0,031089	-8,908376	2,630627	-0,377604
11:06:49,61	0,453981	3,392999	-0,127978	-0,236019	-0,666993	-0,649009	-0,045811	-0,116208	-0,025658	0,218225	-0,954137	-0,380102	-0,595186	-2,893367	-1,142932	-16,105924	2,981206	12,307015	-0,045811	-0,116208	-0,025658	-8,904069	2,642030	-0,380102	-0,045811	-0,116208	-0,025658	-8,904069	2,642030	-0,380102
11:06:49,66	0,453981	3,392999	-0,127978	-0,236019	-0,666993	-0,649009	-0,038358	-0,120544	-0,029122	0,435765	-0,561691	-0,384416	-0,595157	-2,901991	-1,146396	-16,105685	2,971862	12,302702	-0,038358	-0,120544	-0,029122	-9,026966	2,449399	-0,384416	-0,038358	-0,120544	-0,029122	-9,026966	2,449399	-0,384416
11:06:49,71	0,453981	3,392999	-0,127978	-0,236019	-0,666993	-0,649009	-0,038358	-0,120544	-0,029122	0,435765	-0,561691	-0,384416	-0,592749	-2,895711	-1,144441	-16,077336	3,006435	12,332747	-0,038358	-0,120544	-0,029122	-9,026966	2,449399	-0,384416	-0,038358	-0,120544	-0,029122	-9,026966	2,449399	-0,384416
11:06:49,76	0,453981	3,392999	-0,127978	-0,236019	-0,666993	-0,649009	-0,039840	-0,117022	-0,024107	0,263203	-0,628330	-0,421351	-0,597467	-2,898946	-1,141381	-16,091347	2,975840	12,265767	-0,039840	-0,117022	-0,024107	-8,923003	2,499101	-0,421351	-0,039840	-0,117022	-0,024107	-8,923003	2,499101	-0,421351
11:06:49,81	0,453981	3,392999	-0,127978	-0,236019	-0,666993	-0,649009	-0,044521	-0,117606	-0,029164	0,317924	-0,932352	-0,386092	-0,594620	-2,895184	-1,146439	-16,131683	3,027221	12,301025	-0,044521	-0,117606	-0,029164	-8,914162	2,562520	-0,386092	-0,044521	-0,117606	-0,029164	-8,914162	2,562520	-0,386092
11:06:49,86	0,453981	3,392999	-0,127978	-0,236019	-0,666993	-0,649009	-0,040851	-0,119118	-0,030268	0,384736	-0,689928	-0,348887	-0,595145	-2,899118	-1,147542	-16,092876	2,991181	12,338230	-0,040851	-0,119118	-0,030268	-8,966037	2,516914	-0,348887	-0,040851	-0,119118	-0,030268	-8,966037	2,516914	-0,348887
11:06:49,91	0,453981	3,392999	-0,127978	-0,236019	-0,666993	-0,649009	-0,040851	-0,119118	-0,030268	0,384736	-0,689928	-0,348887	-0,593421	-2,893174	-1,146414	-16,111284	3,021863	12,330206	-0,040851	-0,119118	-0,030268	-8,966037	2,516914	-0,348887	-0,040851	-0,119118	-0,030268	-8,966037	2,516914	-0,348887
11:06:49,96	0,453981	3,392999	-0,127978	-0,236019	-0,666993	-0,649009	-0,044376	-0,119121	-0,031063	0,384724	-0,863621	-0,362423	-0,593381	-2,896067	-1,148337	-16,084664	2,986280	12,324695	-0,044376	-0,119121	-0,031063	-8,966239	2,619866	-0,362423	-0,044376	-0,119121	-0,031063	-8,966239	2,619866	-0,362423
11:06:50,01	0,453981	3,392999	-0,127978	-0,236019	-0,666993	-0,649009	-0,046236	-0,113284	-0,028766	0,124080	-1,000569	-0,366736	-0,597506	-2,891538	-1,146040	-16,098075	3,043495	12,320382	-0,046236	-0,113284	-0,028766	-8,768733	2,628938	-0,366736	-0,046236	-0,113284	-0,028766	-8,768733	2,628938	-0,366736
11:06:50,06	0,453981	3,392999	-0,127978	-0,236019	-0,666993	-0,649009	-0,046236	-0,113284	-0,028766	0,124080	-1,000569	-0,366736	-0,593340	-2,890556	-1,145673	-16,076491	3,028120	12,276703	-0,046236	-0,113284	-0,028766	-8,768733	2,628938	-0,366736	-0,046236	-0,113284	-0,028766	-8,768733	2,628938	-0,366736
11:06:50,11	0,453981	3,392999	-0,127978	-0,236019	-0,666993	-0,649009	-0,049169	-0,116401	-0,028398	0,283629	-1,126700	-0,410414	-0,595153	-2,895237	-1,145274	-16,097536	2,990929	12,279323	-0,049169	-0,116401	-0,028398	-8,853850	2,733040	-0,410414	-0,049169	-0,116401	-0,028398	-8,853850	2,733040	-0,410414
11:06:50,16	0,453981	3,392999	-0,127978	-0,236019	-0,666993	-0,649009	-0,044209	-0,117171	-0,027999	0,280952	-0,868416	-0,407795	-0,598029	-2,897745	-1,148723	-16,081232	3,052902	12,325976	-0,044209	-0,117171	-0,027999	-8,916992	2,601973	-0,407795	-0,044209	-0,117171	-0,027999	-8,916992	2,601973	-0,407795
11:06:50,21	0,453981	3,392999	-0,127978	-0,236019	-0,666993	-0,649009	-0,047833	-0,119825	-0,029901	0,412468	-1,037420	-0,357838	-0,591043	-2,893425	-1,147175	-16,083930	2,975602	12,329279	-0,047833	-0,119825	-0,029901	-8,993783	2,717456	-0,357838	-0,047833	-0,119825	-0,029901	-8,993783	2,717456	-0,357838
11:06:50,26	0,453981	3,392999	-0,127978	-0,236019	-0,666993	-0,649009	-0,044219	-0,116479	-0,025632	0,253707	-0,878783	-0,355546	-0,595747	-2,894882	-1,142906	-16,101687	3,003431	12,331572	-0,044219	-0,116479	-0,025632	-8,889896	2,592393	-0,355546	-0,044219	-0,116479	-0,025632	-8,889896	2,592393	-0,355546
11:06:50,31	0,453981	3,392999	-0,127978	-0,236019	-0,666993	-0,649009	-0,044219	-0,116479	-0,025632	0,253707	-0,878783	-0,355546	-0,596888	-2,896055	-1,146424	-16,090141	3,018351	12,294939	-0,044219	-0,116479	-0,025632	-8,889896	2,592393	-0,355546	-0,044219	-0,116479	-0,025632	-8,889896	2,592393	-0,355546
11:06:50,36	0,453981	3,392999	-0,127978	-0,236019	-0,666993	-0,649009	-0,042633	-0,116078	-0,029149	0,251537	-0,793768	-0,392179	-0,592044	-2,898844	-1,144416	-16,029163	2,994195	12,316966	-0,042633	-0,116078	-0,029149	-8,860571	2,552900	-0,392179	-0,042633	-0,116078	-0,029149	-8,860571	2,552900	-0,392179
11:06:50,41	0,453981	3,392999	-0,127978	-0,236019	-0,666993	-0,649009	-0,042640	-0,121666	-0,027142	0,551717	-0,729236	-0,370151	-0,593303	-2,898088	-1,145211	-16,065469	3,002682	12,322834	-0,042640	-0,121666	-0,027142	-8,999101	2,617968	-0,370151	-0,042640	-0,121666	-0,027142	-8,999101	2,617968	-0,370151
11:06:50,46	0,453981	3,392999	-0,127978	-0,236019	-0,666993	-0,649009	-0,042664	-0,120199	-0,027937	0,464605	-0,766203	-0,364283	-0,597519	-2,895039	-1,146437	-16,108176	3,020943	12,295257	-0,042664	-0,120199	-0,027937	-8,971014	2,582936	-0,364283	-0,042664	-0,120199	-0,027937	-8,971014	2,582936	-0,364283
11:06:50,51	0,453981	3,392999	-0,127978	-0,236019	-0,666993	-0,649009	-0,043197	-0,115023	-0,029163	0,189893	-0,840034	-0,391860	-0,594548	-2,895954	-1,146412	-16,095481	3,017534	12,309915	-0,043197	-0,115023	-0,029163	-8,839379	2,550944	-0,391860	-0,043197	-0,115023	-0,029163	-8,839379	2,550944	-0,391860
11:06:50,56	0,453981	3,392999	-0,127978	-0,236019	-0,666993	-0,649009	-0,043890	-0,118054	-0,029137	0,350906	-0,863373	-0,377202	-0,598144	-2,895542	-1,147977	-16,110415	2,991172	12,314461	-0,043890	-0,118054	-0,029137	-8,916308	2,582007	-0,377202	-0,043890	-0,118054	-0,029137	-8,916308	2,582007	-0,377202
11:06:50,61	0,453981	3,392999	-0,127978	-0,236019	-0,666993	-0,649009	-0,042449	-0,114733	-0,030702	0,147950	-0,788158	-0,372656	-0,593946	-2,895257	-1,145653	-16,080631	2,982386	12,279311	-0,042449	-0,114733	-0,030702	-8,858616	2,544051	-0,372656	-0,042449	-0,114733	-0,030702	-8,858616	2,544051	-0,372656
11:06:50,66	0,453981	3,392999	-0,127978	-0,236019	-0,666993	-0,649009	-0,044795	-0,118226	-0,028378	0,336847	-0,879991	-0,407806	-0,596354	-2,892438	-1,144100	-16,107600	3,015606	12,313626	-0,046032	-0,114732	-0,026826	-8,836002	2,629240	-0,373491	-0,046032	-0,114732	-0,026826	-8,836002	2,629240	-0,373491
11:06:50,71	0,453981	3,392999	-0,127978	-0,236019	-0,666993	-0,649009	-0,045610	-0,119845	-0,027978	0,447601	-0,925386	-0,402231	-0,592137	-2,895361	-1,145252	-16,069980	3,006913	12,284886	-0,045610	-0,119845	-0,027978	-8,960223	2,654966	-0,402231	-0,045610	-0,119845	-0,027978	-8,960223	2,654966	-0,402231
11:06:50,76	0,453981	3,392999	-0,127978	-0,236019	-0,666993	-0,649009	-0,045610	-0,119845	-0,027978	0,447601	-0,925386	-0,402231	-0,595748	-2,892739	-1,147606	-16,092023	3,003113	12,291034	-0,045610	-0,119845	-0,027978	-8,960223	2,654966	-0,402231	-0,045610	-0,119845	-0,027978	-8,960223	2,654966	-0,402231
11:06:50,81	0,453981	3,392999	-0,127978	-0,236019	-0,666993	-0,649009	-0,047040	-0,117679	-0,026826	0,378264	-1,032454	-0,400995	-0,593297	-2,893038	-1,144100	-16,076620	3,060749	12,286122	-0,047040	-0,117679	-0,026826	-8,859516	2,660213	-0,400995	-0,047040	-0,117679	-0,026826	-8,859516	2,660213	-0,400995
11:06:50,86	0,453981	3,392999	-0,127978	-0,236019	-0,666993	-0,649009	-0,043449	-0,114132	-0,031111	0,096825	-0,828937	-0,392347	-0,598165	-2,894375	-1,148386	-16,110577	2,968361	12,294770	-0,043449	-0,114132	-0,031111	-8,862507	2,581838	-0,392347	-0,043449	-0,114132	-0,031111	-8,862507	2,581838	-0,392347
11:06:50,91	0,453981	3,392999	-0,127978	-0,236019	-0,666993	-0,649009	-0,042550	-0,118143	-0,028356	0,338415	-0,783393	-0,378602	-0,595141	-2,897159	-1,145631	-16,095120	2,997561	12,308515	-0,042550	-0,118143	-0,028356	-8,935783	2,556797	-0,378602	-0,042550	-0,118143	-0,028356	-8,935783	2,556797	-0,378602
11:06:50,96	0,453981	3,392999	-0,127978	-0,236019	-0,666993	-0,649009	-0,044586	-0,120366	-0,028726	0,471978	-0,903149	-0,352795	-0,592197	-2,896507	-1,146000	-16,098167	3,020023	12,334322	-0,044586	-0,120366	-0,028726	-8,976782	2,596887	-0,352795	-0,044586	-0,120366	-0,028726	-8,976782	2,596887	-0,352795
11:06:51,01	0,453981	3,392999	-0,127978	-0,236019	-0,666993	-0,649009	-0,045619	-0,121766	-0,028744	0,515866	-0,952063	-0,372610	-0,590468	-2,896313	-1,146018	-16,108453	2,992600	12,314507	-0,045619	-0,121766	-0,028744	-9,042764	2,629067	-0,372610	-0,045619	-0,121766	-0,028744	-9,042764	2,629067	-0,372610
11:06:51,06	0,453981	3,392999	-0,127978	-0,236019	-0,666993	-0,649009	-0,045619	-0,121766	-0,028744	0,515866	-0,952063	-0,372610	-0,594589	-2,893473	-1,145645	-16,101009	2,994722	12,313981	-0,046018	-0,116778	-0,028370	-8,905021	2,645011	-0,373137	-0,046018	-0,116778	-0,028370	-8,905021	2,645011	-0,373137
11:06:51,11	0,453981	3,392999	-0,127978	-0,236019	-0,666993	-0,649009	-0,041398	-0,121504	-0,029139	0,492415	-0,725551	-0,397918	-0,592806	-2,899837	-1,146413	-16,107300	2,980611	12,289199	-0,041398	-0,121504	-0,029139	-9,045617	2,524190	-0,397918	-0,041398	-0,121504	-0,029139	-9,045617	2,524190	-0,397918
11:06:51,16	0,453981	3,392999	-0,127978	-0,236019	-0,666993	-0,649009	-0,041398	-0,121504	-0,029139	0,492415	-0,725551	-0,397918	-0,590281	-2,891706	-1,144461	-16,019330	3,005276	12,289540	-0,041398	-0,121504	-0,029139	-9,045617	2,524190	-0,397918	-0,041398	-0,121504	-0,029139	-9,045617	2,524190	-0,397918
11:06:51,21	0,453981	3,392999	-0,127978	-0,236019	-0,666993	-0,649009	-0,044899	-0,116787	-0,029149	0,273889	-0,901284	-0,387378	-0,595141	-2,894447	-1,146424	-16,088450	3,000612	12,299739	-0,044899	-0,116787	-0,029149	-8,893875	2,623293	-0,387378	-0,044899	-0,116787	-0,029149	-8,893875	2,623293	-0,387378
11:06:51,26	0,453981	3,392999	-0,127978	-0,236019	-0,666993	-0,649009	-0,045280	-0,120026	-0,028751	0,478444	-0,936036	-0,390951	-0,592145	-2,895736	-1,146026	-16,083304	3,039369	12,296167	-0,045280	-0,120026	-0,028751	-8,943567	2,618475	-0,390951	-0,045280	-0,120026	-0,028751	-8,943567	2,618475	-0,390951
11:06:51,31	0,453981	3,392999	-0,127978	-0,236019	-0,666993	-0,649009	-0,045662	-0,121168	-0,029883	0,510425	-0,915057	-0,362660	-0,596307	-2,897147	-1,144855	-16,095050	3,009350	12,308221	-0,045662	-0,121168	-0,029883	-9,001285	2,669435	-0,362660	-0,045662	-0,121168	-0,029883	-9,001285	2,669435	-0,362660
11:06:51,36	0,453981	3,392999	-0,127978	-0,236019	-0,666993	-0,649009	-0,040032	-0,112118	-0,027982	0,035355	-0,660313	-0,379399	-0,601618	-2,896327	-1,145256	-16,096806	3,010367	12,307719	-0,040032	-0,112118	-0,027982	-8,765870	2,482202	-0,379399	-0,040032	-0,112118	-0,027982	-8,765870	2,482202	-0,379399
11:06:51,41	0,453981	3,392999	-0,127978	-0,236019	-0,666993	-0,649009	-0,040032	-0,112118	-0,027982	0,035355	-0,660313	-0,379399	-0,595076	-2,897251	-1,144852	-16,067085	2,994307	12,293111	-0,040032	-0,112118	-0,027982	-8,765870	2,482202	-0,379399	-0,040032	-0,112118	-0,027982	-8,765870	2,482202	-0,379399
11:06:51,46	0,453981	3,392999	-0,127978	-0,236019	-0,666993	-0,649009	-0,044906	-0,117487	-0,026435	0,318568	-0,908125	-0,398317	-0,594531	-2,894791	-1,143709	-16,089925	3,011019	12,288800	-0,044906	-0,117487	-0,026435	-8,904153	2,616996	-0,398317	-0,044906	-0,117487	-0,026435	-8,904153	2,616996	-0,398317
11:06:51,51	0,453981	3,392999	-0,127978	-0,236019	-0,666993	-0,649009	-0,042655	-0,117443	-0,029133	0,322110	-0,785164	-0,382642	-0,595694	-2,896718	-1,146408	-16,081870	3,013117	12,304475	-0,042655	-0,117443	-0,029133	-8,897135	2,563280	-0,382642	-0,042655	-0,117443	-0,029133	-8,897135	2,563280	-0,382642
11:06:51,56	0,453981	3,392999	-0,127978	-0,236019	-0,666993	-0,649009	-0,042655	-0,117443	-0,029133	0,322110	-0,785164	-0,382642	-0,592048	-2,898526	-1,146375	-16,039312	3,026540	12,304809	-0,042655	-0,117443	-0,029133	-8,897135	2,563280	-0,382642	-0,042655	-0,117443	-0,029133	-8,897135	2,563280	-0,382642
11:06:51,61	0,453981	3,392999	-0,127978	-0,236019	-0,666993	-0,649009	-0,042912	-0,121504	-0,029101	0,566223	-0,768381	-0,382308	-0,594606	-2,894145	-1,146038	-16,109727	2,991502	12,309259	-0,042912	-0,121504	-0,029101	-8,971867	2,600234	-0,382308	-0,042912	-0,121504	-0,029101	-8,971867	2,600234	-0,382308
11:06:51,66	0,453981	3,392999	-0,127978	-0,236019	-0,666993	-0,649009	-0,045251	-0,117846	-0,025280	0,290260	-0,943914	-0,389846	-0,594047	-2,894671	-1,142554	-16,128858	2,979244	12,297271	-0,045251	-0,117846	-0,025280	-8,960656	2,608318	-0,389846	-0,045251	-0,117846	-0,025280	-8,960656	2,608318	-0,389846
11:06:51,71	0,453981	3,392999	-0,127978	-0,236019	-0,666993	-0,649009	-0,042451	-0,116864	-0,028386	0,272200	-0,768693	-0,417695	-0,596297	-2,896606	-1,145661	-16,086729	2,993015	12,269423	-0,042451	-0,116864	-0,028386	-8,901648	2,563706	-0,417695	-0,042451	-0,116864	-0,028386	-8,901648	2,563706	-0,417695
11:06:51,76	0,453981	3,392999	-0,127978	-0,236019	-0,666993	-0,649009	-0,042451	-0,116864	-0,028386	0,272200	-0,768693	-0,417695	-0,593881	-2,899831	-1,146419	-16,067539	2,995559	12,260017	-0,040866	-0,120570	-0,029144	-8,988052	2,537062	-0,427100	-0,040866	-0,120570	-0,029144	-8,988052	2,537062	-0,427100
11:06:51,81	0,453981	3,392999	-0,127978	-0,236019	-0,666993	-0,649009	-0,045678	-0,121234	-0,029481	0,530771	-0,893039	-0,363083	-0,590900	-2,895995	-1,146756	-16,033395	2,998430	12,324034	-0,045678	-0,121234	-0,029481	-8,986084	2,692714	-0,363083	-0,045678	-0,121234	-0,029481	-8,986084	2,692714	-0,363083
11:06:51,86	0,453981	3,392999	-0,127978	-0,236019	-0,666993	-0,649009	-0,042000	-0,115721	-0,028376	0,223193	-0,776744	-0,387792	-0,597513	-2,896425	-1,145651	-16,108781	3,017806	12,299325	-0,042000	-0,115721	-0,028376	-8,860908	2,520267	-0,387792	-0,042000	-0,115721	-0,028376	-8,860908	2,520267	-0,387792
11:06:51,91	0,453981	3,392999	-0,127978	-0,236019	-0,666993	-0,649009	-0,042000	-0,115721	-0,028376	0,223193	-0,776744	-0,387792	-0,592790	-2,898628	-1,145616	-16,090405	2,967623	12,312532	-0,042000	-0,115721	-0,028376	-8,860908	2,520267	-0,387792	-0,042000	-0,115721	-0,028376	-8,860908	2,520267	-0,387792
11:06:51,96	0,453981	3,392999	-0,127978	-0,236019	-0,666993	-0,649009	-0,042453	-0,120914	-0,028341	0,458936	-0,759298	-0,374585	-0,592758	-2,900517	-1,147133	-16,076560	2,974217	12,342321	-0,042453	-0,120914	-0,028341	-9,032783	2,573280	-0,374585	-0,042453	-0,120914	-0,028341	-9,032783	2,573280	-0,374585
11:06:52,01	0,453981	3,392999	-0,127978	-0,236019	-0,666993	-0,649009	-0,040833	-0,121885	-0,029859	0,522076	-0,666375	-0,344797	-0,591604	-2,890899	-1,144494	-16,089411	3,020282	12,295497	-0,049740	-0,118076	-0,027220	-8,911472	2,740898	-0,391620	-0,049740	-0,118076	-0,027220	-8,911472	2,740898	-0,391620
11:06:52,06	0,453981	3,392999	-0,127978	-0,236019	-0,666993	-0,649009	-0,049740	-0,118076	-0,027220	0,357456	-1,163657	-0,391620	-0,593804	-2,895604	-1,143281	-16,037175	3,040867	12,303494	-0,049740	-0,118076	-0,027220	-8,911472	2,740898	-0,391620	-0,049740	-0,118076	-0,027220	-8,911472	2,740898	-0,391620
11:06:52,11	0,453981	3,392999	-0,127978	-0,236019	-0,666993	-0,649009	-0,044565	-0,118523	-0,026006	0,424680	-0,859637	-0,383624	-0,590879	-2,895936	-1,144049	-16,038736	3,021179	12,308648	-0,044565	-0,118523	-0,026006	-8,879391	2,638718	-0,383624	-0,044565	-0,118523	-0,026006	-8,879391	2,638718	-0,383624
11:06:52,16	0,453981	3,392999	-0,127978	-0,236019	-0,666993	-0,649009	-0,045740	-0,121222	-0,026775	0,547172	-0,912265	-0,378469	-0,591675	-2,891962	-1,147210	-16,122914	3,036534	12,317225	-0,045740	-0,121222	-0,026775	-8,968732	2,678359	-0,378469	-0,045740	-0,121222	-0,026775	-8,968732	2,678359	-0,378469
11:06:52,21	0,453981	3,392999	-0,127978	-0,236019	-0,666993	-0,649009	-0,046642	-0,119198	-0,027592	0,394192	-0,980780	-0,393006	-0,592181	-2,894143	-1,144867	-16,081345	2,990659	12,294111	-0,046642	-0,119198	-0,027592	-8,962833	2,680606	-0,393006	-0,046642	-0,119198	-0,027592	-8,962833	2,680606	-0,393006
11:06:52,26	0,453981	3,392999	-0,127978	-0,236019	-0,666993	-0,649009	-0,046642	-0,119198	-0,027592	0,394192	-0,980780	-0,393006	-0,595743	-2,895027	-1,145230	-16,085286	2,974182	12,331859	-0,046642	-0,119198	-0,027592	-8,962833	2,680606	-0,393006	-0,046642	-0,119198	-0,027592	-8,962833	2,680606	-0,393006
11:06:52,31	0,453981	3,392999	-0,127978	-0,236019	-0,666993	-0,649009	-0,044096	-0,116555	-0,027955	0,240523	-0,843561	-0,355258	-0,593906	-2,897273	-1,145638	-16,067154	2,982494	12,278875	-0,044096	-0,116555	-0,027955	-8,909038	2,617963	-0,355258	-0,044096	-0,116555	-0,027955	-8,909038	2,617963	-0,355258
11:06:52,36	0,453981	3,392999	-0,127978	-0,236019	-0,666993	-0,649009	-0,049081	-0,118482	-0,031070	0,365665	-1,086856	-0,366514	-0,591582	-2,891673	-1,148345	-16,059015	2,987818	12,320603	-0,049081	-0,118482	-0,031070	-8,935155	2,766002	-0,366514	-0,049081	-0,118482	-0,031070	-8,935155	2,766002	-0,366514
11:06:52,41	0,453981	3,392999	-0,127978	-0,236019	-0,666993	-0,649009	-0,049081	-0,118482	-0,031070	0,365665	-1,086856	-0,366514	-0,595656	-2,895311	-1,146010	-16,064205	3,026029	12,314370	-0,049081	-0,118482	-0,031070	-8,935155	2,766002	-0,366514	-0,049081	-0,118482	-0,031070	-8,935155	2,766002	-0,366514
11:06:52,46	0,453981	3,392999	-0,127978	-0,236019	-0,666993	-0,649009	-0,047922	-0,121252	-0,028764	0,514532	-1,022069	-0,421258	-0,589762	-2,894061	-1,146038	-16,052680	2,989727	12,265859	-0,047922	-0,121252	-0,028764	-9,003742	2,739827	-0,421258	-0,047922	-0,121252	-0,028764	-9,003742	2,739827	-0,421258
11:06:52,51	0,453981	3,392999	-0,127978	-0,236019	-0,666993	-0,649009	-0,044332	-0,115079	-0,027982	0,198399	-0,884127	-0,378041	-0,596903	-2,894084	-1,145256	-16,092474	3,018295	12,309076	-0,044332	-0,115079	-0,027982	-8,835324	2,595941	-0,378041	-0,044332	-0,115079	-0,027982	-8,835324	2,595941	-0,378041
11:06:52,56	0,453981	3,392999	-0,127978	-0,236019	-0,666993	-0,649009	-0,044332	-0,115079	-0,027982	0,198399	-0,884127	-0,378041	-0,598706	-2,894992	-1,144514	-16,124906	3,042474	12,280215	-0,044332	-0,115079	-0,027982	-8,835324	2,595941	-0,378041	-0,044332	-0,115079	-0,027982	-8,835324	2,595941	-0,378041
11:06:52,61	0,453981	3,392999	-0,127978	-0,236019	-0,666993	-0,649009	-0,042644	-0,113972	-0,027240	0,145555	-0,836528	-0,406902	-0,593940	-2,898540	-1,144827	-16,084422	2,989159	12,327030	-0,042644	-0,113972	-0,027240	-8,801263	2,511033	-0,406902	-0,042644	-0,113972	-0,027240	-8,801263	2,511033	-0,406902
11:06:52,66	0,453981	3,392999	-0,127978	-0,236019	-0,666993	-0,649009	-0,043478	-0,119704	-0,028733	0,457614	-0,840734	-0,372125	-0,593325	-2,897137	-1,146007	-16,084014	3,035034	12,314993	-0,043478	-0,119704	-0,028733	-8,939155	2,572253	-0,372125	-0,043478	-0,119704	-0,028733	-8,939155	2,572253	-0,372125
11:06:52,71	0,453981	3,392999	-0,127978	-0,236019	-0,666993	-0,649009	-0,043072	-0,115669	-0,029537	0,186474	-0,847152	-0,358192	-0,597022	-2,895470	-1,146811	-16,138487	2,995681	12,328925	-0,043072	-0,115669	-0,029537	-8,893543	2,534011	-0,358192	-0,043072	-0,115669	-0,029537	-8,893543	2,534011	-0,358192
11:06:52,76	0,453981	3,392999	-0,127978	-0,236019	-0,666993	-0,649009	-0,043072	-0,115669	-0,029537	0,186474	-0,847152	-0,358192	-0,598084	-2,895417	-1,145252	-16,098555	3,023664	12,313751	-0,043072	-0,115669	-0,029537	-8,893543	2,534011	-0,358192	-0,043072	-0,115669	-0,029537	-8,893543	2,534011	-0,358192
11:06:52,81	0,453981	3,392999	-0,127978	-0,236019	-0,666993	-0,649009	-0,043688	-0,122945	-0,029889	0,622548	-0,870552	-0,361052	-0,590413	-2,898575	-1,147163	-16,102158	3,041360	12,326065	-0,043688	-0,122945	-0,029889	-9,028632	2,558953	-0,361052	-0,043688	-0,122945	-0,029889	-9,028632	2,558953	-0,361052
11:06:52,86	0,453981	3,392999	-0,127978	-0,236019	-0,666993	-0,649009	-0,041855	-0,116481	-0,028779	0,242509	-0,753421	-0,412596	-0,596928	-2,896930	-1,146053	-16,105228	2,992438	12,274521	-0,041855	-0,116481	-0,028779	-8,901235	2,532175	-0,412596	-0,041855	-0,116481	-0,028779	-8,901235	2,532175	-0,412596
11:06:52,91	0,453981	3,392999	-0,127978	-0,236019	-0,666993	-0,649009	-0,041059	-0,114933	-0,027177	0,158085	-0,683026	-0,361374	-0,598666	-2,896846	-1,144452	-16,082076	2,974530	12,325744	-0,041059	-0,114933	-0,027177	-8,864148	2,540085	-0,361374	-0,041059	-0,114933	-0,027177	-8,864148	2,540085	-0,361374
11:06:52,96	0,453981	3,392999	-0,127978	-0,236019	-0,666993	-0,649009	-0,048795	-0,119303	-0,029926	0,432505	-1,122315	-0,379946	-0,591013	-2,892331	-1,147200	-16,090560	3,033883	12,307171	-0,048795	-0,119303	-0,029926	-8,932804	2,708061	-0,379946	-0,048795	-0,119303	-0,029926	-8,932804	2,708061	-0,379946
11:06:53,01	0,453981	3,392999	-0,127978	-0,236019	-0,666993	-0,649009	-0,048795	-0,119303	-0,029926	0,432505	-1,122315	-0,379946	-0,594557	-2,893432	-1,146039	-16,089493	3,001167	12,299785	-0,046070	-0,116784	-0,028765	-8,893846	2,653137	-0,387333	-0,046070	-0,116784	-0,028765	-8,893846	2,653137	-0,387333
11:06:53,06	0,453981	3,392999	-0,127978	-0,236019	-0,666993	-0,649009	-0,042709	-0,114618	-0,027998	0,181864	-0,836461	-0,387022	-0,595126	-2,900218	-1,147147	-16,098086	3,023696	12,343770	-0,042709	-0,114618	-0,027998	-8,815688	2,516171	-0,387022	-0,042709	-0,114618	-0,027998	-8,815688	2,516171	-0,387022
11:06:53,11	0,453981	3,392999	-0,127978	-0,236019	-0,666993	-0,649009	-0,045115	-0,118118	-0,027172	0,382527	-0,905293	-0,363499	-0,593879	-2,894926	-1,144446	-16,062492	3,031112	12,323619	-0,045115	-0,118118	-0,027172	-8,889772	2,636251	-0,363499	-0,045115	-0,118118	-0,027172	-8,889772	2,636251	-0,363499
