# Supplementary material for: Characterization of interfragmentary motion associated with common osteosynthesis devices for rat fracture healing studies
Source: PLoS One. 2017 Apr 28;12(4):e0176735. doi: 10.1371/journal.pone.0176735 (PMC5409164; doi:10.1371/journal.pone.0176735)
Supplement: S1 Dataset — (ZIP) [file pone.0176735.s001.zip › S1_Dataset/UlmExFix/Specimen06/ULM-Fix-EX_06X.txt]

%Tester: Sukopp Matthias
%Projekt: 
%Zeit: 13.03.2015 10:57:17
%Dateipfad: D:\Messungen\Fixator\Measurements\Fixator_20150313.txt
%Kommentar: Ulm-Fix-Ex_06-X
%VI Version: D:\LVProjekte\Fixator\HauptVI\Fixator_v0.12.vi
%Virtueller Drehpunkt: 	0,0000	0,0000	0,0000
%Sensor zu Hexapod (Mitte): 	0,000000	0,000000	-26,500000
%Sensor zu Hexapod Trans (Mitte): 	-0,500000	-0,866025	0,000000	-0,866025	0,500000	0,000000	0,000000	0,000000	1,000000
%Hexapod zu Labor (Mitte): 	0,453047	3,317020	-0,132968
%Hexapod zu Labor Trans (Mitte): 	0,999870	0,011374	-0,011419	-0,011326	0,999927	0,004249	0,011467	-0,004119	0,999926
%Labor zu CR (Mitte): 	0,000000	0,000000	78,500000
%Labor zu CR Trans (Mitte): 	1,000000	0,000000	0,000000	0,000000	1,000000	0,000000	0,000000	0,000000	1,000000
%Zentrum Sensormasse: 	0,000000	0,000000	2,000000
%Sensormasse: 	200,000000E-3
--------------------------------------------------
Time	X	Y	Z	U	V	W	Exp_ Fx	Exp_ Fy	Exp_ Fz	Exp_ Mx	Exp_ My	Exp_ Mz	Sen_ Fx	Sen_ Fy	Sen_ Fz	Sen_ Mx	Sen_ My	Sen_ Mz	Hex_ Fx	Hex_ Fy	Hex_ Fz	Hex_ Mx	Hex_ My	Hex_ Mz	Lab_ Fx	Lab_ Fy	Lab_ Fz	Lab_ Mx	Lab_ My	Lab_ Mz	Laser
10:57:17,30	0,453047	3,317020	-0,132968	-0,236025	-0,657004	-0,649016	0,055832	-0,009195	-0,030190	0,065135	0,765484	-0,893804	-0,733300	-2,927778	-1,148557	-16,448654	9,475597	11,858303	0,055832	-0,009195	-0,030190	-0,656653	-3,617303	-0,893804	0,055832	-0,009195	-0,030190	-0,656653	-3,617303	-0,893804
10:57:17,34	0,453047	3,317020	-0,132968	-0,236025	-0,657004	-0,649016	0,053848	-0,010761	-0,030154	0,161870	0,651482	-0,844214	-0,736335	-2,926952	-1,147429	-16,489977	9,469323	11,842903	0,053848	-0,010761	-0,030154	-0,682901	-3,575596	-0,844214	0,053848	-0,010761	-0,030154	-0,682901	-3,575596	-0,844214
10:57:17,39	0,453047	3,317020	-0,132968	-0,236025	-0,657004	-0,649016	0,055366	-0,012291	-0,029360	0,195415	0,759491	-0,836982	-0,735769	-2,929031	-1,146635	-16,487800	9,414940	11,850135	0,055366	-0,012291	-0,029360	-0,769450	-3,586744	-0,836982	0,055366	-0,012291	-0,029360	-0,769450	-3,586744	-0,836982
10:57:17,44	0,453047	3,317020	-0,132968	-0,236025	-0,657004	-0,649016	0,055366	-0,012291	-0,029360	0,195415	0,759491	-0,836982	-0,730949	-2,927271	-1,149323	-16,434928	9,439037	11,862784	0,055366	-0,012291	-0,029360	-0,769450	-3,586744	-0,836982	0,055366	-0,012291	-0,029360	-0,769450	-3,586744	-0,836982
10:57:17,49	0,453047	3,317020	-0,132968	-0,236025	-0,657004	-0,649016	0,049580	-0,011102	-0,033244	0,206294	0,471599	-0,832145	-0,733906	-2,923426	-1,150519	-16,440185	9,471445	11,854973	0,049580	-0,011102	-0,033244	-0,665183	-3,420430	-0,832145	0,049580	-0,011102	-0,033244	-0,665183	-3,420430	-0,832145
10:57:17,54	0,453047	3,317020	-0,132968	-0,236025	-0,657004	-0,649016	0,059123	-0,013957	-0,031646	0,337126	0,986286	-0,830966	-0,731481	-2,924903	-1,146621	-16,418377	9,464280	11,842657	0,059123	-0,013957	-0,031646	-0,758533	-3,654898	-0,830966	0,059123	-0,013957	-0,031646	-0,758533	-3,654898	-0,830966
10:57:17,59	0,453047	3,317020	-0,132968	-0,236025	-0,657004	-0,649016	0,059123	-0,013957	-0,031646	0,337126	0,986286	-0,830966	-0,737958	-2,928435	-1,145839	-16,416992	9,431934	11,839487	0,059123	-0,013957	-0,031646	-0,758533	-3,654898	-0,830966	0,059123	-0,013957	-0,031646	-0,758533	-3,654898	-0,830966
10:57:17,64	0,453047	3,317020	-0,132968	-0,236025	-0,657004	-0,649016	0,055944	-0,010097	-0,028564	0,131438	0,842390	-0,847630	-0,741570	-2,928888	-1,147032	-16,464541	9,467252	11,836297	0,055944	-0,010097	-0,028564	-0,661184	-3,549246	-0,847630	0,055944	-0,010097	-0,028564	-0,661184	-3,549246	-0,847630
10:57:17,69	0,453047	3,317020	-0,132968	-0,236025	-0,657004	-0,649016	0,058142	-0,007196	-0,029758	-0,012602	0,897838	-0,850820	-0,734979	-2,927813	-1,149304	-16,391897	9,438088	11,866368	0,058142	-0,007196	-0,029758	-0,577496	-3,666326	-0,850820	0,058142	-0,007196	-0,029758	-0,577496	-3,666326	-0,850820
10:57:17,74	0,453047	3,317020	-0,132968	-0,236025	-0,657004	-0,649016	0,049408	-0,010274	-0,030532	0,122113	0,476796	-0,835103	-0,738552	-2,930036	-1,145853	-16,429953	9,444369	11,820307	0,049408	-0,010274	-0,030532	-0,684431	-3,401734	-0,835103	0,049408	-0,010274	-0,030532	-0,684431	-3,401734	-0,835103
10:57:17,79	0,453047	3,317020	-0,132968	-0,236025	-0,657004	-0,649016	0,049408	-0,010274	-0,030532	0,122113	0,476796	-0,835103	-0,734384	-2,929463	-1,146561	-16,399439	9,448627	11,889198	0,049408	-0,010274	-0,030532	-0,684431	-3,401734	-0,835103	0,049408	-0,010274	-0,030532	-0,684431	-3,401734	-0,835103
10:57:17,84	0,453047	3,317020	-0,132968	-0,236025	-0,657004	-0,649016	0,055047	-0,013707	-0,029286	0,342361	0,802579	-0,797920	-0,740852	-2,928480	-1,148151	-16,400528	9,474299	11,860956	0,055047	-0,013707	-0,029286	-0,733600	-3,518609	-0,797920	0,055047	-0,013707	-0,029286	-0,733600	-3,518609	-0,797920
10:57:17,89	0,453047	3,317020	-0,132968	-0,236025	-0,657004	-0,649016	0,057430	-0,007614	-0,030877	0,047231	0,912704	-0,826161	-0,733798	-2,924478	-1,146223	-16,393573	9,448884	11,846175	0,057430	-0,007614	-0,030877	-0,550457	-3,595532	-0,826161	0,057430	-0,007614	-0,030877	-0,550457	-3,595532	-0,826161
10:57:17,94	0,453047	3,317020	-0,132968	-0,236025	-0,657004	-0,649016	0,057054	-0,011430	-0,032064	0,194754	0,914514	-0,865514	-0,737359	-2,930062	-1,149338	-16,407480	9,419526	11,821603	0,057054	-0,011430	-0,032064	-0,702492	-3,564201	-0,865514	0,057054	-0,011430	-0,032064	-0,702492	-3,564201	-0,865514
10:57:17,99	0,453047	3,317020	-0,132968	-0,236025	-0,657004	-0,649016	0,055194	-0,010361	-0,030108	0,160788	0,803396	-0,836466	-0,737355	-2,927918	-1,147383	-16,409186	9,445452	11,850651	0,055194	-0,010361	-0,030108	-0,652576	-3,529372	-0,836466	0,055194	-0,010361	-0,030108	-0,652576	-3,529372	-0,836466
10:57:18,04	0,453047	3,317020	-0,132968	-0,236025	-0,657004	-0,649016	0,055194	-0,010361	-0,030108	0,160788	0,803396	-0,836466	-0,734941	-2,927684	-1,148934	-16,385667	9,460744	11,837759	0,053786	-0,012335	-0,031660	-0,679881	-3,479314	-0,849358	0,053786	-0,012335	-0,031660	-0,679881	-3,479314	-0,849358
10:57:18,09	0,453047	3,317020	-0,132968	-0,236025	-0,657004	-0,649016	0,053786	-0,012335	-0,031660	0,288432	0,742854	-0,849358	-0,733164	-2,923024	-1,147761	-16,352837	9,413677	11,850734	0,053786	-0,012335	-0,031660	-0,679881	-3,479314	-0,849358	0,053786	-0,012335	-0,031660	-0,679881	-3,479314	-0,849358
10:57:18,14	0,453047	3,317020	-0,132968	-0,236025	-0,657004	-0,649016	0,054308	-0,009381	-0,030465	0,126674	0,865801	-0,848146	-0,737760	-2,926660	-1,147739	-16,306798	9,405789	11,838971	0,054308	-0,009381	-0,030465	-0,609762	-3,397379	-0,848146	0,054308	-0,009381	-0,030465	-0,609762	-3,397379	-0,848146
10:57:18,19	0,453047	3,317020	-0,132968	-0,236025	-0,657004	-0,649016	0,054308	-0,009381	-0,030465	0,126674	0,865801	-0,848146	-0,736669	-2,923220	-1,147783	-16,342140	9,410025	11,820815	0,054308	-0,009381	-0,030465	-0,609762	-3,397379	-0,848146	0,054308	-0,009381	-0,030465	-0,609762	-3,397379	-0,848146
10:57:18,24	0,453047	3,317020	-0,132968	-0,236025	-0,657004	-0,649016	0,050784	-0,008606	-0,030508	0,072361	0,649805	-0,866303	-0,734387	-2,927595	-1,145049	-16,401995	9,442005	11,844762	0,050784	-0,008606	-0,030508	-0,603221	-3,336706	-0,866303	0,050784	-0,008606	-0,030508	-0,603221	-3,336706	-0,866303
10:57:18,29	0,453047	3,317020	-0,132968	-0,236025	-0,657004	-0,649016	0,053432	-0,012770	-0,027775	0,286661	0,719680	-0,842355	-0,736770	-2,927920	-1,148544	-16,391942	9,394114	11,844792	0,053432	-0,012770	-0,027775	-0,715802	-3,474706	-0,842355	0,053432	-0,012770	-0,027775	-0,715802	-3,474706	-0,842355
10:57:18,34	0,453047	3,317020	-0,132968	-0,236025	-0,657004	-0,649016	0,054904	-0,010868	-0,031270	0,151304	0,828899	-0,842326	-0,730734	-2,927012	-1,146565	-16,331362	9,413085	11,849595	0,054904	-0,010868	-0,031270	-0,701843	-3,481075	-0,842326	0,054904	-0,010868	-0,031270	-0,701843	-3,481075	-0,842326
10:57:18,39	0,453047	3,317020	-0,132968	-0,236025	-0,657004	-0,649016	0,051100	-0,015642	-0,029291	0,446277	0,674056	-0,837522	-0,737183	-2,926548	-1,145025	-16,311697	9,386989	11,832039	0,051100	-0,015642	-0,029291	-0,781639	-3,337284	-0,837522	0,051100	-0,015642	-0,029291	-0,781639	-3,337284	-0,837522
10:57:18,44	0,453047	3,317020	-0,132968	-0,236025	-0,657004	-0,649016	0,053922	-0,009825	-0,027751	0,130996	0,850897	-0,855078	-0,738483	-2,925009	-1,147769	-16,361576	9,398640	11,844288	0,053239	-0,007930	-0,030494	-0,604878	-3,412916	-0,842829	0,053239	-0,007930	-0,030494	-0,604878	-3,412916	-0,842829
10:57:18,49	0,453047	3,317020	-0,132968	-0,236025	-0,657004	-0,649016	0,053239	-0,007930	-0,030494	0,017617	0,766351	-0,842829	-0,732535	-2,925723	-1,146581	-16,330803	9,372272	11,838481	0,053239	-0,007930	-0,030494	-0,604878	-3,412916	-0,842829	0,053239	-0,007930	-0,030494	-0,604878	-3,412916	-0,842829
10:57:18,54	0,453047	3,317020	-0,132968	-0,236025	-0,657004	-0,649016	0,050884	-0,013438	-0,029307	0,296578	0,683732	-0,848636	-0,737769	-2,923256	-1,145793	-16,308354	9,421905	11,863048	0,050884	-0,013438	-0,029307	-0,758286	-3,310678	-0,848636	0,050884	-0,013438	-0,029307	-0,758286	-3,310678	-0,848636
10:57:18,59	0,453047	3,317020	-0,132968	-0,236025	-0,657004	-0,649016	0,051365	-0,007672	-0,028519	0,050962	0,703339	-0,824069	-0,732415	-2,926899	-1,150407	-16,268497	9,378752	11,874139	0,051365	-0,007672	-0,028519	-0,551282	-3,328784	-0,824069	0,051365	-0,007672	-0,028519	-0,551282	-3,328784	-0,824069
10:57:18,64	0,453047	3,317020	-0,132968	-0,236025	-0,657004	-0,649016	0,056253	-0,011219	-0,031980	0,197498	1,013465	-0,829841	-0,737141	-2,929263	-1,149255	-16,278883	9,361110	11,857277	0,056253	-0,011219	-0,031980	-0,683196	-3,402412	-0,829841	0,056253	-0,011219	-0,031980	-0,683196	-3,402412	-0,829841
10:57:18,69	0,453047	3,317020	-0,132968	-0,236025	-0,657004	-0,649016	0,056253	-0,011219	-0,031980	0,197498	1,013465	-0,829841	-0,735454	-2,926481	-1,147720	-16,299984	9,327131	11,856176	0,056253	-0,011219	-0,031980	-0,683196	-3,402412	-0,829841	0,056253	-0,011219	-0,031980	-0,683196	-3,402412	-0,829841
10:57:18,74	0,453047	3,317020	-0,132968	-0,236025	-0,657004	-0,649016	0,047897	-0,013177	-0,028903	0,312722	0,564756	-0,843649	-0,731267	-2,923006	-1,146177	-16,284482	9,379807	11,843468	0,047897	-0,013177	-0,028903	-0,721699	-3,195175	-0,843649	0,047897	-0,013177	-0,028903	-0,721699	-3,195175	-0,843649
10:57:18,79	0,453047	3,317020	-0,132968	-0,236025	-0,657004	-0,649016	0,047897	-0,013177	-0,028903	0,312722	0,564756	-0,843649	-0,734187	-2,925989	-1,148086	-16,275543	9,386690	11,872882	0,047897	-0,013177	-0,028903	-0,721699	-3,195175	-0,843649	0,047897	-0,013177	-0,028903	-0,721699	-3,195175	-0,843649
10:57:18,84	0,453047	3,317020	-0,132968	-0,236025	-0,657004	-0,649016	0,051941	-0,012140	-0,030811	0,269230	0,779323	-0,814236	-0,736613	-2,922291	-1,145795	-16,297981	9,367905	11,856711	0,051941	-0,012140	-0,030811	-0,683788	-3,298030	-0,814236	0,051941	-0,012140	-0,030811	-0,683788	-3,298030	-0,814236
10:57:18,89	0,453047	3,317020	-0,132968	-0,236025	-0,657004	-0,649016	0,049951	-0,008190	-0,028521	0,036350	0,665817	-0,830406	-0,731151	-2,923794	-1,145765	-16,231306	9,373343	11,837522	0,049951	-0,008190	-0,028521	-0,606604	-3,255342	-0,830406	0,049951	-0,008190	-0,028521	-0,606604	-3,255342	-0,830406
10:57:18,94	0,453047	3,317020	-0,132968	-0,236025	-0,657004	-0,649016	0,048521	-0,013672	-0,028491	0,359441	0,646474	-0,849595	-0,735420	-2,923099	-1,147364	-16,284507	9,339862	11,822799	0,048521	-0,013672	-0,028491	-0,713819	-3,162420	-0,849595	0,048521	-0,013672	-0,028491	-0,713819	-3,162420	-0,849595
10:57:18,99	0,453047	3,317020	-0,132968	-0,236025	-0,657004	-0,649016	0,050055	-0,009628	-0,030090	0,093532	0,696887	-0,864318	-0,737182	-2,921889	-1,145787	-16,290560	9,380267	11,866677	0,050055	-0,009628	-0,030090	-0,662237	-3,232392	-0,864318	0,050055	-0,009628	-0,030090	-0,662237	-3,232392	-0,864318
10:57:19,04	0,453047	3,317020	-0,132968	-0,236025	-0,657004	-0,649016	0,049833	-0,010922	-0,030447	0,188954	0,692631	-0,839276	-0,734188	-2,923555	-1,147721	-16,264181	9,360572	11,847842	0,049833	-0,010922	-0,030447	-0,668448	-3,219282	-0,839276	0,049833	-0,010922	-0,030447	-0,668448	-3,219282	-0,839276
10:57:19,09	0,453047	3,317020	-0,132968	-0,236025	-0,657004	-0,649016	0,047366	-0,011590	-0,028474	0,248955	0,572130	-0,805601	-0,732377	-2,921753	-1,145749	-16,244804	9,378590	11,881516	0,047366	-0,011590	-0,028474	-0,660843	-3,146140	-0,805601	0,047366	-0,011590	-0,028474	-0,660843	-3,146140	-0,805601
10:57:19,15	0,453047	3,317020	-0,132968	-0,236025	-0,657004	-0,649016	0,047366	-0,011590	-0,028474	0,248955	0,572130	-0,805601	-0,737690	-2,923621	-1,145805	-16,264285	9,382915	11,817707	0,047366	-0,011590	-0,028474	-0,660843	-3,146140	-0,805601	0,047366	-0,011590	-0,028474	-0,660843	-3,146140	-0,805601
10:57:19,20	0,453047	3,317020	-0,132968	-0,236025	-0,657004	-0,649016	0,050450	-0,010541	-0,031617	0,153692	0,712123	-0,833916	-0,734763	-2,928883	-1,145758	-16,265494	9,331131	11,844828	0,050450	-0,010541	-0,031617	-0,673767	-3,248166	-0,833916	0,050450	-0,010541	-0,031617	-0,673767	-3,248166	-0,833916
10:57:19,25	0,453047	3,317020	-0,132968	-0,236025	-0,657004	-0,649016	0,055214	-0,012103	-0,031597	0,251445	1,016420	-0,869785	-0,735856	-2,928805	-1,148872	-16,225538	9,339507	11,817332	0,055214	-0,012103	-0,031597	-0,698666	-3,317869	-0,869785	0,055214	-0,012103	-0,031597	-0,698666	-3,317869	-0,869785
10:57:19,30	0,453047	3,317020	-0,132968	-0,236025	-0,657004	-0,649016	0,044512	-0,013073	-0,029157	0,333158	0,665013	-0,805469	-0,729664	-2,920022	-1,146431	-16,032265	9,264035	11,881648	0,044512	-0,013073	-0,029157	-0,693094	-2,829143	-0,805469	0,044512	-0,013073	-0,029157	-0,693094	-2,829143	-0,805469
10:57:19,35	0,453047	3,317020	-0,132968	-0,236025	-0,657004	-0,649016	0,044512	-0,013073	-0,029157	0,333158	0,665013	-0,805469	0,540582	-0,795154	-1,080031	89,622489	-52,335371	11,366415	0,044512	-0,013073	-0,029157	-0,693094	-2,829143	-0,805469	0,044512	-0,013073	-0,029157	-0,693094	-2,829143	-0,805469
10:57:19,40	0,502759	3,316961	-0,133005	-0,236024	-0,657029	-0,648983	-2,979123	-0,054909	0,053481	1,784928	-7,712526	-1,447442	0,818384	-0,322395	-1,063793	112,515057	-65,788448	11,239676	-2,979123	-0,054909	0,053481	-2,525395	226,148599	-1,447442	-2,979123	-0,054909	0,053481	-2,525395	226,148599	-1,447442
10:57:19,45	0,502759	3,316961	-0,133005	-0,236024	-0,657029	-0,648983	-2,979123	-0,054909	0,053481	1,784928	-7,712526	-1,447442	0,810236	-0,331416	-1,059608	112,218576	-65,678723	11,265170	-2,967236	-0,052363	0,057667	-2,511140	225,521977	-1,421947	-2,967236	-0,052363	0,057667	-2,511140	225,521977	-1,421947
10:57:19,50	0,502759	3,316961	-0,133005	-0,236024	-0,657029	-0,648983	-2,967236	-0,052363	0,057667	1,599317	-7,406038	-1,421947	0,812332	-0,329399	-1,058930	112,045466	-65,527181	11,247827	-2,967236	-0,052363	0,057667	-2,511140	225,521977	-1,421947	-2,967236	-0,052363	0,057667	-2,511140	225,521977	-1,421947
10:57:19,55	0,502759	3,316961	-0,133005	-0,236024	-0,657029	-0,648983	-2,962670	-0,053783	0,055972	1,685778	-7,515884	-1,451613	0,810391	-0,332474	-1,059738	111,934630	-65,457416	11,260591	-2,962670	-0,053783	0,055972	-2,536186	225,053682	-1,451613	-2,962670	-0,053783	0,055972	-2,536186	225,053682	-1,451613
10:57:19,60	0,502759	3,316961	-0,133005	-0,236024	-0,657029	-0,648983	-2,962326	-0,049038	0,057849	1,453575	-7,620049	-1,459509	0,804902	-0,334006	-1,059426	111,825705	-65,420580	11,227609	-2,962326	-0,049038	0,057849	-2,395923	224,922567	-1,459509	-2,962326	-0,049038	0,057849	-2,395923	224,922567	-1,459509
10:57:19,65	0,502759	3,316961	-0,133005	-0,236024	-0,657029	-0,648983	-2,962326	-0,049038	0,057849	1,453575	-7,620049	-1,459509	0,808948	-0,336563	-1,059421	111,773966	-65,390232	11,243965	-2,962326	-0,049038	0,057849	-2,395923	224,922567	-1,459509	-2,962326	-0,049038	0,057849	-2,395923	224,922567	-1,459509
10:57:19,70	0,502759	3,316961	-0,133005	-0,236024	-0,657029	-0,648983	-2,967175	-0,056762	0,053939	1,818234	-8,020345	-1,413887	0,814015	-0,333669	-1,063335	111,678889	-65,378513	11,273230	-2,967175	-0,056762	0,053939	-2,637580	224,902869	-1,413887	-2,967175	-0,056762	0,053939	-2,637580	224,902869	-1,413887
10:57:19,75	0,502759	3,316961	-0,133005	-0,236024	-0,657029	-0,648983	-2,966031	-0,053384	0,056632	1,674798	-7,982198	-1,438993	0,810518	-0,332970	-1,060642	111,676530	-65,339967	11,248124	-2,966031	-0,053384	0,056632	-2,515869	224,851251	-1,438993	-2,966031	-0,053384	0,056632	-2,515869	224,851251	-1,438993
10:57:19,80	0,502759	3,316961	-0,133005	-0,236024	-0,657029	-0,648983	-2,966031	-0,053384	0,056632	1,674798	-7,982198	-1,438993	0,833795	-0,302603	-1,059416	113,703824	-66,567446	11,244201	-2,966031	-0,053384	0,056632	-2,515869	224,851251	-1,438993	-2,966031	-0,053384	0,056632	-2,515869	224,851251	-1,438993
10:57:19,85	0,502759	3,316961	-0,133005	-0,236024	-0,657029	-0,648983	-3,003969	-0,058359	0,057859	1,884080	-7,585520	-1,442916	2,143019	1,882338	-0,975258	221,900277	-130,184305	10,807788	-3,003969	-0,058359	0,057859	-2,697068	228,226020	-1,442916	-3,003969	-0,058359	0,057859	-2,697068	228,226020	-1,442916
10:57:19,90	0,552796	3,316995	-0,133012	-0,236025	-0,657033	-0,649022	-6,197984	-0,114077	0,170114	3,580076	-16,603097	-1,995009	2,479057	2,435637	-0,947160	249,130831	-146,143491	10,692108	-6,197984	-0,114077	0,170114	-5,374936	469,938611	-1,995009	-6,197984	-0,114077	0,170114	-5,374936	469,938611	-1,995009
10:57:19,95	0,552796	3,316995	-0,133012	-0,236025	-0,657033	-0,649022	-6,190170	-0,112092	0,164868	3,361827	-16,685627	-1,979220	2,473431	2,429863	-0,952406	248,649963	-145,998701	10,707897	-6,190170	-0,112092	0,164868	-5,437382	469,242711	-1,979220	-6,190170	-0,112092	0,164868	-5,437382	469,242711	-1,979220
10:57:20,00	0,552796	3,316995	-0,133012	-0,236025	-0,657033	-0,649022	-6,190170	-0,112092	0,164868	3,361827	-16,685627	-1,979220	2,474199	2,419617	-0,954039	248,369524	-145,811971	10,716368	-6,190170	-0,112092	0,164868	-5,437382	469,242711	-1,979220	-6,190170	-0,112092	0,164868	-5,437382	469,242711	-1,979220
10:57:20,05	0,552796	3,316995	-0,133012	-0,236025	-0,657033	-0,649022	-6,177033	-0,108658	0,161998	3,238282	-16,565244	-1,931375	2,463889	2,420202	-0,955276	248,190115	-145,669691	10,755743	-6,177033	-0,108658	0,161998	-5,291384	468,331833	-1,931375	-6,177033	-0,108658	0,161998	-5,291384	468,331833	-1,931375
10:57:20,10	0,552796	3,316995	-0,133012	-0,236025	-0,657033	-0,649022	-6,178123	-0,112417	0,163467	3,397870	-16,809534	-1,947267	2,467689	2,419267	-0,953807	248,009712	-145,606961	10,739850	-6,178123	-0,112417	0,163467	-5,426870	468,173126	-1,947267	-6,178123	-0,112417	0,163467	-5,426870	468,173126	-1,947267
10:57:20,15	0,552796	3,316995	-0,133012	-0,236025	-0,657033	-0,649022	-6,173062	-0,113024	0,161868	3,447343	-16,739334	-1,932432	2,465684	2,414580	-0,955407	247,851541	-145,494942	10,754686	-6,173062	-0,113024	0,161868	-5,425021	467,846010	-1,932432	-6,173062	-0,113024	0,161868	-5,425021	467,846010	-1,932432
10:57:20,20	0,552796	3,316995	-0,133012	-0,236025	-0,657033	-0,649022	-6,173535	-0,116649	0,161061	3,629628	-16,866483	-1,929151	2,469060	2,413178	-0,956214	247,759650	-145,449070	10,757966	-6,173535	-0,116649	0,161061	-5,527306	467,756048	-1,929151	-6,173535	-0,116649	0,161061	-5,527306	467,756048	-1,929151
10:57:20,25	0,552796	3,316995	-0,133012	-0,236025	-0,657033	-0,649022	-6,173535	-0,116649	0,161061	3,629628	-16,866483	-1,929151	2,468809	2,414635	-0,956667	247,618341	-145,364766	10,767413	-6,173535	-0,116649	0,161061	-5,527306	467,756048	-1,929151	-6,173535	-0,116649	0,161061	-5,527306	467,756048	-1,929151
10:57:20,30	0,552796	3,316995	-0,133012	-0,236025	-0,657033	-0,649022	-6,174671	-0,115703	0,160607	3,582783	-17,090080	-1,919705	2,457928	2,412705	-0,959483	247,473617	-145,330137	10,740485	-6,174671	-0,115703	0,160607	-5,499877	467,621621	-1,919705	-6,174671	-0,115703	0,160607	-5,499877	467,621621	-1,919705
10:57:20,35	0,552796	3,316995	-0,133012	-0,236025	-0,657033	-0,649022	-6,172544	-0,111776	0,158156	3,393601	-17,223958	-1,941607	2,464345	2,414756	-0,959118	247,414097	-145,229542	10,745510	-6,172544	-0,111776	0,158156	-5,380845	467,320757	-1,941607	-6,172544	-0,111776	0,158156	-5,380845	467,320757	-1,941607
10:57:20,40	0,552796	3,316995	-0,133012	-0,236025	-0,657033	-0,649022	-6,172544	-0,111776	0,158156	3,393601	-17,223958	-1,941607	2,466996	2,415431	-0,962311	247,280949	-145,229894	10,715453	-6,172544	-0,111776	0,158156	-5,380845	467,320757	-1,941607	-6,172544	-0,111776	0,158156	-5,380845	467,320757	-1,941607
10:57:20,45	0,552796	3,316995	-0,133012	-0,236025	-0,657033	-0,649022	-6,174455	-0,113735	0,154963	3,428549	-17,438448	-1,971665	2,465848	2,412410	-0,956845	247,255628	-145,159366	10,747916	-6,174455	-0,113735	0,154963	-5,499617	467,256258	-1,971665	-6,174455	-0,113735	0,154963	-5,499617	467,256258	-1,971665
10:57:20,50	0,552796	3,316995	-0,133012	-0,236025	-0,657033	-0,649022	-6,171264	-0,114251	0,160429	3,503835	-17,329702	-1,939202	2,460822	2,408606	-0,959639	247,096518	-145,141287	10,735862	-6,171264	-0,114251	0,160429	-5,464890	467,114499	-1,939202	-6,171264	-0,114251	0,160429	-5,464890	467,114499	-1,939202
10:57:20,55	0,552796	3,316995	-0,133012	-0,236025	-0,657033	-0,649022	-6,165456	-0,111800	0,157635	3,312482	-17,174543	-1,951256	2,467363	2,404713	-0,957288	247,095445	-145,101972	10,726565	-6,165456	-0,111800	0,157635	-5,463836	466,813767	-1,951256	-6,165456	-0,111800	0,157635	-5,463836	466,813767	-1,951256
10:57:20,60	0,552796	3,316995	-0,133012	-0,236025	-0,657033	-0,649022	-6,161380	-0,110555	0,157597	3,274442	-17,118330	-1,938028	2,457705	2,405698	-0,959677	246,975005	-145,040277	10,749090	-6,161380	-0,110555	0,157597	-5,404111	466,550016	-1,938028	-6,161380	-0,110555	0,157597	-5,404111	466,550016	-1,938028
10:57:20,65	0,552796	3,316995	-0,133012	-0,236025	-0,657033	-0,649022	-6,166762	-0,114842	0,159145	3,477635	-17,419546	-1,927713	2,464109	2,408216	-0,958130	246,946649	-145,046705	10,759404	-6,166762	-0,114842	0,159145	-5,537469	466,671300	-1,927713	-6,166762	-0,114842	0,159145	-5,537469	466,671300	-1,927713
10:57:20,70	0,552796	3,316995	-0,133012	-0,236025	-0,657033	-0,649022	-6,165118	-0,113521	0,156383	3,374276	-17,422949	-1,925054	2,462143	2,407452	-0,960892	246,852288	-145,032280	10,762064	-6,165118	-0,113521	0,156383	-5,537161	466,538782	-1,925054	-6,165118	-0,113521	0,156383	-5,537161	466,538782	-1,925054
10:57:20,75	0,552796	3,316995	-0,133012	-0,236025	-0,657033	-0,649022	-6,162772	-0,113493	0,159062	3,372865	-17,337575	-1,969883	2,460945	2,405435	-0,958212	246,820635	-145,013897	10,717235	-6,162772	-0,113493	0,159062	-5,536302	466,440017	-1,969883	-6,162772	-0,113493	0,159062	-5,536302	466,440017	-1,969883
10:57:20,81	0,552796	3,316995	-0,133012	-0,236025	-0,657033	-0,649022	-6,162772	-0,113493	0,159062	3,372865	-17,337575	-1,969883	2,463406	2,405899	-0,959723	246,861893	-144,969364	10,748722	-6,162772	-0,113493	0,159062	-5,536302	466,440017	-1,969883	-6,162772	-0,113493	0,159062	-5,536302	466,440017	-1,969883
10:57:20,85	0,552796	3,316995	-0,133012	-0,236025	-0,657033	-0,649022	-6,164404	-0,115392	0,157552	3,530825	-17,409006	-1,938396	2,461416	2,405882	-0,962501	246,753905	-144,945261	10,742258	-6,164404	-0,115392	0,157552	-5,527437	466,496744	-1,938396	-6,164404	-0,115392	0,157552	-5,527437	466,496744	-1,938396
10:57:20,90	0,552796	3,316995	-0,133012	-0,236025	-0,657033	-0,649022	-6,158630	-0,111405	0,156314	3,243257	-17,320636	-1,901803	2,457067	2,402891	-0,960960	246,638245	-144,932925	10,785315	-6,158630	-0,111405	0,156314	-5,502060	466,131816	-1,901803	-6,158630	-0,111405	0,156314	-5,502060	466,131816	-1,901803
10:57:20,95	0,552796	3,316995	-0,133012	-0,236025	-0,657033	-0,649022	-6,157570	-0,109260	0,154700	3,140954	-17,302763	-1,958214	2,454678	2,403046	-0,962575	246,610636	-144,906275	10,728903	-6,157570	-0,109260	0,154700	-5,435923	466,066497	-1,958214	-6,157570	-0,109260	0,154700	-5,435923	466,066497	-1,958214
10:57:21,00	0,552796	3,316995	-0,133012	-0,236025	-0,657033	-0,649022	-6,159274	-0,115827	0,154714	3,520506	-17,403746	-1,965884	2,461218	2,401238	-0,962560	246,618942	-144,867142	10,721234	-6,159274	-0,115827	0,154714	-5,571918	466,099280	-1,965884	-6,159274	-0,115827	0,154714	-5,571918	466,099280	-1,965884
10:57:21,05	0,552796	3,316995	-0,133012	-0,236025	-0,657033	-0,649022	-6,159274	-0,115827	0,154714	3,520506	-17,403746	-1,965884	2,456383	2,403381	-0,961817	246,554961	-144,829840	10,736652	-6,159274	-0,115827	0,154714	-5,571918	466,099280	-1,965884	-6,159274	-0,115827	0,154714	-5,571918	466,099280	-1,965884
10:57:21,11	0,552796	3,316995	-0,133012	-0,236025	-0,657033	-0,649022	-6,158712	-0,110569	0,155458	3,247389	-17,448595	-1,950466	2,452739	2,399970	-0,961044	246,494144	-144,826693	10,755152	-6,158712	-0,110569	0,155458	-5,432260	466,010333	-1,950466	-6,158712	-0,110569	0,155458	-5,432260	466,010333	-1,950466
10:57:21,16	0,552796	3,316995	-0,133012	-0,236025	-0,657033	-0,649022	-6,153936	-0,109118	0,156231	3,144271	-17,254449	-1,931966	2,453779	2,397573	-0,961106	246,409481	-144,802695	10,708202	-6,153936	-0,109118	0,156231	-5,421499	465,829509	-1,931966	-6,153936	-0,109118	0,156231	-5,421499	465,829509	-1,931966
10:57:21,21	0,552796	3,316995	-0,133012	-0,236025	-0,657033	-0,649022	-6,152381	-0,111218	0,156168	3,231896	-17,258908	-1,978916	2,461447	2,415159	-0,963910	247,166312	-145,219036	10,736333	-6,152381	-0,111218	0,156168	-5,498684	465,702982	-1,978916	-6,152381	-0,111218	0,156168	-5,498684	465,702982	-1,978916
10:57:21,26	0,552796	3,316995	-0,133012	-0,236025	-0,657033	-0,649022	-6,171444	-0,109065	0,153365	3,137804	-17,386605	-1,950785	3,835614	4,687895	-0,860103	359,819403	-211,374650	10,281976	-6,171444	-0,109065	0,153365	-5,423781	467,071769	-1,950785	-6,171444	-0,109065	0,153365	-5,423781	467,071769	-1,950785
10:57:21,31	0,602931	3,317029	-0,133000	-0,236025	-0,657004	-0,649019	-9,359697	-0,169552	0,280801	5,117440	-26,169951	-2,505725	4,107957	5,146024	-0,836474	382,554489	-224,731488	10,181392	-9,359697	-0,169552	0,280801	-8,192367	708,566227	-2,505725	-9,359697	-0,169552	0,280801	-8,192367	708,566227	-2,505725
10:57:21,36	0,602931	3,317029	-0,133000	-0,236025	-0,657004	-0,649019	-9,358229	-0,169636	0,278318	5,172410	-26,590330	-2,461933	4,107297	5,144711	-0,838956	382,149645	-224,439351	10,225184	-9,358229	-0,169636	0,278318	-8,144031	708,030672	-2,461933	-9,358229	-0,169636	0,278318	-8,144031	708,030672	-2,461933
10:57:21,41	0,602931	3,317029	-0,133000	-0,236025	-0,657004	-0,649019	-9,353245	-0,168058	0,274316	5,100509	-26,572464	-2,502897	4,103803	5,144002	-0,840270	381,856778	-224,338469	10,212135	-9,353245	-0,168058	0,274316	-8,092015	707,657290	-2,502897	-9,353245	-0,168058	0,274316	-8,092015	707,657290	-2,502897
10:57:21,46	0,602931	3,317029	-0,133000	-0,236025	-0,657004	-0,649019	-9,355401	-0,169632	0,275386	5,104697	-26,929163	-2,474401	4,105879	5,142264	-0,841888	381,695111	-224,254859	10,212716	-9,355401	-0,169632	0,275386	-8,211411	707,469849	-2,474401	-9,355401	-0,169632	0,275386	-8,211411	707,469849	-2,474401
10:57:21,51	0,602931	3,317029	-0,133000	-0,236025	-0,657004	-0,649019	-9,342736	-0,163660	0,273368	4,762910	-26,471416	-2,481738	4,094375	5,134281	-0,843907	381,505538	-224,181499	10,205379	-9,342736	-0,163660	0,273368	-8,084414	706,933360	-2,481738	-9,342736	-0,163660	0,273368	-8,084414	706,933360	-2,481738
10:57:21,56	0,602931	3,317029	-0,133000	-0,236025	-0,657004	-0,649019	-9,342736	-0,163660	0,273368	4,762910	-26,471416	-2,481738	4,098327	5,133061	-0,846248	381,396927	-224,083120	10,245490	-9,342736	-0,163660	0,273368	-8,084414	706,933360	-2,481738	-9,342736	-0,163660	0,273368	-8,084414	706,933360	-2,481738
10:57:21,61	0,602931	3,317029	-0,133000	-0,236025	-0,657004	-0,649019	-9,343109	-0,171196	0,273692	5,196675	-26,790136	-2,453500	4,101088	5,130837	-0,843583	381,267278	-223,995557	10,233617	-9,343109	-0,171196	0,273692	-8,242214	706,643942	-2,453500	-9,343109	-0,171196	0,273692	-8,242214	706,643942	-2,453500
10:57:21,66	0,602931	3,317029	-0,133000	-0,236025	-0,657004	-0,649019	-9,344001	-0,169831	0,274036	5,130714	-26,936838	-2,451008	4,100352	5,132292	-0,843239	381,182917	-223,941057	10,236109	-9,344001	-0,169831	0,274036	-8,201024	706,567276	-2,451008	-9,344001	-0,169831	0,274036	-8,201024	706,567276	-2,451008
10:57:21,71	0,602931	3,317029	-0,133000	-0,236025	-0,657004	-0,649019	-9,344001	-0,169831	0,274036	5,130714	-26,936838	-2,451008	4,105139	5,142290	-0,847742	381,632482	-224,242606	10,222035	-9,344001	-0,169831	0,274036	-8,201024	706,567276	-2,451008	-9,344001	-0,169831	0,274036	-8,201024	706,567276	-2,451008
10:57:21,76	0,602931	3,317029	-0,133000	-0,236025	-0,657004	-0,649019	-11,946481	-0,211113	0,379913	6,214612	-34,504274	-2,883355	5,437343	7,365464	-0,737361	491,296256	-288,742216	9,803762	-11,946481	-0,211113	0,379913	-10,357744	903,294459	-2,883355	-11,946481	-0,211113	0,379913	-10,357744	903,294459	-2,883355
10:57:21,81	0,652934	3,317035	-0,133006	-0,236016	-0,657003	-0,649029	-12,476295	-0,221352	0,404432	6,659096	-36,465547	-2,996879	5,711118	7,819178	-0,712842	513,413085	-301,612926	9,690238	-12,476295	-0,221352	0,404432	-10,717020	942,923626	-2,996879	-12,476295	-0,221352	0,404432	-10,717020	942,923626	-2,996879
10:57:21,86	0,652934	3,317035	-0,133006	-0,236016	-0,657003	-0,649029	-12,476295	-0,221352	0,404432	6,659096	-36,465547	-2,996879	5,698852	7,807566	-0,717367	512,751184	-301,208357	9,723447	-12,476295	-0,221352	0,404432	-10,717020	942,923626	-2,996879	-12,476295	-0,221352	0,404432	-10,717020	942,923626	-2,996879
10:57:21,91	0,652934	3,317035	-0,133006	-0,236016	-0,657003	-0,649029	-12,460106	-0,216535	0,399908	6,428058	-36,399198	-2,963671	5,695453	7,792195	-0,719497	512,163942	-301,018306	9,753379	-12,460106	-0,216535	0,399908	-10,569968	941,719096	-2,963671	-12,460106	-0,216535	0,399908	-10,569968	941,719096	-2,963671
10:57:21,96	0,652934	3,317035	-0,133006	-0,236016	-0,657003	-0,649029	-12,445094	-0,221277	0,397778	6,545588	-36,222203	-2,933738	5,687921	7,795200	-0,722401	511,881822	-300,805176	9,715566	-12,443932	-0,213252	0,394873	-10,568467	940,336008	-2,971551	-12,443932	-0,213252	0,394873	-10,568467	940,336008	-2,971551
10:57:22,01	0,652934	3,317035	-0,133006	-0,236016	-0,657003	-0,649029	-12,434672	-0,217090	0,393197	6,254274	-36,409382	-2,950918	5,686616	7,785262	-0,724078	511,495700	-300,717498	9,736199	-12,434672	-0,217090	0,393197	-10,787321	939,712406	-2,950918	-12,434672	-0,217090	0,393197	-10,787321	939,712406	-2,950918
10:57:22,06	0,652934	3,317035	-0,133006	-0,236016	-0,657003	-0,649029	-12,434672	-0,217090	0,393197	6,254274	-36,409382	-2,950918	5,687374	7,781859	-0,727632	511,263704	-300,605756	9,782713	-12,434672	-0,217090	0,393197	-10,787321	939,712406	-2,950918	-12,434672	-0,217090	0,393197	-10,787321	939,712406	-2,950918
10:57:22,11	0,652934	3,317035	-0,133006	-0,236016	-0,657003	-0,649029	-12,433635	-0,218887	0,387197	6,350892	-36,840281	-2,930356	5,687653	7,783466	-0,730078	511,077419	-300,472304	9,756761	-12,433635	-0,218887	0,387197	-10,831723	939,200079	-2,930356	-12,433635	-0,218887	0,387197	-10,831723	939,200079	-2,930356
10:57:22,16	0,652934	3,317035	-0,133006	-0,236016	-0,657003	-0,649029	-12,433635	-0,218887	0,387197	6,350892	-36,840281	-2,930356	5,691560	7,778797	-0,728568	510,925052	-300,370431	9,755809	-12,433635	-0,218887	0,387197	-10,831723	939,200079	-2,930356	-12,433635	-0,218887	0,387197	-10,831723	939,200079	-2,930356
10:57:22,21	0,652934	3,317035	-0,133006	-0,236016	-0,657003	-0,649029	-12,420559	-0,225182	0,385545	6,685770	-36,556598	-2,931333	5,686567	7,768994	-0,731729	510,738011	-300,267670	9,755785	-12,420559	-0,225182	0,385545	-10,991039	938,457320	-2,931333	-12,420559	-0,225182	0,385545	-10,991039	938,457320	-2,931333
10:57:22,26	0,652934	3,317035	-0,133006	-0,236016	-0,657003	-0,649029	-12,420559	-0,225182	0,385545	6,685770	-36,556598	-2,931333	5,683312	7,775378	-0,732227	510,579627	-300,180182	9,751212	-12,424460	-0,219171	0,385047	-10,835171	938,379775	-2,935905	-12,424460	-0,219171	0,385047	-10,835171	938,379775	-2,935905
10:57:22,31	0,652934	3,317035	-0,133006	-0,236016	-0,657003	-0,649029	-12,424460	-0,219171	0,385047	6,369770	-36,940335	-2,935905	5,685500	7,768632	-0,730702	510,457806	-300,118938	9,743185	-12,424460	-0,219171	0,385047	-10,835171	938,379775	-2,935905	-12,424460	-0,219171	0,385047	-10,835171	938,379775	-2,935905
10:57:22,36	0,652934	3,317035	-0,133006	-0,236016	-0,657003	-0,649029	-12,413736	-0,224870	0,384604	6,637721	-36,679931	-2,911363	5,682885	7,763241	-0,732671	510,308000	-300,056112	9,775754	-12,413736	-0,224870	0,384604	-11,014545	937,798306	-2,911363	-12,413736	-0,224870	0,384604	-11,014545	937,798306	-2,911363
10:57:22,41	0,652934	3,317035	-0,133006	-0,236016	-0,657003	-0,649029	-12,413736	-0,224870	0,384604	6,637721	-36,679931	-2,911363	5,675585	7,763200	-0,734285	510,200227	-300,047107	9,776865	-12,413736	-0,224870	0,384604	-11,014545	937,798306	-2,911363	-12,413736	-0,224870	0,384604	-11,014545	937,798306	-2,911363
10:57:22,46	0,652934	3,317035	-0,133006	-0,236016	-0,657003	-0,649029	-12,410050	-0,218569	0,382990	6,263976	-36,586121	-2,910253	5,673650	7,764659	-0,733947	510,104562	-299,987319	9,779440	-12,410050	-0,218569	0,382990	-10,893653	937,602803	-2,910253	-12,410050	-0,218569	0,382990	-10,893653	937,602803	-2,910253
10:57:22,51	0,652934	3,317035	-0,133006	-0,236016	-0,657003	-0,649029	-12,409658	-0,215545	0,382842	6,094557	-36,860950	-2,932466	5,672770	7,764372	-0,734432	509,938465	-299,910050	9,754652	-12,409658	-0,215545	0,382842	-10,825712	937,297190	-2,932466	-12,409658	-0,215545	0,382842	-10,825712	937,297190	-2,932466
10:57:22,56	0,652934	3,317035	-0,133006	-0,236016	-0,657003	-0,649029	-12,409658	-0,215545	0,382842	6,094557	-36,860950	-2,932466	5,676899	7,758331	-0,736348	509,898700	-299,817938	9,773530	-12,409658	-0,215545	0,382842	-10,825712	937,297190	-2,932466	-12,409658	-0,215545	0,382842	-10,825712	937,297190	-2,932466
10:57:22,61	0,652934	3,317035	-0,133006	-0,236016	-0,657003	-0,649029	-12,406491	-0,222141	0,380927	6,497467	-36,776767	-2,913588	5,678458	7,753213	-0,733653	509,790550	-299,841674	9,771752	-12,402838	-0,226050	0,383621	-11,118840	936,954184	-2,915366	-12,402838	-0,226050	0,383621	-11,118840	936,954184	-2,915366
10:57:22,66	0,652934	3,317035	-0,133006	-0,236016	-0,657003	-0,649029	-12,402838	-0,226050	0,383621	6,626081	-36,668616	-2,915366	5,667718	7,756267	-0,734481	509,707851	-299,752084	9,793953	-12,402838	-0,226050	0,383621	-11,118840	936,954184	-2,915366	-12,402838	-0,226050	0,383621	-11,118840	936,954184	-2,915366
10:57:22,72	0,652934	3,317035	-0,133006	-0,236016	-0,657003	-0,649029	-12,400113	-0,215222	0,382793	6,099266	-36,643334	-2,893165	5,666983	7,761634	-0,734159	509,635770	-299,707564	9,782057	-12,400113	-0,215222	0,382793	-10,795663	936,765559	-2,893165	-12,400113	-0,215222	0,382793	-10,795663	936,765559	-2,893165
10:57:22,77	0,652934	3,317035	-0,133006	-0,236016	-0,657003	-0,649029	-12,408954	-0,220572	0,381506	6,333873	-37,288011	-2,930061	5,669744	7,755615	-0,734574	509,528765	-299,694467	9,773723	-12,408954	-0,220572	0,381506	-10,981038	936,814859	-2,930061	-12,408954	-0,220572	0,381506	-10,981038	936,814859	-2,930061
10:57:22,82	0,652934	3,317035	-0,133006	-0,236016	-0,657003	-0,649029	-12,402782	-0,219912	0,379947	6,296114	-37,057268	-2,908938	5,673115	7,756233	-0,737328	509,446025	-299,655250	9,778179	-12,402782	-0,219912	0,379947	-10,967009	936,561113	-2,908938	-12,402782	-0,219912	0,379947	-10,967009	936,561113	-2,908938
10:57:22,87	0,652934	3,317035	-0,133006	-0,236016	-0,657003	-0,649029	-12,401245	-0,221398	0,379927	6,371791	-37,033363	-2,917474	5,667187	7,752327	-0,736938	509,405485	-299,615588	9,792561	-12,401245	-0,221398	0,379927	-11,007917	936,464351	-2,917474	-12,401245	-0,221398	0,379927	-11,007917	936,464351	-2,917474
10:57:22,92	0,652934	3,317035	-0,133006	-0,236016	-0,657003	-0,649029	-12,401245	-0,221398	0,379927	6,371791	-37,033363	-2,917474	5,672955	7,754899	-0,737392	509,337511	-299,577336	9,752533	-12,401245	-0,221398	0,379927	-11,007917	936,464351	-2,917474	-12,401245	-0,221398	0,379927	-11,007917	936,464351	-2,917474
10:57:22,97	0,652934	3,317035	-0,133006	-0,236016	-0,657003	-0,649029	-12,397901	-0,219645	0,381815	6,253344	-37,005023	-2,911619	5,670442	7,752140	-0,735459	509,257028	-299,579462	9,775499	-12,397901	-0,219645	0,381815	-10,988787	936,230194	-2,911619	-12,397901	-0,219645	0,381815	-10,988787	936,230194	-2,911619
10:57:23,02	0,652934	3,317035	-0,133006	-0,236016	-0,657003	-0,649029	-12,394683	-0,216656	0,378669	6,116269	-36,907776	-2,927842	5,666246	7,750848	-0,738606	509,205519	-299,528554	9,759276	-12,394683	-0,216656	0,378669	-10,891256	936,074869	-2,927842	-12,394683	-0,216656	0,378669	-10,891256	936,074869	-2,927842
10:57:23,07	0,652934	3,317035	-0,133006	-0,236016	-0,657003	-0,649029	-12,396293	-0,220369	0,376333	6,308619	-37,053027	-2,909741	5,670265	7,750386	-0,740941	509,151871	-299,498383	9,777376	-12,396293	-0,220369	0,376333	-10,990330	936,055982	-2,909741	-12,396293	-0,220369	0,376333	-10,990330	936,055982	-2,909741
10:57:23,12	0,652934	3,317035	-0,133006	-0,236016	-0,657003	-0,649029	-12,394169	-0,218119	0,378226	6,212443	-37,023893	-2,938094	5,667255	7,749671	-0,739048	509,091875	-299,439700	9,749024	-12,394169	-0,218119	0,378226	-10,909882	935,918402	-2,938094	-12,394169	-0,218119	0,378226	-10,909882	935,918402	-2,938094
10:57:23,17	0,652934	3,317035	-0,133006	-0,236016	-0,657003	-0,649029	-12,392310	-0,222658	0,379004	6,490076	-36,958892	-2,961120	5,670186	7,752006	-0,737104	509,091187	-299,446486	9,758174	-12,392310	-0,222658	0,379004	-10,988601	935,837414	-2,961120	-12,392310	-0,222658	0,379004	-10,988601	935,837414	-2,961120
10:57:23,22	0,652934	3,317035	-0,133006	-0,236016	-0,657003	-0,649029	-12,385137	-0,225258	0,379811	6,562490	-36,641472	-2,914539	5,668922	7,738279	-0,737464	509,005687	-299,414432	9,772578	-12,385137	-0,225258	0,379811	-11,120292	935,591764	-2,914539	-12,385137	-0,225258	0,379811	-11,120292	935,591764	-2,914539
10:57:23,27	0,652934	3,317035	-0,133006	-0,236016	-0,657003	-0,649029	-12,392002	-0,225990	0,375114	6,618860	-37,026097	-2,923582	5,671154	7,747462	-0,737517	508,956466	-299,367106	9,781226	-12,392002	-0,225990	0,375114	-11,121344	935,746022	-2,923582	-12,392002	-0,225990	0,375114	-11,121344	935,746022	-2,923582
10:57:23,32	0,652934	3,317035	-0,133006	-0,236016	-0,657003	-0,649029	-12,392596	-0,221470	0,377434	6,392321	-37,112847	-2,889708	5,669370	7,746633	-0,739840	508,946800	-299,349437	9,797409	-12,392596	-0,221470	0,377434	-10,993048	935,705938	-2,889708	-12,392596	-0,221470	0,377434	-10,993048	935,705938	-2,889708
10:57:23,37	0,652934	3,317035	-0,133006	-0,236016	-0,657003	-0,649029	-12,392596	-0,221470	0,377434	6,392321	-37,112847	-2,889708	5,666260	7,744594	-0,739136	508,841105	-299,300435	9,760035	-12,392596	-0,221470	0,377434	-10,993048	935,705938	-2,889708	-12,392596	-0,221470	0,377434	-10,993048	935,705938	-2,889708
10:57:23,42	0,652934	3,317035	-0,133006	-0,236016	-0,657003	-0,649029	-12,389275	-0,219795	0,378139	6,294845	-37,056190	-2,927082	5,662026	7,745572	-0,738770	508,788930	-299,288428	9,774682	-12,389275	-0,219795	0,378139	-10,959089	935,501896	-2,927082	-12,389275	-0,219795	0,378139	-10,959089	935,501896	-2,927082
10:57:23,47	0,652934	3,317035	-0,133006	-0,236016	-0,657003	-0,649029	-12,388680	-0,221957	0,376171	6,407326	-37,152223	-2,903303	5,667834	7,742998	-0,741103	508,731152	-299,236888	9,783814	-12,388680	-0,221957	0,376171	-11,016325	935,359121	-2,903303	-12,388680	-0,221957	0,376171	-11,016325	935,359121	-2,903303
10:57:23,52	0,652934	3,317035	-0,133006	-0,236016	-0,657003	-0,649029	-12,386632	-0,215679	0,380045	6,092489	-37,051372	-2,901327	5,661374	7,744363	-0,737229	508,732074	-299,224014	9,785791	-12,386632	-0,215679	0,380045	-10,838352	935,299214	-2,901327	-12,386632	-0,215679	0,380045	-10,838352	935,299214	-2,901327
10:57:23,57	0,652934	3,317035	-0,133006	-0,236016	-0,657003	-0,649029	-12,386632	-0,215679	0,380045	6,092489	-37,051372	-2,901327	5,662498	7,741715	-0,737622	508,702989	-299,232397	9,781016	-12,386632	-0,215679	0,380045	-10,838352	935,299214	-2,901327	-12,386632	-0,215679	0,380045	-10,838352	935,299214	-2,901327
10:57:23,62	0,652934	3,317035	-0,133006	-0,236016	-0,657003	-0,649029	-12,386928	-0,220056	0,380007	6,287997	-37,163470	-2,908916	5,665312	7,742432	-0,737267	508,632307	-299,203450	9,778202	-12,386928	-0,220056	0,380007	-10,986406	935,210386	-2,908916	-12,386928	-0,220056	0,380007	-10,986406	935,210386	-2,908916
10:57:23,67	0,652934	3,317035	-0,133006	-0,236016	-0,657003	-0,649029	-12,386928	-0,220056	0,380007	6,287997	-37,163470	-2,908916	5,659995	7,740267	-0,739578	508,616524	-299,169821	9,813524	-12,386928	-0,220056	0,380007	-10,986406	935,210386	-2,908916	-12,386928	-0,220056	0,380007	-10,986406	935,210386	-2,908916
10:57:23,72	0,652934	3,317035	-0,133006	-0,236016	-0,657003	-0,649029	-12,381225	-0,220386	0,374896	6,257415	-36,964539	-2,944414	5,662747	7,737328	-0,742379	508,523885	-299,195988	9,742704	-12,381225	-0,220386	0,374896	-11,042903	934,961629	-2,944414	-12,381225	-0,220386	0,374896	-11,042903	934,961629	-2,944414
10:57:23,77	0,652934	3,317035	-0,133006	-0,236016	-0,657003	-0,649029	-12,381333	-0,220963	0,378407	6,295867	-37,008928	-2,911410	5,663300	7,737133	-0,738867	508,494546	-299,169269	9,775707	-12,381333	-0,220963	0,378407	-11,049712	934,925726	-2,911410	-12,381333	-0,220963	0,378407	-11,049712	934,925726	-2,911410
10:57:23,82	0,652934	3,317035	-0,133006	-0,236016	-0,657003	-0,649029	-12,387688	-0,220699	0,376822	6,333400	-37,372621	-2,921649	5,666249	7,742768	-0,740452	508,491375	-299,108261	9,765469	-12,387688	-0,220699	0,376822	-10,991473	935,060875	-2,921649	-12,387688	-0,220699	0,376822	-10,991473	935,060875	-2,921649
10:57:23,87	0,652934	3,317035	-0,133006	-0,236016	-0,657003	-0,649029	-12,381947	-0,221273	0,374481	6,360566	-37,100280	-2,945048	5,663875	7,737510	-0,742794	508,467367	-299,097488	9,742069	-12,381947	-0,221273	0,374481	-11,009355	934,882567	-2,945048	-12,381947	-0,221273	0,374481	-11,009355	934,882567	-2,945048
10:57:23,92	0,652934	3,317035	-0,133006	-0,236016	-0,657003	-0,649029	-12,381947	-0,221273	0,374481	6,360566	-37,100280	-2,945048	5,663516	7,727312	-0,743167	508,315208	-299,002055	9,797428	-12,381947	-0,221273	0,374481	-11,009355	934,882567	-2,945048	-12,381947	-0,221273	0,374481	-11,009355	934,882567	-2,945048
10:57:23,97	0,652934	3,317035	-0,133006	-0,236016	-0,657003	-0,649029	-12,372936	-0,226061	0,374107	6,616099	-36,811188	-2,889690	4,504914	5,795663	-0,838667	412,908972	-242,974283	10,167632	-12,372936	-0,226061	0,374107	-11,129664	934,464280	-2,889690	-12,372936	-0,226061	0,374107	-11,129664	934,464280	-2,889690
10:57:24,02	0,603216	3,316958	-0,132948	-0,236016	-0,656987	-0,649019	-10,120779	-0,188507	0,278608	5,481644	-30,337096	-2,519486	4,098496	5,134149	-0,863410	380,327705	-223,824459	10,314159	-10,120779	-0,188507	0,278608	-9,316159	764,144048	-2,519486	-10,120779	-0,188507	0,278608	-9,316159	764,144048	-2,519486
10:57:24,07	0,603216	3,316958	-0,132948	-0,236016	-0,656987	-0,649019	-9,344682	-0,167295	0,253864	4,672218	-27,771150	-2,372958	4,113655	5,140034	-0,866006	380,592638	-223,942895	10,322406	-9,344682	-0,167295	0,253864	-8,460451	705,786371	-2,372958	-9,344682	-0,167295	0,253864	-8,460451	705,786371	-2,372958
10:57:24,12	0,603216	3,316958	-0,132948	-0,236016	-0,656987	-0,649019	-9,357358	-0,177480	0,251268	5,231749	-28,141669	-2,364712	4,106146	5,138590	-0,864037	380,683380	-224,028480	10,306331	-9,357358	-0,177480	0,251268	-8,700463	706,410954	-2,364712	-9,357358	-0,177480	0,251268	-8,700463	706,410954	-2,364712
10:57:24,17	0,603216	3,316958	-0,132948	-0,236016	-0,656987	-0,649019	-9,352353	-0,171700	0,253237	4,902445	-27,760029	-2,380786	4,110552	5,134640	-0,861641	380,807300	-224,056504	10,283497	-9,352353	-0,171700	0,253237	-8,576042	706,399698	-2,380786	-9,352353	-0,171700	0,253237	-8,576042	706,399698	-2,380786
10:57:24,22	0,603216	3,316958	-0,132948	-0,236016	-0,656987	-0,649019	-9,362176	-0,174585	0,254078	5,108839	-28,082802	-2,387224	4,113555	5,145654	-0,863197	380,874402	-224,073621	10,299894	-9,362176	-0,174585	0,254078	-8,596056	706,847995	-2,387224	-9,362176	-0,174585	0,254078	-8,596056	706,847995	-2,387224
10:57:24,27	0,603216	3,316958	-0,132948	-0,236016	-0,656987	-0,649019	-9,362061	-0,173377	0,251792	5,051932	-28,018692	-2,353348	4,112452	5,146158	-0,865482	380,927677	-224,097584	10,333769	-9,362061	-0,173377	0,251792	-8,558170	706,903061	-2,353348	-9,362061	-0,173377	0,251792	-8,558170	706,903061	-2,353348
10:57:24,32	0,603216	3,316958	-0,132948	-0,236016	-0,656987	-0,649019	-9,354131	-0,176698	0,254135	5,199506	-27,564057	-2,401455	4,111364	5,137630	-0,863139	380,951720	-224,140493	10,285663	-9,354131	-0,176698	0,254135	-8,671325	706,735194	-2,401455	-9,354131	-0,176698	0,254135	-8,671325	706,735194	-2,401455
10:57:24,37	0,603216	3,316958	-0,132948	-0,236016	-0,656987	-0,649019	-9,354131	-0,176698	0,254135	5,199506	-27,564057	-2,401455	4,112053	5,139756	-0,861537	381,012492	-224,159393	10,322653	-9,354131	-0,176698	0,254135	-8,671325	706,735194	-2,401455	-9,354131	-0,176698	0,254135	-8,671325	706,735194	-2,401455
10:57:24,42	0,603216	3,316958	-0,132948	-0,236016	-0,656987	-0,649019	-9,356317	-0,176233	0,255738	5,189309	-27,615657	-2,364464	4,093816	5,114445	-0,861025	379,612705	-223,353224	10,289429	-9,356317	-0,176233	0,255738	-8,644966	706,855207	-2,364464	-9,356317	-0,176233	0,255738	-8,644966	706,855207	-2,364464
10:57:24,47	0,603216	3,316958	-0,132948	-0,236016	-0,656987	-0,649019	-6,934413	-0,133323	0,160736	3,771353	-21,054200	-1,983786	2,863940	3,063780	-0,956538	278,035152	-163,766211	10,703331	-6,934413	-0,133323	0,160736	-6,694531	523,297214	-1,983786	-6,934413	-0,133323	0,160736	-6,694531	523,297214	-1,983786
10:57:24,52	0,553135	3,316997	-0,132977	-0,236025	-0,656989	-0,649023	-6,934413	-0,133323	0,160736	3,771353	-21,054200	-1,983786	2,460482	2,385127	-0,980632	244,987351	-144,312051	10,861166	-6,934413	-0,133323	0,160736	-6,694531	523,297214	-1,983786	-6,934413	-0,133323	0,160736	-6,694531	523,297214	-1,983786
10:57:24,57	0,553135	3,316997	-0,132977	-0,236025	-0,656989	-0,649023	-6,144953	-0,123245	0,136642	3,571166	-18,349603	-1,825951	2,467028	2,389782	-0,979320	245,384140	-144,552971	10,826168	-6,144953	-0,123245	0,136642	-6,103566	464,029232	-1,825951	-6,144953	-0,123245	0,136642	-6,103566	464,029232	-1,825951
10:57:24,62	0,553135	3,316997	-0,132977	-0,236025	-0,656989	-0,649023	-6,164031	-0,121637	0,142692	3,558276	-18,647602	-1,841349	2,468628	2,402453	-0,974582	245,623747	-144,597830	10,845768	-6,164031	-0,121637	0,142692	-5,990258	465,228807	-1,841349	-6,164031	-0,121637	0,142692	-5,990258	465,228807	-1,841349
10:57:24,67	0,553135	3,316997	-0,132977	-0,236025	-0,656989	-0,649023	-6,160675	-0,121185	0,143533	3,499868	-18,256394	-1,873031	2,466559	2,399773	-0,973741	245,794001	-144,736399	10,814087	-6,160675	-0,121185	0,143533	-6,013144	465,356618	-1,873031	-6,160675	-0,121185	0,143533	-6,013144	465,356618	-1,873031
10:57:24,72	0,553135	3,316997	-0,132977	-0,236025	-0,656989	-0,649023	-6,168935	-0,122803	0,141641	3,634080	-18,557244	-1,862366	2,472090	2,406117	-0,975633	245,930435	-144,757381	10,824751	-6,168935	-0,122803	0,141641	-6,005990	465,704143	-1,862366	-6,168935	-0,122803	0,141641	-6,005990	465,704143	-1,862366
10:57:24,77	0,553135	3,316997	-0,132977	-0,236025	-0,656989	-0,649023	-6,167894	-0,119554	0,140127	3,475473	-18,373901	-1,869745	2,468756	2,406840	-0,977147	246,047524	-144,813024	10,817373	-6,167894	-0,119554	0,140127	-5,909527	465,805785	-1,869745	-6,167894	-0,119554	0,140127	-5,909527	465,805785	-1,869745
10:57:24,82	0,553135	3,316997	-0,132977	-0,236025	-0,656989	-0,649023	-6,167894	-0,119554	0,140127	3,475473	-18,373901	-1,869745	2,471361	2,406232	-0,973951	246,181182	-144,875379	10,841488	-6,168671	-0,122114	0,143323	-5,964547	465,973299	-1,845630	-6,168671	-0,122114	0,143323	-5,964547	465,973299	-1,845630
10:57:24,87	0,553135	3,316997	-0,132977	-0,236025	-0,656989	-0,649023	-6,170628	-0,120983	0,140576	3,522821	-18,314242	-1,884651	2,471360	2,408494	-0,976698	246,208859	-144,937276	10,802466	-6,170628	-0,120983	0,140576	-5,974322	466,080093	-1,884651	-6,170628	-0,120983	0,140576	-5,974322	466,080093	-1,884651
10:57:24,92	0,553135	3,316997	-0,132977	-0,236025	-0,656989	-0,649023	-6,173088	-0,124610	0,140643	3,763971	-18,333482	-1,875719	2,475731	2,408810	-0,976631	246,329219	-144,946092	10,811399	-6,173088	-0,124610	0,140643	-6,017893	466,253907	-1,875719	-6,173088	-0,124610	0,140643	-6,017893	466,253907	-1,875719
10:57:24,97	0,553135	3,316997	-0,132977	-0,236025	-0,656989	-0,649023	-6,173088	-0,124610	0,140643	3,763971	-18,333482	-1,875719	2,468631	2,411713	-0,974327	246,349156	-145,041017	10,791419	-6,173088	-0,124610	0,140643	-6,017893	466,253907	-1,875719	-6,173088	-0,124610	0,140643	-6,017893	466,253907	-1,875719
10:57:25,02	0,553135	3,316997	-0,132977	-0,236025	-0,656989	-0,649023	-6,170039	-0,118355	0,146874	3,378546	-18,037851	-1,899949	2,468790	2,409297	-0,970401	246,417877	-145,066756	10,787168	-6,170039	-0,118355	0,146874	-5,912307	466,310235	-1,899949	-6,170039	-0,118355	0,146874	-5,912307	466,310235	-1,899949
10:57:25,07	0,553135	3,316997	-0,132977	-0,236025	-0,656989	-0,649023	-6,170738	-0,124975	0,141508	3,794927	-18,019680	-1,876381	2,474872	2,406592	-0,975766	246,501112	-145,031543	10,810736	-6,170738	-0,124975	0,141508	-6,015639	466,383214	-1,876381	-6,170738	-0,124975	0,141508	-6,015639	466,383214	-1,876381
10:57:25,12	0,553135	3,316997	-0,132977	-0,236025	-0,656989	-0,649023	-6,170738	-0,124975	0,141508	3,794927	-18,019680	-1,876381	2,477301	2,413121	-0,974584	246,559273	-145,052170	10,829527	-6,170738	-0,124975	0,141508	-6,015639	466,383214	-1,876381	-6,170738	-0,124975	0,141508	-6,015639	466,383214	-1,876381
10:57:25,17	0,553135	3,316997	-0,132977	-0,236025	-0,656989	-0,649023	-6,177606	-0,123814	0,142690	3,745740	-18,316163	-1,857590	2,475071	2,417687	-0,972240	246,648773	-145,119686	10,820465	-6,177606	-0,123814	0,142690	-5,973639	466,625913	-1,857590	-6,177606	-0,123814	0,142690	-5,973639	466,625913	-1,857590
10:57:25,22	0,553135	3,316997	-0,132977	-0,236025	-0,656989	-0,649023	-6,172128	-0,121086	0,142341	3,578564	-17,882939	-1,887256	2,472200	2,409741	-0,974934	246,675097	-145,148308	10,799861	-6,172128	-0,121086	0,142341	-5,926706	466,629125	-1,887256	-6,172128	-0,121086	0,142341	-5,926706	466,629125	-1,887256
10:57:25,27	0,553135	3,316997	-0,132977	-0,236025	-0,656989	-0,649023	-6,176981	-0,120459	0,142359	3,594179	-18,093757	-1,876526	2,474083	2,414256	-0,974915	246,735147	-145,127307	10,810591	-6,176981	-0,120459	0,142359	-5,861882	466,799218	-1,876526	-6,176981	-0,120459	0,142359	-5,861882	466,799218	-1,876526
10:57:25,32	0,553135	3,316997	-0,132977	-0,236025	-0,656989	-0,649023	-6,175750	-0,117761	0,147382	3,410244	-18,002169	-1,910796	2,471131	2,414540	-0,969892	246,737240	-145,178899	10,776321	-6,175750	-0,117761	0,147382	-5,834015	466,794221	-1,910796	-6,175750	-0,117761	0,147382	-5,834015	466,794221	-1,910796
10:57:25,37	0,553135	3,316997	-0,132977	-0,236025	-0,656989	-0,649023	-6,174641	-0,120501	0,144716	3,551986	-17,904215	-1,876310	2,472950	2,412210	-0,972558	246,771767	-145,199696	10,810807	-6,174641	-0,120501	0,144716	-5,907376	466,805140	-1,876310	-6,174641	-0,120501	0,144716	-5,907376	466,805140	-1,876310
10:57:25,42	0,553135	3,316997	-0,132977	-0,236025	-0,656989	-0,649023	-6,174641	-0,120501	0,144716	3,551986	-17,904215	-1,876310	2,474764	2,412028	-0,972155	246,787791	-145,184896	10,816003	-6,174641	-0,120501	0,144716	-5,907376	466,805140	-1,876310	-6,174641	-0,120501	0,144716	-5,907376	466,805140	-1,876310
10:57:25,47	0,553135	3,316997	-0,132977	-0,236025	-0,656989	-0,649023	-6,175391	-0,122164	0,145120	3,659244	-17,936701	-1,871115	2,473551	2,417106	-0,970628	246,788549	-145,205813	10,810094	-6,179182	-0,118574	0,146647	-5,853200	466,943054	-1,877023	-6,179182	-0,118574	0,146647	-5,853200	466,943054	-1,877023
10:57:25,52	0,553135	3,316997	-0,132977	-0,236025	-0,656989	-0,649023	-6,174870	-0,121940	0,145531	3,627284	-17,800862	-1,894044	2,474310	2,411689	-0,971743	246,871832	-145,256891	10,793073	-6,174870	-0,121940	0,145531	-5,944994	466,926462	-1,894044	-6,174870	-0,121940	0,145531	-5,944994	466,926462	-1,894044
10:57:25,57	0,553135	3,316997	-0,132977	-0,236025	-0,656989	-0,649023	-6,176753	-0,120859	0,143959	3,587025	-17,903213	-1,906829	2,474315	2,413859	-0,973316	246,875925	-145,240862	10,780289	-6,176753	-0,120859	0,143959	-5,900433	466,971874	-1,906829	-6,176753	-0,120859	0,143959	-5,900433	466,971874	-1,906829
10:57:25,62	0,553135	3,316997	-0,132977	-0,236025	-0,656989	-0,649023	-6,176753	-0,120859	0,143959	3,587025	-17,903213	-1,906829	2,476682	2,410457	-0,973669	246,883057	-145,264192	10,798968	-6,176753	-0,120859	0,143959	-5,900433	466,971874	-1,906829	-6,176753	-0,120859	0,143959	-5,900433	466,971874	-1,906829
10:57:25,67	0,553135	3,316997	-0,132977	-0,236025	-0,656989	-0,649023	-6,174990	-0,124610	0,143606	3,765425	-17,793724	-1,888149	2,476117	2,419317	-0,972526	246,917928	-145,271764	10,798888	-6,182380	-0,119690	0,144748	-5,875211	467,172835	-1,888229	-6,182380	-0,119690	0,144748	-5,875211	467,172835	-1,888229
10:57:25,73	0,553135	3,316997	-0,132977	-0,236025	-0,656989	-0,649023	-6,179052	-0,116145	0,145517	3,307236	-17,959612	-1,895460	2,476239	2,412702	-0,974413	246,961297	-145,268201	10,808435	-6,179052	-0,116145	0,145517	-5,810157	467,095952	-1,895460	-6,179052	-0,116145	0,145517	-5,810157	467,095952	-1,895460
10:57:25,78	0,553135	3,316997	-0,132977	-0,236025	-0,656989	-0,649023	-6,179052	-0,116145	0,145517	3,307236	-17,959612	-1,895460	2,470306	2,418083	-0,971361	246,958196	-145,303676	10,776175	-6,179052	-0,116145	0,145517	-5,810157	467,095952	-1,895460	-6,179052	-0,116145	0,145517	-5,810157	467,095952	-1,895460
10:57:25,83	0,553135	3,316997	-0,132977	-0,236025	-0,656989	-0,649023	-6,178405	-0,115275	0,145913	3,283381	-17,886499	-1,910942	2,452247	2,376457	-0,977421	245,243461	-144,343401	10,804415	-6,178405	-0,115275	0,145913	-5,765713	467,118327	-1,910942	-6,178405	-0,115275	0,145913	-5,765713	467,118327	-1,910942
10:57:25,88	0,553135	3,316997	-0,132977	-0,236025	-0,656989	-0,649023	-6,133327	-0,120448	0,139854	3,526644	-17,507583	-1,882702	1,162070	0,231882	-1,051388	138,329653	-81,502916	11,278535	-6,133327	-0,120448	0,139854	-5,928549	463,958618	-1,882702	-6,133327	-0,120448	0,139854	-5,928549	463,958618	-1,882702
10:57:25,93	0,502970	3,316889	-0,132970	-0,236015	-0,657001	-0,648983	-2,942936	-0,061109	0,046158	1,680334	-8,857216	-1,345775	0,805661	-0,356833	-1,071116	109,680635	-64,645064	11,341342	-2,942936	-0,061109	0,046158	-3,116715	222,163292	-1,345775	-2,942936	-0,061109	0,046158	-3,116715	222,163292	-1,345775
10:57:25,98	0,502970	3,316889	-0,132970	-0,236015	-0,657001	-0,648983	-2,942936	-0,061109	0,046158	1,680334	-8,857216	-1,345775	0,813509	-0,340108	-1,070954	110,171935	-64,882240	11,337279	-2,942936	-0,061109	0,046158	-3,116715	222,163292	-1,345775	-2,942936	-0,061109	0,046158	-3,116715	222,163292	-1,345775
10:57:26,03	0,502970	3,316889	-0,132970	-0,236015	-0,657001	-0,648983	-2,959898	-0,065066	0,041813	1,922125	-8,839873	-1,360782	0,817568	-0,344123	-1,075461	110,477504	-65,063535	11,326335	-2,959898	-0,065066	0,041813	-3,185548	223,512118	-1,360782	-2,959898	-0,065066	0,041813	-3,185548	223,512118	-1,360782
10:57:26,08	0,502970	3,316889	-0,132970	-0,236015	-0,657001	-0,648983	-2,968840	-0,063685	0,043451	1,836457	-9,035474	-1,347606	0,820843	-0,335688	-1,073824	110,703864	-65,210220	11,339511	-2,968840	-0,063685	0,043451	-3,162802	224,018452	-1,347606	-2,968840	-0,063685	0,043451	-3,162802	224,018452	-1,347606
10:57:26,13	0,502970	3,316889	-0,132970	-0,236015	-0,657001	-0,648983	-2,968840	-0,063685	0,043451	1,836457	-9,035474	-1,347606	0,819377	-0,339261	-1,076049	110,863529	-65,270286	11,365587	-2,968840	-0,063685	0,043451	-3,162802	224,018452	-1,347606	-2,968840	-0,063685	0,043451	-3,162802	224,018452	-1,347606
10:57:26,18	0,502970	3,316889	-0,132970	-0,236015	-0,657001	-0,648983	-2,965013	-0,064201	0,041226	1,891100	-8,668163	-1,321530	0,819024	-0,337189	-1,071760	110,992911	-65,348861	11,315771	-2,965013	-0,064201	0,041226	-3,148661	224,085344	-1,321530	-2,965013	-0,064201	0,041226	-3,148661	224,085344	-1,321530
10:57:26,23	0,502970	3,316889	-0,132970	-0,236015	-0,657001	-0,648983	-2,966631	-0,062860	0,045514	1,817998	-8,600971	-1,371346	0,825779	-0,330437	-1,071318	111,154146	-65,394576	11,314550	-2,966631	-0,062860	0,045514	-3,116474	224,279560	-1,371346	-2,966631	-0,062860	0,045514	-3,116474	224,279560	-1,371346
10:57:26,28	0,502970	3,316889	-0,132970	-0,236015	-0,657001	-0,648983	-2,975855	-0,065334	0,045957	1,987676	-8,918123	-1,372568	0,826560	-0,331973	-1,071627	111,266452	-65,458765	11,340505	-2,975855	-0,065334	0,045957	-3,141009	224,686485	-1,372568	-2,975855	-0,065334	0,045957	-3,141009	224,686485	-1,372568
10:57:26,33	0,502970	3,316889	-0,132970	-0,236015	-0,657001	-0,648983	-2,974916	-0,066778	0,045648	2,063359	-8,739952	-1,346612	0,804154	-0,365432	-1,071436	109,754397	-64,571831	11,341588	-2,974916	-0,066778	0,045648	-3,178728	224,790962	-1,346612	-2,974916	-0,066778	0,045648	-3,178728	224,790962	-1,346612
10:57:26,38	0,502970	3,316889	-0,132970	-0,236015	-0,657001	-0,648983	-2,934736	-0,064103	0,045839	1,936342	-8,403534	-1,345529	-0,463984	-2,473027	-1,144491	4,693411	-3,086410	11,786214	-2,934736	-0,064103	0,045839	-3,095763	221,973245	-1,345529	-2,934736	-0,064103	0,045839	-3,095763	221,973245	-1,345529
10:57:26,43	0,453041	3,316975	-0,132976	-0,236025	-0,657015	-0,649001	-0,475438	-0,019662	-0,027217	0,342815	-2,248165	-0,900904	-0,793517	-3,023675	-1,158084	-21,862030	12,297770	11,903138	-0,475438	-0,019662	-0,027217	-1,200651	35,073686	-0,900904	-0,475438	-0,019662	-0,027217	-1,200651	35,073686	-0,900904
10:57:26,48	0,453041	3,316975	-0,132976	-0,236025	-0,657015	-0,649001	0,166204	-0,009602	-0,040809	-0,134929	0,427433	-0,783979	-0,775816	-3,007259	-1,157767	-21,116581	11,911260	11,927158	0,166204	-0,009602	-0,040809	-0,888703	-12,619583	-0,783979	0,166204	-0,009602	-0,040809	-0,888703	-12,619583	-0,783979
10:57:26,53	0,453041	3,316975	-0,132976	-0,236025	-0,657015	-0,649001	0,139028	-0,016551	-0,036067	0,264961	0,338827	-0,802942	-0,773911	-3,003615	-1,153341	-20,695681	11,668890	11,884175	0,139028	-0,016551	-0,036067	-1,034300	-10,574901	-0,802942	0,139028	-0,016551	-0,036067	-1,034300	-10,574901	-0,802942
10:57:26,58	0,453041	3,316975	-0,132976	-0,236025	-0,657015	-0,649001	0,134726	-0,016630	-0,037510	0,271859	0,434958	-0,809040	-0,771692	-2,999928	-1,154785	-20,417272	11,511403	11,878077	0,134726	-0,016630	-0,037510	-1,033562	-10,141036	-0,809040	0,134726	-0,016630	-0,037510	-1,033562	-10,141036	-0,809040
10:57:26,63	0,453041	3,316975	-0,132976	-0,236025	-0,657015	-0,649001	0,134726	-0,016630	-0,037510	0,271859	0,434958	-0,809040	-0,764753	-2,989142	-1,155066	-20,129565	11,390821	11,893609	0,134726	-0,016630	-0,037510	-1,033562	-10,141036	-0,809040	0,134726	-0,016630	-0,037510	-1,033562	-10,141036	-0,809040
10:57:26,68	0,453041	3,316975	-0,132976	-0,236025	-0,657015	-0,649001	0,119317	-0,016026	-0,035814	0,253659	0,138093	-0,828768	-0,764510	-2,986282	-1,153089	-19,973853	11,270593	11,858350	0,119317	-0,016026	-0,035814	-1,004419	-9,228274	-0,828768	0,119317	-0,016026	-0,035814	-1,004419	-9,228274	-0,828768
10:57:26,73	0,453041	3,316975	-0,132976	-0,236025	-0,657015	-0,649001	0,119229	-0,010139	-0,035370	-0,018802	0,274474	-0,812833	-0,769565	-2,983262	-1,152644	-19,834947	11,229313	11,874284	0,119229	-0,010139	-0,035370	-0,814687	-9,085016	-0,812833	0,119229	-0,010139	-0,035370	-0,814687	-9,085016	-0,812833
10:57:26,78	0,453041	3,316975	-0,132976	-0,236025	-0,657015	-0,649001	0,114885	-0,014805	-0,037236	0,238707	0,257339	-0,829813	-0,763351	-2,981833	-1,154511	-19,646739	11,137793	11,857304	0,114885	-0,014805	-0,037236	-0,923508	-8,761148	-0,829813	0,114885	-0,014805	-0,037236	-0,923508	-8,761148	-0,829813
10:57:26,83	0,453041	3,316975	-0,132976	-0,236025	-0,657015	-0,649001	0,115426	-0,018099	-0,037172	0,391364	0,449382	-0,843915	-0,760769	-2,983949	-1,154447	-19,514116	11,039702	11,843202	0,115426	-0,018099	-0,037172	-1,029439	-8,611589	-0,843915	0,115426	-0,018099	-0,037172	-1,029439	-8,611589	-0,843915
10:57:26,88	0,453041	3,316975	-0,132976	-0,236025	-0,657015	-0,649001	0,110600	-0,013991	-0,039079	0,157117	0,282602	-0,796139	-0,761914	-2,977715	-1,156354	-19,451521	10,979771	11,890978	0,110600	-0,013991	-0,039079	-0,941169	-8,399525	-0,796139	0,110600	-0,013991	-0,039079	-0,941169	-8,399525	-0,796139
10:57:26,93	0,453041	3,316975	-0,132976	-0,236025	-0,657015	-0,649001	0,110019	-0,014819	-0,035125	0,300127	0,404823	-0,819279	-0,760906	-2,977626	-1,152399	-19,269511	10,990087	11,867839	0,110019	-0,014819	-0,035125	-0,863179	-8,231644	-0,819279	0,110019	-0,014819	-0,035125	-0,863179	-8,231644	-0,819279
10:57:26,98	0,453041	3,316975	-0,132976	-0,236025	-0,657015	-0,649001	0,111314	-0,010835	-0,035501	0,043994	0,551586	-0,817869	-0,765004	-2,976756	-1,152776	-19,225234	10,907966	11,869248	0,111314	-0,010835	-0,035501	-0,806592	-8,186565	-0,817869	0,111314	-0,010835	-0,035501	-0,806592	-8,186565	-0,817869
10:57:27,03	0,453041	3,316975	-0,132976	-0,236025	-0,657015	-0,649001	0,111314	-0,010835	-0,035501	0,043994	0,551586	-0,817869	-0,758902	-2,979596	-1,151148	-19,124776	10,875235	11,876500	0,111314	-0,010835	-0,035501	-0,806592	-8,186565	-0,817869	0,111314	-0,010835	-0,035501	-0,806592	-8,186565	-0,817869
10:57:27,08	0,453041	3,316975	-0,132976	-0,236025	-0,657015	-0,649001	0,110723	-0,017540	-0,033874	0,414534	0,624218	-0,810617	-0,764199	-2,972659	-1,151563	-19,081173	10,807762	11,864567	0,110723	-0,017540	-0,033874	-0,962389	-8,067539	-0,810617	0,110723	-0,017540	-0,033874	-0,962389	-8,067539	-0,810617
10:57:27,13	0,453041	3,316975	-0,132976	-0,236025	-0,657015	-0,649001	0,105578	-0,011207	-0,036216	0,046578	0,458998	-0,816833	-0,761814	-2,971974	-1,153490	-19,055478	10,790616	11,870285	0,105578	-0,011207	-0,036216	-0,833195	-7,828871	-0,816833	0,105578	-0,011207	-0,036216	-0,833195	-7,828871	-0,816833
10:57:27,18	0,453041	3,316975	-0,132976	-0,236025	-0,657015	-0,649001	0,105578	-0,011207	-0,036216	0,046578	0,458998	-0,816833	-0,758634	-2,974899	-1,154964	-18,921113	10,706128	11,872055	0,105578	-0,011207	-0,036216	-0,833195	-7,828871	-0,816833	0,105578	-0,011207	-0,036216	-0,833195	-7,828871	-0,816833
10:57:27,23	0,453041	3,316975	-0,132976	-0,236025	-0,657015	-0,649001	0,101909	-0,012849	-0,035365	0,154733	0,457770	-0,820645	-0,758558	-2,969618	-1,152640	-18,879936	10,715596	11,866472	0,101909	-0,012849	-0,035365	-0,853889	-7,542121	-0,820645	0,101909	-0,012849	-0,035365	-0,853889	-7,542121	-0,820645
10:57:27,28	0,453041	3,316975	-0,132976	-0,236025	-0,657015	-0,649001	0,101909	-0,012849	-0,035365	0,154733	0,457770	-0,820645	-0,753735	-2,967321	-1,151428	-18,801241	10,655441	11,883554	0,101909	-0,012849	-0,035365	-0,853889	-7,542121	-0,820645	0,101909	-0,012849	-0,035365	-0,853889	-7,542121	-0,820645
10:57:27,34	0,453041	3,316975	-0,132976	-0,236025	-0,657015	-0,649001	0,097509	-0,015878	-0,034153	0,299486	0,327169	-0,803563	-0,758971	-2,968340	-1,152974	-18,777550	10,675980	11,883853	0,097509	-0,015878	-0,034153	-0,946902	-7,327277	-0,803563	0,097509	-0,015878	-0,034153	-0,946902	-7,327277	-0,803563
10:57:27,38	0,453041	3,316975	-0,132976	-0,236025	-0,657015	-0,649001	0,101009	-0,011852	-0,035700	0,119788	0,519431	-0,803264	-0,761854	-2,969596	-1,150232	-18,754704	10,673127	11,895709	0,101009	-0,011852	-0,035700	-0,810592	-7,409787	-0,803264	0,101009	-0,011852	-0,035700	-0,810592	-7,409787	-0,803264
10:57:27,43	0,453041	3,316975	-0,132976	-0,236025	-0,657015	-0,649001	0,103539	-0,009983	-0,032958	0,031560	0,672200	-0,791408	-0,761058	-2,970742	-1,150966	-18,628930	10,576379	11,867506	0,103539	-0,009983	-0,032958	-0,752115	-7,455619	-0,791408	0,103539	-0,009983	-0,032958	-0,752115	-7,455619	-0,791408
10:57:27,48	0,453041	3,316975	-0,132976	-0,236025	-0,657015	-0,649001	0,102461	-0,010979	-0,034439	0,058153	0,803810	-0,785756	-0,760453	-2,969160	-1,151713	-18,604769	10,557457	11,901361	0,102461	-0,010979	-0,034439	-0,803719	-7,239361	-0,785756	0,102461	-0,010979	-0,034439	-0,803719	-7,239361	-0,785756
10:57:27,53	0,453041	3,316975	-0,132976	-0,236025	-0,657015	-0,649001	0,102461	-0,010979	-0,034439	0,058153	0,803810	-0,785756	-0,756297	-2,963959	-1,152493	-18,575599	10,561343	11,903150	0,102461	-0,010979	-0,034439	-0,803719	-7,239361	-0,785756	0,102461	-0,010979	-0,034439	-0,803719	-7,239361	-0,785756
10:57:27,58	0,453041	3,316975	-0,132976	-0,236025	-0,657015	-0,649001	0,095878	-0,011977	-0,035218	0,128008	0,484817	-0,783967	-0,758502	-2,965025	-1,149769	-18,511991	10,546010	11,865893	0,095878	-0,011977	-0,035218	-0,812220	-7,041595	-0,783967	0,095878	-0,011977	-0,035218	-0,812220	-7,041595	-0,783967
10:57:27,63	0,453041	3,316975	-0,132976	-0,236025	-0,657015	-0,649001	0,097904	-0,010601	-0,032494	0,074972	0,652926	-0,821225	-0,757363	-2,965196	-1,150946	-18,518288	10,511495	11,851205	0,097904	-0,010601	-0,032494	-0,757226	-7,032534	-0,821225	0,097904	-0,010601	-0,032494	-0,757226	-7,032534	-0,821225
10:57:27,68	0,453041	3,316975	-0,132976	-0,236025	-0,657015	-0,649001	0,090959	-0,015626	-0,033623	0,342764	0,411250	-0,831186	-0,750678	-2,961523	-1,150897	-18,405307	10,491919	11,855932	0,090959	-0,015626	-0,033623	-0,883887	-6,729067	-0,831186	0,090959	-0,015626	-0,033623	-0,883887	-6,729067	-0,831186
10:57:27,73	0,453041	3,316975	-0,132976	-0,236025	-0,657015	-0,649001	0,090959	-0,015626	-0,033623	0,342764	0,411250	-0,831186	-0,755939	-2,966544	-1,151681	-18,382192	10,431555	11,813822	0,090959	-0,015626	-0,033623	-0,883887	-6,729067	-0,831186	0,090959	-0,015626	-0,033623	-0,883887	-6,729067	-0,831186
10:57:27,78	0,453041	3,316975	-0,132976	-0,236025	-0,657015	-0,649001	0,099715	-0,012564	-0,033219	0,147440	0,908621	-0,845098	-0,757707	-2,967575	-1,150494	-18,386909	10,439619	11,842019	0,099715	-0,012564	-0,033219	-0,838835	-6,919007	-0,845098	0,099715	-0,012564	-0,033219	-0,838835	-6,919007	-0,845098
10:57:27,83	0,453041	3,316975	-0,132976	-0,236025	-0,657015	-0,649001	0,099715	-0,012564	-0,033219	0,147440	0,908621	-0,845098	-0,752428	-2,964987	-1,152843	-18,386683	10,435065	11,825216	0,099715	-0,012564	-0,033219	-0,838835	-6,919007	-0,845098	0,099715	-0,012564	-0,033219	-0,838835	-6,919007	-0,845098
10:57:27,88	0,453041	3,316975	-0,132976	-0,236025	-0,657015	-0,649001	0,094834	-0,015842	-0,035568	0,314052	0,657292	-0,861902	-0,751123	-2,965533	-1,152003	-18,303822	10,368222	11,850927	0,094834	-0,015842	-0,035568	-0,929526	-6,787193	-0,861902	0,094834	-0,015842	-0,035568	-0,929526	-6,787193	-0,861902
10:57:27,93	0,453041	3,316975	-0,132976	-0,236025	-0,657015	-0,649001	0,094655	-0,017245	-0,034729	0,370559	0,753136	-0,836190	-0,756447	-2,960495	-1,150472	-18,314846	10,404756	11,865642	0,094655	-0,017245	-0,034729	-0,983167	-6,677253	-0,836190	0,094655	-0,017245	-0,034729	-0,983167	-6,677253	-0,836190
10:57:27,98	0,453041	3,316975	-0,132976	-0,236025	-0,657015	-0,649001	0,090611	-0,008923	-0,032396	0,003773	0,571342	-0,817207	-0,756308	-2,957870	-1,149671	-18,246196	10,411094	11,869910	0,090611	-0,008923	-0,032396	-0,696702	-6,541630	-0,817207	0,090611	-0,008923	-0,032396	-0,696702	-6,541630	-0,817207
10:57:28,03	0,453041	3,316975	-0,132976	-0,236025	-0,657015	-0,649001	0,090611	-0,008923	-0,032396	0,003773	0,571342	-0,817207	-0,754512	-2,958864	-1,151609	-18,228089	10,396655	11,856069	0,090611	-0,008923	-0,032396	-0,696702	-6,541630	-0,817207	0,090611	-0,008923	-0,032396	-0,696702	-6,541630	-0,817207
10:57:28,08	0,453041	3,316975	-0,132976	-0,236025	-0,657015	-0,649001	0,090573	-0,010976	-0,034335	0,107057	0,592285	-0,831048	-0,755012	-2,964864	-1,151185	-18,192831	10,363945	11,848579	0,090573	-0,010976	-0,034335	-0,754546	-6,517732	-0,831048	0,090573	-0,010976	-0,034335	-0,754546	-6,517732	-0,831048
10:57:28,13	0,453041	3,316975	-0,132976	-0,236025	-0,657015	-0,649001	0,096020	-0,013542	-0,033910	0,229807	0,922380	-0,838539	-0,757913	-2,960553	-1,151175	-18,161879	10,376937	11,873035	0,096020	-0,013542	-0,033910	-0,833253	-6,615168	-0,838539	0,096020	-0,013542	-0,033910	-0,833253	-6,615168	-0,838539
10:57:28,18	0,453041	3,316975	-0,132976	-0,236025	-0,657015	-0,649001	0,093736	-0,008875	-0,033900	0,013845	0,823961	-0,814083	-0,750746	-2,959868	-1,152313	-18,102167	10,345126	11,863745	0,093736	-0,008875	-0,033900	-0,682846	-6,534353	-0,814083	0,093736	-0,008875	-0,033900	-0,682846	-6,534353	-0,814083
10:57:28,23	0,453041	3,316975	-0,132976	-0,236025	-0,657015	-0,649001	0,094746	-0,013599	-0,034278	0,205252	0,956744	-0,850856	-0,754327	-2,963789	-1,151552	-18,119456	10,289831	11,836262	0,094746	-0,013599	-0,034278	-0,862248	-6,480811	-0,850856	0,094746	-0,013599	-0,034278	-0,862248	-6,480811	-0,850856
10:57:28,28	0,453041	3,316975	-0,132976	-0,236025	-0,657015	-0,649001	0,094746	-0,013599	-0,034278	0,205252	0,956744	-0,850856	-0,757325	-2,961608	-1,150366	-18,132145	10,283581	11,888572	0,094746	-0,013599	-0,034278	-0,862248	-6,480811	-0,850856	0,094746	-0,013599	-0,034278	-0,862248	-6,480811	-0,850856
10:57:28,33	0,453041	3,316975	-0,132976	-0,236025	-0,657015	-0,649001	0,089046	-0,014505	-0,034659	0,315913	0,672910	-0,848207	-0,750692	-2,959305	-1,151934	-18,076787	10,338567	11,838910	0,089046	-0,014505	-0,034659	-0,822721	-6,317167	-0,848207	0,089046	-0,014505	-0,034659	-0,822721	-6,317167	-0,848207
10:57:28,38	0,453041	3,316975	-0,132976	-0,236025	-0,657015	-0,649001	0,089046	-0,014505	-0,034659	0,315913	0,672910	-0,848207	-0,750674	-2,963138	-1,153082	-18,054195	10,270617	11,826944	0,089046	-0,014505	-0,034659	-0,822721	-6,317167	-0,848207	0,089046	-0,014505	-0,034659	-0,822721	-6,317167	-0,848207
10:57:28,43	0,453041	3,316975	-0,132976	-0,236025	-0,657015	-0,649001	0,082503	-0,013469	-0,035809	0,221981	0,421422	-0,829916	-0,751310	-2,961285	-1,152670	-18,045444	10,208358	11,863535	0,082503	-0,013469	-0,035809	-0,835307	-6,055056	-0,829916	0,082503	-0,013469	-0,035809	-0,835307	-6,055056	-0,829916
10:57:28,48	0,453041	3,316975	-0,132976	-0,236025	-0,657015	-0,649001	0,082503	-0,013469	-0,035809	0,221981	0,421422	-0,829916	-0,749481	-2,957270	-1,150340	-18,027401	10,258648	11,869300	0,082503	-0,013469	-0,035809	-0,835307	-6,055056	-0,829916	0,082503	-0,013469	-0,035809	-0,835307	-6,055056	-0,829916
10:57:28,53	0,453041	3,316975	-0,132976	-0,236025	-0,657015	-0,649001	0,086678	-0,014536	-0,033066	0,273010	0,632519	-0,817818	-0,751200	-2,962589	-1,152640	-18,000447	10,218150	11,868039	0,086678	-0,014536	-0,033066	-0,868064	-6,171694	-0,817818	0,086678	-0,014536	-0,033066	-0,868064	-6,171694	-0,817818
10:57:28,58	0,453041	3,316975	-0,132976	-0,236025	-0,657015	-0,649001	0,092144	-0,015706	-0,035365	0,312282	0,960327	-0,819079	-0,752368	-2,963205	-1,153407	-17,997669	10,226706	11,878148	0,093261	-0,015003	-0,036133	-0,893233	-6,304430	-0,808969	0,093261	-0,015003	-0,036133	-0,893233	-6,304430	-0,808969
10:57:28,63	0,453041	3,316975	-0,132976	-0,236025	-0,657015	-0,649001	0,090975	-0,015856	-0,032637	0,353832	0,937491	-0,835193	-0,750487	-2,961652	-1,149911	-17,950709	10,228454	11,851924	0,090975	-0,015856	-0,032637	-0,890839	-6,204057	-0,835193	0,090975	-0,015856	-0,032637	-0,890839	-6,204057	-0,835193
10:57:28,68	0,453041	3,316975	-0,132976	-0,236025	-0,657015	-0,649001	0,091580	-0,010721	-0,030734	0,103967	0,924092	-0,849899	-0,755236	-2,959608	-1,148009	-17,980968	10,265729	11,837218	0,091580	-0,010721	-0,030734	-0,737611	-6,264924	-0,849899	0,091580	-0,010721	-0,030734	-0,737611	-6,264924	-0,849899
10:57:28,73	0,453041	3,316975	-0,132976	-0,236025	-0,657015	-0,649001	0,083405	-0,012982	-0,031447	0,245901	0,607682	-0,806089	-0,749191	-2,953659	-1,148721	-17,874673	10,232496	11,881029	0,083405	-0,012982	-0,031447	-0,773158	-5,939626	-0,806089	0,083405	-0,012982	-0,031447	-0,773158	-5,939626	-0,806089
10:57:28,78	0,453041	3,316975	-0,132976	-0,236025	-0,657015	-0,649001	0,083405	-0,012982	-0,031447	0,245901	0,607682	-0,806089	-0,750436	-2,957435	-1,149114	-17,897160	10,176352	11,869235	0,083405	-0,012982	-0,031447	-0,773158	-5,939626	-0,806089	0,083405	-0,012982	-0,031447	-0,773158	-5,939626	-0,806089
10:57:28,83	0,453041	3,316975	-0,132976	-0,236025	-0,657015	-0,649001	0,087298	-0,013791	-0,031840	0,228097	0,818691	-0,817883	-0,749762	-2,962346	-1,149870	-17,874289	10,186906	11,854650	0,087298	-0,013791	-0,031840	-0,854459	-6,034181	-0,817883	0,087298	-0,013791	-0,031840	-0,854459	-6,034181	-0,817883
10:57:28,88	0,453041	3,316975	-0,132976	-0,236025	-0,657015	-0,649001	0,091214	-0,016830	-0,032595	0,406743	1,036861	-0,832467	-0,751555	-2,955791	-1,150283	-17,878602	10,220417	11,866372	0,091214	-0,016830	-0,032595	-0,914439	-6,123429	-0,832467	0,091214	-0,016830	-0,032595	-0,914439	-6,123429	-0,832467
10:57:28,93	0,453041	3,316975	-0,132976	-0,236025	-0,657015	-0,649001	0,086434	-0,012000	-0,033008	0,182437	0,767817	-0,820745	-0,747974	-2,955711	-1,152219	-17,850007	10,207718	11,852945	0,086434	-0,012000	-0,033008	-0,759574	-6,017253	-0,820745	0,086434	-0,012000	-0,033008	-0,759574	-6,017253	-0,820745
10:57:28,98	0,453041	3,316975	-0,132976	-0,236025	-0,657015	-0,649001	0,084574	-0,015062	-0,034944	0,344935	0,702215	-0,834173	-0,744983	-2,950951	-1,149497	-17,811073	10,178079	11,851162	0,084574	-0,015062	-0,034944	-0,837403	-5,936853	-0,834173	0,084574	-0,015062	-0,034944	-0,837403	-5,936853	-0,834173
10:57:29,03	0,453041	3,316975	-0,132976	-0,236025	-0,657015	-0,649001	0,088499	-0,013341	-0,033742	0,241552	0,966930	-0,823167	-0,751426	-2,958250	-1,151017	-17,804485	10,165366	11,863951	0,088499	-0,013341	-0,033742	-0,805726	-5,980273	-0,823167	0,088499	-0,013341	-0,033742	-0,805726	-5,980273	-0,823167
10:57:29,08	0,453041	3,316975	-0,132976	-0,236025	-0,657015	-0,649001	0,088499	-0,013341	-0,033742	0,241552	0,966930	-0,823167	-0,749675	-2,958730	-1,151396	-17,800917	10,134761	11,868241	0,088499	-0,013341	-0,033742	-0,805726	-5,980273	-0,823167	0,088499	-0,013341	-0,033742	-0,805726	-5,980273	-0,823167
10:57:29,13	0,453041	3,316975	-0,132976	-0,236025	-0,657015	-0,649001	0,088038	-0,015098	-0,034121	0,308181	0,961346	-0,818876	-0,748492	-2,951271	-1,151821	-17,783977	10,145225	11,850591	0,088038	-0,015098	-0,034121	-0,877000	-5,949661	-0,818876	0,088038	-0,015098	-0,034121	-0,877000	-5,949661	-0,818876
10:57:29,18	0,453041	3,316975	-0,132976	-0,236025	-0,657015	-0,649001	0,083419	-0,010395	-0,032608	0,084631	0,716395	-0,837947	-0,751437	-2,952378	-1,149883	-17,794536	10,155308	11,849170	0,083419	-0,010395	-0,032608	-0,731398	-5,831998	-0,837947	0,083419	-0,010395	-0,032608	-0,731398	-5,831998	-0,837947
10:57:29,23	0,453041	3,316975	-0,132976	-0,236025	-0,657015	-0,649001	0,083825	-0,015463	-0,034108	0,353847	0,771096	-0,808376	-0,747252	-2,955263	-1,151382	-17,762607	10,143459	11,878741	0,083825	-0,015463	-0,034108	-0,859985	-5,809187	-0,808376	0,083825	-0,015463	-0,034108	-0,859985	-5,809187	-0,808376
10:57:29,28	0,453041	3,316975	-0,132976	-0,236025	-0,657015	-0,649001	0,088603	-0,018327	-0,035251	0,496257	1,066199	-0,834026	-0,747161	-2,960833	-1,152526	-17,725455	10,114496	11,853091	0,088603	-0,018327	-0,035251	-0,942382	-5,889143	-0,834026	0,088603	-0,018327	-0,035251	-0,942382	-5,889143	-0,834026
10:57:29,33	0,453041	3,316975	-0,132976	-0,236025	-0,657015	-0,649001	0,089418	-0,011291	-0,032960	0,139436	1,085791	-0,849891	-0,753661	-2,958021	-1,150234	-17,740672	10,133709	11,837227	0,089418	-0,011291	-0,032960	-0,746908	-5,933526	-0,849891	0,089418	-0,011291	-0,032960	-0,746908	-5,933526	-0,849891
10:57:29,38	0,453041	3,316975	-0,132976	-0,236025	-0,657015	-0,649001	0,089418	-0,011291	-0,032960	0,139436	1,085791	-0,849891	-0,747779	-2,951834	-1,150597	-17,718446	10,123213	11,882424	0,081119	-0,013292	-0,033323	-0,797900	-5,689094	-0,804694	0,081119	-0,013292	-0,033323	-0,797900	-5,689094	-0,804694
10:57:29,43	0,453041	3,316975	-0,132976	-0,236025	-0,657015	-0,649001	0,081119	-0,013292	-0,033323	0,245491	0,678717	-0,804694	-0,749398	-2,959758	-1,148254	-17,680525	10,121818	11,830657	0,081119	-0,013292	-0,033323	-0,797900	-5,689094	-0,804694	0,081119	-0,013292	-0,033323	-0,797900	-5,689094	-0,804694
10:57:29,48	0,453041	3,316975	-0,132976	-0,236025	-0,657015	-0,649001	0,088791	-0,015851	-0,030980	0,396348	1,111194	-0,856461	-0,746568	-2,948728	-1,149457	-17,692661	10,098258	11,847420	0,088791	-0,015851	-0,030980	-0,847980	-5,858862	-0,856461	0,088791	-0,015851	-0,030980	-0,847980	-5,858862	-0,856461
10:57:29,53	0,453041	3,316975	-0,132976	-0,236025	-0,657015	-0,649001	0,077823	-0,012787	-0,032183	0,210549	0,542179	-0,839697	-0,746513	-2,957816	-1,150191	-17,671440	10,043596	11,839713	0,077823	-0,012787	-0,032183	-0,793256	-5,566965	-0,839697	0,077823	-0,012787	-0,032183	-0,793256	-5,566965	-0,839697
10:57:29,58	0,453041	3,316975	-0,132976	-0,236025	-0,657015	-0,649001	0,085924	-0,007933	-0,030626	-0,070269	0,969370	-0,843543	-0,754822	-2,953316	-1,147901	-17,701678	10,070678	11,843575	0,085924	-0,007933	-0,030626	-0,693010	-5,775639	-0,843543	0,085924	-0,007933	-0,030626	-0,693010	-5,775639	-0,843543
10:57:29,63	0,453041	3,316975	-0,132976	-0,236025	-0,657015	-0,649001	0,077134	-0,017259	-0,033670	0,451651	0,564468	-0,800801	-0,742351	-2,950366	-1,150944	-17,638008	10,076615	11,886317	0,077134	-0,017259	-0,033670	-0,903168	-5,490536	-0,800801	0,077134	-0,017259	-0,033670	-0,903168	-5,490536	-0,800801
10:57:29,68	0,453041	3,316975	-0,132976	-0,236025	-0,657015	-0,649001	0,077134	-0,017259	-0,033670	0,451651	0,564468	-0,800801	-0,741728	-2,955285	-1,150159	-17,643452	10,090465	11,871181	0,077134	-0,017259	-0,033670	-0,903168	-5,490536	-0,800801	0,077134	-0,017259	-0,033670	-0,903168	-5,490536	-0,800801
10:57:29,73	0,453041	3,316975	-0,132976	-0,236025	-0,657015	-0,649001	0,081082	-0,020258	-0,032884	0,616870	0,758152	-0,815937	-0,749994	-2,955629	-1,150197	-17,655939	10,088506	11,840719	0,081082	-0,020258	-0,032884	-0,973368	-5,606812	-0,815937	0,081082	-0,020258	-0,032884	-0,973368	-5,606812	-0,815937
10:57:29,78	0,453041	3,316975	-0,132976	-0,236025	-0,657015	-0,649001	0,084051	-0,011725	-0,030582	0,144140	0,919336	-0,824290	-0,750602	-2,953590	-1,147856	-17,652073	10,061942	11,862827	0,084051	-0,011725	-0,030582	-0,776255	-5,678695	-0,824290	0,084051	-0,011725	-0,030582	-0,776255	-5,678695	-0,824290
10:57:29,83	0,453041	3,316975	-0,132976	-0,236025	-0,657015	-0,649001	0,080626	-0,018061	-0,031339	0,524338	0,769288	-0,841550	-0,743402	-2,953792	-1,148613	-17,602403	10,091802	11,845568	0,080626	-0,018061	-0,031339	-0,893480	-5,559830	-0,841550	0,080626	-0,018061	-0,031339	-0,893480	-5,559830	-0,841550
10:57:29,88	0,453041	3,316975	-0,132976	-0,236025	-0,657015	-0,649001	0,080626	-0,018061	-0,031339	0,524338	0,769288	-0,841550	-0,745703	-2,953820	-1,151310	-17,568608	10,089336	11,860916	0,080626	-0,018061	-0,031339	-0,893480	-5,559830	-0,841550	0,080626	-0,018061	-0,031339	-0,893480	-5,559830	-0,841550
10:57:29,93	0,453041	3,316975	-0,132976	-0,236025	-0,657015	-0,649001	0,081801	-0,016083	-0,034035	0,436218	0,860885	-0,826201	-0,753460	-2,954363	-1,148219	-17,598593	10,023275	11,865496	0,081801	-0,016083	-0,034035	-0,826289	-5,560466	-0,826201	0,081801	-0,016083	-0,034035	-0,826289	-5,560466	-0,826201
10:57:29,98	0,453041	3,316975	-0,132976	-0,236025	-0,657015	-0,649001	0,080077	-0,015609	-0,030206	0,329021	0,763374	-0,863782	-0,745251	-2,952090	-1,147480	-17,616694	10,021797	11,823335	0,080077	-0,015609	-0,030206	-0,896254	-5,522659	-0,863782	0,080077	-0,015609	-0,030206	-0,896254	-5,522659	-0,863782
10:57:30,03	0,453041	3,316975	-0,132976	-0,236025	-0,657015	-0,649001	0,083317	-0,017607	-0,032866	0,469452	0,962330	-0,833572	-0,745141	-2,955895	-1,150141	-17,572030	10,038185	11,853545	0,083317	-0,017607	-0,032866	-0,912681	-5,578028	-0,833572	0,083317	-0,017607	-0,032866	-0,912681	-5,578028	-0,833572
10:57:30,08	0,453041	3,316975	-0,132976	-0,236025	-0,657015	-0,649001	0,083317	-0,017607	-0,032866	0,469452	0,962330	-0,833572	-0,745751	-2,957203	-1,153240	-17,560813	9,985678	11,853335	0,083317	-0,017607	-0,032866	-0,912681	-5,578028	-0,833572	0,083317	-0,017607	-0,032866	-0,912681	-5,578028	-0,833572
10:57:30,13	0,453041	3,316975	-0,132976	-0,236025	-0,657015	-0,649001	0,084755	-0,017733	-0,035966	0,436131	1,073065	-0,833783	-0,748711	-2,949196	-1,149009	-17,581135	10,063431	11,858981	0,079300	-0,011166	-0,031735	-0,724684	-5,492094	-0,828136	0,079300	-0,011166	-0,031735	-0,724684	-5,492094	-0,828136
10:57:30,18	0,453041	3,316975	-0,132976	-0,236025	-0,657015	-0,649001	0,085935	-0,016413	-0,031290	0,390610	1,119337	-0,816702	-0,747484	-2,957566	-1,148565	-17,562379	10,013238	11,870416	0,085935	-0,016413	-0,031290	-0,897833	-5,626594	-0,816702	0,085935	-0,016413	-0,031290	-0,897833	-5,626594	-0,816702
10:57:30,23	0,453041	3,316975	-0,132976	-0,236025	-0,657015	-0,649001	0,083943	-0,009187	-0,032500	0,019414	1,054709	-0,855713	-0,752745	-2,952227	-1,149774	-17,526333	9,997682	11,831405	0,083943	-0,009187	-0,032500	-0,701794	-5,534792	-0,855713	0,083943	-0,009187	-0,032500	-0,701794	-5,534792	-0,855713
10:57:30,28	0,453041	3,316975	-0,132976	-0,236025	-0,657015	-0,649001	0,083943	-0,009187	-0,032500	0,019414	1,054709	-0,855713	-0,748112	-2,954551	-1,148207	-17,576916	10,018945	11,856334	0,083943	-0,009187	-0,032500	-0,701794	-5,534792	-0,855713	0,083943	-0,009187	-0,032500	-0,701794	-5,534792	-0,855713
10:57:30,33	0,453041	3,316975	-0,132976	-0,236025	-0,657015	-0,649001	0,083638	-0,014362	-0,030933	0,281608	0,984419	-0,830783	-0,743305	-2,948429	-1,150538	-17,509500	10,007083	11,843883	0,075933	-0,015464	-0,033263	-0,851568	-5,312651	-0,843235	0,075933	-0,015464	-0,033263	-0,851568	-5,312651	-0,843235
10:57:30,38	0,453041	3,316975	-0,132976	-0,236025	-0,657015	-0,649001	0,075933	-0,015464	-0,033263	0,362359	0,648069	-0,843235	-0,742658	-2,951203	-1,150121	-17,499709	10,037061	11,858724	0,075933	-0,015464	-0,033263	-0,851568	-5,312651	-0,843235	0,075933	-0,015464	-0,033263	-0,851568	-5,312651	-0,843235
10:57:30,43	0,453041	3,316975	-0,132976	-0,236025	-0,657015	-0,649001	0,080502	-0,014715	-0,032447	0,282314	0,930265	-0,817739	-0,746800	-2,953044	-1,150893	-17,507977	10,029709	11,867745	0,080502	-0,014715	-0,032447	-0,872792	-5,389117	-0,817739	0,080502	-0,014715	-0,032447	-0,872792	-5,389117	-0,817739
10:57:30,48	0,453041	3,316975	-0,132976	-0,236025	-0,657015	-0,649001	0,080502	-0,014715	-0,032447	0,282314	0,930265	-0,817739	-0,745562	-2,954602	-1,150089	-17,475245	10,001824	11,870854	0,080502	-0,014715	-0,032447	-0,872792	-5,389117	-0,817739	0,080502	-0,014715	-0,032447	-0,872792	-5,389117	-0,817739
10:57:30,53	0,453041	3,316975	-0,132976	-0,236025	-0,657015	-0,649001	0,080459	-0,010626	-0,030931	0,099279	0,902405	-0,846724	-0,743873	-2,956013	-1,150090	-17,492678	9,935606	11,868995	0,080459	-0,010626	-0,030931	-0,734886	-5,413654	-0,846724	0,080459	-0,010626	-0,030931	-0,734886	-5,413654	-0,846724
10:57:30,58	0,453041	3,316975	-0,132976	-0,236025	-0,657015	-0,649001	0,079905	-0,008194	-0,033653	-0,039234	0,863133	-0,825763	-0,751587	-2,948234	-1,150928	-17,513898	9,982457	11,861354	0,079905	-0,008194	-0,033653	-0,682426	-5,409412	-0,825763	0,079905	-0,008194	-0,033653	-0,682426	-5,409412	-0,825763
10:57:30,63	0,453041	3,316975	-0,132976	-0,236025	-0,657015	-0,649001	0,079905	-0,008194	-0,033653	-0,039234	0,863133	-0,825763	-0,749188	-2,950368	-1,147037	-17,506409	9,975327	11,844245	0,080553	-0,011339	-0,029763	-0,768201	-5,416540	-0,842873	0,080553	-0,011339	-0,029763	-0,768201	-5,416540	-0,842873
10:57:30,68	0,453041	3,316975	-0,132976	-0,236025	-0,657015	-0,649001	0,080553	-0,011339	-0,029763	0,121881	0,906892	-0,842873	-0,753820	-2,950976	-1,150914	-17,469624	9,993127	11,841059	0,080553	-0,011339	-0,029763	-0,768201	-5,416540	-0,842873	0,080553	-0,011339	-0,029763	-0,768201	-5,416540	-0,842873
10:57:30,73	0,453041	3,316975	-0,132976	-0,236025	-0,657015	-0,649001	0,076039	-0,015705	-0,033955	0,397303	0,744182	-0,786428	-0,743149	-2,948641	-1,151230	-17,419835	9,981186	11,900690	0,076039	-0,015705	-0,033955	-0,835554	-5,224858	-0,786428	0,076039	-0,015705	-0,033955	-0,835554	-5,224858	-0,786428
10:57:30,78	0,453041	3,316975	-0,132976	-0,236025	-0,657015	-0,649001	0,082477	-0,015278	-0,032426	0,365593	1,023704	-0,811837	-0,746738	-2,954004	-1,149700	-17,472457	10,000604	11,875280	0,082477	-0,015278	-0,032426	-0,833727	-5,450761	-0,811837	0,082477	-0,015278	-0,032426	-0,833727	-5,450761	-0,811837
10:57:30,83	0,453041	3,316975	-0,132976	-0,236025	-0,657015	-0,649001	0,082477	-0,015278	-0,032426	0,365593	1,023704	-0,811837	-0,745570	-2,953064	-1,150099	-17,456484	9,943326	11,854485	0,082477	-0,015278	-0,032426	-0,833727	-5,450761	-0,811837	0,082477	-0,015278	-0,032426	-0,833727	-5,450761	-0,811837
10:57:30,88	0,453041	3,316975	-0,132976	-0,236025	-0,657015	-0,649001	0,083013	-0,014299	-0,031660	0,280475	1,124547	-0,853845	-0,747853	-2,953978	-1,148935	-17,426369	9,934469	11,833272	0,083013	-0,014299	-0,031660	-0,842024	-5,391979	-0,853845	0,083013	-0,014299	-0,031660	-0,842024	-5,391979	-0,853845
10:57:30,93	0,453041	3,316975	-0,132976	-0,236025	-0,657015	-0,649001	0,082181	-0,013841	-0,032424	0,286702	1,068576	-0,832860	-0,747834	-2,953029	-1,149698	-17,422343	9,966859	11,854258	0,082181	-0,013841	-0,032424	-0,799813	-5,382639	-0,832860	0,082181	-0,013841	-0,032424	-0,799813	-5,382639	-0,832860
10:57:30,98	0,453041	3,316975	-0,132976	-0,236025	-0,657015	-0,649001	0,079660	-0,011635	-0,031249	0,131178	0,958987	-0,800742	-0,748484	-2,949742	-1,148524	-17,424101	9,920753	11,886376	0,079660	-0,011635	-0,031249	-0,782160	-5,294288	-0,800742	0,079660	-0,011635	-0,031249	-0,782160	-5,294288	-0,800742
10:57:31,03	0,453041	3,316975	-0,132976	-0,236025	-0,657015	-0,649001	0,080319	-0,011369	-0,032041	0,174517	0,944386	-0,812446	-0,749045	-2,950180	-1,149316	-17,437865	9,994734	11,874671	0,080319	-0,011369	-0,032041	-0,717915	-5,360685	-0,812446	0,080319	-0,011369	-0,032041	-0,717915	-5,360685	-0,812446
10:57:31,08	0,453041	3,316975	-0,132976	-0,236025	-0,657015	-0,649001	0,080098	-0,016771	-0,032798	0,409495	1,025198	-0,843940	-0,744255	-2,952689	-1,150073	-17,380879	9,908782	11,843178	0,080098	-0,016771	-0,032798	-0,907021	-5,262489	-0,843940	0,080098	-0,016771	-0,032798	-0,907021	-5,262489	-0,843940
10:57:31,13	0,453041	3,316975	-0,132976	-0,236025	-0,657015	-0,649001	0,077356	-0,017303	-0,032779	0,491027	0,875203	-0,822539	-0,742424	-2,950581	-1,150054	-17,360364	9,959142	11,864578	0,077356	-0,017303	-0,032779	-0,867247	-5,197240	-0,822539	0,077356	-0,017303	-0,032779	-0,867247	-5,197240	-0,822539
10:57:31,18	0,453041	3,316975	-0,132976	-0,236025	-0,657015	-0,649001	0,077084	-0,018405	-0,030049	0,498227	0,855896	-0,795992	-0,741333	-2,950896	-1,147323	-17,389888	9,918331	11,891126	0,077084	-0,018405	-0,030049	-0,946556	-5,195195	-0,795992	0,077084	-0,018405	-0,030049	-0,946556	-5,195195	-0,795992
10:57:31,23	0,453041	3,316975	-0,132976	-0,236025	-0,657015	-0,649001	0,077084	-0,018405	-0,030049	0,498227	0,855896	-0,795992	-0,743095	-2,947231	-1,148545	-17,384379	9,925929	11,838998	0,077084	-0,018405	-0,030049	-0,946556	-5,195195	-0,795992	0,077084	-0,018405	-0,030049	-0,946556	-5,195195	-0,795992
10:57:31,28	0,453041	3,316975	-0,132976	-0,236025	-0,657015	-0,649001	0,074790	-0,015046	-0,031270	0,332910	0,737604	-0,848119	-0,751390	-2,948680	-1,149726	-17,413537	9,943525	11,843777	0,080192	-0,008587	-0,032452	-0,676400	-5,310644	-0,843340	0,080192	-0,008587	-0,032452	-0,676400	-5,310644	-0,843340
10:57:31,33	0,453041	3,316975	-0,132976	-0,236025	-0,657015	-0,649001	0,074364	-0,013379	-0,031653	0,225371	0,714222	-0,824136	-0,744326	-2,946028	-1,148928	-17,395848	9,908477	11,862982	0,074364	-0,013379	-0,031653	-0,824886	-5,123349	-0,824136	0,074364	-0,013379	-0,031653	-0,824886	-5,123349	-0,824136
10:57:31,38	0,453041	3,316975	-0,132976	-0,236025	-0,657015	-0,649001	0,074364	-0,013379	-0,031653	0,225371	0,714222	-0,824136	-0,748431	-2,951434	-1,146206	-17,403038	9,891646	11,844813	0,081098	-0,012527	-0,028931	-0,820472	-5,299617	-0,842304	0,081098	-0,012527	-0,028931	-0,820472	-5,299617	-0,842304
10:57:31,43	0,453041	3,316975	-0,132976	-0,236025	-0,657015	-0,649001	0,081098	-0,012527	-0,028931	0,162881	1,066587	-0,842304	-0,746619	-2,946360	-1,152020	-17,375063	9,951421	11,875270	0,081098	-0,012527	-0,028931	-0,820472	-5,299617	-0,842304	0,081098	-0,012527	-0,028931	-0,820472	-5,299617	-0,842304
10:57:31,48	0,453041	3,316975	-0,132976	-0,236025	-0,657015	-0,649001	0,075030	-0,013220	-0,029330	0,241040	0,785086	-0,864826	-0,744797	-2,946525	-1,146605	-17,352504	9,911124	11,822291	0,075030	-0,013220	-0,029330	-0,796694	-5,104794	-0,864826	0,075030	-0,013220	-0,029330	-0,796694	-5,104794	-0,864826
10:57:31,53	0,453041	3,316975	-0,132976	-0,236025	-0,657015	-0,649001	0,075030	-0,013220	-0,029330	0,241040	0,785086	-0,864826	-0,747775	-2,946857	-1,147365	-17,365438	9,917906	11,856456	0,075030	-0,013220	-0,029330	-0,796694	-5,104794	-0,864826	0,075030	-0,013220	-0,029330	-0,796694	-5,104794	-0,864826
10:57:31,58	0,453041	3,316975	-0,132976	-0,236025	-0,657015	-0,649001	0,071424	-0,013907	-0,028511	0,296330	0,620245	-0,816170	-0,742399	-2,943745	-1,145786	-17,323057	9,916705	11,870947	0,071424	-0,013907	-0,028511	-0,795347	-4,986503	-0,816170	0,071424	-0,013907	-0,028511	-0,795347	-4,986503	-0,816170
10:57:31,63	0,453041	3,316975	-0,132976	-0,236025	-0,657015	-0,649001	0,075343	-0,012790	-0,032775	0,254470	0,819141	-0,814013	-0,745326	-2,946581	-1,150050	-17,319206	9,933203	11,873104	0,075343	-0,012790	-0,032775	-0,749539	-5,095283	-0,814013	0,075343	-0,012790	-0,032775	-0,749539	-5,095283	-0,814013
10:57:31,68	0,453041	3,316975	-0,132976	-0,236025	-0,657015	-0,649001	0,071349	-0,015243	-0,030860	0,365455	0,626459	-0,848800	-0,741204	-2,944349	-1,148134	-17,314500	9,911335	11,838317	0,071349	-0,015243	-0,030860	-0,831136	-4,974431	-0,848800	0,071349	-0,015243	-0,030860	-0,831136	-4,974431	-0,848800
10:57:31,73	0,453041	3,316975	-0,132976	-0,236025	-0,657015	-0,649001	0,071349	-0,015243	-0,030860	0,365455	0,626459	-0,848800	-0,742974	-2,944078	-1,147367	-17,318837	9,916016	11,832934	0,071349	-0,015243	-0,030860	-0,831136	-4,974431	-0,848800	0,071349	-0,015243	-0,030860	-0,831136	-4,974431	-0,848800
10:57:31,78	0,453041	3,316975	-0,132976	-0,236025	-0,657015	-0,649001	0,071999	-0,013575	-0,030092	0,280586	0,654182	-0,854184	-0,746532	-2,946981	-1,148122	-17,326273	9,896376	11,856021	0,071999	-0,013575	-0,030092	-0,785040	-4,997762	-0,854184	0,071999	-0,013575	-0,030092	-0,785040	-4,997762	-0,854184
10:57:31,83	0,453041	3,316975	-0,132976	-0,236025	-0,657015	-0,649001	0,076292	-0,011945	-0,030848	0,175106	0,880798	-0,831096	-0,748329	-2,947332	-1,148539	-17,344787	9,901035	11,832026	0,076292	-0,011945	-0,030848	-0,762575	-5,108145	-0,831096	0,076292	-0,011945	-0,030848	-0,762575	-5,108145	-0,831096
10:57:31,88	0,453041	3,316975	-0,132976	-0,236025	-0,657015	-0,649001	0,074634	-0,013093	-0,029669	0,235699	0,831475	-0,832270	-0,744708	-2,946119	-1,146943	-17,293893	9,878688	11,854847	0,074634	-0,013093	-0,029669	-0,792137	-5,027327	-0,832270	0,074634	-0,013093	-0,029669	-0,792137	-5,027327	-0,832270
10:57:31,93	0,453041	3,316975	-0,132976	-0,236025	-0,657015	-0,649001	0,071958	-0,016935	-0,030452	0,440186	0,658500	-0,829979	-0,740043	-2,945722	-1,147727	-17,320777	9,899687	11,857138	0,071958	-0,016935	-0,030452	-0,889186	-4,990172	-0,829979	0,071958	-0,016935	-0,030452	-0,889186	-4,990172	-0,829979
10:57:31,98	0,453041	3,316975	-0,132976	-0,236025	-0,657015	-0,649001	0,071958	-0,016935	-0,030452	0,440186	0,658500	-0,829979	-0,739412	-2,946771	-1,148876	-17,297228	9,887334	11,857153	0,071958	-0,016935	-0,030452	-0,889186	-4,990172	-0,829979	0,071958	-0,016935	-0,030452	-0,889186	-4,990172	-0,829979
10:57:32,03	0,453041	3,316975	-0,132976	-0,236025	-0,657015	-0,649001	0,079457	-0,014547	-0,030015	0,293900	1,105872	-0,809741	-0,745861	-2,951023	-1,147290	-17,282131	9,851839	11,877376	0,079457	-0,014547	-0,030015	-0,848021	-5,131520	-0,809741	0,079457	-0,014547	-0,030015	-0,848021	-5,131520	-0,809741
10:57:32,08	0,453041	3,316975	-0,132976	-0,236025	-0,657015	-0,649001	0,079457	-0,014547	-0,030015	0,293900	1,105872	-0,809741	-0,745290	-2,946818	-1,147686	-17,297457	9,913856	11,899865	0,075530	-0,012939	-0,030412	-0,759383	-5,071728	-0,787253	0,075530	-0,012939	-0,030412	-0,759383	-5,071728	-0,787253
10:57:32,13	0,453041	3,316975	-0,132976	-0,236025	-0,657015	-0,649001	0,075530	-0,012939	-0,030412	0,256367	0,857372	-0,787253	-0,743471	-2,952051	-1,149239	-17,275736	9,873670	11,855231	0,075530	-0,012939	-0,030412	-0,759383	-5,071728	-0,787253	0,075530	-0,012939	-0,030412	-0,759383	-5,071728	-0,787253
10:57:32,18	0,453041	3,316975	-0,132976	-0,236025	-0,657015	-0,649001	0,073069	-0,014285	-0,032396	0,337213	0,743885	-0,848517	-0,742893	-2,945359	-1,149671	-17,279472	9,916018	11,838600	0,073069	-0,014285	-0,032396	-0,784182	-4,992012	-0,848517	0,073069	-0,014285	-0,032396	-0,784182	-4,992012	-0,848517
10:57:32,23	0,453041	3,316975	-0,132976	-0,236025	-0,657015	-0,649001	0,073069	-0,014285	-0,032396	0,337213	0,743885	-0,848517	-0,737565	-2,949136	-1,148480	-17,268266	9,882743	11,832210	0,073069	-0,014285	-0,032396	-0,784182	-4,992012	-0,848517	0,073069	-0,014285	-0,032396	-0,784182	-4,992012	-0,848517
10:57:32,28	0,453041	3,316975	-0,132976	-0,236025	-0,657015	-0,649001	0,073675	-0,020788	-0,031206	0,652152	0,801738	-0,854907	-0,742877	-2,948621	-1,149251	-17,254217	9,841620	11,844911	0,073675	-0,020788	-0,031206	-0,979724	-4,981728	-0,854907	0,073675	-0,020788	-0,031206	-0,979724	-4,981728	-0,854907
10:57:32,33	0,453041	3,316975	-0,132976	-0,236025	-0,657015	-0,649001	0,076137	-0,016740	-0,031591	0,381422	0,984322	-0,853382	-0,742302	-2,949243	-1,148866	-17,251120	9,803330	11,833735	0,076137	-0,016740	-0,031591	-0,932636	-4,992419	-0,853382	0,076137	-0,016740	-0,031591	-0,932636	-4,992419	-0,853382
10:57:32,38	0,453041	3,316975	-0,132976	-0,236025	-0,657015	-0,649001	0,077068	-0,008367	-0,032001	-0,005780	0,956939	-0,821916	-0,750018	-2,945864	-1,149276	-17,292713	9,882944	11,865201	0,077068	-0,008367	-0,032001	-0,662621	-5,092935	-0,821916	0,077068	-0,008367	-0,032001	-0,662621	-5,092935	-0,821916
10:57:32,43	0,453041	3,316975	-0,132976	-0,236025	-0,657015	-0,649001	0,075630	-0,008284	-0,033545	-0,031714	0,954080	-0,832645	-0,749371	-2,944577	-1,150819	-17,241230	9,828258	11,854472	0,075630	-0,008284	-0,033545	-0,682040	-4,982893	-0,832645	0,075630	-0,008284	-0,033545	-0,682040	-4,982893	-0,832645
10:57:32,48	0,453041	3,316975	-0,132976	-0,236025	-0,657015	-0,649001	0,075630	-0,008284	-0,033545	-0,031714	0,954080	-0,832645	-0,748277	-2,946320	-1,146918	-17,300402	9,865435	11,897434	0,075630	-0,008284	-0,033545	-0,682040	-4,982893	-0,832645	0,075630	-0,008284	-0,033545	-0,682040	-4,982893	-0,832645
10:57:32,53	0,453041	3,316975	-0,132976	-0,236025	-0,657015	-0,649001	0,074041	-0,012798	-0,031610	0,227424	0,826131	-0,841149	-0,744668	-2,945457	-1,148884	-17,268231	9,872087	11,845968	0,074041	-0,012798	-0,031610	-0,777181	-4,986071	-0,841149	0,074041	-0,012798	-0,031610	-0,777181	-4,986071	-0,841149
10:57:32,58	0,453041	3,316975	-0,132976	-0,236025	-0,657015	-0,649001	0,074041	-0,012798	-0,031610	0,227424	0,826131	-0,841149	-0,745773	-2,951901	-1,147293	-17,240553	9,832355	11,842296	0,074041	-0,012798	-0,031610	-0,777181	-4,986071	-0,841149	0,074041	-0,012798	-0,031610	-0,777181	-4,986071	-0,841149
10:57:32,63	0,453041	3,316975	-0,132976	-0,236025	-0,657015	-0,649001	0,076691	-0,013024	-0,029624	0,221957	1,007368	-0,815311	-0,748195	-2,946515	-1,146533	-17,261393	9,849174	11,867192	0,076691	-0,013024	-0,029624	-0,800445	-5,012872	-0,815311	0,076691	-0,013024	-0,029624	-0,800445	-5,012872	-0,815311
10:57:32,68	0,453041	3,316975	-0,132976	-0,236025	-0,657015	-0,649001	0,076691	-0,013024	-0,029624	0,221957	1,007368	-0,815311	-0,745787	-2,942044	-1,147715	-17,241401	9,896673	11,855772	0,076691	-0,013024	-0,029624	-0,800445	-5,012872	-0,815311	0,076691	-0,013024	-0,029624	-0,800445	-5,012872	-0,815311
10:57:32,73	0,453041	3,316975	-0,132976	-0,236025	-0,657015	-0,649001	0,075919	-0,009168	-0,032401	0,049589	0,938295	-0,860841	-0,748751	-2,945268	-1,149675	-17,250200	9,874291	11,826276	0,075919	-0,009168	-0,032401	-0,670062	-5,021322	-0,860841	0,075919	-0,009168	-0,032401	-0,670062	-5,021322	-0,860841
10:57:32,78	0,453041	3,316975	-0,132976	-0,236025	-0,657015	-0,649001	0,075919	-0,009168	-0,032401	0,049589	0,938295	-0,860841	-0,742854	-2,944049	-1,146551	-17,238874	9,844654	11,834200	0,075919	-0,009168	-0,032401	-0,670062	-5,021322	-0,860841	0,075919	-0,009168	-0,032401	-0,670062	-5,021322	-0,860841
10:57:32,83	0,453041	3,316975	-0,132976	-0,236025	-0,657015	-0,649001	0,071914	-0,013665	-0,029277	0,263439	0,754703	-0,852917	-0,748160	-2,952042	-1,147666	-17,246817	9,820267	11,870837	0,071914	-0,013665	-0,029277	-0,809240	-4,890583	-0,852917	0,071914	-0,013665	-0,029277	-0,809240	-4,890583	-0,852917
10:57:32,88	0,453041	3,316975	-0,132976	-0,236025	-0,657015	-0,649001	0,081489	-0,013066	-0,030391	0,207198	1,257908	-0,816280	-0,749896	-2,946803	-1,148483	-17,234390	9,860257	11,843894	0,081489	-0,013066	-0,030391	-0,818458	-5,139001	-0,816280	0,081489	-0,013066	-0,030391	-0,818458	-5,139001	-0,816280
10:57:32,93	0,453041	3,316975	-0,132976	-0,236025	-0,657015	-0,649001	0,077337	-0,012097	-0,031942	0,178173	1,077147	-0,814911	-0,746923	-2,947961	-1,149216	-17,205664	9,821182	11,872206	0,077337	-0,012097	-0,031942	-0,771407	-4,993771	-0,814911	0,077337	-0,012097	-0,031942	-0,771407	-4,993771	-0,814911
10:57:32,98	0,453041	3,316975	-0,132976	-0,236025	-0,657015	-0,649001	0,077088	-0,017409	-0,031577	0,458673	1,048826	-0,862651	-0,741571	-2,942593	-1,151193	-17,175793	9,839132	11,831792	0,077088	-0,017409	-0,031577	-0,907943	-5,002569	-0,862651	0,077088	-0,017409	-0,031577	-0,907943	-5,002569	-0,862651
10:57:33,03	0,453041	3,316975	-0,132976	-0,236025	-0,657015	-0,649001	0,069514	-0,014998	-0,029657	0,332309	0,637432	-0,842577	-0,740499	-2,942637	-1,146932	-17,232549	9,840498	11,844540	0,069514	-0,014998	-0,029657	-0,844997	-4,819414	-0,842577	0,069514	-0,014998	-0,029657	-0,844997	-4,819414	-0,842577
10:57:33,08	0,453041	3,316975	-0,132976	-0,236025	-0,657015	-0,649001	0,069514	-0,014998	-0,029657	0,332309	0,637432	-0,842577	-0,741592	-2,951533	-1,148806	-17,199377	9,810580	11,867098	0,077764	-0,018499	-0,031531	-0,947105	-4,994365	-0,820019	0,077764	-0,018499	-0,031531	-0,947105	-4,994365	-0,820019
10:57:33,13	0,453041	3,316975	-0,132976	-0,236025	-0,657015	-0,649001	0,079459	-0,015474	-0,030762	0,384152	1,197176	-0,834765	-0,745059	-2,951488	-1,148037	-17,182139	9,842633	11,852352	0,079459	-0,015474	-0,030762	-0,830576	-5,040376	-0,834765	0,079459	-0,015474	-0,030762	-0,830576	-5,040376	-0,834765
10:57:33,18	0,453041	3,316975	-0,132976	-0,236025	-0,657015	-0,649001	0,079459	-0,015474	-0,030762	0,384152	1,197176	-0,834765	-0,752201	-2,946264	-1,146534	-17,214787	9,867600	11,847268	0,078506	-0,006677	-0,029259	-0,592141	-5,055867	-0,839849	0,078506	-0,006677	-0,029259	-0,592141	-5,055867	-0,839849
10:57:33,23	0,453041	3,316975	-0,132976	-0,236025	-0,657015	-0,649001	0,078789	-0,010304	-0,026517	0,093709	1,172474	-0,848026	-0,749202	-2,948322	-1,143791	-17,184141	9,818880	11,839092	0,078789	-0,010304	-0,026517	-0,715127	-5,012475	-0,848026	0,078789	-0,010304	-0,026517	-0,715127	-5,012475	-0,848026
10:57:33,28	0,453041	3,316975	-0,132976	-0,236025	-0,657015	-0,649001	0,078789	-0,010304	-0,026517	0,093709	1,172474	-0,848026	-0,746973	-2,944091	-1,146521	-17,221842	9,814556	11,871085	0,078789	-0,010304	-0,026517	-0,715127	-5,012475	-0,848026	0,078789	-0,010304	-0,026517	-0,715127	-5,012475	-0,848026
10:57:33,33	0,453041	3,316975	-0,132976	-0,236025	-0,657015	-0,649001	0,078114	-0,010574	-0,031534	0,100671	1,156556	-0,806684	-0,748631	-2,947873	-1,148808	-17,171082	9,803167	11,880433	0,078114	-0,010574	-0,031534	-0,729361	-4,975429	-0,806684	0,078114	-0,010574	-0,031534	-0,729361	-4,975429	-0,806684
10:57:33,38	0,453041	3,316975	-0,132976	-0,236025	-0,657015	-0,649001	0,078114	-0,010574	-0,031534	0,100671	1,156556	-0,806684	-0,746229	-2,951002	-1,146468	-17,174121	9,831742	11,870217	0,078114	-0,010574	-0,031534	-0,729361	-4,975429	-0,806684	0,078114	-0,010574	-0,031534	-0,729361	-4,975429	-0,806684
10:57:33,43	0,453041	3,316975	-0,132976	-0,236025	-0,657015	-0,649001	0,075281	-0,012178	-0,026525	0,148119	0,947245	-0,817961	-0,746252	-2,947751	-1,149213	-17,164904	9,808749	11,852153	0,075281	-0,012178	-0,026525	-0,807849	-4,962279	-0,817961	0,075281	-0,012178	-0,026525	-0,807849	-4,962279	-0,817961
10:57:33,48	0,453041	3,316975	-0,132976	-0,236025	-0,657015	-0,649001	0,073373	-0,009188	-0,029242	0,045893	0,892600	-0,830566	-0,747460	-2,943074	-1,146516	-17,177526	9,826827	11,856552	0,073373	-0,009188	-0,029242	-0,675377	-4,867197	-0,830566	0,073373	-0,009188	-0,029242	-0,675377	-4,867197	-0,830566
10:57:33,53	0,453041	3,316975	-0,132976	-0,236025	-0,657015	-0,649001	0,073373	-0,009188	-0,029242	0,045893	0,892600	-0,830566	-0,745703	-2,944485	-1,148834	-17,184258	9,838399	11,868187	0,073373	-0,009188	-0,029242	-0,675377	-4,867197	-0,830566	0,073373	-0,009188	-0,029242	-0,675377	-4,867197	-0,830566
10:57:33,58	0,453041	3,316975	-0,132976	-0,236025	-0,657015	-0,649001	0,074048	-0,017873	-0,029979	0,532093	0,946752	-0,838991	-0,740276	-2,948001	-1,147253	-17,143708	9,847246	11,848127	0,074048	-0,017873	-0,029979	-0,870931	-4,865995	-0,838991	0,074048	-0,017873	-0,029979	-0,870931	-4,865995	-0,838991
10:57:33,63	0,453041	3,316975	-0,132976	-0,236025	-0,657015	-0,649001	0,074048	-0,017873	-0,029979	0,532093	0,946752	-0,838991	-0,741535	-2,944416	-1,146888	-17,155330	9,797206	11,846735	0,071573	-0,014990	-0,029614	-0,843677	-4,785448	-0,840382	0,071573	-0,014990	-0,029614	-0,843677	-4,785448	-0,840382
10:57:33,68	0,453041	3,316975	-0,132976	-0,236025	-0,657015	-0,649001	0,078357	-0,009768	-0,030256	0,085254	1,181044	-0,798794	-0,742681	-2,943601	-1,146121	-17,151687	9,828393	11,837463	0,078357	-0,009768	-0,030256	-0,681570	-4,969953	-0,798794	0,078357	-0,009768	-0,030256	-0,681570	-4,969953	-0,798794
10:57:33,73	0,453041	3,316975	-0,132976	-0,236025	-0,657015	-0,649001	0,075760	-0,011285	-0,032350	0,140155	1,048231	-0,859219	-0,746837	-2,946190	-1,149624	-17,157644	9,798276	11,827898	0,075760	-0,011285	-0,032350	-0,745733	-4,898966	-0,859219	0,075760	-0,011285	-0,032350	-0,745733	-4,898966	-0,859219
10:57:33,78	0,453041	3,316975	-0,132976	-0,236025	-0,657015	-0,649001	0,075760	-0,011285	-0,032350	0,140155	1,048231	-0,859219	-0,745553	-2,947729	-1,145296	-17,113509	9,789984	11,858455	0,075760	-0,011285	-0,032350	-0,745733	-4,898966	-0,859219	0,075760	-0,011285	-0,032350	-0,745733	-4,898966	-0,859219
10:57:33,83	0,453041	3,316975	-0,132976	-0,236025	-0,657015	-0,649001	0,074157	-0,011095	-0,028045	0,137195	0,988473	-0,828024	-0,746200	-2,944707	-1,145319	-17,133734	9,792465	11,859093	0,074157	-0,011095	-0,028045	-0,733775	-4,832867	-0,828024	0,074157	-0,011095	-0,028045	-0,733775	-4,832867	-0,828024
10:57:33,88	0,453041	3,316975	-0,132976	-0,236025	-0,657015	-0,649001	0,074157	-0,011095	-0,028045	0,137195	0,988473	-0,828024	-0,747395	-2,950065	-1,149184	-17,141240	9,775256	11,864814	0,074157	-0,011095	-0,028045	-0,733775	-4,832867	-0,828024	0,074157	-0,011095	-0,028045	-0,733775	-4,832867	-0,828024
10:57:33,93	0,453041	3,316975	-0,132976	-0,236025	-0,657015	-0,649001	0,079394	-0,012740	-0,031909	0,204060	1,262911	-0,822303	-0,743332	-2,942707	-1,149192	-17,153410	9,795324	11,896452	0,079394	-0,012740	-0,031909	-0,796013	-4,969548	-0,822303	0,079394	-0,012740	-0,031909	-0,796013	-4,969548	-0,822303
10:57:33,98	0,453041	3,316975	-0,132976	-0,236025	-0,657015	-0,649001	0,070991	-0,012579	-0,031917	0,207008	0,805351	-0,790666	-0,744445	-2,942666	-1,145726	-17,147392	9,829811	11,851593	0,070991	-0,012579	-0,031917	-0,780466	-4,767427	-0,790666	0,070991	-0,012579	-0,031917	-0,780466	-4,767427	-0,790666
10:57:34,03	0,453041	3,316975	-0,132976	-0,236025	-0,657015	-0,649001	0,071513	-0,011595	-0,028452	0,188691	0,820461	-0,835524	-0,741549	-2,940643	-1,147274	-17,137993	9,764567	11,860840	0,071513	-0,011595	-0,028452	-0,721502	-4,793291	-0,835524	0,071513	-0,011595	-0,028452	-0,721502	-4,793291	-0,835524
10:57:34,08	0,453041	3,316975	-0,132976	-0,236025	-0,657015	-0,649001	0,068313	-0,013091	-0,030000	0,214711	0,694812	-0,826278	-0,738501	-2,941754	-1,150361	-17,103936	9,812940	11,859434	0,068313	-0,013091	-0,030000	-0,812965	-4,667723	-0,826278	0,068313	-0,013091	-0,030000	-0,812965	-4,667723	-0,826278
10:57:34,13	0,453041	3,316975	-0,132976	-0,236025	-0,657015	-0,649001	0,075533	-0,018103	-0,029959	0,521087	1,076075	-0,841121	-0,740819	-2,949403	-1,147234	-17,110113	9,801302	11,845996	0,075533	-0,018103	-0,029959	-0,900029	-4,853299	-0,841121	0,075533	-0,018103	-0,029959	-0,900029	-4,853299	-0,841121
10:57:34,18	0,453041	3,316975	-0,132976	-0,236025	-0,657015	-0,649001	0,075533	-0,018103	-0,029959	0,521087	1,076075	-0,841121	-0,743748	-2,943240	-1,149584	-17,076235	9,784890	11,842115	0,075533	-0,018103	-0,029959	-0,900029	-4,853299	-0,841121	0,075533	-0,018103	-0,029959	-0,900029	-4,853299	-0,841121
10:57:34,23	0,453041	3,316975	-0,132976	-0,236025	-0,657015	-0,649001	0,071661	-0,012485	-0,032310	0,231676	0,912230	-0,845002	-0,743158	-2,945515	-1,145670	-17,092324	9,805244	11,874231	0,071661	-0,012485	-0,032310	-0,748426	-4,713124	-0,845002	0,071661	-0,012485	-0,032310	-0,748426	-4,713124	-0,845002
10:57:34,28	0,453041	3,316975	-0,132976	-0,236025	-0,657015	-0,649001	0,073335	-0,014134	-0,028395	0,327000	0,975206	-0,812886	-0,741389	-2,946487	-1,147603	-17,085505	9,790833	11,875037	0,073335	-0,014134	-0,028395	-0,782538	-4,781614	-0,812886	0,073335	-0,014134	-0,028395	-0,782538	-4,781614	-0,812886
10:57:34,33	0,453041	3,316975	-0,132976	-0,236025	-0,657015	-0,649001	0,073375	-0,015534	-0,030342	0,387989	0,999931	-0,831816	-0,741965	-2,946249	-1,147616	-17,078623	9,783697	11,855301	0,073375	-0,015534	-0,030342	-0,831448	-4,760038	-0,831816	0,073375	-0,015534	-0,030342	-0,831448	-4,760038	-0,831816
10:57:34,38	0,453041	3,316975	-0,132976	-0,236025	-0,657015	-0,649001	0,074288	-0,013265	-0,031527	0,229370	1,053328	-0,842218	-0,744387	-2,945905	-1,148802	-17,093767	9,745555	11,844899	0,074288	-0,013265	-0,031527	-0,811909	-4,778258	-0,842218	0,074288	-0,013265	-0,031527	-0,811909	-4,778258	-0,842218
10:57:34,43	0,453041	3,316975	-0,132976	-0,236025	-0,657015	-0,649001	0,073703	-0,012893	-0,028805	0,211574	0,999477	-0,823778	-0,744416	-2,945212	-1,146079	-17,113278	9,758600	11,863339	0,073703	-0,012893	-0,028805	-0,800513	-4,786171	-0,823778	0,073703	-0,012893	-0,028805	-0,800513	-4,786171	-0,823778
10:57:34,48	0,453041	3,316975	-0,132976	-0,236025	-0,657015	-0,649001	0,073703	-0,012893	-0,028805	0,211574	0,999477	-0,823778	-0,746159	-2,945308	-1,144146	-17,096263	9,724379	11,841196	0,073703	-0,012893	-0,028805	-0,800513	-4,786171	-0,823778	0,073703	-0,012893	-0,028805	-0,800513	-4,786171	-0,823778
10:57:34,53	0,453041	3,316975	-0,132976	-0,236025	-0,657015	-0,649001	0,069938	-0,014933	-0,029560	0,359520	0,843395	-0,822398	-0,740767	-2,942972	-1,146835	-17,057987	9,775013	11,864719	0,069938	-0,014933	-0,029560	-0,812716	-4,646731	-0,822398	0,069938	-0,014933	-0,029560	-0,812716	-4,646731	-0,822398
10:57:34,58	0,453041	3,316975	-0,132976	-0,236025	-0,657015	-0,649001	0,069938	-0,014933	-0,029560	0,359520	0,843395	-0,822398	-0,739592	-2,942698	-1,147262	-17,073858	9,805316	11,822750	0,069938	-0,014933	-0,029560	-0,812716	-4,646731	-0,822398	0,069938	-0,014933	-0,029560	-0,812716	-4,646731	-0,822398
10:57:34,63	0,453041	3,316975	-0,132976	-0,236025	-0,657015	-0,649001	0,071037	-0,014852	-0,029567	0,355443	0,875960	-0,822020	-0,741387	-2,943883	-1,146841	-17,079204	9,787445	11,865097	0,071037	-0,014852	-0,029567	-0,810400	-4,700448	-0,822020	0,071037	-0,014852	-0,029567	-0,810400	-4,700448	-0,822020
10:57:34,68	0,453041	3,316975	-0,132976	-0,236025	-0,657015	-0,649001	0,071037	-0,014852	-0,029567	0,355443	0,875960	-0,822020	-0,740674	-2,944313	-1,148359	-17,013162	9,771793	11,869745	0,071037	-0,014852	-0,029567	-0,810400	-4,700448	-0,822020	0,071037	-0,014852	-0,029567	-0,810400	-4,700448	-0,822020
10:57:34,73	0,453041	3,316975	-0,132976	-0,236025	-0,657015	-0,649001	0,071053	-0,015684	-0,031085	0,418222	0,941787	-0,817372	-0,744349	-2,949225	-1,147628	-17,091867	9,755485	11,834307	0,071053	-0,015684	-0,031085	-0,813007	-4,635840	-0,817372	0,071053	-0,015684	-0,031085	-0,813007	-4,635840	-0,817372
10:57:34,78	0,453041	3,316975	-0,132976	-0,236025	-0,657015	-0,649001	0,077144	-0,014958	-0,030354	0,326950	1,198535	-0,852810	-0,743746	-2,944152	-1,148005	-17,068892	9,759072	11,864343	0,072449	-0,012943	-0,030731	-0,779246	-4,714758	-0,822775	0,072449	-0,012943	-0,030731	-0,779246	-4,714758	-0,822775
10:57:34,83	0,453041	3,316975	-0,132976	-0,236025	-0,657015	-0,649001	0,072449	-0,012943	-0,030731	0,236798	0,972518	-0,822775	-0,739043	-2,950837	-1,149531	-17,076744	9,725297	11,859246	0,072449	-0,012943	-0,030731	-0,779246	-4,714758	-0,822775	0,072449	-0,012943	-0,030731	-0,779246	-4,714758	-0,822775
10:57:34,88	0,453041	3,316975	-0,132976	-0,236025	-0,657015	-0,649001	0,075672	-0,010090	-0,028417	0,084854	1,155106	-0,854616	-0,747828	-2,945516	-1,145691	-17,057661	9,748459	11,832501	0,075672	-0,010090	-0,028417	-0,707212	-4,785114	-0,854616	0,075672	-0,010090	-0,028417	-0,707212	-4,785114	-0,854616
10:57:34,93	0,453041	3,316975	-0,132976	-0,236025	-0,657015	-0,649001	0,075672	-0,010090	-0,028417	0,084854	1,155106	-0,854616	-0,744924	-2,946191	-1,149541	-17,066892	9,751480	11,879043	0,075672	-0,010090	-0,028417	-0,707212	-4,785114	-0,854616	0,075672	-0,010090	-0,028417	-0,707212	-4,785114	-0,854616
10:57:34,98	0,453041	3,316975	-0,132976	-0,236025	-0,657015	-0,649001	0,071664	-0,015343	-0,028415	0,401955	0,944920	-0,871702	-0,744323	-2,943243	-1,145302	-17,070233	9,764954	11,848400	0,071664	-0,015343	-0,028415	-0,802448	-4,680693	-0,871702	0,071664	-0,015343	-0,028415	-0,802448	-4,680693	-0,871702
10:57:35,03	0,453041	3,316975	-0,132976	-0,236025	-0,657015	-0,649001	0,071841	-0,016759	-0,031486	0,435398	0,985830	-0,832702	-0,743454	-2,945373	-1,145745	-17,075188	9,747593	11,851228	0,071841	-0,016759	-0,031486	-0,880152	-4,653649	-0,832702	0,071841	-0,016759	-0,031486	-0,880152	-4,653649	-0,832702
10:57:35,08	0,453041	3,316975	-0,132976	-0,236025	-0,657015	-0,649001	0,071398	-0,015777	-0,028769	0,371811	0,948670	-0,819730	-0,740766	-2,944659	-1,146043	-17,048387	9,732969	11,867387	0,071398	-0,015777	-0,028769	-0,866701	-4,656095	-0,819730	0,071398	-0,015777	-0,028769	-0,866701	-4,656095	-0,819730
10:57:35,13	0,453041	3,316975	-0,132976	-0,236025	-0,657015	-0,649001	0,075497	-0,014819	-0,029539	0,337938	1,175756	-0,834737	-0,743645	-2,947728	-1,146813	-17,028299	9,739810	11,852380	0,075497	-0,014819	-0,029539	-0,825331	-4,750723	-0,834737	0,075497	-0,014819	-0,029539	-0,825331	-4,750723	-0,834737
10:57:35,18	0,453041	3,316975	-0,132976	-0,236025	-0,657015	-0,649001	0,069905	-0,010072	-0,028018	0,061057	0,855383	-0,810536	-0,744960	-2,940513	-1,145292	-17,068968	9,728569	11,876581	0,069905	-0,010072	-0,028018	-0,729622	-4,632140	-0,810536	0,069905	-0,010072	-0,028018	-0,729622	-4,632140	-0,810536
10:57:35,23	0,453041	3,316975	-0,132976	-0,236025	-0,657015	-0,649001	0,071563	-0,013023	-0,030378	0,195369	0,924230	-0,852839	-0,743233	-2,943424	-1,147653	-17,093590	9,720686	11,834278	0,071563	-0,013023	-0,030378	-0,826961	-4,693465	-0,852839	0,071563	-0,013023	-0,030378	-0,826961	-4,693465	-0,852839
10:57:35,28	0,453041	3,316975	-0,132976	-0,236025	-0,657015	-0,649001	0,071563	-0,013023	-0,030378	0,195369	0,924230	-0,852839	-0,741842	-2,948450	-1,147945	-17,014940	9,761128	11,882889	0,071563	-0,013023	-0,030378	-0,826961	-4,693465	-0,852839	0,071563	-0,013023	-0,030378	-0,826961	-4,693465	-0,852839
10:57:35,33	0,453041	3,316975	-0,132976	-0,236025	-0,657015	-0,649001	0,069063	-0,013908	-0,029938	0,311774	0,886868	-0,848375	-0,741217	-2,941702	-1,147212	-16,978172	9,735335	11,838742	0,069063	-0,013908	-0,029938	-0,780013	-4,534590	-0,848375	0,069063	-0,013908	-0,029938	-0,780013	-4,534590	-0,848375
10:57:35,38	0,453041	3,316975	-0,132976	-0,236025	-0,657015	-0,649001	0,070619	-0,016079	-0,031115	0,414381	0,921407	-0,851751	-0,745994	-2,939073	-1,148427	-17,005744	9,746533	11,815462	0,070619	-0,016079	-0,031115	-0,847800	-4,622192	-0,851751	0,070619	-0,016079	-0,031115	-0,847800	-4,622192	-0,851751
10:57:35,43	0,453041	3,316975	-0,132976	-0,236025	-0,657015	-0,649001	0,070619	-0,016079	-0,031115	0,414381	0,921407	-0,851751	-0,746019	-2,943677	-1,147235	-17,032485	9,756603	11,838873	0,073175	-0,010737	-0,029961	-0,704720	-4,701217	-0,848244	0,073175	-0,010737	-0,029961	-0,704720	-4,701217	-0,848244
10:57:35,48	0,453041	3,316975	-0,132976	-0,236025	-0,657015	-0,649001	0,071551	-0,008462	-0,028785	0,024572	0,975878	-0,829725	-0,747178	-2,941134	-1,146060	-17,015143	9,752069	11,857392	0,071551	-0,008462	-0,028785	-0,639679	-4,640915	-0,829725	0,071551	-0,008462	-0,028785	-0,639679	-4,640915	-0,829725
10:57:35,53	0,453041	3,316975	-0,132976	-0,236025	-0,657015	-0,649001	0,073377	-0,010044	-0,027248	0,065396	1,016910	-0,825682	-0,746721	-2,943506	-1,144522	-17,082551	9,743152	11,861436	0,073377	-0,010044	-0,027248	-0,723022	-4,743222	-0,825682	0,073377	-0,010044	-0,027248	-0,723022	-4,743222	-0,825682
10:57:35,58	0,453041	3,316975	-0,132976	-0,236025	-0,657015	-0,649001	0,073377	-0,010044	-0,027248	0,065396	1,016910	-0,825682	-0,744398	-2,944563	-1,146083	-17,047570	9,716747	11,821856	0,073377	-0,010044	-0,027248	-0,723022	-4,743222	-0,825682	0,073377	-0,010044	-0,027248	-0,723022	-4,743222	-0,825682
10:57:35,63	0,453041	3,316975	-0,132976	-0,236025	-0,657015	-0,649001	0,068665	-0,012221	-0,028399	0,197520	0,842086	-0,839662	-0,743590	-2,945326	-1,147189	-16,983164	9,707220	11,856312	0,068665	-0,012221	-0,028399	-0,761812	-4,548096	-0,839662	0,068665	-0,012221	-0,028399	-0,761812	-4,548096	-0,839662
10:57:35,68	0,453041	3,316975	-0,132976	-0,236025	-0,657015	-0,649001	0,072659	-0,009700	-0,031915	0,066088	1,012112	-0,847331	-0,746659	-2,942712	-1,149189	-17,045092	9,742929	11,839786	0,072659	-0,009700	-0,031915	-0,695391	-4,691636	-0,847331	0,072659	-0,009700	-0,031915	-0,695391	-4,691636	-0,847331
10:57:35,73	0,453041	3,316975	-0,132976	-0,236025	-0,657015	-0,649001	0,072659	-0,009700	-0,031915	0,066088	1,012112	-0,847331	-0,742536	-2,940542	-1,147624	-17,029416	9,708148	11,848283	0,072659	-0,009700	-0,031915	-0,695391	-4,691636	-0,847331	0,072659	-0,009700	-0,031915	-0,695391	-4,691636	-0,847331
10:57:35,78	0,453041	3,316975	-0,132976	-0,236025	-0,657015	-0,649001	0,070530	-0,016125	-0,031075	0,445144	0,946360	-0,822778	-0,740031	-2,944081	-1,148350	-16,983690	9,759388	11,864340	0,070530	-0,016125	-0,031075	-0,820699	-4,590276	-0,822778	0,070530	-0,016125	-0,031075	-0,820699	-4,590276	-0,822778
10:57:35,83	0,453041	3,316975	-0,132976	-0,236025	-0,657015	-0,649001	0,070235	-0,015998	-0,029131	0,422672	0,968414	-0,834888	-0,739993	-2,943762	-1,146405	-16,959219	9,726960	11,852230	0,070235	-0,015998	-0,029131	-0,833171	-4,545047	-0,834888	0,070235	-0,015998	-0,029131	-0,833171	-4,545047	-0,834888
10:57:35,88	0,453041	3,316975	-0,132976	-0,236025	-0,657015	-0,649001	0,071331	-0,015286	-0,028746	0,400142	1,013869	-0,839642	-0,741157	-2,944355	-1,146020	-16,961955	9,745254	11,847475	0,071331	-0,015286	-0,028746	-0,799838	-4,585596	-0,839642	0,071331	-0,015286	-0,028746	-0,799838	-4,585596	-0,839642
10:57:35,93	0,453041	3,316975	-0,132976	-0,236025	-0,657015	-0,649001	0,074345	-0,012923	-0,032603	0,265275	1,182970	-0,804784	-0,740625	-2,941869	-1,144481	-16,990396	9,765244	11,857622	0,074345	-0,012923	-0,032603	-0,749168	-4,653086	-0,804784	0,074345	-0,012923	-0,032603	-0,749168	-4,653086	-0,804784
10:57:35,98	0,453041	3,316975	-0,132976	-0,236025	-0,657015	-0,649001	0,073495	-0,015126	-0,029555	0,397769	1,080705	-0,867423	-0,742379	-2,946149	-1,146830	-16,998559	9,773289	11,819694	0,073495	-0,015126	-0,029555	-0,789606	-4,688672	-0,867423	0,073495	-0,015126	-0,029555	-0,789606	-4,688672	-0,867423
10:57:36,03	0,453041	3,316975	-0,132976	-0,236025	-0,657015	-0,649001	0,074214	-0,016901	-0,028365	0,471079	1,134343	-0,849622	-0,741201	-2,947659	-1,145640	-16,994003	9,748691	11,837495	0,074214	-0,016901	-0,028365	-0,855685	-4,691484	-0,849622	0,074214	-0,016901	-0,028365	-0,855685	-4,691484	-0,849622
10:57:36,08	0,453041	3,316975	-0,132976	-0,236025	-0,657015	-0,649001	0,074214	-0,016901	-0,028365	0,471079	1,134343	-0,849622	-0,740169	-2,943073	-1,145676	-17,041024	9,723718	11,842904	0,074214	-0,016901	-0,028365	-0,855685	-4,691484	-0,849622	0,074214	-0,016901	-0,028365	-0,855685	-4,691484	-0,849622
10:57:36,13	0,453041	3,316975	-0,132976	-0,236025	-0,657015	-0,649001	0,069727	-0,015502	-0,028401	0,353147	0,872775	-0,844213	-0,740092	-2,938497	-1,147232	-16,986109	9,710407	11,833862	0,069727	-0,015502	-0,028401	-0,863726	-4,600809	-0,844213	0,069727	-0,015502	-0,028401	-0,863726	-4,600809	-0,844213
10:57:36,18	0,453041	3,316975	-0,132976	-0,236025	-0,657015	-0,649001	0,065725	-0,013280	-0,029957	0,253580	0,718880	-0,853255	-0,740047	-2,942461	-1,145648	-16,981557	9,723666	11,847231	0,065725	-0,013280	-0,029957	-0,788937	-4,440541	-0,853255	0,065725	-0,013280	-0,029957	-0,788937	-4,440541	-0,853255
10:57:36,23	0,453041	3,316975	-0,132976	-0,236025	-0,657015	-0,649001	0,069136	-0,015302	-0,028373	0,372448	0,893546	-0,839886	-0,747228	-2,945542	-1,147989	-17,023618	9,687403	11,855919	0,069136	-0,015302	-0,028373	-0,828744	-4,533609	-0,839886	0,069136	-0,015302	-0,028373	-0,828744	-4,533609	-0,839886
10:57:36,28	0,453041	3,316975	-0,132976	-0,236025	-0,657015	-0,649001	0,075394	-0,010623	-0,030715	0,076720	1,200674	-0,831198	-0,747110	-2,941402	-1,143713	-16,982105	9,732670	11,854975	0,075394	-0,010623	-0,030715	-0,757192	-4,717744	-0,831198	0,075394	-0,010623	-0,030715	-0,757192	-4,717744	-0,831198
10:57:36,33	0,453041	3,316975	-0,132976	-0,236025	-0,657015	-0,649001	0,071750	-0,008655	-0,026438	0,034323	1,024504	-0,832143	-0,746551	-2,940649	-1,147595	-16,967234	9,677985	11,855641	0,071750	-0,008655	-0,026438	-0,645072	-4,607860	-0,832143	0,071750	-0,008655	-0,026438	-0,645072	-4,607860	-0,832143
10:57:36,38	0,453041	3,316975	-0,132976	-0,236025	-0,657015	-0,649001	0,069326	-0,010538	-0,030362	0,100578	0,876870	-0,858341	-0,744267	-2,940244	-1,147637	-17,016637	9,716019	11,828776	0,069326	-0,010538	-0,030362	-0,726670	-4,565202	-0,858341	0,069326	-0,010538	-0,030362	-0,726670	-4,565202	-0,858341
