# Supplementary material for: Characterization of interfragmentary motion associated with common osteosynthesis devices for rat fracture healing studies
Source: PLoS One. 2017 Apr 28;12(4):e0176735. doi: 10.1371/journal.pone.0176735 (PMC5409164; doi:10.1371/journal.pone.0176735)
Supplement: S1 Dataset — (ZIP) [file pone.0176735.s001.zip › S1_Dataset/UlmExFix/Specimen06/ULM-Fix-EX_06Y.txt]

%Tester: Sukopp Matthias
%Projekt: 
%Zeit: 13.03.2015 10:59:00
%Dateipfad: D:\Messungen\Fixator\Measurements\Fixator_20150313.txt
%Kommentar: Ulm-Fix-Ex_06-Y
%VI Version: D:\LVProjekte\Fixator\HauptVI\Fixator_v0.12.vi
%Virtueller Drehpunkt: 	0,0000	0,0000	0,0000
%Sensor zu Hexapod (Mitte): 	0,000000	0,000000	-26,500000
%Sensor zu Hexapod Trans (Mitte): 	-0,500000	-0,866025	0,000000	-0,866025	0,500000	0,000000	0,000000	0,000000	1,000000
%Hexapod zu Labor (Mitte): 	0,452963	3,386947	-0,132986
%Hexapod zu Labor Trans (Mitte): 	0,999870	0,011375	-0,011419	-0,011327	0,999927	0,004249	0,011467	-0,004119	0,999926
%Labor zu CR (Mitte): 	0,000000	0,000000	78,500000
%Labor zu CR Trans (Mitte): 	1,000000	0,000000	0,000000	0,000000	1,000000	0,000000	0,000000	0,000000	1,000000
%Zentrum Sensormasse: 	0,000000	0,000000	2,000000
%Sensormasse: 	200,000000E-3
--------------------------------------------------
Time	X	Y	Z	U	V	W	Exp_ Fx	Exp_ Fy	Exp_ Fz	Exp_ Mx	Exp_ My	Exp_ Mz	Sen_ Fx	Sen_ Fy	Sen_ Fz	Sen_ Mx	Sen_ My	Sen_ Mz	Hex_ Fx	Hex_ Fy	Hex_ Fz	Hex_ Mx	Hex_ My	Hex_ Mz	Lab_ Fx	Lab_ Fy	Lab_ Fz	Lab_ Mx	Lab_ My	Lab_ Mz	Laser
10:59:00,60	0,452963	3,386947	-0,132986	-0,236004	-0,657000	-0,649026	0,111715	-0,048343	-0,035064	1,121552	1,835063	-0,818128	-0,735128	-2,998957	-1,152328	-18,581987	9,473131	11,876415	0,111715	-0,048343	-0,035064	-2,673397	-6,934579	-0,818128	0,111715	-0,048343	-0,035064	-2,673397	-6,934579	-0,818128
10:59:00,65	0,452963	3,386947	-0,132986	-0,236004	-0,657000	-0,649026	0,111715	-0,048343	-0,035064	1,121552	1,835063	-0,818128	-0,733362	-3,001689	-1,156588	-18,583442	9,478222	11,879085	0,111715	-0,048343	-0,035064	-2,673397	-6,934579	-0,818128	0,111715	-0,048343	-0,035064	-2,673397	-6,934579	-0,818128
10:59:00,70	0,452963	3,386947	-0,132986	-0,236004	-0,657000	-0,649026	0,117086	-0,050704	-0,039314	1,199877	2,122428	-0,808033	-0,729748	-2,995648	-1,156219	-18,533211	9,474946	11,850689	0,117086	-0,050704	-0,039314	-2,780414	-7,068852	-0,808033	0,117086	-0,050704	-0,039314	-2,780414	-7,068852	-0,808033
10:59:00,75	0,452963	3,386947	-0,132986	-0,236004	-0,657000	-0,649026	0,110047	-0,050814	-0,038945	1,227844	1,801529	-0,836429	-0,730388	-3,001654	-1,153847	-18,560360	9,439142	11,886137	0,115569	-0,053263	-0,036573	-2,870522	-6,989105	-0,800980	0,115569	-0,053263	-0,036573	-2,870522	-6,989105	-0,800980
10:59:00,80	0,452963	3,386947	-0,132986	-0,236004	-0,657000	-0,649026	0,115569	-0,053263	-0,036573	1,310624	2,083040	-0,800980	-0,730389	-2,996479	-1,156984	-18,559889	9,490647	11,880768	0,115569	-0,053263	-0,036573	-2,870522	-6,989105	-0,800980	0,115569	-0,053263	-0,036573	-2,870522	-6,989105	-0,800980
10:59:00,85	0,452963	3,386947	-0,132986	-0,236004	-0,657000	-0,649026	0,108675	-0,052638	-0,039340	1,313859	1,684086	-0,820271	-0,727482	-2,995372	-1,156614	-18,577558	9,490343	11,866846	0,108675	-0,052638	-0,039340	-2,818213	-6,846923	-0,820271	0,108675	-0,052638	-0,039340	-2,818213	-6,846923	-0,820271
10:59:00,90	0,452963	3,386947	-0,132986	-0,236004	-0,657000	-0,649026	0,114686	-0,052037	-0,039695	1,268747	2,005156	-0,797692	-0,731008	-3,000277	-1,156969	-18,577117	9,474066	11,889425	0,114686	-0,052037	-0,039695	-2,816171	-6,997682	-0,797692	0,114686	-0,052037	-0,039695	-2,816171	-6,997682	-0,797692
10:59:00,95	0,452963	3,386947	-0,132986	-0,236004	-0,657000	-0,649026	0,114686	-0,052037	-0,039695	1,268747	2,005156	-0,797692	-0,728600	-2,992764	-1,153080	-18,548671	9,505369	11,913525	0,106976	-0,050366	-0,035806	-2,730559	-6,784379	-0,773592	0,106976	-0,050366	-0,035806	-2,730559	-6,784379	-0,773592
10:59:01,00	0,452963	3,386947	-0,132986	-0,236004	-0,657000	-0,649026	0,106976	-0,050366	-0,035806	1,223190	1,613210	-0,773592	-0,732733	-2,998712	-1,154624	-18,558558	9,481988	11,907375	0,114193	-0,049760	-0,037350	-2,739695	-6,972517	-0,779742	0,114193	-0,049760	-0,037350	-2,739695	-6,972517	-0,779742
10:59:01,05	0,452963	3,386947	-0,132986	-0,236004	-0,657000	-0,649026	0,114193	-0,049760	-0,037350	1,166492	1,991654	-0,779742	-0,731592	-2,999851	-1,153485	-18,592151	9,505963	11,883598	0,114193	-0,049760	-0,037350	-2,739695	-6,972517	-0,779742	0,114193	-0,049760	-0,037350	-2,739695	-6,972517	-0,779742
10:59:01,10	0,452963	3,386947	-0,132986	-0,236004	-0,657000	-0,649026	0,107998	-0,048743	-0,036225	1,066826	1,649075	-0,779720	-0,730516	-2,992838	-1,153499	-18,599639	9,451679	11,907397	0,107998	-0,048743	-0,036225	-2,759537	-6,828764	-0,779720	0,107998	-0,048743	-0,036225	-2,759537	-6,828764	-0,779720
10:59:01,15	0,452963	3,386947	-0,132986	-0,236004	-0,657000	-0,649026	0,107998	-0,048743	-0,036225	1,066826	1,649075	-0,779720	-0,733960	-2,997285	-1,156610	-18,580401	9,490337	11,875159	0,107998	-0,048743	-0,036225	-2,759537	-6,828764	-0,779720	0,107998	-0,048743	-0,036225	-2,759537	-6,828764	-0,779720
10:59:01,20	0,452963	3,386947	-0,132986	-0,236004	-0,657000	-0,649026	0,113571	-0,047985	-0,039336	1,070482	1,936214	-0,811958	-0,732225	-2,999253	-1,154290	-18,594692	9,453368	11,853338	0,113571	-0,047985	-0,039336	-2,696338	-6,979123	-0,811958	0,113571	-0,047985	-0,039336	-2,696338	-6,979123	-0,811958
10:59:01,25	0,452963	3,386947	-0,132986	-0,236004	-0,657000	-0,649026	0,113231	-0,047763	-0,036206	1,037559	1,926693	-0,780577	-0,733982	-2,996880	-1,153480	-18,584022	9,467749	11,906541	0,113231	-0,047763	-0,036206	-2,711824	-6,961955	-0,780577	0,113231	-0,047763	-0,036206	-2,711824	-6,961955	-0,780577
10:59:01,30	0,452963	3,386947	-0,132986	-0,236004	-0,657000	-0,649026	0,106473	-0,052115	-0,039310	1,289407	1,618737	-0,796793	-0,726834	-2,993203	-1,156585	-18,533618	9,468141	11,890325	0,106473	-0,052115	-0,039310	-2,801613	-6,739416	-0,796793	0,106473	-0,052115	-0,039310	-2,801613	-6,739416	-0,796793
10:59:01,35	0,452963	3,386947	-0,132986	-0,236004	-0,657000	-0,649026	0,106473	-0,052115	-0,039310	1,289407	1,618737	-0,796793	-0,735670	-3,001365	-1,153131	-18,570117	9,469308	11,822911	0,106473	-0,052115	-0,039310	-2,801613	-6,739416	-0,796793	0,106473	-0,052115	-0,039310	-2,801613	-6,739416	-0,796793
10:59:01,40	0,452963	3,386947	-0,132986	-0,236004	-0,657000	-0,649026	0,114681	-0,048014	-0,037759	1,094708	2,001830	-0,798302	-0,734490	-2,998261	-1,155033	-18,562211	9,506063	11,888816	0,114681	-0,048014	-0,037759	-2,674395	-7,000652	-0,798302	0,114681	-0,048014	-0,037759	-2,674395	-7,000652	-0,798302
10:59:01,45	0,452963	3,386947	-0,132986	-0,236004	-0,657000	-0,649026	0,114681	-0,048014	-0,037759	1,094708	2,001830	-0,798302	-0,736267	-3,002207	-1,156214	-18,568566	9,475207	11,853802	0,114681	-0,048014	-0,037759	-2,674395	-7,000652	-0,798302	0,114681	-0,048014	-0,037759	-2,674395	-7,000652	-0,798302
10:59:01,50	0,452963	3,386947	-0,132986	-0,236004	-0,657000	-0,649026	0,118987	-0,048448	-0,038939	1,087355	2,235668	-0,833315	-0,732735	-3,003264	-1,153077	-18,584982	9,504967	11,887385	0,118987	-0,048448	-0,038939	-2,715785	-7,104837	-0,833315	0,118987	-0,048448	-0,038939	-2,715785	-7,104837	-0,833315
10:59:01,55	0,452963	3,386947	-0,132986	-0,236004	-0,657000	-0,649026	0,110476	-0,048267	-0,037391	1,111965	1,766409	-0,801937	-0,732168	-2,994746	-1,154665	-18,574650	9,518010	11,885180	0,110476	-0,048267	-0,037391	-2,676960	-6,905957	-0,801937	0,110476	-0,048267	-0,037391	-2,676960	-6,905957	-0,801937
10:59:01,60	0,452963	3,386947	-0,132986	-0,236004	-0,657000	-0,649026	0,110476	-0,048267	-0,037391	1,111965	1,766409	-0,801937	-0,733348	-3,001154	-1,155429	-18,575177	9,468473	11,868373	0,110476	-0,048267	-0,037391	-2,676960	-6,905957	-0,801937	0,110476	-0,048267	-0,037391	-2,676960	-6,905957	-0,801937
10:59:01,65	0,452963	3,386947	-0,132986	-0,236004	-0,657000	-0,649026	0,116615	-0,050450	-0,038154	1,182324	2,109974	-0,818744	-0,731552	-2,996376	-1,155069	-18,570705	9,521878	11,851458	0,116615	-0,050450	-0,038154	-2,777976	-7,044341	-0,818744	0,116615	-0,050450	-0,038154	-2,777976	-7,044341	-0,818744
10:59:01,70	0,452963	3,386947	-0,132986	-0,236004	-0,657000	-0,649026	0,111580	-0,049616	-0,037795	1,187459	1,825281	-0,835659	-0,732237	-2,992284	-1,152351	-18,597206	9,498490	11,888577	0,111580	-0,049616	-0,037795	-2,707397	-6,933721	-0,835659	0,111580	-0,049616	-0,037795	-2,707397	-6,933721	-0,835659
10:59:01,75	0,452963	3,386947	-0,132986	-0,236004	-0,657000	-0,649026	0,108378	-0,046977	-0,035077	1,016704	1,647551	-0,798540	-0,729363	-2,995269	-1,155854	-18,622212	9,465885	11,875439	0,108378	-0,046977	-0,035077	-2,670958	-6,860140	-0,798540	0,108378	-0,046977	-0,035077	-2,670958	-6,860140	-0,798540
10:59:01,80	0,452963	3,386947	-0,132986	-0,236004	-0,657000	-0,649026	0,109526	-0,050957	-0,038580	1,182965	1,701907	-0,811678	-0,733932	-2,998155	-1,157026	-18,567083	9,467587	11,825971	0,109526	-0,050957	-0,038580	-2,817189	-6,895923	-0,811678	0,109526	-0,050957	-0,038580	-2,817189	-6,895923	-0,811678
10:59:01,85	0,452963	3,386947	-0,132986	-0,236004	-0,657000	-0,649026	0,114311	-0,048444	-0,039752	1,081283	1,997570	-0,861146	-0,730970	-2,995453	-1,153484	-18,566519	9,512809	11,894003	0,114311	-0,048444	-0,039752	-2,721534	-6,975808	-0,861146	0,114311	-0,048444	-0,039752	-2,721534	-6,975808	-0,861146
10:59:01,90	0,452963	3,386947	-0,132986	-0,236004	-0,657000	-0,649026	0,109652	-0,051750	-0,036235	1,220963	1,727449	-0,808773	-0,728740	-2,995773	-1,153510	-18,607342	9,453604	11,878345	0,109652	-0,051750	-0,036235	-2,841385	-6,880229	-0,808773	0,109652	-0,051750	-0,036235	-2,841385	-6,880229	-0,808773
10:59:01,95	0,452963	3,386947	-0,132986	-0,236004	-0,657000	-0,649026	0,109652	-0,051750	-0,036235	1,220963	1,727449	-0,808773	-0,732132	-3,001999	-1,153465	-18,556214	9,450322	11,876177	0,109652	-0,051750	-0,036235	-2,841385	-6,880229	-0,808773	0,109652	-0,051750	-0,036235	-2,841385	-6,880229	-0,808773
10:59:02,00	0,452963	3,386947	-0,132986	-0,236004	-0,657000	-0,649026	0,116740	-0,051925	-0,036191	1,252823	2,141928	-0,810940	-0,731627	-2,994883	-1,152753	-18,586088	9,463482	11,848544	0,116740	-0,051925	-0,036191	-2,823320	-7,022134	-0,810940	0,116740	-0,051925	-0,036191	-2,823320	-7,022134	-0,810940
10:59:02,05	0,452963	3,386947	-0,132986	-0,236004	-0,657000	-0,649026	0,113376	-0,043755	-0,036267	0,830198	1,924185	-0,838741	-0,737525	-2,995001	-1,153541	-18,592173	9,473671	11,848376	0,113376	-0,043755	-0,036267	-2,604560	-6,975804	-0,838741	0,113376	-0,043755	-0,036267	-2,604560	-6,975804	-0,838741
10:59:02,11	0,452963	3,386947	-0,132986	-0,236004	-0,657000	-0,649026	0,113376	-0,043755	-0,036267	0,830198	1,924185	-0,838741	-0,731558	-2,995224	-1,154263	-18,559725	9,499190	11,889059	0,113376	-0,043755	-0,036267	-2,604560	-6,975804	-0,838741	0,113376	-0,043755	-0,036267	-2,604560	-6,975804	-0,838741
10:59:02,15	0,452963	3,386947	-0,132986	-0,236004	-0,657000	-0,649026	0,110585	-0,049034	-0,036989	1,143045	1,794419	-0,798058	-0,731021	-3,000920	-1,156575	-18,585750	9,477375	11,898972	0,110585	-0,049034	-0,036989	-2,706137	-6,886513	-0,798058	0,110585	-0,049034	-0,036989	-2,706137	-6,886513	-0,798058
10:59:02,20	0,452963	3,386947	-0,132986	-0,236004	-0,657000	-0,649026	0,115249	-0,052347	-0,039300	1,283426	2,025335	-0,788145	-0,727546	-2,996476	-1,151953	-18,604811	9,451635	11,872565	0,115249	-0,052347	-0,039300	-2,825841	-7,021750	-0,788145	0,115249	-0,052347	-0,039300	-2,825841	-7,021750	-0,788145
10:59:02,25	0,452963	3,386947	-0,132986	-0,236004	-0,657000	-0,649026	0,109664	-0,053135	-0,034679	1,292573	1,731241	-0,814552	-0,730369	-2,998282	-1,155414	-18,568273	9,523250	11,895215	0,109664	-0,053135	-0,034679	-2,878543	-6,877366	-0,814552	0,109664	-0,053135	-0,034679	-2,878543	-6,877366	-0,814552
10:59:02,30	0,452963	3,386947	-0,132986	-0,236004	-0,657000	-0,649026	0,112639	-0,051593	-0,038140	1,292651	1,881770	-0,791903	-0,735705	-2,997412	-1,153126	-18,569127	9,459403	11,852231	0,112639	-0,051593	-0,038140	-2,757376	-6,960365	-0,791903	0,112639	-0,051593	-0,038140	-2,757376	-6,960365	-0,791903
10:59:02,35	0,452963	3,386947	-0,132986	-0,236004	-0,657000	-0,649026	0,114553	-0,046537	-0,035851	0,974012	2,012515	-0,834886	-0,730945	-2,998954	-1,156188	-18,548391	9,480478	11,884222	0,114553	-0,046537	-0,035851	-2,679108	-6,979919	-0,834886	0,114553	-0,046537	-0,035851	-2,679108	-6,979919	-0,834886
10:59:02,40	0,452963	3,386947	-0,132986	-0,236004	-0,657000	-0,649026	0,113509	-0,051431	-0,038914	1,257141	1,965637	-0,802896	-0,729242	-2,998747	-1,151157	-18,586875	9,475925	11,876890	0,113509	-0,051431	-0,038914	-2,780191	-6,944828	-0,802896	0,113509	-0,051431	-0,038914	-2,780191	-6,944828	-0,802896
10:59:02,45	0,452963	3,386947	-0,132986	-0,236004	-0,657000	-0,649026	0,112478	-0,052802	-0,033882	1,305246	1,880955	-0,810228	-0,731642	-2,993342	-1,153544	-18,596228	9,486075	11,845235	0,112478	-0,052802	-0,033882	-2,839707	-6,948548	-0,810228	0,112478	-0,052802	-0,033882	-2,839707	-6,948548	-0,810228
10:59:02,50	0,452963	3,386947	-0,132986	-0,236004	-0,657000	-0,649026	0,108997	-0,048020	-0,036270	1,060702	1,686786	-0,841882	-0,735249	-3,000167	-1,155451	-18,633005	9,466662	11,883276	0,108997	-0,048020	-0,036270	-2,708873	-6,869486	-0,841882	0,108997	-0,048020	-0,036270	-2,708873	-6,869486	-0,841882
10:59:02,55	0,452963	3,386947	-0,132986	-0,236004	-0,657000	-0,649026	0,116712	-0,048309	-0,038177	1,040527	2,065802	-0,803841	-0,731544	-2,999979	-1,156600	-18,558633	9,479880	11,855232	0,116712	-0,048309	-0,038177	-2,751731	-7,096065	-0,803841	0,116712	-0,048309	-0,038177	-2,751731	-7,096065	-0,803841
10:59:02,60	0,452963	3,386947	-0,132986	-0,236004	-0,657000	-0,649026	0,114696	-0,051424	-0,039326	1,251125	2,018791	-0,831885	-0,730328	-2,997163	-1,153869	-18,545916	9,506969	11,874316	0,111649	-0,051069	-0,036595	-2,746416	-6,906644	-0,812801	0,111649	-0,051069	-0,036595	-2,746416	-6,906644	-0,812801
10:59:02,65	0,452963	3,386947	-0,132986	-0,236004	-0,657000	-0,649026	0,111649	-0,051069	-0,036595	1,262493	1,857826	-0,812801	-0,732193	-2,992714	-1,153121	-18,559139	9,443317	11,872295	0,111649	-0,051069	-0,036595	-2,746416	-6,906644	-0,812801	0,111649	-0,051069	-0,036595	-2,746416	-6,906644	-0,812801
10:59:02,70	0,452963	3,386947	-0,132986	-0,236004	-0,657000	-0,649026	0,108729	-0,047229	-0,035847	1,001092	1,726341	-0,814822	-0,729247	-2,992606	-1,151191	-18,581617	9,495013	11,863843	0,108729	-0,047229	-0,035847	-2,706400	-6,808880	-0,814822	0,108729	-0,047229	-0,035847	-2,706400	-6,808880	-0,814822
10:59:02,75	0,452963	3,386947	-0,132986	-0,236004	-0,657000	-0,649026	0,107163	-0,049727	-0,033917	1,164491	1,599592	-0,823275	-0,735212	-3,000278	-1,153125	-18,621999	9,466700	11,867204	0,107163	-0,049727	-0,033917	-2,739052	-6,812695	-0,823275	0,107163	-0,049727	-0,033917	-2,739052	-6,812695	-0,823275
10:59:02,80	0,452963	3,386947	-0,132986	-0,236004	-0,657000	-0,649026	0,116789	-0,048397	-0,035851	1,050662	2,079330	-0,819913	-0,734537	-2,998096	-1,154278	-18,566629	9,444413	11,862218	0,116789	-0,048397	-0,035851	-2,748539	-7,088599	-0,819913	0,116789	-0,048397	-0,035851	-2,748539	-7,088599	-0,819913
10:59:02,85	0,452963	3,386947	-0,132986	-0,236004	-0,657000	-0,649026	0,114562	-0,047891	-0,037004	1,032718	2,022624	-0,824900	-0,732138	-2,995613	-1,158160	-18,544478	9,479002	11,866243	0,114562	-0,047891	-0,037004	-2,726737	-6,970490	-0,824900	0,114562	-0,047891	-0,037004	-2,726737	-6,970490	-0,824900
10:59:02,90	0,452963	3,386947	-0,132986	-0,236004	-0,657000	-0,649026	0,106461	-0,049475	-0,035041	1,192548	1,614982	-0,803442	-0,729114	-2,991872	-1,152315	-18,516096	9,504675	11,883675	0,106461	-0,049475	-0,035041	-2,691263	-6,742171	-0,803442	0,106461	-0,049475	-0,035041	-2,691263	-6,742171	-0,803442
10:59:02,95	0,452963	3,386947	-0,132986	-0,236004	-0,657000	-0,649026	0,106461	-0,049475	-0,035041	1,192548	1,614982	-0,803442	-0,735131	-2,991066	-1,153543	-18,586102	9,540736	11,861151	0,106461	-0,049475	-0,035041	-2,691263	-6,742171	-0,803442	0,106461	-0,049475	-0,035041	-2,691263	-6,742171	-0,803442
10:59:03,00	0,452963	3,386947	-0,132986	-0,236004	-0,657000	-0,649026	0,108771	-0,043861	-0,036268	0,896841	1,656480	-0,825967	-0,732745	-2,992532	-1,155460	-18,558757	9,504251	11,865908	0,108771	-0,043861	-0,036268	-2,546261	-6,882061	-0,825967	0,108771	-0,043861	-0,036268	-2,546261	-6,882061	-0,825967
10:59:03,05	0,452963	3,386947	-0,132986	-0,236004	-0,657000	-0,649026	0,108847	-0,046661	-0,038186	1,024493	1,702346	-0,821209	-0,727404	-2,998230	-1,154627	-18,545136	9,477607	11,888711	0,108847	-0,046661	-0,038186	-2,638374	-6,842147	-0,821209	0,108847	-0,046661	-0,038186	-2,638374	-6,842147	-0,821209
10:59:03,10	0,452963	3,386947	-0,132986	-0,236004	-0,657000	-0,649026	0,113510	-0,053393	-0,034642	1,344502	1,923239	-0,790086	-0,729245	-2,999936	-1,151916	-18,592486	9,488979	11,897031	0,113510	-0,053393	-0,034642	-2,846881	-6,987286	-0,790086	0,113510	-0,053393	-0,034642	-2,846881	-6,987286	-0,790086
10:59:03,15	0,452963	3,386947	-0,132986	-0,236004	-0,657000	-0,649026	0,113510	-0,053393	-0,034642	1,344502	1,923239	-0,790086	-0,735191	-2,996684	-1,154669	-18,605930	9,492437	11,893565	0,113510	-0,053393	-0,034642	-2,846881	-6,987286	-0,790086	0,113510	-0,053393	-0,034642	-2,846881	-6,987286	-0,790086
10:59:03,20	0,452963	3,386947	-0,132986	-0,236004	-0,657000	-0,649026	0,115042	-0,046730	-0,040127	0,965755	2,019290	-0,822634	-0,735782	-2,997931	-1,157402	-18,594397	9,452862	11,864484	0,115042	-0,046730	-0,040127	-2,702526	-7,011471	-0,822634	0,115042	-0,046730	-0,040127	-2,702526	-7,011471	-0,822634
10:59:03,25	0,452963	3,386947	-0,132986	-0,236004	-0,657000	-0,649026	0,115042	-0,046730	-0,040127	0,965755	2,019290	-0,822634	-0,731534	-3,001938	-1,152701	-18,573213	9,502825	11,867991	0,115042	-0,046730	-0,040127	-2,702526	-7,011471	-0,822634	0,115042	-0,046730	-0,040127	-2,702526	-7,011471	-0,822634
10:59:03,30	0,452963	3,386947	-0,132986	-0,236004	-0,657000	-0,649026	0,116388	-0,052412	-0,035427	1,315090	2,082661	-0,819126	-0,730411	-2,999422	-1,156954	-18,561815	9,451934	11,903315	0,116388	-0,052412	-0,035427	-2,799242	-7,053784	-0,819126	0,116388	-0,052412	-0,035427	-2,799242	-7,053784	-0,819126
10:59:03,35	0,452963	3,386947	-0,132986	-0,236004	-0,657000	-0,649026	0,113647	-0,052127	-0,039680	1,261888	1,975478	-0,783802	-0,728595	-2,993791	-1,154637	-18,530383	9,453453	11,893090	0,113647	-0,052127	-0,039680	-2,830060	-6,945847	-0,783802	0,113647	-0,052127	-0,039680	-2,830060	-6,945847	-0,783802
10:59:03,40	0,452963	3,386947	-0,132986	-0,236004	-0,657000	-0,649026	0,107863	-0,050884	-0,037363	1,214299	1,701146	-0,794028	-0,734068	-2,995587	-1,153505	-18,617732	9,457953	11,901920	0,112154	-0,047042	-0,036230	-2,718062	-6,957712	-0,785197	0,112154	-0,047042	-0,036230	-2,718062	-6,957712	-0,785197
10:59:03,45	0,452963	3,386947	-0,132986	-0,236004	-0,657000	-0,649026	0,112154	-0,047042	-0,036230	0,974740	1,846394	-0,785197	-0,734602	-2,997691	-1,157392	-18,599213	9,476781	11,880068	0,114244	-0,047632	-0,040117	-2,708139	-7,006463	-0,807049	0,114244	-0,047632	-0,040117	-2,708139	-7,006463	-0,807049
10:59:03,50	0,452963	3,386947	-0,132986	-0,236004	-0,657000	-0,649026	0,113241	-0,053895	-0,033127	1,334706	1,923865	-0,840538	-0,728677	-2,999954	-1,150401	-18,597782	9,450625	11,846579	0,113241	-0,053895	-0,033127	-2,896029	-6,965578	-0,840538	0,113241	-0,053895	-0,033127	-2,896029	-6,965578	-0,840538
10:59:03,55	0,452963	3,386947	-0,132986	-0,236004	-0,657000	-0,649026	0,113241	-0,053895	-0,033127	1,334706	1,923865	-0,840538	-0,730356	-3,001969	-1,154238	-18,562082	9,484549	11,882961	0,113241	-0,053895	-0,033127	-2,896029	-6,965578	-0,840538	0,113241	-0,053895	-0,033127	-2,896029	-6,965578	-0,840538
10:59:03,60	0,452963	3,386947	-0,132986	-0,236004	-0,657000	-0,649026	0,111964	-0,047603	-0,038970	1,012370	1,824227	-0,807175	-0,735673	-2,997968	-1,156615	-18,549162	9,459327	11,849225	0,111964	-0,047603	-0,038970	-2,724432	-6,964912	-0,807175	0,111964	-0,047603	-0,038970	-2,724432	-6,964912	-0,807175
10:59:03,66	0,452963	3,386947	-0,132986	-0,236004	-0,657000	-0,649026	0,115019	-0,046843	-0,039340	0,999838	2,054047	-0,837893	-0,732828	-2,993351	-1,154676	-18,590734	9,481668	11,889126	0,115019	-0,046843	-0,039340	-2,677299	-6,974925	-0,837893	0,115019	-0,046843	-0,039340	-2,677299	-6,974925	-0,837893
10:59:03,71	0,452963	3,386947	-0,132986	-0,236004	-0,657000	-0,649026	0,115002	-0,054283	-0,034644	1,359078	2,043129	-0,816334	-0,729221	-3,001673	-1,151919	-18,571684	9,440378	11,870783	0,115002	-0,054283	-0,034644	-2,902146	-6,984503	-0,816334	0,115002	-0,054283	-0,034644	-2,902146	-6,984503	-0,816334
10:59:03,76	0,452963	3,386947	-0,132986	-0,236004	-0,657000	-0,649026	0,108090	-0,069739	-0,035114	1,346556	1,684808	-0,720433	-0,712380	-3,003416	-1,152388	-18,978866	8,732973	11,966684	0,108090	-0,069739	-0,035114	-4,127945	-6,800278	-0,720433	0,108090	-0,069739	-0,035114	-4,127945	-6,800278	-0,720433
10:59:03,81	0,452963	3,386947	-0,132986	-0,236004	-0,657000	-0,649026	0,108090	-0,069739	-0,035114	1,346556	1,684808	-0,720433	-0,400985	-3,229181	-1,141653	-30,235467	-7,551541	14,084320	0,108090	-0,069739	-0,035114	-4,127945	-6,800278	-0,720433	0,108090	-0,069739	-0,035114	-4,127945	-6,800278	-0,720433
10:59:03,86	0,452957	3,436986	-0,133006	-0,236007	-0,657011	-0,649001	0,147911	-0,452298	-0,024379	1,508513	2,149239	1,397203	-0,336364	-3,284709	-1,137436	-32,796597	-10,945805	14,593388	0,147911	-0,452298	-0,024379	-33,996849	-9,461765	1,397203	0,147911	-0,452298	-0,024379	-33,996849	-9,461765	1,397203
10:59:03,91	0,452957	3,436986	-0,133006	-0,236007	-0,657011	-0,649001	0,163689	-0,536025	-0,020162	1,642246	2,448824	1,906271	-0,343309	-3,284918	-1,141729	-32,763907	-10,862381	14,563189	0,163689	-0,536025	-0,020162	-40,435702	-10,400752	1,906271	0,163689	-0,536025	-0,020162	-40,435702	-10,400752	1,906271
10:59:03,96	0,452957	3,436986	-0,133006	-0,236007	-0,657011	-0,649001	0,167343	-0,530115	-0,024454	1,423542	2,625447	1,876072	-0,333859	-3,288916	-1,138164	-32,753902	-10,894534	14,604533	0,167343	-0,530115	-0,024454	-40,190507	-10,510994	1,876072	0,167343	-0,530115	-0,024454	-40,190507	-10,510994	1,876072
10:59:04,01	0,452957	3,436986	-0,133006	-0,236007	-0,657011	-0,649001	0,162709	-0,538534	-0,019741	1,931200	2,414605	1,885353	-0,334467	-3,281576	-1,138997	-32,760309	-10,850208	14,578439	0,162709	-0,538534	-0,019741	-40,343748	-10,358014	1,885353	0,162709	-0,538534	-0,019741	-40,343748	-10,358014	1,885353
10:59:04,06	0,452957	3,436986	-0,133006	-0,236007	-0,657011	-0,649001	0,162709	-0,538534	-0,019741	1,931200	2,414605	1,885353	-0,336234	-3,281481	-1,136661	-32,759642	-10,861672	14,586043	0,162709	-0,538534	-0,019741	-40,343748	-10,358014	1,885353	0,162709	-0,538534	-0,019741	-40,343748	-10,358014	1,885353
10:59:04,11	0,452957	3,436986	-0,133006	-0,236007	-0,657011	-0,649001	0,160829	-0,534523	-0,019387	1,655481	2,290037	1,898925	-0,342104	-3,282078	-1,138601	-32,756791	-10,832014	14,596731	0,160829	-0,534523	-0,019387	-40,304561	-10,335023	1,898925	0,160829	-0,534523	-0,019387	-40,304561	-10,335023	1,898925
10:59:04,16	0,452957	3,436986	-0,133006	-0,236007	-0,657011	-0,649001	0,164281	-0,529738	-0,021327	1,433768	2,457175	1,909614	-0,337216	-3,287496	-1,139321	-32,679483	-10,859399	14,585848	0,164281	-0,529738	-0,021327	-40,150646	-10,438858	1,909614	0,164281	-0,529738	-0,021327	-40,150646	-10,438858	1,909614
10:59:04,21	0,452957	3,436986	-0,133006	-0,236007	-0,657011	-0,649001	0,166530	-0,536680	-0,022046	1,809725	2,654759	1,898730	-0,339642	-3,286304	-1,139357	-32,707854	-10,868379	14,566251	0,166530	-0,536680	-0,022046	-40,319690	-10,417809	1,898730	0,166530	-0,536680	-0,022046	-40,319690	-10,417809	1,898730
10:59:04,26	0,452957	3,436986	-0,133006	-0,236007	-0,657011	-0,649001	0,166710	-0,533984	-0,022083	1,647537	2,644066	1,879134	-0,326842	-3,288414	-1,138662	-33,029394	-10,951482	14,616822	0,166710	-0,533984	-0,022083	-40,270190	-10,442672	1,879134	0,166710	-0,533984	-0,022083	-40,270190	-10,442672	1,879134
10:59:04,31	0,452957	3,436986	-0,133006	-0,236007	-0,657011	-0,649001	0,162137	-0,546124	-0,021388	2,046077	2,169339	1,929704	-0,010380	-3,543878	-1,131326	-45,388752	-27,712422	16,840506	0,162137	-0,546124	-0,021388	-40,824640	-10,558388	1,929704	0,162137	-0,546124	-0,021388	-40,824640	-10,558388	1,929704
10:59:04,36	0,452957	3,486980	-0,132999	-0,236011	-0,657011	-0,649004	0,225144	-0,947919	-0,014051	2,244377	3,122680	4,153389	0,041488	-3,591863	-1,122864	-47,770438	-30,553485	17,269724	0,225144	-0,947919	-0,014051	-72,167296	-14,551126	4,153389	0,225144	-0,947919	-0,014051	-72,167296	-14,551126	4,153389
10:59:04,41	0,452957	3,486980	-0,132999	-0,236011	-0,657011	-0,649004	0,240766	-1,016831	-0,005589	2,176499	3,292968	4,582607	0,043133	-3,592106	-1,124889	-47,885936	-30,392824	17,229087	0,240766	-1,016831	-0,005589	-77,644724	-15,607184	4,582607	0,240766	-1,016831	-0,005589	-77,644724	-15,607184	4,582607
10:59:04,46	0,452957	3,486980	-0,132999	-0,236011	-0,657011	-0,649004	0,240155	-1,018377	-0,007614	2,338295	3,080822	4,541969	0,037172	-3,591928	-1,124896	-47,930630	-30,346890	17,259089	0,240155	-1,018377	-0,007614	-77,604314	-15,771337	4,541969	0,240155	-1,018377	-0,007614	-77,604314	-15,771337	4,541969
10:59:04,51	0,452957	3,486980	-0,132999	-0,236011	-0,657011	-0,649004	0,242981	-1,013126	-0,007622	2,082664	3,166118	4,571972	0,042508	-3,594150	-1,126836	-47,941437	-30,279797	17,248587	0,242981	-1,013126	-0,007622	-77,447723	-15,907908	4,571972	0,242981	-1,013126	-0,007622	-77,447723	-15,907908	4,571972
10:59:04,56	0,452957	3,486980	-0,132999	-0,236011	-0,657011	-0,649004	0,242237	-1,018859	-0,009561	2,433463	3,084525	4,561469	0,040101	-3,594263	-1,125697	-47,970100	-30,278935	17,233248	0,242237	-1,018859	-0,009561	-77,546938	-15,931099	4,561469	0,242237	-1,018859	-0,009561	-77,546938	-15,931099	4,561469
10:59:04,61	0,452957	3,486980	-0,132999	-0,236011	-0,657011	-0,649004	0,243538	-1,016830	-0,008423	2,314369	3,126928	4,546131	0,040573	-3,592930	-1,124542	-48,032326	-30,242626	17,263698	0,243538	-1,016830	-0,008423	-77,506754	-15,990831	4,546131	0,243538	-1,016830	-0,008423	-77,506754	-15,990831	4,546131
10:59:04,66	0,452957	3,486980	-0,132999	-0,236011	-0,657011	-0,649004	0,242148	-1,016572	-0,007268	2,301323	2,982569	4,576581	0,039414	-3,592122	-1,126881	-48,023114	-30,227739	17,255733	0,242148	-1,016572	-0,007268	-77,499606	-16,026022	4,576581	0,242148	-1,016572	-0,007268	-77,499606	-16,026022	4,576581
10:59:04,71	0,452957	3,486980	-0,132999	-0,236011	-0,657011	-0,649004	0,242027	-1,015164	-0,009607	2,245598	2,976854	4,568615	0,034130	-3,594744	-1,124957	-48,029024	-30,226507	17,229134	0,242027	-1,015164	-0,009607	-77,444791	-16,022303	4,568615	0,242027	-1,015164	-0,009607	-77,444791	-16,022303	4,568615
10:59:04,76	0,452957	3,486980	-0,132999	-0,236011	-0,657011	-0,649004	0,246940	-1,011899	-0,007682	2,073935	3,226582	4,542017	0,038839	-3,594068	-1,128049	-48,009069	-30,263976	17,235369	0,244000	-1,015639	-0,010774	-77,481746	-16,044300	4,548252	0,244000	-1,015639	-0,010774	-77,481746	-16,044300	4,548252
10:59:04,81	0,452957	3,486980	-0,132999	-0,236011	-0,657011	-0,649004	0,244000	-1,015639	-0,010774	2,245953	3,109722	4,548252	0,037732	-3,592639	-1,126135	-48,020061	-30,145242	17,213916	0,244000	-1,015639	-0,010774	-77,481746	-16,044300	4,548252	0,244000	-1,015639	-0,010774	-77,481746	-16,044300	4,548252
10:59:04,86	0,452957	3,486980	-0,132999	-0,236011	-0,657011	-0,649004	0,243317	-1,013967	-0,008860	2,256293	3,005279	4,526799	0,038249	-3,591414	-1,124576	-48,031125	-30,203011	17,230883	0,243317	-1,013967	-0,008860	-77,340083	-16,095067	4,526799	0,243317	-1,013967	-0,008860	-77,340083	-16,095067	4,526799
10:59:04,91	0,452957	3,486980	-0,132999	-0,236011	-0,657011	-0,649004	0,241997	-1,013802	-0,007302	2,192153	2,955960	4,543765	0,034769	-3,595316	-1,128418	-48,009487	-30,190248	17,261297	0,241997	-1,013802	-0,007302	-77,391274	-16,040793	4,543765	0,241997	-1,013802	-0,007302	-77,391274	-16,040793	4,543765
10:59:04,96	0,452957	3,486980	-0,132999	-0,236011	-0,657011	-0,649004	0,247116	-1,012738	-0,011144	2,158738	3,234514	4,574180	0,032968	-3,593966	-1,125744	-48,025554	-30,208331	17,220384	0,246848	-1,010504	-0,008470	-77,305696	-16,161853	4,533266	0,246848	-1,010504	-0,008470	-77,305696	-16,161853	4,533266
10:59:05,01	0,452957	3,486980	-0,132999	-0,236011	-0,657011	-0,649004	0,246848	-1,010504	-0,008470	2,018832	3,215684	4,533266	0,038332	-3,595527	-1,125701	-48,022100	-30,134665	17,257293	0,246848	-1,010504	-0,008470	-77,305696	-16,161853	4,533266	0,246848	-1,010504	-0,008470	-77,305696	-16,161853	4,533266
10:59:05,06	0,452957	3,486980	-0,132999	-0,236011	-0,657011	-0,649004	0,243741	-1,013468	-0,010788	2,232143	2,999172	4,562501	0,037088	-3,592757	-1,128062	-48,043566	-30,129604	17,249619	0,243741	-1,013468	-0,010788	-77,325074	-16,134488	4,562501	0,243741	-1,013468	-0,010788	-77,325074	-16,134488	4,562501
10:59:05,11	0,452957	3,486980	-0,132999	-0,236011	-0,657011	-0,649004	0,243741	-1,013468	-0,010788	2,232143	2,999172	4,562501	0,038796	-3,590753	-1,124960	-48,056781	-30,169973	17,256856	0,243741	-1,013468	-0,010788	-77,325074	-16,134488	4,562501	0,243741	-1,013468	-0,010788	-77,325074	-16,134488	4,562501
10:59:05,16	0,452957	3,486980	-0,132999	-0,236011	-0,657011	-0,649004	0,241151	-1,013945	-0,007685	2,215379	2,873226	4,569739	0,037155	-3,598249	-1,126885	-48,028729	-30,139042	17,223419	0,241151	-1,013945	-0,007685	-77,379281	-16,057110	4,569739	0,241151	-1,013945	-0,007685	-77,379281	-16,057110	4,569739
10:59:05,21	0,452957	3,486980	-0,132999	-0,236011	-0,657011	-0,649004	0,248463	-1,016272	-0,009611	2,377216	3,262310	4,536301	0,035880	-3,596175	-1,125712	-48,041499	-30,211623	17,254514	0,248463	-1,016272	-0,009611	-77,400144	-16,242066	4,536301	0,248463	-1,016272	-0,009611	-77,400144	-16,242066	4,536301
10:59:05,26	0,452957	3,486980	-0,132999	-0,236011	-0,657011	-0,649004	0,247304	-1,014130	-0,008438	2,196606	3,227271	4,567397	0,034202	-3,601061	-1,124933	-48,029776	-30,177509	17,224927	0,247304	-1,014130	-0,008438	-77,412632	-16,186120	4,567397	0,247304	-1,014130	-0,008438	-77,412632	-16,186120	4,567397
10:59:05,31	0,452957	3,486980	-0,132999	-0,236011	-0,657011	-0,649004	0,252375	-1,015121	-0,007658	2,283497	3,484045	4,537809	0,035313	-3,591209	-1,126527	-48,047666	-30,128227	17,239003	0,243287	-1,011156	-0,009252	-77,264682	-16,126699	4,551886	0,243287	-1,011156	-0,009252	-77,264682	-16,126699	4,551886
10:59:05,36	0,452957	3,486980	-0,132999	-0,236011	-0,657011	-0,649004	0,243287	-1,011156	-0,009252	2,111099	2,971331	4,551886	0,034125	-3,593939	-1,128478	-48,054383	-30,139086	17,219920	0,243287	-1,011156	-0,009252	-77,264682	-16,126699	4,551886	0,243287	-1,011156	-0,009252	-77,264682	-16,126699	4,551886
10:59:05,41	0,452957	3,486980	-0,132999	-0,236011	-0,657011	-0,649004	0,246246	-1,011493	-0,011203	2,115822	3,124817	4,532803	0,031822	-3,591605	-1,125378	-48,026364	-30,151301	17,207613	0,245376	-1,008331	-0,008103	-77,199148	-16,152076	4,520495	0,245376	-1,008331	-0,008103	-77,199148	-16,152076	4,520495
10:59:05,46	0,452957	3,486980	-0,132999	-0,236011	-0,657011	-0,649004	0,245403	-1,016555	-0,009584	2,407454	3,107139	4,575977	0,038931	-3,595741	-1,126859	-48,017553	-30,127589	17,263095	0,245403	-1,016555	-0,009584	-77,392144	-16,157021	4,575977	0,245403	-1,016555	-0,009584	-77,392144	-16,157021	4,575977
10:59:05,51	0,452957	3,486980	-0,132999	-0,236011	-0,657011	-0,649004	0,245403	-1,016555	-0,009584	2,407454	3,107139	4,575977	0,038386	-3,595025	-1,128012	-47,980093	-30,163954	17,262258	0,245403	-1,016555	-0,009584	-77,392144	-16,157021	4,575977	0,245403	-1,016555	-0,009584	-77,392144	-16,157021	4,575977
10:59:05,56	0,452957	3,486980	-0,132999	-0,236011	-0,657011	-0,649004	0,245056	-1,015726	-0,010737	2,351550	3,139712	4,575141	0,034821	-3,596174	-1,128833	-48,013698	-30,125405	17,224791	0,245056	-1,015726	-0,010737	-77,382922	-16,097198	4,575141	0,245056	-1,015726	-0,010737	-77,382922	-16,097198	4,575141
10:59:05,61	0,452957	3,486980	-0,132999	-0,236011	-0,657011	-0,649004	0,241654	-1,012288	-0,006891	2,165184	2,913365	4,579177	0,037110	-3,590360	-1,124165	-48,026716	-30,145830	17,266294	0,241654	-1,012288	-0,006891	-77,299445	-16,056483	4,579177	0,241654	-1,012288	-0,006891	-77,299445	-16,056483	4,579177
10:59:05,66	0,452957	3,486980	-0,132999	-0,236011	-0,657011	-0,649004	0,241654	-1,012288	-0,006891	2,165184	2,913365	4,579177	0,037160	-3,592616	-1,127275	-48,020365	-30,103656	17,249765	0,241654	-1,012288	-0,006891	-77,299445	-16,056483	4,579177	0,241654	-1,012288	-0,006891	-77,299445	-16,056483	4,579177
10:59:05,71	0,452957	3,486980	-0,132999	-0,236011	-0,657011	-0,649004	0,243583	-1,013459	-0,010000	2,265779	2,998088	4,562648	0,035325	-3,589179	-1,128447	-48,027230	-30,134839	17,269124	0,243583	-1,013459	-0,010000	-77,290778	-16,123189	4,562648	0,243583	-1,013459	-0,010000	-77,290778	-16,123189	4,562648
10:59:05,76	0,452957	3,486980	-0,132999	-0,236011	-0,657011	-0,649004	0,241523	-1,010151	-0,011173	2,063327	2,900619	4,582006	0,035381	-3,597538	-1,126488	-48,019603	-30,166803	17,236528	0,248734	-1,014380	-0,009213	-77,369471	-16,227463	4,549411	0,248734	-1,014380	-0,009213	-77,369471	-16,227463	4,549411
10:59:05,81	0,452957	3,486980	-0,132999	-0,236011	-0,657011	-0,649004	0,248734	-1,014380	-0,009213	2,259325	3,298187	4,549411	0,032934	-3,590873	-1,124976	-48,051492	-30,153305	17,241779	0,248734	-1,014380	-0,009213	-77,369471	-16,227463	4,549411	0,248734	-1,014380	-0,009213	-77,369471	-16,227463	4,549411
10:59:05,86	0,452957	3,486980	-0,132999	-0,236011	-0,657011	-0,649004	0,246251	-1,010911	-0,009228	2,111208	3,151084	4,555713	0,033619	-3,593653	-1,126502	-48,019070	-30,129899	17,242831	0,246251	-1,010911	-0,009228	-77,245339	-16,179657	4,555713	0,246251	-1,010911	-0,009228	-77,245339	-16,179657	4,555713
10:59:05,91	0,452957	3,486980	-0,132999	-0,236011	-0,657011	-0,649004	0,246251	-1,010911	-0,009228	2,111208	3,151084	4,555713	0,034222	-3,595077	-1,128442	-48,020132	-30,109815	17,239713	0,246251	-1,010911	-0,009228	-77,245339	-16,179657	4,555713	0,246251	-1,010911	-0,009228	-77,245339	-16,179657	4,555713
10:59:05,96	0,452957	3,486980	-0,132999	-0,236011	-0,657011	-0,649004	0,249785	-1,009583	-0,008053	2,053969	3,328540	4,559407	0,036622	-3,592880	-1,126122	-48,010201	-30,081553	17,225310	0,249785	-1,009583	-0,008053	-77,198304	-16,279551	4,559407	0,249785	-1,009583	-0,008053	-77,198304	-16,279551	4,559407
10:59:06,01	0,452957	3,486980	-0,132999	-0,236011	-0,657011	-0,649004	0,249785	-1,009583	-0,008053	2,053969	3,328540	4,559407	0,036582	-3,589419	-1,127687	-48,017246	-30,075283	17,236732	0,249785	-1,009583	-0,008053	-77,198304	-16,279551	4,559407	0,249785	-1,009583	-0,008053	-77,198304	-16,279551	4,559407
10:59:06,07	0,452957	3,486980	-0,132999	-0,236011	-0,657011	-0,649004	0,241103	-1,011360	-0,010412	2,182768	2,857617	4,549615	0,033689	-3,596297	-1,126884	-47,997109	-30,123315	17,223287	0,241103	-1,011360	-0,010412	-77,209027	-16,068941	4,549615	0,241103	-1,011360	-0,010412	-77,209027	-16,068941	4,549615
10:59:06,12	0,452957	3,486980	-0,132999	-0,236011	-0,657011	-0,649004	0,248505	-1,012294	-0,009610	2,199786	3,284012	4,536170	0,037136	-3,596771	-1,127288	-48,039097	-30,122922	17,219658	0,247192	-1,015516	-0,010014	-77,371337	-16,225421	4,532540	0,247192	-1,015516	-0,010014	-77,371337	-16,225421	4,532540
10:59:06,17	0,452957	3,486980	-0,132999	-0,236011	-0,657011	-0,649004	0,247192	-1,015516	-0,010014	2,346686	3,179174	4,532540	0,041799	-3,600669	-1,127234	-48,004967	-30,309220	17,237760	0,247192	-1,015516	-0,010014	-77,371337	-16,225421	4,532540	0,247192	-1,015516	-0,010014	-77,371337	-16,225421	4,532540
10:59:06,22	0,452957	3,486980	-0,132999	-0,236011	-0,657011	-0,649004	0,248237	-1,021504	-0,009960	2,513765	3,356205	4,550642	0,365202	-3,825140	-1,107897	-59,310482	-46,947276	19,433664	0,248237	-1,021504	-0,009960	-77,674281	-16,130399	4,550642	0,248237	-1,021504	-0,009960	-77,674281	-16,130399	4,550642
10:59:06,27	0,452914	3,536992	-0,132993	-0,236004	-0,657016	-0,648993	0,280933	-1,413814	0,009377	2,852189	3,584572	6,746547	0,434978	-3,878774	-1,108300	-61,822095	-50,628217	19,970939	0,280933	-1,413814	0,009377	-108,132242	-18,468676	6,746547	0,280933	-1,413814	0,009377	-108,132242	-18,468676	6,746547
10:59:06,32	0,452914	3,536992	-0,132993	-0,236004	-0,657016	-0,648993	0,292494	-1,501059	0,008974	2,945316	3,851088	7,283822	0,431098	-3,880310	-1,109100	-61,767253	-50,489792	19,906566	0,292494	-1,501059	0,008974	-114,887820	-19,109688	7,283822	0,292494	-1,501059	0,008974	-114,887820	-19,109688	7,283822
10:59:06,37	0,452914	3,536992	-0,132993	-0,236004	-0,657016	-0,648993	0,295763	-1,498467	0,008174	2,957810	3,999381	7,219449	0,429923	-3,879048	-1,108345	-61,767032	-50,487835	19,886770	0,295763	-1,498467	0,008174	-114,671819	-19,218046	7,219449	0,295763	-1,498467	0,008174	-114,671819	-19,218046	7,219449
10:59:06,42	0,452914	3,536992	-0,132993	-0,236004	-0,657016	-0,648993	0,290822	-1,495590	0,007402	2,843155	3,719163	7,260894	0,431078	-3,874592	-1,109873	-61,769949	-50,447906	19,948011	0,290822	-1,495590	0,007402	-114,560664	-19,110383	7,260894	0,290822	-1,495590	0,007402	-114,560664	-19,110383	7,260894
10:59:06,47	0,452914	3,536992	-0,132993	-0,236004	-0,657016	-0,648993	0,295435	-1,492894	0,010489	2,743584	3,934900	7,225424	0,426436	-3,877239	-1,106785	-61,770511	-50,400652	19,912541	0,295435	-1,492894	0,010489	-114,448567	-19,256729	7,225424	0,295435	-1,492894	0,010489	-114,448567	-19,256729	7,225424
10:59:06,52	0,452914	3,536992	-0,132993	-0,236004	-0,657016	-0,648993	0,288911	-1,492410	0,010481	2,708573	3,566619	7,261212	0,429279	-3,871347	-1,106794	-61,800591	-50,394662	19,948329	0,288911	-1,492410	0,010481	-114,445599	-19,112894	7,261212	0,288911	-1,492410	0,010481	-114,445599	-19,112894	7,261212
10:59:06,57	0,452914	3,536992	-0,132993	-0,236004	-0,657016	-0,648993	0,292364	-1,491694	0,010069	2,680205	3,727289	7,227421	0,426932	-3,873980	-1,107206	-61,812524	-50,377522	19,914539	0,292364	-1,491694	0,010069	-114,417741	-19,223312	7,227421	0,292364	-1,491694	0,010069	-114,417741	-19,223312	7,227421
10:59:06,62	0,452914	3,536992	-0,132993	-0,236004	-0,657016	-0,648993	0,292364	-1,491694	0,010069	2,680205	3,727289	7,227421	0,425765	-3,877556	-1,107575	-61,805983	-50,404476	19,917946	0,292364	-1,491694	0,010069	-114,417741	-19,223312	7,227421	0,292364	-1,491694	0,010069	-114,417741	-19,223312	7,227421
10:59:06,67	0,452914	3,536992	-0,132993	-0,236004	-0,657016	-0,648993	0,300171	-1,497529	0,010857	2,929657	4,133497	7,200251	0,438773	-3,886093	-1,109987	-62,206209	-50,797990	19,979736	0,300171	-1,497529	0,010857	-114,626399	-19,429910	7,200251	0,300171	-1,497529	0,010857	-114,626399	-19,429910	7,200251
10:59:06,72	0,452914	3,536992	-0,132993	-0,236004	-0,657016	-0,648993	0,357480	-1,884992	0,023858	3,259302	4,099098	9,394687	0,734981	-4,127020	-1,093417	-74,359103	-66,080463	22,081804	0,357480	-1,884992	0,023858	-144,712582	-23,963044	9,394687	0,357480	-1,884992	0,023858	-144,712582	-23,963044	9,394687
10:59:06,77	0,453004	3,586943	-0,132988	-0,236008	-0,656993	-0,649026	0,357480	-1,884992	0,023858	3,259302	4,099098	9,394687	0,798142	-4,180223	-1,086082	-76,941740	-69,774277	22,628145	0,357480	-1,884992	0,023858	-144,712582	-23,963044	9,394687	0,357480	-1,884992	0,023858	-144,712582	-23,963044	9,394687
10:59:06,82	0,453004	3,586943	-0,132988	-0,236008	-0,656993	-0,649026	0,371974	-1,966292	0,031192	2,996656	4,463069	9,941028	0,788315	-4,172147	-1,084966	-76,882414	-69,652042	22,591510	0,371974	-1,966292	0,031192	-151,357290	-24,736859	9,941028	0,371974	-1,966292	0,031192	-151,357290	-24,736859	9,941028
10:59:06,87	0,453004	3,586943	-0,132988	-0,236008	-0,656993	-0,649026	0,369893	-1,953744	0,032308	2,479658	4,345158	9,904393	0,792527	-4,178307	-1,080664	-76,876553	-69,624688	22,579832	0,369893	-1,953744	0,032308	-150,889234	-24,691473	9,904393	0,369893	-1,953744	0,032308	-150,889234	-24,691473	9,904393
10:59:06,92	0,453004	3,586943	-0,132988	-0,236008	-0,656993	-0,649026	0,373122	-1,960472	0,036611	2,856139	4,504440	9,892715	0,787356	-4,180516	-1,081052	-76,841324	-69,574908	22,555854	0,373122	-1,960472	0,036611	-151,040910	-24,785630	9,892715	0,373122	-1,960472	0,036611	-151,040910	-24,785630	9,892715
10:59:06,97	0,453004	3,586943	-0,132988	-0,236008	-0,656993	-0,649026	0,377621	-1,957098	0,036222	2,741408	4,744027	9,868736	0,791468	-4,170693	-1,084581	-76,836976	-69,506475	22,562316	0,377621	-1,957098	0,036222	-150,890768	-24,899245	9,868736	0,377621	-1,957098	0,036222	-150,890768	-24,899245	9,868736
10:59:07,02	0,453004	3,586943	-0,132988	-0,236008	-0,656993	-0,649026	0,373062	-1,952481	0,034627	2,577983	4,475521	9,848628	0,785637	-4,174260	-1,082647	-76,830242	-69,492824	22,535745	0,373062	-1,952481	0,034627	-150,691806	-24,809880	9,848628	0,373062	-1,952481	0,034627	-150,691806	-24,809880	9,848628
10:59:07,07	0,453004	3,586943	-0,132988	-0,236008	-0,656993	-0,649026	0,371276	-1,955489	0,031559	2,709407	4,403543	9,893627	0,789135	-4,174217	-1,085715	-76,824625	-69,524904	22,580744	0,371276	-1,955489	0,031559	-150,796483	-24,741641	9,893627	0,371276	-1,955489	0,031559	-150,796483	-24,741641	9,893627
10:59:07,12	0,453004	3,586943	-0,132988	-0,236008	-0,656993	-0,649026	0,368165	-1,957144	0,033509	2,821879	4,242714	9,898653	0,784615	-4,178086	-1,082209	-76,779876	-69,454879	22,549968	0,368165	-1,957144	0,033509	-150,813910	-24,658266	9,898653	0,368165	-1,957144	0,033509	-150,813910	-24,658266	9,898653
10:59:07,17	0,453004	3,586943	-0,132988	-0,236008	-0,656993	-0,649026	0,368165	-1,957144	0,033509	2,821879	4,242714	9,898653	0,787448	-4,172887	-1,082633	-76,818673	-69,452157	22,551972	0,368165	-1,957144	0,033509	-150,813910	-24,658266	9,898653	0,368165	-1,957144	0,033509	-150,813910	-24,658266	9,898653
10:59:07,22	0,453004	3,586943	-0,132988	-0,236008	-0,656993	-0,649026	0,370967	-1,953363	0,034641	2,664815	4,356270	9,864855	0,792176	-4,171931	-1,084151	-76,803379	-69,447389	22,587767	0,370967	-1,953363	0,034641	-150,674158	-24,764678	9,864855	0,370967	-1,953363	0,034641	-150,674158	-24,764678	9,864855
10:59:07,27	0,453004	3,586943	-0,132988	-0,236008	-0,656993	-0,649026	0,367807	-1,952296	0,031926	2,647910	4,212715	9,867461	0,788104	-4,169616	-1,085348	-76,781395	-69,429123	22,554578	0,367807	-1,952296	0,031926	-150,607292	-24,660171	9,867461	0,367807	-1,952296	0,031926	-150,607292	-24,660171	9,867461
10:59:07,32	0,453004	3,586943	-0,132988	-0,236008	-0,656993	-0,649026	0,373885	-1,953883	0,035480	2,729951	4,569513	9,887311	0,786439	-4,175674	-1,081795	-76,746352	-69,449931	22,574428	0,373885	-1,953883	0,035480	-150,649854	-24,780480	9,887311	0,373885	-1,953883	0,035480	-150,649854	-24,780480	9,887311
10:59:07,37	0,453004	3,586943	-0,132988	-0,236008	-0,656993	-0,649026	0,373885	-1,953883	0,035480	2,729951	4,569513	9,887311	0,789894	-4,174219	-1,084529	-76,768215	-69,469176	22,571668	0,373885	-1,953883	0,035480	-150,649854	-24,780480	9,887311	0,373885	-1,953883	0,035480	-150,649854	-24,780480	9,887311
10:59:07,42	0,453004	3,586943	-0,132988	-0,236008	-0,656993	-0,649026	0,370899	-1,956148	0,032745	2,820116	4,404901	9,884551	0,784039	-4,172132	-1,082979	-76,764404	-69,420110	22,586091	0,370899	-1,956148	0,032745	-150,737466	-24,710648	9,884551	0,370899	-1,956148	0,032745	-150,737466	-24,710648	9,884551
10:59:07,47	0,453004	3,586943	-0,132988	-0,236008	-0,656993	-0,649026	0,376790	-1,957721	0,033533	2,991251	4,700361	9,846453	0,788311	-4,180108	-1,083741	-76,732985	-69,386382	22,533570	0,376790	-1,957721	0,033533	-150,689845	-24,877653	9,846453	0,376790	-1,957721	0,033533	-150,689845	-24,877653	9,846453
10:59:07,52	0,453004	3,586943	-0,132988	-0,236008	-0,656993	-0,649026	0,368828	-1,954418	0,033140	2,800195	4,309764	9,881050	0,789431	-4,171561	-1,084135	-76,722353	-69,414808	22,568167	0,368828	-1,954418	0,033140	-150,621619	-24,643244	9,881050	0,368828	-1,954418	0,033140	-150,621619	-24,643244	9,881050
10:59:07,57	0,453004	3,586943	-0,132988	-0,236008	-0,656993	-0,649026	0,367611	-1,957106	0,034301	2,933518	4,242130	9,871079	0,792368	-4,171851	-1,082974	-76,729340	-69,418253	22,558197	0,367611	-1,957106	0,034301	-150,699339	-24,615311	9,871079	0,367611	-1,957106	0,034301	-150,699339	-24,615311	9,871079
10:59:07,62	0,453004	3,586943	-0,132988	-0,236008	-0,656993	-0,649026	0,369844	-1,952978	0,032704	2,748559	4,335260	9,828898	0,787677	-4,171721	-1,084570	-76,734410	-69,381021	22,516015	0,369844	-1,952978	0,032704	-150,560232	-24,697503	9,828898	0,369844	-1,952978	0,032704	-150,560232	-24,697503	9,828898
10:59:07,67	0,453004	3,586943	-0,132988	-0,236008	-0,656993	-0,649026	0,369844	-1,952978	0,032704	2,748559	4,335260	9,828898	0,790693	-4,171104	-1,084924	-76,703596	-69,358571	22,541472	0,369844	-1,952978	0,032704	-150,560232	-24,697503	9,828898	0,369844	-1,952978	0,032704	-150,560232	-24,697503	9,828898
10:59:07,72	0,453004	3,586943	-0,132988	-0,236008	-0,656993	-0,649026	0,367801	-1,955282	0,032350	2,903195	4,244459	9,854354	0,784202	-4,174118	-1,083776	-76,705319	-69,407191	22,513438	0,367801	-1,955282	0,032350	-150,586428	-24,627890	9,854354	0,367801	-1,955282	0,032350	-150,586428	-24,627890	9,854354
10:59:07,77	0,453004	3,586943	-0,132988	-0,236008	-0,656993	-0,649026	0,370953	-1,954943	0,033129	2,841776	4,381135	9,872247	0,788823	-4,173664	-1,084145	-76,749093	-69,382863	22,559365	0,370953	-1,954943	0,033129	-150,621228	-24,738686	9,872247	0,370953	-1,954943	0,033129	-150,621228	-24,738686	9,872247
10:59:07,82	0,453004	3,586943	-0,132988	-0,236008	-0,656993	-0,649026	0,370953	-1,954943	0,033129	2,841776	4,381135	9,872247	0,786646	-4,168901	-1,079871	-76,682007	-69,327091	22,548501	0,370953	-1,954943	0,033129	-150,621228	-24,738686	9,872247	0,370953	-1,954943	0,033129	-150,621228	-24,738686	9,872247
10:59:07,87	0,453004	3,586943	-0,132988	-0,236008	-0,656993	-0,649026	0,367917	-1,950676	0,037404	2,701735	4,253478	9,861383	0,787681	-4,171893	-1,081027	-76,729464	-69,390556	22,571619	0,367917	-1,950676	0,037404	-150,426310	-24,628021	9,861383	0,367917	-1,950676	0,037404	-150,426310	-24,628021	9,861383
10:59:07,92	0,453004	3,586943	-0,132988	-0,236008	-0,656993	-0,649026	0,372742	-1,957486	0,034729	2,991642	4,527810	9,879833	0,790132	-4,176486	-1,082545	-76,693851	-69,394442	22,566950	0,372742	-1,957486	0,034729	-150,671043	-24,732474	9,879833	0,372742	-1,957486	0,034729	-150,671043	-24,732474	9,879833
10:59:07,97	0,453004	3,586943	-0,132988	-0,236008	-0,656993	-0,649026	0,375943	-1,955965	0,037428	2,902937	4,702787	9,843041	0,787214	-4,178496	-1,079846	-76,691235	-69,407053	22,530158	0,375943	-1,955965	0,037428	-150,640350	-24,808705	9,843041	0,375943	-1,955965	0,037428	-150,640350	-24,808705	9,843041
10:59:08,02	0,453004	3,586943	-0,132988	-0,236008	-0,656993	-0,649026	0,371882	-1,958373	0,032766	3,061732	4,470526	9,853062	0,791330	-4,176183	-1,084508	-76,692695	-69,367408	22,540180	0,371882	-1,958373	0,032766	-150,670546	-24,722175	9,853062	0,371882	-1,958373	0,032766	-150,670546	-24,722175	9,853062
10:59:08,07	0,453004	3,586943	-0,132988	-0,236008	-0,656993	-0,649026	0,372679	-1,956197	0,035123	2,958959	4,547619	9,870020	0,789047	-4,175786	-1,082151	-76,656660	-69,376246	22,557137	0,372679	-1,956197	0,035123	-150,602527	-24,707680	9,870020	0,372679	-1,956197	0,035123	-150,602527	-24,707680	9,870020
10:59:08,12	0,453004	3,586943	-0,132988	-0,236008	-0,656993	-0,649026	0,371132	-1,957387	0,034333	3,060368	4,447910	9,852916	0,790851	-4,175041	-1,082941	-76,653580	-69,332374	22,540033	0,371132	-1,957387	0,034333	-150,594525	-24,685956	9,852916	0,371132	-1,957387	0,034333	-150,594525	-24,685956	9,852916
10:59:08,17	0,453004	3,586943	-0,132988	-0,236008	-0,656993	-0,649026	0,371132	-1,957387	0,034333	3,060368	4,447910	9,852916	0,790222	-4,168357	-1,084521	-76,663108	-69,294452	22,552880	0,371132	-1,957387	0,034333	-150,594525	-24,685956	9,852916	0,371132	-1,957387	0,034333	-150,594525	-24,685956	9,852916
10:59:08,22	0,453004	3,586943	-0,132988	-0,236008	-0,656993	-0,649026	0,373722	-1,959568	0,033188	3,136181	4,619754	9,851445	0,791445	-4,178375	-1,084087	-76,640211	-69,383514	22,538563	0,373722	-1,959568	0,033188	-150,689927	-24,717451	9,851445	0,373722	-1,959568	0,033188	-150,689927	-24,717451	9,851445
10:59:08,27	0,453004	3,586943	-0,132988	-0,236008	-0,656993	-0,649026	0,369025	-1,953433	0,035857	2,849983	4,341762	9,837414	0,788480	-4,171239	-1,081418	-76,652990	-69,338221	22,524532	0,369025	-1,953433	0,035857	-150,494508	-24,626675	9,837414	0,369025	-1,953433	0,035857	-150,494508	-24,626675	9,837414
10:59:08,32	0,453004	3,586943	-0,132988	-0,236008	-0,656993	-0,649026	0,369025	-1,953433	0,035857	2,849983	4,341762	9,837414	0,791800	-4,173623	-1,083486	-76,671010	-69,376809	22,542523	0,369025	-1,953433	0,035857	-150,494508	-24,626675	9,837414	0,369025	-1,953433	0,035857	-150,494508	-24,626675	9,837414
10:59:08,38	0,453004	3,586943	-0,132988	-0,236008	-0,656993	-0,649026	0,372075	-1,950286	0,034286	2,654827	4,454095	9,852453	0,787871	-4,174741	-1,081783	-76,674823	-69,319127	22,549191	0,372075	-1,950286	0,034286	-150,442622	-24,753803	9,852453	0,372075	-1,950286	0,034286	-150,442622	-24,753803	9,852453
10:59:08,43	0,453004	3,586943	-0,132988	-0,236008	-0,656993	-0,649026	0,372075	-1,950286	0,034286	2,654827	4,454095	9,852453	0,786724	-4,174862	-1,085644	-76,641411	-69,346361	22,564644	0,372075	-1,950286	0,034286	-150,442622	-24,753803	9,852453	0,372075	-1,950286	0,034286	-150,442622	-24,753803	9,852453
10:59:08,48	0,453004	3,586943	-0,132988	-0,236008	-0,656993	-0,649026	0,373041	-1,953724	0,031630	2,863848	4,564685	9,877527	0,785890	-4,176851	-1,081081	-76,768886	-69,372725	22,498907	0,373041	-1,953724	0,031630	-150,503476	-24,718999	9,877527	0,373041	-1,953724	0,031630	-150,503476	-24,718999	9,877527
10:59:08,53	0,453004	3,586943	-0,132988	-0,236008	-0,656993	-0,649026	0,442070	-2,347725	0,053896	2,985629	5,166832	12,060931	1,093425	-4,431645	-1,063378	-89,411715	-85,490412	24,748048	0,442070	-2,347725	0,053896	-181,310822	-29,535652	12,060931	0,442070	-2,347725	0,053896	-181,310822	-29,535652	12,060931
10:59:08,58	0,452991	3,637028	-0,133002	-0,236011	-0,657014	-0,649015	0,450997	-2,440760	0,055761	3,414294	5,141551	12,568550	1,169532	-4,485893	-1,061514	-92,040177	-89,064104	25,255667	0,450997	-2,440760	0,055761	-188,185378	-30,261678	12,568550	0,450997	-2,440760	0,055761	-188,185378	-30,261678	12,568550
10:59:08,63	0,452991	3,637028	-0,133002	-0,236011	-0,657014	-0,649015	0,450997	-2,440760	0,055761	3,414294	5,141551	12,568550	1,169058	-4,485677	-1,062250	-92,005765	-88,990100	25,291998	0,450997	-2,440760	0,055761	-188,185378	-30,261678	12,568550	0,450997	-2,440760	0,055761	-188,185378	-30,261678	12,568550
10:59:08,68	0,452991	3,637028	-0,133002	-0,236011	-0,657014	-0,649015	0,453861	-2,437883	0,054629	3,385079	5,286860	12,580908	1,165608	-4,486935	-1,062646	-91,983163	-88,958023	25,268025	0,453861	-2,437883	0,054629	-187,988768	-30,341262	12,580908	0,453861	-2,437883	0,054629	-187,988768	-30,341262	12,580908
10:59:08,73	0,452991	3,637028	-0,133002	-0,236011	-0,657014	-0,649015	0,453861	-2,437883	0,054629	3,385079	5,286860	12,580908	1,162625	-4,487016	-1,060297	-92,017786	-88,905734	25,316551	0,453861	-2,437883	0,054629	-187,988768	-30,341262	12,580908	0,453861	-2,437883	0,054629	-187,988768	-30,341262	12,580908
10:59:08,78	0,452991	3,637028	-0,133002	-0,236011	-0,657014	-0,649015	0,455458	-2,438358	0,053877	3,526326	5,365345	12,574115	1,165221	-4,488555	-1,063397	-91,928815	-88,854807	25,261233	0,455458	-2,438358	0,053877	-187,884787	-30,388115	12,574115	0,455458	-2,438358	0,053877	-187,884787	-30,388115	12,574115
10:59:08,83	0,452991	3,637028	-0,133002	-0,236011	-0,657014	-0,649015	0,455458	-2,438358	0,053877	3,526326	5,365345	12,574115	1,164685	-4,483078	-1,064188	-91,909918	-88,790878	25,264288	0,455458	-2,438358	0,053877	-187,884787	-30,388115	12,574115	0,455458	-2,438358	0,053877	-187,884787	-30,388115	12,574115
10:59:08,88	0,452991	3,637028	-0,133002	-0,236011	-0,657014	-0,649015	0,456402	-2,429410	0,054987	3,073281	5,420598	12,529079	1,156999	-4,484899	-1,062287	-91,917334	-88,847265	25,216196	0,456402	-2,429410	0,054987	-187,635383	-30,406955	12,529079	0,456402	-2,429410	0,054987	-187,635383	-30,406955	12,529079
10:59:08,93	0,452991	3,637028	-0,133002	-0,236011	-0,657014	-0,649015	0,455906	-2,433251	0,053483	3,311967	5,383419	12,575160	1,160574	-4,486390	-1,063791	-91,907731	-88,807867	25,262278	0,455906	-2,433251	0,053483	-187,698265	-30,405190	12,575160	0,455906	-2,433251	0,053483	-187,698265	-30,405190	12,575160
10:59:08,98	0,452991	3,637028	-0,133002	-0,236011	-0,657014	-0,649015	0,457104	-2,438370	0,053803	3,486203	5,336018	12,541835	1,172983	-4,497547	-1,061645	-92,597455	-89,210677	25,347705	0,457104	-2,438370	0,053803	-187,925858	-30,546684	12,541835	0,457104	-2,438370	0,053803	-187,925858	-30,546684	12,541835
10:59:09,03	0,452991	3,637028	-0,133002	-0,236011	-0,657014	-0,649015	0,457104	-2,438370	0,053803	3,486203	5,336018	12,541835	1,450990	-4,740100	-1,047049	-104,728776	-104,485875	27,418528	0,457104	-2,438370	0,053803	-187,925858	-30,546684	12,541835	0,457104	-2,438370	0,053803	-187,925858	-30,546684	12,541835
10:59:09,08	0,452911	3,687013	-0,132979	-0,235995	-0,657012	-0,649018	0,530417	-2,811613	0,070225	2,998724	5,993667	14,731411	1,522405	-4,789603	-1,040140	-107,306108	-108,171568	27,918857	0,530417	-2,811613	0,070225	-217,712929	-35,644084	14,731411	0,530417	-2,811613	0,070225	-217,712929	-35,644084	14,731411
10:59:09,13	0,452911	3,687013	-0,132979	-0,235995	-0,657012	-0,649018	0,535829	-2,899184	0,072889	3,106028	5,837932	15,290039	1,524122	-4,788572	-1,044385	-107,330556	-108,117940	27,977156	0,535829	-2,899184	0,072889	-224,479890	-36,224684	15,290039	0,535829	-2,899184	0,072889	-224,479890	-36,224684	15,290039
10:59:09,18	0,452911	3,687013	-0,132979	-0,235995	-0,657012	-0,649018	0,535829	-2,899184	0,072889	3,106028	5,837932	15,290039	1,517929	-4,792712	-1,042036	-107,247432	-108,030308	27,937233	0,535829	-2,899184	0,072889	-224,479890	-36,224684	15,290039	0,535829	-2,899184	0,072889	-224,479890	-36,224684	15,290039
10:59:09,23	0,452911	3,687013	-0,132979	-0,235995	-0,657012	-0,649018	0,542511	-2,895891	0,075238	3,052241	6,213543	15,250116	1,516958	-4,790518	-1,045138	-107,181505	-107,915017	27,922913	0,542511	-2,895891	0,075238	-224,275169	-36,373571	15,250116	0,542511	-2,895891	0,075238	-224,275169	-36,373571	15,250116
10:59:09,28	0,452911	3,687013	-0,132979	-0,235995	-0,657012	-0,649018	0,541066	-2,891138	0,074460	2,944513	6,089160	15,259765	1,514536	-4,789084	-1,042815	-107,220366	-107,884953	27,946882	0,541066	-2,891138	0,074460	-224,009808	-36,384514	15,259765	0,541066	-2,891138	0,074460	-224,009808	-36,384514	15,259765
10:59:09,33	0,452911	3,687013	-0,132979	-0,235995	-0,657012	-0,649018	0,541066	-2,891138	0,074460	2,944513	6,089160	15,259765	1,520613	-4,786438	-1,043595	-107,152127	-107,820828	27,906546	0,535736	-2,895078	0,073680	-224,024575	-36,216228	15,219429	0,535736	-2,895078	0,073680	-224,024575	-36,216228	15,219429
10:59:09,38	0,452911	3,687013	-0,132979	-0,235995	-0,657012	-0,649018	0,537080	-2,896320	0,076426	3,185293	5,916201	15,272848	1,521017	-4,788224	-1,040849	-107,205034	-107,926966	27,959966	0,537080	-2,896320	0,076426	-224,175865	-36,244616	15,272848	0,537080	-2,896320	0,076426	-224,175865	-36,244616	15,272848
10:59:09,43	0,452911	3,687013	-0,132979	-0,235995	-0,657012	-0,649018	0,537080	-2,896320	0,076426	3,185293	5,916201	15,272848	1,521257	-4,787831	-1,044339	-107,136130	-107,790945	27,931922	0,537080	-2,896320	0,076426	-224,175865	-36,244616	15,272848	0,537080	-2,896320	0,076426	-224,175865	-36,244616	15,272848
10:59:09,48	0,452911	3,687013	-0,132979	-0,235995	-0,657012	-0,649018	0,536620	-2,896332	0,072936	3,338164	5,883916	15,244805	1,515294	-4,784404	-1,042839	-107,153873	-107,829587	27,900361	0,536633	-2,889455	0,074435	-223,884009	-36,237149	15,213244	0,536633	-2,889455	0,074435	-223,884009	-36,237149	15,213244
10:59:09,53	0,452911	3,687013	-0,132979	-0,235995	-0,657012	-0,649018	0,536633	-2,889455	0,074435	2,938183	5,888566	15,213244	1,520128	-4,785673	-1,040462	-107,131992	-107,743521	27,931164	0,536633	-2,889455	0,074435	-223,884009	-36,237149	15,213244	0,536633	-2,889455	0,074435	-223,884009	-36,237149	15,213244
10:59:09,58	0,452911	3,687013	-0,132979	-0,235995	-0,657012	-0,649018	0,535316	-2,894275	0,076813	3,274323	5,795977	15,244047	1,521270	-4,787690	-1,046314	-107,135532	-107,778103	27,889946	0,535316	-2,894275	0,076813	-223,926275	-36,226321	15,244047	0,535316	-2,894275	0,076813	-223,926275	-36,226321	15,244047
10:59:09,63	0,452911	3,687013	-0,132979	-0,235995	-0,657012	-0,649018	0,536491	-2,896273	0,070960	3,346508	5,871332	15,202829	1,521374	-4,783557	-1,045144	-107,088450	-107,749135	27,890310	0,536491	-2,896273	0,070960	-224,010945	-36,243248	15,202829	0,536491	-2,896273	0,070960	-224,010945	-36,243248	15,202829
10:59:09,68	0,452911	3,687013	-0,132979	-0,235995	-0,657012	-0,649018	0,538117	-2,894488	0,074456	3,222733	5,978157	15,198962	1,518912	-4,788205	-1,042818	-107,131698	-107,816067	27,886079	0,538117	-2,894488	0,074456	-223,994607	-36,264020	15,198962	0,538117	-2,894488	0,074456	-223,994607	-36,264020	15,198962
10:59:09,73	0,452911	3,687013	-0,132979	-0,235995	-0,657012	-0,649018	0,538117	-2,894488	0,074456	3,222733	5,978157	15,198962	1,512497	-4,786724	-1,045536	-107,119738	-107,732008	27,903949	0,538117	-2,894488	0,074456	-223,994607	-36,264020	15,198962	0,538117	-2,894488	0,074456	-223,994607	-36,264020	15,198962
10:59:09,78	0,452911	3,687013	-0,132979	-0,235995	-0,657012	-0,649018	0,540042	-2,888192	0,071739	2,974084	6,046566	15,216832	1,516591	-4,786798	-1,043194	-107,142970	-107,711473	27,923498	0,538058	-2,891775	0,074081	-223,837743	-36,324527	15,236380	0,538058	-2,891775	0,074081	-223,837743	-36,324527	15,236380
10:59:09,83	0,452911	3,687013	-0,132979	-0,235995	-0,657012	-0,649018	0,538058	-2,891775	0,074081	3,166556	5,913051	15,236380	1,511411	-4,785817	-1,043207	-107,098721	-107,678090	27,894300	0,539799	-2,886798	0,074068	-223,654829	-36,349016	15,207183	0,539799	-2,886798	0,074068	-223,654829	-36,349016	15,207183
10:59:09,88	0,452911	3,687013	-0,132979	-0,235995	-0,657012	-0,649018	0,539799	-2,886798	0,074068	2,958808	6,025179	15,207183	1,511839	-4,785025	-1,042837	-107,157283	-107,716393	27,908177	0,539799	-2,886798	0,074068	-223,654829	-36,349016	15,207183	0,539799	-2,886798	0,074068	-223,654829	-36,349016	15,207183
10:59:09,93	0,452911	3,687013	-0,132979	-0,235995	-0,657012	-0,649018	0,538899	-2,886773	0,074437	2,895060	5,946821	15,221060	1,513725	-4,788387	-1,043220	-107,127475	-107,678802	27,875219	0,538899	-2,886773	0,074437	-223,716621	-36,356735	15,221060	0,538899	-2,886773	0,074437	-223,716621	-36,356735	15,221060
10:59:09,98	0,452911	3,687013	-0,132979	-0,235995	-0,657012	-0,649018	0,540868	-2,890087	0,074054	3,114851	6,056239	15,188101	1,514209	-4,784691	-1,041645	-107,132867	-107,765847	27,925456	0,540868	-2,890087	0,074054	-223,756984	-36,401900	15,188101	0,540868	-2,890087	0,074054	-223,756984	-36,401900	15,188101
10:59:10,03	0,452911	3,687013	-0,132979	-0,235995	-0,657012	-0,649018	0,533057	-2,893892	0,075682	3,352420	5,717765	15,251275	1,520925	-4,783525	-1,041592	-107,049002	-107,678232	27,938392	0,533057	-2,893892	0,075682	-223,818077	-36,127246	15,251275	0,533057	-2,893892	0,075682	-223,818077	-36,127246	15,251275
10:59:10,08	0,452911	3,687013	-0,132979	-0,235995	-0,657012	-0,649018	0,536577	-2,893875	0,074887	3,346034	5,888104	15,222121	1,519151	-4,786565	-1,042388	-107,062757	-107,676685	27,909239	0,536577	-2,893875	0,074887	-223,823182	-36,233204	15,222121	0,536577	-2,893875	0,074887	-223,823182	-36,233204	15,222121
10:59:10,13	0,452911	3,687013	-0,132979	-0,235995	-0,657012	-0,649018	0,539229	-2,887171	0,075268	2,982304	6,007829	15,245151	1,512018	-4,785510	-1,042007	-107,086053	-107,680660	27,932269	0,539229	-2,887171	0,075268	-223,660600	-36,321673	15,245151	0,539229	-2,887171	0,075268	-223,660600	-36,321673	15,245151
10:59:10,18	0,452911	3,687013	-0,132979	-0,235995	-0,657012	-0,649018	0,539229	-2,887171	0,075268	2,982304	6,007829	15,245151	1,513226	-4,788517	-1,042062	-107,105482	-107,637252	27,851288	0,541230	-2,889720	0,075212	-223,700278	-36,413226	15,164170	0,541230	-2,889720	0,075212	-223,700278	-36,413226	15,164170
10:59:10,23	0,452911	3,687013	-0,132979	-0,235995	-0,657012	-0,649018	0,541230	-2,889720	0,075212	3,142742	6,073343	15,164170	1,517325	-4,786861	-1,043975	-107,092417	-107,672054	27,886073	0,541230	-2,889720	0,075212	-223,700278	-36,413226	15,164170	0,541230	-2,889720	0,075212	-223,700278	-36,413226	15,164170
10:59:10,28	0,452911	3,687013	-0,132979	-0,235995	-0,657012	-0,649018	0,537746	-2,892442	0,073300	3,260657	5,920878	15,198955	1,513830	-4,786688	-1,042415	-107,091755	-107,623716	27,900622	0,537746	-2,892442	0,073300	-223,796006	-36,292178	15,198955	0,537746	-2,892442	0,073300	-223,796006	-36,292178	15,198955
10:59:10,33	0,452911	3,687013	-0,132979	-0,235995	-0,657012	-0,649018	0,539688	-2,892894	0,073671	3,265544	6,036025	15,163656	1,516746	-4,788769	-1,043604	-107,089485	-107,695299	27,850773	0,539688	-2,892894	0,073671	-223,826673	-36,329480	15,163656	0,539688	-2,892894	0,073671	-223,826673	-36,329480	15,163656
10:59:10,38	0,452911	3,687013	-0,132979	-0,235995	-0,657012	-0,649018	0,536356	-2,890337	0,075612	3,200108	5,825586	15,184831	1,516197	-4,784605	-1,041663	-107,087909	-107,618213	27,871949	0,536356	-2,890337	0,075612	-223,691356	-36,278362	15,184831	0,536356	-2,890337	0,075612	-223,691356	-36,278362	15,184831
10:59:10,43	0,452911	3,687013	-0,132979	-0,235995	-0,657012	-0,649018	0,533494	-2,891320	0,070201	3,212604	5,702694	15,230900	1,518480	-4,782618	-1,047074	-107,084759	-107,664639	27,918017	0,533494	-2,891320	0,070201	-223,756042	-36,176572	15,230900	0,533494	-2,891320	0,070201	-223,756042	-36,176572	15,230900
10:59:10,48	0,452911	3,687013	-0,132979	-0,235995	-0,657012	-0,649018	0,533494	-2,891320	0,070201	3,212604	5,702694	15,230900	1,514519	-4,789580	-1,045101	-107,048447	-107,619798	27,901627	0,533494	-2,891320	0,070201	-223,756042	-36,176572	15,230900	0,533494	-2,891320	0,070201	-223,756042	-36,176572	15,230900
10:59:10,53	0,452911	3,687013	-0,132979	-0,235995	-0,657012	-0,649018	0,541503	-2,891372	0,072173	3,272258	6,128217	15,214510	1,516232	-4,788439	-1,043951	-107,077334	-107,608284	27,902058	0,541503	-2,891372	0,072173	-223,700411	-36,379798	15,214510	0,541503	-2,891372	0,072173	-223,700411	-36,379798	15,214510
10:59:10,58	0,452911	3,687013	-0,132979	-0,235995	-0,657012	-0,649018	0,539659	-2,892284	0,073324	3,315243	6,001560	15,214941	1,522773	-4,784065	-1,045094	-107,023530	-107,637627	27,912730	0,532601	-2,895761	0,072181	-223,819724	-36,113381	15,225613	0,532601	-2,895761	0,072181	-223,819724	-36,113381	15,225613
10:59:10,63	0,452911	3,687013	-0,132979	-0,235995	-0,657012	-0,649018	0,532601	-2,895761	0,072181	3,497550	5,695763	15,225613	1,515757	-4,785009	-1,042003	-107,016112	-107,618801	27,890643	0,532601	-2,895761	0,072181	-223,819724	-36,113381	15,225613	0,532601	-2,895761	0,072181	-223,819724	-36,113381	15,225613
10:59:10,69	0,452911	3,687013	-0,132979	-0,235995	-0,657012	-0,649018	0,539518	-2,886149	0,074855	2,996175	6,037778	15,188264	1,516966	-4,782469	-1,043951	-107,010694	-107,562657	27,894157	0,539518	-2,886149	0,074855	-223,566526	-36,314370	15,188264	0,539518	-2,886149	0,074855	-223,566526	-36,314370	15,188264
10:59:10,74	0,452911	3,687013	-0,132979	-0,235995	-0,657012	-0,649018	0,539518	-2,886149	0,074855	2,996175	6,037778	15,188264	1,516254	-4,792004	-1,046267	-107,059433	-107,647088	27,891825	0,539518	-2,886149	0,074855	-223,566526	-36,314370	15,188264	0,539518	-2,886149	0,074855	-223,566526	-36,314370	15,188264
10:59:10,79	0,452911	3,687013	-0,132979	-0,235995	-0,657012	-0,649018	0,542735	-2,894086	0,071008	3,384274	6,196404	15,204708	1,517351	-4,792906	-1,043268	-107,340631	-107,755270	27,908861	0,542735	-2,894086	0,071008	-223,801467	-36,408313	15,204708	0,542735	-2,894086	0,071008	-223,801467	-36,408313	15,204708
10:59:10,84	0,452911	3,687013	-0,132979	-0,235995	-0,657012	-0,649018	0,542968	-2,895487	0,074007	3,222858	6,019085	15,221744	1,834642	-5,062623	-1,029602	-120,566217	-124,197757	30,208813	0,542968	-2,895487	0,074007	-224,072890	-36,603918	15,221744	0,542968	-2,895487	0,074007	-224,072890	-36,603918	15,221744
10:59:10,89	0,452910	3,736975	-0,132992	-0,236017	-0,657009	-0,649008	0,630381	-3,371677	0,090299	3,587040	6,674613	17,943208	1,886037	-5,106703	-1,026976	-122,908279	-126,939293	30,630325	0,630381	-3,371677	0,090299	-261,089577	-42,810331	17,943208	0,630381	-3,371677	0,090299	-261,089577	-42,810331	17,943208
10:59:10,94	0,452910	3,736975	-0,132992	-0,236017	-0,657009	-0,649008	0,631434	-3,369164	0,088013	3,647949	6,684572	17,978699	1,883335	-5,106359	-1,029261	-122,851284	-126,751002	30,665816	0,631434	-3,369164	0,088013	-260,831432	-42,883017	17,978699	0,631434	-3,369164	0,088013	-260,831432	-42,883017	17,978699
10:59:10,99	0,452910	3,736975	-0,132992	-0,236017	-0,657009	-0,649008	0,631434	-3,369164	0,088013	3,647949	6,684572	17,978699	1,883418	-5,104038	-1,023486	-122,852012	-126,673236	30,607017	0,631434	-3,369164	0,088013	-260,831432	-42,883017	17,978699	0,631434	-3,369164	0,088013	-260,831432	-42,883017	17,978699
10:59:11,04	0,452910	3,736975	-0,132992	-0,236017	-0,657009	-0,649008	0,629383	-3,368076	0,093789	3,658346	6,538414	17,919900	1,883554	-5,102130	-1,026993	-122,804123	-126,605402	30,577223	0,629383	-3,368076	0,093789	-260,735612	-42,868181	17,919900	0,629383	-3,368076	0,093789	-260,735612	-42,868181	17,919900
10:59:11,09	0,452910	3,736975	-0,132992	-0,236017	-0,657009	-0,649008	0,629154	-3,366846	0,089525	3,724169	6,540101	17,895974	1,882467	-5,103225	-1,027749	-122,775348	-126,567648	30,583092	0,629154	-3,366846	0,089525	-260,573248	-42,848512	17,895974	0,629154	-3,366846	0,089525	-260,573248	-42,848512	17,895974
10:59:11,14	0,452910	3,736975	-0,132992	-0,236017	-0,657009	-0,649008	0,633947	-3,364968	0,088770	3,702688	6,760682	17,907387	1,878444	-5,106437	-1,028504	-122,762060	-126,487363	30,594505	0,633947	-3,364968	0,088770	-260,447308	-43,004152	17,907387	0,633947	-3,364968	0,088770	-260,447308	-43,004152	17,907387
10:59:11,19	0,452910	3,736975	-0,132992	-0,236017	-0,657009	-0,649008	0,634684	-3,365453	0,088360	3,720513	6,831690	17,858082	1,878496	-5,107318	-1,028915	-122,737455	-126,510117	30,545199	0,634684	-3,365453	0,088360	-260,467569	-42,990996	17,858082	0,634684	-3,365453	0,088360	-260,467569	-42,990996	17,858082
10:59:11,24	0,452910	3,736975	-0,132992	-0,236017	-0,657009	-0,649008	0,629005	-3,362268	0,088007	3,631010	6,539117	17,919071	1,878577	-5,100807	-1,029267	-122,697032	-126,445548	30,606188	0,629005	-3,362268	0,088007	-260,307030	-42,837785	17,919071	0,629005	-3,362268	0,088007	-260,307030	-42,837785	17,919071
10:59:11,29	0,452910	3,736975	-0,132992	-0,236017	-0,657009	-0,649008	0,629005	-3,362268	0,088007	3,631010	6,539117	17,919071	1,879613	-5,109879	-1,026959	-122,777571	-126,498932	30,568819	0,629005	-3,362268	0,088007	-260,307030	-42,837785	17,919071	0,629005	-3,362268	0,088007	-260,307030	-42,837785	17,919071
10:59:11,34	0,452910	3,736975	-0,132992	-0,236017	-0,657009	-0,649008	0,636344	-3,367702	0,090315	3,827060	6,877678	17,881701	2,205264	-5,339081	-1,005850	-134,544280	-143,573917	32,783145	0,636344	-3,367702	0,090315	-260,537523	-43,075321	17,881701	0,636344	-3,367702	0,090315	-260,537523	-43,075321	17,881701
10:59:11,39	0,452987	3,786961	-0,132989	-0,236002	-0,657007	-0,649011	0,687906	-3,840276	0,109175	3,952854	7,494097	20,635094	2,263094	-5,390821	-1,008100	-136,789825	-146,639189	33,322212	0,687906	-3,840276	0,109175	-297,508848	-46,506562	20,635094	0,687906	-3,840276	0,109175	-297,508848	-46,506562	20,635094
10:59:11,44	0,452987	3,786961	-0,132989	-0,236002	-0,657007	-0,649011	0,690406	-3,828539	0,109890	3,581825	7,589846	20,542594	2,251680	-5,387117	-1,007384	-136,699808	-146,414846	33,229711	0,690406	-3,828539	0,109890	-296,958522	-46,607008	20,542594	0,690406	-3,828539	0,109890	-296,958522	-46,607008	20,542594
10:59:11,49	0,452987	3,786961	-0,132989	-0,236002	-0,657007	-0,649011	0,692899	-3,828670	0,112659	3,588506	7,740671	20,583459	2,250546	-5,389341	-1,004615	-136,681487	-146,425520	33,270577	0,692899	-3,828670	0,112659	-296,962052	-46,651862	20,583459	0,692899	-3,828670	0,112659	-296,962052	-46,651862	20,583459
10:59:11,54	0,452987	3,786961	-0,132989	-0,236002	-0,657007	-0,649011	0,692899	-3,828670	0,112659	3,588506	7,740671	20,583459	2,248370	-5,388582	-1,005799	-136,638896	-146,308087	33,230751	0,692899	-3,828670	0,112659	-296,962052	-46,651862	20,583459	0,692899	-3,828670	0,112659	-296,962052	-46,651862	20,583459
10:59:11,59	0,452987	3,786961	-0,132989	-0,236002	-0,657007	-0,649011	0,693329	-3,826406	0,111475	3,593793	7,741222	20,543634	2,252436	-5,382506	-1,008551	-136,651246	-146,291325	33,225003	0,686034	-3,826889	0,108724	-296,783526	-46,510861	20,537886	0,686034	-3,826889	0,108724	-296,783526	-46,510861	20,537886
10:59:11,64	0,452987	3,786961	-0,132989	-0,236002	-0,657007	-0,649011	0,687320	-3,827125	0,110309	3,723390	7,406714	20,548322	2,251998	-5,383738	-1,006966	-136,611891	-146,217222	33,235440	0,687320	-3,827125	0,110309	-296,705938	-46,547911	20,548322	0,687320	-3,827125	0,110309	-296,705938	-46,547911	20,548322
10:59:11,69	0,452987	3,786961	-0,132989	-0,236002	-0,657007	-0,649011	0,686846	-3,826920	0,107983	3,769769	7,364361	20,551556	2,252056	-5,383225	-1,009292	-136,598699	-146,158937	33,238673	0,686846	-3,826920	0,107983	-296,643416	-46,553073	20,551556	0,686846	-3,826920	0,107983	-296,643416	-46,553073	20,551556
10:59:11,74	0,452987	3,786961	-0,132989	-0,236002	-0,657007	-0,649011	0,686846	-3,826920	0,107983	3,769769	7,364361	20,551556	2,246769	-5,384402	-1,012413	-136,615823	-146,083284	33,237238	0,686846	-3,826920	0,107983	-296,643416	-46,553073	20,551556	0,686846	-3,826920	0,107983	-296,643416	-46,553073	20,551556
10:59:11,79	0,452987	3,786961	-0,132989	-0,236002	-0,657007	-0,649011	0,685574	-3,827659	0,108418	3,839152	7,336381	20,585284	2,253333	-5,382493	-1,008857	-136,550190	-146,151243	33,272401	0,685574	-3,827659	0,108418	-296,632101	-46,481202	20,585284	0,685574	-3,827659	0,108418	-296,632101	-46,481202	20,585284
10:59:11,84	0,452987	3,786961	-0,132989	-0,236002	-0,657007	-0,649011	0,685366	-3,822953	0,111492	3,678014	7,323415	20,536594	2,249361	-5,379960	-1,005782	-136,510258	-146,077774	33,223712	0,685366	-3,822953	0,111492	-296,423791	-46,477845	20,536594	0,685366	-3,822953	0,111492	-296,423791	-46,477845	20,536594
10:59:11,89	0,452987	3,786961	-0,132989	-0,236002	-0,657007	-0,649011	0,687403	-3,828874	0,107229	3,975977	7,422886	20,524598	2,253471	-5,384684	-1,010046	-136,520775	-146,083157	33,211715	0,687403	-3,828874	0,107229	-296,590614	-46,538223	20,524598	0,687403	-3,828874	0,107229	-296,590614	-46,538223	20,524598
10:59:11,94	0,452987	3,786961	-0,132989	-0,236002	-0,657007	-0,649011	0,691738	-3,827320	0,107596	3,941451	7,592628	20,501533	2,249958	-5,387661	-1,009678	-136,545876	-146,015265	33,188650	0,691738	-3,827320	0,107596	-296,503206	-46,708788	20,501533	0,691738	-3,827320	0,107596	-296,503206	-46,708788	20,501533
10:59:11,99	0,452987	3,786961	-0,132989	-0,236002	-0,657007	-0,649011	0,690799	-3,821979	0,110728	3,665095	7,535239	20,562658	2,245801	-5,384177	-1,006546	-136,552574	-146,009755	33,249775	0,690799	-3,821979	0,110728	-296,360222	-46,692457	20,562658	0,690799	-3,821979	0,110728	-296,360222	-46,692457	20,562658
10:59:12,04	0,452987	3,786961	-0,132989	-0,236002	-0,657007	-0,649011	0,697061	-3,822288	0,108386	3,708315	7,861659	20,514902	2,242938	-5,389755	-1,008888	-136,538329	-145,986650	33,202020	0,697061	-3,822288	0,108386	-296,341289	-46,857623	20,514902	0,697061	-3,822288	0,108386	-296,341289	-46,857623	20,514902
10:59:12,09	0,452987	3,786961	-0,132989	-0,236002	-0,657007	-0,649011	0,689353	-3,822762	0,108787	3,776389	7,528424	20,510803	2,247203	-5,383317	-1,008488	-136,458087	-145,982833	33,197921	0,689353	-3,822762	0,108787	-296,310424	-46,585776	20,510803	0,689353	-3,822762	0,108787	-296,310424	-46,585776	20,510803
10:59:12,14	0,452987	3,786961	-0,132989	-0,236002	-0,657007	-0,649011	0,691812	-3,819945	0,107599	3,596877	7,606183	20,520977	2,250019	-5,384182	-1,011611	-136,507546	-146,002539	33,200057	0,691812	-3,819945	0,107599	-296,268820	-46,701055	20,520977	0,691812	-3,819945	0,107599	-296,268820	-46,701055	20,520977
10:59:12,19	0,452987	3,786961	-0,132989	-0,236002	-0,657007	-0,649011	0,693100	-3,821469	0,107223	3,675515	7,722713	20,500415	2,244209	-5,385915	-1,010051	-136,475370	-146,011691	33,187532	0,693100	-3,821469	0,107223	-296,309789	-46,685602	20,500415	0,693100	-3,821469	0,107223	-296,309789	-46,685602	20,500415
10:59:12,24	0,452987	3,786961	-0,132989	-0,236002	-0,657007	-0,649011	0,693100	-3,821469	0,107223	3,675515	7,722713	20,500415	2,243025	-5,388404	-1,009643	-136,492576	-145,983507	33,212015	0,693100	-3,821469	0,107223	-296,309789	-46,685602	20,500415	0,693100	-3,821469	0,107223	-296,309789	-46,685602	20,500415
10:59:12,29	0,452987	3,786961	-0,132989	-0,236002	-0,657007	-0,649011	0,695847	-3,821688	0,107632	3,702697	7,836604	20,524898	2,247107	-5,382118	-1,007728	-136,521069	-145,917954	33,219726	0,695847	-3,821688	0,107632	-296,299782	-46,787411	20,524898	0,695847	-3,821688	0,107632	-296,299782	-46,787411	20,524898
10:59:12,34	0,452987	3,786961	-0,132989	-0,236002	-0,657007	-0,649011	0,688362	-3,822080	0,109546	3,765629	7,389935	20,532609	2,248371	-5,382322	-1,007728	-136,476443	-145,942754	33,189590	0,688362	-3,822080	0,109546	-296,267659	-46,646512	20,532609	0,688362	-3,822080	0,109546	-296,267659	-46,646512	20,532609
10:59:12,39	0,452987	3,786961	-0,132989	-0,236002	-0,657007	-0,649011	0,687907	-3,823277	0,109547	3,828684	7,417289	20,502473	2,248991	-5,380528	-1,008488	-136,457114	-145,932520	33,209936	0,687907	-3,823277	0,109547	-296,298531	-46,583390	20,502473	0,687907	-3,823277	0,109547	-296,298531	-46,583390	20,502473
10:59:12,44	0,452987	3,786961	-0,132989	-0,236002	-0,657007	-0,649011	0,686043	-3,822916	0,108786	3,828467	7,332011	20,522818	2,246124	-5,385632	-1,010037	-136,434920	-145,932096	33,180340	0,691897	-3,822985	0,107238	-296,260810	-46,658509	20,493223	0,691897	-3,822985	0,107238	-296,260810	-46,658509	20,493223
10:59:12,49	0,452987	3,786961	-0,132989	-0,236002	-0,657007	-0,649011	0,691897	-3,822985	0,107238	3,843509	7,655428	20,493223	2,239607	-5,380707	-1,006969	-136,457616	-145,896737	33,179443	0,691897	-3,822985	0,107238	-296,260810	-46,658509	20,493223	0,691897	-3,822985	0,107238	-296,260810	-46,658509	20,493223
10:59:12,54	0,452987	3,786961	-0,132989	-0,236002	-0,657007	-0,649011	0,690891	-3,814879	0,110305	3,441270	7,565780	20,492326	2,241903	-5,382075	-1,009307	-136,475192	-145,926755	33,170589	0,690891	-3,814879	0,110305	-296,026726	-46,669183	20,492326	0,690891	-3,814879	0,110305	-296,026726	-46,669183	20,492326
10:59:12,59	0,452987	3,786961	-0,132989	-0,236002	-0,657007	-0,649011	0,690927	-3,817552	0,107968	3,545463	7,567438	20,483471	2,245480	-5,379735	-1,007752	-136,464789	-145,890808	33,171652	0,687112	-3,819479	0,109523	-296,147082	-46,578213	20,484535	0,687112	-3,819479	0,109523	-296,147082	-46,578213	20,484535
10:59:12,64	0,452987	3,786961	-0,132989	-0,236002	-0,657007	-0,649011	0,692046	-3,816143	0,109177	3,484132	7,610596	20,546019	2,240124	-5,382340	-1,008098	-136,482252	-145,908948	33,233136	0,692046	-3,816143	0,109177	-296,083129	-46,715013	20,546019	0,692046	-3,816143	0,109177	-296,083129	-46,715013	20,546019
10:59:12,69	0,452987	3,786961	-0,132989	-0,236002	-0,657007	-0,649011	0,692046	-3,816143	0,109177	3,484132	7,610596	20,546019	2,243747	-5,381158	-1,009292	-136,460199	-145,856883	33,182809	0,692046	-3,816143	0,109177	-296,083129	-46,715013	20,546019	0,692046	-3,816143	0,109177	-296,083129	-46,715013	20,546019
10:59:12,74	0,452987	3,786961	-0,132989	-0,236002	-0,657007	-0,649011	0,687540	-3,821129	0,108786	3,783058	7,393140	20,519007	2,242625	-5,380695	-1,007714	-136,429607	-145,867783	33,200440	0,687540	-3,821129	0,108786	-296,175576	-46,578736	20,519007	0,687540	-3,821129	0,108786	-296,175576	-46,578736	20,519007
10:59:12,79	0,452987	3,786961	-0,132989	-0,236002	-0,657007	-0,649011	0,692586	-3,818016	0,108001	3,613401	7,704702	20,478004	2,241476	-5,383744	-1,009274	-136,409144	-145,914327	33,165121	0,692586	-3,818016	0,108001	-296,100856	-46,663333	20,478004	0,692586	-3,818016	0,108001	-296,100856	-46,663333	20,478004
10:59:12,84	0,452987	3,786961	-0,132989	-0,236002	-0,657007	-0,649011	0,692866	-3,817489	0,109923	3,621846	7,665698	20,469188	2,240879	-5,383723	-1,007351	-136,437588	-145,856503	33,156306	0,692866	-3,817489	0,109923	-296,051033	-46,724288	20,469188	0,692866	-3,817489	0,109923	-296,051033	-46,724288	20,469188
10:59:12,89	0,452987	3,786961	-0,132989	-0,236002	-0,657007	-0,649011	0,692866	-3,817489	0,109923	3,621846	7,665698	20,469188	2,244440	-5,381899	-1,008492	-136,400894	-145,901668	33,170598	0,692866	-3,817489	0,109923	-296,051033	-46,724288	20,469188	0,692866	-3,817489	0,109923	-296,051033	-46,724288	20,469188
10:59:12,94	0,452987	3,786961	-0,132989	-0,236002	-0,657007	-0,649011	0,692179	-3,815119	0,109176	3,531950	7,646025	20,503881	2,239171	-5,381943	-1,008098	-136,407006	-145,835682	33,190998	0,692179	-3,815119	0,109176	-295,954917	-46,689996	20,503881	0,692179	-3,815119	0,109176	-295,954917	-46,689996	20,503881
10:59:13,00	0,452987	3,786961	-0,132989	-0,236002	-0,657007	-0,649011	0,692090	-3,815661	0,107600	3,545943	7,609193	20,495691	2,246906	-5,384131	-1,005354	-136,383074	-145,837423	33,180348	0,692090	-3,815661	0,107600	-295,983479	-46,719863	20,495691	0,692090	-3,815661	0,107600	-295,983479	-46,719863	20,495691
10:59:13,05	0,452987	3,786961	-0,132989	-0,236002	-0,657007	-0,649011	0,689868	-3,819234	0,112280	3,733208	7,533031	20,487798	2,243890	-5,381998	-1,004994	-136,407133	-145,850269	33,174915	0,689868	-3,819234	0,112280	-296,076647	-46,621568	20,487798	0,689868	-3,819234	0,112280	-296,076647	-46,621568	20,487798
10:59:13,10	0,452987	3,786961	-0,132989	-0,236002	-0,657007	-0,649011	0,689868	-3,819234	0,112280	3,733208	7,533031	20,487798	2,250629	-5,383566	-1,006613	-136,561949	-145,855931	33,163706	0,689868	-3,819234	0,112280	-296,076647	-46,621568	20,487798	0,689868	-3,819234	0,112280	-296,076647	-46,621568	20,487798
10:59:13,15	0,452987	3,786961	-0,132989	-0,236002	-0,657007	-0,649011	0,687855	-3,825853	0,110662	3,995112	7,297153	20,476589	2,574114	-5,635094	-0,984430	-148,867607	-162,855878	35,459158	0,687855	-3,825853	0,110662	-296,334377	-46,699489	20,476589	0,687855	-3,825853	0,110662	-296,334377	-46,699489	20,476589
10:59:13,20	0,452985	3,836958	-0,132994	-0,236005	-0,657003	-0,649015	0,761998	-4,308035	0,132818	4,446528	8,377859	23,256986	2,631139	-5,688866	-0,984456	-151,275942	-165,791870	35,944104	0,761998	-4,308035	0,132818	-333,734202	-51,438988	23,256986	0,761998	-4,308035	0,132818	-333,734202	-51,438988	23,256986
10:59:13,25	0,452985	3,836958	-0,132994	-0,236005	-0,657003	-0,649015	0,761998	-4,308035	0,132818	4,446528	8,377859	23,256986	2,623735	-5,687348	-0,985239	-151,224603	-165,589035	35,930114	0,761998	-4,308035	0,132818	-333,734202	-51,438988	23,256986	0,761998	-4,308035	0,132818	-333,734202	-51,438988	23,256986
10:59:13,30	0,452985	3,836958	-0,132994	-0,236005	-0,657003	-0,649015	0,763646	-4,297417	0,130894	4,258583	8,448694	23,221997	2,621119	-5,684984	-0,986381	-151,106719	-165,469051	35,909114	0,763646	-4,297417	0,130894	-333,088650	-51,497517	23,221997	0,763646	-4,297417	0,130894	-333,088650	-51,497517	23,221997
10:59:13,35	0,452985	3,836958	-0,132994	-0,236005	-0,657003	-0,649015	0,763646	-4,297417	0,130894	4,258583	8,448694	23,221997	2,617157	-5,684611	-0,984047	-151,053940	-165,421385	35,888668	0,763646	-4,297417	0,130894	-333,088650	-51,497517	23,221997	0,763646	-4,297417	0,130894	-333,088650	-51,497517	23,221997
10:59:13,40	0,452985	3,836958	-0,132994	-0,236005	-0,657003	-0,649015	0,765304	-4,293799	0,133227	4,138121	8,556764	23,201551	2,615436	-5,681840	-0,980582	-151,064184	-165,335712	35,870143	0,765304	-4,293799	0,133227	-332,925105	-51,519568	23,201551	0,765304	-4,293799	0,133227	-332,925105	-51,519568	23,201551
10:59:13,45	0,452985	3,836958	-0,132994	-0,236005	-0,657003	-0,649015	0,761587	-4,291135	0,135521	4,129718	8,311678	23,166224	2,616709	-5,680060	-0,981753	-151,033763	-165,282791	35,853341	0,761587	-4,291135	0,135521	-332,724401	-51,472901	23,166224	0,761587	-4,291135	0,135521	-332,724401	-51,472901	23,166224
10:59:13,50	0,452985	3,836958	-0,132994	-0,236005	-0,657003	-0,649015	0,758295	-4,290788	0,134394	4,186908	8,184484	23,187576	2,613798	-5,680420	-0,984463	-151,012779	-165,282608	35,859069	0,758295	-4,290788	0,134394	-332,639961	-51,341672	23,187576	0,758295	-4,290788	0,134394	-332,639961	-51,341672	23,187576
10:59:13,55	0,452985	3,836958	-0,132994	-0,236005	-0,657003	-0,649015	0,759892	-4,290250	0,133566	4,155081	8,204901	23,150409	2,616790	-5,678149	-0,983709	-151,014191	-165,211637	35,837526	0,759892	-4,290250	0,133566	-332,629528	-51,446606	23,150409	0,759892	-4,290250	0,133566	-332,629528	-51,446606	23,150409
10:59:13,60	0,452985	3,836958	-0,132994	-0,236005	-0,657003	-0,649015	0,765361	-4,296258	0,133070	3,997666	8,296128	23,202325	2,619258	-5,685890	-0,984205	-151,416423	-165,521933	35,889442	0,765361	-4,296258	0,133070	-333,258586	-51,784747	23,202325	0,765361	-4,296258	0,133070	-333,258586	-51,784747	23,202325
10:59:13,65	0,452985	3,836958	-0,132994	-0,236005	-0,657003	-0,649015	0,765361	-4,296258	0,133070	3,997666	8,296128	23,202325	2,919790	-5,915612	-0,959046	-162,678402	-181,342853	37,975210	0,765361	-4,296258	0,133070	-333,258586	-51,784747	23,202325	0,765361	-4,296258	0,133070	-333,258586	-51,784747	23,202325
10:59:13,70	0,453014	3,887028	-0,132983	-0,236018	-0,657016	-0,648975	0,814041	-4,671387	0,158228	4,172083	8,984747	25,288093	2,986069	-5,973148	-0,953019	-165,557004	-184,887685	38,570432	0,814041	-4,671387	0,158228	-362,531810	-54,917439	25,288093	0,814041	-4,671387	0,158228	-362,531810	-54,917439	25,288093
10:59:13,75	0,453014	3,887028	-0,132983	-0,236018	-0,657016	-0,648975	0,832964	-4,749162	0,162311	3,971123	9,250600	25,831149	2,977683	-5,970888	-0,954963	-165,422955	-184,660278	38,518266	0,832964	-4,749162	0,162311	-368,838093	-56,137035	25,831149	0,832964	-4,749162	0,162311	-368,838093	-56,137035	25,831149
10:59:13,80	0,453014	3,887028	-0,132983	-0,236018	-0,657016	-0,648975	0,832964	-4,749162	0,162311	3,971123	9,250600	25,831149	2,974432	-5,970745	-0,958059	-165,332297	-184,534339	38,488796	0,832964	-4,749162	0,162311	-368,838093	-56,137035	25,831149	0,832964	-4,749162	0,162311	-368,838093	-56,137035	25,831149
10:59:13,85	0,453014	3,887028	-0,132983	-0,236018	-0,657016	-0,648975	0,830410	-4,744789	0,161532	4,000711	9,122262	25,779398	2,975172	-5,966490	-0,955742	-165,290613	-184,439918	38,466516	0,830410	-4,744789	0,161532	-368,465187	-56,064942	25,779398	0,830410	-4,744789	0,161532	-368,465187	-56,064942	25,779398
10:59:13,90	0,453014	3,887028	-0,132983	-0,236018	-0,657016	-0,648975	0,830410	-4,744789	0,161532	4,000711	9,122262	25,779398	2,971681	-5,971853	-0,953757	-165,292404	-184,417172	38,498572	0,830410	-4,744789	0,161532	-368,465187	-56,064942	25,779398	0,830410	-4,744789	0,161532	-368,465187	-56,064942	25,779398
10:59:13,95	0,453014	3,887028	-0,132983	-0,236018	-0,657016	-0,648975	0,837811	-4,739872	0,160780	3,908755	9,495866	25,762494	2,967214	-5,970441	-0,956494	-165,218499	-184,292523	38,449611	0,837811	-4,739872	0,160780	-368,171193	-56,272312	25,762494	0,837811	-4,739872	0,160780	-368,171193	-56,272312	25,762494
10:59:14,00	0,453014	3,887028	-0,132983	-0,236018	-0,657016	-0,648975	0,832959	-4,738381	0,163885	3,854358	9,203641	25,796968	2,968349	-5,965494	-0,953389	-165,241520	-184,252531	38,484086	0,832959	-4,738381	0,163885	-368,108565	-56,183674	25,796968	0,832959	-4,738381	0,163885	-368,108565	-56,183674	25,796968
10:59:14,05	0,453014	3,887028	-0,132983	-0,236018	-0,657016	-0,648975	0,832959	-4,738381	0,163885	3,854358	9,203641	25,796968	2,969650	-5,963809	-0,954188	-165,200038	-184,206134	38,437655	0,832959	-4,738381	0,163885	-368,108565	-56,183674	25,796968	0,832959	-4,738381	0,163885	-368,108565	-56,183674	25,796968
10:59:14,10	0,453014	3,887028	-0,132983	-0,236018	-0,657016	-0,648975	0,830850	-4,738666	0,163086	3,930075	9,106667	25,750538	2,966087	-5,967370	-0,954935	-165,210506	-184,225720	38,470362	0,830850	-4,738666	0,163086	-368,055182	-56,115042	25,750538	0,830850	-4,738666	0,163086	-368,055182	-56,115042	25,750538
10:59:14,15	0,453014	3,887028	-0,132983	-0,236018	-0,657016	-0,648975	0,835715	-4,737360	0,162339	3,840000	9,360398	25,783244	2,969781	-5,960326	-0,952227	-165,144615	-184,170611	38,447260	0,835715	-4,737360	0,162339	-368,042786	-56,243250	25,783244	0,835715	-4,737360	0,162339	-368,042786	-56,243250	25,783244
10:59:14,20	0,453014	3,887028	-0,132983	-0,236018	-0,657016	-0,648975	0,827768	-4,737038	0,165047	3,903916	8,976668	25,760142	2,971642	-5,966138	-0,956847	-165,120687	-184,129683	38,455440	0,827768	-4,737038	0,165047	-367,953576	-56,003149	25,760142	0,827768	-4,737038	0,165047	-367,953576	-56,003149	25,760142
10:59:14,25	0,453014	3,887028	-0,132983	-0,236018	-0,657016	-0,648975	0,828489	-4,737327	0,162939	3,999837	9,046341	25,753839	2,969671	-5,961094	-0,954335	-165,076246	-184,116642	38,440957	0,828489	-4,737327	0,162939	-367,880297	-55,990008	25,753839	0,828489	-4,737327	0,162939	-367,880297	-55,990008	25,753839
10:59:14,30	0,453014	3,887028	-0,132983	-0,236018	-0,657016	-0,648975	0,828489	-4,737327	0,162939	3,999837	9,046341	25,753839	2,967147	-5,964125	-0,954503	-165,037762	-184,079472	38,439757	0,832375	-4,736656	0,162771	-367,811097	-56,078253	25,752639	0,832375	-4,736656	0,162771	-367,811097	-56,078253	25,752639
10:59:14,35	0,453014	3,887028	-0,132983	-0,236018	-0,657016	-0,648975	0,830872	-4,734324	0,162738	3,860199	9,172604	25,742636	2,965879	-5,961657	-0,954536	-165,065966	-184,103521	38,429753	0,830872	-4,734324	0,162738	-367,784222	-56,050817	25,742636	0,830872	-4,734324	0,162738	-367,784222	-56,050817	25,742636
10:59:14,40	0,453014	3,887028	-0,132983	-0,236018	-0,657016	-0,648975	0,827563	-4,735223	0,162357	3,959242	9,002278	25,744785	2,968312	-5,959241	-0,954918	-165,038325	-184,059109	38,431903	0,827563	-4,735223	0,162357	-367,755770	-55,961402	25,744785	0,827563	-4,735223	0,162357	-367,755770	-55,961402	25,744785
10:59:14,45	0,453014	3,887028	-0,132983	-0,236018	-0,657016	-0,648975	0,827563	-4,735223	0,162357	3,959242	9,002278	25,744785	2,966557	-5,965662	-0,954906	-165,050496	-184,060564	38,421028	0,827563	-4,735223	0,162357	-367,755770	-55,961402	25,744785	0,827563	-4,735223	0,162357	-367,755770	-55,961402	25,744785
10:59:14,50	0,453014	3,887028	-0,132983	-0,236018	-0,657016	-0,648975	0,834001	-4,736914	0,162368	4,039811	9,327276	25,733910	2,965451	-5,964749	-0,952957	-165,035166	-184,009873	38,426098	0,834001	-4,736914	0,162368	-367,807917	-56,141839	25,733910	0,834001	-4,736914	0,162368	-367,807917	-56,141839	25,733910
10:59:14,55	0,453014	3,887028	-0,132983	-0,236018	-0,657016	-0,648975	0,837282	-4,736800	0,162011	4,062598	9,479420	25,763593	2,964819	-5,968446	-0,955264	-165,052112	-184,026497	38,450711	0,837282	-4,736800	0,162011	-367,776211	-56,247202	25,763593	0,837282	-4,736800	0,162011	-367,776211	-56,247202	25,763593
10:59:14,60	0,453014	3,887028	-0,132983	-0,236018	-0,657016	-0,648975	0,837282	-4,736800	0,162011	4,062598	9,479420	25,763593	2,963625	-5,963491	-0,957649	-165,058025	-183,992424	38,415082	0,837282	-4,736800	0,162011	-367,776211	-56,247202	25,763593	0,837282	-4,736800	0,162011	-367,776211	-56,247202	25,763593
10:59:14,65	0,453014	3,887028	-0,132983	-0,236018	-0,657016	-0,648975	0,832489	-4,734893	0,158499	4,011899	9,300977	25,722342	2,965563	-5,963342	-0,958775	-164,966587	-184,019896	38,409459	0,832489	-4,734893	0,158499	-367,677189	-56,049434	25,722342	0,832489	-4,734893	0,158499	-367,677189	-56,049434	25,722342
10:59:14,70	0,453014	3,887028	-0,132983	-0,236018	-0,657016	-0,648975	0,830067	-4,732072	0,164651	3,888734	9,101518	25,687353	2,964331	-5,959834	-0,952623	-165,018472	-183,962788	38,374470	0,830067	-4,732072	0,164651	-367,578926	-56,058725	25,687353	0,830067	-4,732072	0,164651	-367,578926	-56,058725	25,687353
10:59:14,75	0,453014	3,887028	-0,132983	-0,236018	-0,657016	-0,648975	0,830067	-4,732072	0,164651	3,888734	9,101518	25,687353	2,964419	-5,956825	-0,953357	-164,976862	-183,920752	38,424748	0,830067	-4,732072	0,164651	-367,578926	-56,058725	25,687353	0,830067	-4,732072	0,164651	-367,578926	-56,058725	25,687353
10:59:14,80	0,453014	3,887028	-0,132983	-0,236018	-0,657016	-0,648975	0,828558	-4,735389	0,162390	4,097264	9,058708	25,742526	2,967959	-5,960186	-0,954885	-164,969571	-183,949422	38,429643	0,828558	-4,735389	0,162390	-367,630811	-55,983066	25,742526	0,828558	-4,735389	0,162390	-367,630811	-55,983066	25,742526
10:59:14,85	0,453014	3,887028	-0,132983	-0,236018	-0,657016	-0,648975	0,828558	-4,735389	0,162390	4,097264	9,058708	25,742526	2,965157	-5,961715	-0,955252	-164,919990	-183,910221	38,425056	0,828558	-4,735389	0,162390	-367,630811	-55,983066	25,742526	0,828558	-4,735389	0,162390	-367,630811	-55,983066	25,742526
10:59:14,91	0,453014	3,887028	-0,132983	-0,236018	-0,657016	-0,648975	0,830803	-4,732626	0,163945	3,982875	9,148960	25,751902	2,962765	-5,964558	-0,952925	-164,920820	-183,996757	38,405506	0,830803	-4,732626	0,163945	-367,528246	-56,069059	25,751902	0,830803	-4,732626	0,163945	-367,528246	-56,069059	25,751902
10:59:14,96	0,453014	3,887028	-0,132983	-0,236018	-0,657016	-0,648975	0,830803	-4,732626	0,163945	3,982875	9,148960	25,751902	2,954428	-5,963635	-0,952941	-164,979176	-183,930554	38,440849	0,830803	-4,732626	0,163945	-367,528246	-56,069059	25,751902	0,830803	-4,732626	0,163945	-367,528246	-56,069059	25,751902
10:59:15,01	0,453014	3,887028	-0,132983	-0,236018	-0,657016	-0,648975	0,838311	-4,725396	0,164333	3,589150	9,548111	25,753731	2,971429	-5,974346	-0,954988	-165,446077	-184,329442	38,493606	0,838311	-4,725396	0,164333	-367,354450	-56,259273	25,753731	0,838311	-4,725396	0,164333	-367,354450	-56,259273	25,753731
10:59:15,06	0,453014	3,887028	-0,132983	-0,236018	-0,657016	-0,648975	0,839086	-4,745475	0,162287	4,054346	9,383532	25,806489	3,280319	-6,223642	-0,930580	-177,699728	-200,560490	40,659409	0,839086	-4,745475	0,162287	-368,465433	-56,484726	25,806489	0,839086	-4,745475	0,162287	-368,465433	-56,484726	25,806489
10:59:15,11	0,452986	3,936999	-0,132972	-0,236012	-0,656985	-0,649037	0,900537	-5,137629	0,186694	4,263036	10,082547	27,972291	3,348720	-6,276755	-0,929608	-179,990087	-203,838372	41,174022	0,900537	-5,137629	0,186694	-399,040834	-60,609626	27,972291	0,900537	-5,137629	0,186694	-399,040834	-60,609626	27,972291
10:59:15,16	0,452986	3,936999	-0,132972	-0,236012	-0,656985	-0,649037	0,916261	-5,208545	0,187183	4,377667	10,540739	28,469048	3,333873	-6,272717	-0,930091	-179,797518	-203,475112	41,156165	0,916261	-5,208545	0,187183	-404,493154	-61,385724	28,469048	0,916261	-5,208545	0,187183	-404,493154	-61,385724	28,469048
10:59:15,21	0,452986	3,936999	-0,132972	-0,236012	-0,656985	-0,649037	0,914675	-5,210037	0,189557	4,568104	10,533572	28,449352	3,335957	-6,272089	-0,927718	-179,675849	-203,414987	41,136469	0,914675	-5,210037	0,189557	-404,419762	-61,268389	28,449352	0,914675	-5,210037	0,189557	-404,419762	-61,268389	28,449352
10:59:15,26	0,452986	3,936999	-0,132972	-0,236012	-0,656985	-0,649037	0,905520	-5,206303	0,188312	4,525522	10,020714	28,373770	3,337301	-6,262294	-0,928962	-179,631938	-203,265327	41,060888	0,905520	-5,206303	0,188312	-404,169257	-61,062585	28,373770	0,905520	-5,206303	0,188312	-404,169257	-61,062585	28,373770
10:59:15,31	0,452986	3,936999	-0,132972	-0,236012	-0,656985	-0,649037	0,905520	-5,206303	0,188312	4,525522	10,020714	28,373770	3,331667	-6,266059	-0,927328	-179,547381	-203,186730	41,103616	0,911597	-5,203306	0,189946	-403,979498	-61,189710	28,416498	0,911597	-5,203306	0,189946	-403,979498	-61,189710	28,416498
10:59:15,36	0,452986	3,936999	-0,132972	-0,236012	-0,656985	-0,649037	0,911597	-5,203306	0,189946	4,480041	10,370676	28,416498	3,328802	-6,266807	-0,931635	-179,522601	-203,150994	41,048379	0,913678	-5,201200	0,185639	-403,880337	-61,241253	28,361261	0,913678	-5,201200	0,185639	-403,880337	-61,241253	28,361261
10:59:15,41	0,452986	3,936999	-0,132972	-0,236012	-0,656985	-0,649037	0,912436	-5,199903	0,186801	4,434530	10,451973	28,407087	3,328300	-6,265084	-0,930474	-179,449026	-203,091720	41,094205	0,912436	-5,199903	0,186801	-403,757854	-61,174269	28,407087	0,912436	-5,199903	0,186801	-403,757854	-61,174269	28,407087
10:59:15,46	0,452986	3,936999	-0,132972	-0,236012	-0,656985	-0,649037	0,913407	-5,197887	0,189914	4,341750	10,485868	28,336071	3,326069	-6,264916	-0,927361	-179,457340	-203,072982	41,023188	0,913407	-5,197887	0,189914	-403,692350	-61,216555	28,336071	0,913407	-5,197887	0,189914	-403,692350	-61,216555	28,336071
10:59:15,51	0,452986	3,936999	-0,132972	-0,236012	-0,656985	-0,649037	0,913407	-5,197887	0,189914	4,341750	10,485868	28,336071	3,333558	-6,266986	-0,929386	-179,796084	-203,096667	41,095963	0,913407	-5,197887	0,189914	-403,692350	-61,216555	28,336071	0,913407	-5,197887	0,189914	-403,692350	-61,216555	28,336071
10:59:15,56	0,452986	3,936999	-0,132972	-0,236012	-0,656985	-0,649037	0,991808	-5,604980	0,214001	4,605691	11,089798	30,677155	3,639422	-6,536360	-0,903273	-192,917462	-219,440714	43,364272	0,991808	-5,604980	0,214001	-435,385257	-66,767125	30,677155	0,991808	-5,604980	0,214001	-435,385257	-66,767125	30,677155
10:59:15,61	0,452967	3,986985	-0,132979	-0,235996	-0,657013	-0,648997	0,991808	-5,604980	0,214001	4,605691	11,089798	30,677155	3,675843	-6,572503	-0,898935	-194,663246	-221,833404	43,706011	1,004898	-5,654593	0,218340	-439,645030	-67,429560	31,018893	1,004898	-5,654593	0,218340	-439,645030	-67,429560	31,018893
10:59:15,66	0,452967	3,986985	-0,132979	-0,235996	-0,657013	-0,648997	0,997528	-5,651781	0,219535	4,474357	11,094232	30,974269	3,677092	-6,564715	-0,897740	-194,453724	-221,515543	43,661387	0,997528	-5,651781	0,219535	-439,190467	-67,211742	30,974269	0,997528	-5,651781	0,219535	-439,190467	-67,211742	30,974269
10:59:15,71	0,452967	3,986985	-0,132979	-0,235996	-0,657013	-0,648997	0,998453	-5,648569	0,218406	4,468872	11,157178	30,977797	3,673848	-6,563910	-0,898869	-194,360090	-221,383049	43,664914	0,998453	-5,648569	0,218406	-438,943779	-67,221415	30,977797	0,998453	-5,648569	0,218406	-438,943779	-67,221415	30,977797
10:59:15,76	0,452967	3,986985	-0,132979	-0,235996	-0,657013	-0,648997	0,998453	-5,648569	0,218406	4,468872	11,157178	30,977797	3,666976	-6,567660	-0,897228	-194,284005	-221,252894	43,638103	0,998453	-5,648569	0,218406	-438,943779	-67,221415	30,977797	0,998453	-5,648569	0,218406	-438,943779	-67,221415	30,977797
10:59:15,81	0,452967	3,986985	-0,132979	-0,235996	-0,657013	-0,648997	1,005137	-5,644493	0,220046	4,407702	11,505556	30,950986	3,661848	-6,568077	-0,898470	-194,271949	-221,187976	43,623716	1,005137	-5,644493	0,220046	-438,685016	-67,397725	30,950986	1,005137	-5,644493	0,220046	-438,685016	-67,397725	30,950986
10:59:15,86	0,452967	3,986985	-0,132979	-0,235996	-0,657013	-0,648997	1,008062	-5,640261	0,218805	4,249855	11,635631	30,936598	3,663654	-6,559928	-0,899651	-194,246576	-221,138013	43,632141	1,008062	-5,640261	0,218805	-438,510603	-67,497252	30,936598	1,008062	-5,640261	0,218805	-438,510603	-67,497252	30,936598
10:59:15,91	0,452967	3,986985	-0,132979	-0,235996	-0,657013	-0,648997	1,003795	-5,635209	0,217256	4,110897	11,380618	30,965924	3,659607	-6,561855	-0,900018	-194,238739	-221,064258	43,653041	1,003795	-5,635209	0,217256	-438,252976	-67,417259	30,965924	1,003795	-5,635209	0,217256	-438,252976	-67,417259	30,965924
10:59:15,96	0,452967	3,986985	-0,132979	-0,235996	-0,657013	-0,648997	1,002745	-5,641627	0,217646	4,506640	11,362991	30,903891	3,665690	-6,564156	-0,899629	-194,175746	-221,029043	43,591008	1,002745	-5,641627	0,217646	-438,361067	-67,352502	30,903891	1,002745	-5,641627	0,217646	-438,361067	-67,352502	30,903891
10:59:16,01	0,452967	3,986985	-0,132979	-0,235996	-0,657013	-0,648997	1,002735	-5,640990	0,220387	4,493548	11,365734	30,926773	3,665144	-6,563829	-0,896887	-194,162922	-221,013342	43,613890	1,002735	-5,640990	0,220387	-438,324187	-67,348985	30,926773	1,002735	-5,640990	0,220387	-438,324187	-67,348985	30,926773
10:59:16,06	0,452967	3,986985	-0,132979	-0,235996	-0,657013	-0,648997	1,002735	-5,640990	0,220387	4,493548	11,365734	30,926773	3,658039	-6,563994	-0,897282	-194,180539	-221,004314	43,627884	1,006431	-5,634920	0,219992	-438,164328	-67,466691	30,940767	1,006431	-5,634920	0,219992	-438,164328	-67,466691	30,940767
10:59:16,11	0,452967	3,986985	-0,132979	-0,235996	-0,657013	-0,648997	0,995385	-5,634847	0,219596	4,263647	11,000696	30,929967	3,658807	-6,562317	-0,898821	-194,093571	-221,000681	43,604199	0,995385	-5,634847	0,219596	-438,071833	-67,137035	30,929967	0,995385	-5,634847	0,219596	-438,071833	-67,137035	30,929967
10:59:16,16	0,452967	3,986985	-0,132979	-0,235996	-0,657013	-0,648997	0,995385	-5,634847	0,219596	4,263647	11,000696	30,929967	3,663522	-6,563533	-0,899185	-194,116870	-220,927642	43,636705	0,995385	-5,634847	0,219596	-438,071833	-67,137035	30,929967	0,995385	-5,634847	0,219596	-438,071833	-67,137035	30,929967
10:59:16,21	0,452967	3,986985	-0,132979	-0,235996	-0,657013	-0,648997	1,003290	-5,639438	0,218090	4,510087	11,391598	30,949587	3,659819	-6,562643	-0,900433	-194,069325	-220,896587	43,596279	1,004371	-5,635786	0,216841	-438,038355	-67,369640	30,909162	1,004371	-5,635786	0,216841	-438,038355	-67,369640	30,909162
10:59:16,26	0,452967	3,986985	-0,132979	-0,235996	-0,657013	-0,648997	1,004371	-5,635786	0,216841	4,370820	11,473448	30,909162	3,662521	-6,564772	-0,896877	-194,065711	-220,883443	43,568002	1,004864	-5,639191	0,220397	-438,115410	-67,386151	30,880884	1,004864	-5,639191	0,220397	-438,115410	-67,386151	30,880884
10:59:16,31	0,452967	3,986985	-0,132979	-0,235996	-0,657013	-0,648997	1,004864	-5,639191	0,220397	4,561096	11,495649	30,880884	3,656620	-6,558719	-0,899251	-194,060797	-220,857453	43,555571	1,004864	-5,639191	0,220397	-438,115410	-67,386151	30,880884	1,004864	-5,639191	0,220397	-438,115410	-67,386151	30,880884
10:59:16,36	0,452967	3,986985	-0,132979	-0,235996	-0,657013	-0,648997	1,002572	-5,631054	0,218023	4,162908	11,367761	30,868454	3,656659	-6,560059	-0,896884	-194,049945	-220,847536	43,588060	1,002572	-5,631054	0,218023	-437,874800	-67,334170	30,868454	1,002572	-5,631054	0,218023	-437,874800	-67,334170	30,868454
10:59:16,41	0,452967	3,986985	-0,132979	-0,235996	-0,657013	-0,648997	1,003713	-5,631758	0,220391	4,213543	11,431518	30,900943	3,656502	-6,561039	-0,897189	-194,038507	-220,829837	43,599829	1,003713	-5,631758	0,220391	-437,879448	-67,359959	30,900943	1,003713	-5,631758	0,220391	-437,879448	-67,359959	30,900943
10:59:16,46	0,452967	3,986985	-0,132979	-0,235996	-0,657013	-0,648997	1,004640	-5,632112	0,220085	4,252980	11,480792	30,912711	3,656845	-6,558911	-0,898029	-193,982798	-220,779566	43,580757	1,004640	-5,632112	0,220085	-437,867774	-67,383475	30,912711	1,004640	-5,632112	0,220085	-437,867774	-67,383475	30,912711
10:59:16,51	0,452967	3,986985	-0,132979	-0,235996	-0,657013	-0,648997	1,002626	-5,631344	0,219245	4,284483	11,399151	30,893640	3,659280	-6,561220	-0,900715	-193,954068	-220,754393	43,592671	1,002626	-5,631344	0,219245	-437,776055	-67,306983	30,893640	1,002626	-5,631344	0,219245	-437,776055	-67,306983	30,893640
10:59:16,56	0,452967	3,986985	-0,132979	-0,235996	-0,657013	-0,648997	1,003407	-5,634608	0,216560	4,490360	11,452081	30,905553	3,658687	-6,559578	-0,898414	-193,963436	-220,742089	43,567676	1,003407	-5,634608	0,216560	-437,826378	-67,315397	30,905553	1,003407	-5,634608	0,216560	-437,826378	-67,315397	30,905553
10:59:16,61	0,452967	3,986985	-0,132979	-0,235996	-0,657013	-0,648997	1,001130	-5,634079	0,220062	4,488295	11,363657	30,898854	3,659961	-6,558983	-0,897212	-193,915381	-220,747365	43,585971	1,001130	-5,634079	0,220062	-437,786936	-67,225062	30,898854	1,001130	-5,634079	0,220062	-437,786936	-67,225062	30,898854
10:59:16,66	0,452967	3,986985	-0,132979	-0,235996	-0,657013	-0,648997	0,999403	-5,632346	0,220803	4,394388	11,249289	30,879789	3,659324	-6,556621	-0,896471	-193,938550	-220,738371	43,566906	0,999403	-5,632346	0,220803	-437,744809	-67,203858	30,879789	0,999403	-5,632346	0,220803	-437,744809	-67,203858	30,879789
10:59:16,71	0,452967	3,986985	-0,132979	-0,235996	-0,657013	-0,648997	1,001473	-5,632846	0,217689	4,434727	11,331027	30,872556	3,658722	-6,558664	-0,899586	-193,953807	-220,713001	43,559673	1,001473	-5,632846	0,217689	-437,743715	-67,284608	30,872556	1,001473	-5,632846	0,217689	-437,743715	-67,284608	30,872556
10:59:16,76	0,452967	3,986985	-0,132979	-0,235996	-0,657013	-0,648997	1,007210	-5,633477	0,220038	4,487494	11,603119	30,875892	3,656981	-6,555724	-0,901508	-193,923475	-220,721474	43,589466	1,007210	-5,633477	0,220038	-437,740485	-67,462879	30,875892	1,007210	-5,633477	0,220038	-437,740485	-67,462879	30,875892
10:59:16,81	0,452967	3,986985	-0,132979	-0,235996	-0,657013	-0,648997	1,007210	-5,633477	0,220038	4,487494	11,603119	30,875892	3,660017	-6,561922	-0,900710	-193,906461	-220,708414	43,564604	1,007210	-5,633477	0,220038	-437,740485	-67,462879	30,875892	1,007210	-5,633477	0,220038	-437,740485	-67,462879	30,875892
10:59:16,86	0,452967	3,986985	-0,132979	-0,235996	-0,657013	-0,648997	1,003647	-5,635598	0,216564	4,605437	11,482802	30,877486	3,655291	-6,558192	-0,898426	-193,911731	-220,706936	43,533981	1,003647	-5,635598	0,216564	-437,788978	-67,303519	30,877486	1,003647	-5,635598	0,216564	-437,788978	-67,303519	30,877486
10:59:16,91	0,452967	3,986985	-0,132979	-0,235996	-0,657013	-0,648997	1,001205	-5,632191	0,217710	4,466107	11,347475	30,868429	3,658288	-6,558104	-0,899565	-193,894782	-220,671505	43,555546	1,001205	-5,632191	0,217710	-437,660903	-67,247144	30,868429	1,001205	-5,632191	0,217710	-437,660903	-67,247144	30,868429
10:59:16,96	0,452967	3,986985	-0,132979	-0,235996	-0,657013	-0,648997	1,003632	-5,634943	0,220431	4,591411	11,465852	30,856561	3,659458	-6,561582	-0,896843	-193,910435	-220,683018	43,543678	1,003632	-5,634943	0,220431	-437,751627	-67,319245	30,856561	1,003632	-5,634943	0,220431	-437,751627	-67,319245	30,856561
10:59:17,02	0,452967	3,986985	-0,132979	-0,235996	-0,657013	-0,648997	1,001175	-5,628692	0,218073	4,288100	11,300551	30,874015	3,654159	-6,562684	-0,897601	-193,909774	-220,675369	43,572369	1,001175	-5,628692	0,218073	-437,564196	-67,291704	30,874015	1,001175	-5,628692	0,218073	-437,564196	-67,291704	30,874015
10:59:17,07	0,452967	3,986985	-0,132979	-0,235996	-0,657013	-0,648997	1,002433	-5,628780	0,218509	4,292634	11,392747	30,916424	3,654720	-6,557462	-0,898765	-193,908918	-220,658828	43,603541	1,002433	-5,628780	0,218509	-437,566595	-67,298266	30,916424	1,002433	-5,628780	0,218509	-437,566595	-67,298266	30,916424
10:59:17,12	0,452967	3,986985	-0,132979	-0,235996	-0,657013	-0,648997	1,002433	-5,628780	0,218509	4,292634	11,392747	30,916424	3,664036	-6,560490	-0,898081	-194,153876	-220,920750	43,593568	1,002433	-5,628780	0,218509	-437,566595	-67,298266	30,916424	1,002433	-5,628780	0,218509	-437,566595	-67,298266	30,916424
10:59:17,17	0,452967	3,986985	-0,132979	-0,235996	-0,657013	-0,648997	1,070472	-6,051096	0,240721	4,617746	11,990250	33,256476	3,986437	-6,827544	-0,876553	-207,273165	-237,925303	45,943593	1,070472	-6,051096	0,240721	-470,393293	-72,041838	33,256476	1,070472	-6,051096	0,240721	-470,393293	-72,041838	33,256476
10:59:17,22	0,453043	4,036995	-0,132969	-0,236019	-0,657008	-0,649001	1,087155	-6,119533	0,248679	4,917160	12,711861	33,662852	4,037364	-6,876209	-0,868596	-209,029132	-240,675008	46,349969	1,087155	-6,119533	0,248679	-475,466164	-72,629773	33,662852	1,087155	-6,119533	0,248679	-475,466164	-72,629773	33,662852
10:59:17,27	0,453043	4,036995	-0,132969	-0,236019	-0,657008	-0,649001	1,087155	-6,119533	0,248679	4,917160	12,711861	33,662852	4,022782	-6,866670	-0,865896	-208,822830	-240,253484	46,281081	1,087155	-6,119533	0,248679	-475,466164	-72,629773	33,662852	1,087155	-6,119533	0,248679	-475,466164	-72,629773	33,662852
10:59:17,32	0,453043	4,036995	-0,132969	-0,236019	-0,657008	-0,649001	1,086184	-6,102134	0,251379	4,480634	12,629305	33,593964	4,030142	-6,859961	-0,869737	-208,708568	-240,113800	46,298676	1,086184	-6,102134	0,251379	-474,536900	-72,636158	33,593964	1,086184	-6,102134	0,251379	-474,536900	-72,636158	33,593964
10:59:17,37	0,453043	4,036995	-0,132969	-0,236019	-0,657008	-0,649001	1,076694	-6,105154	0,247538	4,815769	12,164919	33,611559	4,020497	-6,861562	-0,867043	-208,619831	-239,929442	46,217759	1,076694	-6,105154	0,247538	-474,438826	-72,355553	33,611559	1,076694	-6,105154	0,247538	-474,438826	-72,355553	33,611559
10:59:17,42	0,453043	4,036995	-0,132969	-0,236019	-0,657008	-0,649001	1,082903	-6,097602	0,250231	4,627090	12,472441	33,530642	4,027033	-6,861724	-0,866992	-208,586853	-239,938990	46,252105	1,082903	-6,097602	0,250231	-474,034670	-72,535413	33,530642	1,082903	-6,097602	0,250231	-474,034670	-72,535413	33,530642
10:59:17,47	0,453043	4,036995	-0,132969	-0,236019	-0,657008	-0,649001	1,082194	-6,097422	0,248341	4,731570	12,451241	33,563184	4,020696	-6,860858	-0,868933	-208,549350	-239,838702	46,250301	1,082194	-6,097422	0,248341	-473,916084	-72,500957	33,563184	1,082194	-6,097422	0,248341	-473,916084	-72,500957	33,563184
10:59:17,52	0,453043	4,036995	-0,132969	-0,236019	-0,657008	-0,649001	1,091453	-6,094091	0,248366	4,613533	12,939491	33,552316	4,015594	-6,857080	-0,868953	-208,498672	-239,698449	46,224893	1,091453	-6,094091	0,248366	-473,772649	-72,739579	33,552316	1,091453	-6,094091	0,248366	-473,772649	-72,739579	33,552316
10:59:17,57	0,453043	4,036995	-0,132969	-0,236019	-0,657008	-0,649001	1,086601	-6,092710	0,249880	4,581664	12,683263	33,514573	4,014412	-6,862319	-0,867395	-208,499330	-239,757729	46,201690	1,086601	-6,092710	0,249880	-473,696074	-72,614924	33,514573	1,086601	-6,092710	0,249880	-473,696074	-72,614924	33,514573
10:59:17,62	0,453043	4,036995	-0,132969	-0,236019	-0,657008	-0,649001	1,086601	-6,092710	0,249880	4,581664	12,683263	33,514573	4,019836	-6,864775	-0,868562	-208,640115	-239,968743	46,260648	1,086601	-6,092710	0,249880	-473,696074	-72,614924	33,514573	1,086601	-6,092710	0,249880	-473,696074	-72,614924	33,514573
10:59:17,67	0,453043	4,036995	-0,132969	-0,236019	-0,657008	-0,649001	1,086016	-6,098636	0,248713	4,636663	12,636405	33,573531	4,329196	-7,106297	-0,834372	-220,571308	-255,727325	48,360875	1,086016	-6,098636	0,248713	-474,106239	-72,615827	33,573531	1,086016	-6,098636	0,248713	-474,106239	-72,615827	33,573531
10:59:17,72	0,452991	4,086966	-0,132995	-0,236013	-0,657019	-0,649019	1,160059	-6,561171	0,281753	4,839321	13,675086	36,228564	4,383382	-7,160166	-0,835522	-222,999614	-259,216965	48,915682	1,160059	-6,561171	0,281753	-510,212623	-77,389550	36,228564	1,160059	-6,561171	0,281753	-510,212623	-77,389550	36,228564
10:59:17,77	0,452991	4,086966	-0,132995	-0,236013	-0,657019	-0,649019	1,156105	-6,555740	0,282158	4,988772	13,518910	36,135539	4,380655	-7,154026	-0,835116	-222,740838	-258,867668	48,822656	1,156105	-6,555740	0,282158	-509,636801	-77,235298	36,135539	1,156105	-6,555740	0,282158	-509,636801	-77,235298	36,135539
10:59:17,82	0,452991	4,086966	-0,132995	-0,236013	-0,657019	-0,649019	1,156743	-6,551098	0,282203	4,966248	13,558345	36,144660	4,376316	-7,152258	-0,835071	-222,626048	-258,681266	48,831777	1,156743	-6,551098	0,282203	-509,294982	-77,246019	36,144660	1,156743	-6,551098	0,282203	-509,294982	-77,246019	36,144660
10:59:17,87	0,452991	4,086966	-0,132995	-0,236013	-0,657019	-0,649019	1,156743	-6,551098	0,282203	4,966248	13,558345	36,144660	4,368944	-7,156783	-0,836212	-222,545008	-258,568943	48,804220	1,156743	-6,551098	0,282203	-509,294982	-77,246019	36,144660	1,156743	-6,551098	0,282203	-509,294982	-77,246019	36,144660
10:59:17,92	0,452991	4,086966	-0,132995	-0,236013	-0,657019	-0,649019	1,164348	-6,546976	0,281063	4,889696	13,967809	36,117103	4,369785	-7,150394	-0,833096	-222,459739	-258,448670	48,796703	1,164348	-6,546976	0,281063	-509,047954	-77,433523	36,117103	1,164348	-6,546976	0,281063	-509,047954	-77,433523	36,117103
10:59:17,97	0,452991	4,086966	-0,132995	-0,236013	-0,657019	-0,649019	1,158395	-6,544510	0,284179	4,908235	13,671933	36,109586	4,368732	-7,157231	-0,835372	-222,434771	-258,384661	48,818066	1,158395	-6,544510	0,284179	-508,835799	-77,262045	36,109586	1,158395	-6,544510	0,284179	-508,835799	-77,262045	36,109586
10:59:18,02	0,452991	4,086966	-0,132995	-0,236013	-0,657019	-0,649019	1,162737	-6,544723	0,284231	5,094164	13,926201	36,092499	4,367798	-7,154261	-0,833044	-222,347679	-258,311476	48,779617	1,162737	-6,544723	0,284231	-508,666605	-77,348675	36,092499	1,162737	-6,544723	0,284231	-508,666605	-77,348675	36,092499
10:59:18,07	0,452991	4,086966	-0,132995	-0,236013	-0,657019	-0,649019	1,155674	-6,543945	0,284640	5,045302	13,545315	36,161691	4,370656	-7,147756	-0,832634	-222,363669	-258,311948	48,848808	1,155674	-6,543945	0,284640	-508,654391	-77,175119	36,161691	1,155674	-6,543945	0,284640	-508,654391	-77,175119	36,161691
10:59:18,12	0,452991	4,086966	-0,132995	-0,236013	-0,657019	-0,649019	1,155674	-6,543945	0,284640	5,045302	13,545315	36,161691	4,367388	-7,152976	-0,835369	-222,274050	-258,270127	48,752648	1,155674	-6,543945	0,284640	-508,654391	-77,175119	36,161691	1,155674	-6,543945	0,284640	-508,654391	-77,175119	36,161691
10:59:18,17	0,452991	4,086966	-0,132995	-0,236013	-0,657019	-0,649019	1,161114	-6,544135	0,286217	5,185646	13,904238	36,087953	4,368101	-7,152561	-0,831058	-222,232548	-258,236983	48,775071	1,161114	-6,544135	0,286217	-508,528933	-77,243192	36,087953	1,161114	-6,544135	0,286217	-508,528933	-77,243192	36,087953
10:59:18,22	0,452991	4,086966	-0,132995	-0,236013	-0,657019	-0,649019	1,154360	-6,537485	0,283058	4,891454	13,518704	36,083156	4,360950	-7,151061	-0,833429	-222,276824	-258,195686	48,772433	1,154360	-6,537485	0,283058	-508,301126	-77,098558	36,083156	1,154360	-6,537485	0,283058	-508,301126	-77,098558	36,083156
10:59:18,27	0,452991	4,086966	-0,132995	-0,236013	-0,657019	-0,649019	1,154360	-6,537485	0,283058	4,891454	13,518704	36,083156	4,369369	-7,145914	-0,834552	-222,214810	-258,087018	48,807249	1,154360	-6,537485	0,283058	-508,301126	-77,098558	36,083156	1,154360	-6,537485	0,283058	-508,301126	-77,098558	36,083156
10:59:18,32	0,452991	4,086966	-0,132995	-0,236013	-0,657019	-0,649019	1,154723	-6,541910	0,282723	5,208708	13,512311	36,120132	4,367039	-7,151218	-0,836139	-222,198626	-258,157412	48,727082	1,154723	-6,541910	0,282723	-508,331239	-77,133464	36,120132	1,154723	-6,541910	0,282723	-508,331239	-77,133464	36,120132
10:59:18,37	0,452991	4,086966	-0,132995	-0,236013	-0,657019	-0,649019	1,160482	-6,542544	0,281135	5,188794	13,860962	36,039965	4,361207	-7,148662	-0,834213	-222,235339	-258,087687	48,752925	1,160482	-6,542544	0,281135	-508,400906	-77,236850	36,039965	1,160482	-6,542544	0,281135	-508,400906	-77,236850	36,039965
10:59:18,42	0,452991	4,086966	-0,132995	-0,236013	-0,657019	-0,649019	1,159366	-6,537116	0,283450	4,986548	13,710068	36,071579	4,362896	-7,147538	-0,833824	-222,239054	-258,041701	48,758696	1,159366	-6,537116	0,283450	-508,177077	-77,300147	36,071579	1,159366	-6,537116	0,283450	-508,177077	-77,300147	36,071579
10:59:18,47	0,452991	4,086966	-0,132995	-0,236013	-0,657019	-0,649019	1,159366	-6,537116	0,283450	4,986548	13,710068	36,071579	4,359472	-7,145734	-0,833036	-222,185315	-258,038929	48,757429	1,159366	-6,537116	0,283450	-508,177077	-77,300147	36,071579	1,159366	-6,537116	0,283450	-508,177077	-77,300147	36,071579
10:59:18,52	0,452991	4,086966	-0,132995	-0,236013	-0,657019	-0,649019	1,155632	-6,534450	0,280753	4,910931	13,568657	36,083623	4,362454	-7,142972	-0,836521	-222,161868	-258,013458	48,770740	1,155632	-6,534450	0,280753	-508,043357	-77,148489	36,083623	1,155632	-6,534450	0,280753	-508,043357	-77,148489	36,083623
10:59:18,57	0,452991	4,086966	-0,132995	-0,236013	-0,657019	-0,649019	1,155632	-6,534450	0,280753	4,910931	13,568657	36,083623	4,363447	-7,152005	-0,832558	-222,151800	-258,001748	48,725440	1,162959	-6,539827	0,284716	-508,170676	-77,339789	36,038323	1,162959	-6,539827	0,284716	-508,170676	-77,339789	36,038323
10:59:18,62	0,452991	4,086966	-0,132995	-0,236013	-0,657019	-0,649019	1,162959	-6,539827	0,284716	5,205719	13,952522	36,038323	4,359066	-7,147132	-0,833780	-222,118271	-257,994103	48,753506	1,162959	-6,539827	0,284716	-508,170676	-77,339789	36,038323	1,162959	-6,539827	0,284716	-508,170676	-77,339789	36,038323
10:59:18,67	0,452991	4,086966	-0,132995	-0,236013	-0,657019	-0,649019	1,160929	-6,533596	0,283495	4,905121	13,872171	36,066388	4,358566	-7,144330	-0,834548	-222,088929	-257,930012	48,765744	1,160929	-6,533596	0,283495	-507,982184	-77,260777	36,066388	1,160929	-6,533596	0,283495	-507,982184	-77,260777	36,066388
10:59:18,72	0,452991	4,086966	-0,132995	-0,236013	-0,657019	-0,649019	1,160477	-6,533362	0,283101	4,944370	13,808046	36,068881	4,359090	-7,146623	-0,834174	-222,127708	-257,929271	48,755999	1,160477	-6,533362	0,283101	-507,924550	-77,289370	36,068881	1,160477	-6,533362	0,283101	-507,924550	-77,289370	36,068881
10:59:18,77	0,452991	4,086966	-0,132995	-0,236013	-0,657019	-0,649019	1,156955	-6,533461	0,284276	4,971933	13,660468	36,068552	4,360936	-7,143622	-0,832999	-222,085690	-257,927623	48,755669	1,156955	-6,533461	0,284276	-507,904726	-77,160474	36,068552	1,156955	-6,533461	0,284276	-507,904726	-77,160474	36,068552
10:59:18,82	0,452991	4,086966	-0,132995	-0,236013	-0,657019	-0,649019	1,156955	-6,533461	0,284276	4,971933	13,660468	36,068552	4,363251	-7,144078	-0,837696	-222,022230	-257,881228	48,752426	1,156955	-6,533461	0,284276	-507,904726	-77,160474	36,068552	1,156955	-6,533461	0,284276	-507,904726	-77,160474	36,068552
10:59:18,87	0,452991	4,086966	-0,132995	-0,236013	-0,657019	-0,649019	1,160443	-6,534355	0,285872	5,066316	13,907372	36,056657	4,359966	-7,147090	-0,831402	-222,005025	-257,918911	48,743775	1,160443	-6,534355	0,285872	-507,880550	-77,187417	36,056657	1,160443	-6,534355	0,285872	-507,880550	-77,187417	36,056657
10:59:18,92	0,452991	4,086966	-0,132995	-0,236013	-0,657019	-0,649019	1,160443	-6,534355	0,285872	5,066316	13,907372	36,056657	4,362882	-7,149739	-0,833339	-222,028778	-257,899578	48,745928	1,160443	-6,534355	0,285872	-507,880550	-77,187417	36,056657	1,160443	-6,534355	0,285872	-507,880550	-77,187417	36,056657
10:59:18,97	0,452991	4,086966	-0,132995	-0,236013	-0,657019	-0,649019	1,161279	-6,538204	0,283935	5,271337	13,920581	36,058811	4,357550	-7,145919	-0,833356	-222,045498	-257,856518	48,766515	1,161279	-6,538204	0,283935	-507,977684	-77,239795	36,058811	1,161279	-6,538204	0,283935	-507,977684	-77,239795	36,058811
10:59:19,02	0,452991	4,086966	-0,132995	-0,236013	-0,657019	-0,649019	1,160637	-6,531676	0,283919	4,960827	13,851200	36,079398	4,356973	-7,143225	-0,833009	-222,056070	-257,802176	48,734537	1,160637	-6,531676	0,283919	-507,775770	-77,258799	36,079398	1,160637	-6,531676	0,283919	-507,775770	-77,258799	36,079398
10:59:19,07	0,452991	4,086966	-0,132995	-0,236013	-0,657019	-0,649019	1,158592	-6,529830	0,284265	4,906616	13,708548	36,047420	4,360132	-7,142743	-0,832579	-221,963360	-257,783016	48,729709	1,158592	-6,529830	0,284265	-507,685078	-77,240941	36,047420	1,158592	-6,529830	0,284265	-507,685078	-77,240941	36,047420
10:59:19,13	0,452991	4,086966	-0,132995	-0,236013	-0,657019	-0,649019	1,152660	-6,534072	0,284291	5,153920	13,485546	36,032939	4,357031	-7,143476	-0,834956	-222,017320	-257,837954	48,705079	1,152660	-6,534072	0,284291	-507,770728	-76,998299	36,032939	1,152660	-6,534072	0,284291	-507,770728	-76,998299	36,032939
10:59:19,18	0,452991	4,086966	-0,132995	-0,236013	-0,657019	-0,649019	1,152660	-6,534072	0,284291	5,153920	13,485546	36,032939	4,355521	-7,150509	-0,832157	-221,930369	-257,806873	48,716710	1,152660	-6,534072	0,284291	-507,770728	-76,998299	36,032939	1,152660	-6,534072	0,284291	-507,770728	-76,998299	36,032939
10:59:19,23	0,452991	4,086966	-0,132995	-0,236013	-0,657019	-0,649019	1,165626	-6,532215	0,285117	5,089370	14,185540	36,029592	4,362467	-7,154361	-0,829818	-222,283210	-257,967019	48,776188	1,165626	-6,532215	0,285117	-507,689473	-77,316140	36,029592	1,165626	-6,532215	0,285117	-507,689473	-77,316140	36,029592
10:59:19,28	0,452991	4,086966	-0,132995	-0,236013	-0,657019	-0,649019	1,165489	-6,540156	0,287456	5,187199	13,952911	36,089070	4,671652	-7,405114	-0,800995	-234,640665	-274,123838	50,966404	1,165489	-6,540156	0,287456	-508,215025	-77,538002	36,089070	1,165489	-6,540156	0,287456	-508,215025	-77,538002	36,089070
10:59:19,33	0,452910	4,136953	-0,132975	-0,235996	-0,657013	-0,648980	1,241798	-7,013520	0,321379	5,234247	14,828767	38,803689	4,734258	-7,457129	-0,795896	-237,245091	-277,697338	51,490806	1,241798	-7,013520	0,321379	-545,327066	-82,652388	38,803689	1,241798	-7,013520	0,321379	-545,327066	-82,652388	38,803689
10:59:19,38	0,452910	4,136953	-0,132975	-0,235996	-0,657013	-0,648980	1,241798	-7,013520	0,321379	5,234247	14,828767	38,803689	4,728094	-7,456056	-0,792696	-236,946837	-277,367441	51,447004	1,241798	-7,013520	0,321379	-545,327066	-82,652388	38,803689	1,241798	-7,013520	0,321379	-545,327066	-82,652388	38,803689
10:59:19,43	0,452910	4,136953	-0,132975	-0,235996	-0,657013	-0,648980	1,244651	-7,002413	0,320337	5,307573	15,118853	38,736528	4,723213	-7,454045	-0,796937	-236,796879	-277,204540	51,423645	1,244651	-7,002413	0,320337	-544,381853	-82,586213	38,736528	1,244651	-7,002413	0,320337	-544,381853	-82,586213	38,736528
10:59:19,48	0,452910	4,136953	-0,132975	-0,235996	-0,657013	-0,648980	1,237881	-6,997358	0,321765	5,282093	14,773174	38,716098	4,722220	-7,445656	-0,795509	-236,672721	-277,002145	51,403216	1,237881	-6,997358	0,321765	-544,010548	-82,400498	38,716098	1,237881	-6,997358	0,321765	-544,010548	-82,400498	38,716098
10:59:19,53	0,452910	4,136953	-0,132975	-0,235996	-0,657013	-0,648980	1,237881	-6,997358	0,321765	5,282093	14,773174	38,716098	4,718675	-7,448484	-0,794135	-236,546388	-276,876258	51,420232	1,237881	-6,997358	0,321765	-544,010548	-82,400498	38,716098	1,237881	-6,997358	0,321765	-544,010548	-82,400498	38,716098
10:59:19,58	0,452910	4,136953	-0,132975	-0,235996	-0,657013	-0,648980	1,242103	-6,995703	0,323139	5,368176	15,039177	38,733115	4,719323	-7,443096	-0,792230	-236,533355	-276,814339	51,392763	1,237113	-6,993570	0,325045	-543,677820	-82,353339	38,705645	1,237113	-6,993570	0,325045	-543,677820	-82,353339	38,705645
10:59:19,63	0,452910	4,136953	-0,132975	-0,235996	-0,657013	-0,648980	1,237325	-6,990413	0,322709	5,223847	14,769939	38,693870	4,716483	-7,441701	-0,794565	-236,498995	-276,752659	51,380987	1,237325	-6,990413	0,322709	-543,523567	-82,360042	38,693870	1,237325	-6,990413	0,322709	-543,523567	-82,360042	38,693870
10:59:19,68	0,452910	4,136953	-0,132975	-0,235996	-0,657013	-0,648980	1,242654	-6,988272	0,323153	5,218522	15,045237	38,723806	4,711964	-7,445246	-0,794122	-236,447599	-276,659937	51,410923	1,242654	-6,988272	0,323153	-543,360837	-82,503131	38,723806	1,242654	-6,988272	0,323153	-543,360837	-82,503131	38,723806
10:59:19,73	0,452910	4,136953	-0,132975	-0,235996	-0,657013	-0,648980	1,242654	-6,988272	0,323153	5,218522	15,045237	38,723806	4,723501	-7,450075	-0,794532	-236,543145	-276,754663	51,391017	1,242654	-6,988272	0,323153	-543,360837	-82,503131	38,723806	1,242654	-6,988272	0,323153	-543,360837	-82,503131	38,723806
10:59:19,78	0,452910	4,136953	-0,132975	-0,235996	-0,657013	-0,648980	1,241068	-7,000678	0,322743	5,733815	14,927355	38,703900	5,044139	-7,713451	-0,754512	-249,053315	-294,012022	53,686601	1,241068	-7,000678	0,322743	-543,819399	-82,496470	38,703900	1,241068	-7,000678	0,322743	-543,819399	-82,496470	38,703900
10:59:19,83	0,453039	4,187072	-0,132986	-0,236010	-0,656979	-0,648998	1,308839	-7,410046	0,362763	5,820581	16,246006	40,999484	5,092740	-7,745669	-0,750060	-250,682485	-296,283000	54,107143	1,308839	-7,410046	0,362763	-575,868051	-86,497842	40,999484	1,308839	-7,410046	0,362763	-575,868051	-86,497842	40,999484
10:59:19,88	0,453039	4,187072	-0,132986	-0,236010	-0,656979	-0,648998	1,312440	-7,468244	0,367214	6,065577	16,157877	41,420025	5,079633	-7,740582	-0,745363	-250,330295	-295,811018	53,992337	1,312440	-7,468244	0,367214	-580,191609	-86,868697	41,420025	1,312440	-7,468244	0,367214	-580,191609	-86,868697	41,420025
10:59:19,93	0,453039	4,187072	-0,132986	-0,236010	-0,656979	-0,648998	1,314588	-7,454350	0,371911	5,927903	16,338571	41,305219	5,080192	-7,745193	-0,746007	-250,119738	-295,690835	54,013208	1,318302	-7,457140	0,371267	-579,103135	-86,832769	41,326090	1,318302	-7,457140	0,371267	-579,103135	-86,832769	41,326090
10:59:19,98	0,453039	4,187072	-0,132986	-0,236010	-0,656979	-0,648998	1,319220	-7,445186	0,373166	5,889981	16,694306	41,251678	5,069381	-7,740011	-0,744109	-250,011528	-295,488622	53,938796	1,319220	-7,445186	0,373166	-578,557139	-86,864486	41,251678	1,319220	-7,445186	0,373166	-578,557139	-86,864486	41,251678
10:59:20,03	0,453039	4,187072	-0,132986	-0,236010	-0,656979	-0,648998	1,319220	-7,445186	0,373166	5,889981	16,694306	41,251678	5,071778	-7,735550	-0,743717	-249,997279	-295,437789	53,955651	1,319220	-7,445186	0,373166	-578,557139	-86,864486	41,251678	1,319220	-7,445186	0,373166	-578,557139	-86,864486	41,251678
10:59:20,08	0,453039	4,187072	-0,132986	-0,236010	-0,656979	-0,648998	1,314158	-7,445032	0,373557	5,933085	16,417996	41,268533	5,067291	-7,735438	-0,748391	-249,929383	-295,319592	53,912373	1,314158	-7,445032	0,373557	-578,501892	-86,743416	41,268533	1,314158	-7,445032	0,373557	-578,501892	-86,743416	41,268533
10:59:20,13	0,453039	4,187072	-0,132986	-0,236010	-0,656979	-0,648998	1,316305	-7,441090	0,368884	5,864415	16,529313	41,225255	5,068054	-7,735445	-0,747579	-249,867373	-295,267096	53,917899	1,315929	-7,441754	0,369695	-578,202263	-86,763188	41,230782	1,315929	-7,441754	0,369695	-578,202263	-86,763188	41,230782
10:59:20,18	0,453039	4,187072	-0,132986	-0,236010	-0,656979	-0,648998	1,313287	-7,436257	0,370876	5,770681	16,392220	41,266154	5,064615	-7,730408	-0,746398	-249,833432	-295,193077	53,953271	1,313287	-7,436257	0,370876	-577,975528	-86,700782	41,266154	1,313287	-7,436257	0,370876	-577,975528	-86,700782	41,266154
10:59:20,23	0,453039	4,187072	-0,132986	-0,236010	-0,656979	-0,648998	1,312390	-7,441422	0,370104	6,151543	16,342479	41,221372	5,069535	-7,732214	-0,747170	-249,779980	-295,094229	53,908489	1,312390	-7,441422	0,370104	-578,000045	-86,680163	41,221372	1,312390	-7,441422	0,370104	-578,000045	-86,680163	41,221372
10:59:20,28	0,453039	4,187072	-0,132986	-0,236010	-0,656979	-0,648998	1,312453	-7,440836	0,372838	6,135370	16,358503	41,229345	5,068998	-7,731976	-0,744437	-249,761781	-295,088279	53,916462	1,312453	-7,440836	0,372838	-577,970287	-86,669029	41,229345	1,312453	-7,440836	0,372838	-577,970287	-86,669029	41,229345
10:59:20,33	0,453039	4,187072	-0,132986	-0,236010	-0,656979	-0,648998	1,312453	-7,440836	0,372838	6,135370	16,358503	41,229345	5,070928	-7,729819	-0,745598	-249,701347	-295,028312	53,894897	1,312453	-7,440836	0,372838	-577,970287	-86,669029	41,229345	1,312453	-7,440836	0,372838	-577,970287	-86,669029	41,229345
10:59:20,38	0,453039	4,187072	-0,132986	-0,236010	-0,656979	-0,648998	1,317451	-7,440592	0,370942	6,198057	16,676923	41,219962	5,065009	-7,729088	-0,745993	-249,720747	-294,995419	53,914856	1,317451	-7,440592	0,370942	-577,888430	-86,743010	41,219962	1,317451	-7,440592	0,370942	-577,888430	-86,743010	41,219962
10:59:20,43	0,453039	4,187072	-0,132986	-0,236010	-0,656979	-0,648998	1,317451	-7,440592	0,370942	6,198057	16,676923	41,219962	5,063967	-7,735531	-0,748319	-249,687911	-294,960738	53,867457	1,317451	-7,440592	0,370942	-577,888430	-86,743010	41,219962	1,317451	-7,440592	0,370942	-577,888430	-86,743010	41,219962
10:59:20,48	0,453039	4,187072	-0,132986	-0,236010	-0,656979	-0,648998	1,318811	-7,431211	0,369733	5,796973	16,682916	41,208735	5,057482	-7,732669	-0,747541	-249,686103	-294,944746	53,895852	1,318811	-7,431211	0,369733	-577,553063	-86,843754	41,208735	1,318811	-7,431211	0,369733	-577,553063	-86,843754	41,208735
10:59:20,53	0,453039	4,187072	-0,132986	-0,236010	-0,656979	-0,648998	1,319139	-7,438290	0,370934	6,178744	16,717562	41,208338	5,063449	-7,736493	-0,746340	-249,664036	-294,941738	53,895455	1,319139	-7,438290	0,370934	-577,727029	-86,834832	41,208338	1,319139	-7,438290	0,370934	-577,727029	-86,834832	41,208338
10:59:20,58	0,453039	4,187072	-0,132986	-0,236010	-0,656979	-0,648998	1,319139	-7,438290	0,370934	6,178744	16,717562	41,208338	5,062378	-7,732219	-0,745927	-249,616518	-294,894494	53,925748	1,315973	-7,435225	0,371348	-577,581143	-86,733419	41,238631	1,315973	-7,435225	0,371348	-577,581143	-86,733419	41,238631
10:59:20,63	0,453039	4,187072	-0,132986	-0,236010	-0,656979	-0,648998	1,318181	-7,428376	0,367388	5,769719	16,662582	41,164039	5,055342	-7,730706	-0,749887	-249,615273	-294,846892	53,851156	1,318181	-7,428376	0,367388	-577,357779	-86,814654	41,164039	1,318181	-7,428376	0,367388	-577,357779	-86,814654	41,164039
10:59:20,68	0,453039	4,187072	-0,132986	-0,236010	-0,656979	-0,648998	1,313409	-7,431732	0,373591	5,951616	16,390394	41,157463	5,060635	-7,728251	-0,743683	-249,632381	-294,828480	53,844581	1,313409	-7,431732	0,373591	-577,439320	-86,712206	41,157463	1,313409	-7,431732	0,373591	-577,439320	-86,712206	41,157463
10:59:20,73	0,453039	4,187072	-0,132986	-0,236010	-0,656979	-0,648998	1,313409	-7,431732	0,373591	5,951616	16,390394	41,157463	5,058403	-7,733907	-0,745176	-249,573005	-294,859793	53,862032	1,313409	-7,431732	0,373591	-577,439320	-86,712206	41,157463	1,313409	-7,431732	0,373591	-577,439320	-86,712206	41,157463
10:59:20,78	0,453039	4,187072	-0,132986	-0,236010	-0,656979	-0,648998	1,308224	-7,434395	0,371697	6,168708	16,176418	41,179702	5,065533	-7,725092	-0,745577	-249,544871	-294,788225	53,866819	1,308224	-7,434395	0,371697	-577,431271	-86,519138	41,179702	1,308224	-7,434395	0,371697	-577,431271	-86,519138	41,179702
10:59:20,83	0,453039	4,187072	-0,132986	-0,236010	-0,656979	-0,648998	1,310380	-7,432173	0,371677	6,068311	16,229837	41,180888	5,062531	-7,725849	-0,745597	-249,588155	-294,745765	53,868005	1,310380	-7,432173	0,371677	-577,357268	-86,634998	41,180888	1,310380	-7,432173	0,371677	-577,357268	-86,634998	41,180888
10:59:20,88	0,453039	4,187072	-0,132986	-0,236010	-0,656979	-0,648998	1,310446	-7,434369	0,372132	6,190206	16,294663	41,223013	5,064400	-7,727003	-0,745142	-249,531100	-294,769784	53,910131	1,310446	-7,434369	0,372132	-577,407724	-86,575312	41,223013	1,310446	-7,434369	0,372132	-577,407724	-86,575312	41,223013
10:59:20,93	0,453039	4,187072	-0,132986	-0,236010	-0,656979	-0,648998	1,312759	-7,432408	0,372751	6,135375	16,400542	41,134991	5,061546	-7,728027	-0,744523	-249,520036	-294,721786	53,822109	1,312759	-7,432408	0,372751	-577,308678	-86,651035	41,134991	1,312759	-7,432408	0,372751	-577,308678	-86,651035	41,134991
10:59:20,98	0,453039	4,187072	-0,132986	-0,236010	-0,656979	-0,648998	1,312759	-7,432408	0,372751	6,135375	16,400542	41,134991	5,060305	-7,730083	-0,745582	-249,539199	-294,754489	53,837130	1,312759	-7,432408	0,372751	-577,308678	-86,651035	41,134991	1,312759	-7,432408	0,372751	-577,308678	-86,651035	41,134991
10:59:21,03	0,453039	4,187072	-0,132986	-0,236010	-0,656979	-0,648998	1,315160	-7,432362	0,371692	6,095075	16,525158	41,150012	5,056849	-7,734136	-0,743973	-249,518039	-294,735065	53,878963	1,315160	-7,432362	0,371692	-577,345361	-86,714909	41,150012	1,315160	-7,432362	0,371692	-577,345361	-86,714909	41,150012
10:59:21,08	0,453039	4,187072	-0,132986	-0,236010	-0,656979	-0,648998	1,318353	-7,430270	0,370182	6,052368	16,702446	41,180371	5,056897	-7,731802	-0,747092	-249,496377	-294,702877	53,867488	1,318353	-7,430270	0,370182	-577,223798	-86,788231	41,180371	1,318353	-7,430270	0,370182	-577,223798	-86,788231	41,180371
10:59:21,13	0,453039	4,187072	-0,132986	-0,236010	-0,656979	-0,648998	1,318353	-7,430270	0,370182	6,052368	16,702446	41,180371	5,056314	-7,728765	-0,745550	-249,493854	-294,687393	53,867370	1,318353	-7,430270	0,370182	-577,223798	-86,788231	41,180371	1,318353	-7,430270	0,370182	-577,223798	-86,788231	41,180371
10:59:21,18	0,453039	4,187072	-0,132986	-0,236010	-0,656979	-0,648998	1,317898	-7,428699	0,374052	5,983754	16,684352	41,158772	5,055764	-7,730623	-0,743223	-249,485064	-294,694352	53,845889	1,317898	-7,428699	0,374052	-577,169148	-86,770655	41,158772	1,317898	-7,428699	0,374052	-577,169148	-86,770655	41,158772
10:59:21,24	0,453039	4,187072	-0,132986	-0,236010	-0,656979	-0,648998	1,317898	-7,428699	0,374052	5,983754	16,684352	41,158772	5,054697	-7,728576	-0,745137	-249,424868	-294,685993	53,861358	1,317898	-7,428699	0,374052	-577,169148	-86,770655	41,158772	1,317898	-7,428699	0,374052	-577,169148	-86,770655	41,158772
10:59:21,29	0,453039	4,187072	-0,132986	-0,236010	-0,656979	-0,648998	1,310380	-7,429885	0,370589	6,101821	16,317354	41,202023	5,059469	-7,729440	-0,744717	-249,412269	-294,645418	53,882350	1,310380	-7,429885	0,370589	-577,144177	-86,547467	41,202023	1,310380	-7,429885	0,370589	-577,144177	-86,547467	41,202023
10:59:21,34	0,453039	4,187072	-0,132986	-0,236010	-0,656979	-0,648998	1,315021	-7,431316	0,372558	6,198606	16,573318	41,195232	5,056718	-7,732384	-0,744041	-249,595273	-294,686536	53,847674	1,315021	-7,431316	0,372558	-577,159719	-86,655836	41,195232	1,315021	-7,431316	0,372558	-577,159719	-86,655836	41,195232
10:59:21,39	0,453039	4,187072	-0,132986	-0,236010	-0,656979	-0,648998	1,318946	-7,430406	0,373234	6,024173	16,639467	41,160557	5,371396	-8,017545	-0,712926	-263,512944	-311,142754	56,166778	1,318946	-7,430406	0,373234	-577,262713	-86,897764	41,160557	1,318946	-7,430406	0,373234	-577,262713	-86,897764	41,160557
10:59:21,44	0,452897	4,236999	-0,132977	-0,236004	-0,657011	-0,649002	1,408564	-7,845506	0,404348	6,399021	17,474688	43,479660	5,420446	-8,059545	-0,706501	-265,747716	-314,277860	56,677149	1,408564	-7,845506	0,404348	-609,473184	-93,097597	43,479660	1,408564	-7,845506	0,404348	-609,473184	-93,097597	43,479660
10:59:21,49	0,452897	4,236999	-0,132977	-0,236004	-0,657011	-0,649002	1,420411	-7,908984	0,410774	5,867414	17,722933	43,990032	5,418816	-8,058068	-0,708391	-265,521697	-313,953026	56,623332	1,420411	-7,908984	0,410774	-614,987820	-93,779366	43,990032	1,420411	-7,908984	0,410774	-614,987820	-93,779366	43,990032
10:59:21,54	0,452897	4,236999	-0,132977	-0,236004	-0,657011	-0,649002	1,418851	-7,905367	0,408979	6,295619	17,737872	43,973651	5,418094	-8,056384	-0,708296	-265,356336	-313,792173	56,660768	1,418851	-7,905367	0,408979	-614,275653	-93,641903	43,973651	1,418851	-7,905367	0,408979	-614,275653	-93,641903	43,973651
10:59:21,59	0,452897	4,236999	-0,132977	-0,236004	-0,657011	-0,649002	1,418851	-7,905367	0,408979	6,295619	17,737872	43,973651	5,408292	-8,057424	-0,704819	-265,327374	-313,630423	56,627772	1,418851	-7,905367	0,408979	-614,275653	-93,641903	43,973651	1,418851	-7,905367	0,408979	-614,275653	-93,641903	43,973651
10:59:21,64	0,452897	4,236999	-0,132977	-0,236004	-0,657011	-0,649002	1,421845	-7,896002	0,416713	6,071439	17,837344	43,902256	5,408487	-8,054295	-0,700561	-265,273640	-313,536519	56,589374	1,421845	-7,896002	0,416713	-613,764754	-93,777451	43,902256	1,421845	-7,896002	0,416713	-613,764754	-93,777451	43,902256
10:59:21,69	0,452897	4,236999	-0,132977	-0,236004	-0,657011	-0,649002	1,421845	-7,896002	0,416713	6,071439	17,837344	43,902256	5,404652	-8,049926	-0,704852	-265,192495	-313,340108	56,553821	1,421845	-7,896002	0,416713	-613,764754	-93,777451	43,902256	1,421845	-7,896002	0,416713	-613,764754	-93,777451	43,902256
10:59:21,74	0,452897	4,236999	-0,132977	-0,236004	-0,657011	-0,649002	1,414404	-7,890801	0,409723	6,061078	17,463899	43,879344	5,407703	-8,045250	-0,707552	-265,131918	-313,317984	56,566461	1,414404	-7,890801	0,409723	-613,366796	-93,566808	43,879344	1,414404	-7,890801	0,409723	-613,366796	-93,566808	43,879344
10:59:21,79	0,452897	4,236999	-0,132977	-0,236004	-0,657011	-0,649002	1,414404	-7,890801	0,409723	6,061078	17,463899	43,879344	5,408455	-8,046189	-0,705199	-265,073848	-313,291371	56,550741	1,414404	-7,890801	0,409723	-613,366796	-93,566808	43,879344	1,414404	-7,890801	0,409723	-613,366796	-93,566808	43,879344
10:59:21,84	0,452897	4,236999	-0,132977	-0,236004	-0,657011	-0,649002	1,414840	-7,891922	0,412075	6,171443	17,523571	43,863624	5,403763	-8,053096	-0,704796	-265,082432	-313,295790	56,543762	1,414840	-7,891922	0,412075	-613,344416	-93,541387	43,863624	1,414840	-7,891922	0,412075	-613,344416	-93,541387	43,863624
10:59:21,89	0,452897	4,236999	-0,132977	-0,236004	-0,657011	-0,649002	1,491907	-8,293385	0,453972	6,370336	18,886676	46,144318	5,717599	-8,313663	-0,663303	-277,702558	-329,876156	58,831435	1,491907	-8,293385	0,453972	-644,660384	-98,228052	46,144318	1,491907	-8,293385	0,453972	-644,660384	-98,228052	46,144318
10:59:21,94	0,452978	4,287000	-0,132978	-0,236007	-0,656993	-0,649006	1,510870	-8,376098	0,456781	7,021764	19,400268	46,640942	5,779749	-8,371442	-0,660494	-279,936567	-332,800611	59,328060	1,510870	-8,376098	0,456781	-650,501939	-99,203049	46,640942	1,510870	-8,376098	0,456781	-650,501939	-99,203049	46,640942
10:59:21,99	0,452978	4,287000	-0,132978	-0,236007	-0,656993	-0,649006	1,510870	-8,376098	0,456781	7,021764	19,400268	46,640942	5,766302	-8,362327	-0,659301	-279,517271	-332,278171	59,188588	1,510870	-8,376098	0,456781	-650,501939	-99,203049	46,640942	1,510870	-8,376098	0,456781	-650,501939	-99,203049	46,640942
10:59:22,04	0,452978	4,287000	-0,132978	-0,236007	-0,656993	-0,649006	1,509701	-8,359896	0,457974	6,841332	19,441352	46,501471	5,759180	-8,357143	-0,659619	-279,313065	-332,101497	59,201571	1,509701	-8,359896	0,457974	-649,410480	-99,070156	46,501471	1,509701	-8,359896	0,457974	-649,410480	-99,070156	46,501471
10:59:22,09	0,452978	4,287000	-0,132978	-0,236007	-0,656993	-0,649006	1,504224	-8,348726	0,458171	6,728399	19,205841	46,498111	5,759368	-8,352000	-0,659103	-279,240679	-331,897612	59,185229	1,504224	-8,348726	0,458171	-648,646624	-98,875778	46,498111	1,504224	-8,348726	0,458171	-648,646624	-98,875778	46,498111
10:59:22,14	0,452978	4,287000	-0,132978	-0,236007	-0,656993	-0,649006	1,504252	-8,347304	0,460824	6,849102	19,262480	46,497792	5,758122	-8,351313	-0,656450	-279,095528	-331,756646	59,184910	1,504252	-8,347304	0,460824	-648,414282	-98,821278	46,497792	1,504252	-8,347304	0,460824	-648,414282	-98,821278	46,497792
10:59:22,19	0,452978	4,287000	-0,132978	-0,236007	-0,656993	-0,649006	1,506104	-8,349840	0,457711	7,031622	19,353292	46,462001	5,759392	-8,354185	-0,659564	-279,074989	-331,710029	59,149119	1,506104	-8,349840	0,457711	-648,430847	-98,875893	46,462001	1,506104	-8,349840	0,457711	-648,430847	-98,875893	46,462001
10:59:22,24	0,452978	4,287000	-0,132978	-0,236007	-0,656993	-0,649006	1,506104	-8,349840	0,457711	7,031622	19,353292	46,462001	5,755459	-8,355390	-0,658003	-279,029769	-331,610397	59,130656	1,506104	-8,349840	0,457711	-648,430847	-98,875893	46,462001	1,506104	-8,349840	0,457711	-648,430847	-98,875893	46,462001
10:59:22,29	0,452978	4,287000	-0,132978	-0,236007	-0,656993	-0,649006	1,503645	-8,338455	0,457283	6,609082	19,194274	46,437466	5,750762	-8,346363	-0,659991	-279,017228	-331,547680	59,124584	1,503645	-8,338455	0,457283	-647,959667	-98,841883	46,437466	1,503645	-8,338455	0,457283	-647,959667	-98,841883	46,437466
10:59:22,34	0,452978	4,287000	-0,132978	-0,236007	-0,656993	-0,649006	1,503645	-8,338455	0,457283	6,609082	19,194274	46,437466	5,753422	-8,351553	-0,658770	-278,933880	-331,431494	59,111860	1,503645	-8,338455	0,457283	-647,959667	-98,841883	46,437466	1,503645	-8,338455	0,457283	-647,959667	-98,841883	46,437466
10:59:22,39	0,452978	4,287000	-0,132978	-0,236007	-0,656993	-0,649006	1,506810	-8,343354	0,458504	7,006112	19,372943	46,424743	5,750645	-8,349142	-0,660695	-278,854991	-331,405541	59,108084	1,506810	-8,343354	0,458504	-647,947191	-98,911666	46,424743	1,506810	-8,343354	0,458504	-647,947191	-98,911666	46,424743
10:59:22,44	0,452978	4,287000	-0,132978	-0,236007	-0,656993	-0,649006	1,506111	-8,339743	0,456579	6,880247	19,391914	46,420967	5,744754	-8,347646	-0,659140	-278,842058	-331,434286	59,119824	1,506111	-8,339743	0,456579	-647,789571	-98,837787	46,420967	1,506111	-8,339743	0,456579	-647,789571	-98,837787	46,420967
10:59:22,49	0,452978	4,287000	-0,132978	-0,236007	-0,656993	-0,649006	1,507760	-8,333894	0,458134	6,557659	19,503235	46,432707	5,748978	-8,350771	-0,659538	-278,828333	-331,378102	59,073540	1,507760	-8,333894	0,458134	-647,652994	-98,855913	46,432707	1,507760	-8,333894	0,458134	-647,652994	-98,855913	46,432707
10:59:22,54	0,452978	4,287000	-0,132978	-0,236007	-0,656993	-0,649006	1,508355	-8,339114	0,457736	6,884643	19,517972	46,386422	5,748358	-8,345966	-0,660301	-278,840960	-331,323763	59,129776	1,508355	-8,339114	0,457736	-647,735817	-98,887888	46,386422	1,508355	-8,339114	0,457736	-647,735817	-98,887888	46,386422
10:59:22,59	0,452978	4,287000	-0,132978	-0,236007	-0,656993	-0,649006	1,503089	-8,333559	0,460089	6,727913	19,238519	46,422747	5,746799	-8,343433	-0,657186	-278,767136	-331,260827	59,109864	1,503089	-8,333559	0,460089	-647,456432	-98,753987	46,422747	1,503089	-8,333559	0,460089	-647,456432	-98,753987	46,422747
10:59:22,64	0,452978	4,287000	-0,132978	-0,236007	-0,656993	-0,649006	1,508133	-8,337874	0,457397	6,955617	19,503584	46,418787	5,748014	-8,349959	-0,659878	-278,763070	-331,259337	59,105905	1,508133	-8,337874	0,457397	-647,567457	-98,884877	46,418787	1,508133	-8,337874	0,457397	-647,567457	-98,884877	46,418787
10:59:22,69	0,452978	4,287000	-0,132978	-0,236007	-0,656993	-0,649006	1,505449	-8,328919	0,458519	6,524844	19,386574	46,389160	5,741602	-8,343157	-0,658756	-278,726091	-331,240425	59,076278	1,505449	-8,328919	0,458519	-647,295292	-98,791177	46,389160	1,505449	-8,328919	0,458519	-647,295292	-98,791177	46,389160
10:59:22,74	0,452978	4,287000	-0,132978	-0,236007	-0,656993	-0,649006	1,505449	-8,328919	0,458519	6,524844	19,386574	46,389160	5,743944	-8,340430	-0,657987	-278,753945	-331,157032	59,094112	1,505449	-8,328919	0,458519	-647,295292	-98,791177	46,389160	1,505449	-8,328919	0,458519	-647,295292	-98,791177	46,389160
10:59:22,79	0,452978	4,287000	-0,132978	-0,236007	-0,656993	-0,649006	1,501916	-8,329584	0,459288	6,617733	19,137038	46,406995	5,738147	-8,341949	-0,658780	-278,720944	-331,146845	59,054594	1,501916	-8,329584	0,459288	-647,254628	-98,763370	46,406995	1,501916	-8,329584	0,459288	-647,254628	-98,763370	46,406995
10:59:22,84	0,452978	4,287000	-0,132978	-0,236007	-0,656993	-0,649006	1,506130	-8,325323	0,458494	6,421490	19,379651	46,367476	5,741152	-8,346916	-0,657195	-278,709609	-331,146766	59,053298	1,506130	-8,325323	0,458494	-647,116392	-98,851555	46,367476	1,506130	-8,325323	0,458494	-647,116392	-98,851555	46,367476
10:59:22,89	0,452978	4,287000	-0,132978	-0,236007	-0,656993	-0,649006	1,507675	-8,329184	0,458180	6,673596	19,537278	46,386242	5,740718	-8,345217	-0,659094	-278,628347	-331,141030	59,073359	1,507675	-8,329184	0,458180	-647,167374	-98,815215	46,386242	1,507675	-8,329184	0,458180	-647,167374	-98,815215	46,386242
10:59:22,94	0,452978	4,287000	-0,132978	-0,236007	-0,656993	-0,649006	1,507675	-8,329184	0,458180	6,673596	19,537278	46,386242	5,738320	-8,345503	-0,658754	-278,675163	-331,078579	59,041261	1,507675	-8,329184	0,458180	-647,167374	-98,815215	46,386242	1,507675	-8,329184	0,458180	-647,167374	-98,815215	46,386242
10:59:22,99	0,452978	4,287000	-0,132978	-0,236007	-0,656993	-0,649006	1,509121	-8,327250	0,458521	6,603690	19,540699	46,354144	5,738345	-8,342769	-0,658378	-278,662720	-331,065771	59,032035	1,506741	-8,325904	0,458896	-647,032468	-98,857856	46,344917	1,506741	-8,325904	0,458896	-647,032468	-98,857856	46,344917
10:59:23,04	0,452978	4,287000	-0,132978	-0,236007	-0,656993	-0,649006	1,504450	-8,330170	0,456992	6,832764	19,325083	46,357364	5,743185	-8,342918	-0,660282	-278,612945	-331,025329	59,044482	1,504450	-8,330170	0,456992	-647,085599	-98,774273	46,357364	1,504450	-8,330170	0,456992	-647,085599	-98,774273	46,357364
10:59:23,09	0,452978	4,287000	-0,132978	-0,236007	-0,656993	-0,649006	1,504450	-8,330170	0,456992	6,832764	19,325083	46,357364	5,742756	-8,341070	-0,657688	-278,599957	-330,977209	59,052586	1,504450	-8,330170	0,456992	-647,085599	-98,774273	46,357364	1,504450	-8,330170	0,456992	-647,085599	-98,774273	46,357364
10:59:23,14	0,452978	4,287000	-0,132978	-0,236007	-0,656993	-0,649006	1,503065	-8,328875	0,459587	6,813591	19,240228	46,365469	5,742602	-8,349811	-0,656356	-278,615546	-331,077302	59,058712	1,503065	-8,328875	0,459587	-647,003115	-98,750372	46,365469	1,503065	-8,328875	0,459587	-647,003115	-98,750372	46,365469
10:59:23,19	0,452978	4,287000	-0,132978	-0,236007	-0,656993	-0,649006	1,510711	-8,333113	0,460918	6,939456	19,674391	46,371594	5,737464	-8,341802	-0,655633	-278,556465	-330,989204	59,007490	1,510711	-8,333113	0,460918	-647,209882	-98,916457	46,371594	1,510711	-8,333113	0,460918	-647,209882	-98,916457	46,371594
10:59:23,25	0,452978	4,287000	-0,132978	-0,236007	-0,656993	-0,649006	1,506344	-8,324658	0,461642	6,605657	19,454396	46,320373	5,741642	-8,340163	-0,655569	-278,538410	-330,929836	59,082810	1,506344	-8,324658	0,461642	-646,880002	-98,793600	46,320373	1,506344	-8,324658	0,461642	-646,880002	-98,793600	46,320373
10:59:23,30	0,452978	4,287000	-0,132978	-0,236007	-0,656993	-0,649006	1,502835	-8,327457	0,461705	6,811652	19,257909	46,395693	5,743514	-8,347160	-0,658662	-278,502302	-330,944022	59,039545	1,507959	-8,332577	0,458613	-647,023646	-98,812093	46,352428	1,507959	-8,332577	0,458613	-647,023646	-98,812093	46,352428
10:59:23,35	0,452978	4,287000	-0,132978	-0,236007	-0,656993	-0,649006	1,507959	-8,332577	0,458613	7,083656	19,562714	46,352428	5,744876	-8,349147	-0,656462	-278,846257	-331,111682	59,059326	1,507959	-8,332577	0,458613	-647,023646	-98,812093	46,352428	1,507959	-8,332577	0,458613	-647,023646	-98,812093	46,352428
10:59:23,40	0,452978	4,287000	-0,132978	-0,236007	-0,656993	-0,649006	1,508999	-8,334750	0,460813	6,879468	19,402718	46,372209	6,056450	-8,607218	-0,618653	-291,250986	-347,297640	61,331782	1,508999	-8,334750	0,460813	-647,398401	-99,053682	46,372209	1,508999	-8,334750	0,460813	-647,398401	-99,053682	46,372209
10:59:23,45	0,452962	4,337001	-0,132988	-0,236011	-0,657007	-0,649010	1,576709	-8,733617	0,498621	7,400722	20,273802	48,644664	6,113932	-8,664272	-0,612087	-294,118725	-351,097340	61,878998	1,576709	-8,733617	0,498621	-678,188175	-103,497818	48,644664	1,576709	-8,733617	0,498621	-678,188175	-103,497818	48,644664
10:59:23,50	0,452962	4,337001	-0,132988	-0,236011	-0,657007	-0,649010	1,597377	-8,811924	0,505187	6,748214	20,764876	49,191880	6,107981	-8,659092	-0,611575	-293,954237	-350,718575	61,813769	1,597377	-8,811924	0,505187	-684,987832	-104,629215	49,191880	1,597377	-8,811924	0,505187	-684,987832	-104,629215	49,191880
10:59:23,55	0,452962	4,337001	-0,132988	-0,236011	-0,657007	-0,649010	1,595867	-8,804181	0,505699	6,755809	20,639418	49,126651	6,109222	-8,654542	-0,613033	-293,713894	-350,491340	61,820354	1,595867	-8,804181	0,505699	-684,372361	-104,636129	49,126651	1,595867	-8,804181	0,505699	-684,372361	-104,636129	49,126651
10:59:23,60	0,452962	4,337001	-0,132988	-0,236011	-0,657007	-0,649010	1,591306	-8,802980	0,504241	7,010353	20,496766	49,133237	6,094236	-8,654132	-0,608413	-293,638332	-350,315681	61,747186	1,591306	-8,802980	0,504241	-684,023589	-104,420734	49,133237	1,591306	-8,802980	0,504241	-684,023589	-104,420734	49,133237
10:59:23,65	0,452962	4,337001	-0,132988	-0,236011	-0,657007	-0,649010	1,593923	-8,793747	0,507753	6,889300	20,679058	49,049593	6,099917	-8,652192	-0,609522	-293,494333	-350,203462	61,736710	1,593923	-8,793747	0,507753	-683,419810	-104,443879	49,049593	1,593923	-8,793747	0,507753	-683,419810	-104,443879	49,049593
10:59:23,70	0,452962	4,337001	-0,132988	-0,236011	-0,657007	-0,649010	1,593923	-8,793747	0,507753	6,889300	20,679058	49,049593	6,097300	-8,653195	-0,612941	-293,369298	-350,102732	61,764357	1,593923	-8,793747	0,507753	-683,419810	-104,443879	49,049593	1,593923	-8,793747	0,507753	-683,419810	-104,443879	49,049593
10:59:23,75	0,452962	4,337001	-0,132988	-0,236011	-0,657007	-0,649010	1,596410	-8,786744	0,507029	6,737612	20,809564	49,077969	6,092609	-8,650844	-0,610245	-293,387103	-350,020029	61,765087	1,596410	-8,786744	0,507029	-683,021756	-104,508654	49,077969	1,596410	-8,786744	0,507029	-683,021756	-104,508654	49,077969
10:59:23,80	0,452962	4,337001	-0,132988	-0,236011	-0,657007	-0,649010	1,594570	-8,781235	0,504327	6,600418	20,748043	49,072425	6,088758	-8,646496	-0,612947	-293,282887	-349,907857	61,759542	1,594570	-8,781235	0,504327	-682,726527	-104,425722	49,072425	1,594570	-8,781235	0,504327	-682,726527	-104,425722	49,072425
10:59:23,85	0,452962	4,337001	-0,132988	-0,236011	-0,657007	-0,649010	1,594570	-8,781235	0,504327	6,600418	20,748043	49,072425	6,100207	-8,654269	-0,607462	-293,524754	-350,154886	61,725762	1,594570	-8,781235	0,504327	-682,726527	-104,425722	49,072425	1,594570	-8,781235	0,504327	-682,726527	-104,425722	49,072425
10:59:23,90	0,452962	4,337001	-0,132988	-0,236011	-0,657007	-0,649010	1,595577	-8,795036	0,509813	6,983192	20,714462	49,038644	6,406633	-8,894854	-0,564779	-304,611691	-366,345597	63,925521	1,595577	-8,795036	0,509813	-683,427116	-104,538358	49,038644	1,595577	-8,795036	0,509813	-683,427116	-104,538358	49,038644
10:59:23,95	0,452995	4,387030	-0,132981	-0,236024	-0,657004	-0,648999	1,666049	-9,233851	0,558343	7,623121	22,264829	51,550184	6,444996	-8,934707	-0,558931	-306,444932	-368,304910	64,237301	1,666049	-9,233851	0,558343	-717,234182	-108,520056	51,550184	1,666049	-9,233851	0,558343	-717,234182	-108,520056	51,550184
10:59:24,00	0,452995	4,387030	-0,132981	-0,236024	-0,657004	-0,648999	1,666049	-9,233851	0,558343	7,623121	22,264829	51,550184	6,399774	-8,891310	-0,556789	-304,838125	-365,457671	63,873248	1,651077	-9,172990	0,560485	-712,352173	-108,155370	51,186130	1,651077	-9,172990	0,560485	-712,352173	-108,155370	51,186130
10:59:24,05	0,452995	4,387030	-0,132981	-0,236024	-0,657004	-0,648999	1,650919	-9,149018	0,561297	7,541423	21,520223	51,068699	6,379094	-8,879188	-0,555977	-304,243625	-364,576451	63,755817	1,650919	-9,149018	0,561297	-710,656529	-108,076951	51,068699	1,650919	-9,149018	0,561297	-710,656529	-108,076951	51,068699
10:59:24,10	0,452995	4,387030	-0,132981	-0,236024	-0,657004	-0,648999	1,651058	-9,138852	0,561813	7,526447	21,576530	51,016602	6,370220	-8,874225	-0,555461	-303,944243	-364,156154	63,703720	1,651058	-9,138852	0,561813	-709,873439	-108,031488	51,016602	1,651058	-9,138852	0,561813	-709,873439	-108,031488	51,016602
10:59:24,15	0,452995	4,387030	-0,132981	-0,236024	-0,657004	-0,648999	1,648739	-9,130160	0,559880	7,503339	21,449077	50,954809	6,363852	-8,867870	-0,557394	-303,735759	-363,781278	63,641926	1,648739	-9,130160	0,559880	-709,214199	-107,976931	50,954809	1,648739	-9,130160	0,559880	-709,214199	-107,976931	50,954809
10:59:24,20	0,452995	4,387030	-0,132981	-0,236024	-0,657004	-0,648999	1,648739	-9,130160	0,559880	7,503339	21,449077	50,954809	6,359319	-8,865765	-0,554983	-303,460638	-363,553422	63,600853	1,648739	-9,130160	0,559880	-709,214199	-107,976931	50,954809	1,648739	-9,130160	0,559880	-709,214199	-107,976931	50,954809
10:59:24,25	0,452995	4,387030	-0,132981	-0,236024	-0,657004	-0,648999	1,649182	-9,125181	0,562292	7,579356	21,596443	50,913735	6,353610	-8,862606	-0,555764	-303,430183	-363,368292	63,606428	1,649182	-9,125181	0,562292	-708,747384	-107,864335	50,913735	1,649182	-9,125181	0,562292	-708,747384	-107,864335	50,913735
10:59:24,30	0,452995	4,387030	-0,132981	-0,236024	-0,657004	-0,648999	1,649301	-9,118658	0,561510	7,415698	21,536447	50,919310	6,353684	-8,856030	-0,557101	-303,256613	-363,196803	63,571562	1,649301	-9,118658	0,561510	-708,398961	-107,933681	50,919310	1,649301	-9,118658	0,561510	-708,398961	-107,933681	50,919310
10:59:24,35	0,452995	4,387030	-0,132981	-0,236024	-0,657004	-0,648999	1,643569	-9,115434	0,560174	7,483368	21,302958	50,884445	6,346044	-8,858414	-0,558054	-303,196939	-363,098274	63,560091	1,643569	-9,115434	0,560174	-708,078236	-107,717214	50,884445	1,643569	-9,115434	0,560174	-708,078236	-107,717214	50,884445
10:59:24,40	0,452995	4,387030	-0,132981	-0,236024	-0,657004	-0,648999	1,648745	-9,107826	0,561937	7,342734	21,561138	50,845732	6,344506	-8,856709	-0,555337	-303,138615	-362,970444	63,532849	1,648745	-9,107826	0,561937	-707,621567	-107,865377	50,845732	1,648745	-9,107826	0,561937	-707,621567	-107,865377	50,845732
10:59:24,45	0,452995	4,387030	-0,132981	-0,236024	-0,657004	-0,648999	1,648745	-9,107826	0,561937	7,342734	21,561138	50,845732	6,344874	-8,857574	-0,553736	-303,006896	-362,879639	63,509139	1,648745	-9,107826	0,561937	-707,621567	-107,865377	50,845732	1,648745	-9,107826	0,561937	-707,621567	-107,865377	50,845732
10:59:24,50	0,452995	4,387030	-0,132981	-0,236024	-0,657004	-0,648999	1,647405	-9,102857	0,561606	7,294267	21,591654	50,833559	6,340873	-8,853064	-0,555669	-302,946875	-362,838758	63,520676	1,647405	-9,102857	0,561606	-707,279979	-107,729653	50,833559	1,647405	-9,102857	0,561606	-707,279979	-107,729653	50,833559
10:59:24,55	0,452995	4,387030	-0,132981	-0,236024	-0,657004	-0,648999	1,647405	-9,102857	0,561606	7,294267	21,591654	50,833559	6,340250	-8,850037	-0,557028	-302,919583	-362,735130	63,524883	1,647405	-9,102857	0,561606	-707,279979	-107,729653	50,833559	1,647405	-9,102857	0,561606	-707,279979	-107,729653	50,833559
10:59:24,60	0,452995	4,387030	-0,132981	-0,236024	-0,657004	-0,648999	1,648940	-9,103047	0,560592	7,536740	21,648297	50,799318	6,340271	-8,854488	-0,556682	-302,850634	-362,625755	63,486435	1,648940	-9,103047	0,560592	-707,052432	-107,793473	50,799318	1,648940	-9,103047	0,560592	-707,052432	-107,793473	50,799318
10:59:24,65	0,452995	4,387030	-0,132981	-0,236024	-0,657004	-0,648999	1,648940	-9,103047	0,560592	7,536740	21,648297	50,799318	6,340071	-8,849357	-0,552192	-302,868831	-362,571011	63,468605	1,648940	-9,103047	0,560592	-707,052432	-107,793473	50,799318	1,648940	-9,103047	0,560592	-707,052432	-107,793473	50,799318
10:59:24,70	0,452995	4,387030	-0,132981	-0,236024	-0,657004	-0,648999	1,644596	-9,100308	0,565082	7,432643	21,379303	50,781487	6,340339	-8,849806	-0,556023	-302,746513	-362,545202	63,465640	1,644596	-9,100308	0,565082	-706,941547	-107,721500	50,781487	1,644596	-9,100308	0,565082	-706,941547	-107,721500	50,781487
10:59:24,75	0,452995	4,387030	-0,132981	-0,236024	-0,657004	-0,648999	1,644229	-9,095028	0,562385	7,345779	21,377712	50,772080	6,335682	-8,846399	-0,554890	-302,759834	-362,417209	63,459197	1,644229	-9,095028	0,562385	-706,613933	-107,694282	50,772080	1,644229	-9,095028	0,562385	-706,613933	-107,694282	50,772080
10:59:24,80	0,452995	4,387030	-0,132981	-0,236024	-0,657004	-0,648999	1,644229	-9,095028	0,562385	7,345779	21,377712	50,772080	6,334741	-8,847997	-0,554870	-302,682399	-362,343808	63,431270	1,644229	-9,095028	0,562385	-706,613933	-107,694282	50,772080	1,644229	-9,095028	0,562385	-706,613933	-107,694282	50,772080
10:59:24,85	0,452995	4,387030	-0,132981	-0,236024	-0,657004	-0,648999	1,646084	-9,095013	0,562404	7,447253	21,504509	50,744153	6,329269	-8,845586	-0,555543	-302,674019	-362,366510	63,459349	1,646084	-9,095013	0,562404	-706,511234	-107,713068	50,744153	1,646084	-9,095013	0,562404	-706,511234	-107,713068	50,744153
10:59:24,90	0,452995	4,387030	-0,132981	-0,236024	-0,657004	-0,648999	1,646731	-9,089068	0,561731	7,122650	21,556781	50,772232	6,332515	-8,844585	-0,554488	-302,627182	-362,310776	63,412269	1,644242	-9,091378	0,562786	-706,358715	-107,632947	50,725152	1,644242	-9,091378	0,562786	-706,358715	-107,632947	50,725152
10:59:24,95	0,452995	4,387030	-0,132981	-0,236024	-0,657004	-0,648999	1,641542	-9,094771	0,560910	7,605256	21,294709	50,778288	6,336803	-8,843943	-0,556365	-302,574278	-362,209293	63,465406	1,641542	-9,094771	0,560910	-706,334285	-107,566329	50,778288	1,641542	-9,094771	0,560910	-706,334285	-107,566329	50,778288
10:59:25,00	0,452995	4,387030	-0,132981	-0,236024	-0,657004	-0,648999	1,641542	-9,094771	0,560910	7,605256	21,294709	50,778288	6,325700	-8,842599	-0,556753	-302,533852	-362,191630	63,468918	1,645929	-9,084484	0,560521	-706,026151	-107,656420	50,781801	1,645929	-9,084484	0,560521	-706,026151	-107,656420	50,781801
10:59:25,05	0,452995	4,387030	-0,132981	-0,236024	-0,657004	-0,648999	1,645929	-9,084484	0,560521	7,105805	21,549037	50,781801	6,333512	-8,845197	-0,554540	-302,503468	-362,131852	63,392617	1,644273	-9,092548	0,562734	-706,172899	-107,616111	50,705499	1,644273	-9,092548	0,562734	-706,172899	-107,616111	50,705499
10:59:25,10	0,452995	4,387030	-0,132981	-0,236024	-0,657004	-0,648999	1,644273	-9,092548	0,562734	7,592120	21,459348	50,705499	6,329986	-8,843023	-0,555192	-302,490854	-362,119311	63,441450	1,644273	-9,092548	0,562734	-706,172899	-107,616111	50,705499	1,644273	-9,092548	0,562734	-706,172899	-107,616111	50,705499
10:59:25,15	0,452995	4,387030	-0,132981	-0,236024	-0,657004	-0,648999	1,644153	-9,088407	0,562082	7,393969	21,457753	50,754333	6,331916	-8,844103	-0,559033	-302,428413	-362,062420	63,454832	1,644153	-9,088407	0,562082	-706,046001	-107,608273	50,754333	1,644153	-9,088407	0,562082	-706,046001	-107,608273	50,754333
10:59:25,20	0,452995	4,387030	-0,132981	-0,236024	-0,657004	-0,648999	1,644124	-9,090619	0,558241	7,589490	21,481847	50,767714	6,331355	-8,847182	-0,555175	-302,442173	-362,046597	63,408972	1,644124	-9,090619	0,558241	-706,024134	-107,581860	50,767714	1,644124	-9,090619	0,558241	-706,024134	-107,581860	50,767714
10:59:25,25	0,452995	4,387030	-0,132981	-0,236024	-0,657004	-0,648999	1,647070	-9,091672	0,562100	7,651070	21,615239	50,721855	6,328418	-8,839311	-0,558295	-302,417897	-362,020917	63,431484	1,647070	-9,091672	0,562100	-706,045216	-107,679772	50,721855	1,647070	-9,091672	0,562100	-706,045216	-107,679772	50,721855
10:59:25,30	0,452995	4,387030	-0,132981	-0,236024	-0,657004	-0,648999	1,641723	-9,085193	0,558980	7,348538	21,345376	50,744367	6,326221	-8,839493	-0,556363	-302,384990	-361,926033	63,398687	1,641723	-9,085193	0,558980	-705,839144	-107,529890	50,744367	1,641723	-9,085193	0,558980	-705,839144	-107,529890	50,744367
10:59:25,35	0,452995	4,387030	-0,132981	-0,236024	-0,657004	-0,648999	1,642979	-9,083382	0,560911	7,352960	21,391750	50,711570	6,327430	-8,842971	-0,555949	-302,372414	-361,947325	63,402162	1,642979	-9,083382	0,560911	-705,692511	-107,582121	50,711570	1,642979	-9,083382	0,560911	-705,692511	-107,582121	50,711570
10:59:25,40	0,452995	4,387030	-0,132981	-0,236024	-0,657004	-0,648999	1,644746	-9,083212	0,562113	7,379535	21,534176	50,714832	6,325190	-8,840938	-0,555162	-302,323490	-361,920657	63,401949	1,644746	-9,083212	0,562113	-705,652605	-107,578359	50,714832	1,644746	-9,083212	0,562113	-705,652605	-107,578359	50,714832
10:59:25,45	0,452995	4,387030	-0,132981	-0,236024	-0,657004	-0,648999	1,649373	-9,080425	0,561714	7,247025	21,740775	50,710152	6,320463	-8,843552	-0,555560	-302,346746	-361,892898	63,397270	1,649373	-9,080425	0,561714	-705,566338	-107,735002	50,710152	1,649373	-9,080425	0,561714	-705,566338	-107,735002	50,710152
10:59:25,50	0,452995	4,387030	-0,132981	-0,236024	-0,657004	-0,648999	1,649373	-9,080425	0,561714	7,247025	21,740775	50,710152	6,328247	-8,838012	-0,556707	-302,282355	-361,859500	63,400543	1,640683	-9,084396	0,560567	-705,610452	-107,465642	50,713426	1,640683	-9,084396	0,560567	-705,610452	-107,465642	50,713426
10:59:25,55	0,452995	4,387030	-0,132981	-0,236024	-0,657004	-0,648999	1,640683	-9,084396	0,560567	7,514641	21,327943	50,713426	6,320586	-8,841679	-0,552071	-302,298295	-361,883251	63,366186	1,640683	-9,084396	0,560567	-705,610452	-107,465642	50,713426	1,640683	-9,084396	0,560567	-705,610452	-107,465642	50,713426
10:59:25,60	0,452995	4,387030	-0,132981	-0,236024	-0,657004	-0,648999	1,645628	-9,077870	0,562091	7,266825	21,546416	50,675215	6,320123	-8,839031	-0,555183	-302,270079	-361,760864	63,362333	1,645628	-9,077870	0,562091	-705,345943	-107,635382	50,675215	1,645628	-9,077870	0,562091	-705,345943	-107,635382	50,675215
10:59:25,65	0,452995	4,387030	-0,132981	-0,236024	-0,657004	-0,648999	1,645628	-9,077870	0,562091	7,266825	21,546416	50,675215	6,324859	-8,835663	-0,554019	-302,249077	-361,772444	63,357510	1,645628	-9,077870	0,562091	-705,345943	-107,635382	50,675215	1,645628	-9,077870	0,562091	-705,345943	-107,635382	50,675215
10:59:25,70	0,452995	4,387030	-0,132981	-0,236024	-0,657004	-0,648999	1,648653	-9,083758	0,562135	7,547159	21,748388	50,678131	6,325559	-8,835224	-0,556706	-302,190608	-361,768704	63,368541	1,648653	-9,083758	0,562135	-705,527831	-107,670852	50,678131	1,648653	-9,083758	0,562135	-705,527831	-107,670852	50,678131
10:59:25,75	0,452995	4,387030	-0,132981	-0,236024	-0,657004	-0,648999	1,648653	-9,083758	0,562135	7,547159	21,748388	50,678131	6,322638	-8,842827	-0,557053	-302,202721	-361,748546	63,392115	1,648653	-9,083758	0,562135	-705,527831	-107,670852	50,678131	1,648653	-9,083758	0,562135	-705,527831	-107,670852	50,678131
10:59:25,80	0,452995	4,387030	-0,132981	-0,236024	-0,657004	-0,648999	1,649016	-9,078011	0,562900	7,330855	21,772246	50,659514	6,318551	-8,842036	-0,554374	-302,198739	-361,736588	63,346632	1,649016	-9,078011	0,562900	-705,292988	-107,675524	50,659514	1,649016	-9,078011	0,562900	-705,292988	-107,675524	50,659514
10:59:25,85	0,452995	4,387030	-0,132981	-0,236024	-0,657004	-0,648999	1,641704	-9,077849	0,562901	7,350799	21,376205	50,691179	6,322066	-8,835623	-0,554373	-302,198265	-361,704101	63,378297	1,641704	-9,077849	0,562901	-705,260321	-107,497597	50,691179	1,641704	-9,077849	0,562901	-705,260321	-107,497597	50,691179
10:59:25,90	0,452995	4,387030	-0,132981	-0,236024	-0,657004	-0,648999	1,643879	-9,073751	0,560552	7,184423	21,489229	50,663818	6,317430	-8,835457	-0,556723	-302,174933	-361,663636	63,350935	1,643879	-9,073751	0,560552	-705,105020	-107,555237	50,663818	1,643879	-9,073751	0,560552	-705,105020	-107,555237	50,663818
10:59:25,95	0,452995	4,387030	-0,132981	-0,236024	-0,657004	-0,648999	1,643879	-9,073751	0,560552	7,184423	21,489229	50,663818	6,319281	-8,834063	-0,554785	-302,157503	-361,606754	63,337391	1,643879	-9,073751	0,560552	-705,105020	-107,555237	50,663818	1,643879	-9,073751	0,560552	-705,105020	-107,555237	50,663818
10:59:26,00	0,452995	4,387030	-0,132981	-0,236024	-0,657004	-0,648999	1,641746	-9,074657	0,562489	7,289525	21,364996	50,650273	6,324633	-8,834964	-0,553610	-302,139000	-361,611020	63,322605	1,641746	-9,074657	0,562489	-705,071059	-107,512073	50,650273	1,641746	-9,074657	0,562489	-705,071059	-107,512073	50,650273
10:59:26,05	0,452995	4,387030	-0,132981	-0,236024	-0,657004	-0,648999	1,639850	-9,079743	0,563664	7,559525	21,284569	50,635487	6,317727	-8,839572	-0,553572	-302,092064	-361,559605	63,331559	1,639850	-9,079743	0,563664	-705,200267	-107,443676	50,635487	1,639850	-9,079743	0,563664	-705,200267	-107,443676	50,635487
10:59:26,10	0,452995	4,387030	-0,132981	-0,236024	-0,657004	-0,648999	1,647294	-9,076066	0,563703	7,436320	21,686578	50,644442	6,319478	-8,835579	-0,555913	-302,091199	-361,538617	63,339387	1,642960	-9,075585	0,561362	-705,003491	-107,520894	50,652270	1,642960	-9,075585	0,561362	-705,003491	-107,520894	50,652270
10:59:26,15	0,452995	4,387030	-0,132981	-0,236024	-0,657004	-0,648999	1,642960	-9,075585	0,561362	7,429940	21,451483	50,652270	6,317786	-8,837038	-0,554349	-302,052074	-361,576018	63,321791	1,642960	-9,075585	0,561362	-705,003491	-107,520894	50,652270	1,642960	-9,075585	0,561362	-705,003491	-107,520894	50,652270
10:59:26,20	0,452995	4,387030	-0,132981	-0,236024	-0,657004	-0,648999	1,641632	-9,079034	0,562589	7,639432	21,427210	50,690395	6,323129	-8,836153	-0,554685	-302,037347	-361,534904	63,377512	1,641632	-9,079034	0,562589	-705,064749	-107,440923	50,690395	1,641632	-9,079034	0,562589	-705,064749	-107,440923	50,690395
10:59:26,25	0,452995	4,387030	-0,132981	-0,236024	-0,657004	-0,648999	1,641632	-9,079034	0,562589	7,639432	21,427210	50,690395	6,318335	-8,834734	-0,556698	-302,081814	-361,510718	63,330899	1,641632	-9,079034	0,562589	-705,064749	-107,440923	50,690395	1,641632	-9,079034	0,562589	-705,064749	-107,440923	50,690395
10:59:26,30	0,452995	4,387030	-0,132981	-0,236024	-0,657004	-0,648999	1,639620	-9,077923	0,561386	7,620318	21,312151	50,649002	6,323173	-8,833854	-0,555888	-302,027024	-361,496220	63,336120	1,639620	-9,077923	0,561386	-704,996643	-107,397991	50,649002	1,639620	-9,077923	0,561386	-704,996643	-107,397991	50,649002
10:59:26,35	0,452995	4,387030	-0,132981	-0,236024	-0,657004	-0,648999	1,637230	-9,077124	0,559792	7,564835	21,156464	50,631513	6,323676	-8,831385	-0,557482	-302,061182	-361,492572	63,318630	1,637230	-9,077124	0,559792	-704,989380	-107,366061	50,631513	1,637230	-9,077124	0,559792	-704,989380	-107,366061	50,631513
10:59:26,40	0,452995	4,387030	-0,132981	-0,236024	-0,657004	-0,648999	1,637230	-9,077124	0,559792	7,564835	21,156464	50,631513	6,321545	-8,834813	-0,554322	-301,980362	-361,465542	63,320711	1,637230	-9,077124	0,559792	-704,989380	-107,366061	50,631513	1,637230	-9,077124	0,559792	-704,989380	-107,366061	50,631513
10:59:26,45	0,452995	4,387030	-0,132981	-0,236024	-0,657004	-0,648999	1,640719	-9,071983	0,563723	7,395321	21,403585	50,633402	6,317479	-8,831836	-0,553552	-301,955403	-361,440721	63,320520	1,640719	-9,071983	0,563723	-704,755363	-107,392843	50,633402	1,640719	-9,071983	0,563723	-704,755363	-107,392843	50,633402
10:59:26,50	0,452995	4,387030	-0,132981	-0,236024	-0,657004	-0,648999	1,640719	-9,071983	0,563723	7,395321	21,403585	50,633402	6,320386	-8,831114	-0,554706	-301,975197	-361,415032	63,347084	1,640719	-9,071983	0,563723	-704,755363	-107,392843	50,633402	1,640719	-9,071983	0,563723	-704,755363	-107,392843	50,633402
10:59:26,55	0,452995	4,387030	-0,132981	-0,236024	-0,657004	-0,648999	1,638640	-9,074139	0,562568	7,519785	21,265489	50,659966	6,316572	-8,832209	-0,555562	-301,942423	-361,373673	63,309817	1,638640	-9,074139	0,562568	-704,800147	-107,367735	50,659966	1,638640	-9,074139	0,562568	-704,800147	-107,367735	50,659966
10:59:26,60	0,452995	4,387030	-0,132981	-0,236024	-0,657004	-0,648999	1,648220	-9,073644	0,559446	7,541527	21,732953	50,608312	6,315167	-8,839163	-0,557828	-301,978033	-361,358538	63,295430	1,648220	-9,073644	0,559446	-704,739510	-107,652313	50,608312	1,648220	-9,073644	0,559446	-704,739510	-107,652313	50,608312
10:59:26,65	0,452995	4,387030	-0,132981	-0,236024	-0,657004	-0,648999	1,647433	-9,069158	0,562169	7,306390	21,728585	50,615223	6,311676	-8,836238	-0,555106	-301,947314	-361,378456	63,302340	1,647433	-9,069158	0,562169	-704,622534	-107,594891	50,615223	1,647433	-9,069158	0,562169	-704,622534	-107,594891	50,615223
10:59:26,70	0,452995	4,387030	-0,132981	-0,236024	-0,657004	-0,648999	1,642086	-9,069425	0,561758	7,318626	21,442260	50,611966	6,314580	-8,831741	-0,555516	-301,955282	-361,375715	63,299084	1,642086	-9,069425	0,561758	-704,631201	-107,461461	50,611966	1,642086	-9,069425	0,561758	-704,631201	-107,461461	50,611966
10:59:26,75	0,452995	4,387030	-0,132981	-0,236024	-0,657004	-0,648999	1,639002	-9,067666	0,559780	7,251780	21,279706	50,580394	6,314599	-8,828191	-0,557494	-301,944896	-361,353323	63,267512	1,639002	-9,067666	0,559780	-704,560020	-107,381945	50,580394	1,639002	-9,067666	0,559780	-704,560020	-107,381945	50,580394
10:59:26,80	0,452995	4,387030	-0,132981	-0,236024	-0,657004	-0,648999	1,645428	-9,068018	0,563007	7,273688	21,611120	50,621640	6,311691	-8,833932	-0,554268	-301,945453	-361,348825	63,308758	1,645428	-9,068018	0,563007	-704,565725	-107,554962	50,621640	1,645428	-9,068018	0,563007	-704,565725	-107,554962	50,621640
10:59:26,85	0,452995	4,387030	-0,132981	-0,236024	-0,657004	-0,648999	1,643289	-9,069025	0,561789	7,407360	21,528289	50,603859	6,313632	-8,832583	-0,555486	-301,880189	-361,292593	63,290977	1,643289	-9,069025	0,561789	-704,511069	-107,469870	50,603859	1,643289	-9,069025	0,561789	-704,511069	-107,469870	50,603859
10:59:26,90	0,452995	4,387030	-0,132981	-0,236024	-0,657004	-0,648999	1,643289	-9,069025	0,561789	7,407360	21,528289	50,603859	6,314215	-8,830327	-0,555871	-301,869882	-361,308334	63,300727	1,643289	-9,069025	0,561789	-704,511069	-107,469870	50,603859	1,643289	-9,069025	0,561789	-704,511069	-107,469870	50,603859
10:59:26,95	0,452995	4,387030	-0,132981	-0,236024	-0,657004	-0,648999	1,641044	-9,068401	0,561403	7,366474	21,428384	50,613609	6,318357	-8,828978	-0,557408	-301,858451	-361,291246	63,317544	1,641044	-9,068401	0,561403	-704,503031	-107,393601	50,613609	1,641044	-9,068401	0,561403	-704,503031	-107,393601	50,613609
10:59:27,00	0,452995	4,387030	-0,132981	-0,236024	-0,657004	-0,648999	1,640803	-9,067544	0,563711	7,347852	21,358215	50,609370	6,313592	-8,829690	-0,553563	-301,906808	-361,257009	63,296488	1,640803	-9,067544	0,563711	-704,454314	-107,444858	50,609370	1,640803	-9,067544	0,563711	-704,454314	-107,444858	50,609370
10:59:27,05	0,452995	4,387030	-0,132981	-0,236024	-0,657004	-0,648999	1,644010	-9,063306	0,561390	7,118729	21,559545	50,613559	6,308319	-8,830348	-0,555885	-301,881254	-361,281911	63,300676	1,644010	-9,063306	0,561390	-704,350816	-107,495254	50,613559	1,644010	-9,063306	0,561390	-704,350816	-107,495254	50,613559
10:59:27,10	0,452995	4,387030	-0,132981	-0,236024	-0,657004	-0,648999	1,644010	-9,063306	0,561390	7,118729	21,559545	50,613559	6,317830	-8,825911	-0,556256	-301,833127	-361,269321	63,303113	1,644010	-9,063306	0,561390	-704,350816	-107,495254	50,613559	1,644010	-9,063306	0,561390	-704,350816	-107,495254	50,613559
10:59:27,16	0,452995	4,387030	-0,132981	-0,236024	-0,657004	-0,648999	1,635412	-9,069324	0,561019	7,466615	21,147808	50,615995	6,316085	-8,828593	-0,557064	-301,851172	-361,219167	63,261091	1,635412	-9,069324	0,561019	-704,475319	-107,232009	50,615995	1,635412	-9,069324	0,561019	-704,475319	-107,232009	50,615995
10:59:27,21	0,452995	4,387030	-0,132981	-0,236024	-0,657004	-0,648999	1,644711	-9,063190	0,561762	7,192344	21,586046	50,571614	6,307868	-8,830897	-0,555512	-301,850009	-361,207960	63,258732	1,644711	-9,063190	0,561762	-704,268068	-107,523730	50,571614	1,644711	-9,063190	0,561762	-704,268068	-107,523730	50,571614
10:59:27,26	0,452995	4,387030	-0,132981	-0,236024	-0,657004	-0,648999	1,646837	-9,063223	0,560653	7,245230	21,735543	50,601092	6,306834	-8,832755	-0,556622	-301,790720	-361,183120	63,288210	1,646837	-9,063223	0,560653	-704,217792	-107,541153	50,601092	1,646837	-9,063223	0,560653	-704,217792	-107,541153	50,601092
10:59:27,31	0,452995	4,387030	-0,132981	-0,236024	-0,657004	-0,648999	1,646837	-9,063223	0,560653	7,245230	21,735543	50,601092	6,014768	-8,537986	-0,596788	-287,677476	-345,513029	60,968906	1,646837	-9,063223	0,560653	-704,217792	-107,541153	50,601092	1,646837	-9,063223	0,560653	-704,217792	-107,541153	50,601092
10:59:27,36	0,453004	4,337344	-0,133001	-0,236020	-0,657001	-0,648966	1,521245	-8,553113	0,516351	6,529149	20,098604	47,721469	5,927861	-8,468934	-0,600924	-284,647685	-341,278229	60,408586	1,521245	-8,553113	0,516351	-664,890220	-99,319110	47,721469	1,521245	-8,553113	0,516351	-664,890220	-99,319110	47,721469
10:59:27,41	0,453004	4,337344	-0,133001	-0,236020	-0,657001	-0,648966	1,523482	-8,562832	0,514400	6,965469	20,222451	47,676343	5,935166	-8,466818	-0,605204	-284,646745	-341,322850	60,400426	1,523482	-8,562832	0,514400	-665,216819	-99,370869	47,676343	1,523482	-8,562832	0,514400	-665,216819	-99,370869	47,676343
10:59:27,46	0,453004	4,337344	-0,133001	-0,236020	-0,657001	-0,648966	1,522560	-8,557662	0,517139	6,726208	20,221371	47,693365	5,931144	-8,472347	-0,600135	-284,620356	-341,339628	60,380482	1,522560	-8,557662	0,517139	-665,050288	-99,299601	47,693365	1,522560	-8,557662	0,517139	-665,050288	-99,299601	47,693365
10:59:27,51	0,453004	4,337344	-0,133001	-0,236020	-0,657001	-0,648966	1,521083	-8,556802	0,515186	6,651649	20,184108	47,678611	5,931137	-8,470638	-0,602088	-284,600999	-341,385214	60,365729	1,521083	-8,556802	0,515186	-665,057278	-99,220896	47,678611	1,521083	-8,556802	0,515186	-665,057278	-99,220896	47,678611
10:59:27,56	0,453004	4,337344	-0,133001	-0,236020	-0,657001	-0,648966	1,522976	-8,558478	0,513605	6,753014	20,201956	47,667087	5,931642	-8,473115	-0,603669	-284,663705	-341,332617	60,354204	1,522976	-8,558478	0,513605	-665,087502	-99,351672	47,667087	1,522976	-8,558478	0,513605	-665,087502	-99,351672	47,667087
10:59:27,61	0,453004	4,337344	-0,133001	-0,236020	-0,657001	-0,648966	1,514554	-8,558364	0,516750	6,719606	19,818724	47,727976	5,935755	-8,465765	-0,600524	-284,630058	-341,383785	60,415094	1,514554	-8,558364	0,516750	-665,111975	-99,073759	47,727976	1,514554	-8,558364	0,516750	-665,111975	-99,073759	47,727976
10:59:27,66	0,453004	4,337344	-0,133001	-0,236020	-0,657001	-0,648966	1,514487	-8,559834	0,518705	6,829522	19,851300	47,707390	5,937061	-8,466441	-0,598569	-284,582064	-341,372816	60,394507	1,514487	-8,559834	0,518705	-665,117424	-99,035894	47,707390	1,514487	-8,559834	0,518705	-665,117424	-99,035894	47,707390
10:59:27,71	0,453004	4,337344	-0,133001	-0,236020	-0,657001	-0,648966	1,523974	-8,553640	0,514778	6,489818	20,288793	47,679195	5,926954	-8,471560	-0,602496	-284,639241	-341,360177	60,366312	1,523974	-8,553640	0,514778	-664,970939	-99,343139	47,679195	1,523974	-8,553640	0,514778	-664,970939	-99,343139	47,679195
10:59:27,76	0,453004	4,337344	-0,133001	-0,236020	-0,657001	-0,648966	1,523974	-8,553640	0,514778	6,489818	20,288793	47,679195	5,925409	-8,456100	-0,608091	-284,094022	-341,117090	60,310939	1,511357	-8,544572	0,509184	-664,247512	-98,658163	47,623822	1,511357	-8,544572	0,509184	-664,247512	-98,658163	47,623822
10:59:27,81	0,453004	4,337344	-0,133001	-0,236020	-0,657001	-0,648966	1,511357	-8,544572	0,509184	6,501417	19,983347	47,623822	5,609469	-8,186266	-0,645765	-271,278290	-324,521168	58,001060	1,511357	-8,544572	0,509184	-664,247512	-98,658163	47,623822	1,511357	-8,544572	0,509184	-664,247512	-98,658163	47,623822
10:59:27,86	0,452972	4,287134	-0,132988	-0,236007	-0,657003	-0,648963	1,424150	-8,022643	0,463581	5,987764	18,791709	44,656080	5,521214	-8,110499	-0,654489	-267,850250	-319,647763	57,343164	1,424150	-8,022643	0,463581	-623,789702	-93,004082	44,656080	1,424150	-8,022643	0,463581	-623,789702	-93,004082	44,656080
10:59:27,91	0,452972	4,287134	-0,132988	-0,236007	-0,657003	-0,648963	1,422819	-8,026702	0,463202	6,208999	18,744628	44,642046	5,521189	-8,120489	-0,654072	-267,861231	-319,731529	57,329163	1,422819	-8,026702	0,463202	-623,887128	-92,946701	44,642046	1,422819	-8,026702	0,463202	-623,887128	-92,946701	44,642046
10:59:27,96	0,452972	4,287134	-0,132988	-0,236007	-0,657003	-0,648963	1,417400	-8,027236	0,462756	6,239013	18,537168	44,673215	5,524360	-8,116063	-0,654519	-267,795721	-319,766718	57,360333	1,417400	-8,027236	0,462756	-623,898981	-92,728770	44,673215	1,417400	-8,027236	0,462756	-623,898981	-92,728770	44,673215
10:59:28,01	0,452972	4,287134	-0,132988	-0,236007	-0,657003	-0,648963	1,417400	-8,027236	0,462756	6,239013	18,537168	44,673215	5,520531	-8,119622	-0,650981	-267,867847	-319,819682	57,314851	1,417400	-8,027236	0,462756	-623,898981	-92,728770	44,673215	1,417400	-8,027236	0,462756	-623,898981	-92,728770	44,673215
10:59:28,06	0,452972	4,287134	-0,132988	-0,236007	-0,657003	-0,648963	1,413636	-8,027360	0,463579	6,194469	18,263332	44,676748	5,518682	-8,118963	-0,648309	-267,932963	-319,759833	57,296209	1,413636	-8,027360	0,463579	-623,953323	-92,707100	44,676748	1,413636	-8,027360	0,463579	-623,953323	-92,707100	44,676748
10:59:28,11	0,452972	4,287134	-0,132988	-0,236007	-0,657003	-0,648963	1,421128	-8,028362	0,465535	6,270674	18,634995	44,660479	5,523472	-8,119854	-0,651740	-267,892309	-319,742025	57,347596	1,421128	-8,028362	0,465535	-623,955739	-92,923539	44,660479	1,421128	-8,028362	0,465535	-623,955739	-92,923539	44,660479
10:59:28,16	0,452972	4,287134	-0,132988	-0,236007	-0,657003	-0,648963	1,423449	-8,026855	0,464742	6,114520	18,768392	44,653430	5,521006	-8,121111	-0,652533	-267,920200	-319,815731	57,340547	1,423449	-8,026855	0,464742	-623,993573	-92,972350	44,653430	1,423449	-8,026855	0,464742	-623,993573	-92,972350	44,653430
10:59:28,21	0,452972	4,287134	-0,132988	-0,236007	-0,657003	-0,648963	1,419864	-8,022099	0,465131	5,905372	18,582093	44,678690	5,518680	-8,115628	-0,652144	-267,901037	-319,782727	57,365807	1,419864	-8,022099	0,465131	-623,829376	-92,877267	44,678690	1,419864	-8,022099	0,465131	-623,829376	-92,877267	44,678690
10:59:28,26	0,452972	4,287134	-0,132988	-0,236007	-0,657003	-0,648963	1,417695	-8,025094	0,463476	6,044428	18,452475	44,640863	5,522358	-8,115247	-0,653799	-267,923929	-319,788766	57,327980	1,417695	-8,025094	0,463476	-623,925415	-92,836582	44,640863	1,417695	-8,025094	0,463476	-623,925415	-92,836582	44,640863
10:59:28,31	0,452972	4,287134	-0,132988	-0,236007	-0,657003	-0,648963	1,422785	-8,023721	0,463218	5,965374	18,723765	44,712968	5,518625	-8,118969	-0,654056	-267,922060	-319,798741	57,400085	1,422785	-8,023721	0,463218	-623,896758	-92,964862	44,712968	1,422785	-8,023721	0,463218	-623,896758	-92,964862	44,712968
10:59:28,36	0,452972	4,287134	-0,132988	-0,236007	-0,657003	-0,648963	1,417886	-8,023545	0,463556	5,967611	18,426131	44,686057	5,520921	-8,114638	-0,653718	-267,953497	-319,767413	57,373175	1,417886	-8,023545	0,463556	-623,880669	-92,877931	44,686057	1,417886	-8,023545	0,463556	-623,880669	-92,877931	44,686057
10:59:28,41	0,452972	4,287134	-0,132988	-0,236007	-0,657003	-0,648963	1,420231	-8,025699	0,463978	6,093150	18,589413	44,684735	5,522670	-8,115147	-0,652546	-267,955671	-319,794730	57,376680	1,420231	-8,025699	0,463978	-623,924229	-92,898720	44,684735	1,420231	-8,025699	0,463978	-623,924229	-92,898720	44,684735
10:59:28,46	0,452972	4,287134	-0,132988	-0,236007	-0,657003	-0,648963	1,416008	-8,026701	0,464367	6,163255	18,382423	44,685575	5,524593	-8,114590	-0,652908	-267,891011	-319,767056	57,372692	1,416008	-8,026701	0,464367	-623,932741	-92,774233	44,685575	1,416008	-8,026701	0,464367	-623,932741	-92,774233	44,685575
10:59:28,51	0,452972	4,287134	-0,132988	-0,236007	-0,657003	-0,648963	1,418517	-8,028835	0,467075	6,253704	18,514604	44,653971	5,525187	-8,117830	-0,650199	-267,899782	-319,785705	57,341088	1,418517	-8,028835	0,467075	-624,009837	-92,838984	44,653971	1,418517	-8,028835	0,467075	-624,009837	-92,838984	44,653971
10:59:28,56	0,452972	4,287134	-0,132988	-0,236007	-0,657003	-0,648963	1,418517	-8,028835	0,467075	6,253704	18,514604	44,653971	5,523234	-8,112814	-0,651692	-267,950364	-319,836430	57,358256	1,415150	-8,024636	0,465583	-623,967793	-92,768207	44,671139	1,415150	-8,024636	0,465583	-623,967793	-92,768207	44,671139
10:59:28,61	0,452972	4,287134	-0,132988	-0,236007	-0,657003	-0,648963	1,415150	-8,024636	0,465583	5,966154	18,321088	44,671139	5,525762	-8,117497	-0,656013	-267,881434	-319,817699	57,353251	1,415150	-8,024636	0,465583	-623,967793	-92,768207	44,671139	1,415150	-8,024636	0,465583	-623,967793	-92,768207	44,671139
10:59:28,66	0,452972	4,287134	-0,132988	-0,236007	-0,657003	-0,648963	1,421678	-8,029198	0,464372	6,220049	18,680969	44,677953	5,523921	-8,120749	-0,652902	-267,924330	-319,832171	57,365071	1,421678	-8,029198	0,464372	-624,071963	-92,920787	44,677953	1,421678	-8,029198	0,464372	-624,071963	-92,920787	44,677953
10:59:28,71	0,452972	4,287134	-0,132988	-0,236007	-0,657003	-0,648963	1,424182	-8,024392	0,465486	5,951819	18,751267	44,658072	5,523346	-8,120093	-0,652125	-267,932942	-319,784120	57,375913	1,424182	-8,024392	0,465486	-623,962972	-93,047036	44,658072	1,424182	-8,024392	0,465486	-623,962972	-93,047036	44,658072
10:59:28,76	0,452972	4,287134	-0,132988	-0,236007	-0,657003	-0,648963	1,424182	-8,024392	0,465486	5,951819	18,751267	44,658072	5,525065	-8,113106	-0,656031	-267,918170	-319,815249	57,378475	1,424182	-8,024392	0,465486	-623,962972	-93,047036	44,658072	1,424182	-8,024392	0,465486	-623,962972	-93,047036	44,658072
10:59:28,81	0,452972	4,287134	-0,132988	-0,236007	-0,657003	-0,648963	1,422289	-8,026782	0,462021	6,088115	18,700281	44,669547	5,521524	-8,120069	-0,655254	-267,938250	-319,831443	57,356664	1,422289	-8,026782	0,462021	-624,014283	-92,949377	44,669547	1,422289	-8,026782	0,462021	-624,014283	-92,949377	44,669547
10:59:28,86	0,452972	4,287134	-0,132988	-0,236007	-0,657003	-0,648963	1,417003	-8,023744	0,466622	5,960574	18,400852	44,625347	5,521536	-8,113973	-0,650652	-267,944301	-319,792814	57,312464	1,417003	-8,023744	0,466622	-623,903351	-92,833851	44,625347	1,417003	-8,023744	0,466622	-623,903351	-92,833851	44,625347
10:59:28,91	0,452972	4,287134	-0,132988	-0,236007	-0,657003	-0,648963	1,417003	-8,023744	0,466622	5,960574	18,400852	44,625347	5,520894	-8,114970	-0,649838	-267,965976	-319,793234	57,370061	1,417003	-8,023744	0,466622	-623,903351	-92,833851	44,625347	1,417003	-8,023744	0,466622	-623,903351	-92,833851	44,625347
10:59:28,96	0,452972	4,287134	-0,132988	-0,236007	-0,657003	-0,648963	1,415903	-8,031180	0,465124	6,285486	18,364574	44,678436	5,528525	-8,116738	-0,652151	-267,957045	-319,856739	57,365553	1,415903	-8,031180	0,465124	-624,162123	-92,783774	44,678436	1,415903	-8,031180	0,465124	-624,162123	-92,783774	44,678436
10:59:29,01	0,452972	4,287134	-0,132988	-0,236007	-0,657003	-0,648963	1,415903	-8,031180	0,465124	6,285486	18,364574	44,678436	5,522195	-8,121416	-0,656017	-267,916338	-319,791883	57,353242	1,415903	-8,031180	0,465124	-624,162123	-92,783774	44,678436	1,415903	-8,031180	0,465124	-624,162123	-92,783774	44,678436
10:59:29,06	0,452972	4,287134	-0,132988	-0,236007	-0,657003	-0,648963	1,419626	-8,028390	0,461878	6,182000	18,538460	44,665488	5,524248	-8,118568	-0,655396	-267,953352	-319,810888	57,352605	1,419626	-8,028390	0,461878	-624,046654	-92,902170	44,665488	1,419626	-8,028390	0,461878	-624,046654	-92,902170	44,665488
10:59:29,11	0,452972	4,287134	-0,132988	-0,236007	-0,657003	-0,648963	1,424139	-8,025841	0,463944	6,043675	18,794753	44,638981	5,519784	-8,121201	-0,653330	-267,937504	-319,826696	57,326099	1,424139	-8,025841	0,463944	-623,984865	-93,000129	44,638981	1,424139	-8,025841	0,463944	-623,984865	-93,000129	44,638981
10:59:29,17	0,452972	4,287134	-0,132988	-0,236007	-0,657003	-0,648963	1,424139	-8,025841	0,463944	6,043675	18,794753	44,638981	5,523283	-8,113518	-0,653328	-267,936880	-319,803994	57,367324	1,424139	-8,025841	0,463944	-623,984865	-93,000129	44,638981	1,424139	-8,025841	0,463944	-623,984865	-93,000129	44,638981
10:59:29,22	0,452972	4,287134	-0,132988	-0,236007	-0,657003	-0,648963	1,424790	-8,028219	0,465496	6,145336	18,819113	44,632972	5,521517	-8,122954	-0,651779	-267,956714	-319,840968	57,320089	1,424790	-8,028219	0,465496	-624,069832	-93,026886	44,632972	1,424790	-8,028219	0,465496	-624,069832	-93,026886	44,632972
10:59:29,27	0,452972	4,287134	-0,132988	-0,236007	-0,657003	-0,648963	1,424790	-8,028219	0,465496	6,145336	18,819113	44,632972	5,520542	-8,112422	-0,657568	-267,864642	-319,700160	57,381867	1,424790	-8,028219	0,465496	-624,069832	-93,026886	44,632972	1,424790	-8,028219	0,465496	-624,069832	-93,026886	44,632972
10:59:29,32	0,452972	4,287134	-0,132988	-0,236007	-0,657003	-0,648963	1,340324	-7,611679	0,423781	5,495470	17,574647	42,323378	5,203016	-7,841534	-0,693494	-254,725582	-303,219453	55,010496	1,340324	-7,611679	0,423781	-592,021310	-87,640819	42,323378	1,340324	-7,611679	0,423781	-592,021310	-87,640819	42,323378
10:59:29,37	0,452897	4,236999	-0,132977	-0,236004	-0,657011	-0,649002	1,340324	-7,611679	0,423781	5,495470	17,574647	42,323378	5,118427	-7,765241	-0,696300	-251,151746	-298,605036	54,373831	1,340324	-7,611679	0,423781	-592,021310	-87,640819	42,323378	1,340324	-7,611679	0,423781	-592,021310	-87,640819	42,323378
10:59:29,42	0,452897	4,236999	-0,132977	-0,236004	-0,657011	-0,649002	1,319407	-7,499065	0,422103	5,349148	17,262233	41,659745	5,115948	-7,767113	-0,695171	-251,199382	-298,662463	54,346863	1,319407	-7,499065	0,422103	-583,327491	-86,311230	41,659745	1,319407	-7,499065	0,422103	-583,327491	-86,311230	41,659745
10:59:29,47	0,452897	4,236999	-0,132977	-0,236004	-0,657011	-0,649002	1,319407	-7,499065	0,422103	5,349148	17,262233	41,659745	5,123068	-7,762059	-0,694748	-251,136558	-298,730102	54,369999	1,319407	-7,499065	0,422103	-583,327491	-86,311230	41,659745	1,319407	-7,499065	0,422103	-583,327491	-86,311230	41,659745
10:59:29,52	0,452897	4,236999	-0,132977	-0,236004	-0,657011	-0,649002	1,315568	-7,503030	0,420615	5,521153	17,154889	41,707155	5,121301	-7,765771	-0,696659	-251,136548	-298,738195	54,394272	1,315568	-7,503030	0,420615	-583,466728	-86,117216	41,707155	1,315568	-7,503030	0,420615	-583,466728	-86,117216	41,707155
10:59:29,57	0,452897	4,236999	-0,132977	-0,236004	-0,657011	-0,649002	1,318496	-7,501179	0,422127	5,348627	17,297611	41,674908	5,118234	-7,767380	-0,695147	-251,182904	-298,799480	54,362025	1,318496	-7,501179	0,422127	-583,493919	-86,204295	41,674908	1,318496	-7,501179	0,422127	-583,493919	-86,204295	41,674908
10:59:29,62	0,452897	4,236999	-0,132977	-0,236004	-0,657011	-0,649002	1,320096	-7,500213	0,422539	5,348346	17,406054	41,674742	5,116597	-7,768284	-0,694735	-251,136101	-298,768811	54,361859	1,320096	-7,500213	0,422539	-583,418353	-86,221520	41,674742	1,320096	-7,500213	0,422539	-583,418353	-86,221520	41,674742
10:59:29,67	0,452897	4,236999	-0,132977	-0,236004	-0,657011	-0,649002	1,314097	-7,503391	0,418625	5,475853	17,069064	41,673577	5,122350	-7,764677	-0,698650	-251,176640	-298,789036	54,360694	1,314097	-7,503391	0,418625	-583,540372	-86,087518	41,673577	1,314097	-7,503391	0,418625	-583,540372	-86,087518	41,673577
10:59:29,72	0,452897	4,236999	-0,132977	-0,236004	-0,657011	-0,649002	1,315441	-7,500317	0,420442	5,316786	17,138498	41,685709	5,119015	-7,764304	-0,696833	-251,176653	-298,788072	54,372826	1,315441	-7,500317	0,420442	-583,458059	-86,123648	41,685709	1,315441	-7,500317	0,420442	-583,458059	-86,123648	41,685709
10:59:29,77	0,452897	4,236999	-0,132977	-0,236004	-0,657011	-0,649002	1,315441	-7,500317	0,420442	5,316786	17,138498	41,685709	5,123026	-7,765533	-0,695503	-251,152348	-298,755834	54,388654	1,315441	-7,500317	0,420442	-583,458059	-86,123648	41,685709	1,315441	-7,500317	0,420442	-583,458059	-86,123648	41,685709
10:59:29,82	0,452897	4,236999	-0,132977	-0,236004	-0,657011	-0,649002	1,314499	-7,504405	0,421771	5,569469	17,094446	41,701537	4,825029	-7,497042	-0,732746	-238,160763	-283,085795	52,108090	1,314499	-7,504405	0,421771	-583,526338	-86,093756	41,701537	1,314499	-7,504405	0,421771	-583,526338	-86,093756	41,701537
10:59:29,87	0,452948	4,187027	-0,133003	-0,236010	-0,657001	-0,649027	1,230979	-7,112087	0,384528	5,235352	16,167400	39,420973	4,725485	-7,412011	-0,737242	-234,317812	-278,097329	51,465846	1,207112	-6,983364	0,380032	-543,410695	-78,998110	38,778729	1,207112	-6,983364	0,380032	-543,410695	-78,998110	38,778729
10:59:29,92	0,452948	4,187027	-0,133003	-0,236010	-0,657001	-0,649027	1,203201	-6,985202	0,384274	4,865278	15,571522	38,737690	4,729032	-7,409543	-0,733001	-234,311880	-278,116517	51,424808	1,203201	-6,985202	0,384274	-543,473043	-78,879732	38,737690	1,203201	-6,985202	0,384274	-543,473043	-78,879732	38,737690
10:59:29,97	0,452948	4,187027	-0,133003	-0,236010	-0,657001	-0,649027	1,204891	-6,986739	0,383139	4,859512	15,691029	38,774170	4,729519	-7,411776	-0,734135	-234,327392	-278,206563	51,461287	1,204891	-6,986739	0,383139	-543,599536	-78,892948	38,774170	1,204891	-6,986739	0,383139	-543,599536	-78,892948	38,774170
10:59:30,02	0,452948	4,187027	-0,133003	-0,236010	-0,657001	-0,649027	1,204891	-6,986739	0,383139	4,859512	15,691029	38,774170	4,730753	-7,415462	-0,734927	-234,327369	-278,169568	51,419014	1,204891	-6,986739	0,383139	-543,599536	-78,892948	38,774170	1,204891	-6,986739	0,383139	-543,599536	-78,892948	38,774170
10:59:30,07	0,452948	4,187027	-0,133003	-0,236010	-0,657001	-0,649027	1,202008	-6,989168	0,381202	4,969328	15,576969	38,770040	4,733064	-7,410493	-0,736072	-234,304562	-278,238770	51,457157	1,202008	-6,989168	0,381202	-543,680374	-78,780663	38,770040	1,202008	-6,989168	0,381202	-543,680374	-78,780663	38,770040
10:59:30,12	0,452948	4,187027	-0,133003	-0,236010	-0,657001	-0,649027	1,206701	-6,989162	0,381987	4,969207	15,806159	38,768927	4,730712	-7,414555	-0,735287	-234,317330	-278,231193	51,456044	1,206701	-6,989162	0,381987	-543,680043	-78,919873	38,768927	1,206701	-6,989162	0,381987	-543,680043	-78,919873	38,768927
10:59:30,17	0,452948	4,187027	-0,133003	-0,236010	-0,657001	-0,649027	1,209394	-6,988556	0,383535	4,883937	15,927666	38,776298	4,728841	-7,416584	-0,733740	-234,360248	-278,268485	51,463415	1,209394	-6,988556	0,383535	-543,717738	-79,009757	38,776298	1,209394	-6,988556	0,383535	-543,717738	-79,009757	38,776298
10:59:30,22	0,452948	4,187027	-0,133003	-0,236010	-0,657001	-0,649027	1,208629	-6,992279	0,380847	5,089220	15,926908	38,782516	4,732447	-7,417783	-0,736428	-234,320604	-278,277861	51,469634	1,208629	-6,992279	0,380847	-543,804687	-78,950465	38,782516	1,208629	-6,992279	0,380847	-543,804687	-78,950465	38,782516
10:59:30,27	0,452948	4,187027	-0,133003	-0,236010	-0,657001	-0,649027	1,208629	-6,992279	0,380847	5,089220	15,926908	38,782516	4,728974	-7,416665	-0,734111	-234,298211	-278,271785	51,448373	1,208629	-6,992279	0,380847	-543,804687	-78,950465	38,782516	1,208629	-6,992279	0,380847	-543,804687	-78,950465	38,782516
10:59:30,32	0,452948	4,187027	-0,133003	-0,236010	-0,657001	-0,649027	1,209398	-6,988712	0,383164	4,920201	15,983231	38,761256	4,728858	-7,409226	-0,733811	-234,343550	-278,259280	51,401690	1,203013	-6,984892	0,383463	-543,604309	-78,830808	38,714572	1,203013	-6,984892	0,383463	-543,604309	-78,830808	38,714572
10:59:30,37	0,452948	4,187027	-0,133003	-0,236010	-0,657001	-0,649027	1,202220	-6,985156	0,382734	4,750405	15,571048	38,768949	4,729483	-7,408671	-0,734540	-234,324373	-278,239190	51,456067	1,202220	-6,985156	0,382734	-543,584310	-78,803229	38,768949	1,202220	-6,985156	0,382734	-543,584310	-78,803229	38,768949
10:59:30,42	0,452948	4,187027	-0,133003	-0,236010	-0,657001	-0,649027	1,210732	-6,988728	0,384695	4,892623	16,030408	38,745415	4,728320	-7,417828	-0,732579	-234,331624	-278,285264	51,432532	1,210732	-6,988728	0,384695	-543,722494	-79,012029	38,745415	1,210732	-6,988728	0,384695	-543,722494	-79,012029	38,745415
10:59:30,47	0,452948	4,187027	-0,133003	-0,236010	-0,657001	-0,649027	1,210732	-6,988728	0,384695	4,892623	16,030408	38,745415	4,728264	-7,419103	-0,733396	-234,365719	-278,282018	51,394523	1,210732	-6,988728	0,384695	-543,722494	-79,012029	38,745415	1,210732	-6,988728	0,384695	-543,722494	-79,012029	38,745415
10:59:30,52	0,452948	4,187027	-0,133003	-0,236010	-0,657001	-0,649027	1,212468	-6,988234	0,383111	4,840378	16,070470	38,736928	4,727025	-7,419085	-0,734163	-234,388399	-278,283185	51,424045	1,212468	-6,988234	0,383111	-543,736005	-79,108240	38,736928	1,212468	-6,988234	0,383111	-543,736005	-79,108240	38,736928
10:59:30,57	0,452948	4,187027	-0,133003	-0,236010	-0,657001	-0,649027	1,212468	-6,988234	0,383111	4,840378	16,070470	38,736928	4,731090	-7,411875	-0,738471	-234,384110	-278,298976	51,413353	1,212468	-6,988234	0,383111	-543,736005	-79,108240	38,736928	1,212468	-6,988234	0,383111	-543,736005	-79,108240	38,736928
10:59:30,62	0,452948	4,187027	-0,133003	-0,236010	-0,657001	-0,649027	1,204191	-6,988150	0,378804	4,824469	15,651715	38,726236	4,734747	-7,412060	-0,734483	-234,316993	-278,321086	51,497346	1,204191	-6,988150	0,378804	-543,745306	-78,877311	38,726236	1,204191	-6,988150	0,378804	-543,745306	-78,877311	38,726236
10:59:30,67	0,452948	4,187027	-0,133003	-0,236010	-0,657001	-0,649027	1,202997	-6,992989	0,380379	5,077405	15,627461	38,715296	4,735878	-7,413261	-0,736896	-234,350699	-278,316778	51,402413	1,202997	-6,992989	0,380379	-543,872261	-78,807833	38,715296	1,202997	-6,992989	0,380379	-543,872261	-78,807833	38,715296
10:59:30,72	0,452948	4,187027	-0,133003	-0,236010	-0,657001	-0,649027	1,204378	-6,992318	0,380417	5,054871	15,692802	38,763010	4,734606	-7,414121	-0,736858	-234,350088	-278,302819	51,450127	1,204378	-6,992318	0,380417	-543,842067	-78,850868	38,763010	1,204378	-6,992318	0,380417	-543,842067	-78,850868	38,763010
10:59:30,77	0,452948	4,187027	-0,133003	-0,236010	-0,657001	-0,649027	1,204378	-6,992318	0,380417	5,054871	15,692802	38,763010	4,728777	-7,415579	-0,734942	-234,372324	-278,317273	51,428930	1,204378	-6,992318	0,380417	-543,842067	-78,850868	38,763010	1,204378	-6,992318	0,380417	-543,842067	-78,850868	38,763010
10:59:30,82	0,452948	4,187027	-0,133003	-0,236010	-0,657001	-0,649027	1,208555	-6,987998	0,382332	4,806616	15,897995	38,741813	4,730083	-7,414386	-0,735245	-234,383885	-278,350471	51,467334	1,208555	-6,987998	0,382332	-543,751232	-78,973598	38,741813	1,208555	-6,987998	0,382332	-543,751232	-78,973598	38,741813
10:59:30,87	0,452948	4,187027	-0,133003	-0,236010	-0,657001	-0,649027	1,206869	-6,988534	0,382029	4,799934	15,816912	38,780217	4,732550	-7,413520	-0,733958	-234,379915	-278,350704	51,454944	1,206869	-6,988534	0,382029	-543,799955	-78,922334	38,780217	1,206869	-6,988534	0,382029	-543,799955	-78,922334	38,780217
10:59:30,92	0,452948	4,187027	-0,133003	-0,236010	-0,657001	-0,649027	1,208956	-6,992341	0,381595	5,035579	15,929696	38,766529	4,732337	-7,418097	-0,735680	-234,361374	-278,319993	51,453647	1,208956	-6,992341	0,381595	-543,863207	-78,973385	38,766529	1,208956	-6,992341	0,381595	-543,863207	-78,973385	38,766529
10:59:30,97	0,452948	4,187027	-0,133003	-0,236010	-0,657001	-0,649027	1,202349	-6,990585	0,378822	4,968720	15,593449	38,721422	4,734121	-7,411497	-0,738453	-234,342776	-278,302501	51,408539	1,202349	-6,990585	0,378822	-543,792229	-78,790917	38,721422	1,202349	-6,990585	0,378822	-543,792229	-78,790917	38,721422
10:59:31,02	0,452948	4,187027	-0,133003	-0,236010	-0,657001	-0,649027	1,202349	-6,990585	0,378822	4,968720	15,593449	38,721422	4,729325	-7,422705	-0,735301	-234,399095	-278,342191	51,442198	1,202349	-6,990585	0,378822	-543,792229	-78,790917	38,721422	1,202349	-6,990585	0,378822	-543,792229	-78,790917	38,721422
10:59:31,07	0,452948	4,187027	-0,133003	-0,236010	-0,657001	-0,649027	1,214453	-6,992036	0,381973	4,981645	16,193953	38,755081	4,734716	-7,416775	-0,735314	-234,349587	-278,327442	51,419756	1,214453	-6,992036	0,381973	-543,893214	-79,140614	38,755081	1,214453	-6,992036	0,381973	-543,893214	-79,140614	38,755081
10:59:31,12	0,452948	4,187027	-0,133003	-0,236010	-0,657001	-0,649027	1,208773	-6,985983	0,380736	4,665477	15,895591	38,713034	4,734058	-7,419433	-0,734911	-234,372806	-278,370005	51,437258	1,208773	-6,985983	0,380736	-543,734188	-78,993069	38,713034	1,208773	-6,985983	0,380736	-543,734188	-78,993069	38,713034
10:59:31,17	0,452948	4,187027	-0,133003	-0,236010	-0,657001	-0,649027	1,210134	-6,989446	0,380790	4,801961	15,989340	38,764709	4,729241	-7,417669	-0,736484	-234,404267	-278,391137	51,451827	1,210134	-6,989446	0,380790	-543,869538	-79,006158	38,764709	1,210134	-6,989446	0,380790	-543,869538	-79,006158	38,764709
10:59:31,22	0,452948	4,187027	-0,133003	-0,236010	-0,657001	-0,649027	1,210288	-6,989533	0,383097	4,794967	15,996845	38,733961	4,729239	-7,417846	-0,734177	-234,410462	-278,400841	51,421078	1,210288	-6,989533	0,383097	-543,883337	-79,010756	38,733961	1,210288	-6,989533	0,383097	-543,883337	-79,010756	38,733961
10:59:31,28	0,452948	4,187027	-0,133003	-0,236010	-0,657001	-0,649027	1,209225	-6,992434	0,381590	5,000521	15,952378	38,765363	4,735232	-7,412696	-0,734939	-234,359127	-278,365959	51,428777	1,209225	-6,992434	0,381590	-543,905532	-78,971754	38,765363	1,209225	-6,992434	0,381590	-543,905532	-78,971754	38,765363
10:59:31,33	0,452948	4,187027	-0,133003	-0,236010	-0,657001	-0,649027	1,205574	-6,991496	0,380786	4,932335	15,694366	38,792051	4,733297	-7,414745	-0,736488	-234,442495	-278,341626	51,479168	1,205574	-6,991496	0,380786	-543,900105	-78,943183	38,792051	1,205574	-6,991496	0,380786	-543,900105	-78,943183	38,792051
10:59:31,38	0,452948	4,187027	-0,133003	-0,236010	-0,657001	-0,649027	1,205574	-6,991496	0,380786	4,932335	15,694366	38,792051	4,732049	-7,413607	-0,737821	-234,281459	-278,307049	51,427300	1,205574	-6,991496	0,380786	-543,900105	-78,943183	38,792051	1,205574	-6,991496	0,380786	-543,900105	-78,943183	38,792051
10:59:31,43	0,452948	4,187027	-0,133003	-0,236010	-0,657001	-0,649027	1,205212	-6,989846	0,379454	4,957010	15,797718	38,740182	4,440297	-7,154236	-0,772620	-221,497853	-262,606745	49,228027	1,205212	-6,989846	0,379454	-543,745924	-78,811420	38,740182	1,205212	-6,989846	0,379454	-543,745924	-78,811420	38,740182
10:59:31,48	0,452952	4,136936	-0,132984	-0,236006	-0,657007	-0,648994	1,104185	-6,472617	0,344512	4,566502	14,689347	35,764723	4,331591	-7,056846	-0,775882	-217,424342	-257,477496	48,496575	1,104185	-6,472617	0,344512	-503,533965	-71,989155	35,764723	1,104185	-6,472617	0,344512	-503,533965	-71,989155	35,764723
10:59:31,53	0,452952	4,136936	-0,132984	-0,236006	-0,657007	-0,648994	1,097136	-6,475134	0,342161	4,584109	14,355199	35,774182	4,340333	-7,062655	-0,775113	-217,467642	-257,539514	48,461299	1,097136	-6,475134	0,342161	-503,713948	-71,769994	35,774182	1,097136	-6,475134	0,342161	-503,713948	-71,769994	35,774182
10:59:31,58	0,452952	4,136936	-0,132984	-0,236006	-0,657007	-0,648994	1,097136	-6,475134	0,342161	4,584109	14,355199	35,774182	4,333751	-7,063866	-0,769503	-217,509096	-257,599413	48,456287	1,097136	-6,475134	0,342161	-503,713948	-71,769994	35,774182	1,097136	-6,475134	0,342161	-503,713948	-71,769994	35,774182
10:59:31,63	0,452952	4,136936	-0,132984	-0,236006	-0,657007	-0,648994	1,101477	-6,470039	0,347771	4,246564	14,574943	35,769169	4,339021	-7,060899	-0,775884	-217,504882	-257,579668	48,504505	1,101477	-6,470039	0,347771	-503,651529	-71,890963	35,769169	1,101477	-6,470039	0,347771	-503,651529	-71,890963	35,769169
10:59:31,68	0,452952	4,136936	-0,132984	-0,236006	-0,657007	-0,648994	1,096272	-6,473120	0,341390	4,425971	14,298106	35,817387	4,339616	-7,060216	-0,773926	-217,490176	-257,614714	48,516779	1,096272	-6,473120	0,341390	-503,713963	-71,759276	35,817387	1,096272	-6,473120	0,341390	-503,713963	-71,759276	35,817387
10:59:31,73	0,452952	4,136936	-0,132984	-0,236006	-0,657007	-0,648994	1,095383	-6,473294	0,343348	4,412013	14,282126	35,829662	4,338964	-7,064730	-0,773156	-217,527549	-257,634501	48,505588	1,095383	-6,473294	0,343348	-503,741567	-71,705454	35,829662	1,095383	-6,473294	0,343348	-503,741567	-71,705454	35,829662
10:59:31,78	0,452952	4,136936	-0,132984	-0,236006	-0,657007	-0,648994	1,102692	-6,473483	0,343352	4,399093	14,687819	35,797880	4,337178	-7,067382	-0,773922	-217,528069	-257,671845	48,509006	1,102692	-6,473483	0,343352	-503,769299	-71,873540	35,797880	1,102692	-6,473483	0,343352	-503,769299	-71,873540	35,797880
10:59:31,83	0,452952	4,136936	-0,132984	-0,236006	-0,657007	-0,648994	1,097438	-6,473804	0,344496	4,408454	14,409219	35,793460	4,339031	-7,062251	-0,772778	-217,487699	-257,650904	48,480577	1,097438	-6,473804	0,344496	-503,785198	-71,739667	35,793460	1,097438	-6,473804	0,344496	-503,785198	-71,739667	35,793460
10:59:31,88	0,452952	4,136936	-0,132984	-0,236006	-0,657007	-0,648994	1,097438	-6,473804	0,344496	4,408454	14,409219	35,793460	4,333714	-7,063343	-0,771426	-217,499484	-257,652161	48,479966	1,097438	-6,473804	0,344496	-503,785198	-71,739667	35,793460	1,097438	-6,473804	0,344496	-503,785198	-71,739667	35,793460
10:59:31,93	0,452952	4,136936	-0,132984	-0,236006	-0,657007	-0,648994	1,101041	-6,469746	0,345848	4,190451	14,587017	35,792848	4,025180	-6,841975	-0,809829	-206,784316	-241,403461	46,319229	1,101041	-6,469746	0,345848	-503,684639	-71,844734	35,792848	1,101041	-6,469746	0,345848	-503,684639	-71,844734	35,792848
10:59:31,98	0,453034	4,086858	-0,133002	-0,236022	-0,657013	-0,649005	1,039940	-5,971154	0,298887	3,773849	13,518016	32,962071	3,932471	-6,761131	-0,818388	-202,918545	-236,613802	45,649189	1,039940	-5,971154	0,298887	-464,961720	-68,117267	32,962071	1,039940	-5,971154	0,298887	-464,961720	-68,117267	32,962071
10:59:32,03	0,453034	4,086858	-0,133002	-0,236022	-0,657013	-0,649005	1,039861	-5,973065	0,296564	3,791509	13,563402	32,965411	3,934165	-6,762018	-0,820710	-202,916545	-236,709301	45,652528	1,039861	-5,973065	0,296564	-465,094062	-68,065698	32,965411	1,039861	-5,973065	0,296564	-465,094062	-68,065698	32,965411
10:59:32,08	0,453034	4,086858	-0,133002	-0,236022	-0,657013	-0,649005	1,039861	-5,973065	0,296564	3,791509	13,563402	32,965411	3,934602	-6,760744	-0,818781	-202,967071	-236,763803	45,669773	1,039861	-5,973065	0,296564	-465,094062	-68,065698	32,965411	1,039861	-5,973065	0,296564	-465,094062	-68,065698	32,965411
10:59:32,13	0,453034	4,086858	-0,133002	-0,236022	-0,657013	-0,649005	1,038540	-5,972805	0,298493	3,705568	13,478193	32,982656	3,942212	-6,761205	-0,819554	-202,969104	-236,824101	45,659889	1,035134	-5,979627	0,297720	-465,393655	-67,928535	32,972772	1,035134	-5,979627	0,297720	-465,393655	-67,928535	32,972772
10:59:32,18	0,453034	4,086858	-0,133002	-0,236022	-0,657013	-0,649005	1,038102	-5,977163	0,299659	3,811315	13,496861	32,978605	3,938594	-6,762544	-0,817616	-202,991608	-236,889182	45,665723	1,038102	-5,977163	0,299659	-465,395984	-67,994145	32,978605	1,038102	-5,977163	0,299659	-465,395984	-67,994145	32,978605
10:59:32,23	0,453034	4,086858	-0,133002	-0,236022	-0,657013	-0,649005	1,034741	-5,982089	0,296583	4,095956	13,340104	32,996301	3,944541	-6,762096	-0,820692	-202,961758	-236,873531	45,683419	1,034741	-5,982089	0,296583	-465,498048	-67,887049	32,996301	1,034741	-5,982089	0,296583	-465,498048	-67,887049	32,996301
10:59:32,28	0,453034	4,086858	-0,133002	-0,236022	-0,657013	-0,649005	1,034741	-5,982089	0,296583	4,095956	13,340104	32,996301	3,945694	-6,760558	-0,823806	-202,937411	-236,953613	45,668390	1,034741	-5,982089	0,296583	-465,498048	-67,887049	32,996301	1,034741	-5,982089	0,296583	-465,498048	-67,887049	32,996301
10:59:32,33	0,453034	4,086858	-0,133002	-0,236022	-0,657013	-0,649005	1,032833	-5,982318	0,293468	4,050681	13,302003	32,981273	3,947952	-6,761921	-0,821861	-202,983272	-236,967244	45,686810	1,032833	-5,982318	0,293468	-465,561294	-67,775355	32,981273	1,032833	-5,982318	0,293468	-465,561294	-67,775355	32,981273
10:59:32,38	0,453034	4,086858	-0,133002	-0,236022	-0,657013	-0,649005	1,032883	-5,984956	0,295414	4,153105	13,271742	32,999693	3,944975	-6,762745	-0,820695	-202,986595	-237,012329	45,688899	1,035086	-5,982789	0,296579	-465,649225	-67,848315	33,001781	1,035086	-5,982789	0,296579	-465,649225	-67,848315	33,001781
10:59:32,43	0,453034	4,086858	-0,133002	-0,236022	-0,657013	-0,649005	1,035086	-5,982789	0,296579	3,999744	13,405959	33,001781	3,945595	-6,759451	-0,819951	-202,983059	-236,969779	45,661297	1,035086	-5,982789	0,296579	-465,649225	-67,848315	33,001781	1,035086	-5,982789	0,296579	-465,649225	-67,848315	33,001781
10:59:32,48	0,453034	4,086858	-0,133002	-0,236022	-0,657013	-0,649005	1,031924	-5,981680	0,297324	3,980658	13,223283	32,974180	3,948583	-6,763176	-0,819891	-202,960462	-236,992453	45,699028	1,031924	-5,981680	0,297324	-465,581200	-67,782714	32,974180	1,031924	-5,981680	0,297324	-465,581200	-67,782714	32,974180
10:59:32,53	0,453034	4,086858	-0,133002	-0,236022	-0,657013	-0,649005	1,034426	-5,983708	0,296460	4,038807	13,344462	32,988010	3,946100	-6,762633	-0,820814	-203,014468	-237,006282	45,675127	1,034426	-5,983708	0,296460	-465,682264	-67,857980	32,988010	1,034426	-5,983708	0,296460	-465,682264	-67,857980	32,988010
10:59:32,58	0,453034	4,086858	-0,133002	-0,236022	-0,657013	-0,649005	1,031732	-5,982757	0,297316	3,958239	13,204643	32,987286	3,946624	-6,759824	-0,819959	-203,029814	-237,033377	45,674404	1,031732	-5,982757	0,297316	-465,688212	-67,786337	32,987286	1,031732	-5,982757	0,297316	-465,688212	-67,786337	32,987286
10:59:32,63	0,453034	4,086858	-0,133002	-0,236022	-0,657013	-0,649005	1,031732	-5,982757	0,297316	3,958239	13,204643	32,987286	3,944998	-6,764937	-0,819129	-202,979400	-237,028385	45,687036	1,031732	-5,982757	0,297316	-465,688212	-67,786337	32,987286	1,031732	-5,982757	0,297316	-465,688212	-67,786337	32,987286
10:59:32,68	0,453034	4,086858	-0,133002	-0,236022	-0,657013	-0,649005	1,031009	-5,984331	0,296510	4,054753	13,231181	33,035235	3,948349	-6,759985	-0,820765	-202,966916	-237,052765	45,722352	1,031009	-5,984331	0,296510	-465,715268	-67,702996	33,035235	1,031009	-5,984331	0,296510	-465,715268	-67,702996	33,035235
10:59:32,73	0,453034	4,086858	-0,133002	-0,236022	-0,657013	-0,649005	1,034716	-5,989924	0,295432	4,287765	13,398013	33,015476	3,951339	-6,765992	-0,821842	-203,018290	-237,089848	45,702593	1,034716	-5,989924	0,295432	-465,921273	-67,827191	33,015476	1,034716	-5,989924	0,295432	-465,921273	-67,827191	33,015476
10:59:32,78	0,453034	4,086858	-0,133002	-0,236022	-0,657013	-0,649005	1,033280	-5,984273	0,299656	3,985381	13,297817	32,993850	3,947163	-6,761923	-0,817618	-203,044665	-237,084467	45,680968	1,033280	-5,984273	0,299656	-465,780048	-67,814672	32,993850	1,033280	-5,984273	0,299656	-465,780048	-67,814672	32,993850
10:59:32,83	0,453034	4,086858	-0,133002	-0,236022	-0,657013	-0,649005	1,032604	-5,986844	0,296504	4,138659	13,294668	33,034514	3,949728	-6,762623	-0,820770	-203,007159	-237,083528	45,721631	1,032604	-5,986844	0,296504	-465,828623	-67,764742	33,034514	1,032604	-5,986844	0,296504	-465,828623	-67,764742	33,034514
10:59:32,88	0,453034	4,086858	-0,133002	-0,236022	-0,657013	-0,649005	1,032604	-5,986844	0,296504	4,138659	13,294668	33,034514	3,949601	-6,766551	-0,821430	-202,998027	-237,107804	45,720556	1,032604	-5,986844	0,296504	-465,828623	-67,764742	33,034514	1,032604	-5,986844	0,296504	-465,828623	-67,764742	33,034514
10:59:32,93	0,453034	4,086858	-0,133002	-0,236022	-0,657013	-0,649005	1,036069	-5,988699	0,295844	4,218644	13,494885	33,033439	3,945378	-6,761935	-0,823035	-203,045190	-237,063653	45,718541	1,036069	-5,988699	0,295844	-465,894230	-67,836514	33,033439	1,036069	-5,988699	0,295844	-465,894230	-67,836514	33,033439
10:59:32,98	0,453034	4,086858	-0,133002	-0,236022	-0,657013	-0,649005	1,034183	-5,982734	0,294240	3,923091	13,333919	33,031424	3,946001	-6,766878	-0,819905	-203,027475	-237,127583	45,704091	1,034183	-5,982734	0,294240	-465,721489	-67,849467	33,031424	1,034183	-5,982734	0,294240	-465,721489	-67,849467	33,031424
10:59:33,03	0,453034	4,086858	-0,133002	-0,236022	-0,657013	-0,649005	1,038152	-5,985745	0,297370	4,033166	13,587591	33,016974	3,950693	-6,765087	-0,820692	-203,042380	-237,096946	45,701936	1,038152	-5,985745	0,297370	-465,847793	-67,907328	33,016974	1,038152	-5,985745	0,297370	-465,847793	-67,907328	33,016974
10:59:33,08	0,453034	4,086858	-0,133002	-0,236022	-0,657013	-0,649005	1,038240	-5,984423	0,297357	3,959096	13,591896	33,007059	3,944813	-6,766293	-0,819918	-203,030373	-237,132078	45,694176	1,038240	-5,984423	0,297357	-465,818109	-67,909919	33,007059	1,038240	-5,984423	0,297357	-465,818109	-67,909919	33,007059
10:59:33,13	0,453034	4,086858	-0,133002	-0,236022	-0,657013	-0,649005	1,038240	-5,984423	0,297357	3,959096	13,591896	33,007059	3,951317	-6,764985	-0,821036	-203,007851	-237,131988	45,739552	1,038240	-5,984423	0,297357	-465,818109	-67,909919	33,007059	1,038240	-5,984423	0,297357	-465,818109	-67,909919	33,007059
10:59:33,19	0,453034	4,086858	-0,133002	-0,236022	-0,657013	-0,649005	1,033854	-5,989402	0,296238	4,229333	13,383319	33,052435	3,952600	-6,763497	-0,823690	-203,025339	-237,121090	45,716701	1,033854	-5,989402	0,296238	-465,938709	-67,774247	33,052435	1,033854	-5,989402	0,296238	-465,938709	-67,774247	33,052435
10:59:33,24	0,453034	4,086858	-0,133002	-0,236022	-0,657013	-0,649005	1,034657	-5,986453	0,294656	4,061123	13,438032	33,023273	3,949446	-6,761092	-0,819130	-203,034993	-237,176121	45,732666	1,034657	-5,986453	0,294656	-465,875431	-67,782558	33,023273	1,034657	-5,986453	0,294656	-465,875431	-67,782558	33,023273
10:59:33,29	0,453034	4,086858	-0,133002	-0,236022	-0,657013	-0,649005	1,034657	-5,986453	0,294656	4,061123	13,438032	33,023273	3,946398	-6,760741	-0,818730	-203,095530	-237,019257	45,706910	1,034657	-5,986453	0,294656	-465,875431	-67,782558	33,023273	1,034657	-5,986453	0,294656	-465,875431	-67,782558	33,023273
10:59:33,34	0,453034	4,086858	-0,133002	-0,236022	-0,657013	-0,649005	1,032639	-5,983020	0,298544	3,951242	13,187832	33,019792	3,641858	-6,531660	-0,850903	-191,830096	-221,027592	43,600986	1,032639	-5,983020	0,298544	-465,715790	-67,874343	33,019792	1,032639	-5,983020	0,298544	-465,715790	-67,874343	33,019792
10:59:33,39	0,453006	4,036967	-0,132978	-0,236009	-0,657002	-0,649015	0,971784	-5,500494	0,256550	4,025226	12,589059	30,204701	3,558946	-6,466776	-0,860724	-188,290920	-216,508322	42,891818	0,971784	-5,500494	0,256550	-427,763588	-63,695987	30,204701	0,971784	-5,500494	0,256550	-427,763588	-63,695987	30,204701
10:59:33,44	0,453006	4,036967	-0,132978	-0,236009	-0,657002	-0,649015	0,970058	-5,499972	0,256552	3,898619	12,507536	30,241340	3,559357	-6,465020	-0,860723	-188,333528	-216,598549	42,928458	0,970058	-5,499972	0,256552	-427,849188	-63,642041	30,241340	0,970058	-5,499972	0,256552	-427,849188	-63,642041	30,241340
10:59:33,49	0,453006	4,036967	-0,132978	-0,236009	-0,657002	-0,649015	0,971465	-5,501139	0,259514	3,877304	12,599712	30,221653	3,559664	-6,466822	-0,857760	-188,358061	-216,679067	42,908771	0,971465	-5,501139	0,259514	-427,962109	-63,660313	30,221653	0,971465	-5,501139	0,259514	-427,962109	-63,660313	30,221653
10:59:33,54	0,453006	4,036967	-0,132978	-0,236009	-0,657002	-0,649015	0,965829	-5,499184	0,255916	3,757795	12,290298	30,220873	3,563381	-6,466811	-0,861114	-188,341036	-216,727245	42,910545	0,965829	-5,499184	0,255916	-427,928128	-63,527301	30,220873	0,965829	-5,499184	0,255916	-427,928128	-63,527301	30,220873
10:59:33,59	0,453006	4,036967	-0,132978	-0,236009	-0,657002	-0,649015	0,965445	-5,501459	0,257395	3,823817	12,296583	30,242616	3,562951	-6,461769	-0,859879	-188,384524	-216,744773	42,929733	0,965445	-5,501459	0,257395	-428,040727	-63,490836	30,242616	0,965445	-5,501459	0,257395	-428,040727	-63,490836	30,242616
10:59:33,64	0,453006	4,036967	-0,132978	-0,236009	-0,657002	-0,649015	0,965445	-5,501459	0,257395	3,823817	12,296583	30,242616	3,559646	-6,462958	-0,861536	-188,414047	-216,743975	42,940013	0,965445	-5,501459	0,257395	-428,040727	-63,490836	30,242616	0,965445	-5,501459	0,257395	-428,040727	-63,490836	30,242616
10:59:33,69	0,453006	4,036967	-0,132978	-0,236009	-0,657002	-0,649015	0,969475	-5,504022	0,254196	3,893313	12,509869	30,242357	3,563155	-6,466541	-0,863078	-188,413210	-216,801844	42,929474	0,969475	-5,504022	0,254196	-428,172408	-63,593955	30,242357	0,969475	-5,504022	0,254196	-428,172408	-63,593955	30,242357
10:59:33,74	0,453006	4,036967	-0,132978	-0,236009	-0,657002	-0,649015	0,967448	-5,506236	0,254592	3,964917	12,446377	30,240690	3,566086	-6,465892	-0,862682	-188,398642	-216,860491	42,927808	0,967448	-5,506236	0,254592	-428,274576	-63,498285	30,240690	0,967448	-5,506236	0,254592	-428,274576	-63,498285	30,240690
10:59:33,79	0,453006	4,036967	-0,132978	-0,236009	-0,657002	-0,649015	0,967448	-5,506236	0,254592	3,964917	12,446377	30,240690	3,560890	-6,462686	-0,861498	-188,361560	-216,797914	42,957359	0,967448	-5,506236	0,254592	-428,274576	-63,498285	30,240690	0,967448	-5,506236	0,254592	-428,274576	-63,498285	30,240690
10:59:33,84	0,453006	4,036967	-0,132978	-0,236009	-0,657002	-0,649015	0,887161	-5,108704	0,231460	3,799550	11,676304	27,998221	3,261957	-6,197595	-0,885814	-175,196823	-200,803944	40,685338	0,887161	-5,108704	0,231460	-397,233706	-57,965857	27,998221	0,887161	-5,108704	0,231460	-397,233706	-57,965857	27,998221
10:59:33,89	0,453009	3,986968	-0,132988	-0,236006	-0,657008	-0,649012	0,862714	-5,010027	0,223590	3,316609	11,038838	27,456580	3,188723	-6,127085	-0,893685	-172,323815	-197,095302	40,143698	0,862714	-5,010027	0,223590	-389,970476	-56,684237	27,456580	0,862714	-5,010027	0,223590	-389,970476	-56,684237	27,456580
10:59:33,94	0,453009	3,986968	-0,132988	-0,236006	-0,657008	-0,649012	0,862817	-5,017397	0,222059	3,559810	11,099238	27,468043	3,195056	-6,130859	-0,895215	-172,346160	-197,244158	40,155160	0,862817	-5,017397	0,222059	-390,305890	-56,631873	27,468043	0,862817	-5,017397	0,222059	-390,305890	-56,631873	27,468043
10:59:33,99	0,453009	3,986968	-0,132988	-0,236006	-0,657008	-0,649012	0,858400	-5,021668	0,221755	3,614171	10,887622	27,490696	3,200962	-6,129169	-0,895519	-172,414371	-197,398417	40,177814	0,858400	-5,021668	0,221755	-390,586752	-56,496772	27,490696	0,858400	-5,021668	0,221755	-390,586752	-56,496772	27,490696
10:59:34,04	0,453009	3,986968	-0,132988	-0,236006	-0,657008	-0,649012	0,858400	-5,021668	0,221755	3,614171	10,887622	27,490696	3,200348	-6,134631	-0,891609	-172,389543	-197,374466	40,162917	0,858400	-5,021668	0,221755	-390,586752	-56,496772	27,490696	0,858400	-5,021668	0,221755	-390,586752	-56,496772	27,490696
10:59:34,09	0,453009	3,986968	-0,132988	-0,236006	-0,657008	-0,649012	0,865510	-5,022660	0,224384	3,645888	11,217643	27,491817	3,198267	-6,135822	-0,892890	-172,458670	-197,395792	40,178934	0,865510	-5,022660	0,224384	-390,632920	-56,724853	27,491817	0,865510	-5,022660	0,224384	-390,632920	-56,724853	27,491817
10:59:34,14	0,453009	3,986968	-0,132988	-0,236006	-0,657008	-0,649012	0,861269	-5,015494	0,220749	3,214939	11,028511	27,488666	3,194181	-6,128567	-0,896526	-172,460637	-197,461983	40,175783	0,861269	-5,015494	0,220749	-390,501323	-56,581078	27,488666	0,861269	-5,015494	0,220749	-390,501323	-56,581078	27,488666
10:59:34,19	0,453009	3,986968	-0,132988	-0,236006	-0,657008	-0,649012	0,857748	-5,028294	0,222840	3,851566	10,885261	27,500791	3,207027	-6,131917	-0,894434	-172,440630	-197,507022	40,187909	0,857748	-5,028294	0,222840	-390,869539	-56,447923	27,500791	0,857748	-5,028294	0,222840	-390,869539	-56,447923	27,500791
10:59:34,24	0,453009	3,986968	-0,132988	-0,236006	-0,657008	-0,649012	0,866684	-5,020501	0,223179	3,405968	11,293651	27,475149	3,195810	-6,135760	-0,894095	-172,509560	-197,513811	40,162267	0,866684	-5,020501	0,223179	-390,703360	-56,741037	27,475149	0,866684	-5,020501	0,223179	-390,703360	-56,741037	27,475149
10:59:34,29	0,453009	3,986968	-0,132988	-0,236006	-0,657008	-0,649012	0,866037	-5,022263	0,224635	3,458685	11,226259	27,496705	3,197659	-6,136080	-0,892640	-172,558228	-197,530611	40,183822	0,866037	-5,022263	0,224635	-390,788924	-56,757639	27,496705	0,866037	-5,022263	0,224635	-390,788924	-56,757639	27,496705
10:59:34,34	0,453009	3,986968	-0,132988	-0,236006	-0,657008	-0,649012	0,867389	-5,022707	0,226292	3,450595	11,324012	27,490417	3,197367	-6,137473	-0,890983	-172,550044	-197,571342	40,177534	0,867389	-5,022707	0,226292	-390,831874	-56,766011	27,490417	0,867389	-5,022707	0,226292	-390,831874	-56,766011	27,490417
10:59:34,39	0,453009	3,986968	-0,132988	-0,236006	-0,657008	-0,649012	0,867389	-5,022707	0,226292	3,450595	11,324012	27,490417	3,195001	-6,139731	-0,892506	-172,543230	-197,602807	40,205710	0,867389	-5,022707	0,226292	-390,831874	-56,766011	27,490417	0,867389	-5,022707	0,226292	-390,831874	-56,766011	27,490417
10:59:34,44	0,453009	3,986968	-0,132988	-0,236006	-0,657008	-0,649012	0,862700	-5,022690	0,222786	3,438227	11,101511	27,492765	3,199697	-6,133404	-0,894488	-172,537307	-197,591964	40,179882	0,862700	-5,022690	0,222786	-390,842918	-56,620405	27,492765	0,862700	-5,022690	0,222786	-390,842918	-56,620405	27,492765
10:59:34,49	0,453009	3,986968	-0,132988	-0,236006	-0,657008	-0,649012	0,861159	-5,023065	0,225483	3,422025	11,002528	27,486301	3,200793	-6,132257	-0,891791	-172,571510	-197,613451	40,173418	0,861159	-5,023065	0,225483	-390,888569	-56,598459	27,486301	0,861159	-5,023065	0,225483	-390,888569	-56,598459	27,486301
10:59:34,54	0,453009	3,986968	-0,132988	-0,236006	-0,657008	-0,649012	0,863544	-5,026700	0,222242	3,606217	11,160947	27,525830	3,195415	-6,139375	-0,897202	-172,604031	-197,634761	40,203448	0,863544	-5,026700	0,222242	-390,989700	-56,627239	27,525830	0,863544	-5,026700	0,222242	-390,989700	-56,627239	27,525830
10:59:34,59	0,453009	3,986968	-0,132988	-0,236006	-0,657008	-0,649012	0,864715	-5,025700	0,223946	3,518790	11,167856	27,505629	3,201297	-6,136654	-0,893328	-172,608586	-197,638541	40,192747	0,864715	-5,025700	0,223946	-390,998669	-56,712246	27,505629	0,864715	-5,025700	0,223946	-390,998669	-56,712246	27,505629
10:59:34,64	0,453009	3,986968	-0,132988	-0,236006	-0,657008	-0,649012	0,864967	-5,023088	0,223531	3,360857	11,186660	27,485609	3,198908	-6,135566	-0,893743	-172,614697	-197,660508	40,172726	0,864967	-5,023088	0,223531	-390,951515	-56,713236	27,485609	0,864967	-5,023088	0,223531	-390,951515	-56,713236	27,485609
10:59:34,69	0,453009	3,986968	-0,132988	-0,236006	-0,657008	-0,649012	0,860504	-5,026094	0,224329	3,571585	10,981065	27,486879	3,203743	-6,133205	-0,892945	-172,564588	-197,626639	40,173996	0,860504	-5,026094	0,224329	-390,976804	-56,568516	27,486879	0,860504	-5,026094	0,224329	-390,976804	-56,568516	27,486879
10:59:34,74	0,453009	3,986968	-0,132988	-0,236006	-0,657008	-0,649012	0,864174	-5,024948	0,222547	3,508232	11,128394	27,542999	3,200916	-6,135810	-0,894728	-172,604158	-197,608158	40,230116	0,864174	-5,024948	0,222547	-390,950224	-56,709279	27,542999	0,864174	-5,024948	0,222547	-390,950224	-56,709279	27,542999
10:59:34,79	0,453009	3,986968	-0,132988	-0,236006	-0,657008	-0,649012	0,864174	-5,024948	0,222547	3,508232	11,128394	27,542999	3,201835	-6,135789	-0,895605	-172,627269	-197,647836	40,153064	0,864174	-5,024948	0,222547	-390,950224	-56,709279	27,542999	0,864174	-5,024948	0,222547	-390,950224	-56,709279	27,542999
10:59:34,84	0,453009	3,986968	-0,132988	-0,236006	-0,657008	-0,649012	0,871972	-5,023068	0,222833	3,338989	11,501614	27,507895	3,195389	-6,141624	-0,894442	-172,667855	-197,653905	40,195013	0,871972	-5,023068	0,222833	-390,971863	-56,948224	27,507895	0,871972	-5,023068	0,222833	-390,971863	-56,948224	27,507895
10:59:34,89	0,453009	3,986968	-0,132988	-0,236006	-0,657008	-0,649012	0,870564	-5,030524	0,222205	3,695996	11,482075	27,486922	3,202550	-6,144131	-0,895070	-172,636687	-197,707370	40,174040	0,870564	-5,030524	0,222205	-391,200171	-56,857162	27,486922	0,870564	-5,030524	0,222205	-391,200171	-56,857162	27,486922
10:59:34,94	0,453009	3,986968	-0,132988	-0,236006	-0,657008	-0,649012	0,870564	-5,030524	0,222205	3,695996	11,482075	27,486922	3,197552	-6,136339	-0,895686	-172,680584	-197,690816	40,212027	0,870564	-5,030524	0,222205	-391,200171	-56,857162	27,486922	0,870564	-5,030524	0,222205	-391,200171	-56,857162	27,486922
10:59:34,99	0,453009	3,986968	-0,132988	-0,236006	-0,657008	-0,649012	0,861698	-5,026176	0,220237	3,481586	11,008528	27,514499	3,203217	-6,134279	-0,897037	-172,641672	-197,690964	40,201616	0,861698	-5,026176	0,220237	-391,073219	-56,634736	27,514499	0,861698	-5,026176	0,220237	-391,073219	-56,634736	27,514499
10:59:35,04	0,453009	3,986968	-0,132988	-0,236006	-0,657008	-0,649012	0,858777	-5,028326	0,222396	3,637460	10,863106	27,526923	3,206540	-6,132825	-0,894879	-172,614040	-197,656051	40,214040	0,858777	-5,028326	0,222396	-391,086153	-56,550854	27,526923	0,858777	-5,028326	0,222396	-391,086153	-56,550854	27,526923
10:59:35,09	0,453009	3,986968	-0,132988	-0,236006	-0,657008	-0,649012	0,865172	-5,028778	0,221219	3,605539	11,197782	27,500768	3,203734	-6,138589	-0,896055	-172,639908	-197,705081	40,187885	0,865172	-5,028778	0,221219	-391,153512	-56,718221	27,500768	0,865172	-5,028778	0,221219	-391,153512	-56,718221	27,500768
10:59:35,14	0,453009	3,986968	-0,132988	-0,236006	-0,657008	-0,649012	0,862465	-5,027520	0,220754	3,552843	11,073362	27,531700	3,203998	-6,135616	-0,896521	-172,619415	-197,702266	40,218817	0,862465	-5,027520	0,220754	-391,107508	-56,630147	27,531700	0,862465	-5,027520	0,220754	-391,107508	-56,630147	27,531700
10:59:35,19	0,453009	3,986968	-0,132988	-0,236006	-0,657008	-0,649012	0,866002	-5,031101	0,220891	3,735723	11,251469	27,559056	3,205330	-6,140469	-0,896383	-172,626094	-197,702210	40,246173	0,866002	-5,031101	0,220891	-391,205675	-56,729688	27,559056	0,866002	-5,031101	0,220891	-391,205675	-56,729688	27,559056
10:59:35,24	0,453009	3,986968	-0,132988	-0,236006	-0,657008	-0,649012	0,867996	-5,027381	0,221238	3,513595	11,320385	27,538973	3,201112	-6,140336	-0,896036	-172,670553	-197,709675	40,226090	0,867996	-5,027381	0,221238	-391,135792	-56,817298	27,538973	0,867996	-5,027381	0,221238	-391,135792	-56,817298	27,538973
10:59:35,29	0,453009	3,986968	-0,132988	-0,236006	-0,657008	-0,649012	0,867996	-5,027381	0,221238	3,513595	11,320385	27,538973	3,199482	-6,140798	-0,894107	-172,685291	-197,698287	40,216604	0,867996	-5,027381	0,221238	-391,135792	-56,817298	27,538973	0,867996	-5,027381	0,221238	-391,135792	-56,817298	27,538973
10:59:35,34	0,453009	3,986968	-0,132988	-0,236006	-0,657008	-0,649012	0,869939	-5,027095	0,221615	3,471828	11,416009	27,528141	3,199892	-6,141876	-0,895659	-172,688689	-197,730249	40,215259	0,869939	-5,027095	0,221615	-391,155095	-56,874210	27,528141	0,869939	-5,027095	0,221615	-391,155095	-56,874210	27,528141
10:59:35,40	0,453009	3,986968	-0,132988	-0,236006	-0,657008	-0,649012	0,869939	-5,027095	0,221615	3,471828	11,416009	27,528141	3,201836	-6,137179	-0,896679	-172,670729	-197,715802	40,204695	0,869939	-5,027095	0,221615	-391,155095	-56,874210	27,528141	0,869939	-5,027095	0,221615	-391,155095	-56,874210	27,528141
10:59:35,45	0,453009	3,986968	-0,132988	-0,236006	-0,657008	-0,649012	0,864900	-5,026430	0,220595	3,458741	11,162312	27,517578	3,205756	-6,139078	-0,895259	-172,687450	-197,743809	40,235377	0,864900	-5,026430	0,220595	-391,115981	-56,732347	27,517578	0,864900	-5,026430	0,220595	-391,115981	-56,732347	27,517578
10:59:35,50	0,453009	3,986968	-0,132988	-0,236006	-0,657008	-0,649012	0,864584	-5,030774	0,222016	3,652036	11,145405	27,548260	3,199050	-6,132459	-0,894879	-172,555656	-197,602327	40,194540	0,864584	-5,030774	0,222016	-391,263723	-56,724452	27,548260	0,864584	-5,030774	0,222016	-391,263723	-56,724452	27,548260
10:59:35,55	0,453009	3,986968	-0,132988	-0,236006	-0,657008	-0,649012	0,862205	-5,021657	0,222395	3,366374	11,065067	27,507423	2,895230	-5,868954	-0,924055	-159,482395	-181,547412	37,976952	0,862205	-5,021657	0,222395	-390,833699	-56,617999	27,507423	0,862205	-5,021657	0,222395	-390,833699	-56,617999	27,507423
10:59:35,60	0,452933	3,936890	-0,132980	-0,236022	-0,657012	-0,649022	0,785913	-4,626788	0,193219	3,273792	10,392240	25,289834	2,829785	-5,818197	-0,930237	-157,135727	-178,013892	37,461166	0,785913	-4,626788	0,193219	-359,929090	-51,301969	25,289834	0,785913	-4,626788	0,193219	-359,929090	-51,301969	25,289834
10:59:35,65	0,452933	3,936890	-0,132980	-0,236022	-0,657012	-0,649022	0,774679	-4,544733	0,187038	3,240350	10,073565	24,774049	2,831146	-5,823349	-0,930553	-157,129583	-178,225662	37,433795	0,774679	-4,544733	0,187038	-353,521165	-50,738745	24,774049	0,774679	-4,544733	0,187038	-353,521165	-50,738745	24,774049
10:59:35,70	0,452933	3,936890	-0,132980	-0,236022	-0,657012	-0,649022	0,778460	-4,548488	0,186722	3,255283	10,381384	24,746678	2,832942	-5,824887	-0,929871	-157,178897	-178,301805	37,496132	0,778460	-4,548488	0,186722	-353,800999	-50,727737	24,746678	0,778460	-4,548488	0,186722	-353,800999	-50,727737	24,746678
10:59:35,75	0,452933	3,936890	-0,132980	-0,236022	-0,657012	-0,649022	0,777818	-4,551009	0,188366	3,227282	10,401663	24,789523	2,833651	-5,824054	-0,928909	-157,162664	-178,390300	37,476640	0,777818	-4,551009	0,188366	-354,026940	-50,657049	24,789523	0,777818	-4,551009	0,188366	-354,026940	-50,657049	24,789523
10:59:35,80	0,452933	3,936890	-0,132980	-0,236022	-0,657012	-0,649022	0,777818	-4,551009	0,188366	3,227282	10,401663	24,789523	2,839323	-5,825296	-0,930659	-157,189773	-178,408731	37,473345	0,777818	-4,551009	0,188366	-354,026940	-50,657049	24,789523	0,777818	-4,551009	0,188366	-354,026940	-50,657049	24,789523
10:59:35,85	0,452933	3,936890	-0,132980	-0,236022	-0,657012	-0,649022	0,778053	-4,552346	0,189967	3,203498	10,390030	24,799197	2,834691	-5,824926	-0,927307	-157,229994	-178,459178	37,486315	0,778053	-4,552346	0,189967	-354,155690	-50,687156	24,799197	0,778053	-4,552346	0,189967	-354,155690	-50,687156	24,799197
10:59:35,90	0,452933	3,936890	-0,132980	-0,236022	-0,657012	-0,649022	0,778053	-4,552346	0,189967	3,203498	10,390030	24,799197	2,833444	-5,823062	-0,929887	-157,214334	-178,495717	37,504784	0,778053	-4,552346	0,189967	-354,155690	-50,687156	24,799197	0,778053	-4,552346	0,189967	-354,155690	-50,687156	24,799197
10:59:35,95	0,452933	3,936890	-0,132980	-0,236022	-0,657012	-0,649022	0,777062	-4,550334	0,187387	3,075042	10,370335	24,817666	2,841607	-5,825711	-0,931036	-157,197050	-178,480880	37,486207	0,777062	-4,550334	0,187387	-354,126176	-50,629066	24,817666	0,777062	-4,550334	0,187387	-354,126176	-50,629066	24,817666
10:59:36,00	0,452933	3,936890	-0,132980	-0,236022	-0,657012	-0,649022	0,775275	-4,558728	0,186238	3,533036	10,284941	24,799089	2,835064	-5,822372	-0,932758	-157,126193	-178,526789	37,511068	0,775275	-4,558728	0,186238	-354,327134	-50,574151	24,799089	0,775275	-4,558728	0,186238	-354,327134	-50,574151	24,799089
10:59:36,05	0,452933	3,936890	-0,132980	-0,236022	-0,657012	-0,649022	0,775654	-4,551392	0,184517	3,147238	10,388987	24,823951	2,538720	-5,552864	-0,952444	-144,104359	-162,767196	35,298722	0,775654	-4,551392	0,184517	-354,137062	-50,499887	24,823951	0,775654	-4,551392	0,184517	-354,137062	-50,499887	24,823951
10:59:36,10	0,452977	3,886966	-0,132992	-0,236028	-0,657011	-0,649019	0,674550	-4,086014	0,159511	3,413343	9,095003	22,094298	2,482587	-5,502123	-0,957764	-141,460849	-159,320535	34,781416	0,674550	-4,086014	0,159511	-317,338773	-43,857164	22,094298	0,674550	-4,086014	0,159511	-317,338773	-43,857164	22,094298
10:59:36,15	0,452977	3,886966	-0,132992	-0,236028	-0,657011	-0,649019	0,674550	-4,086014	0,159511	3,413343	9,095003	22,094298	2,484105	-5,500966	-0,955834	-141,516946	-159,487333	34,800135	0,674550	-4,086014	0,159511	-317,338773	-43,857164	22,094298	0,674550	-4,086014	0,159511	-317,338773	-43,857164	22,094298
10:59:36,20	0,452977	3,886966	-0,132992	-0,236028	-0,657011	-0,649019	0,677859	-4,085298	0,159113	3,046359	9,308756	22,148271	2,480312	-5,504631	-0,958162	-141,589610	-159,626922	34,835388	0,677859	-4,085298	0,159113	-317,649501	-43,903169	22,148271	0,677859	-4,085298	0,159113	-317,649501	-43,903169	22,148271
10:59:36,25	0,452977	3,886966	-0,132992	-0,236028	-0,657011	-0,649019	0,679576	-4,085853	0,158476	3,055392	9,351233	22,098175	2,479935	-5,506395	-0,958799	-141,640070	-159,620714	34,785293	0,679576	-4,085853	0,158476	-317,684076	-43,995472	22,098175	0,679576	-4,085853	0,158476	-317,684076	-43,995472	22,098175
10:59:36,30	0,452977	3,886966	-0,132992	-0,236028	-0,657011	-0,649019	0,668175	-4,088434	0,158462	3,113897	8,773729	22,129018	2,487870	-5,497813	-0,958813	-141,664662	-159,693946	34,816135	0,668175	-4,088434	0,158462	-317,828195	-43,678041	22,129018	0,668175	-4,088434	0,158462	-317,828195	-43,678041	22,129018
10:59:36,35	0,452977	3,886966	-0,132992	-0,236028	-0,657011	-0,649019	0,672765	-4,089633	0,156682	3,189517	9,018457	22,057888	2,486614	-5,502387	-0,960592	-141,652793	-159,685482	34,745005	0,672765	-4,089633	0,156682	-317,846707	-43,793631	22,057888	0,672765	-4,089633	0,156682	-317,846707	-43,793631	22,057888
10:59:36,40	0,452977	3,886966	-0,132992	-0,236028	-0,657011	-0,649019	0,679676	-4,087935	0,157472	3,012550	9,323820	22,108432	2,481688	-5,507523	-0,959803	-141,743891	-159,735264	34,795550	0,679676	-4,087935	0,157472	-317,890367	-44,030770	22,108432	0,679676	-4,087935	0,157472	-317,890367	-44,030770	22,108432
10:59:36,45	0,452977	3,886966	-0,132992	-0,236028	-0,657011	-0,649019	0,672747	-4,088050	0,157504	3,018125	9,014514	22,152236	2,485252	-5,501580	-0,959770	-141,699893	-159,761126	34,839353	0,672747	-4,088050	0,157504	-317,893809	-43,796100	22,152236	0,672747	-4,088050	0,157504	-317,893809	-43,796100	22,152236
10:59:36,50	0,452977	3,886966	-0,132992	-0,236028	-0,657011	-0,649019	0,675476	-4,088070	0,157117	2,939752	9,131200	22,179792	2,483346	-5,510025	-0,962217	-141,719856	-159,762753	34,783693	0,675476	-4,088070	0,157117	-317,973743	-43,893689	22,179792	0,675476	-4,088070	0,157117	-317,973743	-43,893689	22,179792
10:59:36,55	0,452977	3,886966	-0,132992	-0,236028	-0,657011	-0,649019	0,675476	-4,088070	0,157117	2,939752	9,131200	22,179792	2,483894	-5,500666	-0,960609	-141,763275	-159,820809	34,804588	0,675476	-4,088070	0,157117	-317,973743	-43,893689	22,179792	0,675476	-4,088070	0,157117	-317,973743	-43,893689	22,179792
10:59:36,60	0,452977	3,886966	-0,132992	-0,236028	-0,657011	-0,649019	0,671200	-4,093137	0,161730	3,220019	8,898887	22,106237	2,490430	-5,502783	-0,955545	-141,761675	-159,797741	34,793354	0,671200	-4,093137	0,161730	-318,091200	-43,790310	22,106237	0,671200	-4,093137	0,161730	-318,091200	-43,790310	22,106237
10:59:36,65	0,452977	3,886966	-0,132992	-0,236028	-0,657011	-0,649019	0,671200	-4,093137	0,161730	3,220019	8,898887	22,106237	2,491588	-5,508874	-0,959406	-141,766806	-159,835214	34,793852	0,671200	-4,093137	0,161730	-318,091200	-43,790310	22,106237	0,671200	-4,093137	0,161730	-318,091200	-43,790310	22,106237
10:59:36,70	0,452977	3,886966	-0,132992	-0,236028	-0,657011	-0,649019	0,675896	-4,097185	0,157869	3,395497	9,157396	22,106735	2,488799	-5,505724	-0,960099	-141,758927	-159,867878	34,837546	0,675896	-4,097185	0,157869	-318,233489	-43,900473	22,106735	0,675896	-4,097185	0,157869	-318,233489	-43,900473	22,106735
10:59:36,75	0,452977	3,886966	-0,132992	-0,236028	-0,657011	-0,649019	0,674562	-4,093194	0,157175	3,163629	9,111171	22,150429	2,488239	-5,508444	-0,957900	-141,818342	-159,846632	34,768360	0,674562	-4,093194	0,157175	-318,152083	-43,841961	22,150429	0,674562	-4,093194	0,157175	-318,152083	-43,841961	22,150429
10:59:36,80	0,452977	3,886966	-0,132992	-0,236028	-0,657011	-0,649019	0,673168	-4,093375	0,157475	3,157364	8,975961	22,160650	2,489653	-5,504607	-0,959800	-141,821075	-159,850130	34,847768	0,673168	-4,093375	0,157475	-318,172598	-43,867702	22,160650	0,673168	-4,093375	0,157475	-318,172598	-43,867702	22,160650
10:59:36,85	0,452977	3,886966	-0,132992	-0,236028	-0,657011	-0,649019	0,675110	-4,092432	0,158238	3,090120	9,074824	22,144803	2,487866	-5,505817	-0,959037	-141,832017	-159,864840	34,831921	0,675110	-4,092432	0,158238	-318,165819	-43,921286	22,144803	0,675110	-4,092432	0,158238	-318,165819	-43,921286	22,144803
10:59:36,90	0,452977	3,886966	-0,132992	-0,236028	-0,657011	-0,649019	0,679980	-4,092711	0,154576	3,037044	9,379488	22,156926	2,485672	-5,510175	-0,962699	-141,821301	-159,949043	34,844044	0,679980	-4,092711	0,154576	-318,240766	-43,998981	22,156926	0,679980	-4,092711	0,154576	-318,240766	-43,998981	22,156926
10:59:36,95	0,452977	3,886966	-0,132992	-0,236028	-0,657011	-0,649019	0,679635	-4,090803	0,157051	2,933563	9,289937	22,138465	2,484192	-5,508922	-0,960223	-141,885454	-159,916940	34,825582	0,679635	-4,090803	0,157051	-318,194483	-44,061447	22,138465	0,679635	-4,090803	0,157051	-318,194483	-44,061447	22,138465
10:59:37,00	0,452977	3,886966	-0,132992	-0,236028	-0,657011	-0,649019	0,679635	-4,090803	0,157051	2,933563	9,289937	22,138465	2,494193	-5,504238	-0,960217	-141,875806	-159,923180	34,837393	0,679635	-4,090803	0,157051	-318,194483	-44,061447	22,138465	0,679635	-4,090803	0,157051	-318,194483	-44,061447	22,138465
10:59:37,05	0,452977	3,886966	-0,132992	-0,236028	-0,657011	-0,649019	0,670579	-4,097122	0,157058	3,261587	8,830466	22,150275	2,491848	-5,506847	-0,956939	-141,928940	-159,929033	34,823659	0,674011	-4,096397	0,160335	-318,374928	-43,944001	22,136542	0,674011	-4,096397	0,160335	-318,374928	-43,944001	22,136542
10:59:37,10	0,452977	3,886966	-0,132992	-0,236028	-0,657011	-0,649019	0,673646	-4,092515	0,157894	2,968166	8,993743	22,122011	2,488669	-5,504591	-0,959380	-141,899455	-159,971709	34,809128	0,673646	-4,092515	0,157894	-318,294288	-43,887466	22,122011	0,673646	-4,092515	0,157894	-318,294288	-43,887466	22,122011
10:59:37,15	0,452977	3,886966	-0,132992	-0,236028	-0,657011	-0,649019	0,673646	-4,092515	0,157894	2,968166	8,993743	22,122011	2,488868	-5,508393	-0,958652	-141,888638	-159,954246	34,843731	0,673646	-4,092515	0,157894	-318,294288	-43,887466	22,122011	0,673646	-4,092515	0,157894	-318,294288	-43,887466	22,122011
10:59:37,20	0,452977	3,886966	-0,132992	-0,236028	-0,657011	-0,649019	0,676839	-4,094589	0,158622	3,096508	9,160412	22,156614	2,489394	-5,505910	-0,956936	-141,910128	-159,974839	34,825750	0,674426	-4,093802	0,160338	-318,336430	-43,915807	22,138632	0,674426	-4,093802	0,160338	-318,336430	-43,915807	22,138632
10:59:37,25	0,452977	3,886966	-0,132992	-0,236028	-0,657011	-0,649019	0,681717	-4,100110	0,159824	3,336703	9,430856	22,163463	2,491211	-5,515378	-0,957451	-141,897576	-160,003289	34,850580	0,681717	-4,100110	0,159824	-318,521970	-44,083931	22,163463	0,681717	-4,100110	0,159824	-318,521970	-44,083931	22,163463
10:59:37,30	0,452977	3,886966	-0,132992	-0,236028	-0,657011	-0,649019	0,675295	-4,097683	0,159724	3,216041	9,070296	22,167124	2,492320	-5,508603	-0,957550	-141,917865	-159,985160	34,854242	0,675295	-4,097683	0,159724	-318,452091	-43,940395	22,167124	0,675295	-4,097683	0,159724	-318,452091	-43,940395	22,167124
10:59:37,35	0,452977	3,886966	-0,132992	-0,236028	-0,657011	-0,649019	0,676355	-4,099071	0,155897	3,292729	9,173276	22,123018	2,492993	-5,510215	-0,961378	-141,874155	-160,005202	34,810135	0,676355	-4,099071	0,155897	-318,484382	-43,920603	22,123018	0,676355	-4,099071	0,155897	-318,484382	-43,920603	22,123018
10:59:37,40	0,452977	3,886966	-0,132992	-0,236028	-0,657011	-0,649019	0,676906	-4,095865	0,158630	3,067128	9,203061	22,168087	2,489940	-5,509089	-0,958645	-141,902614	-160,056760	34,855204	0,676906	-4,095865	0,158630	-318,458299	-43,934071	22,168087	0,676906	-4,095865	0,158630	-318,458299	-43,934071	22,168087
10:59:37,45	0,452977	3,886966	-0,132992	-0,236028	-0,657011	-0,649019	0,676906	-4,095865	0,158630	3,067128	9,203061	22,168087	2,489796	-5,509559	-0,959080	-141,978513	-160,040526	34,837294	0,677385	-4,095975	0,158194	-318,485094	-44,020615	22,150176	0,677385	-4,095975	0,158194	-318,485094	-44,020615	22,150176
10:59:37,51	0,452977	3,886966	-0,132992	-0,236028	-0,657011	-0,649019	0,677385	-4,095975	0,158194	3,048938	9,154127	22,150176	2,486978	-5,511380	-0,961780	-141,994238	-160,009240	34,869625	0,677385	-4,095975	0,158194	-318,485094	-44,020615	22,150176	0,677385	-4,095975	0,158194	-318,485094	-44,020615	22,150176
10:59:37,56	0,452977	3,886966	-0,132992	-0,236028	-0,657011	-0,649019	0,679018	-4,092819	0,156889	2,904347	9,204055	22,115356	2,486246	-5,509395	-0,960385	-141,999054	-160,006120	34,802473	0,679018	-4,092819	0,156889	-318,381931	-44,098883	22,115356	0,679018	-4,092819	0,156889	-318,381931	-44,098883	22,115356
10:59:37,61	0,452977	3,886966	-0,132992	-0,236028	-0,657011	-0,649019	0,679018	-4,092819	0,156889	2,904347	9,204055	22,115356	2,489382	-5,502312	-0,963723	-141,889442	-159,975187	34,854413	0,679018	-4,092819	0,156889	-318,381931	-44,098883	22,115356	0,679018	-4,092819	0,156889	-318,381931	-44,098883	22,115356
10:59:37,66	0,452977	3,886966	-0,132992	-0,236028	-0,657011	-0,649019	0,671316	-4,091993	0,153551	2,942983	8,882978	22,167296	2,181714	-5,280090	-0,989436	-130,877250	-144,061524	32,714840	0,671316	-4,091993	0,153551	-318,278445	-43,815303	22,167296	0,671316	-4,091993	0,153551	-318,278445	-43,815303	22,167296
10:59:37,71	0,452985	3,836958	-0,132994	-0,236005	-0,657003	-0,649015	0,623040	-3,620924	0,121132	2,714321	8,457706	19,496907	2,105562	-5,224969	-0,996143	-127,950273	-140,001945	32,184025	0,623040	-3,620924	0,121132	-281,528212	-40,450957	19,496907	0,623040	-3,620924	0,121132	-281,528212	-40,450957	19,496907
10:59:37,76	0,452985	3,836958	-0,132994	-0,236005	-0,657003	-0,649015	0,623040	-3,620924	0,121132	2,714321	8,457706	19,496907	2,108964	-5,226546	-0,994647	-127,930604	-140,246282	32,205722	0,623040	-3,620924	0,121132	-281,528212	-40,450957	19,496907	0,623040	-3,620924	0,121132	-281,528212	-40,450957	19,496907
10:59:37,81	0,452985	3,836958	-0,132994	-0,236005	-0,657003	-0,649015	0,615616	-3,628904	0,123723	2,832960	8,232492	19,494898	2,112403	-5,229994	-0,993017	-127,959866	-140,338159	32,167044	0,615616	-3,628904	0,123723	-282,035970	-40,093327	19,494898	0,615616	-3,628904	0,123723	-282,035970	-40,093327	19,494898
10:59:37,86	0,452985	3,836958	-0,132994	-0,236005	-0,657003	-0,649015	0,615616	-3,628904	0,123723	2,832960	8,232492	19,494898	2,119336	-5,222425	-0,993021	-127,964778	-140,438344	32,195279	0,615616	-3,628904	0,123723	-282,035970	-40,093327	19,494898	0,615616	-3,628904	0,123723	-282,035970	-40,093327	19,494898
10:59:37,91	0,452985	3,836958	-0,132994	-0,236005	-0,657003	-0,649015	0,613950	-3,631581	0,124254	2,883279	8,190643	19,508162	2,118145	-5,222948	-0,995719	-127,938504	-140,514173	32,208474	0,613950	-3,631581	0,124254	-282,195797	-40,004424	19,508162	0,613950	-3,631581	0,124254	-282,195797	-40,004424	19,508162
10:59:37,96	0,452985	3,836958	-0,132994	-0,236005	-0,657003	-0,649015	0,619299	-3,633006	0,124389	2,844817	8,470323	19,520606	2,117896	-5,227770	-0,992885	-128,019727	-140,536593	32,207723	0,619299	-3,633006	0,124389	-282,346118	-40,144632	19,520606	0,619299	-3,633006	0,124389	-282,346118	-40,144632	19,520606
10:59:38,01	0,452985	3,836958	-0,132994	-0,236005	-0,657003	-0,649015	0,619299	-3,633006	0,124389	2,844817	8,470323	19,520606	2,120411	-5,229426	-0,993740	-127,973354	-140,585885	32,233832	0,619299	-3,633006	0,124389	-282,346118	-40,144632	19,520606	0,619299	-3,633006	0,124389	-282,346118	-40,144632	19,520606
10:59:38,06	0,452985	3,836958	-0,132994	-0,236005	-0,657003	-0,649015	0,619476	-3,636012	0,123534	2,981676	8,544321	19,546715	2,120861	-5,226812	-0,993017	-128,017671	-140,640575	32,203490	0,616987	-3,635094	0,124258	-282,490494	-40,029594	19,516373	0,616987	-3,635094	0,124258	-282,490494	-40,029594	19,516373
10:59:38,11	0,452985	3,836958	-0,132994	-0,236005	-0,657003	-0,649015	0,616987	-3,635094	0,124258	2,864408	8,403873	19,516373	2,118916	-5,228241	-0,994157	-127,964637	-140,641036	32,200654	0,616987	-3,635094	0,124258	-282,490494	-40,029594	19,516373	0,616987	-3,635094	0,124258	-282,490494	-40,029594	19,516373
10:59:38,16	0,452985	3,836958	-0,132994	-0,236005	-0,657003	-0,649015	0,619197	-3,634125	0,123117	2,840111	8,564946	19,513536	1,816578	-5,000436	-1,022037	-116,871268	-124,650259	30,123927	0,619197	-3,634125	0,123117	-282,438684	-40,041997	19,513536	0,619197	-3,634125	0,123117	-282,438684	-40,041997	19,513536
10:59:38,21	0,452945	3,786944	-0,132980	-0,236011	-0,657012	-0,649026	0,555290	-3,177450	0,088845	2,810291	7,715864	16,919471	1,755377	-4,944559	-1,028429	-113,963389	-121,338291	29,606588	0,555290	-3,177450	0,088845	-246,619510	-35,874415	16,919471	0,555290	-3,177450	0,088845	-246,619510	-35,874415	16,919471
10:59:38,26	0,452945	3,786944	-0,132980	-0,236011	-0,657012	-0,649026	0,553570	-3,186423	0,084930	3,073713	7,592024	16,928048	1,764008	-4,947556	-1,032345	-114,094773	-121,497039	29,615165	0,553570	-3,186423	0,084930	-247,060465	-35,863246	16,928048	0,553570	-3,186423	0,084930	-247,060465	-35,863246	16,928048
10:59:38,31	0,452945	3,786944	-0,132980	-0,236011	-0,657012	-0,649026	0,551289	-3,183571	0,089269	2,864630	7,445135	16,938337	1,762679	-4,944154	-1,028006	-114,149646	-121,535572	29,625454	0,551289	-3,183571	0,089269	-247,045709	-35,831043	16,938337	0,551289	-3,183571	0,089269	-247,045709	-35,831043	16,938337
10:59:38,36	0,452945	3,786944	-0,132980	-0,236011	-0,657012	-0,649026	0,551289	-3,183571	0,089269	2,864630	7,445135	16,938337	1,767129	-4,944691	-1,026943	-114,228070	-121,661972	29,652536	0,551289	-3,183571	0,089269	-247,045709	-35,831043	16,938337	0,551289	-3,183571	0,089269	-247,045709	-35,831043	16,938337
10:59:38,41	0,452945	3,786944	-0,132980	-0,236011	-0,657012	-0,649026	0,549529	-3,187694	0,090331	2,930318	7,348898	16,965419	1,759950	-4,951475	-1,026171	-114,275282	-121,730392	29,648113	0,549529	-3,187694	0,090331	-247,303630	-35,789121	16,965419	0,549529	-3,187694	0,090331	-247,303630	-35,789121	16,965419
10:59:38,46	0,452945	3,786944	-0,132980	-0,236011	-0,657012	-0,649026	0,558993	-3,184868	0,091103	2,700535	7,834357	16,960995	1,766910	-4,948864	-1,026157	-114,297456	-121,781634	29,682197	0,553253	-3,189590	0,091117	-247,492210	-35,888061	16,995079	0,553253	-3,189590	0,091117	-247,492210	-35,888061	16,995079
10:59:38,51	0,452945	3,786944	-0,132980	-0,236011	-0,657012	-0,649026	0,553094	-3,186753	0,089406	2,672032	7,545567	16,988394	1,764532	-4,947309	-1,027868	-114,323005	-121,848936	29,675512	0,553094	-3,186753	0,089406	-247,488091	-35,872339	16,988394	0,553094	-3,186753	0,089406	-247,488091	-35,872339	16,988394
10:59:38,56	0,452945	3,786944	-0,132980	-0,236011	-0,657012	-0,649026	0,555394	-3,192686	0,086863	2,952837	7,666749	17,023953	1,768520	-4,952267	-1,030411	-114,335479	-121,873740	29,711070	0,555394	-3,192686	0,086863	-247,673038	-35,931681	17,023953	0,555394	-3,192686	0,086863	-247,673038	-35,931681	17,023953
10:59:38,61	0,452945	3,786944	-0,132980	-0,236011	-0,657012	-0,649026	0,555394	-3,192686	0,086863	2,952837	7,666749	17,023953	1,769724	-4,954438	-1,030041	-114,328123	-121,895183	29,666362	0,555394	-3,192686	0,086863	-247,673038	-35,931681	17,023953	0,555394	-3,192686	0,086863	-247,673038	-35,931681	17,023953
10:59:38,66	0,452945	3,786944	-0,132980	-0,236011	-0,657012	-0,649026	0,556673	-3,194814	0,087233	3,048579	7,750323	16,979245	1,765520	-4,949288	-1,026990	-114,349374	-121,928824	29,639458	0,556673	-3,194814	0,087233	-247,744311	-35,948470	16,979245	0,556673	-3,194814	0,087233	-247,744311	-35,948470	16,979245
10:59:38,71	0,452945	3,786944	-0,132980	-0,236011	-0,657012	-0,649026	0,554314	-3,188598	0,090284	2,685588	7,626106	16,952341	1,767315	-4,953628	-1,026975	-114,346484	-121,936523	29,629149	0,554314	-3,188598	0,090284	-247,619347	-35,887558	16,952341	0,554314	-3,188598	0,090284	-247,619347	-35,887558	16,952341
10:59:38,76	0,452945	3,786944	-0,132980	-0,236011	-0,657012	-0,649026	0,557176	-3,192323	0,090299	2,874063	7,781271	16,942031	1,769752	-4,952142	-1,028200	-114,377540	-121,972887	29,660376	0,557176	-3,192323	0,090299	-247,723279	-35,957042	16,942031	0,557176	-3,192323	0,090299	-247,723279	-35,957042	16,942031
10:59:38,81	0,452945	3,786944	-0,132980	-0,236011	-0,657012	-0,649026	0,554670	-3,193690	0,089075	2,898160	7,642258	16,973258	1,765374	-4,951156	-1,027781	-114,420367	-121,925441	29,655010	0,554670	-3,193690	0,089075	-247,806542	-35,899352	16,973258	0,554670	-3,193690	0,089075	-247,806542	-35,899352	16,973258
10:59:38,86	0,452945	3,786944	-0,132980	-0,236011	-0,657012	-0,649026	0,556005	-3,189406	0,089494	2,695023	7,650877	16,967893	1,765866	-4,953831	-1,026205	-114,454998	-121,973227	29,686481	0,556005	-3,189406	0,089494	-247,673318	-35,995547	16,967893	0,556005	-3,189406	0,089494	-247,673318	-35,995547	16,967893
10:59:38,91	0,452945	3,786944	-0,132980	-0,236011	-0,657012	-0,649026	0,558076	-3,191170	0,091069	2,728056	7,752454	16,999364	1,770045	-4,954634	-1,029301	-114,424888	-121,978819	29,673944	0,556681	-3,195190	0,087973	-247,875090	-35,990689	16,986827	0,556681	-3,195190	0,087973	-247,875090	-35,990689	16,986827
10:59:38,96	0,452945	3,786944	-0,132980	-0,236011	-0,657012	-0,649026	0,552487	-3,195262	0,088722	2,859957	7,477559	17,000082	1,772204	-4,951038	-1,028552	-114,481835	-122,051142	29,687199	0,552487	-3,195262	0,088722	-247,968104	-35,892704	17,000082	0,552487	-3,195262	0,088722	-247,968104	-35,892704	17,000082
10:59:39,01	0,452945	3,786944	-0,132980	-0,236011	-0,657012	-0,649026	0,552487	-3,195262	0,088722	2,859957	7,477559	17,000082	1,766280	-4,953324	-1,027784	-114,503300	-122,057000	29,685402	0,552487	-3,195262	0,088722	-247,968104	-35,892704	17,000082	0,552487	-3,195262	0,088722	-247,968104	-35,892704	17,000082
10:59:39,06	0,452945	3,786944	-0,132980	-0,236011	-0,657012	-0,649026	0,557430	-3,191274	0,089490	2,636796	7,718921	16,998284	1,773395	-4,957095	-1,027764	-114,492361	-122,059327	29,671337	0,557430	-3,191274	0,089490	-247,878238	-36,039346	16,998284	0,557430	-3,191274	0,089490	-247,878238	-36,039346	16,998284
10:59:39,11	0,452945	3,786944	-0,132980	-0,236011	-0,657012	-0,649026	0,557138	-3,199322	0,089511	3,058754	7,714373	16,984220	1,771026	-4,951770	-1,028532	-114,479513	-122,055508	29,710936	0,557138	-3,199322	0,089511	-248,088060	-36,020970	16,984220	0,557138	-3,199322	0,089511	-248,088060	-36,020970	16,984220
10:59:39,16	0,452945	3,786944	-0,132980	-0,236011	-0,657012	-0,649026	0,553711	-3,194607	0,088743	2,823306	7,545374	17,023819	1,771331	-4,956900	-1,028531	-114,511942	-122,121845	29,701168	0,553711	-3,194607	0,088743	-247,953382	-35,920932	17,023819	0,553711	-3,194607	0,088743	-247,953382	-35,920932	17,023819
10:59:39,21	0,452945	3,786944	-0,132980	-0,236011	-0,657012	-0,649026	0,552801	-3,196743	0,085804	2,924304	7,477640	17,000808	1,769333	-4,952260	-1,027937	-114,533332	-122,083591	29,674331	0,552801	-3,196743	0,085804	-248,020029	-35,917240	17,000808	0,552801	-3,196743	0,085804	-248,020029	-35,917240	17,000808
10:59:39,26	0,452945	3,786944	-0,132980	-0,236011	-0,657012	-0,649026	0,554550	-3,192499	0,087402	2,642614	7,550258	17,012350	1,768780	-4,951442	-1,029872	-114,548578	-122,097656	29,699467	0,554550	-3,192499	0,087402	-247,968532	-35,981900	17,012350	0,554550	-3,192499	0,087402	-247,968532	-35,981900	17,012350
10:59:39,31	0,452945	3,786944	-0,132980	-0,236011	-0,657012	-0,649026	0,554550	-3,192499	0,087402	2,642614	7,550258	17,012350	1,770869	-4,950630	-1,026276	-114,553278	-122,075020	29,661387	0,554550	-3,192499	0,087402	-247,968532	-35,981900	17,012350	0,554550	-3,192499	0,087402	-247,968532	-35,981900	17,012350
10:59:39,36	0,452945	3,786944	-0,132980	-0,236011	-0,657012	-0,649026	0,552802	-3,193902	0,090998	2,732836	7,443998	16,974270	1,775018	-4,953049	-1,027765	-114,524773	-122,116052	29,709496	0,552823	-3,198704	0,089510	-248,137009	-35,906320	17,022378	0,552823	-3,198704	0,089510	-248,137009	-35,906320	17,022378
10:59:39,41	0,452945	3,786944	-0,132980	-0,236011	-0,657012	-0,649026	0,550596	-3,194417	0,088238	2,707887	7,369423	17,051815	1,772418	-4,948977	-1,029036	-114,544391	-122,139896	29,738933	0,550596	-3,194417	0,088238	-248,053858	-35,852388	17,051815	0,550596	-3,194417	0,088238	-248,053858	-35,852388	17,051815
10:59:39,46	0,452945	3,786944	-0,132980	-0,236011	-0,657012	-0,649026	0,558568	-3,195157	0,089865	2,730957	7,786218	16,985777	1,769073	-4,956251	-1,027410	-114,550122	-122,154356	29,672895	0,558568	-3,195157	0,089865	-248,088846	-36,061370	16,985777	0,558568	-3,195157	0,089865	-248,088846	-36,061370	16,985777
10:59:39,51	0,452945	3,786944	-0,132980	-0,236011	-0,657012	-0,649026	0,556533	-3,193218	0,086362	2,643703	7,640622	17,013723	1,768411	-4,953519	-1,030913	-114,577790	-122,122717	29,700841	0,556533	-3,193218	0,086362	-248,023900	-36,047225	17,013723	0,556533	-3,193218	0,086362	-248,023900	-36,047225	17,013723
10:59:39,56	0,452945	3,786944	-0,132980	-0,236011	-0,657012	-0,649026	0,556533	-3,193218	0,086362	2,643703	7,640622	17,013723	1,773727	-4,960651	-1,028535	-114,581887	-122,155735	29,712774	0,556533	-3,193218	0,086362	-248,023900	-36,047225	17,013723	0,556533	-3,193218	0,086362	-248,023900	-36,047225	17,013723
10:59:39,61	0,452945	3,786944	-0,132980	-0,236011	-0,657012	-0,649026	0,551238	-3,200691	0,088736	3,005821	7,391458	17,051491	1,777530	-4,952670	-1,028538	-114,568374	-122,158725	29,738609	0,551238	-3,200691	0,088736	-248,248409	-35,880758	17,051491	0,551238	-3,200691	0,088736	-248,248409	-35,880758	17,051491
10:59:39,66	0,452945	3,786944	-0,132980	-0,236011	-0,657012	-0,649026	0,552621	-3,197081	0,091796	2,821864	7,451779	17,000982	1,773713	-4,952063	-1,025479	-114,576524	-122,149693	29,688099	0,552621	-3,197081	0,091796	-248,149005	-35,928972	17,000982	0,552621	-3,197081	0,091796	-248,149005	-35,928972	17,000982
10:59:39,72	0,452945	3,786944	-0,132980	-0,236011	-0,657012	-0,649026	0,553393	-3,193258	0,088669	2,577450	7,452804	17,026600	1,773619	-4,953701	-1,030127	-114,589563	-122,217794	29,708001	0,553393	-3,193258	0,088669	-248,093266	-35,988569	17,026600	0,553393	-3,193258	0,088669	-248,093266	-35,988569	17,026600
10:59:39,77	0,452945	3,786944	-0,132980	-0,236011	-0,657012	-0,649026	0,556836	-3,197354	0,087937	2,789393	7,658236	17,040468	1,771842	-4,955849	-1,029338	-114,610862	-122,183740	29,727585	0,556836	-3,197354	0,087937	-248,202888	-36,053379	17,040468	0,556836	-3,197354	0,087937	-248,202888	-36,053379	17,040468
10:59:39,82	0,452945	3,786944	-0,132980	-0,236011	-0,657012	-0,649026	0,556836	-3,197354	0,087937	2,789393	7,658236	17,040468	1,772561	-4,956301	-1,029013	-114,477977	-122,212567	29,686395	0,556836	-3,197354	0,087937	-248,202888	-36,053379	17,040468	0,556836	-3,197354	0,087937	-248,202888	-36,053379	17,040468
10:59:39,87	0,452945	3,786944	-0,132980	-0,236011	-0,657012	-0,649026	0,556867	-3,198202	0,088262	2,874992	7,789366	16,999277	1,459507	-4,707327	-1,050309	-102,401139	-105,751929	27,507722	0,556867	-3,198202	0,088262	-248,183896	-35,924717	16,999277	0,556867	-3,198202	0,088262	-248,183896	-35,924717	16,999277
10:59:39,92	0,452940	3,736903	-0,132966	-0,236009	-0,657026	-0,649051	0,497777	-2,802603	0,066965	2,597584	6,945192	14,820605	1,400801	-4,666269	-1,051083	-100,162010	-102,703161	27,025227	0,491572	-2,731233	0,066191	-211,755587	-31,551119	14,338110	0,491572	-2,731233	0,066191	-211,755587	-31,551119	14,338110
10:59:39,97	0,452940	3,736903	-0,132966	-0,236009	-0,657026	-0,649051	0,488683	-2,733608	0,064647	2,575245	6,912134	14,399028	1,404302	-4,664954	-1,052627	-100,237544	-102,884095	27,086145	0,488683	-2,733608	0,064647	-212,012990	-31,449505	14,399028	0,488683	-2,733608	0,064647	-212,012990	-31,449505	14,399028
10:59:40,02	0,452940	3,736903	-0,132966	-0,236009	-0,657026	-0,649051	0,488683	-2,733608	0,064647	2,575245	6,912134	14,399028	1,411111	-4,671783	-1,049538	-100,335895	-103,025585	27,066373	0,488683	-2,733608	0,064647	-212,012990	-31,449505	14,399028	0,488683	-2,733608	0,064647	-212,012990	-31,449505	14,399028
10:59:40,07	0,452940	3,736903	-0,132966	-0,236009	-0,657026	-0,649051	0,491192	-2,742919	0,067737	2,887684	7,028170	14,379255	1,414863	-4,663745	-1,050088	-100,314292	-103,101497	27,135342	0,491192	-2,742919	0,067737	-212,431429	-31,530424	14,379255	0,491192	-2,742919	0,067737	-212,431429	-31,530424	14,379255
10:59:40,12	0,452940	3,736903	-0,132966	-0,236009	-0,657026	-0,649051	0,490102	-2,747399	0,061129	2,953199	6,989723	14,403835	1,415536	-4,673079	-1,056146	-100,403839	-103,179724	27,090953	0,490102	-2,747399	0,061129	-212,717616	-31,483311	14,403835	0,490102	-2,747399	0,061129	-212,717616	-31,483311	14,403835
10:59:40,17	0,452940	3,736903	-0,132966	-0,236009	-0,657026	-0,649051	0,490102	-2,747399	0,061129	2,953199	6,989723	14,403835	1,409497	-4,669643	-1,049630	-100,401867	-103,183415	27,127499	0,490102	-2,747399	0,061129	-212,717616	-31,483311	14,403835	0,490102	-2,747399	0,061129	-212,717616	-31,483311	14,403835
10:59:40,22	0,452940	3,736903	-0,132966	-0,236009	-0,657026	-0,649051	0,488038	-2,746823	0,067723	2,841902	6,928233	14,397241	1,416070	-4,671003	-1,049551	-100,404797	-103,273123	27,084358	0,488038	-2,746823	0,067723	-212,783728	-31,382729	14,397241	0,488038	-2,746823	0,067723	-212,783728	-31,382729	14,397241
10:59:40,27	0,452940	3,736903	-0,132966	-0,236009	-0,657026	-0,649051	0,488016	-2,745963	0,065793	2,766426	6,881481	14,452093	1,415336	-4,670554	-1,051481	-100,459673	-103,276932	27,139211	0,488016	-2,745963	0,065793	-212,791665	-31,427772	14,452093	0,488016	-2,745963	0,065793	-212,791665	-31,427772	14,452093
10:59:40,32	0,452940	3,736903	-0,132966	-0,236009	-0,657026	-0,649051	0,488016	-2,745963	0,065793	2,766426	6,881481	14,452093	1,412433	-4,664394	-1,050070	-100,245177	-103,276995	27,116370	0,488016	-2,745963	0,065793	-212,791665	-31,427772	14,452093	0,488016	-2,745963	0,065793	-212,791665	-31,427772	14,452093
10:59:40,37	0,452940	3,736903	-0,132966	-0,236009	-0,657026	-0,649051	0,484133	-2,740370	0,067204	2,582762	6,865340	14,429252	1,122381	-4,418629	-1,072266	-87,917440	-87,837435	24,941180	0,484133	-2,740370	0,067204	-212,536246	-31,139075	14,429252	0,484133	-2,740370	0,067204	-212,536246	-31,139075	14,429252
10:59:40,42	0,452953	3,686996	-0,132988	-0,236005	-0,657007	-0,649033	0,397893	-2,296031	0,044739	2,788514	5,981994	11,842504	1,070744	-4,367539	-1,072535	-85,470847	-84,889301	24,529621	0,397893	-2,296031	0,044739	-177,449901	-25,252644	11,842504	0,397893	-2,296031	0,044739	-177,449901	-25,252644	11,842504
10:59:40,47	0,452953	3,686996	-0,132988	-0,236005	-0,657007	-0,649033	0,404122	-2,301256	0,043564	2,794381	6,346820	11,840091	1,072155	-4,375546	-1,073710	-85,568330	-85,140005	24,527208	0,404122	-2,301256	0,043564	-177,854233	-25,376777	11,840091	0,404122	-2,301256	0,043564	-177,854233	-25,376777	11,840091
10:59:40,52	0,452953	3,686996	-0,132988	-0,236005	-0,657007	-0,649033	0,394656	-2,304461	0,043585	2,867350	5,897773	11,897303	1,079664	-4,368951	-1,073689	-85,577783	-85,242727	24,584420	0,394656	-2,304461	0,043585	-178,032851	-25,082759	11,897303	0,394656	-2,304461	0,043585	-178,032851	-25,082759	11,897303
10:59:40,57	0,452953	3,686996	-0,132988	-0,236005	-0,657007	-0,649033	0,396281	-2,305938	0,041707	2,898487	5,952540	11,914067	1,080130	-4,371096	-1,075567	-85,626331	-85,267412	24,601184	0,396281	-2,305938	0,041707	-178,117634	-25,155507	11,914067	0,396281	-2,305938	0,041707	-178,117634	-25,155507	11,914067
10:59:40,62	0,452953	3,686996	-0,132988	-0,236005	-0,657007	-0,649033	0,396281	-2,305938	0,041707	2,898487	5,952540	11,914067	1,077601	-4,381096	-1,071721	-85,694576	-85,392868	24,621061	0,396281	-2,305938	0,041707	-178,117634	-25,155507	11,914067	0,396281	-2,305938	0,041707	-178,117634	-25,155507	11,914067
10:59:40,67	0,452953	3,686996	-0,132988	-0,236005	-0,657007	-0,649033	0,406206	-2,308747	0,045554	2,901785	6,472252	11,933944	1,076877	-4,378521	-1,074058	-85,745501	-85,380616	24,662417	0,406799	-2,305669	0,041532	-178,316217	-25,454135	11,927927	0,406799	-2,305669	0,041532	-178,316217	-25,454135	11,927927
10:59:40,72	0,452953	3,686996	-0,132988	-0,236005	-0,657007	-0,649033	0,406799	-2,305669	0,041532	2,678807	6,479579	11,927927	1,086826	-4,375716	-1,074102	-85,749450	-85,454967	24,604097	0,406799	-2,305669	0,041532	-178,316217	-25,454135	11,927927	0,406799	-2,305669	0,041532	-178,316217	-25,454135	11,927927
10:59:40,77	0,452953	3,686996	-0,132988	-0,236005	-0,657007	-0,649033	0,396934	-2,314047	0,043173	3,096153	5,973647	11,916979	1,081424	-4,375834	-1,075645	-85,772383	-85,502505	24,641559	0,396934	-2,314047	0,043173	-178,556502	-25,185656	11,916979	0,396934	-2,314047	0,043173	-178,556502	-25,185656	11,916979
10:59:40,82	0,452953	3,686996	-0,132988	-0,236005	-0,657007	-0,649033	0,399737	-2,309427	0,041629	2,803316	6,123344	11,954442	1,076641	-4,378195	-1,075281	-85,805430	-85,526644	24,625191	0,404173	-2,306466	0,041994	-178,445680	-25,390144	11,938074	0,404173	-2,306466	0,041994	-178,445680	-25,390144	11,938074
10:59:40,87	0,452953	3,686996	-0,132988	-0,236005	-0,657007	-0,649033	0,404173	-2,306466	0,041994	2,611896	6,337457	11,938074	1,082532	-4,381239	-1,074096	-85,819566	-85,513926	24,630435	0,403864	-2,313090	0,043179	-178,617258	-25,400538	11,943317	0,403864	-2,313090	0,043179	-178,617258	-25,400538	11,943317
10:59:40,92	0,452953	3,686996	-0,132988	-0,236005	-0,657007	-0,649033	0,403864	-2,313090	0,043179	2,960270	6,302753	11,943317	1,084451	-4,379085	-1,071354	-85,821835	-85,553527	24,667741	0,403864	-2,313090	0,043179	-178,617258	-25,400538	11,943317	0,403864	-2,313090	0,043179	-178,617258	-25,400538	11,943317
10:59:40,97	0,452953	3,686996	-0,132988	-0,236005	-0,657007	-0,649033	0,398250	-2,315925	0,042016	3,061147	6,055985	11,948112	1,087795	-4,377795	-1,075258	-85,803754	-85,576844	24,635230	0,398250	-2,315925	0,042016	-178,738988	-25,206618	11,948112	0,398250	-2,315925	0,042016	-178,738988	-25,206618	11,948112
10:59:41,02	0,452953	3,686996	-0,132988	-0,236005	-0,657007	-0,649033	0,403417	-2,311273	0,042750	2,761017	6,288712	11,926404	1,081183	-4,379944	-1,074525	-85,864026	-85,609273	24,613522	0,403417	-2,311273	0,042750	-178,673928	-25,379539	11,926404	0,403417	-2,311273	0,042750	-178,673928	-25,379539	11,926404
10:59:41,07	0,452953	3,686996	-0,132988	-0,236005	-0,657007	-0,649033	0,403417	-2,311273	0,042750	2,761017	6,288712	11,926404	1,087203	-4,380481	-1,074980	-85,889279	-85,628977	24,611966	0,403417	-2,311273	0,042750	-178,673928	-25,379539	11,926404	0,403417	-2,311273	0,042750	-178,673928	-25,379539	11,926404
10:59:41,12	0,452953	3,686996	-0,132988	-0,236005	-0,657007	-0,649033	0,400718	-2,310364	0,045092	2,695343	6,160775	11,953836	1,081745	-4,377152	-1,072182	-85,862484	-85,631424	24,640953	0,400718	-2,310364	0,045092	-178,668255	-25,295606	11,953836	0,400718	-2,310364	0,045092	-178,668255	-25,295606	11,953836
10:59:41,17	0,452953	3,686996	-0,132988	-0,236005	-0,657007	-0,649033	0,400718	-2,310364	0,045092	2,695343	6,160775	11,953836	1,085934	-4,382066	-1,073809	-85,896325	-85,666516	24,658120	0,400718	-2,310364	0,045092	-178,668255	-25,295606	11,953836	0,400718	-2,310364	0,045092	-178,668255	-25,295606	11,953836
10:59:41,22	0,452953	3,686996	-0,132988	-0,236005	-0,657007	-0,649033	0,402879	-2,316449	0,043465	2,964422	6,261390	11,971003	1,082223	-4,376681	-1,074163	-85,911425	-85,630910	24,623450	0,402879	-2,316449	0,043465	-178,876804	-25,364635	11,971003	0,402879	-2,316449	0,043465	-178,876804	-25,364635	11,971003
10:59:41,27	0,452953	3,686996	-0,132988	-0,236005	-0,657007	-0,649033	0,401978	-2,314343	0,044707	2,844470	6,197626	11,968044	1,084561	-4,380233	-1,072567	-85,916177	-85,667125	24,655161	0,401978	-2,314343	0,044707	-178,831455	-25,357634	11,968044	0,401978	-2,314343	0,044707	-178,831455	-25,357634	11,968044
10:59:41,32	0,452953	3,686996	-0,132988	-0,236005	-0,657007	-0,649033	0,401978	-2,314343	0,044707	2,844470	6,197626	11,968044	1,083943	-4,381460	-1,072955	-85,921588	-85,696855	24,654211	0,401978	-2,314343	0,044707	-178,831455	-25,357634	11,968044	0,401978	-2,314343	0,044707	-178,831455	-25,357634	11,968044
10:59:41,37	0,452953	3,686996	-0,132988	-0,236005	-0,657007	-0,649033	0,403349	-2,314422	0,044320	2,820111	6,279112	11,967094	1,079708	-4,377304	-1,074940	-85,953487	-85,714318	24,650227	0,403349	-2,314422	0,044320	-178,861994	-25,383795	11,967094	0,403349	-2,314422	0,044320	-178,861994	-25,383795	11,967094
10:59:41,42	0,452953	3,686996	-0,132988	-0,236005	-0,657007	-0,649033	0,401869	-2,308676	0,042335	2,490258	6,183233	11,963110	1,088613	-4,376265	-1,076294	-85,983230	-85,712500	24,666432	0,401869	-2,308676	0,042335	-178,740804	-25,363455	11,963110	0,401869	-2,308676	0,042335	-178,740804	-25,363455	11,963110
10:59:41,47	0,452953	3,686996	-0,132988	-0,236005	-0,657007	-0,649033	0,404706	-2,315753	0,044302	2,837916	6,324031	11,961545	1,084418	-4,383300	-1,072972	-85,969477	-85,728570	24,648662	0,404706	-2,315753	0,044302	-178,948678	-25,445354	11,961545	0,404706	-2,315753	0,044302	-178,948678	-25,445354	11,961545
10:59:41,52	0,452953	3,686996	-0,132988	-0,236005	-0,657007	-0,649033	0,404706	-2,315753	0,044302	2,837916	6,324031	11,961545	1,080197	-4,377018	-1,076103	-85,986225	-85,736412	24,674916	0,404706	-2,315753	0,044302	-178,948678	-25,445354	11,961545	0,404706	-2,315753	0,044302	-178,948678	-25,445354	11,961545
10:59:41,57	0,452953	3,686996	-0,132988	-0,236005	-0,657007	-0,649033	0,401376	-2,308957	0,041172	2,469359	6,140311	11,987799	1,089432	-4,384769	-1,072370	-85,957671	-85,767958	24,648772	0,401376	-2,308957	0,041172	-178,783750	-25,367706	11,987799	0,401376	-2,308957	0,041172	-178,783750	-25,367706	11,987799
10:59:41,62	0,452953	3,686996	-0,132988	-0,236005	-0,657007	-0,649033	0,403471	-2,320829	0,044905	3,073682	6,289740	11,961655	1,086858	-4,377624	-1,075981	-86,003463	-85,718225	24,659705	0,398570	-2,315028	0,041293	-178,937511	-25,317362	11,972588	0,398570	-2,315028	0,041293	-178,937511	-25,317362	11,972588
10:59:41,67	0,452953	3,686996	-0,132988	-0,236005	-0,657007	-0,649033	0,404544	-2,312682	0,045052	2,601077	6,264591	11,989490	1,081840	-4,381624	-1,072222	-86,052249	-85,769887	24,676607	0,404544	-2,312682	0,045052	-178,944474	-25,492092	11,989490	0,404544	-2,312682	0,045052	-178,944474	-25,492092	11,989490
10:59:41,72	0,452953	3,686996	-0,132988	-0,236005	-0,657007	-0,649033	0,404544	-2,312682	0,045052	2,601077	6,264591	11,989490	1,087869	-4,381300	-1,072952	-85,988820	-85,754183	24,692527	0,404544	-2,312682	0,045052	-178,944474	-25,492092	11,989490	0,404544	-2,312682	0,045052	-178,944474	-25,492092	11,989490
10:59:41,77	0,452953	3,686996	-0,132988	-0,236005	-0,657007	-0,649033	0,399248	-2,315756	0,040760	2,802821	5,967231	11,975585	1,087150	-4,378575	-1,076514	-86,050345	-85,722625	24,662702	0,399248	-2,315756	0,040760	-178,984060	-25,373736	11,975585	0,399248	-2,315756	0,040760	-178,984060	-25,373736	11,975585
10:59:41,82	0,452953	3,686996	-0,132988	-0,236005	-0,657007	-0,649033	0,399248	-2,315756	0,040760	2,802821	5,967231	11,975585	1,082452	-4,381977	-1,071859	-86,048068	-85,769321	24,637653	0,399248	-2,315756	0,040760	-178,984060	-25,373736	11,975585	0,399248	-2,315756	0,040760	-178,984060	-25,373736	11,975585
10:59:41,87	0,452953	3,686996	-0,132988	-0,236005	-0,657007	-0,649033	0,398257	-2,317291	0,043127	2,876256	5,959313	11,997469	1,088974	-4,378484	-1,074147	-86,015767	-85,749929	24,684586	0,398257	-2,317291	0,043127	-179,031080	-25,303885	11,997469	0,398257	-2,317291	0,043127	-179,031080	-25,303885	11,997469
10:59:41,92	0,452953	3,686996	-0,132988	-0,236005	-0,657007	-0,649033	0,398257	-2,317291	0,043127	2,876256	5,959313	11,997469	1,081242	-4,382891	-1,073393	-86,046459	-85,806151	24,661271	0,398257	-2,317291	0,043127	-179,031080	-25,303885	11,997469	0,398257	-2,317291	0,043127	-179,031080	-25,303885	11,997469
10:59:41,97	0,452953	3,686996	-0,132988	-0,236005	-0,657007	-0,649033	0,405940	-2,312798	0,043882	2,578587	6,360321	11,974154	1,082350	-4,380855	-1,075751	-86,065551	-85,821355	24,648373	0,405940	-2,312798	0,043882	-178,976052	-25,505935	11,974154	0,405940	-2,312798	0,043882	-178,976052	-25,505935	11,974154
10:59:42,03	0,452953	3,686996	-0,132988	-0,236005	-0,657007	-0,649033	0,398962	-2,314843	0,046561	2,669867	5,993469	11,944866	1,085971	-4,383701	-1,073378	-86,027390	-85,846715	24,655619	0,398962	-2,314843	0,046561	-179,045336	-25,325030	11,944866	0,398962	-2,314843	0,046561	-179,045336	-25,325030	11,944866
10:59:42,08	0,452953	3,686996	-0,132988	-0,236005	-0,657007	-0,649033	0,400548	-2,317103	0,045446	2,788389	6,068385	11,998882	1,087666	-4,380375	-1,071829	-86,063529	-85,812560	24,685999	0,400548	-2,317103	0,045446	-179,104234	-25,374639	11,998882	0,400548	-2,317103	0,045446	-179,104234	-25,374639	11,998882
10:59:42,13	0,452953	3,686996	-0,132988	-0,236005	-0,657007	-0,649033	0,400548	-2,317103	0,045446	2,788389	6,068385	11,998882	1,090044	-4,374666	-1,075788	-85,954003	-85,836735	24,680499	0,400548	-2,317103	0,045446	-179,104234	-25,374639	11,998882	0,400548	-2,317103	0,045446	-179,104234	-25,374639	11,998882
10:59:42,18	0,452953	3,686996	-0,132988	-0,236005	-0,657007	-0,649033	0,394415	-2,316309	0,041486	2,780879	5,856407	11,993381	0,800467	-4,148595	-1,094806	-74,488729	-71,027788	22,616789	0,394415	-2,316309	0,041486	-179,049341	-25,105174	11,993381	0,394415	-2,316309	0,041486	-179,049341	-25,105174	11,993381
10:59:42,23	0,453039	3,636966	-0,133001	-0,236020	-0,656997	-0,649015	0,309314	-1,860721	0,025657	2,907495	5,291190	9,328151	0,738045	-4,073172	-1,091618	-70,702527	-67,140484	22,015268	0,309314	-1,860721	0,025657	-143,159118	-18,989962	9,328151	0,309314	-1,860721	0,025657	-143,159118	-18,989962	9,328151
10:59:42,28	0,453039	3,636966	-0,133001	-0,236020	-0,656997	-0,649015	0,310658	-1,858520	0,022735	2,576893	5,380268	9,378618	0,735467	-4,073236	-1,094539	-70,793981	-67,337282	22,065735	0,310658	-1,858520	0,022735	-143,316955	-19,006377	9,378618	0,310658	-1,858520	0,022735	-143,316955	-19,006377	9,378618
10:59:42,33	0,453039	3,636966	-0,133001	-0,236020	-0,656997	-0,649015	0,310658	-1,858520	0,022735	2,576893	5,380268	9,378618	0,740644	-4,079547	-1,093168	-70,806047	-67,531777	22,040584	0,310658	-1,858520	0,022735	-143,316955	-19,006377	9,378618	0,310658	-1,858520	0,022735	-143,316955	-19,006377	9,378618
10:59:42,38	0,453039	3,636966	-0,133001	-0,236020	-0,656997	-0,649015	0,313535	-1,866160	0,024107	2,799677	5,616670	9,353466	0,744115	-4,074238	-1,090829	-70,815884	-67,547797	22,078897	0,313535	-1,866160	0,024107	-143,693872	-18,995820	9,353466	0,313535	-1,866160	0,024107	-143,693872	-18,995820	9,353466
10:59:42,43	0,453039	3,636966	-0,133001	-0,236020	-0,656997	-0,649015	0,311895	-1,865593	0,023707	2,603342	5,562352	9,381777	0,740973	-4,077843	-1,093567	-70,862634	-67,691748	22,068895	0,311895	-1,865593	0,023707	-143,845670	-18,921371	9,381777	0,311895	-1,865593	0,023707	-143,845670	-18,921371	9,381777
10:59:42,48	0,453039	3,636966	-0,133001	-0,236020	-0,656997	-0,649015	0,311895	-1,865593	0,023707	2,603342	5,562352	9,381777	0,742758	-4,076719	-1,094316	-70,837700	-67,717563	22,094583	0,311895	-1,865593	0,023707	-143,845670	-18,921371	9,381777	0,311895	-1,865593	0,023707	-143,845670	-18,921371	9,381777
10:59:42,53	0,453039	3,636966	-0,133001	-0,236020	-0,656997	-0,649015	0,310029	-1,866576	0,022958	2,644615	5,499824	9,407466	0,747550	-4,073438	-1,091131	-70,871018	-67,705385	22,097115	0,310029	-1,866576	0,022958	-143,881632	-18,837424	9,407466	0,310029	-1,866576	0,022958	-143,881632	-18,837424	9,407466
10:59:42,58	0,453039	3,636966	-0,133001	-0,236020	-0,656997	-0,649015	0,304791	-1,869086	0,026144	2,768993	5,192548	9,409997	0,748745	-4,071744	-1,092892	-70,863326	-67,738014	22,125784	0,304791	-1,869086	0,026144	-143,954244	-18,733581	9,409997	0,304791	-1,869086	0,026144	-143,954244	-18,733581	9,409997
10:59:42,63	0,453039	3,636966	-0,133001	-0,236020	-0,656997	-0,649015	0,302727	-1,869273	0,024382	2,754336	5,108158	9,438666	0,736077	-4,067119	-1,090827	-70,709553	-67,520998	22,073483	0,302727	-1,869273	0,024382	-143,983627	-18,655890	9,438666	0,302727	-1,869273	0,024382	-143,983627	-18,655890	9,438666
10:59:42,68	0,453039	3,636966	-0,133001	-0,236020	-0,656997	-0,649015	0,305056	-1,855990	0,026448	2,328442	5,253930	9,386366	0,452976	-3,836018	-1,110877	-58,674075	-52,541987	19,985206	0,305056	-1,855990	0,026448	-143,366797	-18,692945	9,386366	0,305056	-1,855990	0,026448	-143,366797	-18,692945	9,386366
10:59:42,73	0,453004	3,586943	-0,132988	-0,236008	-0,656993	-0,649026	0,246467	-1,495267	0,006397	2,560787	5,140821	7,298088	0,399522	-3,779793	-1,104118	-56,057482	-49,369455	19,546187	0,246467	-1,495267	0,006397	-114,817703	-14,206817	7,298088	0,246467	-1,495267	0,006397	-114,817703	-14,206817	7,298088
10:59:42,78	0,453004	3,586943	-0,132988	-0,236008	-0,656993	-0,649026	0,226410	-1,426707	0,007279	2,680260	4,799399	6,863437	0,403629	-3,784368	-1,109995	-56,224228	-49,701754	19,550554	0,226410	-1,426707	0,007279	-109,316204	-12,973810	6,863437	0,226410	-1,426707	0,007279	-109,316204	-12,973810	6,863437
10:59:42,83	0,453004	3,586943	-0,132988	-0,236008	-0,656993	-0,649026	0,226410	-1,426707	0,007279	2,680260	4,799399	6,863437	0,402999	-3,791570	-1,109603	-56,256842	-49,724653	19,534204	0,232962	-1,429762	0,007671	-109,433323	-13,164229	6,847087	0,232962	-1,429762	0,007671	-109,433323	-13,164229	6,847087
10:59:42,88	0,453004	3,586943	-0,132988	-0,236008	-0,656993	-0,649026	0,232962	-1,429762	0,007671	2,803026	5,123300	6,847087	0,405812	-3,787157	-1,109215	-56,270313	-49,822373	19,561188	0,227734	-1,429992	0,008059	-109,530757	-12,988482	6,874071	0,227734	-1,429992	0,008059	-109,530757	-12,988482	6,874071
10:59:42,93	0,453004	3,586943	-0,132988	-0,236008	-0,656993	-0,649026	0,225615	-1,430424	0,008019	2,646790	4,680703	6,908692	0,407245	-3,785538	-1,109256	-56,404610	-49,859464	19,595809	0,225615	-1,430424	0,008019	-109,641486	-13,030104	6,908692	0,225615	-1,430424	0,008019	-109,641486	-13,030104	6,908692
10:59:42,98	0,453004	3,586943	-0,132988	-0,236008	-0,656993	-0,649026	0,225615	-1,430424	0,008019	2,646790	4,680703	6,908692	0,413816	-3,783972	-1,106894	-56,352070	-49,888565	19,599113	0,225615	-1,430424	0,008019	-109,641486	-13,030104	6,908692	0,225615	-1,430424	0,008019	-109,641486	-13,030104	6,908692
10:59:43,03	0,453004	3,586943	-0,132988	-0,236008	-0,656993	-0,649026	0,229883	-1,433462	0,009600	2,695786	4,945452	6,922892	0,407742	-3,790753	-1,107674	-56,422013	-49,975249	19,610009	0,229883	-1,433462	0,009600	-109,830964	-13,100382	6,922892	0,229883	-1,433462	0,009600	-109,830964	-13,100382	6,922892
10:59:43,08	0,453004	3,586943	-0,132988	-0,236008	-0,656993	-0,649026	0,229667	-1,435377	0,009966	2,809143	4,908984	6,894729	0,409509	-3,791524	-1,107308	-56,436966	-49,950729	19,581846	0,229667	-1,435377	0,009966	-109,867962	-13,119854	6,894729	0,229667	-1,435377	0,009966	-109,867962	-13,119854	6,894729
10:59:43,13	0,453004	3,586943	-0,132988	-0,236008	-0,656993	-0,649026	0,228292	-1,436530	0,009994	2,807515	4,863430	6,936663	0,411195	-3,790910	-1,107280	-56,445305	-50,016992	19,623781	0,228292	-1,436530	0,009994	-109,960058	-13,057525	6,936663	0,228292	-1,436530	0,009994	-109,960058	-13,057525	6,936663
10:59:43,18	0,453004	3,586943	-0,132988	-0,236008	-0,656993	-0,649026	0,224120	-1,435382	0,009211	2,741085	4,619796	6,967533	0,412287	-3,786723	-1,108063	-56,471791	-50,009499	19,654650	0,224120	-1,435382	0,009211	-109,936398	-12,973648	6,967533	0,224120	-1,435382	0,009211	-109,936398	-12,973648	6,967533
10:59:43,23	0,453004	3,586943	-0,132988	-0,236008	-0,656993	-0,649026	0,225467	-1,436098	0,010340	2,746839	4,674128	6,927529	0,410425	-3,792308	-1,107343	-56,519205	-50,072692	19,578848	0,225467	-1,436098	0,010340	-109,986817	-13,025026	6,927529	0,225467	-1,436098	0,010340	-109,986817	-13,025026	6,927529
10:59:43,28	0,453004	3,586943	-0,132988	-0,236008	-0,656993	-0,649026	0,225467	-1,436098	0,010340	2,746839	4,674128	6,927529	0,406823	-3,788396	-1,106187	-56,540981	-50,066704	19,607589	0,225467	-1,436098	0,010340	-109,986817	-13,025026	6,927529	0,225467	-1,436098	0,010340	-109,986817	-13,025026	6,927529
10:59:43,33	0,453004	3,586943	-0,132988	-0,236008	-0,656993	-0,649026	0,229108	-1,437620	0,010772	2,741277	4,867349	6,900361	0,415688	-3,784421	-1,109655	-56,500639	-50,087169	19,630131	0,229108	-1,437620	0,010772	-110,111905	-13,117627	6,900361	0,229108	-1,437620	0,010772	-110,111905	-13,117627	6,900361
10:59:43,38	0,453004	3,586943	-0,132988	-0,236008	-0,656993	-0,649026	0,223746	-1,436862	0,009565	2,664162	4,576475	6,974316	0,413756	-3,787138	-1,107710	-56,569393	-50,130848	19,661434	0,223746	-1,436862	0,009565	-110,129516	-12,987578	6,974316	0,223746	-1,436862	0,009565	-110,129516	-12,987578	6,974316
10:59:43,43	0,453004	3,586943	-0,132988	-0,236008	-0,656993	-0,649026	0,229300	-1,436713	0,009592	2,635139	4,898812	6,976625	0,410850	-3,791874	-1,107683	-56,550993	-50,166023	19,663742	0,229300	-1,436713	0,009592	-110,146825	-13,101240	6,976625	0,229300	-1,436713	0,009592	-110,146825	-13,101240	6,976625
10:59:43,48	0,453004	3,586943	-0,132988	-0,236008	-0,656993	-0,649026	0,228409	-1,443051	0,009188	2,975758	4,852944	6,929325	0,416785	-3,794271	-1,108086	-56,545065	-50,156721	19,616443	0,228409	-1,443051	0,009188	-110,303773	-13,077134	6,929325	0,228409	-1,443051	0,009188	-110,303773	-13,077134	6,929325
10:59:43,53	0,453004	3,586943	-0,132988	-0,236008	-0,656993	-0,649026	0,223310	-1,441271	0,007609	2,833945	4,559050	6,955077	0,417792	-3,788966	-1,109666	-56,594601	-50,184985	19,642195	0,223310	-1,441271	0,007609	-110,305845	-12,970790	6,955077	0,223310	-1,441271	0,007609	-110,305845	-12,970790	6,955077
10:59:43,58	0,453004	3,586943	-0,132988	-0,236008	-0,656993	-0,649026	0,223310	-1,441271	0,007609	2,833945	4,559050	6,955077	0,415933	-3,789562	-1,108090	-56,584800	-50,210567	19,663324	0,223310	-1,441271	0,007609	-110,305845	-12,970790	6,955077	0,223310	-1,441271	0,007609	-110,305845	-12,970790	6,955077
10:59:43,63	0,453004	3,586943	-0,132988	-0,236008	-0,656993	-0,649026	0,224756	-1,439959	0,009184	2,748459	4,655527	6,976207	0,412463	-3,791778	-1,109581	-56,611351	-50,199169	19,629621	0,224756	-1,439959	0,009184	-110,288326	-12,987834	6,976207	0,224756	-1,439959	0,009184	-110,288326	-12,987834	6,976207
10:59:43,68	0,453004	3,586943	-0,132988	-0,236008	-0,656993	-0,649026	0,231807	-1,437922	0,007992	2,624094	4,965806	6,957679	0,410643	-3,794650	-1,109282	-56,642844	-50,198333	19,644796	0,231807	-1,437922	0,007992	-110,252766	-13,231076	6,957679	0,231807	-1,437922	0,007992	-110,252766	-13,231076	6,957679
10:59:43,73	0,453004	3,586943	-0,132988	-0,236008	-0,656993	-0,649026	0,231807	-1,437922	0,007992	2,624094	4,965806	6,957679	0,413563	-3,790851	-1,108127	-56,648299	-50,192254	19,650257	0,231807	-1,437922	0,007992	-110,252766	-13,231076	6,957679	0,231807	-1,437922	0,007992	-110,252766	-13,231076	6,957679
10:59:43,78	0,453004	3,586943	-0,132988	-0,236008	-0,656993	-0,649026	0,228491	-1,436703	0,009920	2,555093	4,815176	6,946765	0,411246	-3,791168	-1,107354	-56,626754	-50,214116	19,633882	0,228491	-1,436703	0,009920	-110,226091	-13,121363	6,946765	0,228491	-1,436703	0,009920	-110,226091	-13,121363	6,946765
10:59:43,83	0,453004	3,586943	-0,132988	-0,236008	-0,656993	-0,649026	0,224883	-1,443425	0,008406	2,874280	4,650118	6,981637	0,411093	-3,791997	-1,107760	-56,687077	-50,246471	19,643254	0,224883	-1,443425	0,008406	-110,434585	-13,003232	6,981637	0,224883	-1,443425	0,008406	-110,434585	-13,003232	6,981637
10:59:43,88	0,453004	3,586943	-0,132988	-0,236008	-0,656993	-0,649026	0,232662	-1,441062	0,008177	2,668590	4,998440	6,969764	0,412935	-3,796959	-1,109097	-56,712439	-50,295319	19,656881	0,232662	-1,441062	0,008177	-110,454769	-13,265487	6,969764	0,232662	-1,441062	0,008177	-110,454769	-13,265487	6,969764
10:59:43,93	0,453004	3,586943	-0,132988	-0,236008	-0,656993	-0,649026	0,223826	-1,443380	0,008337	2,837874	4,561130	6,923839	0,419361	-3,790467	-1,108937	-56,668922	-50,264175	19,610956	0,223826	-1,443380	0,008337	-110,467474	-13,009243	6,923839	0,223826	-1,443380	0,008337	-110,467474	-13,009243	6,923839
10:59:43,98	0,453004	3,586943	-0,132988	-0,236008	-0,656993	-0,649026	0,224277	-1,441619	0,007988	2,771037	4,579099	6,977814	0,417609	-3,789977	-1,109286	-56,661294	-50,239986	19,664932	0,224277	-1,441619	0,007988	-110,396032	-13,026684	6,977814	0,224277	-1,441619	0,007988	-110,396032	-13,026684	6,977814
10:59:44,04	0,453004	3,586943	-0,132988	-0,236008	-0,656993	-0,649026	0,224277	-1,441619	0,007988	2,771037	4,579099	6,977814	0,415834	-3,793641	-1,107753	-56,660293	-50,306483	19,617402	0,224277	-1,441619	0,007988	-110,396032	-13,026684	6,977814	0,224277	-1,441619	0,007988	-110,396032	-13,026684	6,977814
10:59:44,09	0,453004	3,586943	-0,132988	-0,236008	-0,656993	-0,649026	0,228650	-1,444183	0,008002	2,870908	4,845331	6,955955	0,417644	-3,795046	-1,109273	-56,644366	-50,288390	19,643072	0,228650	-1,444183	0,008002	-110,497432	-13,103693	6,955955	0,228650	-1,444183	0,008002	-110,497432	-13,103693	6,955955
10:59:44,14	0,453004	3,586943	-0,132988	-0,236008	-0,656993	-0,649026	0,228650	-1,444183	0,008002	2,870908	4,845331	6,955955	0,414544	-3,794457	-1,106194	-56,658395	-50,277747	19,619433	0,228650	-1,444183	0,008002	-110,497432	-13,103693	6,955955	0,228650	-1,444183	0,008002	-110,497432	-13,103693	6,955955
10:59:44,19	0,453004	3,586943	-0,132988	-0,236008	-0,656993	-0,649026	0,229690	-1,441204	0,011080	2,718232	4,881922	6,932315	0,123957	-3,588086	-1,129562	-46,352603	-35,165121	17,668974	0,229690	-1,441204	0,011080	-110,416300	-13,148715	6,932315	0,229690	-1,441204	0,011080	-110,416300	-13,148715	6,932315
10:59:44,24	0,452956	3,536975	-0,133002	-0,236014	-0,657011	-0,649008	0,196261	-1,086363	-0,012287	2,507291	4,512378	4,981857	0,055783	-3,522601	-1,131204	-43,238689	-31,230925	17,125596	0,196261	-1,086363	-0,012287	-82,772199	-10,894088	4,981857	0,196261	-1,086363	-0,012287	-82,772199	-10,894088	4,981857
10:59:44,29	0,452956	3,536975	-0,133002	-0,236014	-0,657011	-0,649008	0,175427	-0,993518	-0,013297	2,417092	4,115163	4,420676	0,053968	-3,523621	-1,130571	-43,389536	-31,405186	17,107794	0,175427	-0,993518	-0,013297	-75,574079	-9,655880	4,420676	0,175427	-0,993518	-0,013297	-75,574079	-9,655880	4,420676
10:59:44,34	0,452956	3,536975	-0,133002	-0,236014	-0,657011	-0,649008	0,176073	-1,001197	-0,013655	2,680542	4,191520	4,441425	0,060295	-3,528020	-1,130930	-43,420428	-31,544227	17,128542	0,176073	-1,001197	-0,013655	-75,913432	-9,630231	4,441425	0,176073	-1,001197	-0,013655	-75,913432	-9,630231	4,441425
10:59:44,39	0,452956	3,536975	-0,133002	-0,236014	-0,657011	-0,649008	0,171618	-1,004350	-0,011345	2,677223	3,931623	4,481743	0,065253	-3,525738	-1,128619	-43,528482	-31,674980	17,168860	0,171618	-1,004350	-0,011345	-76,164243	-9,540355	4,481743	0,171618	-1,004350	-0,011345	-76,164243	-9,540355	4,481743
10:59:44,44	0,452956	3,536975	-0,133002	-0,236014	-0,657011	-0,649008	0,173626	-1,003487	-0,013664	2,608353	4,075952	4,481121	0,063502	-3,527045	-1,130938	-43,505909	-31,715702	17,168238	0,173626	-1,003487	-0,013664	-76,165346	-9,553659	4,481121	0,173626	-1,003487	-0,013664	-76,165346	-9,553659	4,481121
10:59:44,49	0,452956	3,536975	-0,133002	-0,236014	-0,657011	-0,649008	0,178250	-1,003294	-0,014444	2,514651	4,318551	4,483488	0,061023	-3,530954	-1,131718	-43,545929	-31,789237	17,170605	0,178250	-1,003294	-0,014444	-76,243938	-9,674108	4,483488	0,178250	-1,003294	-0,014444	-76,243938	-9,674108	4,483488
10:59:44,54	0,452956	3,536975	-0,133002	-0,236014	-0,657011	-0,649008	0,178979	-1,006392	-0,014037	2,639330	4,366082	4,496790	0,062041	-3,524969	-1,129815	-43,603601	-31,798000	17,185359	0,178979	-1,006392	-0,014037	-76,362423	-9,683746	4,496790	0,178979	-1,006392	-0,014037	-76,362423	-9,683746	4,496790
10:59:44,59	0,452956	3,536975	-0,133002	-0,236014	-0,657011	-0,649008	0,172577	-1,003177	-0,014095	2,446042	3,974571	4,498829	0,063758	-3,525982	-1,131370	-43,619584	-31,818875	17,185947	0,172577	-1,003177	-0,014095	-76,303318	-9,572733	4,498829	0,172577	-1,003177	-0,014095	-76,303318	-9,572733	4,498829
10:59:44,64	0,452956	3,536975	-0,133002	-0,236014	-0,657011	-0,649008	0,172577	-1,003177	-0,014095	2,446042	3,974571	4,498829	0,060256	-3,521859	-1,130814	-43,148689	-31,532280	17,151195	0,172577	-1,003177	-0,014095	-76,303318	-9,572733	4,498829	0,172577	-1,003177	-0,014095	-76,303318	-9,572733	4,498829
10:59:44,69	0,452956	3,536975	-0,133002	-0,236014	-0,657011	-0,649008	0,170758	-0,998083	-0,013540	2,664826	4,144462	4,464077	-0,218309	-3,301618	-1,140318	-32,180690	-16,979067	15,193513	0,170758	-0,998083	-0,013540	-75,684693	-9,260005	4,464077	0,170758	-0,998083	-0,013540	-75,684693	-9,260005	4,464077
10:59:44,74	0,452957	3,486980	-0,132999	-0,236011	-0,657011	-0,649004	0,111875	-0,569252	-0,022769	2,207617	3,563854	1,984424	-0,281681	-3,256449	-1,140044	-30,078793	-13,857184	14,671541	0,111875	-0,569252	-0,022769	-42,478638	-5,218296	1,984424	0,111875	-0,569252	-0,022769	-42,478638	-5,218296	1,984424
10:59:44,79	0,452957	3,486980	-0,132999	-0,236011	-0,657011	-0,649004	0,107061	-0,579600	-0,020772	2,506780	3,322515	2,095684	-0,270313	-3,257455	-1,138046	-30,190512	-14,068593	14,782801	0,107061	-0,579600	-0,020772	-42,991811	-5,081791	2,095684	0,107061	-0,579600	-0,020772	-42,991811	-5,081791	2,095684
10:59:44,84	0,452957	3,486980	-0,132999	-0,236011	-0,657011	-0,649004	0,107525	-0,576050	-0,020432	2,151233	3,309506	2,116396	-0,273619	-3,256081	-1,137706	-30,308116	-14,198067	14,803514	0,107525	-0,576050	-0,020432	-43,068657	-5,131185	2,116396	0,107525	-0,576050	-0,020432	-43,068657	-5,131185	2,116396
10:59:44,89	0,452957	3,486980	-0,132999	-0,236011	-0,657011	-0,649004	0,109919	-0,582007	-0,025079	2,321520	3,481919	2,119656	-0,268493	-3,260033	-1,140069	-30,371204	-14,280089	14,769356	0,109919	-0,582007	-0,025079	-43,366064	-5,146684	2,119656	0,109919	-0,582007	-0,025079	-43,366064	-5,146684	2,119656
10:59:44,94	0,452957	3,486980	-0,132999	-0,236011	-0,657011	-0,649004	0,105216	-0,581930	-0,022023	2,311708	3,197021	2,090607	-0,267373	-3,257022	-1,139298	-30,374224	-14,327667	14,777724	0,105216	-0,581930	-0,022023	-43,369772	-5,062465	2,090607	0,105216	-0,581930	-0,022023	-43,369772	-5,062465	2,090607
10:59:44,99	0,452957	3,486980	-0,132999	-0,236011	-0,657011	-0,649004	0,109907	-0,579734	-0,022397	2,117213	3,446049	2,121635	-0,271620	-3,259987	-1,139672	-30,409951	-14,399760	14,808752	0,109907	-0,579734	-0,022397	-43,391872	-5,181665	2,121635	0,109907	-0,579734	-0,022397	-43,391872	-5,181665	2,121635
10:59:45,04	0,452957	3,486980	-0,132999	-0,236011	-0,657011	-0,649004	0,109658	-0,582881	-0,020108	2,215932	3,424686	2,075668	-0,268770	-3,261344	-1,137383	-30,449679	-14,451806	14,762785	0,109658	-0,582881	-0,020108	-43,540212	-5,183433	2,075668	0,109658	-0,582881	-0,020108	-43,540212	-5,183433	2,075668
10:59:45,09	0,452957	3,486980	-0,132999	-0,236011	-0,657011	-0,649004	0,105197	-0,589670	-0,023595	2,537483	3,153866	2,108588	-0,260660	-3,260876	-1,140870	-30,499119	-14,459648	14,795706	0,105197	-0,589670	-0,023595	-43,751649	-5,104136	2,108588	0,105197	-0,589670	-0,023595	-43,751649	-5,104136	2,108588
10:59:45,14	0,452957	3,486980	-0,132999	-0,236011	-0,657011	-0,649004	0,106684	-0,590592	-0,021992	2,565066	3,286389	2,139443	-0,268380	-3,258169	-1,135420	-30,502940	-14,525778	14,837829	0,106684	-0,590592	-0,021992	-43,796431	-5,088336	2,139443	0,106684	-0,590592	-0,021992	-43,796431	-5,088336	2,139443
10:59:45,19	0,452957	3,486980	-0,132999	-0,236011	-0,657011	-0,649004	0,106063	-0,585262	-0,022036	2,215455	3,228188	2,143055	-0,264911	-3,259422	-1,139310	-30,520131	-14,554640	14,830172	0,106063	-0,585262	-0,022036	-43,727588	-5,097780	2,143055	0,106063	-0,585262	-0,022036	-43,727588	-5,097780	2,143055
10:59:45,24	0,452957	3,486980	-0,132999	-0,236011	-0,657011	-0,649004	0,110751	-0,592742	-0,021626	2,571187	3,482971	2,121957	-0,260776	-3,267222	-1,138901	-30,527221	-14,588929	14,809074	0,110751	-0,592742	-0,021626	-43,959054	-5,211009	2,121957	0,110751	-0,592742	-0,021626	-43,959054	-5,211009	2,121957
10:59:45,29	0,452957	3,486980	-0,132999	-0,236011	-0,657011	-0,649004	0,110684	-0,592637	-0,021628	2,560219	3,450387	2,137100	-0,260834	-3,267111	-1,138903	-30,555169	-14,579169	14,824217	0,110684	-0,592637	-0,021628	-43,961800	-5,238309	2,137100	0,110684	-0,592637	-0,021628	-43,961800	-5,238309	2,137100
10:59:45,34	0,452957	3,486980	-0,132999	-0,236011	-0,657011	-0,649004	0,107234	-0,593949	-0,023578	2,593928	3,270386	2,148052	-0,257972	-3,264779	-1,140852	-30,572948	-14,608752	14,835169	0,107234	-0,593949	-0,023578	-44,031074	-5,147492	2,148052	0,107234	-0,593949	-0,023578	-44,031074	-5,147492	2,148052
10:59:45,39	0,452957	3,486980	-0,132999	-0,236011	-0,657011	-0,649004	0,105576	-0,587471	-0,022873	2,263134	3,140010	2,109966	-0,262754	-3,260104	-1,140147	-30,608137	-14,581423	14,797084	0,105576	-0,587471	-0,022873	-43,853329	-5,147683	2,109966	0,105576	-0,587471	-0,022873	-43,853329	-5,147683	2,109966
10:59:45,44	0,452957	3,486980	-0,132999	-0,236011	-0,657011	-0,649004	0,105634	-0,586887	-0,023218	2,241392	3,178567	2,148190	-0,263288	-3,259863	-1,140492	-30,573084	-14,591730	14,835308	0,105634	-0,586887	-0,023218	-43,829265	-5,113727	2,148190	0,105634	-0,586887	-0,023218	-43,829265	-5,113727	2,148190
10:59:45,49	0,452957	3,486980	-0,132999	-0,236011	-0,657011	-0,649004	0,108020	-0,587449	-0,022816	2,177997	3,324682	2,169059	-0,263995	-3,262210	-1,140091	-30,600268	-14,682951	14,856176	0,108020	-0,587449	-0,022816	-43,936735	-5,154874	2,169059	0,108020	-0,587449	-0,022816	-43,936735	-5,154874	2,169059
10:59:45,54	0,452957	3,486980	-0,132999	-0,236011	-0,657011	-0,649004	0,109873	-0,589819	-0,022818	2,267968	3,412609	2,163454	-0,262869	-3,265000	-1,140092	-30,624208	-14,707535	14,850571	0,109873	-0,589819	-0,022818	-44,032796	-5,212425	2,163454	0,109873	-0,589819	-0,022818	-44,032796	-5,212425	2,163454
10:59:45,59	0,452957	3,486980	-0,132999	-0,236011	-0,657011	-0,649004	0,105608	-0,593558	-0,020433	2,485307	3,219616	2,211453	-0,257498	-3,263175	-1,137707	-30,587807	-14,702098	14,898570	0,105608	-0,593558	-0,020433	-44,108971	-5,070587	2,211453	0,105608	-0,593558	-0,020433	-44,108971	-5,070587	2,211453
10:59:45,64	0,452957	3,486980	-0,132999	-0,236011	-0,657011	-0,649004	0,105608	-0,593558	-0,020433	2,485307	3,219616	2,211453	-0,258730	-3,260900	-1,140884	-30,617221	-14,674403	14,843676	0,105608	-0,593558	-0,020433	-44,108971	-5,070587	2,211453	0,105608	-0,593558	-0,020433	-44,108971	-5,070587	2,211453
10:59:45,69	0,452957	3,486980	-0,132999	-0,236011	-0,657011	-0,649004	0,104253	-0,591353	-0,023609	2,379953	3,109862	2,156558	-0,264051	-3,269819	-1,140082	-30,634704	-14,721443	14,844463	0,104253	-0,591353	-0,023609	-44,041276	-5,074013	2,156558	0,104253	-0,591353	-0,023609	-44,041276	-5,074013	2,156558
10:59:45,74	0,452957	3,486980	-0,132999	-0,236011	-0,657011	-0,649004	0,114638	-0,591205	-0,022808	2,322744	3,658253	2,157346	-0,266542	-3,269841	-1,142454	-30,691431	-14,730395	14,831233	0,114638	-0,591205	-0,022808	-44,086817	-5,340832	2,157346	0,114638	-0,591205	-0,022808	-44,086817	-5,340832	2,157346
10:59:45,79	0,452957	3,486980	-0,132999	-0,236011	-0,657011	-0,649004	0,115902	-0,589059	-0,025180	2,175038	3,679354	2,144116	-0,257622	-3,266365	-1,142024	-30,647777	-14,708554	14,862351	0,115902	-0,589059	-0,025180	-44,066066	-5,418992	2,144116	0,115902	-0,589059	-0,025180	-44,066066	-5,418992	2,144116
10:59:45,84	0,452957	3,486980	-0,132999	-0,236011	-0,657011	-0,649004	0,105236	-0,592430	-0,023263	2,357505	3,140526	2,125883	-0,258289	-3,262289	-1,140538	-30,674131	-14,732116	14,813000	0,105236	-0,592430	-0,023263	-44,148245	-5,120480	2,125883	0,105236	-0,592430	-0,023263	-44,148245	-5,120480	2,125883
10:59:45,89	0,452957	3,486980	-0,132999	-0,236011	-0,657011	-0,649004	0,105236	-0,592430	-0,023263	2,357505	3,140526	2,125883	-0,257774	-3,264728	-1,138563	-30,707908	-14,747449	14,859833	0,105236	-0,592430	-0,023263	-44,148245	-5,120480	2,125883	0,105236	-0,592430	-0,023263	-44,148245	-5,120480	2,125883
10:59:45,94	0,452957	3,486980	-0,132999	-0,236011	-0,657011	-0,649004	0,107090	-0,594095	-0,021288	2,413933	3,215371	2,172716	-0,258428	-3,264412	-1,139758	-30,734746	-14,754606	14,841160	0,107090	-0,594095	-0,021288	-44,222542	-5,191208	2,172716	0,107090	-0,594095	-0,021288	-44,222542	-5,191208	2,172716
10:59:45,99	0,452957	3,486980	-0,132999	-0,236011	-0,657011	-0,649004	0,112037	-0,590085	-0,023241	2,178282	3,463422	2,172154	-0,263720	-3,267006	-1,140515	-30,729404	-14,766351	14,859271	0,112037	-0,590085	-0,023241	-44,143389	-5,331454	2,172154	0,112037	-0,590085	-0,023241	-44,143389	-5,331454	2,172154
10:59:46,05	0,452957	3,486980	-0,132999	-0,236011	-0,657011	-0,649004	0,104004	-0,589252	-0,024843	2,121393	3,059673	2,142644	-0,263628	-3,264607	-1,140119	-30,672895	-14,792463	14,848294	0,104004	-0,589252	-0,024843	-44,134886	-5,104657	2,142644	0,104004	-0,589252	-0,024843	-44,134886	-5,104657	2,142644
10:59:46,10	0,452957	3,486980	-0,132999	-0,236011	-0,657011	-0,649004	0,111087	-0,594294	-0,022847	2,356013	3,450969	2,156050	-0,259600	-3,268289	-1,140122	-30,718000	-14,820467	14,843167	0,111087	-0,594294	-0,022847	-44,296104	-5,269353	2,156050	0,111087	-0,594294	-0,022847	-44,296104	-5,269353	2,156050
10:59:46,15	0,452957	3,486980	-0,132999	-0,236011	-0,657011	-0,649004	0,111087	-0,594294	-0,022847	2,356013	3,450969	2,156050	-0,268444	-3,265884	-1,139368	-30,735376	-14,764716	14,853192	0,111087	-0,594294	-0,022847	-44,296104	-5,269353	2,156050	0,111087	-0,594294	-0,022847	-44,296104	-5,269353	2,156050
10:59:46,20	0,452957	3,486980	-0,132999	-0,236011	-0,657011	-0,649004	0,113427	-0,585433	-0,022093	1,934787	3,529738	2,166074	-0,560452	-3,046357	-1,153319	-20,048099	0,737872	12,866096	0,113427	-0,585433	-0,022093	-44,021670	-5,374292	2,166074	0,113427	-0,585433	-0,022093	-44,021670	-5,374292	2,166074
10:59:46,25	0,452952	3,436940	-0,133014	-0,236007	-0,657022	-0,648986	0,061121	-0,171381	-0,034730	2,128830	2,264858	-0,221051	-0,600870	-3,013560	-1,152005	-18,612885	3,321917	12,466066	0,061121	-0,171381	-0,034730	-11,324582	-2,533103	-0,221051	0,061121	-0,171381	-0,034730	-11,324582	-2,533103	-0,221051
10:59:46,30	0,452952	3,436940	-0,133014	-0,236007	-0,657022	-0,648986	0,061121	-0,171381	-0,034730	2,128830	2,264858	-0,221051	-0,603202	-3,024229	-1,148547	-18,830070	3,097157	12,486080	0,065517	-0,171238	-0,035536	-11,597592	-2,704563	-0,163417	0,065517	-0,171238	-0,035536	-11,597592	-2,704563	-0,163417
10:59:46,35	0,452952	3,436940	-0,133014	-0,236007	-0,657022	-0,648986	0,068674	-0,176946	-0,033606	1,997592	2,624576	-0,188016	-0,599828	-3,022884	-1,150880	-18,851835	2,974174	12,499102	0,068674	-0,176946	-0,033606	-11,892690	-2,766336	-0,188016	0,068674	-0,176946	-0,033606	-11,892690	-2,766336	-0,188016
10:59:46,40	0,452952	3,436940	-0,133014	-0,236007	-0,657022	-0,648986	0,065182	-0,180762	-0,032048	2,065538	2,433031	-0,142174	-0,594777	-3,021768	-1,149322	-18,925723	2,866162	12,544943	0,065182	-0,180762	-0,032048	-12,124299	-2,683793	-0,142174	0,065182	-0,180762	-0,032048	-12,124299	-2,683793	-0,142174
10:59:46,45	0,452952	3,436940	-0,133014	-0,236007	-0,657022	-0,648986	0,061751	-0,182070	-0,034399	2,093364	2,250686	-0,145564	-0,591928	-3,019450	-1,151674	-18,949188	2,833305	12,541554	0,061751	-0,182070	-0,034399	-12,199147	-2,596744	-0,145564	0,061751	-0,182070	-0,034399	-12,199147	-2,596744	-0,145564
10:59:46,50	0,452952	3,436940	-0,133014	-0,236007	-0,657022	-0,648986	0,061751	-0,182070	-0,034399	2,093364	2,250686	-0,145564	-0,589265	-3,019759	-1,150153	-19,046374	2,726156	12,548300	0,061751	-0,182070	-0,034399	-12,199147	-2,596744	-0,145564	0,061751	-0,182070	-0,034399	-12,199147	-2,596744	-0,145564
10:59:46,55	0,452952	3,436940	-0,133014	-0,236007	-0,657022	-0,648986	0,071577	-0,178564	-0,034416	1,751729	2,727479	-0,126453	-0,599878	-3,026206	-1,151691	-19,058412	2,712435	12,560664	0,071577	-0,178564	-0,034416	-12,265509	-2,891287	-0,126453	0,071577	-0,178564	-0,034416	-12,265509	-2,891287	-0,126453
10:59:46,60	0,452952	3,436940	-0,133014	-0,236007	-0,657022	-0,648986	0,062936	-0,180327	-0,030160	1,824032	2,284998	-0,122816	-0,591044	-3,026684	-1,150112	-19,043510	2,656662	12,564065	0,062936	-0,180327	-0,030160	-12,331601	-2,655515	-0,122816	0,062936	-0,180327	-0,030160	-12,331601	-2,655515	-0,122816
10:59:46,65	0,452952	3,436940	-0,133014	-0,236007	-0,657022	-0,648986	0,062936	-0,180327	-0,030160	1,824032	2,284998	-0,122816	-0,601615	-3,018541	-1,150478	-18,820225	2,897573	12,525485	0,062936	-0,180327	-0,030160	-12,331601	-2,655515	-0,122816	0,062936	-0,180327	-0,030160	-12,331601	-2,655515	-0,122816
10:59:46,70	0,452952	3,436940	-0,133014	-0,236007	-0,657022	-0,648986	0,065807	-0,173227	-0,033204	1,753663	2,541148	-0,161633	-0,870173	-2,820778	-1,162410	-9,346843	16,879643	10,685870	0,065807	-0,173227	-0,033204	-11,844666	-2,624675	-0,161633	0,065807	-0,173227	-0,033204	-11,844666	-2,624675	-0,161633
10:59:46,75	0,453012	3,386885	-0,132985	-0,236014	-0,656983	-0,649026	0,028818	0,158233	-0,045135	1,363276	1,830896	-2,001247	-0,922792	-2,779596	-1,159720	-7,347104	19,708638	10,291027	0,028818	0,158233	-0,045135	13,784528	-0,431329	-2,001247	0,028818	0,158233	-0,045135	13,784528	-0,431329	-2,001247
10:59:46,80	0,453012	3,386885	-0,132985	-0,236014	-0,656983	-0,649026	0,018057	0,214828	-0,042829	1,573060	1,631511	-2,359009	-0,919769	-2,774492	-1,159413	-7,486845	19,462304	10,290511	0,018057	0,214828	-0,042829	18,437062	0,214007	-2,359009	0,018057	0,214828	-0,042829	18,437062	0,214007	-2,359009
10:59:46,85	0,453012	3,386885	-0,132985	-0,236014	-0,656983	-0,649026	0,015697	0,217973	-0,045234	1,219825	1,500953	-2,371059	-0,915349	-2,779545	-1,162508	-7,560167	19,269558	10,316059	0,015697	0,217973	-0,045234	18,330718	0,268725	-2,371059	0,015697	0,217973	-0,045234	18,330718	0,268725	-2,371059
10:59:46,90	0,453012	3,386885	-0,132985	-0,236014	-0,656983	-0,649026	0,015697	0,217973	-0,045234	1,219825	1,500953	-2,371059	-0,908801	-2,782162	-1,159348	-7,520904	19,218039	10,332206	0,015697	0,217973	-0,045234	18,330718	0,268725	-2,371059	0,015697	0,217973	-0,045234	18,330718	0,268725	-2,371059
10:59:46,95	0,453012	3,386885	-0,132985	-0,236014	-0,656983	-0,649026	0,014689	0,210993	-0,042073	1,557802	1,508300	-2,354912	-0,915572	-2,777218	-1,157444	-7,616771	19,146449	10,377755	0,014689	0,210993	-0,042073	18,120763	0,355200	-2,354912	0,014689	0,210993	-0,042073	18,120763	0,355200	-2,354912
10:59:47,00	0,453012	3,386885	-0,132985	-0,236014	-0,656983	-0,649026	0,013140	0,212250	-0,043255	1,345022	1,405994	-2,308292	-0,909115	-2,780192	-1,160530	-7,613467	19,101258	10,378825	0,013140	0,212250	-0,043255	18,006657	0,374469	-2,308292	0,013140	0,212250	-0,043255	18,006657	0,374469	-2,308292
10:59:47,05	0,453012	3,386885	-0,132985	-0,236014	-0,656983	-0,649026	0,011084	0,208094	-0,042104	1,497279	1,308499	-2,324451	-0,904487	-2,780489	-1,159379	-7,637196	19,041238	10,362666	0,011084	0,208094	-0,042104	17,832685	0,438436	-2,324451	0,011084	0,208094	-0,042104	17,832685	0,438436	-2,324451
10:59:47,10	0,453012	3,386885	-0,132985	-0,236014	-0,656983	-0,649026	0,012978	0,210570	-0,043698	1,328254	1,356275	-2,333412	-0,907579	-2,780891	-1,160972	-7,701276	19,031738	10,353706	0,012978	0,210570	-0,043698	17,858034	0,337484	-2,333412	0,012978	0,210570	-0,043698	17,858034	0,337484	-2,333412
10:59:47,15	0,453012	3,386885	-0,132985	-0,236014	-0,656983	-0,649026	0,012978	0,210570	-0,043698	1,328254	1,356275	-2,333412	-0,906418	-2,779859	-1,159388	-7,690734	18,990819	10,390437	0,012978	0,210570	-0,043698	17,858034	0,337484	-2,333412	0,012978	0,210570	-0,043698	17,858034	0,337484	-2,333412
10:59:47,20	0,453012	3,386885	-0,132985	-0,236014	-0,656983	-0,649026	0,018019	0,211176	-0,040554	1,187366	1,661150	-2,296385	-0,910623	-2,784954	-1,157829	-7,718950	18,915602	10,390732	0,018019	0,211176	-0,040554	17,764662	0,246669	-2,296385	0,018019	0,211176	-0,040554	17,764662	0,246669	-2,296385
10:59:47,25	0,453012	3,386885	-0,132985	-0,236014	-0,656983	-0,649026	0,019217	0,206464	-0,038614	1,399859	1,704862	-2,307429	-0,907142	-2,788348	-1,155889	-7,751315	18,896748	10,379688	0,019217	0,206464	-0,038614	17,607293	0,196310	-2,307429	0,019217	0,206464	-0,038614	17,607293	0,196310	-2,307429
10:59:47,30	0,453012	3,386885	-0,132985	-0,236014	-0,656983	-0,649026	0,019217	0,206464	-0,038614	1,399859	1,704862	-2,307429	-0,909725	-2,784485	-1,158665	-7,829939	18,864898	10,381292	0,019217	0,206464	-0,038614	17,607293	0,196310	-2,307429	0,019217	0,206464	-0,038614	17,607293	0,196310	-2,307429
10:59:47,35	0,453012	3,386885	-0,132985	-0,236014	-0,656983	-0,649026	0,017164	0,210632	-0,041391	1,116258	1,545911	-2,305825	-0,905969	-2,784321	-1,157464	-7,738650	18,887925	10,366498	0,017164	0,210632	-0,041391	17,650834	0,198564	-2,305825	0,017164	0,210632	-0,041391	17,650834	0,198564	-2,305825
10:59:47,40	0,453012	3,386885	-0,132985	-0,236014	-0,656983	-0,649026	0,016603	0,207543	-0,043705	1,257477	1,548514	-2,305293	-0,906769	-2,785544	-1,160980	-7,812130	18,832221	10,381824	0,016603	0,207543	-0,043705	17,549588	0,245186	-2,305293	0,016603	0,207543	-0,043705	17,549588	0,245186	-2,305293
10:59:47,45	0,453012	3,386885	-0,132985	-0,236014	-0,656983	-0,649026	0,013742	0,208439	-0,040195	1,232153	1,422580	-2,292434	-0,906115	-2,782618	-1,157470	-7,781700	18,839246	10,394683	0,013742	0,208439	-0,040195	17,594648	0,343845	-2,292434	0,013742	0,208439	-0,040195	17,594648	0,343845	-2,292434
10:59:47,50	0,453012	3,386885	-0,132985	-0,236014	-0,656983	-0,649026	0,013742	0,208439	-0,040195	1,232153	1,422580	-2,292434	-0,904987	-2,786007	-1,158226	-7,802845	18,817958	10,413752	0,013742	0,208439	-0,040195	17,594648	0,343845	-2,292434	0,013742	0,208439	-0,040195	17,594648	0,343845	-2,292434
10:59:47,55	0,453012	3,386885	-0,132985	-0,236014	-0,656983	-0,649026	0,016113	0,205768	-0,040951	1,342062	1,538214	-2,273366	-0,903216	-2,782379	-1,155948	-7,803081	18,819531	10,359966	0,016113	0,205768	-0,040951	17,494844	0,273339	-2,273366	0,016113	0,205768	-0,040951	17,494844	0,273339	-2,273366
10:59:47,60	0,453012	3,386885	-0,132985	-0,236014	-0,656983	-0,649026	0,012085	0,206048	-0,038673	1,328717	1,327782	-2,327151	-0,900923	-2,788526	-1,157850	-7,825453	18,773641	10,388439	0,012085	0,206048	-0,038673	17,503524	0,379082	-2,327151	0,012085	0,206048	-0,038673	17,503524	0,379082	-2,327151
10:59:47,65	0,453012	3,386885	-0,132985	-0,236014	-0,656983	-0,649026	0,016262	0,200989	-0,040575	1,540882	1,548522	-2,298679	-0,900307	-2,785634	-1,158250	-7,800825	18,757819	10,373922	0,016262	0,200989	-0,040575	17,318520	0,271981	-2,298679	0,016262	0,200989	-0,040575	17,318520	0,271981	-2,298679
10:59:47,70	0,453012	3,386885	-0,132985	-0,236014	-0,656983	-0,649026	0,013449	0,201902	-0,040975	1,492031	1,431526	-2,313195	-0,903322	-2,787102	-1,157862	-7,847370	18,793883	10,398807	0,013449	0,201902	-0,040975	17,341319	0,375744	-2,313195	0,013449	0,201902	-0,040975	17,341319	0,375744	-2,313195
10:59:47,75	0,453012	3,386885	-0,132985	-0,236014	-0,656983	-0,649026	0,018358	0,203318	-0,043286	1,362302	1,654720	-2,264969	-0,903988	-2,789176	-1,160561	-7,856616	18,725262	10,422149	0,018358	0,203318	-0,043286	17,322756	0,213637	-2,264969	0,018358	0,203318	-0,043286	17,322756	0,213637	-2,264969
10:59:47,80	0,453012	3,386885	-0,132985	-0,236014	-0,656983	-0,649026	0,012975	0,205048	-0,038286	1,308104	1,344050	-2,299326	-0,902795	-2,783650	-1,155560	-7,865368	18,771640	10,387792	0,012975	0,205048	-0,038286	17,404402	0,325509	-2,299326	0,012975	0,205048	-0,038286	17,404402	0,325509	-2,299326
10:59:47,85	0,453012	3,386885	-0,132985	-0,236014	-0,656983	-0,649026	0,012975	0,205048	-0,038286	1,308104	1,344050	-2,299326	-0,902866	-2,788686	-1,156709	-7,888077	18,713539	10,395793	0,012975	0,205048	-0,038286	17,404402	0,325509	-2,299326	0,012975	0,205048	-0,038286	17,404402	0,325509	-2,299326
10:59:47,90	0,453012	3,386885	-0,132985	-0,236014	-0,656983	-0,649026	0,017372	0,202591	-0,039434	1,374204	1,582089	-2,291324	-0,901655	-2,785998	-1,158256	-7,858903	18,704816	10,401609	0,017372	0,202591	-0,039434	17,277617	0,218368	-2,291324	0,017372	0,202591	-0,039434	17,277617	0,218368	-2,291324
10:59:47,95	0,453012	3,386885	-0,132985	-0,236014	-0,656983	-0,649026	0,014439	0,202886	-0,040981	1,365884	1,459187	-2,285509	-0,899334	-2,784553	-1,160960	-7,858210	18,690893	10,427642	0,014439	0,202886	-0,040981	17,292474	0,325726	-2,285509	0,014439	0,202886	-0,040981	17,292474	0,325726	-2,285509
10:59:48,00	0,453012	3,386885	-0,132985	-0,236014	-0,656983	-0,649026	0,012026	0,201599	-0,043685	1,421123	1,341297	-2,259475	-0,905988	-2,784338	-1,156357	-7,958935	18,720097	10,420849	0,012026	0,201599	-0,043685	17,246644	0,397218	-2,259475	0,012026	0,201599	-0,043685	17,246644	0,397218	-2,259475
10:59:48,05	0,453012	3,386885	-0,132985	-0,236014	-0,656983	-0,649026	0,015167	0,207469	-0,039083	1,090800	1,402779	-2,266268	-0,902910	-2,788808	-1,159043	-7,894250	18,684298	10,396315	0,015167	0,207469	-0,039083	17,377133	0,212159	-2,266268	0,015167	0,207469	-0,039083	17,377133	0,212159	-2,266268
10:59:48,10	0,453012	3,386885	-0,132985	-0,236014	-0,656983	-0,649026	0,017500	0,202569	-0,041768	1,346971	1,598009	-2,290803	-0,900069	-2,786404	-1,159046	-7,928744	18,671009	10,421319	0,017500	0,202569	-0,041768	17,248607	0,224256	-2,290803	0,017500	0,202569	-0,041768	17,248607	0,224256	-2,290803
10:59:48,15	0,453012	3,386885	-0,132985	-0,236014	-0,656983	-0,649026	0,013997	0,201310	-0,041772	1,383655	1,392607	-2,265798	-0,902988	-2,791894	-1,159046	-7,919289	18,626095	10,389393	0,013997	0,201310	-0,041772	17,186503	0,293864	-2,265798	0,013997	0,201310	-0,041772	17,186503	0,293864	-2,265798
10:59:48,20	0,453012	3,386885	-0,132985	-0,236014	-0,656983	-0,649026	0,020212	0,201093	-0,041772	1,360763	1,746432	-2,297724	-0,901256	-2,790012	-1,160595	-7,927976	18,634276	10,410646	0,020212	0,201093	-0,041772	17,146586	0,159814	-2,297724	0,020212	0,201093	-0,041772	17,146586	0,159814	-2,297724
10:59:48,25	0,453012	3,386885	-0,132985	-0,236014	-0,656983	-0,649026	0,017715	0,200534	-0,043320	1,392568	1,605000	-2,276471	-0,903058	-2,783297	-1,157142	-7,930987	18,622431	10,394346	0,017715	0,200534	-0,043320	17,134516	0,214358	-2,276471	0,017715	0,200534	-0,043320	17,134516	0,214358	-2,276471
10:59:48,30	0,453012	3,386885	-0,132985	-0,236014	-0,656983	-0,649026	0,012801	0,205453	-0,039867	1,125058	1,352776	-2,292772	-0,907244	-2,787560	-1,158300	-7,973191	18,641183	10,414110	0,012801	0,205453	-0,039867	17,253085	0,347898	-2,292772	0,012801	0,205453	-0,039867	17,253085	0,347898	-2,292772
10:59:48,35	0,453012	3,386885	-0,132985	-0,236014	-0,656983	-0,649026	0,018586	0,206946	-0,041025	1,042538	1,607652	-2,273008	-0,898319	-2,787689	-1,156322	-7,934318	18,637283	10,418750	0,018586	0,206946	-0,041025	17,287799	0,148681	-2,273008	0,018586	0,206946	-0,041025	17,287799	0,148681	-2,273008
10:59:48,40	0,453012	3,386885	-0,132985	-0,236014	-0,656983	-0,649026	0,016165	0,206303	-0,044928	1,072924	1,499299	-2,294796	-0,905476	-2,785785	-1,162202	-7,959559	18,629768	10,392321	0,016165	0,206303	-0,044928	17,267678	0,230336	-2,294796	0,016165	0,206303	-0,044928	17,267678	0,230336	-2,294796
10:59:48,45	0,453012	3,386885	-0,132985	-0,236014	-0,656983	-0,649026	0,016165	0,206303	-0,044928	1,072924	1,499299	-2,294796	-0,901320	-2,789378	-1,158994	-7,947891	18,627931	10,487279	0,016165	0,206303	-0,044928	17,267678	0,230336	-2,294796	0,016165	0,206303	-0,044928	17,267678	0,230336	-2,294796
10:59:48,50	0,453012	3,386885	-0,132985	-0,236014	-0,656983	-0,649026	0,017199	0,200907	-0,041719	1,357746	1,564078	-2,199839	-0,897212	-2,790374	-1,158269	-7,963576	18,615888	10,414498	0,017199	0,200907	-0,041719	17,128934	0,213965	-2,199839	0,017199	0,200907	-0,041719	17,128934	0,213965	-2,199839
10:59:48,55	0,453012	3,386885	-0,132985	-0,236014	-0,656983	-0,649026	0,016007	0,196851	-0,040994	1,550398	1,494539	-2,272620	-0,903136	-2,788637	-1,157101	-7,972449	18,613100	10,442094	0,016007	0,196851	-0,040994	17,003174	0,237987	-2,272620	0,016007	0,196851	-0,040994	17,003174	0,237987	-2,272620
10:59:48,60	0,453012	3,386885	-0,132985	-0,236014	-0,656983	-0,649026	0,017465	0,202850	-0,039827	1,231586	1,564045	-2,245023	-0,900874	-2,786560	-1,158311	-8,008324	18,602353	10,414483	0,017465	0,202850	-0,039827	17,155302	0,193069	-2,245023	0,017465	0,202850	-0,039827	17,155302	0,193069	-2,245023
10:59:48,65	0,453012	3,386885	-0,132985	-0,236014	-0,656983	-0,649026	0,015696	0,199140	-0,042934	1,396446	1,493031	-2,253319	-0,899038	-2,788960	-1,160208	-7,968337	18,578311	10,433798	0,015696	0,199140	-0,042934	17,028909	0,260895	-2,253319	0,015696	0,199140	-0,042934	17,028909	0,260895	-2,253319
10:59:48,70	0,453012	3,386885	-0,132985	-0,236014	-0,656983	-0,649026	0,014620	0,201233	-0,041822	1,268313	1,393343	-2,282340	-0,900313	-2,786981	-1,159096	-8,015832	18,583486	10,404778	0,014620	0,201233	-0,041822	17,065124	0,245698	-2,282340	0,014620	0,201233	-0,041822	17,065124	0,245698	-2,282340
10:59:48,75	0,453012	3,386885	-0,132985	-0,236014	-0,656983	-0,649026	0,019698	0,202980	-0,040233	1,163654	1,706246	-2,271524	-0,904365	-2,790506	-1,157507	-7,980466	18,547089	10,415594	0,019698	0,202980	-0,040233	17,097569	0,159946	-2,271524	0,019698	0,202980	-0,040233	17,097569	0,159946	-2,271524
10:59:48,80	0,453012	3,386885	-0,132985	-0,236014	-0,656983	-0,649026	0,015098	0,200936	-0,041022	1,299394	1,412608	-2,258189	-0,900295	-2,787544	-1,158297	-8,012865	18,599793	10,428929	0,015098	0,200936	-0,041022	17,072843	0,227450	-2,258189	0,015098	0,200936	-0,041022	17,072843	0,227450	-2,258189
10:59:48,85	0,453012	3,386885	-0,132985	-0,236014	-0,656983	-0,649026	0,016619	0,204901	-0,040631	1,060230	1,488393	-2,230645	-0,904489	-2,786880	-1,157905	-8,032262	18,572908	10,456473	0,016619	0,204901	-0,040631	17,144934	0,183764	-2,230645	0,016619	0,204901	-0,040631	17,144934	0,183764	-2,230645
10:59:48,90	0,453012	3,386885	-0,132985	-0,236014	-0,656983	-0,649026	0,014656	0,202003	-0,043364	1,203078	1,372238	-2,242702	-0,900897	-2,788370	-1,159837	-7,993612	18,531087	10,432086	0,014656	0,202003	-0,043364	17,060332	0,221711	-2,242702	0,014656	0,202003	-0,043364	17,060332	0,221711	-2,242702
10:59:48,95	0,453012	3,386885	-0,132985	-0,236014	-0,656983	-0,649026	0,014656	0,202003	-0,043364	1,203078	1,372238	-2,242702	-0,903876	-2,791425	-1,159077	-8,024413	18,541234	10,416761	0,014656	0,202003	-0,043364	17,060332	0,221711	-2,242702	0,014656	0,202003	-0,043364	17,060332	0,221711	-2,242702
10:59:49,00	0,453012	3,386885	-0,132985	-0,236014	-0,656983	-0,649026	0,017963	0,206864	-0,041047	0,944458	1,558912	-2,260225	-0,900863	-2,788197	-1,160634	-7,987241	18,553710	10,404190	0,017963	0,206864	-0,041047	17,183283	0,148837	-2,260225	0,017963	0,206864	-0,041047	17,183283	0,148837	-2,260225
10:59:49,05	0,453012	3,386885	-0,132985	-0,236014	-0,656983	-0,649026	0,018472	0,205213	-0,041438	1,028467	1,579750	-2,269562	-0,905687	-2,788328	-1,158713	-8,044341	18,561977	10,417555	0,018472	0,205213	-0,041438	17,137713	0,129665	-2,269562	0,018472	0,205213	-0,041438	17,137713	0,129665	-2,269562
10:59:49,10	0,453012	3,386885	-0,132985	-0,236014	-0,656983	-0,649026	0,014000	0,196152	-0,040618	1,515477	1,373442	-2,254177	-0,895603	-2,788986	-1,157893	-8,013716	18,562543	10,432940	0,014000	0,196152	-0,040618	16,913381	0,274414	-2,254177	0,014000	0,196152	-0,040618	16,913381	0,274414	-2,254177
10:59:49,15	0,453012	3,386885	-0,132985	-0,236014	-0,656983	-0,649026	0,011021	0,198598	-0,040646	1,337454	1,261919	-2,275316	-0,896232	-2,785183	-1,157920	-8,001551	18,496823	10,411802	0,011021	0,198598	-0,040646	16,927367	0,396757	-2,275316	0,011021	0,198598	-0,040646	16,927367	0,396757	-2,275316
10:59:49,20	0,453012	3,386885	-0,132985	-0,236014	-0,656983	-0,649026	0,015747	0,203341	-0,039092	1,112211	1,479788	-2,266766	-0,902702	-2,786904	-1,156367	-8,014967	18,529284	10,420351	0,015747	0,203341	-0,039092	17,074467	0,243686	-2,266766	0,015747	0,203341	-0,039092	17,074467	0,243686	-2,266766
10:59:49,25	0,453012	3,386885	-0,132985	-0,236014	-0,656983	-0,649026	0,018628	0,205176	-0,039881	1,007631	1,580710	-2,256341	-0,905733	-2,788482	-1,157155	-8,061912	18,545841	10,430776	0,018628	0,205176	-0,039881	17,113974	0,118385	-2,256341	0,018628	0,205176	-0,039881	17,113974	0,118385	-2,256341
10:59:49,30	0,453012	3,386885	-0,132985	-0,236014	-0,656983	-0,649026	0,015356	0,198146	-0,044885	1,381125	1,460692	-2,238598	-0,898008	-2,789162	-1,162159	-8,014497	18,527626	10,448520	0,015356	0,198146	-0,044885	16,935611	0,255285	-2,238598	0,015356	0,198146	-0,044885	16,935611	0,255285	-2,238598
10:59:49,35	0,453012	3,386885	-0,132985	-0,236014	-0,656983	-0,649026	0,012530	0,199176	-0,039099	1,320678	1,268188	-2,255145	-0,897487	-2,786201	-1,156373	-8,057442	18,544424	10,431972	0,012530	0,199176	-0,039099	16,955962	0,284564	-2,255145	0,012530	0,199176	-0,039099	16,955962	0,284564	-2,255145
10:59:49,40	0,453012	3,386885	-0,132985	-0,236014	-0,656983	-0,649026	0,012530	0,199176	-0,039099	1,320678	1,268188	-2,255145	-0,894570	-2,787890	-1,160638	-8,053897	18,505243	10,428684	0,012530	0,199176	-0,039099	16,955962	0,284564	-2,255145	0,012530	0,199176	-0,039099	16,955962	0,284564	-2,255145
10:59:49,45	0,453012	3,386885	-0,132985	-0,236014	-0,656983	-0,649026	0,021511	0,198179	-0,044163	1,311523	1,720546	-2,284002	-0,901114	-2,794477	-1,161437	-8,100623	18,498956	10,403115	0,021511	0,198179	-0,044163	16,868590	0,031901	-2,284002	0,021511	0,198179	-0,044163	16,868590	0,031901	-2,284002
10:59:49,50	0,453012	3,386885	-0,132985	-0,236014	-0,656983	-0,649026	0,017160	0,197191	-0,042554	1,409379	1,516958	-2,225345	-0,898083	-2,791203	-1,159828	-8,057737	18,527844	10,461772	0,017160	0,197191	-0,042554	16,888859	0,169915	-2,225345	0,017160	0,197191	-0,042554	16,888859	0,169915	-2,225345
10:59:49,55	0,453012	3,386885	-0,132985	-0,236014	-0,656983	-0,649026	0,017160	0,197191	-0,042554	1,409379	1,516958	-2,225345	-0,893905	-2,787298	-1,158641	-7,999958	18,460504	10,469290	0,017160	0,197191	-0,042554	16,888859	0,169915	-2,225345	0,017160	0,197191	-0,042554	16,888859	0,169915	-2,225345
10:59:49,60	0,453012	3,386885	-0,132985	-0,236014	-0,656983	-0,649026	0,011690	0,195525	-0,041366	1,466564	1,316234	-2,217827	-0,895171	-2,784326	-1,158719	-8,054483	18,504476	10,418233	0,011690	0,195525	-0,041366	16,815291	0,398574	-2,217827	0,011690	0,195525	-0,041366	16,815291	0,398574	-2,217827
10:59:49,65	0,453012	3,386885	-0,132985	-0,236014	-0,656983	-0,649026	0,015029	0,200560	-0,042603	1,209490	1,386887	-2,249415	-0,899935	-2,787673	-1,159878	-8,086774	18,516083	10,437702	0,015029	0,200560	-0,042603	16,953433	0,207117	-2,249415	0,015029	0,200560	-0,042603	16,953433	0,207117	-2,249415
10:59:49,70	0,453012	3,386885	-0,132985	-0,236014	-0,656983	-0,649026	0,015029	0,200560	-0,042603	1,209490	1,386887	-2,249415	-0,896362	-2,786238	-1,158708	-8,068971	18,519627	10,432906	0,015029	0,200560	-0,042603	16,953433	0,207117	-2,249415	0,015029	0,200560	-0,042603	16,953433	0,207117	-2,249415
10:59:49,75	0,453012	3,386885	-0,132985	-0,236014	-0,656983	-0,649026	0,012000	0,198182	-0,041434	1,345085	1,243035	-2,254211	-0,898787	-2,792117	-1,157908	-8,095342	18,459235	10,448845	0,012000	0,198182	-0,041434	16,902402	0,301026	-2,254211	0,012000	0,198182	-0,041434	16,902402	0,301026	-2,254211
10:59:49,80	0,453012	3,386885	-0,132985	-0,236014	-0,656983	-0,649026	0,020049	0,198265	-0,042953	1,296831	1,709883	-2,252375	-0,900457	-2,793167	-1,160228	-8,049111	18,457384	10,434742	0,020049	0,198265	-0,042953	16,860610	0,136058	-2,252375	0,020049	0,198265	-0,042953	16,860610	0,136058	-2,252375
10:59:49,85	0,453012	3,386885	-0,132985	-0,236014	-0,656983	-0,649026	0,020049	0,198265	-0,042953	1,296831	1,709883	-2,252375	-0,895231	-2,791082	-1,157926	-8,096548	18,491937	10,426458	0,020049	0,198265	-0,042953	16,860610	0,136058	-2,252375	0,020049	0,198265	-0,042953	16,860610	0,136058	-2,252375
10:59:49,90	0,453012	3,386885	-0,132985	-0,236014	-0,656983	-0,649026	0,015630	0,194781	-0,040651	1,484176	1,421739	-2,260659	-0,900596	-2,791137	-1,156372	-8,119135	18,470399	10,448345	0,015630	0,194781	-0,040651	16,774503	0,194803	-2,260659	0,015630	0,194781	-0,040651	16,774503	0,194803	-2,260659
10:59:49,95	0,453012	3,386885	-0,132985	-0,236014	-0,656983	-0,649026	0,018360	0,199400	-0,039097	1,214037	1,554926	-2,238772	-0,892879	-2,789058	-1,160620	-8,076164	18,468251	10,456907	0,018360	0,199400	-0,039097	16,866964	0,113657	-2,238772	0,018360	0,199400	-0,039097	16,866964	0,113657	-2,238772
10:59:50,00	0,453012	3,386885	-0,132985	-0,236014	-0,656983	-0,649026	0,017031	0,195335	-0,039851	1,435583	1,514410	-2,238204	-0,896411	-2,792019	-1,157125	-8,089307	18,464897	10,448913	0,017031	0,195335	-0,039851	16,769381	0,177453	-2,238204	0,017031	0,195335	-0,039851	16,769381	0,177453	-2,238204
10:59:50,05	0,453012	3,386885	-0,132985	-0,236014	-0,656983	-0,649026	0,017031	0,195335	-0,039851	1,435583	1,514410	-2,238204	-0,899994	-2,790725	-1,161041	-8,100384	18,457843	10,431376	0,017031	0,195335	-0,039851	16,769381	0,177453	-2,238204	0,017031	0,195335	-0,039851	16,769381	0,177453	-2,238204
10:59:50,10	0,453012	3,386885	-0,132985	-0,236014	-0,656983	-0,649026	0,018965	0,193520	-0,042945	1,499593	1,658350	-2,248058	-0,895806	-2,794602	-1,160220	-8,066936	18,416887	10,439060	0,018965	0,193520	-0,042945	16,690881	0,169584	-2,248058	0,018965	0,193520	-0,042945	16,690881	0,169584	-2,248058
10:59:50,15	0,453012	3,386885	-0,132985	-0,236014	-0,656983	-0,649026	0,020888	0,199370	-0,041817	1,175913	1,691290	-2,238677	-0,901834	-2,793342	-1,159092	-8,134735	18,433579	10,448440	0,020888	0,199370	-0,041817	16,826480	0,051561	-2,238677	0,020888	0,199370	-0,041817	16,826480	0,051561	-2,238677
10:59:50,20	0,453012	3,386885	-0,132985	-0,236014	-0,656983	-0,649026	0,020888	0,199370	-0,041817	1,175913	1,691290	-2,238677	-0,897060	-2,793461	-1,160230	-8,089919	18,392943	10,448178	0,020888	0,199370	-0,041817	16,826480	0,051561	-2,238677	0,020888	0,199370	-0,041817	16,826480	0,051561	-2,238677
10:59:50,25	0,453012	3,386885	-0,132985	-0,236014	-0,656983	-0,649026	0,018950	0,199170	-0,041835	1,196296	1,560147	-2,242098	-0,900692	-2,791764	-1,159110	-8,156059	18,457398	10,445020	0,018950	0,199170	-0,041835	16,831137	0,072536	-2,242098	0,018950	0,199170	-0,041835	16,831137	0,072536	-2,242098
10:59:50,30	0,453012	3,386885	-0,132985	-0,236014	-0,656983	-0,649026	0,019845	0,199982	-0,040297	1,135618	1,635505	-2,273494	-0,895891	-2,791121	-1,157115	-8,107868	18,442801	10,477684	0,019845	0,199982	-0,040297	16,834210	0,077640	-2,273494	0,019845	0,199982	-0,040297	16,834210	0,077640	-2,273494
10:59:50,35	0,453012	3,386885	-0,132985	-0,236014	-0,656983	-0,649026	0,013942	0,203428	-0,040687	0,971498	1,322826	-2,237850	-0,901875	-2,785297	-1,157962	-8,137724	18,442888	10,449268	0,013942	0,203428	-0,040687	16,940567	0,228402	-2,237850	0,013942	0,203428	-0,040687	16,940567	0,228402	-2,237850
10:59:50,40	0,453012	3,386885	-0,132985	-0,236014	-0,656983	-0,649026	0,019394	0,196720	-0,043720	1,352772	1,642810	-2,217464	-0,898792	-2,793373	-1,160994	-8,089925	18,452768	10,469654	0,019394	0,196720	-0,043720	16,795259	0,120366	-2,217464	0,019394	0,196720	-0,043720	16,795259	0,120366	-2,217464
10:59:50,45	0,453012	3,386885	-0,132985	-0,236014	-0,656983	-0,649026	0,017568	0,195125	-0,041013	1,428153	1,510446	-2,212991	-0,896498	-2,792588	-1,158287	-8,126061	18,464955	10,474126	0,017568	0,195125	-0,041013	16,745501	0,131379	-2,212991	0,017568	0,195125	-0,041013	16,745501	0,131379	-2,212991
10:59:50,50	0,453012	3,386885	-0,132985	-0,236014	-0,656983	-0,649026	0,014805	0,195400	-0,040654	1,392493	1,373031	-2,237502	-0,895354	-2,790059	-1,157929	-8,131343	18,443285	10,449615	0,014805	0,195400	-0,040654	16,731357	0,210859	-2,237502	0,014805	0,195400	-0,040654	16,731357	0,210859	-2,237502
10:59:50,55	0,453012	3,386885	-0,132985	-0,236014	-0,656983	-0,649026	0,014805	0,195400	-0,040654	1,392493	1,373031	-2,237502	-0,903073	-2,789417	-1,159517	-8,150733	18,425641	10,434442	0,014805	0,195400	-0,040654	16,731357	0,210859	-2,237502	0,014805	0,195400	-0,040654	16,731357	0,210859	-2,237502
10:59:50,60	0,453012	3,386885	-0,132985	-0,236014	-0,656983	-0,649026	0,018109	0,202405	-0,042243	1,003225	1,536887	-2,252675	-0,895340	-2,789410	-1,158687	-8,117111	18,436767	10,469201	0,018109	0,202405	-0,042243	16,892032	0,115323	-2,252675	0,018109	0,202405	-0,042243	16,892032	0,115323	-2,252675
10:59:50,65	0,453012	3,386885	-0,132985	-0,236014	-0,656983	-0,649026	0,018750	0,192432	-0,042578	1,544807	1,573032	-2,236873	-0,899517	-2,789012	-1,158738	-8,154886	18,464927	10,435943	0,018750	0,192432	-0,042578	16,650685	0,101149	-2,236873	0,018750	0,192432	-0,042578	16,650685	0,101149	-2,236873
10:59:50,70	0,453012	3,386885	-0,132985	-0,236014	-0,656983	-0,649026	0,014403	0,201194	-0,039899	1,077246	1,311936	-2,213399	-0,900172	-2,786814	-1,157173	-8,173141	18,451341	10,473718	0,014403	0,201194	-0,039899	16,870994	0,181267	-2,213399	0,014403	0,201194	-0,039899	16,870994	0,181267	-2,213399
10:59:50,75	0,453012	3,386885	-0,132985	-0,236014	-0,656983	-0,649026	0,016609	0,193668	-0,041414	1,469271	1,481377	-2,233113	-0,894757	-2,792487	-1,158688	-8,125373	18,424548	10,454004	0,016609	0,193668	-0,041414	16,672240	0,177591	-2,233113	0,016609	0,193668	-0,041414	16,672240	0,177591	-2,233113
10:59:50,80	0,453012	3,386885	-0,132985	-0,236014	-0,656983	-0,649026	0,016609	0,193668	-0,041414	1,469271	1,481377	-2,233113	-0,894814	-2,793614	-1,160260	-8,159016	18,440786	10,445959	0,016609	0,193668	-0,041414	16,672240	0,177591	-2,233113	0,016609	0,193668	-0,041414	16,672240	0,177591	-2,233113
10:59:50,85	0,453012	3,386885	-0,132985	-0,236014	-0,656983	-0,649026	0,017614	0,193154	-0,042986	1,493235	1,496412	-2,241158	-0,898978	-2,790866	-1,158718	-8,168915	18,433246	10,459104	0,017614	0,193154	-0,042986	16,655863	0,113689	-2,241158	0,017614	0,193154	-0,042986	16,655863	0,113689	-2,241158
10:59:50,90	0,453012	3,386885	-0,132985	-0,236014	-0,656983	-0,649026	0,017315	0,198134	-0,041443	1,222805	1,476066	-2,228013	-0,894893	-2,787497	-1,159129	-8,158946	18,372347	10,434282	0,017315	0,198134	-0,041443	16,776348	0,116808	-2,228013	0,017315	0,198134	-0,041443	16,776348	0,116808	-2,228013
10:59:50,95	0,453012	3,386885	-0,132985	-0,236014	-0,656983	-0,649026	0,012356	0,196281	-0,041855	1,271419	1,257240	-2,252836	-0,895944	-2,791300	-1,161026	-8,114212	18,400501	10,449667	0,012356	0,196281	-0,041855	16,679481	0,287325	-2,252836	0,012356	0,196281	-0,041855	16,679481	0,287325	-2,252836
10:59:51,00	0,453012	3,386885	-0,132985	-0,236014	-0,656983	-0,649026	0,014024	0,196724	-0,041836	1,250142	1,316700	-2,218604	-0,900686	-2,794299	-1,157128	-8,138889	18,396009	10,470366	0,014024	0,196724	-0,041836	16,692961	0,215855	-2,218604	0,014024	0,196724	-0,041836	16,692961	0,215855	-2,218604
10:59:51,05	0,453012	3,386885	-0,132985	-0,236014	-0,656983	-0,649026	0,017340	0,195327	-0,041415	1,367896	1,516207	-2,223967	-0,901966	-2,792062	-1,155611	-8,196818	18,433665	10,471355	0,017340	0,195327	-0,041415	16,701031	0,155025	-2,223967	0,017340	0,195327	-0,041415	16,701031	0,155025	-2,223967
10:59:51,10	0,453012	3,386885	-0,132985	-0,236014	-0,656983	-0,649026	0,017231	0,192613	-0,043357	1,513891	1,533740	-2,247250	-0,894154	-2,793553	-1,160631	-8,113198	18,405670	10,439867	0,017231	0,192613	-0,043357	16,634010	0,181074	-2,247250	0,017231	0,192613	-0,043357	16,634010	0,181074	-2,247250
10:59:51,15	0,453012	3,386885	-0,132985	-0,236014	-0,656983	-0,649026	0,016414	0,198019	-0,037980	1,200163	1,423805	-2,259501	-0,898427	-2,790142	-1,155254	-8,187895	18,411155	10,427616	0,016414	0,198019	-0,037980	16,744679	0,135302	-2,259501	0,016414	0,198019	-0,037980	16,744679	0,135302	-2,259501
10:59:51,20	0,453012	3,386885	-0,132985	-0,236014	-0,656983	-0,649026	0,016414	0,198019	-0,037980	1,200163	1,423805	-2,259501	-0,899028	-2,793900	-1,159104	-8,182440	18,381511	10,452517	0,016414	0,198019	-0,037980	16,744679	0,135302	-2,259501	0,016414	0,198019	-0,037980	16,744679	0,135302	-2,259501
10:59:51,25	0,453012	3,386885	-0,132985	-0,236014	-0,656983	-0,649026	0,016161	0,200274	-0,039906	1,042300	1,434834	-2,226050	-0,900253	-2,788796	-1,157180	-8,187284	18,363873	10,461067	0,016161	0,200274	-0,039906	16,763776	0,166169	-2,226050	0,016161	0,200274	-0,039906	16,763776	0,166169	-2,226050
10:59:51,30	0,453012	3,386885	-0,132985	-0,236014	-0,656983	-0,649026	0,014856	0,192760	-0,043763	1,483675	1,368887	-2,231448	-0,893094	-2,791423	-1,161038	-8,160293	18,406788	10,455669	0,014856	0,192760	-0,043763	16,615322	0,202671	-2,231448	0,014856	0,192760	-0,043763	16,615322	0,202671	-2,231448
10:59:51,35	0,453012	3,386885	-0,132985	-0,236014	-0,656983	-0,649026	0,014856	0,192760	-0,043763	1,483675	1,368887	-2,231448	-0,897845	-2,793245	-1,159122	-8,179389	18,376149	10,428401	0,014856	0,192760	-0,043763	16,615322	0,202671	-2,231448	0,014856	0,192760	-0,043763	16,615322	0,202671	-2,231448
10:59:51,40	0,453012	3,386885	-0,132985	-0,236014	-0,656983	-0,649026	0,022808	0,194993	-0,042599	1,338507	1,775844	-2,244218	-0,899003	-2,797193	-1,159874	-8,180485	18,384903	10,442900	0,022808	0,194993	-0,042599	16,645449	-0,014600	-2,244218	0,022808	0,194993	-0,042599	16,645449	-0,014600	-2,244218
10:59:51,45	0,453012	3,386885	-0,132985	-0,236014	-0,656983	-0,649026	0,018187	0,195646	-0,041041	1,301693	1,540288	-2,220179	-0,897258	-2,792864	-1,158316	-8,177780	18,380057	10,466938	0,018187	0,195646	-0,041041	16,659916	0,112637	-2,220179	0,018187	0,195646	-0,041041	16,659916	0,112637	-2,220179
10:59:51,50	0,453012	3,386885	-0,132985	-0,236014	-0,656983	-0,649026	0,021357	0,201352	-0,039938	0,996703	1,671704	-2,269768	-0,903785	-2,792757	-1,157212	-8,210898	18,389614	10,417349	0,021357	0,201352	-0,039938	16,802841	-0,004845	-2,269768	0,021357	0,201352	-0,039938	16,802841	-0,004845	-2,269768
10:59:51,55	0,453012	3,386885	-0,132985	-0,236014	-0,656983	-0,649026	0,021357	0,201352	-0,039938	0,996703	1,671704	-2,269768	-0,895439	-2,791183	-1,157515	-8,147515	18,378563	10,486036	0,021357	0,201352	-0,039938	16,802841	-0,004845	-2,269768	0,021357	0,201352	-0,039938	16,802841	-0,004845	-2,269768
10:59:51,60	0,453012	3,386885	-0,132985	-0,236014	-0,656983	-0,649026	0,015787	0,195776	-0,042630	1,277985	1,384077	-2,232842	-0,898462	-2,794472	-1,159509	-8,184800	18,346419	10,427451	0,015787	0,195776	-0,042630	16,646429	0,144836	-2,232842	0,015787	0,195776	-0,042630	16,646429	0,144836	-2,232842
10:59:51,65	0,453012	3,386885	-0,132985	-0,236014	-0,656983	-0,649026	0,020767	0,196907	-0,042226	1,208080	1,682539	-2,245169	-0,899640	-2,794468	-1,159500	-8,184818	18,351726	10,441948	0,020767	0,196907	-0,042226	16,665272	0,052326	-2,245169	0,020767	0,196907	-0,042226	16,665272	0,052326	-2,245169
10:59:51,70	0,453012	3,386885	-0,132985	-0,236014	-0,656983	-0,649026	0,014661	0,196356	-0,041825	1,262051	1,356724	-2,209364	-0,896111	-2,789456	-1,159099	-8,179349	18,377821	10,477754	0,014661	0,196356	-0,041825	16,676011	0,205820	-2,209364	0,014661	0,196356	-0,041825	16,676011	0,205820	-2,209364
10:59:51,75	0,453012	3,386885	-0,132985	-0,236014	-0,656983	-0,649026	0,014661	0,196356	-0,041825	1,262051	1,356724	-2,209364	-0,894970	-2,790934	-1,159493	-8,191624	18,349897	10,467512	0,014661	0,196356	-0,041825	16,676011	0,205820	-2,209364	0,014661	0,196356	-0,041825	16,676011	0,205820	-2,209364
10:59:51,80	0,453012	3,386885	-0,132985	-0,236014	-0,656983	-0,649026	0,017361	0,199602	-0,039125	1,068576	1,488473	-2,221865	-0,900271	-2,790171	-1,156399	-8,199176	18,360740	10,465252	0,017361	0,199602	-0,039125	16,737313	0,125651	-2,221865	0,017361	0,199602	-0,039125	16,737313	0,125651	-2,221865
10:59:51,85	0,453012	3,386885	-0,132985	-0,236014	-0,656983	-0,649026	0,015034	0,194055	-0,042591	1,399602	1,377459	-2,213278	-0,894304	-2,790930	-1,159866	-8,169248	18,392650	10,473840	0,015034	0,194055	-0,042591	16,632924	0,197266	-2,213278	0,015034	0,194055	-0,042591	16,632924	0,197266	-2,213278
10:59:51,90	0,453012	3,386885	-0,132985	-0,236014	-0,656983	-0,649026	0,017651	0,197461	-0,039127	1,186681	1,453100	-2,210664	-0,898562	-2,791493	-1,156401	-8,239511	18,391843	10,476454	0,017651	0,197461	-0,039127	16,687342	0,067469	-2,210664	0,017651	0,197461	-0,039127	16,687342	0,067469	-2,210664
10:59:51,95	0,453012	3,386885	-0,132985	-0,236014	-0,656983	-0,649026	0,017838	0,199429	-0,042640	1,059280	1,481747	-2,224288	-0,900360	-2,790671	-1,159914	-8,235646	18,360685	10,462829	0,017838	0,199429	-0,042640	16,714450	0,081440	-2,224288	0,017838	0,199429	-0,042640	16,714450	0,081440	-2,224288
10:59:52,00	0,453012	3,386885	-0,132985	-0,236014	-0,656983	-0,649026	0,017838	0,199429	-0,042640	1,059280	1,481747	-2,224288	-0,899161	-2,795550	-1,158377	-8,240560	18,339422	10,412295	0,017838	0,199429	-0,042640	16,714450	0,081440	-2,224288	0,017838	0,199429	-0,042640	16,714450	0,081440	-2,224288
10:59:52,05	0,453012	3,386885	-0,132985	-0,236014	-0,656983	-0,649026	0,022067	0,199704	-0,041450	1,035204	1,701961	-2,206790	-0,902713	-2,794195	-1,158725	-8,240237	18,352055	10,480327	0,022067	0,199704	-0,041450	16,711971	-0,030272	-2,206790	0,022067	0,199704	-0,041450	16,711971	-0,030272	-2,206790
10:59:52,10	0,453012	3,386885	-0,132985	-0,236014	-0,656983	-0,649026	0,019526	0,194851	-0,039897	1,328521	1,623575	-2,260533	-0,897239	-2,794422	-1,157171	-8,173237	18,360649	10,426584	0,019526	0,194851	-0,039897	16,624300	0,090781	-2,260533	0,019526	0,194851	-0,039897	16,624300	0,090781	-2,260533
10:59:52,15	0,453012	3,386885	-0,132985	-0,236014	-0,656983	-0,649026	0,019718	0,195495	-0,039877	1,263938	1,632757	-2,222555	-0,893215	-2,790474	-1,158323	-8,200970	18,361456	10,477329	0,019718	0,195495	-0,039877	16,610330	0,084866	-2,222555	0,019718	0,195495	-0,039877	16,610330	0,084866	-2,222555
10:59:52,20	0,453012	3,386885	-0,132985	-0,236014	-0,656983	-0,649026	0,015657	0,193032	-0,044165	1,436887	1,413606	-2,241901	-0,893730	-2,791981	-1,161439	-8,173959	18,377007	10,445217	0,015657	0,193032	-0,044165	16,589917	0,184493	-2,241901	0,015657	0,193032	-0,044165	16,589917	0,184493	-2,241901
10:59:52,25	0,453012	3,386885	-0,132985	-0,236014	-0,656983	-0,649026	0,018512	0,195590	-0,039918	1,247741	1,536511	-2,250769	-0,897372	-2,793174	-1,157193	-8,224150	18,341157	10,436349	0,018512	0,195590	-0,039918	16,601554	0,083301	-2,250769	0,018512	0,195590	-0,039918	16,601554	0,083301	-2,250769
10:59:52,30	0,453012	3,386885	-0,132985	-0,236014	-0,656983	-0,649026	0,018512	0,195590	-0,039918	1,247741	1,536511	-2,250769	-0,893915	-2,790774	-1,161082	-8,247673	18,351051	10,454763	0,018512	0,195590	-0,039918	16,601554	0,083301	-2,250769	0,018512	0,195590	-0,039918	16,601554	0,083301	-2,250769
10:59:52,35	0,453012	3,386885	-0,132985	-0,236014	-0,656983	-0,649026	0,015534	0,198008	-0,043812	1,126938	1,392001	-2,243243	-0,897977	-2,789387	-1,161086	-8,212745	18,340244	10,443874	0,015534	0,198008	-0,043812	16,670532	0,172545	-2,243243	0,015534	0,198008	-0,043812	16,670532	0,172545	-2,243243
10:59:52,40	0,453012	3,386885	-0,132985	-0,236014	-0,656983	-0,649026	0,015534	0,198008	-0,043812	1,126938	1,392001	-2,243243	-0,897952	-2,789405	-1,158377	-8,212713	18,353265	10,428109	0,015534	0,198008	-0,043812	16,670532	0,172545	-2,243243	0,015534	0,198008	-0,043812	16,670532	0,172545	-2,243243
10:59:52,45	0,453012	3,386885	-0,132985	-0,236014	-0,656983	-0,649026	0,015538	0,197977	-0,041103	1,139843	1,385684	-2,259009	-0,899698	-2,794630	-1,158709	-8,202476	18,329108	10,469961	0,015538	0,197977	-0,041103	16,681003	0,165979	-2,259009	0,015538	0,197977	-0,041103	16,681003	0,165979	-2,259009
10:59:52,50	0,453012	3,386885	-0,132985	-0,236014	-0,656983	-0,649026	0,020936	0,196876	-0,041435	1,181259	1,687348	-2,217157	-0,893216	-2,794664	-1,157144	-8,208558	18,342266	10,475453	0,017724	0,191246	-0,039869	16,495183	0,117126	-2,211665	0,017724	0,191246	-0,039869	16,495183	0,117126	-2,211665
10:59:52,55	0,453012	3,386885	-0,132985	-0,236014	-0,656983	-0,649026	0,017724	0,191246	-0,039869	1,482409	1,508494	-2,211665	-0,897410	-2,787494	-1,159520	-8,227019	18,370032	10,478317	0,017724	0,191246	-0,039869	16,495183	0,117126	-2,211665	0,017724	0,191246	-0,039869	16,495183	0,117126	-2,211665
10:59:52,60	0,453012	3,386885	-0,132985	-0,236014	-0,656983	-0,649026	0,016631	0,194109	-0,040319	1,300392	1,385188	-2,229846	-0,895149	-2,792286	-1,157593	-8,282666	18,346804	10,457272	0,016631	0,194109	-0,040319	16,537937	0,079654	-2,229846	0,016631	0,194109	-0,040319	16,537937	0,079654	-2,229846
10:59:52,65	0,453012	3,386885	-0,132985	-0,236014	-0,656983	-0,649026	0,018623	0,195594	-0,039141	1,224832	1,528782	-2,236907	-0,897431	-2,793268	-1,156415	-8,247180	18,328243	10,450210	0,018623	0,195594	-0,039141	16,578963	0,066879	-2,236907	0,018623	0,195594	-0,039141	16,578963	0,066879	-2,236907
10:59:52,70	0,453012	3,386885	-0,132985	-0,236014	-0,656983	-0,649026	0,018668	0,198379	-0,039546	1,069532	1,498464	-2,226613	-0,899866	-2,791914	-1,156821	-8,280698	18,335511	10,460504	0,018668	0,198379	-0,039546	16,642308	0,033024	-2,226613	0,018668	0,198379	-0,039546	16,642308	0,033024	-2,226613
10:59:52,75	0,453012	3,386885	-0,132985	-0,236014	-0,656983	-0,649026	0,020025	0,193984	-0,042605	1,352244	1,624271	-2,229709	-0,896738	-2,795287	-1,159879	-8,205758	18,354804	10,457408	0,020025	0,193984	-0,042605	16,580022	0,052322	-2,229709	0,020025	0,193984	-0,042605	16,580022	0,052322	-2,229709
10:59:52,80	0,453012	3,386885	-0,132985	-0,236014	-0,656983	-0,649026	0,020025	0,193984	-0,042605	1,352244	1,624271	-2,229709	-0,896860	-2,790353	-1,157565	-8,233929	18,305989	10,479663	0,020025	0,193984	-0,042605	16,580022	0,052322	-2,229709	0,020025	0,193984	-0,042605	16,580022	0,052322	-2,229709
10:59:52,85	0,453012	3,386885	-0,132985	-0,236014	-0,656983	-0,649026	0,013234	0,199345	-0,039150	1,069015	1,253594	-2,225575	-0,895699	-2,795544	-1,160676	-8,252058	18,304128	10,456887	0,013234	0,199345	-0,039150	16,717600	0,214697	-2,225575	0,013234	0,199345	-0,039150	16,717600	0,214697	-2,225575
10:59:52,90	0,453012	3,386885	-0,132985	-0,236014	-0,656983	-0,649026	0,021448	0,194000	-0,042602	1,294733	1,672381	-2,201582	-0,897464	-2,796512	-1,159877	-8,256547	18,318664	10,485535	0,021448	0,194000	-0,042602	16,523747	-0,011317	-2,201582	0,021448	0,194000	-0,042602	16,523747	-0,011317	-2,201582
10:59:52,95	0,453012	3,386885	-0,132985	-0,236014	-0,656983	-0,649026	0,021448	0,194000	-0,042602	1,294733	1,672381	-2,201582	-0,898038	-2,790712	-1,157188	-8,252783	18,353466	10,476046	0,021448	0,194000	-0,042602	16,523747	-0,011317	-2,201582	0,021448	0,194000	-0,042602	16,523747	-0,011317	-2,201582
10:59:53,00	0,453012	3,386885	-0,132985	-0,236014	-0,656983	-0,649026	0,016712	0,197397	-0,039913	1,150098	1,411968	-2,211072	-0,898104	-2,789525	-1,160322	-8,264264	18,317615	10,457706	0,016712	0,197397	-0,039913	16,645796	0,100046	-2,211072	0,016712	0,197397	-0,039913	16,645796	0,100046	-2,211072
10:59:53,05	0,453012	3,386885	-0,132985	-0,236014	-0,656983	-0,649026	0,015718	0,198048	-0,043047	1,079459	1,368227	-2,229411	-0,900421	-2,795970	-1,161843	-8,242321	18,266871	10,455424	0,015718	0,198048	-0,043047	16,626258	0,134388	-2,229411	0,015718	0,198048	-0,043047	16,626258	0,134388	-2,229411
10:59:53,10	0,453012	3,386885	-0,132985	-0,236014	-0,656983	-0,649026	0,022458	0,196832	-0,044569	1,109736	1,763106	-2,231693	-0,903943	-2,794941	-1,156799	-8,271829	18,354193	10,474380	0,022458	0,196832	-0,044569	16,561050	0,000140	-2,231693	0,022458	0,196832	-0,044569	16,561050	0,000140	-2,231693
10:59:53,15	0,453012	3,386885	-0,132985	-0,236014	-0,656983	-0,649026	0,013660	0,191610	-0,041471	1,447787	1,292976	-2,248855	-0,891500	-2,790961	-1,158746	-8,219973	18,330790	10,438262	0,013660	0,191610	-0,041471	16,489207	0,220697	-2,248855	0,013660	0,191610	-0,041471	16,489207	0,220697	-2,248855
10:59:53,20	0,453012	3,386885	-0,132985	-0,236014	-0,656983	-0,649026	0,019542	0,195918	-0,039150	1,141396	1,553034	-2,218663	-0,898171	-2,793902	-1,156424	-8,300850	18,282326	10,468455	0,019542	0,195918	-0,039150	16,520942	0,019012	-2,218663	0,019542	0,195918	-0,039150	16,520942	0,019012	-2,218663
10:59:53,25	0,453012	3,386885	-0,132985	-0,236014	-0,656983	-0,649026	0,019542	0,195918	-0,039150	1,141396	1,553034	-2,218663	-0,900452	-2,788763	-1,159537	-8,266553	18,344409	10,477199	0,019542	0,195918	-0,039150	16,520942	0,019012	-2,218663	0,019542	0,195918	-0,039150	16,520942	0,019012	-2,218663
10:59:53,30	0,453012	3,386885	-0,132985	-0,236014	-0,656983	-0,649026	0,015705	0,198693	-0,042270	1,060280	1,374181	-2,234615	-0,898656	-2,789192	-1,159544	-8,251382	18,326731	10,452502	0,015705	0,198693	-0,042270	16,657673	0,141313	-2,234615	0,015705	0,198693	-0,042270	16,657673	0,141313	-2,234615
10:59:53,35	0,453012	3,386885	-0,132985	-0,236014	-0,656983	-0,649026	0,021340	0,192054	-0,040672	1,336855	1,703379	-2,229061	-0,895724	-2,797391	-1,157947	-8,254341	18,249175	10,458056	0,021340	0,192054	-0,040672	16,413099	0,028220	-2,229061	0,021340	0,192054	-0,040672	16,413099	0,028220	-2,229061
10:59:53,40	0,453012	3,386885	-0,132985	-0,236014	-0,656983	-0,649026	0,021340	0,192054	-0,040672	1,336855	1,703379	-2,229061	-0,896199	-2,797067	-1,160237	-8,219560	18,329619	10,495551	0,021340	0,192054	-0,040672	16,413099	0,028220	-2,229061	0,021340	0,192054	-0,040672	16,413099	0,028220	-2,229061
10:59:53,45	0,453012	3,386885	-0,132985	-0,236014	-0,656983	-0,649026	0,017342	0,194183	-0,043755	1,314748	1,526395	-2,210719	-0,898141	-2,790973	-1,156839	-8,293325	18,317784	10,445980	0,017342	0,194183	-0,043755	16,558128	0,165078	-2,210719	0,017342	0,194183	-0,043755	16,558128	0,165078	-2,210719
10:59:53,50	0,453012	3,386885	-0,132985	-0,236014	-0,656983	-0,649026	0,017342	0,194183	-0,043755	1,314748	1,526395	-2,210719	-0,896416	-2,790723	-1,158751	-8,292272	18,283911	10,485144	0,017342	0,194183	-0,043755	16,558128	0,165078	-2,210719	0,017342	0,194183	-0,043755	16,558128	0,165078	-2,210719
10:59:53,55	0,453012	3,386885	-0,132985	-0,236014	-0,656983	-0,649026	0,015911	0,195988	-0,041477	1,143428	1,370873	-2,201973	-0,902252	-2,795518	-1,158376	-8,291233	18,304065	10,449914	0,015911	0,195988	-0,041477	16,528455	0,121862	-2,201973	0,015911	0,195988	-0,041477	16,528455	0,121862	-2,201973
10:59:53,60	0,453012	3,386885	-0,132985	-0,236014	-0,656983	-0,649026	0,020154	0,194725	-0,043782	1,215672	1,669996	-2,232265	-0,893338	-2,791465	-1,158344	-8,244860	18,312873	10,471223	0,020154	0,194725	-0,043782	16,501605	0,087936	-2,232265	0,020154	0,194725	-0,043782	16,501605	0,087936	-2,232265
10:59:53,65	0,453012	3,386885	-0,132985	-0,236014	-0,656983	-0,649026	0,017405	0,190845	-0,042212	1,450504	1,503290	-2,216461	-0,892710	-2,794588	-1,159487	-8,225035	18,290908	10,470656	0,017405	0,190845	-0,042212	16,431862	0,137002	-2,216461	0,017405	0,190845	-0,042212	16,431862	0,137002	-2,216461
10:59:53,70	0,453012	3,386885	-0,132985	-0,236014	-0,656983	-0,649026	0,010800	0,191341	-0,043792	1,426223	1,137679	-2,208687	-0,889837	-2,788619	-1,161066	-8,243458	18,303286	10,478430	0,010800	0,191341	-0,043792	16,446513	0,289895	-2,208687	0,010800	0,191341	-0,043792	16,446513	0,289895	-2,208687
10:59:53,75	0,453012	3,386885	-0,132985	-0,236014	-0,656983	-0,649026	0,010800	0,191341	-0,043792	1,426223	1,137679	-2,208687	-0,890999	-2,794182	-1,160665	-8,245926	18,282931	10,466843	0,010800	0,191341	-0,043792	16,446513	0,289895	-2,208687	0,010800	0,191341	-0,043792	16,446513	0,289895	-2,208687
10:59:53,80	0,453012	3,386885	-0,132985	-0,236014	-0,656983	-0,649026	0,018819	0,192782	-0,038327	1,336076	1,564080	-2,204733	-0,895094	-2,794844	-1,155601	-8,242921	18,285406	10,482385	0,018819	0,192782	-0,038327	16,469482	0,086792	-2,204733	0,018819	0,192782	-0,038327	16,469482	0,086792	-2,204733
10:59:53,85	0,453012	3,386885	-0,132985	-0,236014	-0,656983	-0,649026	0,019428	0,197903	-0,042229	1,075592	1,589927	-2,202599	-0,899834	-2,792811	-1,159503	-8,245070	18,293352	10,484518	0,019428	0,197903	-0,042229	16,610995	0,064813	-2,202599	0,019428	0,197903	-0,042229	16,610995	0,064813	-2,202599
10:59:53,90	0,453012	3,386885	-0,132985	-0,236014	-0,656983	-0,649026	0,019428	0,197903	-0,042229	1,075592	1,589927	-2,202599	-0,901701	-2,792635	-1,160705	-8,283754	18,272031	10,465287	0,019428	0,197903	-0,042229	16,610995	0,064813	-2,202599	0,019428	0,197903	-0,042229	16,610995	0,064813	-2,202599
10:59:53,95	0,453012	3,386885	-0,132985	-0,236014	-0,656983	-0,649026	0,018020	0,192606	-0,041871	1,349617	1,496829	-2,250104	-0,894542	-2,794240	-1,159145	-8,263004	18,302028	10,437014	0,018020	0,192606	-0,041871	16,469154	0,082263	-2,250104	0,018020	0,192606	-0,041871	16,469154	0,082263	-2,250104
10:59:54,00	0,453012	3,386885	-0,132985	-0,236014	-0,656983	-0,649026	0,018405	0,190968	-0,043018	1,455704	1,524652	-2,244241	-0,893316	-2,795393	-1,160292	-8,245795	18,316239	10,442876	0,018405	0,190968	-0,043018	16,446659	0,079855	-2,244241	0,018405	0,190968	-0,043018	16,446659	0,079855	-2,244241
10:59:54,05	0,453012	3,386885	-0,132985	-0,236014	-0,656983	-0,649026	0,020271	0,189877	-0,041418	1,502157	1,635911	-2,202513	-0,896462	-2,789290	-1,159135	-8,308556	18,290354	10,510181	0,020271	0,189877	-0,041418	16,407516	0,044624	-2,202513	0,020271	0,189877	-0,041418	16,407516	0,044624	-2,202513
10:59:54,10	0,453012	3,386885	-0,132985	-0,236014	-0,656983	-0,649026	0,015884	0,195944	-0,042654	1,156959	1,389167	-2,230555	-0,896365	-2,790721	-1,159928	-8,269555	18,283823	10,456562	0,015884	0,195944	-0,042654	16,538590	0,142306	-2,230555	0,015884	0,195944	-0,042654	16,538590	0,142306	-2,230555
10:59:54,15	0,453012	3,386885	-0,132985	-0,236014	-0,656983	-0,649026	0,015884	0,195944	-0,042654	1,156959	1,389167	-2,230555	-0,889909	-2,792985	-1,159497	-8,274390	18,258203	10,490225	0,015884	0,195944	-0,042654	16,538590	0,142306	-2,230555	0,015884	0,195944	-0,042654	16,538590	0,142306	-2,230555
10:59:54,20	0,453012	3,386885	-0,132985	-0,236014	-0,656983	-0,649026	0,015766	0,197345	-0,043028	1,107322	1,380240	-2,210433	-0,897519	-2,789919	-1,160303	-8,260399	18,305296	10,476684	0,015766	0,197345	-0,043028	16,598869	0,142616	-2,210433	0,015766	0,197345	-0,043028	16,598869	0,142616	-2,210433
10:59:54,25	0,453012	3,386885	-0,132985	-0,236014	-0,656983	-0,649026	0,023578	0,192034	-0,039890	1,366312	1,825826	-2,244060	-0,896826	-2,799339	-1,157165	-8,234879	18,270773	10,443057	0,023578	0,192034	-0,039890	16,441012	-0,025038	-2,244060	0,023578	0,192034	-0,039890	16,441012	-0,025038	-2,244060
10:59:54,30	0,453012	3,386885	-0,132985	-0,236014	-0,656983	-0,649026	0,023578	0,192034	-0,039890	1,366312	1,825826	-2,244060	-0,899337	-2,793388	-1,161462	-8,270179	18,245280	10,474738	0,023578	0,192034	-0,039890	16,441012	-0,025038	-2,244060	0,023578	0,192034	-0,039890	16,441012	-0,025038	-2,244060
10:59:54,35	0,453012	3,386885	-0,132985	-0,236014	-0,656983	-0,649026	0,019679	0,197184	-0,044188	1,058781	1,605273	-2,212379	-0,897603	-2,795571	-1,159529	-8,302854	18,263473	10,464767	0,019679	0,197184	-0,044188	16,537762	0,060451	-2,212379	0,019679	0,197184	-0,044188	16,537762	0,060451	-2,212379
10:59:54,40	0,453012	3,386885	-0,132985	-0,236014	-0,656983	-0,649026	0,016485	0,191594	-0,039940	1,352179	1,391520	-2,236832	-0,892898	-2,793416	-1,157214	-8,310089	18,271448	10,450285	0,016485	0,191594	-0,039940	16,392329	0,097454	-2,236832	0,016485	0,191594	-0,039940	16,392329	0,097454	-2,236832
10:59:54,45	0,453012	3,386885	-0,132985	-0,236014	-0,656983	-0,649026	0,016857	0,193395	-0,041865	1,289048	1,402506	-2,210754	-0,894644	-2,792838	-1,159139	-8,302090	18,302030	10,476364	0,016857	0,193395	-0,041865	16,470521	0,079229	-2,210754	0,016857	0,193395	-0,041865	16,470521	0,079229	-2,210754
10:59:54,50	0,453012	3,386885	-0,132985	-0,236014	-0,656983	-0,649026	0,017776	0,198304	-0,041898	1,022222	1,466145	-2,241029	-0,899355	-2,791180	-1,159172	-8,294142	18,284099	10,446089	0,017776	0,198304	-0,041898	16,589056	0,070724	-2,241029	0,017776	0,198304	-0,041898	16,589056	0,070724	-2,241029
10:59:54,55	0,453012	3,386885	-0,132985	-0,236014	-0,656983	-0,649026	0,019723	0,188949	-0,039897	1,523241	1,564331	-2,217328	-0,892227	-2,797543	-1,157171	-8,289475	18,298252	10,469790	0,019723	0,188949	-0,039897	16,355755	0,016106	-2,217328	0,019723	0,188949	-0,039897	16,355755	0,016106	-2,217328
10:59:54,60	0,453012	3,386885	-0,132985	-0,236014	-0,656983	-0,649026	0,019723	0,188949	-0,039897	1,523241	1,564331	-2,217328	-0,893381	-2,795357	-1,159890	-8,245156	18,231953	10,459300	0,019723	0,188949	-0,039897	16,355755	0,016106	-2,217328	0,019723	0,188949	-0,039897	16,355755	0,016106	-2,217328
10:59:54,65	0,453012	3,386885	-0,132985	-0,236014	-0,656983	-0,649026	0,011921	0,192870	-0,037982	1,285977	1,171740	-2,203658	-0,891721	-2,788826	-1,155257	-8,294818	18,262763	10,483459	0,011921	0,192870	-0,037982	16,426240	0,235978	-2,203658	0,011921	0,192870	-0,037982	16,426240	0,235978	-2,203658
10:59:54,70	0,453012	3,386885	-0,132985	-0,236014	-0,656983	-0,649026	0,011921	0,192870	-0,037982	1,285977	1,171740	-2,203658	-0,897607	-2,790376	-1,159148	-8,284738	18,246983	10,474280	0,011921	0,192870	-0,037982	16,426240	0,235978	-2,203658	0,011921	0,192870	-0,037982	16,426240	0,235978	-2,203658
10:59:54,75	0,453012	3,386885	-0,132985	-0,236014	-0,656983	-0,649026	0,016206	0,197192	-0,041873	1,052571	1,411190	-2,212837	-0,898761	-2,794435	-1,161060	-8,274947	18,236247	10,488733	0,016206	0,197192	-0,041873	16,532164	0,139040	-2,212837	0,016206	0,197192	-0,041873	16,532164	0,139040	-2,212837
10:59:54,80	0,453012	3,386885	-0,132985	-0,236014	-0,656983	-0,649026	0,022173	0,197120	-0,040679	1,050791	1,723667	-2,200485	-0,900528	-2,795580	-1,157954	-8,285631	18,241079	10,486632	0,022173	0,197120	-0,040679	16,524678	-0,016914	-2,200485	0,022173	0,197120	-0,040679	16,524678	-0,016914	-2,200485
10:59:54,85	0,453012	3,386885	-0,132985	-0,236014	-0,656983	-0,649026	0,013404	0,187271	-0,043032	1,562964	1,248317	-2,225012	-0,887614	-2,792910	-1,160306	-8,302387	18,250820	10,462105	0,013404	0,187271	-0,043032	16,263754	0,196072	-2,225012	0,013404	0,187271	-0,043032	16,263754	0,196072	-2,225012
10:59:54,90	0,453012	3,386885	-0,132985	-0,236014	-0,656983	-0,649026	0,020577	0,189810	-0,043347	1,448830	1,663576	-2,173907	-0,891717	-2,789360	-1,158740	-8,286140	18,262715	10,495100	0,020577	0,189810	-0,043347	16,348877	0,048292	-2,173907	0,020577	0,189810	-0,043347	16,348877	0,048292	-2,173907
10:59:54,95	0,453012	3,386885	-0,132985	-0,236014	-0,656983	-0,649026	0,021357	0,194199	-0,040301	1,211876	1,658664	-2,214085	-0,897590	-2,796333	-1,157575	-8,300568	18,260338	10,473033	0,021357	0,194199	-0,040301	16,456492	-0,017854	-2,214085	0,021357	0,194199	-0,040301	16,456492	-0,017854	-2,214085
10:59:55,00	0,453012	3,386885	-0,132985	-0,236014	-0,656983	-0,649026	0,017373	0,198597	-0,041116	0,979995	1,443839	-2,222636	-0,899407	-2,790684	-1,158390	-8,308767	18,261426	10,464482	0,017373	0,198597	-0,041116	16,569896	0,080085	-2,222636	0,017373	0,198597	-0,041116	16,569896	0,080085	-2,222636
10:59:55,05	0,453012	3,386885	-0,132985	-0,236014	-0,656983	-0,649026	0,018395	0,191085	-0,042599	1,371323	1,557039	-2,198640	-0,893413	-2,795325	-1,159874	-8,256445	18,232004	10,488477	0,018395	0,191085	-0,042599	16,371496	0,113008	-2,198640	0,018395	0,191085	-0,042599	16,371496	0,113008	-2,198640
10:59:55,10	0,453012	3,386885	-0,132985	-0,236014	-0,656983	-0,649026	0,019533	0,188430	-0,042604	1,491679	1,601161	-2,208396	-0,891682	-2,797638	-1,159879	-8,278319	18,224203	10,478721	0,019533	0,188430	-0,042604	16,283451	0,067814	-2,208396	0,019533	0,188430	-0,042604	16,283451	0,067814	-2,208396
10:59:55,15	0,453012	3,386885	-0,132985	-0,236014	-0,656983	-0,649026	0,019604	0,192480	-0,043771	1,287917	1,604694	-2,193313	-0,891175	-2,790246	-1,157984	-8,318540	18,276350	10,480836	0,019604	0,192480	-0,043771	16,397608	0,065761	-2,193313	0,019604	0,192480	-0,043771	16,397608	0,065761	-2,193313
10:59:55,20	0,453012	3,386885	-0,132985	-0,236014	-0,656983	-0,649026	0,021554	0,193445	-0,040309	1,219529	1,677937	-2,224692	-0,897036	-2,796881	-1,157583	-8,308530	18,228525	10,462425	0,021554	0,193445	-0,040309	16,404990	-0,014072	-2,224692	0,021554	0,193445	-0,040309	16,404990	-0,014072	-2,224692
10:59:55,25	0,453012	3,386885	-0,132985	-0,236014	-0,656983	-0,649026	0,021023	0,195732	-0,042246	1,172523	1,616566	-2,206571	-0,898751	-2,795277	-1,159520	-8,301789	18,307684	10,480547	0,021023	0,195732	-0,042246	16,537522	-0,033733	-2,206571	0,021023	0,195732	-0,042246	16,537522	-0,033733	-2,206571
10:59:55,30	0,453012	3,386885	-0,132985	-0,236014	-0,656983	-0,649026	0,021537	0,196120	-0,043428	1,098213	1,700051	-2,242545	-0,899344	-2,795529	-1,160703	-8,279729	18,232404	10,444572	0,021537	0,196120	-0,043428	16,493625	0,009385	-2,242545	0,021537	0,196120	-0,043428	16,493625	0,009385	-2,242545
10:59:55,35	0,453012	3,386885	-0,132985	-0,236014	-0,656983	-0,649026	0,018119	0,191313	-0,041843	1,376830	1,481879	-2,197151	-0,893472	-2,794972	-1,159117	-8,300425	18,277430	10,489966	0,018119	0,191313	-0,041843	16,394882	0,059525	-2,197151	0,018119	0,191313	-0,041843	16,394882	0,059525	-2,197151
10:59:55,40	0,453012	3,386885	-0,132985	-0,236014	-0,656983	-0,649026	0,017870	0,192084	-0,041078	1,318155	1,515984	-2,228284	-0,894015	-2,794371	-1,158352	-8,268932	18,237833	10,458833	0,017870	0,192084	-0,041078	16,396787	0,113205	-2,228284	0,017870	0,192084	-0,041078	16,396787	0,113205	-2,228284
10:59:55,45	0,453012	3,386885	-0,132985	-0,236014	-0,656983	-0,649026	0,017870	0,192084	-0,041078	1,318155	1,515984	-2,228284	-0,892872	-2,795194	-1,157571	-8,307132	18,297531	10,480119	0,017870	0,192084	-0,041078	16,396787	0,113205	-2,228284	0,017870	0,192084	-0,041078	16,396787	0,113205	-2,228284
10:59:55,50	0,453012	3,386885	-0,132985	-0,236014	-0,656983	-0,649026	0,020403	0,196096	-0,041878	1,099383	1,639742	-2,243212	-0,898756	-2,794558	-1,159152	-8,280913	18,232992	10,443905	0,020403	0,196096	-0,041878	16,492904	0,038127	-2,243212	0,020403	0,196096	-0,041878	16,492904	0,038127	-2,243212
10:59:55,55	0,453012	3,386885	-0,132985	-0,236014	-0,656983	-0,649026	0,017174	0,193372	-0,043815	1,222087	1,411239	-2,196445	-0,894783	-2,793125	-1,161090	-8,342894	18,246901	10,490673	0,017174	0,193372	-0,043815	16,401772	0,063045	-2,196445	0,017174	0,193372	-0,043815	16,401772	0,063045	-2,196445
10:59:55,60	0,453012	3,386885	-0,132985	-0,236014	-0,656983	-0,649026	0,017174	0,193372	-0,043815	1,222087	1,411239	-2,196445	-0,895350	-2,790933	-1,159567	-8,332656	18,242913	10,455824	0,017174	0,193372	-0,043815	16,401772	0,063045	-2,196445	0,017174	0,193372	-0,043815	16,401772	0,063045	-2,196445
10:59:55,65	0,453012	3,386885	-0,132985	-0,236014	-0,656983	-0,649026	0,017565	0,193117	-0,041085	1,206575	1,472354	-2,199838	-0,894757	-2,793590	-1,158359	-8,321911	18,201582	10,487279	0,017565	0,193117	-0,041085	16,366267	0,093539	-2,199838	0,017565	0,193117	-0,041085	16,366267	0,093539	-2,199838
10:59:55,70	0,453012	3,386885	-0,132985	-0,236014	-0,656983	-0,649026	0,014004	0,195789	-0,041882	1,096593	1,306779	-2,218003	-0,895291	-2,789170	-1,159156	-8,290467	18,216883	10,469114	0,014004	0,195789	-0,041882	16,466053	0,207479	-2,218003	0,014004	0,195789	-0,041882	16,466053	0,207479	-2,218003
10:59:55,75	0,453012	3,386885	-0,132985	-0,236014	-0,656983	-0,649026	0,014004	0,195789	-0,041882	1,096593	1,306779	-2,218003	-0,897655	-2,795142	-1,158733	-8,312106	18,231096	10,497311	0,020358	0,194850	-0,041459	16,442660	0,013251	-2,189807	0,020358	0,194850	-0,041459	16,442660	0,013251	-2,189807
10:59:55,80	0,453012	3,386885	-0,132985	-0,236014	-0,656983	-0,649026	0,016607	0,186845	-0,042235	1,543872	1,416682	-2,202906	-0,897168	-2,791370	-1,159162	-8,351628	18,234720	10,489047	0,016607	0,186845	-0,042235	16,211193	0,113014	-2,202906	0,016607	0,186845	-0,042235	16,211193	0,113014	-2,202906
10:59:55,85	0,453012	3,386885	-0,132985	-0,236014	-0,656983	-0,649026	0,017739	0,195740	-0,039547	1,126585	1,415296	-2,193241	-0,897116	-2,792429	-1,156822	-8,350979	18,283498	10,493876	0,017739	0,195740	-0,039547	16,492185	0,022784	-2,193241	0,017739	0,195740	-0,039547	16,492185	0,022784	-2,193241
10:59:55,90	0,453012	3,386885	-0,132985	-0,236014	-0,656983	-0,649026	0,021141	0,195873	-0,039963	1,058520	1,612994	-2,234391	-0,898932	-2,795309	-1,157237	-8,363551	18,220163	10,452727	0,021141	0,195873	-0,039963	16,434580	-0,046597	-2,234391	0,021141	0,195873	-0,039963	16,434580	-0,046597	-2,234391
10:59:55,95	0,453012	3,386885	-0,132985	-0,236014	-0,656983	-0,649026	0,016327	0,194486	-0,038817	1,158420	1,384540	-2,267782	-0,895324	-2,791834	-1,156091	-8,330736	18,233267	10,419335	0,016327	0,194486	-0,038817	16,425571	0,102837	-2,267782	0,016327	0,194486	-0,038817	16,425571	0,102837	-2,267782
10:59:56,00	0,453012	3,386885	-0,132985	-0,236014	-0,656983	-0,649026	0,018836	0,192361	-0,040682	1,237105	1,555489	-2,196077	-0,894738	-2,795069	-1,157956	-8,311543	18,185462	10,491040	0,018836	0,192361	-0,040682	16,337460	0,076894	-2,196077	0,018836	0,192361	-0,040682	16,337460	0,076894	-2,196077
10:59:56,05	0,453012	3,386885	-0,132985	-0,236014	-0,656983	-0,649026	0,018836	0,192361	-0,040682	1,237105	1,555489	-2,196077	-0,894775	-2,791833	-1,159920	-8,336971	18,246872	10,499782	0,018836	0,192361	-0,040682	16,337460	0,076894	-2,196077	0,018836	0,192361	-0,040682	16,337460	0,076894	-2,196077
10:59:56,10	0,453012	3,386885	-0,132985	-0,236014	-0,656983	-0,649026	0,019066	0,191499	-0,043380	1,317374	1,562830	-2,178967	-0,894107	-2,795699	-1,160655	-8,297833	18,218480	10,508150	0,019066	0,191499	-0,043380	16,350069	0,066156	-2,178967	0,019066	0,191499	-0,043380	16,350069	0,066156	-2,178967
10:59:56,15	0,453012	3,386885	-0,132985	-0,236014	-0,656983	-0,649026	0,019066	0,191499	-0,043380	1,317374	1,562830	-2,178967	-0,895957	-2,790631	-1,158401	-8,342577	18,245588	10,464932	0,019066	0,191499	-0,043380	16,350069	0,066156	-2,178967	0,019066	0,191499	-0,043380	16,350069	0,066156	-2,178967
10:59:56,20	0,453012	3,386885	-0,132985	-0,236014	-0,656983	-0,649026	0,017384	0,193191	-0,041859	1,225541	1,457150	-2,198673	-0,894731	-2,793397	-1,159134	-8,315543	18,224252	10,488445	0,017384	0,193191	-0,041859	16,391046	0,092502	-2,198673	0,017384	0,193191	-0,041859	16,391046	0,092502	-2,198673
10:59:56,25	0,453012	3,386885	-0,132985	-0,236014	-0,656983	-0,649026	0,018272	0,193979	-0,040680	1,171784	1,548353	-2,201052	-0,895857	-2,793771	-1,157954	-8,282922	18,190652	10,486065	0,018272	0,193979	-0,040680	16,399138	0,114032	-2,201052	0,018272	0,193979	-0,040680	16,399138	0,114032	-2,201052
10:59:56,30	0,453012	3,386885	-0,132985	-0,236014	-0,656983	-0,649026	0,019112	0,192831	-0,041464	1,254135	1,552129	-2,204008	-0,895287	-2,790235	-1,158353	-8,301280	18,252700	10,503643	0,019112	0,192831	-0,041464	16,391373	0,051858	-2,204008	0,019112	0,192831	-0,041464	16,391373	0,051858	-2,204008
10:59:56,35	0,453012	3,386885	-0,132985	-0,236014	-0,656983	-0,649026	0,016011	0,191246	-0,042620	1,340380	1,385250	-2,182910	-0,892360	-2,793180	-1,159894	-8,309141	18,236377	10,504207	0,016011	0,191246	-0,042620	16,353207	0,128361	-2,182910	0,016011	0,191246	-0,042620	16,353207	0,128361	-2,182910
10:59:56,40	0,453012	3,386885	-0,132985	-0,236014	-0,656983	-0,649026	0,018517	0,191316	-0,041477	1,291493	1,465162	-2,183917	-0,893674	-2,795315	-1,158752	-8,375372	18,222380	10,503201	0,018517	0,191316	-0,041477	16,309829	0,011614	-2,183917	0,018517	0,191316	-0,041477	16,309829	0,011614	-2,183917
10:59:56,45	0,453012	3,386885	-0,132985	-0,236014	-0,656983	-0,649026	0,016500	0,191650	-0,041456	1,332351	1,388823	-2,178072	-0,892954	-2,793401	-1,158730	-8,321553	18,258535	10,509046	0,016500	0,191650	-0,041456	16,376898	0,093589	-2,178072	0,016500	0,191650	-0,041456	16,376898	0,093589	-2,178072
10:59:56,50	0,453012	3,386885	-0,132985	-0,236014	-0,656983	-0,649026	0,016416	0,197255	-0,041527	0,992602	1,375792	-2,227760	-0,897767	-2,790527	-1,158801	-8,353228	18,221060	10,459358	0,016416	0,197255	-0,041527	16,477139	0,087104	-2,227760	0,016416	0,197255	-0,041527	16,477139	0,087104	-2,227760
10:59:56,55	0,453012	3,386885	-0,132985	-0,236014	-0,656983	-0,649026	0,014469	0,193579	-0,043813	1,189851	1,302578	-2,192318	-0,897681	-2,795163	-1,162241	-8,312224	18,211522	10,484277	0,014469	0,193579	-0,043813	16,385767	0,166740	-2,192318	0,014469	0,193579	-0,043813	16,385767	0,166740	-2,192318
10:59:56,60	0,453012	3,386885	-0,132985	-0,236014	-0,656983	-0,649026	0,014360	0,197082	-0,043056	1,028662	1,255112	-2,186659	-0,896589	-2,788832	-1,160330	-8,351613	18,251381	10,500459	0,014360	0,197082	-0,043056	16,499621	0,127830	-2,186659	0,014360	0,197082	-0,043056	16,499621	0,127830	-2,186659
10:59:56,65	0,453012	3,386885	-0,132985	-0,236014	-0,656983	-0,649026	0,015339	0,194395	-0,041862	1,134641	1,379909	-2,194842	-0,894751	-2,791024	-1,159136	-8,304496	18,185201	10,492275	0,015339	0,194395	-0,041862	16,394656	0,175783	-2,194842	0,015339	0,194395	-0,041862	16,394656	0,175783	-2,194842
10:59:56,70	0,453012	3,386885	-0,132985	-0,236014	-0,656983	-0,649026	0,015339	0,194395	-0,041862	1,134641	1,379909	-2,194842	-0,893572	-2,788428	-1,162255	-8,310224	18,241317	10,496618	0,015339	0,194395	-0,041862	16,394656	0,175783	-2,194842	0,015339	0,194395	-0,041862	16,394656	0,175783	-2,194842
10:59:56,75	0,453012	3,386885	-0,132985	-0,236014	-0,656983	-0,649026	0,013211	0,192766	-0,043025	1,274218	1,288452	-2,217017	-0,892277	-2,789995	-1,160300	-8,260430	18,223137	10,470100	0,013211	0,192766	-0,043025	16,406382	0,251367	-2,217017	0,013211	0,192766	-0,043025	16,406382	0,251367	-2,217017
10:59:56,80	0,453012	3,386885	-0,132985	-0,236014	-0,656983	-0,649026	0,019610	0,196733	-0,043830	1,051180	1,526995	-2,206545	-0,898911	-2,793553	-1,161105	-8,350383	18,255674	10,480573	0,019610	0,196733	-0,043830	16,494686	-0,012358	-2,206545	0,019610	0,196733	-0,043830	16,494686	-0,012358	-2,206545
