# Supplementary material for: Characterization of interfragmentary motion associated with common osteosynthesis devices for rat fracture healing studies
Source: PLoS One. 2017 Apr 28;12(4):e0176735. doi: 10.1371/journal.pone.0176735 (PMC5409164; doi:10.1371/journal.pone.0176735)
Supplement: S1 Dataset — (ZIP) [file pone.0176735.s001.zip › S1_Dataset/UlmExFix/Specimen06/ULM-Fix-EX_06Z.txt]

%Tester: Sukopp Matthias
%Projekt: 
%Zeit: 13.03.2015 11:01:14
%Dateipfad: D:\Messungen\Fixator\Measurements\Fixator_20150313.txt
%Kommentar: Ulm-Fix-Ex_06-Z
%VI Version: D:\LVProjekte\Fixator\HauptVI\Fixator_v0.12.vi
%Virtueller Drehpunkt: 	0,0000	0,0000	0,0000
%Sensor zu Hexapod (Mitte): 	0,000000	0,000000	-26,500000
%Sensor zu Hexapod Trans (Mitte): 	-0,500000	-0,866025	0,000000	-0,866025	0,500000	0,000000	0,000000	0,000000	1,000000
%Hexapod zu Labor (Mitte): 	0,453956	3,407020	-0,127990
%Hexapod zu Labor Trans (Mitte): 	0,999870	0,011374	-0,011419	-0,011326	0,999927	0,004249	0,011467	-0,004119	0,999926
%Labor zu CR (Mitte): 	0,000000	0,000000	78,500000
%Labor zu CR Trans (Mitte): 	1,000000	0,000000	0,000000	0,000000	1,000000	0,000000	0,000000	0,000000	1,000000
%Zentrum Sensormasse: 	0,000000	0,000000	2,000000
%Sensormasse: 	200,000000E-3
--------------------------------------------------
Time	X	Y	Z	U	V	W	Exp_ Fx	Exp_ Fy	Exp_ Fz	Exp_ Mx	Exp_ My	Exp_ Mz	Sen_ Fx	Sen_ Fy	Sen_ Fz	Sen_ Mx	Sen_ My	Sen_ Mz	Hex_ Fx	Hex_ Fy	Hex_ Fz	Hex_ Mx	Hex_ My	Hex_ Mz	Lab_ Fx	Lab_ Fy	Lab_ Fz	Lab_ Mx	Lab_ My	Lab_ Mz	Laser
11:01:14,21	0,453956	3,407020	-0,127990	-0,236011	-0,657010	-0,649001	-0,007700	-0,120481	0,040746	1,683849	2,556264	-0,476517	-0,613372	-2,926562	-1,076711	-14,213947	3,320432	12,211312	-0,007700	-0,120481	0,040746	-7,773921	3,160703	-0,476517	-0,007700	-0,120481	0,040746	-7,773921	3,160703	-0,476517
11:01:14,26	0,453956	3,407020	-0,127990	-0,236011	-0,657010	-0,649001	-0,007700	-0,120481	0,040746	1,683849	2,556264	-0,476517	-0,612156	-2,927474	-1,077074	-14,183957	3,282760	12,219783	-0,007789	-0,118564	0,040201	-7,744384	3,148139	-0,467335	-0,007789	-0,118564	0,040201	-7,744384	3,148139	-0,467335
11:01:14,31	0,453956	3,407020	-0,127990	-0,236011	-0,657010	-0,649001	-0,007789	-0,118564	0,040201	1,562910	2,536708	-0,467335	-0,608514	-2,928463	-1,077419	-14,143513	3,312376	12,240389	-0,008754	-0,122213	0,039856	-7,795202	3,193926	-0,446728	-0,008754	-0,122213	0,039856	-7,795202	3,193926	-0,446728
11:01:14,36	0,453956	3,407020	-0,127990	-0,236011	-0,657010	-0,649001	-0,008754	-0,122213	0,039856	1,798506	2,506750	-0,446728	-0,605757	-2,928686	-1,076291	-14,175735	3,329013	12,203460	-0,009939	-0,124712	0,040984	-7,863142	3,189116	-0,483657	-0,009939	-0,124712	0,040984	-7,863142	3,189116	-0,483657
11:01:14,41	0,453956	3,407020	-0,127990	-0,236011	-0,657010	-0,649001	-0,009939	-0,124712	0,040984	1,926779	2,408886	-0,483657	-0,606744	-2,926724	-1,077805	-14,135680	3,310834	12,245903	-0,011144	-0,122877	0,039470	-7,810209	3,264826	-0,441214	-0,011144	-0,122877	0,039470	-7,810209	3,264826	-0,441214
11:01:14,46	0,453956	3,407020	-0,127990	-0,236011	-0,657010	-0,649001	-0,009076	-0,119126	0,039428	1,589215	2,449438	-0,446723	-0,611026	-2,926640	-1,077846	-14,203028	3,290423	12,240394	-0,009076	-0,119126	0,039428	-7,762167	3,161896	-0,446723	-0,009076	-0,119126	0,039428	-7,762167	3,161896	-0,446723
11:01:14,51	0,453956	3,407020	-0,127990	-0,236011	-0,657010	-0,649001	-0,009076	-0,119126	0,039428	1,589215	2,449438	-0,446723	-0,606812	-2,930364	-1,076258	-14,168951	3,275401	12,233927	-0,009076	-0,119126	0,039428	-7,762167	3,161896	-0,446723	-0,009076	-0,119126	0,039428	-7,762167	3,161896	-0,446723
11:01:14,56	0,453956	3,407020	-0,127990	-0,236011	-0,657010	-0,649001	-0,010218	-0,117200	0,042517	1,520667	2,401934	-0,477156	-0,612123	-2,924688	-1,074758	-14,176941	3,311834	12,209961	-0,010218	-0,117200	0,042517	-7,679550	3,204048	-0,477156	-0,010218	-0,117200	0,042517	-7,679550	3,204048	-0,477156
11:01:14,61	0,453956	3,407020	-0,127990	-0,236011	-0,657010	-0,649001	-0,008596	-0,121499	0,040194	1,724722	2,478641	-0,480862	-0,609211	-2,928242	-1,077081	-14,193293	3,298764	12,206255	-0,008596	-0,121499	0,040194	-7,812970	3,153444	-0,480862	-0,008596	-0,121499	0,040194	-7,812970	3,153444	-0,480862
11:01:14,66	0,453956	3,407020	-0,127990	-0,236011	-0,657010	-0,649001	-0,008926	-0,119869	0,042937	1,615007	2,510558	-0,461759	-0,610458	-2,927142	-1,074338	-14,163302	3,252628	12,225359	-0,008926	-0,119869	0,042937	-7,794737	3,211212	-0,461759	-0,008926	-0,119869	0,042937	-7,794737	3,211212	-0,461759
11:01:14,71	0,453956	3,407020	-0,127990	-0,236011	-0,657010	-0,649001	-0,008926	-0,119869	0,042937	1,615007	2,510558	-0,461759	-0,610318	-2,930552	-1,078984	-14,147000	3,258725	12,219656	-0,008926	-0,119869	0,042937	-7,794737	3,211212	-0,461759	-0,008926	-0,119869	0,042937	-7,794737	3,211212	-0,461759
11:01:14,76	0,453956	3,407020	-0,127990	-0,236011	-0,657010	-0,649001	-0,006042	-0,121695	0,038290	1,723378	2,671580	-0,467461	-0,606254	-2,926478	-1,077427	-14,174159	3,292005	12,255277	-0,011602	-0,123178	0,039847	-7,853748	3,253059	-0,431840	-0,011602	-0,123178	0,039847	-7,853748	3,253059	-0,431840
11:01:14,81	0,453956	3,407020	-0,127990	-0,236011	-0,657010	-0,649001	-0,011602	-0,123178	0,039847	1,815739	2,342268	-0,431840	-0,606732	-2,926856	-1,078987	-14,124791	3,291299	12,216797	-0,011602	-0,123178	0,039847	-7,853748	3,253059	-0,431840	-0,011602	-0,123178	0,039847	-7,853748	3,253059	-0,431840
11:01:14,86	0,453956	3,407020	-0,127990	-0,236011	-0,657010	-0,649001	-0,011036	-0,122953	0,038287	1,828092	2,414812	-0,470321	-0,615036	-2,928428	-1,076677	-14,165659	3,308997	12,219554	-0,011036	-0,122953	0,038287	-7,823704	3,281164	-0,470321	-0,011036	-0,122953	0,038287	-7,823704	3,281164	-0,470321
11:01:14,91	0,453956	3,407020	-0,127990	-0,236011	-0,657010	-0,649001	-0,005523	-0,116548	0,040598	1,489915	2,657268	-0,467563	-0,610835	-2,929652	-1,075868	-14,120082	3,267871	12,217821	-0,005523	-0,116548	0,040598	-7,659072	3,090817	-0,467563	-0,005523	-0,116548	0,040598	-7,659072	3,090817	-0,467563
11:01:14,96	0,453956	3,407020	-0,127990	-0,236011	-0,657010	-0,649001	-0,011031	-0,120652	0,041004	1,691754	2,381812	-0,442626	-0,608727	-2,925710	-1,076270	-14,161971	3,293468	12,244491	-0,011031	-0,120652	0,041004	-7,779452	3,247736	-0,442626	-0,011031	-0,120652	0,041004	-7,779452	3,247736	-0,442626
11:01:15,01	0,453956	3,407020	-0,127990	-0,236011	-0,657010	-0,649001	-0,011031	-0,120652	0,041004	1,691754	2,381812	-0,442626	-0,604972	-2,925664	-1,078204	-14,130878	3,309300	12,231976	-0,011031	-0,120652	0,041004	-7,779452	3,247736	-0,442626	-0,011031	-0,120652	0,041004	-7,779452	3,247736	-0,442626
11:01:15,06	0,453956	3,407020	-0,127990	-0,236011	-0,657010	-0,649001	-0,010127	-0,122104	0,041769	1,759869	2,468027	-0,487926	-0,607922	-2,927219	-1,075505	-14,131686	3,267482	12,199191	-0,010127	-0,122104	0,041769	-7,825276	3,263008	-0,487926	-0,010127	-0,122104	0,041769	-7,825276	3,263008	-0,487926
11:01:15,12	0,453956	3,407020	-0,127990	-0,236011	-0,657010	-0,649001	-0,010651	-0,123848	0,039861	1,892990	2,406772	-0,441109	-0,612760	-2,928415	-1,077852	-14,193973	3,288682	12,220305	-0,010651	-0,123848	0,039861	-7,829056	3,242909	-0,441109	-0,010651	-0,123848	0,039861	-7,829056	3,242909	-0,441109
11:01:15,17	0,453956	3,407020	-0,127990	-0,236011	-0,657010	-0,649001	-0,010651	-0,123848	0,039861	1,892990	2,406772	-0,441109	-0,608537	-2,928129	-1,076251	-14,141705	3,273475	12,243304	-0,010651	-0,123848	0,039861	-7,829056	3,242909	-0,441109	-0,010651	-0,123848	0,039861	-7,829056	3,242909	-0,441109
11:01:15,22	0,453956	3,407020	-0,127990	-0,236011	-0,657010	-0,649001	-0,009031	-0,122026	0,041024	1,756000	2,513349	-0,443813	-0,603440	-2,913060	-1,080944	-13,613892	3,000921	12,216952	-0,009031	-0,122026	0,041024	-7,823033	3,222290	-0,443813	-0,009031	-0,122026	0,041024	-7,823033	3,222290	-0,443813
11:01:15,27	0,453956	3,407020	-0,127990	-0,236011	-0,657010	-0,649001	-0,024630	-0,118906	0,036331	1,621620	2,295590	-0,470166	-0,591922	-2,894813	-1,622786	-11,163756	1,715593	12,196311	-0,024630	-0,118906	0,036331	-7,712481	4,229033	-0,470166	-0,024630	-0,118906	0,036331	-7,712481	4,229033	-0,470166
11:01:15,32	0,453956	3,407020	-0,127990	-0,236011	-0,657010	-0,649001	-0,019504	-0,112613	-1,427616	1,934731	5,950545	-0,480634	-0,611452	-2,914353	-2,544891	-10,359279	1,861235	12,206483	-0,019504	-0,112613	-1,427616	-6,905425	7,481621	-0,480634	-0,019504	-0,112613	-1,427616	-6,905425	7,481621	-0,480634
11:01:15,37	0,453966	3,406995	-0,077996	-0,236008	-0,657003	-0,649025	-0,019504	-0,112613	-1,427616	1,934731	5,950545	-0,480634	-0,629536	-2,925943	-2,757161	-10,540508	2,234539	12,154855	-0,019504	-0,112613	-1,427616	-6,905425	7,481621	-0,480634	-0,019504	-0,112613	-1,427616	-6,905425	7,481621	-0,480634
11:01:15,42	0,453966	3,406995	-0,077996	-0,236008	-0,657003	-0,649025	-0,000425	-0,102748	-1,639887	1,654400	6,599064	-0,532262	-0,625481	-2,926084	-2,754540	-10,503714	2,287273	12,163327	-0,000425	-0,102748	-1,639887	-6,411312	6,632421	-0,532262	-0,000425	-0,102748	-1,639887	-6,411312	6,632421	-0,532262
11:01:15,47	0,453966	3,406995	-0,077996	-0,236008	-0,657003	-0,649025	-0,002331	-0,106330	-1,637266	1,904743	6,505471	-0,523790	-0,627610	-2,924701	-2,755558	-10,563238	2,247331	12,151003	-0,002464	-0,103794	-1,638283	-6,439318	6,660368	-0,536115	-0,002464	-0,103794	-1,638283	-6,439318	6,660368	-0,536115
11:01:15,52	0,453966	3,406995	-0,077996	-0,236008	-0,657003	-0,649025	-0,002464	-0,103794	-1,638283	1,708504	6,466968	-0,536115	-0,628519	-2,929814	-2,752387	-10,557021	2,259073	12,114554	-0,002464	-0,103794	-1,638283	-6,439318	6,660368	-0,536115	-0,002464	-0,103794	-1,638283	-6,439318	6,660368	-0,536115
11:01:15,57	0,453966	3,406995	-0,077996	-0,236008	-0,657003	-0,649025	0,002419	-0,105564	-1,635113	1,813845	6,720389	-0,572564	-0,622544	-2,928349	-2,753484	-10,499672	2,242336	12,168642	-0,001837	-0,110005	-1,636209	-6,576460	6,701316	-0,518475	-0,001837	-0,110005	-1,636209	-6,576460	6,701316	-0,518475
11:01:15,62	0,453966	3,406995	-0,077996	-0,236008	-0,657003	-0,649025	-0,001837	-0,110005	-1,636209	2,058948	6,557085	-0,518475	-0,624368	-2,925521	-2,752369	-10,549410	2,318232	12,151630	-0,001837	-0,110005	-1,636209	-6,576460	6,701316	-0,518475	-0,001837	-0,110005	-1,636209	-6,576460	6,701316	-0,518475
11:01:15,67	0,453966	3,406995	-0,077996	-0,236008	-0,657003	-0,649025	-0,003374	-0,107012	-1,635094	1,944172	6,396140	-0,535488	-0,625035	-2,925095	-2,752377	-10,558321	2,243014	12,149265	-0,003374	-0,107012	-1,635094	-6,456287	6,661024	-0,535488	-0,003374	-0,107012	-1,635094	-6,456287	6,661024	-0,535488
11:01:15,72	0,453966	3,406995	-0,077996	-0,236008	-0,657003	-0,649025	-0,003410	-0,106222	-1,635102	1,833485	6,424193	-0,537852	-0,629240	-2,933602	-2,763032	-10,694777	2,386722	12,151690	-0,003410	-0,106222	-1,635102	-6,504944	6,691853	-0,537852	-0,003410	-0,106222	-1,635102	-6,504944	6,691853	-0,537852
11:01:15,77	0,453966	3,406995	-0,077996	-0,236008	-0,657003	-0,649025	0,006060	-0,106833	-1,645758	1,921493	6,726591	-0,535427	-0,639325	-2,940385	-3,265322	-10,292707	2,404739	12,129629	0,006060	-0,106833	-1,645758	-6,464913	6,250876	-0,535427	0,006060	-0,106833	-1,645758	-6,464913	6,250876	-0,535427
11:01:15,82	0,453966	3,406995	-0,077996	-0,236008	-0,657003	-0,649025	0,016976	-0,101491	-2,148047	1,860333	7,633425	-0,557488	-0,653552	-2,949124	-4,092980	-9,050666	1,895855	12,077961	0,016976	-0,101491	-2,148047	-6,106704	6,300792	-0,557488	0,016976	-0,101491	-2,148047	-6,106704	6,300792	-0,557488
11:01:15,87	0,454019	3,407042	-0,027960	-0,236014	-0,656990	-0,649006	0,031659	-0,093540	-2,975706	1,627197	9,726990	-0,609156	-0,655232	-2,958413	-4,301810	-8,973853	1,804758	12,029268	0,031659	-0,093540	-2,975706	-5,715690	7,241790	-0,609156	0,031659	-0,093540	-2,975706	-5,715690	7,241790	-0,609156
11:01:15,92	0,454019	3,407042	-0,027960	-0,236014	-0,656990	-0,649006	0,040543	-0,096729	-3,184536	1,752545	10,301074	-0,657849	-0,649348	-2,958268	-4,297910	-8,984624	1,810896	12,042777	0,040543	-0,096729	-3,184536	-5,840687	7,118411	-0,657849	0,040543	-0,096729	-3,184536	-5,840687	7,118411	-0,657849
11:01:15,97	0,454019	3,407042	-0,027960	-0,236014	-0,656990	-0,649006	0,037475	-0,101752	-3,180636	2,013680	10,129135	-0,644341	-0,651732	-2,955499	-4,297152	-9,000391	1,837558	12,048175	0,037475	-0,101752	-3,180636	-5,973871	7,187319	-0,644341	0,037475	-0,101752	-3,180636	-5,973871	7,187319	-0,644341
11:01:16,02	0,454019	3,407042	-0,027960	-0,236014	-0,656990	-0,649006	0,036270	-0,098303	-3,179877	1,849543	10,039453	-0,638942	-0,647602	-2,956089	-4,296343	-8,980270	1,786710	12,065854	0,036270	-0,098303	-3,179877	-5,867267	7,192285	-0,638942	0,036270	-0,098303	-3,179877	-5,867267	7,192285	-0,638942
11:01:16,07	0,454019	3,407042	-0,027960	-0,236014	-0,656990	-0,649006	0,035085	-0,097394	-3,177573	1,710061	9,954346	-0,627121	-0,651928	-2,954019	-4,294848	-9,066837	1,769479	12,059996	0,035085	-0,097394	-3,177573	-5,935344	7,200174	-0,627121	0,035085	-0,097394	-3,177573	-5,935344	7,200174	-0,627121
11:01:16,12	0,454019	3,407042	-0,027960	-0,236014	-0,656990	-0,649006	0,037750	-0,096944	-3,178350	1,722496	10,074146	-0,635667	-0,653650	-2,956102	-4,295624	-9,065192	1,809917	12,051450	0,037750	-0,096944	-3,178350	-5,887571	7,110750	-0,635667	0,037750	-0,096944	-3,178350	-5,887571	7,110750	-0,635667
11:01:16,17	0,454019	3,407042	-0,027960	-0,236014	-0,656990	-0,649006	0,037099	-0,095895	-3,174499	1,689537	10,007520	-0,665716	-0,654233	-2,955014	-4,291774	-9,082792	1,844992	12,021402	0,037099	-0,095895	-3,174499	-5,838205	7,095219	-0,665716	0,037099	-0,095895	-3,174499	-5,838205	7,095219	-0,665716
11:01:16,22	0,454019	3,407042	-0,027960	-0,236014	-0,656990	-0,649006	0,037099	-0,095895	-3,174499	1,689537	10,007520	-0,665716	-0,647126	-2,951802	-4,291726	-9,034212	1,793694	12,059696	0,037099	-0,095895	-3,174499	-5,838205	7,095219	-0,665716	0,037099	-0,095895	-3,174499	-5,838205	7,095219	-0,665716
11:01:16,27	0,454019	3,407042	-0,027960	-0,236014	-0,656990	-0,649006	0,030765	-0,100444	-3,174452	1,905939	9,745862	-0,627421	-0,650755	-2,957052	-4,287468	-9,114752	1,835940	12,062725	0,030765	-0,100444	-3,174452	-5,978883	7,330796	-0,627421	0,030765	-0,100444	-3,174452	-5,978883	7,330796	-0,627421
11:01:16,32	0,454019	3,407042	-0,027960	-0,236014	-0,656990	-0,649006	0,037126	-0,099926	-3,170193	1,875335	9,985739	-0,624393	-0,648033	-2,953848	-4,290579	-9,063385	1,818868	12,042686	0,037126	-0,099926	-3,170193	-5,968847	7,071368	-0,624393	0,037126	-0,099926	-3,170193	-5,968847	7,071368	-0,624393
11:01:16,37	0,454019	3,407042	-0,027960	-0,236014	-0,656990	-0,649006	0,032990	-0,100681	-3,173304	1,925523	9,823694	-0,644431	-0,649583	-2,955000	-4,290601	-9,105441	1,823922	12,035587	0,034763	-0,099915	-3,173326	-5,974302	7,148055	-0,651531	0,034763	-0,099915	-3,173326	-5,974302	7,148055	-0,651531
11:01:16,42	0,454019	3,407042	-0,027960	-0,236014	-0,656990	-0,649006	0,035788	-0,101926	-3,174837	1,987305	9,951359	-0,621825	-0,648354	-2,956893	-4,292112	-9,080292	1,825228	12,065292	0,035788	-0,101926	-3,174837	-6,013903	7,142025	-0,621825	0,035788	-0,101926	-3,174837	-6,013903	7,142025	-0,621825
11:01:16,47	0,454019	3,407042	-0,027960	-0,236014	-0,656990	-0,649006	0,035788	-0,101926	-3,174837	1,987305	9,951359	-0,621825	-0,651963	-2,958297	-4,292525	-9,120582	1,828175	12,055530	0,035788	-0,101926	-3,174837	-6,013903	7,142025	-0,621825	0,035788	-0,101926	-3,174837	-6,013903	7,142025	-0,621825
11:01:16,52	0,454019	3,407042	-0,027960	-0,236014	-0,656990	-0,649006	0,038808	-0,099502	-3,175251	1,843647	10,072059	-0,631588	-0,651893	-2,955146	-4,290170	-9,077758	1,818350	12,078047	0,038808	-0,099502	-3,175251	-5,967251	7,025617	-0,631588	0,038808	-0,099502	-3,175251	-5,967251	7,025617	-0,631588
11:01:16,57	0,454019	3,407042	-0,027960	-0,236014	-0,656990	-0,649006	0,040408	-0,100685	-3,174299	1,904660	10,188059	-0,687758	-0,651739	-2,960274	-4,291574	-9,092421	1,811332	11,999360	0,040408	-0,100685	-3,174299	-5,999108	7,016030	-0,687758	0,040408	-0,100685	-3,174299	-5,999108	7,016030	-0,687758
11:01:16,62	0,454019	3,407042	-0,027960	-0,236014	-0,656990	-0,649006	0,035250	-0,095616	-3,172681	1,628160	9,904186	-0,633411	-0,653550	-2,953273	-4,289955	-9,112461	1,807973	12,053707	0,035250	-0,095616	-3,172681	-5,877717	7,137032	-0,633411	0,035250	-0,095616	-3,172681	-5,877717	7,137032	-0,633411
11:01:16,67	0,454019	3,407042	-0,027960	-0,236014	-0,656990	-0,649006	0,035250	-0,095616	-3,172681	1,628160	9,904186	-0,633411	-0,656623	-2,955933	-4,287515	-9,109310	1,842752	12,013617	0,035250	-0,095616	-3,172681	-5,877717	7,137032	-0,633411	0,035250	-0,095616	-3,172681	-5,877717	7,137032	-0,633411
11:01:16,72	0,454019	3,407042	-0,027960	-0,236014	-0,656990	-0,649006	0,039091	-0,094285	-3,170241	1,590618	10,089232	-0,673501	-0,651063	-2,961369	-4,289578	-9,111632	1,792058	12,072376	0,039091	-0,094285	-3,170241	-5,810738	7,020599	-0,673501	0,039091	-0,094285	-3,170241	-5,810738	7,020599	-0,673501
11:01:16,77	0,454019	3,407042	-0,027960	-0,236014	-0,656990	-0,649006	0,041018	-0,101818	-3,172304	1,937270	10,212780	-0,614742	-0,648274	-2,958353	-4,289769	-9,052777	1,825343	12,053694	0,037012	-0,102725	-3,172494	-6,021222	7,133354	-0,633423	0,037012	-0,102725	-3,172494	-6,021222	7,133354	-0,633423
11:01:16,82	0,454019	3,407042	-0,027960	-0,236014	-0,656990	-0,649006	0,034881	-0,100097	-3,171667	1,911969	9,910615	-0,625026	-0,649484	-2,955193	-4,288941	-9,064842	1,839138	12,062092	0,034881	-0,100097	-3,171667	-5,945664	7,172489	-0,625026	0,034881	-0,100097	-3,171667	-5,945664	7,172489	-0,625026
11:01:16,87	0,454019	3,407042	-0,027960	-0,236014	-0,656990	-0,649006	0,037104	-0,102003	-3,170189	1,985538	10,004214	-0,639208	-0,648945	-2,958072	-4,287463	-9,096699	1,828041	12,047910	0,037104	-0,102003	-3,170189	-6,021710	7,091516	-0,639208	0,037104	-0,102003	-3,170189	-6,021710	7,091516	-0,639208
11:01:16,92	0,454019	3,407042	-0,027960	-0,236014	-0,656990	-0,649006	0,037738	-0,095695	-3,168947	1,646432	10,033090	-0,635881	-0,654725	-2,955467	-4,286221	-9,105757	1,820451	12,051237	0,037738	-0,095695	-3,168947	-5,865655	7,070687	-0,635881	0,037738	-0,095695	-3,168947	-5,865655	7,070687	-0,635881
11:01:16,97	0,454019	3,407042	-0,027960	-0,236014	-0,656990	-0,649006	0,038733	-0,096839	-3,170952	1,695558	10,134067	-0,621712	-0,646131	-2,953340	-4,285696	-9,094116	1,818369	12,092907	0,038733	-0,096839	-3,170952	-5,906328	7,093494	-0,621712	0,038733	-0,096839	-3,170952	-5,906328	7,093494	-0,621712
11:01:17,02	0,454019	3,407042	-0,027960	-0,236014	-0,656990	-0,649006	0,035514	-0,100342	-3,170198	1,878237	9,919142	-0,629709	-0,649589	-2,955864	-4,287472	-9,109211	1,811120	12,057408	0,035514	-0,100342	-3,170198	-5,998593	7,131285	-0,629709	0,035514	-0,100342	-3,170198	-5,998593	7,131285	-0,629709
11:01:17,07	0,454019	3,407042	-0,027960	-0,236014	-0,656990	-0,649006	0,035514	-0,100342	-3,170198	1,878237	9,919142	-0,629709	-0,649520	-2,961045	-4,286289	-9,104580	1,840613	12,047139	0,035514	-0,100342	-3,170198	-5,998593	7,131285	-0,629709	0,035514	-0,100342	-3,170198	-5,998593	7,131285	-0,629709
11:01:17,12	0,454019	3,407042	-0,027960	-0,236014	-0,656990	-0,649006	0,035088	-0,101557	-3,169021	1,942224	9,947876	-0,646027	-0,648324	-2,956103	-4,286295	-9,064727	1,786377	12,041090	0,035088	-0,101557	-3,169021	-6,029973	7,193475	-0,646027	0,035088	-0,101557	-3,169021	-6,029973	7,193475	-0,646027
11:01:17,17	0,454019	3,407042	-0,027960	-0,236014	-0,656990	-0,649006	0,039609	-0,097413	-3,169810	1,767932	10,155945	-0,659762	-0,654173	-2,957946	-4,287085	-9,067539	1,835558	12,027355	0,039609	-0,097413	-3,169810	-5,878976	7,046642	-0,659762	0,039609	-0,097413	-3,169810	-5,878976	7,046642	-0,659762
11:01:17,22	0,454019	3,407042	-0,027960	-0,236014	-0,656990	-0,649006	0,036973	-0,103964	-3,170597	2,089828	9,984875	-0,667489	-0,654963	-2,957016	-4,286707	-9,105708	1,817559	12,043093	0,036973	-0,103964	-3,170597	-6,071321	7,082479	-0,667489	0,036973	-0,103964	-3,170597	-6,071321	7,082479	-0,667489
11:01:17,27	0,454019	3,407042	-0,027960	-0,236014	-0,656990	-0,649006	0,036973	-0,103964	-3,170597	2,089828	9,984875	-0,667489	-0,654891	-2,957248	-4,289049	-9,103802	1,782989	12,027218	0,036973	-0,103964	-3,170597	-6,071321	7,082479	-0,667489	0,036973	-0,103964	-3,170597	-6,071321	7,082479	-0,667489
11:01:17,33	0,454019	3,407042	-0,027960	-0,236014	-0,656990	-0,649006	0,035004	-0,097349	-3,171380	1,730473	9,904907	-0,643770	-0,648965	-2,962124	-4,287066	-9,115120	1,821800	12,047053	0,035004	-0,097349	-3,171380	-5,911415	7,157094	-0,643770	0,035004	-0,097349	-3,171380	-5,911415	7,157094	-0,643770
11:01:17,38	0,454019	3,407042	-0,027960	-0,236014	-0,656990	-0,649006	0,036757	-0,096320	-3,168665	1,687245	9,971854	-0,645040	-0,653694	-2,954930	-4,285940	-9,110463	1,832819	12,042077	0,036757	-0,096320	-3,168665	-5,873837	7,086407	-0,645040	0,036757	-0,096320	-3,168665	-5,873837	7,086407	-0,645040
11:01:17,43	0,454019	3,407042	-0,027960	-0,236014	-0,656990	-0,649006	0,036757	-0,096320	-3,168665	1,687245	9,971854	-0,645040	-0,657948	-2,957327	-4,290219	-9,161116	1,815712	12,062943	0,036757	-0,096320	-3,168665	-5,873837	7,086407	-0,645040	0,036757	-0,096320	-3,168665	-5,873837	7,086407	-0,645040
11:01:17,48	0,454019	3,407042	-0,027960	-0,236014	-0,656990	-0,649006	0,040961	-0,093834	-3,172944	1,517851	10,155130	-0,624174	-0,649985	-2,970559	-4,764601	-8,778640	1,274702	12,043889	0,040961	-0,093834	-3,172944	-5,848109	6,939697	-0,624174	0,040961	-0,093834	-3,172944	-5,848109	6,939697	-0,624174
11:01:17,53	0,454019	3,407042	-0,027960	-0,236014	-0,656990	-0,649006	0,048438	-0,107346	-3,647327	1,943178	11,145671	-0,643228	-0,649390	-2,995057	-5,589571	-8,507873	0,158509	12,077433	0,048438	-0,107346	-3,647327	-6,483464	7,343296	-0,643228	0,048438	-0,107346	-3,647327	-6,483464	7,343296	-0,643228
11:01:17,58	0,453927	3,406971	0,022023	-0,236010	-0,657027	-0,649015	0,062019	-0,111651	-4,429648	1,418706	12,391776	-0,578075	-0,651894	-2,998561	-5,754518	-8,844788	0,234292	12,090681	0,062019	-0,111651	-4,429648	-7,345928	7,523270	-0,578075	0,062019	-0,111651	-4,429648	-7,345928	7,523270	-0,578075
11:01:17,63	0,453927	3,406971	0,022023	-0,236010	-0,657027	-0,649015	0,082092	-0,113128	-4,635469	1,338659	13,376689	-0,586300	-0,661805	-3,002595	-5,752743	-8,814663	0,250292	12,100817	0,082092	-0,113128	-4,635469	-7,541860	6,932472	-0,586300	0,082092	-0,113128	-4,635469	-7,541860	6,932472	-0,586300
11:01:17,68	0,453927	3,406971	0,022023	-0,236010	-0,657027	-0,649015	0,080647	-0,119673	-4,633350	1,661707	13,245071	-0,599092	-0,655415	-3,004616	-5,750624	-8,872238	0,263569	12,088025	0,080647	-0,119673	-4,633350	-7,732591	6,914254	-0,599092	0,080647	-0,119673	-4,633350	-7,732591	6,914254	-0,599092
11:01:17,73	0,453927	3,406971	0,022023	-0,236010	-0,657027	-0,649015	0,080647	-0,119673	-4,633350	1,661707	13,245071	-0,599092	-0,657627	-3,003496	-5,750329	-8,917899	0,214472	12,130133	0,080647	-0,119673	-4,633350	-7,732591	6,914254	-0,599092	0,080647	-0,119673	-4,633350	-7,732591	6,914254	-0,599092
11:01:17,78	0,453927	3,406971	0,022023	-0,236010	-0,657027	-0,649015	0,080314	-0,118804	-4,634899	1,592482	13,265277	-0,599623	-0,656000	-3,003893	-5,752174	-8,851752	0,223957	12,087495	0,080314	-0,118804	-4,634899	-7,733636	6,960639	-0,599623	0,080314	-0,118804	-4,634899	-7,733636	6,960639	-0,599623
11:01:17,83	0,453927	3,406971	0,022023	-0,236010	-0,657027	-0,649015	0,080314	-0,118804	-4,634899	1,592482	13,265277	-0,599623	-0,659785	-3,006710	-5,748424	-8,910828	0,204225	12,061102	0,084646	-0,116935	-4,631149	-7,730730	6,804540	-0,626016	0,084646	-0,116935	-4,631149	-7,730730	6,804540	-0,626016
11:01:17,88	0,453927	3,406971	0,022023	-0,236010	-0,657027	-0,649015	0,084920	-0,119312	-4,630640	1,610570	13,421866	-0,596442	-0,657863	-3,008136	-5,747915	-8,927718	0,258220	12,090675	0,084920	-0,119312	-4,630640	-7,755400	6,755661	-0,596442	0,084920	-0,119312	-4,630640	-7,755400	6,755661	-0,596442
11:01:17,93	0,453927	3,406971	0,022023	-0,236010	-0,657027	-0,649015	0,084920	-0,119312	-4,630640	1,610570	13,421866	-0,596442	-0,658147	-3,003544	-5,749569	-8,951208	0,251774	12,086696	0,084920	-0,119312	-4,630640	-7,755400	6,755661	-0,596442	0,084920	-0,119312	-4,630640	-7,755400	6,755661	-0,596442
11:01:17,98	0,453927	3,406971	0,022023	-0,236010	-0,657027	-0,649015	0,081085	-0,116771	-4,632294	1,461102	13,205328	-0,600421	-0,655564	-3,008468	-6,234137	-8,014909	-0,530611	12,109977	0,081085	-0,116771	-4,632294	-7,705386	6,840168	-0,600421	0,081085	-0,116771	-4,632294	-7,705386	6,840168	-0,600421
11:01:18,03	0,453927	3,406971	0,022023	-0,236010	-0,657027	-0,649015	0,084058	-0,121469	-5,116862	1,496019	14,561985	-0,577140	-0,658973	-3,013732	-7,157736	-6,448303	-1,626212	12,121169	0,084058	-0,121469	-5,116862	-8,039317	7,963429	-0,577140	0,084058	-0,121469	-5,116862	-8,039317	7,963429	-0,577140
11:01:18,08	0,454015	3,406990	0,072013	-0,236007	-0,657020	-0,649010	0,090321	-0,121149	-6,040462	1,313837	16,792180	-0,565948	-0,667570	-3,029462	-7,374723	-6,747498	-1,478491	12,115874	0,090321	-0,121149	-6,040462	-8,196338	9,701981	-0,565948	0,090321	-0,121149	-6,040462	-8,196338	9,701981	-0,565948
11:01:18,13	0,454015	3,406990	0,072013	-0,236007	-0,657020	-0,649010	0,110851	-0,119599	-6,250495	1,195741	17,533367	-0,629194	-0,670581	-3,030737	-7,367769	-6,749704	-1,495486	12,057923	0,110851	-0,119599	-6,250495	-8,192748	8,831546	-0,629194	0,110851	-0,119599	-6,250495	-8,192748	8,831546	-0,629194
11:01:18,18	0,454015	3,406990	0,072013	-0,236007	-0,657020	-0,649010	0,110851	-0,119599	-6,250495	1,195741	17,533367	-0,629194	-0,667660	-3,028727	-7,362291	-6,763809	-1,511394	12,034840	0,110851	-0,119599	-6,250495	-8,192748	8,831546	-0,629194	0,110851	-0,119599	-6,250495	-8,192748	8,831546	-0,629194
11:01:18,23	0,454015	3,406990	0,072013	-0,236007	-0,657020	-0,649010	0,107651	-0,121123	-6,245017	1,254189	17,362681	-0,652278	-0,663659	-3,035949	-7,360912	-6,752257	-1,489290	12,088718	0,107651	-0,121123	-6,245017	-8,253978	8,912098	-0,652278	0,107651	-0,121123	-6,245017	-8,253978	8,912098	-0,652278
11:01:18,28	0,454015	3,406990	0,072013	-0,236007	-0,657020	-0,649010	0,111905	-0,128199	-6,243638	1,647065	17,582836	-0,598399	-0,662152	-3,030385	-7,358545	-6,726444	-1,512482	12,020734	0,111905	-0,128199	-6,243638	-8,416577	8,798322	-0,598399	0,111905	-0,128199	-6,243638	-8,416577	8,798322	-0,598399
11:01:18,33	0,454015	3,406990	0,072013	-0,236007	-0,657020	-0,649010	0,106333	-0,126722	-6,241270	1,563058	17,327036	-0,666383	-0,666957	-3,035381	-7,360753	-6,767629	-1,529149	12,061579	0,106333	-0,126722	-6,241270	-8,384602	8,979934	-0,666383	0,106333	-0,126722	-6,241270	-8,384602	8,979934	-0,666383
11:01:18,38	0,454015	3,406990	0,072013	-0,236007	-0,657020	-0,649010	0,112541	-0,125436	-6,240389	1,459580	17,611995	-0,646431	-0,666370	-3,035119	-7,357664	-6,777586	-1,525265	12,040686	0,112541	-0,125436	-6,240389	-8,387182	8,777502	-0,646431	0,112541	-0,125436	-6,240389	-8,387182	8,777502	-0,646431
11:01:18,43	0,454015	3,406990	0,072013	-0,236007	-0,657020	-0,649010	0,112541	-0,125436	-6,240389	1,459580	17,611995	-0,646431	-0,666709	-3,029080	-7,358715	-6,793920	-1,477779	12,066463	0,112541	-0,125436	-6,240389	-8,387182	8,777502	-0,646431	0,112541	-0,125436	-6,240389	-8,387182	8,777502	-0,646431
11:01:18,48	0,454015	3,406990	0,072013	-0,236007	-0,657020	-0,649010	0,111406	-0,122035	-6,236924	1,297827	17,519253	-0,657061	-0,668748	-3,032436	-7,354198	-6,799234	-1,495305	12,030057	0,111406	-0,122035	-6,236924	-8,281922	8,773849	-0,657061	0,111406	-0,122035	-6,236924	-8,281922	8,773849	-0,657061
11:01:18,53	0,454015	3,406990	0,072013	-0,236007	-0,657020	-0,649010	0,113396	-0,123247	-6,240395	1,394821	17,623077	-0,644836	-0,668693	-3,034764	-7,357670	-6,781911	-1,466067	12,042281	0,113396	-0,123247	-6,240395	-8,280051	8,721517	-0,644836	0,113396	-0,123247	-6,240395	-8,280051	8,721517	-0,644836
11:01:18,58	0,454015	3,406990	0,072013	-0,236007	-0,657020	-0,649010	0,113396	-0,123247	-6,240395	1,394821	17,623077	-0,644836	-0,669355	-3,030332	-7,354586	-6,789485	-1,525213	12,039131	0,113396	-0,123247	-6,240395	-8,280051	8,721517	-0,644836	0,113396	-0,123247	-6,240395	-8,280051	8,721517	-0,644836
11:01:18,63	0,454015	3,406990	0,072013	-0,236007	-0,657020	-0,649010	0,109888	-0,120458	-6,237311	1,194780	17,463677	-0,647986	-0,665266	-3,034366	-7,356088	-6,822772	-1,478544	12,098921	0,109888	-0,120458	-6,237311	-8,261150	8,837491	-0,647986	0,109888	-0,120458	-6,237311	-8,261150	8,837491	-0,647986
11:01:18,68	0,454015	3,406990	0,072013	-0,236007	-0,657020	-0,649010	0,109359	-0,124870	-6,240003	1,443236	17,395639	-0,610545	-0,668823	-3,032573	-7,352271	-6,833691	-1,508205	12,028791	0,109359	-0,124870	-6,240003	-8,359076	8,810934	-0,610545	0,109359	-0,124870	-6,240003	-8,359076	8,810934	-0,610545
11:01:18,73	0,454015	3,406990	0,072013	-0,236007	-0,657020	-0,649010	0,109129	-0,124830	-6,235272	1,454181	17,408211	-0,625000	-0,665189	-3,031861	-7,352547	-6,787352	-1,489475	12,062117	0,109129	-0,124830	-6,235272	-8,345012	8,841570	-0,625000	0,109129	-0,124830	-6,235272	-8,345012	8,841570	-0,625000
11:01:18,78	0,454015	3,406990	0,072013	-0,236007	-0,657020	-0,649010	0,109129	-0,124830	-6,235272	1,454181	17,408211	-0,625000	-0,671852	-3,034555	-7,351283	-6,815742	-1,493386	12,033719	0,109129	-0,124830	-6,235272	-8,345012	8,841570	-0,625000	0,109129	-0,124830	-6,235272	-8,345012	8,841570	-0,625000
11:01:18,83	0,454015	3,406990	0,072013	-0,236007	-0,657020	-0,649010	0,114794	-0,120407	-6,234009	1,206581	17,680145	-0,653398	-0,669284	-3,034912	-7,353387	-6,776450	-1,505455	12,047924	0,114794	-0,120407	-6,234009	-8,245373	8,668826	-0,653398	0,114794	-0,120407	-6,234009	-8,245373	8,668826	-0,653398
11:01:18,88	0,454015	3,406990	0,072013	-0,236007	-0,657020	-0,649010	0,110047	-0,126057	-6,234544	1,522866	17,454345	-0,614092	-0,664585	-3,033269	-7,351818	-6,786266	-1,484433	12,073025	0,110047	-0,126057	-6,234544	-8,372602	8,815675	-0,614092	0,110047	-0,126057	-6,234544	-8,372602	8,815675	-0,614092
11:01:18,93	0,454015	3,406990	0,072013	-0,236007	-0,657020	-0,649010	0,110047	-0,126057	-6,234544	1,522866	17,454345	-0,614092	-0,670543	-3,030244	-7,349149	-6,817387	-1,484080	12,051771	0,110047	-0,126057	-6,234544	-8,372602	8,815675	-0,614092	0,110047	-0,126057	-6,234544	-8,372602	8,815675	-0,614092
11:01:18,98	0,454015	3,406990	0,072013	-0,236007	-0,657020	-0,649010	0,110406	-0,119385	-6,231875	1,160647	17,445878	-0,635346	-0,665184	-3,031616	-7,351846	-6,789979	-1,481923	12,049077	0,108914	-0,124712	-6,234572	-8,336650	8,841214	-0,638040	0,108914	-0,124712	-6,234572	-8,336650	8,841214	-0,638040
11:01:19,03	0,454015	3,406990	0,072013	-0,236007	-0,657020	-0,649010	0,108914	-0,124712	-6,234572	1,453256	17,390987	-0,638040	-0,668233	-3,028217	-7,351876	-6,819575	-1,507804	12,053392	0,107495	-0,120372	-6,234601	-8,258858	8,866131	-0,633725	0,107495	-0,120372	-6,234601	-8,258858	8,866131	-0,633725
11:01:19,08	0,454015	3,406990	0,072013	-0,236007	-0,657020	-0,649010	0,106785	-0,123379	-6,234966	1,333365	17,291846	-0,621917	-0,665274	-3,029105	-7,352241	-6,805228	-1,531500	12,065201	0,106785	-0,123379	-6,234966	-8,351877	8,909222	-0,621917	0,106785	-0,123379	-6,234966	-8,351877	8,909222	-0,621917
11:01:19,13	0,454015	3,406990	0,072013	-0,236007	-0,657020	-0,649010	0,108842	-0,119851	-6,234190	1,160469	17,410874	-0,625582	-0,669357	-3,029123	-7,351464	-6,789532	-1,528403	12,061535	0,108842	-0,119851	-6,234190	-8,247871	8,866747	-0,625582	0,108842	-0,119851	-6,234190	-8,247871	8,866747	-0,625582
11:01:19,18	0,454015	3,406990	0,072013	-0,236007	-0,657020	-0,649010	0,109770	-0,120949	-6,232299	1,217523	17,373356	-0,658629	-0,664259	-3,032023	-7,352552	-6,802124	-1,518187	12,061489	0,109770	-0,120949	-6,232299	-8,276958	8,756419	-0,658629	0,109770	-0,120949	-6,232299	-8,276958	8,756419	-0,658629
11:01:19,23	0,454015	3,406990	0,072013	-0,236007	-0,657020	-0,649010	0,111921	-0,123176	-6,231501	1,374248	17,612812	-0,601099	-0,668018	-3,033451	-7,348775	-6,732815	-1,513896	12,086018	0,111921	-0,123176	-6,231501	-8,295038	8,827037	-0,601099	0,111921	-0,123176	-6,231501	-8,295038	8,827037	-0,601099
11:01:19,28	0,454015	3,406990	0,072013	-0,236007	-0,657020	-0,649010	0,107080	-0,121485	-6,228765	1,237818	17,275078	-0,622607	-0,667062	-3,028413	-7,346040	-6,831551	-1,512896	12,064510	0,107080	-0,121485	-6,228765	-8,298731	8,869311	-0,622607	0,107080	-0,121485	-6,228765	-8,298731	8,869311	-0,622607
11:01:19,33	0,454015	3,406990	0,072013	-0,236007	-0,657020	-0,649010	0,109149	-0,123446	-6,233011	1,364960	17,405532	-0,620321	-0,666398	-3,031186	-7,350286	-6,799162	-1,502534	12,066796	0,109149	-0,123446	-6,233011	-8,325529	8,837354	-0,620321	0,109149	-0,123446	-6,233011	-8,325529	8,837354	-0,620321
11:01:19,38	0,454015	3,406990	0,072013	-0,236007	-0,657020	-0,649010	0,111758	-0,120208	-6,229527	1,194600	17,539454	-0,632938	-0,670506	-3,031827	-7,346801	-6,801701	-1,503389	12,054179	0,111758	-0,120208	-6,229527	-8,241747	8,766431	-0,632938	0,111758	-0,120208	-6,229527	-8,241747	8,766431	-0,632938
11:01:19,43	0,454015	3,406990	0,072013	-0,236007	-0,657020	-0,649010	0,112281	-0,121492	-6,232375	1,267371	17,541748	-0,627234	-0,669656	-3,032921	-7,349650	-6,820228	-1,485729	12,059883	0,112281	-0,121492	-6,232375	-8,269728	8,727711	-0,627234	0,112281	-0,121492	-6,232375	-8,269728	8,727711	-0,627234
11:01:19,48	0,454015	3,406990	0,072013	-0,236007	-0,657020	-0,649010	0,105047	-0,120915	-6,232666	1,215671	17,136115	-0,613997	-0,666539	-3,026368	-7,349940	-6,856632	-1,489788	12,073120	0,105047	-0,120915	-6,232666	-8,276166	8,889897	-0,613997	0,105047	-0,120915	-6,232666	-8,276166	8,889897	-0,613997
11:01:19,54	0,454015	3,406990	0,072013	-0,236007	-0,657020	-0,649010	0,104757	-0,126590	-6,226207	1,515006	17,220091	-0,633133	-0,668768	-3,030169	-7,347592	-6,805468	-1,517929	12,045089	0,104757	-0,126590	-6,226207	-8,422325	8,996646	-0,633133	0,104757	-0,126590	-6,226207	-8,422325	8,996646	-0,633133
11:01:19,59	0,454015	3,406990	0,072013	-0,236007	-0,657020	-0,649010	0,111545	-0,124747	-6,227989	1,415330	17,473688	-0,642159	-0,673313	-3,034969	-7,345457	-6,817145	-1,510931	12,029312	0,111545	-0,124747	-6,227989	-8,377296	8,717410	-0,642159	0,111545	-0,124747	-6,227989	-8,377296	8,717410	-0,642159
11:01:19,64	0,454015	3,406990	0,072013	-0,236007	-0,657020	-0,649010	0,111545	-0,124747	-6,227989	1,415330	17,473688	-0,642159	-0,667447	-3,030953	-7,359985	-6,778637	-1,525738	12,081288	0,111545	-0,124747	-6,227989	-8,377296	8,717410	-0,642159	0,111545	-0,124747	-6,227989	-8,377296	8,717410	-0,642159
11:01:19,69	0,454015	3,406990	0,072013	-0,236007	-0,657020	-0,649010	0,109472	-0,122420	-6,242711	1,301800	17,451696	-0,605830	-0,669872	-3,032285	-7,843454	-5,685691	-2,299613	12,036013	0,109472	-0,122420	-6,242711	-8,308187	8,858175	-0,605830	0,109472	-0,122420	-6,242711	-8,308187	8,858175	-0,605830
11:01:19,74	0,454015	3,406990	0,072013	-0,236007	-0,657020	-0,649010	0,111602	-0,129526	-7,684983	1,192074	21,276626	-0,626125	-0,662359	-3,036351	-8,802258	-3,801708	-3,797841	12,060993	0,111602	-0,129526	-7,684983	-8,975727	12,515866	-0,626125	0,111602	-0,129526	-7,684983	-8,975727	12,515866	-0,626125
11:01:19,79	0,454001	3,406957	0,122039	-0,236031	-0,656985	-0,649005	0,111602	-0,129526	-7,684983	1,192074	21,276626	-0,626125	-0,666347	-3,047696	-9,010886	-3,573743	-4,010953	12,006819	0,111602	-0,129526	-7,684983	-8,975727	12,515866	-0,626125	0,111602	-0,129526	-7,684983	-8,975727	12,515866	-0,626125
11:01:19,84	0,454001	3,406957	0,122039	-0,236031	-0,656985	-0,649005	0,119483	-0,136909	-7,887342	1,532504	21,932758	-0,598461	-0,659905	-3,046867	-9,004617	-3,610141	-3,958661	12,088657	0,119483	-0,136909	-7,887342	-9,214870	12,553327	-0,598461	0,119483	-0,136909	-7,887342	-9,214870	12,553327	-0,598461
11:01:19,89	0,454001	3,406957	0,122039	-0,236031	-0,656985	-0,649005	0,120189	-0,134315	-7,875238	1,421153	21,938951	-0,637586	-0,662504	-3,046181	-8,992512	-3,624786	-3,923030	12,049531	0,120189	-0,134315	-7,875238	-9,122594	12,504130	-0,637586	0,120189	-0,134315	-7,875238	-9,122594	12,504130	-0,637586
11:01:19,94	0,454001	3,406957	0,122039	-0,236031	-0,656985	-0,649005	0,120189	-0,134315	-7,875238	1,421153	21,938951	-0,637586	-0,665261	-3,042715	-8,999230	-3,618605	-4,016106	12,054245	0,120189	-0,134315	-7,875238	-9,122594	12,504130	-0,637586	0,120189	-0,134315	-7,875238	-9,122594	12,504130	-0,637586
11:01:19,99	0,454001	3,406957	0,122039	-0,236031	-0,656985	-0,649005	0,118565	-0,130195	-7,881955	1,129396	21,906423	-0,632872	-0,660620	-3,043694	-8,994315	-3,644153	-3,946889	12,044701	0,118565	-0,130195	-7,881955	-9,090929	12,599042	-0,632872	0,118565	-0,130195	-7,881955	-9,090929	12,599042	-0,632872
11:01:20,04	0,454001	3,406957	0,122039	-0,236031	-0,656985	-0,649005	0,117092	-0,134703	-7,877040	1,410968	21,773091	-0,642417	-0,663363	-3,047148	-8,993506	-3,657045	-4,000788	12,035572	0,117092	-0,134703	-7,877040	-9,163215	12,581343	-0,642417	0,117092	-0,134703	-7,877040	-9,163215	12,581343	-0,642417
11:01:20,09	0,454001	3,406957	0,122039	-0,236031	-0,656985	-0,649005	0,121455	-0,134054	-7,876232	1,324124	22,015736	-0,651545	-0,667983	-3,048463	-8,989486	-3,665149	-3,962174	12,003170	0,121455	-0,134054	-7,876232	-9,199154	12,481516	-0,651545	0,121455	-0,134054	-7,876232	-9,199154	12,481516	-0,651545
11:01:20,14	0,454001	3,406957	0,122039	-0,236031	-0,656985	-0,649005	0,124904	-0,130712	-7,872212	1,179693	22,168771	-0,683947	-0,663483	-3,042867	-8,990676	-3,647635	-3,962132	12,070733	0,124904	-0,130712	-7,872212	-9,081184	12,363787	-0,683947	0,124904	-0,130712	-7,872212	-9,081184	12,363787	-0,683947
11:01:20,19	0,454001	3,406957	0,122039	-0,236031	-0,656985	-0,649005	0,117808	-0,131810	-7,873402	1,245609	21,814892	-0,616384	-0,656813	-3,041587	-9,524601	-2,445176	-4,985062	12,056284	0,117808	-0,131810	-7,873402	-9,101502	12,566994	-0,616384	0,117808	-0,131810	-7,873402	-9,101502	12,566994	-0,616384
11:01:20,24	0,454001	3,406957	0,122039	-0,236031	-0,656985	-0,649005	0,113364	-0,136947	-8,407327	1,228043	23,136673	-0,630833	-0,669964	-3,068660	-10,434961	-1,388738	-5,946395	12,045472	0,113364	-0,136947	-8,407327	-9,522267	14,237563	-0,630833	0,113364	-0,136947	-8,407327	-9,522267	14,237563	-0,630833
11:01:20,29	0,453993	3,407010	0,172026	-0,236008	-0,657011	-0,648971	0,154158	-0,141014	-9,534447	1,077419	26,428219	-0,628740	-0,673688	-3,078949	-10,651721	-1,612758	-5,883793	12,058377	0,154158	-0,141014	-9,534447	-9,992161	14,326783	-0,628740	0,154158	-0,141014	-9,534447	-9,992161	14,326783	-0,628740
11:01:20,34	0,453993	3,407010	0,172026	-0,236008	-0,657011	-0,648971	0,154158	-0,141014	-9,534447	1,077419	26,428219	-0,628740	-0,673513	-3,084917	-10,641005	-1,573252	-5,875115	12,034723	0,154158	-0,141014	-9,534447	-9,992161	14,326783	-0,628740	0,154158	-0,141014	-9,534447	-9,992161	14,326783	-0,628740
11:01:20,39	0,453993	3,407010	0,172026	-0,236008	-0,657011	-0,648971	0,159239	-0,144149	-9,523731	1,267735	26,722282	-0,652394	-0,674177	-3,089401	-10,636606	-1,572460	-5,834940	12,044658	0,163454	-0,145817	-9,519331	-10,056977	14,090928	-0,642460	0,163454	-0,145817	-9,519331	-10,056977	14,090928	-0,642460
11:01:20,44	0,453993	3,407010	0,172026	-0,236008	-0,657011	-0,648971	0,159546	-0,142899	-9,517722	1,148100	26,746305	-0,657646	-0,674749	-3,084558	-10,634996	-1,593601	-5,926444	12,029471	0,159546	-0,142899	-9,517722	-10,069482	14,221920	-0,657646	0,159546	-0,142899	-9,517722	-10,069482	14,221920	-0,657646
11:01:20,49	0,453993	3,407010	0,172026	-0,236008	-0,657011	-0,648971	0,159546	-0,142899	-9,517722	1,148100	26,746305	-0,657646	-0,673520	-3,086987	-10,631857	-1,593541	-5,886063	12,052932	0,159546	-0,142899	-9,517722	-10,069482	14,221920	-0,657646	0,159546	-0,142899	-9,517722	-10,069482	14,221920	-0,657646
11:01:20,54	0,453993	3,407010	0,172026	-0,236008	-0,657011	-0,648971	0,161035	-0,145178	-9,514582	1,301605	26,803576	-0,634186	-0,674734	-3,084520	-10,628387	-1,610340	-5,890567	12,041315	0,161035	-0,145178	-9,514582	-10,094872	14,162332	-0,634186	0,161035	-0,145178	-9,514582	-10,094872	14,162332	-0,634186
11:01:20,59	0,453993	3,407010	0,172026	-0,236008	-0,657011	-0,648971	0,159505	-0,142893	-9,511113	1,170483	26,711747	-0,645802	-0,674028	-3,086449	-10,630639	-1,593615	-5,915773	12,039119	0,159505	-0,142893	-9,511113	-10,046618	14,190566	-0,645802	0,159505	-0,142893	-9,511113	-10,046618	14,190566	-0,645802
11:01:20,64	0,453993	3,407010	0,172026	-0,236008	-0,657011	-0,648971	0,160823	-0,144469	-9,513365	1,238983	26,807349	-0,647998	-0,675675	-3,083479	-10,626426	-1,572965	-5,877033	12,049853	0,160823	-0,144469	-9,513365	-10,101856	14,182738	-0,647998	0,160823	-0,144469	-9,513365	-10,101856	14,182738	-0,647998
11:01:20,69	0,453993	3,407010	0,172026	-0,236008	-0,657011	-0,648971	0,159074	-0,141558	-9,509152	1,131462	26,714936	-0,637264	-0,671993	-3,081013	-10,624509	-1,563832	-5,905851	12,016371	0,159074	-0,141558	-9,509152	-9,980827	14,227589	-0,637264	0,159074	-0,141558	-9,509152	-9,980827	14,227589	-0,637264
11:01:20,74	0,453993	3,407010	0,172026	-0,236008	-0,657011	-0,648971	0,155098	-0,143514	-9,507235	1,212783	26,530458	-0,670747	-0,672040	-3,083200	-10,622082	-1,599762	-5,893473	12,023402	0,155098	-0,143514	-9,507235	-10,053052	14,355294	-0,670747	0,155098	-0,143514	-9,507235	-10,053052	14,355294	-0,670747
11:01:20,79	0,453993	3,407010	0,172026	-0,236008	-0,657011	-0,648971	0,155280	-0,142499	-9,504121	1,124038	26,521337	-0,640806	-0,672963	-3,080663	-10,621395	-1,597907	-5,927706	12,046311	0,155280	-0,142499	-9,504121	-10,062119	14,331890	-0,640806	0,155280	-0,142499	-9,504121	-10,062119	14,331890	-0,640806
11:01:20,84	0,453993	3,407010	0,172026	-0,236008	-0,657011	-0,648971	0,157720	-0,140965	-9,503041	1,063324	26,617096	-0,661085	-0,675511	-3,082009	-10,620315	-1,615362	-5,895639	12,026032	0,157720	-0,140965	-9,503041	-10,002430	14,236066	-0,661085	0,157720	-0,140965	-9,503041	-10,002430	14,236066	-0,661085
11:01:20,89	0,453993	3,407010	0,172026	-0,236008	-0,657011	-0,648971	0,157720	-0,140965	-9,503041	1,063324	26,617096	-0,661085	-0,677723	-3,083596	-10,620242	-1,627987	-5,935562	12,039564	0,160200	-0,139843	-9,502968	-10,013594	14,179372	-0,647553	0,160200	-0,139843	-9,502968	-10,013594	14,179372	-0,647553
11:01:20,94	0,453993	3,407010	0,172026	-0,236008	-0,657011	-0,648971	0,155792	-0,148380	-9,501754	1,443639	26,594253	-0,652444	-0,668126	-3,084047	-10,619029	-1,550932	-5,938895	12,034674	0,155792	-0,148380	-9,501754	-10,204163	14,364589	-0,652444	0,155792	-0,148380	-9,501754	-10,204163	14,364589	-0,652444
11:01:20,99	0,453993	3,407010	0,172026	-0,236008	-0,657011	-0,648971	0,159069	-0,148829	-9,503311	1,408666	26,776022	-0,658614	-0,669375	-3,087109	-10,620585	-1,570247	-5,995102	12,028504	0,159069	-0,148829	-9,503311	-10,274403	14,289131	-0,658614	0,159069	-0,148829	-9,503311	-10,274403	14,289131	-0,658614
11:01:21,04	0,453993	3,407010	0,172026	-0,236008	-0,657011	-0,648971	0,159069	-0,148829	-9,503311	1,408666	26,776022	-0,658614	-0,672985	-3,080973	-10,614023	-1,621555	-5,933973	12,041818	0,159069	-0,148829	-9,503311	-10,274403	14,289131	-0,658614	0,159069	-0,148829	-9,503311	-10,274403	14,289131	-0,658614
11:01:21,09	0,453993	3,407010	0,172026	-0,236008	-0,657011	-0,648971	0,162187	-0,141596	-9,499465	1,049560	26,895957	-0,676480	-0,677198	-3,086194	-10,616740	-1,598329	-5,959253	12,010638	0,162187	-0,141596	-9,499465	-10,065726	14,164239	-0,676480	0,162187	-0,141596	-9,499465	-10,065726	14,164239	-0,676480
11:01:21,14	0,453993	3,407010	0,172026	-0,236008	-0,657011	-0,648971	0,162187	-0,141596	-9,499465	1,049560	26,895957	-0,676480	-0,671191	-3,079625	-10,614396	-1,586857	-5,984154	12,045436	0,162187	-0,141596	-9,499465	-10,065726	14,164239	-0,676480	0,162187	-0,141596	-9,499465	-10,065726	14,164239	-0,676480
11:01:21,19	0,453993	3,407010	0,172026	-0,236008	-0,657011	-0,648971	0,158918	-0,148831	-9,500194	1,448494	26,765534	-0,659513	-0,672561	-3,080337	-10,615764	-1,593080	-5,960159	12,037876	0,158918	-0,148831	-9,500194	-10,234727	14,290438	-0,659513	0,158918	-0,148831	-9,500194	-10,234727	14,290438	-0,659513
11:01:21,24	0,453993	3,407010	0,172026	-0,236008	-0,657011	-0,648971	0,157157	-0,142160	-9,492644	1,097894	26,653173	-0,649264	-0,674195	-3,082119	-10,609918	-1,572542	-5,952204	12,037853	0,157157	-0,142160	-9,492644	-10,061678	14,316357	-0,649264	0,157157	-0,142160	-9,492644	-10,061678	14,316357	-0,649264
11:01:21,29	0,453993	3,407010	0,172026	-0,236008	-0,657011	-0,648971	0,160173	-0,148786	-9,498643	1,423582	26,799058	-0,645915	-0,669964	-3,088045	-10,615918	-1,591488	-5,963063	12,041203	0,160173	-0,148786	-9,498643	-10,256151	14,225439	-0,645915	0,160173	-0,148786	-9,498643	-10,256151	14,225439	-0,645915
11:01:21,34	0,453993	3,407010	0,172026	-0,236008	-0,657011	-0,648971	0,160173	-0,148786	-9,498643	1,423582	26,799058	-0,645915	-0,668061	-3,085048	-10,613955	-1,526810	-5,954918	12,040378	0,160173	-0,148786	-9,498643	-10,256151	14,225439	-0,645915	0,160173	-0,148786	-9,498643	-10,256151	14,225439	-0,645915
11:01:21,39	0,453993	3,407010	0,172026	-0,236008	-0,657011	-0,648971	0,158387	-0,150538	-9,494548	1,517104	26,731399	-0,642407	-0,667554	-3,087373	-10,611823	-1,568405	-5,973562	12,044710	0,158387	-0,150538	-9,494548	-10,300113	14,298021	-0,642407	0,158387	-0,150538	-9,494548	-10,300113	14,298021	-0,642407
11:01:21,44	0,453993	3,407010	0,172026	-0,236008	-0,657011	-0,648971	0,158065	-0,148432	-9,493971	1,430336	26,757879	-0,668849	-0,674988	-3,081486	-10,610582	-1,593206	-5,962466	12,034060	0,158065	-0,148432	-9,493971	-10,221593	14,349760	-0,668849	0,158065	-0,148432	-9,493971	-10,221593	14,349760	-0,668849
11:01:21,49	0,453993	3,407010	0,172026	-0,236008	-0,657011	-0,648971	0,155314	-0,141877	-9,494393	1,061577	26,555979	-0,633743	-0,673519	-3,080382	-10,611668	-1,584519	-5,970215	12,053374	0,155314	-0,141877	-9,494393	-10,075758	14,363825	-0,633743	0,155314	-0,141877	-9,494393	-10,075758	14,363825	-0,633743
11:01:21,54	0,453993	3,407010	0,172026	-0,236008	-0,657011	-0,648971	0,154103	-0,141836	-9,494424	1,059428	26,479037	-0,662190	-0,672949	-3,079312	-10,611699	-1,596620	-5,963230	12,024927	0,154103	-0,141836	-9,494424	-10,074665	14,381943	-0,662190	0,154103	-0,141836	-9,494424	-10,074665	14,381943	-0,662190
11:01:21,59	0,453993	3,407010	0,172026	-0,236008	-0,657011	-0,648971	0,155021	-0,146620	-9,492823	1,349437	26,564540	-0,658166	-0,669264	-3,082499	-10,610097	-1,543295	-5,946442	12,028952	0,155021	-0,146620	-9,492823	-10,160259	14,395414	-0,658166	0,155021	-0,146620	-9,492823	-10,160259	14,395414	-0,658166
11:01:21,64	0,453993	3,407010	0,172026	-0,236008	-0,657011	-0,648971	0,150507	-0,147757	-9,491156	1,392326	26,361782	-0,637484	-0,666022	-3,079159	-10,608431	-1,523726	-5,976495	12,049633	0,150507	-0,147757	-9,491156	-10,206635	14,547010	-0,637484	0,150507	-0,147757	-9,491156	-10,206635	14,547010	-0,637484
11:01:21,69	0,453993	3,407010	0,172026	-0,236008	-0,657011	-0,648971	0,162798	-0,143642	-9,488567	1,141264	26,999456	-0,703377	-0,675732	-3,087746	-10,605842	-1,543563	-6,007854	11,983740	0,162798	-0,143642	-9,488567	-10,134661	14,219777	-0,703377	0,162798	-0,143642	-9,488567	-10,134661	14,219777	-0,703377
11:01:21,74	0,453993	3,407010	0,172026	-0,236008	-0,657011	-0,648971	0,155989	-0,150629	-9,489295	1,518132	26,669234	-0,657625	-0,666276	-3,085343	-10,606569	-1,516136	-6,008053	12,029492	0,155989	-0,150629	-9,489295	-10,306278	14,424070	-0,657625	0,155989	-0,150629	-9,489295	-10,306278	14,424070	-0,657625
11:01:21,79	0,453993	3,407010	0,172026	-0,236008	-0,657011	-0,648971	0,159060	-0,146234	-9,488531	1,286692	26,802166	-0,653636	-0,671618	-3,085805	-10,605806	-1,540758	-5,997187	12,033482	0,159060	-0,146234	-9,488531	-10,192710	14,315934	-0,653636	0,159060	-0,146234	-9,488531	-10,192710	14,315934	-0,653636
11:01:21,84	0,453993	3,407010	0,172026	-0,236008	-0,657011	-0,648971	0,159060	-0,146234	-9,488531	1,286692	26,802166	-0,653636	-0,671636	-3,087426	-10,607759	-1,536561	-6,042594	12,008703	0,159060	-0,146234	-9,488531	-10,192710	14,315934	-0,653636	0,159060	-0,146234	-9,488531	-10,192710	14,315934	-0,653636
11:01:21,89	0,453993	3,407010	0,172026	-0,236008	-0,657011	-0,648971	0,160473	-0,147030	-9,490484	1,290820	26,901964	-0,678414	-0,672393	-3,085414	-10,608598	-1,530555	-5,997567	12,022875	0,160473	-0,147030	-9,490484	-10,251011	14,304836	-0,678414	0,160473	-0,147030	-9,490484	-10,251011	14,304836	-0,678414
11:01:21,94	0,453993	3,407010	0,172026	-0,236008	-0,657011	-0,648971	0,155518	-0,147018	-9,489675	1,346862	26,673120	-0,648209	-0,669168	-3,083129	-10,606949	-1,483306	-6,007951	12,038908	0,155518	-0,147018	-9,489675	-10,194082	14,464934	-0,648209	0,155518	-0,147018	-9,489675	-10,194082	14,464934	-0,648209
11:01:21,99	0,453993	3,407010	0,172026	-0,236008	-0,657011	-0,648971	0,155861	-0,142859	-9,491337	1,098763	26,643516	-0,651968	-0,672941	-3,081346	-10,608611	-1,540281	-6,011787	12,035149	0,155861	-0,142859	-9,491337	-10,115666	14,408429	-0,651968	0,155861	-0,142859	-9,491337	-10,115666	14,408429	-0,651968
11:01:22,04	0,453993	3,407010	0,172026	-0,236008	-0,657011	-0,648971	0,155861	-0,142859	-9,491337	1,098763	26,643516	-0,651968	-0,673439	-3,084663	-10,606976	-1,545727	-6,036369	12,040920	0,155861	-0,142859	-9,491337	-10,115666	14,408429	-0,651968	0,155861	-0,142859	-9,491337	-10,115666	14,408429	-0,651968
11:01:22,09	0,453993	3,407010	0,172026	-0,236008	-0,657011	-0,648971	0,161568	-0,143848	-9,488252	1,108547	26,936224	-0,655837	-0,674938	-3,086783	-10,605527	-1,564625	-6,045829	12,031280	0,161568	-0,143848	-9,488252	-10,183533	14,253129	-0,655837	0,161568	-0,143848	-9,488252	-10,183533	14,253129	-0,655837
11:01:22,14	0,453993	3,407010	0,172026	-0,236008	-0,657011	-0,648971	0,162500	-0,142771	-9,486295	1,057963	27,021349	-0,658100	-0,676337	-3,087052	-10,603570	-1,530173	-6,059445	12,029018	0,162500	-0,142771	-9,486295	-10,149551	14,265066	-0,658100	0,162500	-0,142771	-9,486295	-10,149551	14,265066	-0,658100
11:01:22,19	0,453993	3,407010	0,172026	-0,236008	-0,657011	-0,648971	0,155440	-0,147546	-9,486587	1,365799	26,607456	-0,643844	-0,668672	-3,083325	-10,603862	-1,540904	-5,984521	12,043273	0,155440	-0,147546	-9,486587	-10,216576	14,405411	-0,643844	0,155440	-0,147546	-9,486587	-10,216576	14,405411	-0,643844
11:01:22,24	0,453993	3,407010	0,172026	-0,236008	-0,657011	-0,648971	0,153057	-0,149301	-9,486777	1,452376	26,531902	-0,660141	-0,665961	-3,082139	-10,604051	-1,501367	-6,012740	12,026976	0,153057	-0,149301	-9,486777	-10,267747	14,516904	-0,660141	0,153057	-0,149301	-9,486777	-10,267747	14,516904	-0,660141
11:01:22,29	0,453993	3,407010	0,172026	-0,236008	-0,657011	-0,648971	0,155165	-0,147509	-9,485415	1,359244	26,663056	-0,670573	-0,668566	-3,083068	-10,602690	-1,482658	-6,023491	12,016544	0,155165	-0,147509	-9,485415	-10,220218	14,482639	-0,670573	0,155165	-0,147509	-9,485415	-10,220218	14,482639	-0,670573
11:01:22,34	0,453993	3,407010	0,172026	-0,236008	-0,657011	-0,648971	0,154620	-0,149789	-9,485410	1,438929	26,607777	-0,646269	-0,672858	-3,082252	-10,601533	-1,552491	-6,034102	12,059204	0,154620	-0,149789	-9,485410	-10,319524	14,470135	-0,646269	0,154620	-0,149789	-9,485410	-10,319524	14,470135	-0,646269
11:01:22,39	0,453993	3,407010	0,172026	-0,236008	-0,657011	-0,648971	0,159587	-0,145310	-9,483402	1,178488	26,858681	-0,677193	-0,672682	-3,085799	-10,600677	-1,545611	-6,063811	12,009924	0,159587	-0,145310	-9,483402	-10,228333	14,331077	-0,677193	0,159587	-0,145310	-9,483402	-10,228333	14,331077	-0,677193
11:01:22,44	0,453993	3,407010	0,172026	-0,236008	-0,657011	-0,648971	0,159587	-0,145310	-9,483402	1,178488	26,858681	-0,677193	-0,667404	-3,087022	-10,601891	-1,500749	-6,022013	12,030441	0,159587	-0,145310	-9,483402	-10,228333	14,331077	-0,677193	0,159587	-0,145310	-9,483402	-10,228333	14,331077	-0,677193
11:01:22,49	0,453993	3,407010	0,172026	-0,236008	-0,657011	-0,648971	0,151952	-0,146960	-9,486295	1,306218	26,508306	-0,661770	-0,673387	-3,084319	-10,601124	-1,516241	-6,076764	12,051973	0,151952	-0,146960	-9,486295	-10,230170	14,580054	-0,661770	0,151952	-0,146960	-9,486295	-10,230170	14,580054	-0,661770
11:01:22,54	0,453993	3,407010	0,172026	-0,236008	-0,657011	-0,648971	0,157670	-0,143369	-9,484504	1,109572	26,753925	-0,624938	-0,673404	-3,083168	-10,601778	-1,533997	-6,033580	12,062179	0,157670	-0,143369	-9,484504	-10,144923	14,376828	-0,624938	0,157670	-0,143369	-9,484504	-10,144923	14,376828	-0,624938
11:01:22,59	0,453993	3,407010	0,172026	-0,236008	-0,657011	-0,648971	0,158555	-0,143041	-9,487267	1,098576	26,801318	-0,643556	-0,674131	-3,083770	-10,604542	-1,529740	-6,029000	12,043561	0,158555	-0,143041	-9,487267	-10,130118	14,354784	-0,643556	0,158555	-0,143041	-9,487267	-10,130118	14,354784	-0,643556
11:01:22,64	0,453993	3,407010	0,172026	-0,236008	-0,657011	-0,648971	0,155172	-0,147429	-9,485431	1,338172	26,634101	-0,670223	-0,668639	-3,083035	-10,602705	-1,516519	-6,023478	12,016894	0,155172	-0,147429	-9,485431	-10,235021	14,453116	-0,670223	0,155172	-0,147429	-9,485431	-10,235021	14,453116	-0,670223
11:01:22,69	0,453993	3,407010	0,172026	-0,236008	-0,657011	-0,648971	0,155172	-0,147429	-9,485431	1,338172	26,634101	-0,670223	-0,671002	-3,082266	-10,598805	-1,506850	-6,067954	12,036928	0,155172	-0,147429	-9,485431	-10,235021	14,453116	-0,670223	0,155172	-0,147429	-9,485431	-10,235021	14,453116	-0,670223
11:01:22,74	0,453993	3,407010	0,172026	-0,236008	-0,657011	-0,648971	0,157437	-0,141851	-9,482717	1,011264	26,745335	-0,649226	-0,667434	-3,085308	-10,601145	-1,503934	-6,054569	12,000156	0,157437	-0,141851	-9,482717	-10,124066	14,386541	-0,649226	0,157437	-0,141851	-9,482717	-10,124066	14,386541	-0,649226
11:01:22,79	0,453993	3,407010	0,172026	-0,236008	-0,657011	-0,648971	0,154098	-0,148808	-9,484472	1,410736	26,624866	-0,628814	-0,666908	-3,082795	-10,601747	-1,475755	-6,046035	12,058303	0,154098	-0,148808	-9,484472	-10,270723	14,528142	-0,628814	0,154098	-0,148808	-9,484472	-10,270723	14,528142	-0,628814
11:01:22,84	0,453993	3,407010	0,172026	-0,236008	-0,657011	-0,648971	0,154098	-0,148808	-9,484472	1,410736	26,624866	-0,628814	-0,668265	-3,079930	-10,597726	-1,526088	-6,071624	12,069877	0,154098	-0,148808	-9,484472	-10,270723	14,528142	-0,628814	0,154098	-0,148808	-9,484472	-10,270723	14,528142	-0,628814
11:01:22,89	0,453993	3,407010	0,172026	-0,236008	-0,657011	-0,648971	0,153460	-0,147217	-9,481909	1,351097	26,572420	-0,652773	-0,667967	-3,081446	-10,599183	-1,480867	-6,016371	12,034345	0,153460	-0,147217	-9,481909	-10,205406	14,525797	-0,652773	0,153460	-0,147217	-9,481909	-10,205406	14,525797	-0,652773
11:01:22,94	0,453993	3,407010	0,172026	-0,236008	-0,657011	-0,648971	0,154601	-0,146610	-9,482280	1,216516	26,603160	-0,671412	-0,669063	-3,082131	-10,599555	-1,557158	-6,091294	12,015706	0,154601	-0,146610	-9,482280	-10,292359	14,466944	-0,671412	0,154601	-0,146610	-9,482280	-10,292359	14,466944	-0,671412
11:01:22,99	0,453993	3,407010	0,172026	-0,236008	-0,657011	-0,648971	0,159877	-0,145286	-9,481517	1,163395	26,880537	-0,626802	-0,672847	-3,086038	-10,598792	-1,546670	-6,079219	12,060316	0,159877	-0,145286	-9,481517	-10,241584	14,330185	-0,626802	0,159877	-0,145286	-9,481517	-10,241584	14,330185	-0,626802
11:01:23,04	0,453993	3,407010	0,172026	-0,236008	-0,657011	-0,648971	0,157807	-0,147656	-9,482304	1,338379	26,804924	-0,673779	-0,669760	-3,085430	-10,599578	-1,493050	-6,050422	12,013338	0,157807	-0,147656	-9,482304	-10,252638	14,417083	-0,673779	0,157807	-0,147656	-9,482304	-10,252638	14,417083	-0,673779
11:01:23,09	0,453993	3,407010	0,172026	-0,236008	-0,657011	-0,648971	0,158815	-0,139235	-9,482326	0,864546	26,823952	-0,640682	-0,668013	-3,085301	-10,596852	-1,497932	-6,074482	12,020970	0,158815	-0,139235	-9,482326	-10,065392	14,356998	-0,640682	0,158815	-0,139235	-9,482326	-10,065392	14,356998	-0,640682
11:01:23,14	0,453993	3,407010	0,172026	-0,236008	-0,657011	-0,648971	0,158815	-0,139235	-9,482326	0,864546	26,823952	-0,640682	-0,673376	-3,082188	-10,601895	-1,506690	-6,063911	12,067609	0,158815	-0,139235	-9,482326	-10,065392	14,356998	-0,640682	0,158815	-0,139235	-9,482326	-10,065392	14,356998	-0,640682
11:01:23,19	0,453993	3,407010	0,172026	-0,236008	-0,657011	-0,648971	0,159370	-0,148928	-9,480945	1,364897	26,872636	-0,668943	-0,669440	-3,087419	-10,598219	-1,524591	-6,077958	12,018174	0,159370	-0,148928	-9,480945	-10,325959	14,362125	-0,668943	0,159370	-0,148928	-9,480945	-10,325959	14,362125	-0,668943
11:01:23,24	0,453993	3,407010	0,172026	-0,236008	-0,657011	-0,648971	0,159096	-0,146991	-9,480315	1,289856	26,862762	-0,607570	-0,670980	-3,086214	-10,597590	-1,507986	-6,057899	12,079547	0,159096	-0,146991	-9,480315	-10,248959	14,373724	-0,607570	0,159096	-0,146991	-9,480315	-10,248959	14,373724	-0,607570
11:01:23,29	0,453993	3,407010	0,172026	-0,236008	-0,657011	-0,648971	0,149723	-0,146307	-9,481896	1,251299	26,395255	-0,610055	-0,666886	-3,077754	-10,599170	-1,492230	-6,070435	12,077063	0,149723	-0,146307	-9,481896	-10,233806	14,642035	-0,610055	0,149723	-0,146307	-9,481896	-10,233806	14,642035	-0,610055
11:01:23,34	0,453993	3,407010	0,172026	-0,236008	-0,657011	-0,648971	0,149723	-0,146307	-9,481896	1,251299	26,395255	-0,610055	-0,668080	-3,075149	-10,601131	-1,485977	-6,081584	12,068324	0,149723	-0,146307	-9,481896	-10,233806	14,642035	-0,610055	0,149723	-0,146307	-9,481896	-10,233806	14,642035	-0,610055
11:01:23,39	0,453993	3,407010	0,172026	-0,236008	-0,657011	-0,648971	0,148063	-0,143970	-9,483856	1,123264	26,319940	-0,618793	-0,667979	-3,080567	-10,596845	-1,470794	-6,064998	12,041079	0,148063	-0,143970	-9,483856	-10,178414	14,697007	-0,618793	0,148063	-0,143970	-9,483856	-10,178414	14,697007	-0,618793
11:01:23,45	0,453993	3,407010	0,172026	-0,236008	-0,657011	-0,648971	0,155031	-0,149661	-9,481885	1,442245	26,690992	-0,647404	-0,666884	-3,077272	-10,599212	-1,489735	-6,090011	12,023211	0,155031	-0,149661	-9,481885	-10,306133	14,521047	-0,647404	0,155031	-0,149661	-9,481885	-10,306133	14,521047	-0,647404
11:01:23,50	0,453993	3,407010	0,172026	-0,236008	-0,657011	-0,648971	0,155031	-0,149661	-9,481885	1,442245	26,690992	-0,647404	-0,665149	-3,077118	-10,596089	-1,500219	-6,110793	12,045301	0,155031	-0,149661	-9,481885	-10,306133	14,521047	-0,647404	0,155031	-0,149661	-9,481885	-10,306133	14,521047	-0,647404
11:01:23,55	0,453993	3,407010	0,172026	-0,236008	-0,657011	-0,648971	0,152104	-0,143599	-9,479601	1,122686	26,488916	-0,645056	-0,670422	-3,078463	-10,596876	-1,512253	-6,044802	12,042061	0,152104	-0,143599	-9,479601	-10,149864	14,548778	-0,645056	0,152104	-0,143599	-9,479601	-10,149864	14,548778	-0,645056
11:01:23,60	0,453993	3,407010	0,172026	-0,236008	-0,657011	-0,648971	0,263584	-0,140043	-9,012319	1,133160	25,664772	-0,638867	-0,726867	-3,170781	-10,033178	-7,041488	-2,583526	12,012888	0,263584	-0,140043	-9,012319	-9,860176	4,973433	-0,638867	0,263584	-0,140043	-9,012319	-9,860176	4,973433	-0,638867
11:01:23,65	0,453993	3,407010	0,172026	-0,236008	-0,657011	-0,648971	0,263584	-0,140043	-9,012319	1,133160	25,664772	-0,638867	-0,703973	-3,122461	-9,108526	-7,026718	-2,347166	11,993278	0,263584	-0,140043	-9,012319	-9,860176	4,973433	-0,638867	0,263584	-0,140043	-9,012319	-9,860176	4,973433	-0,638867
11:01:23,70	0,453995	3,406947	0,122056	-0,236012	-0,656996	-0,649005	0,175893	-0,142254	-7,720806	1,494004	22,162736	-0,641616	-0,692694	-3,097532	-8,837562	-6,173591	-2,810911	12,022399	0,175893	-0,142254	-7,720806	-9,672900	8,355111	-0,641616	0,175893	-0,142254	-7,720806	-9,672900	8,355111	-0,641616
11:01:23,75	0,453995	3,406947	0,122056	-0,236012	-0,656996	-0,649005	0,175893	-0,142254	-7,720806	1,494004	22,162736	-0,641616	-0,685233	-3,096372	-8,839786	-6,107095	-2,846775	12,031457	0,175893	-0,142254	-7,720806	-9,672900	8,355111	-0,641616	0,175893	-0,142254	-7,720806	-9,672900	8,355111	-0,641616
11:01:23,80	0,453995	3,406947	0,122056	-0,236012	-0,656996	-0,649005	0,172813	-0,135843	-7,724677	1,223421	22,042693	-0,619284	-0,691843	-3,093621	-8,839001	-6,077326	-2,899670	12,008057	0,172813	-0,135843	-7,724677	-9,440268	8,476879	-0,619284	0,172813	-0,135843	-7,724677	-9,440268	8,476879	-0,619284
11:01:23,85	0,453995	3,406947	0,122056	-0,236012	-0,656996	-0,649005	0,172136	-0,134764	-7,721603	1,127467	22,037143	-0,661490	-0,688090	-3,091393	-8,838877	-6,037618	-2,896022	12,025627	0,172136	-0,134764	-7,721603	-9,451478	8,524445	-0,661490	0,172136	-0,134764	-7,721603	-9,451478	8,524445	-0,661490
11:01:23,90	0,453995	3,406947	0,122056	-0,236012	-0,656996	-0,649005	0,177653	-0,133896	-7,724325	1,058508	22,354527	-0,691455	-0,691599	-3,095737	-8,841600	-6,023113	-2,931946	11,995662	0,177653	-0,133896	-7,724325	-9,452352	8,408780	-0,691455	0,177653	-0,133896	-7,724325	-9,452352	8,408780	-0,691455
11:01:23,95	0,453995	3,406947	0,122056	-0,236012	-0,656996	-0,649005	0,172236	-0,135694	-7,720724	1,167650	22,059043	-0,667422	-0,687335	-3,091945	-8,837999	-6,027248	-2,911445	12,019695	0,172236	-0,135694	-7,720724	-9,484292	8,538483	-0,667422	0,172236	-0,135694	-7,720724	-9,484292	8,538483	-0,667422
11:01:24,00	0,453995	3,406947	0,122056	-0,236012	-0,656996	-0,649005	0,176698	-0,135651	-7,722506	1,139668	22,272118	-0,667412	-0,689602	-3,095788	-8,839780	-6,056517	-2,924330	12,019706	0,176698	-0,135651	-7,722506	-9,508969	8,401357	-0,667412	0,176698	-0,135651	-7,722506	-9,508969	8,401357	-0,667412
11:01:24,05	0,453995	3,406947	0,122056	-0,236012	-0,656996	-0,649005	0,176698	-0,135651	-7,722506	1,139668	22,272118	-0,667412	-0,685793	-3,093928	-8,840822	-6,066318	-2,903249	12,022050	0,176698	-0,135651	-7,722506	-9,508969	8,401357	-0,667412	0,176698	-0,135651	-7,722506	-9,508969	8,401357	-0,667412
11:01:24,10	0,453995	3,406947	0,122056	-0,236012	-0,656996	-0,649005	0,173182	-0,138020	-7,723548	1,276176	22,070300	-0,665067	-0,704723	-3,118903	-8,301399	-8,310283	-1,459397	12,034749	0,173182	-0,138020	-7,723548	-9,558373	8,475481	-0,665067	0,173182	-0,138020	-7,723548	-9,558373	8,475481	-0,665067
11:01:24,15	0,453995	3,406947	0,122056	-0,236012	-0,656996	-0,649005	0,204277	-0,134114	-7,184125	1,201520	21,021956	-0,652368	-0,684551	-3,090493	-7,388119	-9,215482	-0,999825	12,037663	0,204277	-0,134114	-7,184125	-9,326449	4,986221	-0,652368	0,204277	-0,134114	-7,184125	-9,326449	4,986221	-0,652368
11:01:24,20	0,453979	3,407017	0,072005	-0,236016	-0,657014	-0,648996	0,159671	-0,141813	-6,013323	1,433884	17,768546	-0,636640	-0,675753	-3,084123	-7,130597	-9,203068	-1,137888	12,050478	0,159671	-0,141813	-6,013323	-9,698417	5,234337	-0,636640	0,159671	-0,141813	-6,013323	-9,698417	5,234337	-0,636640
11:01:24,25	0,453979	3,407017	0,072005	-0,236016	-0,657014	-0,648996	0,158634	-0,141791	-6,017363	1,454886	17,779447	-0,618926	-0,675253	-3,083213	-7,134637	-9,135823	-1,151161	12,068192	0,158634	-0,141791	-6,017363	-9,675715	5,326713	-0,618926	0,158634	-0,141791	-6,017363	-9,675715	5,326713	-0,618926
11:01:24,30	0,453979	3,407017	0,072005	-0,236016	-0,657014	-0,648996	0,158381	-0,142939	-6,020496	1,514465	17,731480	-0,635393	-0,674133	-3,083569	-7,137770	-9,166047	-1,133821	12,051725	0,158381	-0,142939	-6,020496	-9,706221	5,298556	-0,635393	0,158381	-0,142939	-6,020496	-9,706221	5,298556	-0,635393
11:01:24,35	0,453979	3,407017	0,072005	-0,236016	-0,657014	-0,648996	0,152720	-0,138937	-6,018506	1,301556	17,435956	-0,616389	-0,674767	-3,076665	-7,135780	-9,169429	-1,137428	12,070728	0,152720	-0,138937	-6,018506	-9,604988	5,447461	-0,616389	0,152720	-0,138937	-6,018506	-9,604988	5,447461	-0,616389
11:01:24,40	0,453979	3,407017	0,072005	-0,236016	-0,657014	-0,648996	0,152041	-0,135870	-6,019356	1,172776	17,401658	-0,620134	-0,677084	-3,074544	-7,136631	-9,153244	-1,111341	12,066984	0,152041	-0,135870	-6,019356	-9,493038	5,466409	-0,620134	0,152041	-0,135870	-6,019356	-9,493038	5,466409	-0,620134
11:01:24,45	0,453979	3,407017	0,072005	-0,236016	-0,657014	-0,648996	0,152041	-0,135870	-6,019356	1,172776	17,401658	-0,620134	-0,680019	-3,079185	-7,136975	-9,145906	-1,139992	12,098921	0,157528	-0,135649	-6,019701	-9,508315	5,341702	-0,588197	0,157528	-0,135649	-6,019701	-9,508315	5,341702	-0,588197
11:01:24,50	0,453979	3,407017	0,072005	-0,236016	-0,657014	-0,648996	0,151437	-0,140984	-6,019663	1,421600	17,408386	-0,548091	-0,675425	-3,080817	-7,136902	-9,128960	-1,183991	12,038491	0,151437	-0,140984	-6,019663	-9,645650	5,520612	-0,548091	0,151437	-0,140984	-6,019663	-9,645650	5,520612	-0,548091
11:01:24,55	0,453979	3,407017	0,072005	-0,236016	-0,657014	-0,648996	0,155737	-0,139441	-6,019311	1,337505	17,645378	-0,612753	-0,675839	-3,079530	-7,136585	-9,119100	-1,155263	12,074364	0,155737	-0,139441	-6,019311	-9,608636	5,419996	-0,612753	0,155737	-0,139441	-6,019311	-9,608636	5,419996	-0,612753
11:01:24,60	0,453979	3,407017	0,072005	-0,236016	-0,657014	-0,648996	0,158317	-0,137716	-6,020414	1,230157	17,774994	-0,609823	-0,671161	-3,077741	-7,140843	-9,122837	-1,144134	12,102649	0,158317	-0,137716	-6,020414	-9,580579	5,347092	-0,609823	0,158317	-0,137716	-6,020414	-9,580579	5,347092	-0,609823
11:01:24,65	0,453979	3,407017	0,072005	-0,236016	-0,657014	-0,648996	0,158317	-0,137716	-6,020414	1,230157	17,774994	-0,609823	-0,670166	-3,078050	-7,139280	-9,081705	-1,130246	12,084888	0,158317	-0,137716	-6,020414	-9,580579	5,347092	-0,609823	0,158317	-0,137716	-6,020414	-9,580579	5,347092	-0,609823
11:01:24,70	0,453979	3,407017	0,072005	-0,236016	-0,657014	-0,648996	0,146508	-0,140531	-6,021706	1,424117	17,146226	-0,576581	-0,670281	-3,072082	-7,138981	-9,120755	-1,119705	12,110537	0,146508	-0,140531	-6,021706	-9,607537	5,645369	-0,576581	0,146508	-0,140531	-6,021706	-9,607537	5,645369	-0,576581
11:01:24,75	0,453979	3,407017	0,072005	-0,236016	-0,657014	-0,648996	0,151663	-0,141176	-6,019330	1,419902	17,452059	-0,636600	-0,672300	-3,076869	-7,136605	-9,106919	-1,171308	12,050517	0,151663	-0,141176	-6,019330	-9,662409	5,546551	-0,636600	0,151663	-0,141176	-6,019330	-9,662409	5,546551	-0,636600
11:01:24,80	0,453979	3,407017	0,072005	-0,236016	-0,657014	-0,648996	0,157349	-0,136482	-6,023527	1,142755	17,699291	-0,627895	-0,679208	-3,079446	-7,140802	-9,165411	-1,175721	12,059223	0,157349	-0,136482	-6,023527	-9,571090	5,347418	-0,627895	0,157349	-0,136482	-6,023527	-9,571090	5,347418	-0,627895
11:01:24,85	0,453979	3,407017	0,072005	-0,236016	-0,657014	-0,648996	0,152672	-0,138311	-6,025162	1,277660	17,490123	-0,623283	-0,675286	-3,076310	-7,142436	-9,116028	-1,158263	12,063834	0,152672	-0,138311	-6,025162	-9,579741	5,505398	-0,623283	0,152672	-0,138311	-6,025162	-9,579741	5,505398	-0,623283
11:01:24,90	0,453979	3,407017	0,072005	-0,236016	-0,657014	-0,648996	0,152672	-0,138311	-6,025162	1,277660	17,490123	-0,623283	-0,672501	-3,077250	-7,139805	-9,120122	-1,185277	12,065386	0,152672	-0,138311	-6,025162	-9,579741	5,505398	-0,623283	0,152672	-0,138311	-6,025162	-9,579741	5,505398	-0,623283
11:01:24,95	0,453979	3,407017	0,072005	-0,236016	-0,657014	-0,648996	0,150627	-0,145251	-6,022402	1,635303	17,356705	-0,579791	-0,668252	-3,078010	-7,139676	-9,141113	-1,147551	12,107326	0,150627	-0,145251	-6,022402	-9,766931	5,532509	-0,579791	0,150627	-0,145251	-6,022402	-9,766931	5,532509	-0,579791
11:01:25,00	0,453979	3,407017	0,072005	-0,236016	-0,657014	-0,648996	0,154641	-0,142346	-6,024294	1,459029	17,583920	-0,602556	-0,672775	-3,080034	-7,141568	-9,137730	-1,178623	12,084562	0,154641	-0,142346	-6,024294	-9,715168	5,444593	-0,602556	0,154641	-0,142346	-6,024294	-9,715168	5,444593	-0,602556
11:01:25,05	0,453979	3,407017	0,072005	-0,236016	-0,657014	-0,648996	0,154641	-0,142346	-6,024294	1,459029	17,583920	-0,602556	-0,670574	-3,072852	-7,142019	-9,100487	-1,166550	12,103244	0,154641	-0,142346	-6,024294	-9,715168	5,444593	-0,602556	0,154641	-0,142346	-6,024294	-9,715168	5,444593	-0,602556
11:01:25,10	0,453979	3,407017	0,072005	-0,236016	-0,657014	-0,648996	0,152058	-0,140695	-6,025519	1,396689	17,477129	-0,599111	-0,676160	-3,075450	-7,139304	-9,097553	-1,201258	12,088198	0,152058	-0,140695	-6,025519	-9,647893	5,540554	-0,599111	0,152058	-0,140695	-6,025519	-9,647893	5,540554	-0,599111
11:01:25,15	0,453979	3,407017	0,072005	-0,236016	-0,657014	-0,648996	0,152058	-0,140695	-6,025519	1,396689	17,477129	-0,599111	-0,677704	-3,082195	-7,143521	-9,157078	-1,156536	12,081446	0,152058	-0,140695	-6,025519	-9,647893	5,540554	-0,599111	0,152058	-0,140695	-6,025519	-9,647893	5,540554	-0,599111
11:01:25,20	0,453979	3,407017	0,072005	-0,236016	-0,657014	-0,648996	0,152323	-0,144260	-6,025870	1,599728	17,476227	-0,564004	-0,669959	-3,078983	-7,143145	-9,106030	-1,149383	12,123113	0,152323	-0,144260	-6,025870	-9,724716	5,518847	-0,564004	0,152323	-0,144260	-6,025870	-9,724716	5,518847	-0,564004
11:01:25,26	0,453979	3,407017	0,072005	-0,236016	-0,657014	-0,648996	0,152323	-0,144260	-6,025870	1,599728	17,476227	-0,564004	-0,676503	-3,075697	-7,145147	-9,118959	-1,175755	12,084215	0,152323	-0,144260	-6,025870	-9,724716	5,518847	-0,564004	0,152323	-0,144260	-6,025870	-9,724716	5,518847	-0,564004
11:01:25,31	0,453979	3,407017	0,072005	-0,236016	-0,657014	-0,648996	0,155864	-0,142140	-6,027858	1,414677	17,687196	-0,619373	-0,673565	-3,080989	-7,145133	-9,120166	-1,227609	12,067745	0,155864	-0,142140	-6,027858	-9,743351	5,451900	-0,619373	0,155864	-0,142140	-6,027858	-9,743351	5,451900	-0,619373
11:01:25,36	0,453979	3,407017	0,072005	-0,236016	-0,657014	-0,648996	0,155864	-0,142140	-6,027858	1,414677	17,687196	-0,619373	-0,676941	-3,078878	-7,135431	-9,155838	-1,140878	12,087730	0,155864	-0,142140	-6,027858	-9,743351	5,451900	-0,619373	0,155864	-0,142140	-6,027858	-9,743351	5,451900	-0,619373
11:01:25,41	0,453979	3,407017	0,072005	-0,236016	-0,657014	-0,648996	0,155723	-0,138162	-6,018156	1,265048	17,605626	-0,599387	-0,692270	-3,109231	-6,643251	-11,777408	0,442128	12,102212	0,155723	-0,138162	-6,018156	-9,580635	5,381368	-0,599387	0,155723	-0,138162	-6,018156	-9,580635	5,381368	-0,599387
11:01:25,46	0,453979	3,407017	0,072005	-0,236016	-0,657014	-0,648996	0,189674	-0,140062	-5,525977	1,424005	16,309239	-0,584905	-0,670564	-3,078861	-5,698616	-12,242785	0,618352	12,098443	0,189674	-0,140062	-5,525977	-9,570857	1,419813	-0,584905	0,189674	-0,140062	-5,525977	-9,570857	1,419813	-0,584905
11:01:25,51	0,454011	3,406971	0,022005	-0,236010	-0,657016	-0,649015	0,152520	-0,143675	-4,581342	1,531815	13,886056	-0,588674	-0,665908	-3,062728	-5,482398	-12,009488	0,406367	12,164383	0,152520	-0,143675	-4,581342	-9,746679	1,913271	-0,588674	0,152520	-0,143675	-4,581342	-9,746679	1,913271	-0,588674
11:01:25,56	0,454011	3,406971	0,022005	-0,236010	-0,657016	-0,649015	0,136220	-0,139641	-4,365124	1,255087	13,346523	-0,522735	-0,662419	-3,058423	-5,484216	-11,890999	0,436873	12,148320	0,136220	-0,139641	-4,365124	-9,706702	2,653237	-0,522735	0,136220	-0,139641	-4,365124	-9,706702	2,653237	-0,522735
11:01:25,61	0,454011	3,406971	0,022005	-0,236010	-0,657016	-0,649015	0,130200	-0,148086	-4,372555	1,706104	13,189566	-0,511829	-0,661023	-3,059665	-5,487380	-11,882222	0,333022	12,189281	0,130200	-0,148086	-4,372555	-9,918683	2,968903	-0,511829	0,130200	-0,148086	-4,372555	-9,918683	2,968903	-0,511829
11:01:25,66	0,454011	3,406971	0,022005	-0,236010	-0,657016	-0,649015	0,130539	-0,140712	-4,371291	1,329746	13,220328	-0,531160	-0,662139	-3,058343	-5,488566	-11,853457	0,338132	12,155958	0,130539	-0,140712	-4,371291	-9,716184	2,973042	-0,531160	0,130539	-0,140712	-4,371291	-9,716184	2,973042	-0,531160
11:01:25,71	0,454011	3,406971	0,022005	-0,236010	-0,657016	-0,649015	0,130539	-0,140712	-4,371291	1,329746	13,220328	-0,531160	-0,654519	-3,060239	-5,490752	-11,809604	0,309754	12,211068	0,130539	-0,140712	-4,371291	-9,716184	2,973042	-0,531160	0,130539	-0,140712	-4,371291	-9,716184	2,973042	-0,531160
11:01:25,76	0,454011	3,406971	0,022005	-0,236010	-0,657016	-0,649015	0,128370	-0,148259	-4,373478	1,719531	13,159746	-0,476049	-0,657098	-3,056727	-5,489483	-11,762796	0,344587	12,172649	0,128370	-0,148259	-4,373478	-9,918824	3,082668	-0,476049	0,128370	-0,148259	-4,373478	-9,918824	3,082668	-0,476049
11:01:25,81	0,454011	3,406971	0,022005	-0,236010	-0,657016	-0,649015	0,127104	-0,140146	-4,376440	1,305737	13,100157	-0,502824	-0,660912	-3,055085	-5,493715	-11,800121	0,313631	12,184294	0,127104	-0,140146	-4,376440	-9,695723	3,122506	-0,502824	0,127104	-0,140146	-4,376440	-9,695723	3,122506	-0,502824
11:01:25,86	0,454011	3,406971	0,022005	-0,236010	-0,657016	-0,649015	0,127104	-0,140146	-4,376440	1,305737	13,100157	-0,502824	-0,663060	-3,053390	-5,483469	-11,699609	0,249145	12,149000	0,127104	-0,140146	-4,376440	-9,695723	3,122506	-0,502824	0,127104	-0,140146	-4,376440	-9,695723	3,122506	-0,502824
11:01:25,91	0,454011	3,406971	0,022005	-0,236010	-0,657016	-0,649015	0,126710	-0,137438	-4,366195	1,159334	13,198952	-0,538117	-0,658311	-3,066822	-4,939183	-13,434512	1,393016	12,219959	0,126710	-0,137438	-4,366195	-9,629552	3,252239	-0,538117	0,126710	-0,137438	-4,366195	-9,629552	3,252239	-0,538117
11:01:25,96	0,454011	3,406971	0,022005	-0,236010	-0,657016	-0,649015	0,111420	-0,142837	-2,981906	1,649790	9,517168	-0,452180	-0,650740	-3,042848	-4,099180	-14,094696	1,874127	12,234937	0,111420	-0,142837	-2,981906	-9,562882	0,770732	-0,452180	0,111420	-0,142837	-2,981906	-9,562882	0,770732	-0,452180
11:01:26,01	0,453965	3,406969	-0,027995	-0,236004	-0,657018	-0,649005	0,111420	-0,142837	-2,981906	1,649790	9,517168	-0,452180	-0,649116	-3,033144	-3,911112	-14,003695	2,032724	12,228921	0,102203	-0,139391	-2,793838	-9,288729	1,014470	-0,458197	0,102203	-0,139391	-2,793838	-9,288729	1,014470	-0,458197
11:01:26,06	0,453965	3,406969	-0,027995	-0,236004	-0,657018	-0,649005	0,102203	-0,139391	-2,793838	1,653478	9,037442	-0,458197	-0,651386	-3,033075	-3,914515	-13,962103	2,055102	12,249471	0,102203	-0,139391	-2,793838	-9,288729	1,014470	-0,458197	0,102203	-0,139391	-2,793838	-9,288729	1,014470	-0,458197
11:01:26,11	0,453965	3,406969	-0,027995	-0,236004	-0,657018	-0,649005	0,105354	-0,138412	-2,802314	1,558779	9,223392	-0,451293	-0,651539	-3,035383	-3,919589	-14,006433	1,983743	12,235824	0,105354	-0,138412	-2,802314	-9,306572	0,953098	-0,451293	0,105354	-0,138412	-2,802314	-9,306572	0,953098	-0,451293
11:01:26,16	0,453965	3,406969	-0,027995	-0,236004	-0,657018	-0,649005	0,105354	-0,138412	-2,802314	1,558779	9,223392	-0,451293	-0,649544	-3,033540	-3,921447	-13,890737	1,998397	12,285305	0,105354	-0,138412	-2,802314	-9,306572	0,953098	-0,451293	0,105354	-0,138412	-2,802314	-9,306572	0,953098	-0,451293
11:01:26,21	0,453965	3,406969	-0,027995	-0,236004	-0,657018	-0,649005	0,098581	-0,140785	-2,802274	1,739453	8,921199	-0,425408	-0,653747	-3,037790	-3,920740	-13,960936	2,033283	12,217525	0,098581	-0,140785	-2,802274	-9,312166	1,182554	-0,425408	0,098581	-0,140785	-2,802274	-9,312166	1,182554	-0,425408
11:01:26,26	0,453965	3,406969	-0,027995	-0,236004	-0,657018	-0,649005	0,107915	-0,140502	-2,806100	1,706471	9,400545	-0,457672	-0,651010	-3,038645	-3,923374	-13,948830	1,995541	12,229446	0,107915	-0,140502	-2,806100	-9,322934	0,929221	-0,457672	0,107915	-0,140502	-2,806100	-9,322934	0,929221	-0,457672
11:01:26,31	0,453965	3,406969	-0,027995	-0,236004	-0,657018	-0,649005	0,107915	-0,140502	-2,806100	1,706471	9,400545	-0,457672	-0,653863	-3,033118	-3,922702	-13,990719	2,016798	12,238550	0,107915	-0,140502	-2,806100	-9,322934	0,929221	-0,457672	0,107915	-0,140502	-2,806100	-9,322934	0,929221	-0,457672
11:01:26,36	0,453965	3,406969	-0,027995	-0,236004	-0,657018	-0,649005	0,104555	-0,135267	-2,805428	1,431716	9,178920	-0,448567	-0,649894	-3,031932	-3,927462	-13,972753	1,988207	12,229095	0,104555	-0,135267	-2,805428	-9,186743	0,971355	-0,448567	0,104555	-0,135267	-2,805428	-9,186743	0,971355	-0,448567
11:01:26,41	0,453965	3,406969	-0,027995	-0,236004	-0,657018	-0,649005	0,101543	-0,138112	-2,810188	1,563871	9,052176	-0,458022	-0,649496	-3,036064	-3,924655	-13,918320	1,994170	12,242625	0,101543	-0,138112	-2,810188	-9,277909	1,081014	-0,458022	0,101543	-0,138112	-2,810188	-9,277909	1,081014	-0,458022
11:01:26,46	0,453965	3,406969	-0,027995	-0,236004	-0,657018	-0,649005	0,104121	-0,136396	-2,806257	1,490740	9,268385	-0,450669	-0,652668	-3,033307	-3,923531	-13,893531	1,961038	12,236448	0,104121	-0,136396	-2,806257	-9,216362	1,094911	-0,450669	0,104121	-0,136396	-2,806257	-9,216362	1,094911	-0,450669
11:01:26,51	0,453965	3,406969	-0,027995	-0,236004	-0,657018	-0,649005	0,108713	-0,136465	-2,810417	1,500745	9,480360	-0,433770	-0,654905	-3,037318	-3,927692	-13,913552	1,980013	12,253347	0,108713	-0,136465	-2,810417	-9,211765	0,946388	-0,433770	0,108713	-0,136465	-2,810417	-9,211765	0,946388	-0,433770
11:01:26,56	0,453965	3,406969	-0,027995	-0,236004	-0,657018	-0,649005	0,103492	-0,141029	-2,811175	1,790739	9,215792	-0,425980	-0,648342	-3,035079	-3,928449	-13,881226	2,022155	12,261137	0,103492	-0,141029	-2,811175	-9,280056	1,091668	-0,425980	0,103492	-0,141029	-2,811175	-9,280056	1,091668	-0,425980
11:01:26,61	0,453965	3,406969	-0,027995	-0,236004	-0,657018	-0,649005	0,103492	-0,141029	-2,811175	1,790739	9,215792	-0,425980	-0,648977	-3,036950	-3,927703	-13,906469	2,002174	12,225999	0,103492	-0,141029	-2,811175	-9,280056	1,091668	-0,425980	0,103492	-0,141029	-2,811175	-9,280056	1,091668	-0,425980
11:01:26,66	0,453965	3,406969	-0,027995	-0,236004	-0,657018	-0,649005	0,103038	-0,140058	-2,810406	1,727673	9,191124	-0,426681	-0,648956	-3,034200	-3,927680	-13,888428	2,011798	12,260436	0,103038	-0,140058	-2,810406	-9,266894	1,102642	-0,426681	0,103038	-0,140058	-2,810406	-9,266894	1,102642	-0,426681
11:01:26,71	0,453965	3,406969	-0,027995	-0,236004	-0,657018	-0,649005	0,103038	-0,140058	-2,810406	1,727673	9,191124	-0,426681	-0,641422	-3,037507	-3,930413	-13,920276	1,915914	12,231095	0,103038	-0,140058	-2,810406	-9,266894	1,102642	-0,426681	0,103038	-0,140058	-2,810406	-9,266894	1,102642	-0,426681
11:01:26,76	0,453965	3,406969	-0,027995	-0,236004	-0,657018	-0,649005	0,101299	-0,139559	-2,810942	1,689546	9,086384	-0,429168	-0,648518	-3,032444	-3,928216	-13,906891	2,008406	12,257949	0,101299	-0,139559	-2,810942	-9,265835	1,134441	-0,429168	0,101299	-0,139559	-2,810942	-9,265835	1,134441	-0,429168
11:01:26,81	0,453965	3,406969	-0,027995	-0,236004	-0,657018	-0,649005	0,101299	-0,139559	-2,810942	1,689546	9,086384	-0,429168	-0,649123	-3,031339	-3,931602	-13,949285	2,008327	12,268577	0,101299	-0,139559	-2,810942	-9,265835	1,134441	-0,429168	0,101299	-0,139559	-2,810942	-9,265835	1,134441	-0,429168
11:01:26,86	0,453965	3,406969	-0,027995	-0,236004	-0,657018	-0,649005	0,100644	-0,138483	-2,814328	1,612320	9,015667	-0,418540	-0,646638	-3,030842	-3,929849	-13,927906	1,977855	12,258743	0,100644	-0,138483	-2,814328	-9,258582	1,115114	-0,418540	0,100644	-0,138483	-2,814328	-9,258582	1,115114	-0,418540
11:01:26,91	0,453965	3,406969	-0,027995	-0,236004	-0,657018	-0,649005	0,102786	-0,139210	-2,813566	1,649123	9,143509	-0,460217	-0,649565	-3,033557	-3,930841	-13,935534	1,999249	12,226900	0,102786	-0,139210	-2,813566	-9,278826	1,074794	-0,460217	0,102786	-0,139210	-2,813566	-9,278826	1,074794	-0,460217
11:01:26,96	0,453965	3,406969	-0,027995	-0,236004	-0,657018	-0,649005	0,104268	-0,137824	-2,815918	1,558483	9,194381	-0,467052	-0,651505	-3,034148	-3,933193	-13,967532	1,996236	12,220066	0,104268	-0,137824	-2,815918	-9,260726	1,009311	-0,467052	0,104268	-0,137824	-2,815918	-9,260726	1,009311	-0,467052
11:01:27,01	0,453965	3,406969	-0,027995	-0,236004	-0,657018	-0,649005	0,105097	-0,133410	-2,812577	1,354651	9,237031	-0,408440	-0,655743	-3,032659	-3,929851	-13,955062	2,018728	12,278678	0,105097	-0,133410	-2,812577	-9,118031	0,986901	-0,408440	0,105097	-0,133410	-2,812577	-9,118031	0,986901	-0,408440
11:01:27,07	0,453965	3,406969	-0,027995	-0,236004	-0,657018	-0,649005	0,102559	-0,136877	-2,815105	1,519289	9,129518	-0,424015	-0,653807	-3,037983	-3,930847	-13,944856	1,958403	12,206536	0,102559	-0,136877	-2,815105	-9,225525	1,078618	-0,424015	0,102559	-0,136877	-2,815105	-9,225525	1,078618	-0,424015
11:01:27,12	0,453965	3,406969	-0,027995	-0,236004	-0,657018	-0,649005	0,104932	-0,143143	-2,814313	1,840355	9,307140	-0,469599	-0,647231	-3,037382	-3,931587	-13,897103	1,961719	12,217518	0,104932	-0,143143	-2,814313	-9,396338	1,069976	-0,469599	0,104932	-0,143143	-2,814313	-9,396338	1,069976	-0,469599
11:01:27,17	0,453965	3,406969	-0,027995	-0,236004	-0,657018	-0,649005	0,104932	-0,143143	-2,814313	1,840355	9,307140	-0,469599	-0,647172	-3,036687	-3,927295	-13,882581	1,987763	12,235085	0,104932	-0,143143	-2,814313	-9,396338	1,069976	-0,469599	0,104932	-0,143143	-2,814313	-9,396338	1,069976	-0,469599
11:01:27,22	0,453965	3,406969	-0,027995	-0,236004	-0,657018	-0,649005	0,104299	-0,142846	-2,810020	1,854774	9,273803	-0,452032	-0,655209	-3,032942	-3,518731	-14,574138	2,803880	12,222391	0,104299	-0,142846	-2,810020	-9,358675	1,086293	-0,452032	0,104299	-0,142846	-2,810020	-9,358675	1,086293	-0,452032
11:01:27,27	0,453965	3,406969	-0,027995	-0,236004	-0,657018	-0,649005	0,105075	-0,134014	-2,401456	1,756464	8,307158	-0,464726	-0,651625	-3,020504	-2,683476	-15,365600	3,778640	12,235640	0,105075	-0,134014	-2,401456	-8,763605	0,058782	-0,464726	0,105075	-0,134014	-2,401456	-8,763605	0,058782	-0,464726
11:01:27,32	0,453887	3,407040	-0,078023	-0,236008	-0,657003	-0,649039	0,092511	-0,130899	-1,566202	2,042916	6,481050	-0,451478	-0,645561	-3,004915	-2,504479	-14,929919	3,465032	12,212462	0,092511	-0,130899	-1,566202	-8,232620	-0,781091	-0,451478	0,092511	-0,130899	-1,566202	-8,232620	-0,781091	-0,451478
11:01:27,37	0,453887	3,407040	-0,078023	-0,236008	-0,657003	-0,649039	0,078142	-0,126961	-1,387575	1,763235	6,333374	-0,481953	-0,647850	-3,006091	-2,504850	-14,883859	3,414003	12,205164	0,078142	-0,126961	-1,387575	-8,203182	0,199208	-0,481953	0,078142	-0,126961	-1,387575	-8,203182	0,199208	-0,481953
11:01:27,42	0,453887	3,407040	-0,078023	-0,236008	-0,657003	-0,649039	0,077224	-0,129892	-1,388491	1,950046	6,381632	-0,477748	-0,644852	-3,006761	-2,505765	-14,783518	3,395756	12,209369	0,077224	-0,129892	-1,388491	-8,246501	0,319570	-0,477748	0,077224	-0,129892	-1,388491	-8,246501	0,319570	-0,477748
11:01:27,47	0,453887	3,407040	-0,078023	-0,236008	-0,657003	-0,649039	0,072848	-0,125297	-1,392608	1,684094	6,108178	-0,454735	-0,646644	-3,000674	-2,509883	-14,836762	3,395330	12,232382	0,072848	-0,125297	-1,392608	-8,151713	0,389640	-0,454735	0,072848	-0,125297	-1,392608	-8,151713	0,389640	-0,454735
11:01:27,52	0,453887	3,407040	-0,078023	-0,236008	-0,657003	-0,649039	0,072779	-0,123207	-1,397626	1,578947	6,121098	-0,408549	-0,648420	-2,999569	-2,514901	-14,820704	3,390153	12,278568	0,072779	-0,123207	-1,397626	-8,092777	0,407956	-0,408549	0,072779	-0,123207	-1,397626	-8,092777	0,407956	-0,408549
11:01:27,57	0,453887	3,407040	-0,078023	-0,236008	-0,657003	-0,649039	0,074451	-0,131151	-1,393316	2,008097	6,255495	-0,435977	-0,642376	-3,004989	-2,510591	-14,771576	3,380308	12,251140	0,074451	-0,131151	-1,393316	-8,287267	0,411126	-0,435977	0,074451	-0,131151	-1,393316	-8,287267	0,411126	-0,435977
11:01:27,62	0,453887	3,407040	-0,078023	-0,236008	-0,657003	-0,649039	0,074451	-0,131151	-1,393316	2,008097	6,255495	-0,435977	-0,643580	-3,001350	-2,512959	-14,783554	3,414489	12,234750	0,074451	-0,131151	-1,393316	-8,287267	0,411126	-0,435977	0,074451	-0,131151	-1,393316	-8,287267	0,411126	-0,435977
11:01:27,67	0,453887	3,407040	-0,078023	-0,236008	-0,657003	-0,649039	0,071901	-0,128289	-1,395684	1,882866	6,095456	-0,452367	-0,650917	-3,004897	-2,508383	-14,964181	3,514674	12,220702	0,071901	-0,128289	-1,395684	-8,187802	0,451224	-0,452367	0,071901	-0,128289	-1,395684	-8,187802	0,451224	-0,452367
11:01:27,72	0,453887	3,407040	-0,078023	-0,236008	-0,657003	-0,649039	0,065386	-0,129118	-0,899573	1,991754	5,020429	-0,418018	-0,639604	-2,996122	-2,016847	-15,388275	3,839562	12,269100	0,065386	-0,129118	-0,899573	-8,144016	-0,112365	-0,418018	0,065386	-0,129118	-0,899573	-8,144016	-0,112365	-0,418018
11:01:27,77	0,453887	3,407040	-0,078023	-0,236008	-0,657003	-0,649039	0,065386	-0,129118	-0,899573	1,991754	5,020429	-0,418018	-0,630083	-2,984721	-1,237555	-16,351597	4,102365	12,296234	0,065386	-0,129118	-0,899573	-8,144016	-0,112365	-0,418018	0,065386	-0,129118	-0,899573	-8,144016	-0,112365	-0,418018
11:01:27,82	0,453998	3,407093	-0,128026	-0,236021	-0,657004	-0,649001	0,034049	-0,133324	0,091191	1,795561	2,715756	-0,420127	-0,620293	-2,971086	-1,026084	-16,180411	3,817841	12,266990	0,034049	-0,133324	0,091191	-8,670340	0,042916	-0,420127	0,034049	-0,133324	0,091191	-8,670340	0,042916	-0,420127
11:01:27,87	0,453998	3,407093	-0,128026	-0,236021	-0,657004	-0,649001	0,039141	-0,132980	0,087793	1,752101	3,084455	-0,354516	-0,623137	-2,975324	-1,029482	-16,103207	3,743705	12,332602	0,039141	-0,132980	0,087793	-8,686840	0,011914	-0,354516	0,039141	-0,132980	0,087793	-8,686840	0,011914	-0,354516
11:01:27,92	0,453998	3,407093	-0,128026	-0,236021	-0,657004	-0,649001	0,036636	-0,130301	0,084244	1,658808	2,985317	-0,429278	-0,624204	-2,971815	-1,033031	-16,053232	3,768011	12,257840	0,036636	-0,130301	0,084244	-8,569800	0,109426	-0,429278	0,036636	-0,130301	0,084244	-8,569800	0,109426	-0,429278
11:01:27,97	0,453998	3,407093	-0,128026	-0,236021	-0,657004	-0,649001	0,036636	-0,130301	0,084244	1,658808	2,985317	-0,429278	-0,621823	-2,970713	-1,033427	-16,054229	3,812493	12,250401	0,036636	-0,130301	0,084244	-8,569800	0,109426	-0,429278	0,036636	-0,130301	0,084244	-8,569800	0,109426	-0,429278
11:01:28,02	0,453998	3,407093	-0,128026	-0,236021	-0,657004	-0,649001	0,034490	-0,131813	0,083847	1,775444	2,850661	-0,436716	-0,623743	-2,971653	-1,035773	-16,092055	3,723135	12,253728	0,036264	-0,130619	0,081502	-8,636507	0,108075	-0,433389	0,036264	-0,130619	0,081502	-8,636507	0,108075	-0,433389
11:01:28,07	0,453998	3,407093	-0,128026	-0,236021	-0,657004	-0,649001	0,036264	-0,130619	0,081502	1,617078	2,954836	-0,433389	-0,623031	-2,969480	-1,037685	-16,043014	3,781954	12,276098	0,036264	-0,130619	0,081502	-8,636507	0,108075	-0,433389	0,036264	-0,130619	0,081502	-8,636507	0,108075	-0,433389
11:01:28,12	0,453998	3,407093	-0,128026	-0,236021	-0,657004	-0,649001	0,034026	-0,130149	0,079589	1,668116	2,851518	-0,411019	-0,619413	-2,967885	-1,040777	-15,996386	3,788608	12,273730	0,030836	-0,132485	0,076497	-8,581430	0,302042	-0,413387	0,030836	-0,132485	0,076497	-8,581430	0,302042	-0,413387
11:01:28,17	0,453998	3,407093	-0,128026	-0,236021	-0,657004	-0,649001	0,039865	-0,130706	0,075332	1,666076	3,131728	-0,390378	-0,625468	-2,974815	-1,041942	-16,078798	3,766811	12,296739	0,039865	-0,130706	0,075332	-8,594370	0,002293	-0,390378	0,039865	-0,130706	0,075332	-8,594370	0,002293	-0,390378
11:01:28,22	0,453998	3,407093	-0,128026	-0,236021	-0,657004	-0,649001	0,037947	-0,137777	0,079222	2,030257	3,024109	-0,406217	-0,618386	-2,976689	-1,038053	-16,087361	3,767730	12,280900	0,037947	-0,137777	0,079222	-8,785223	0,045250	-0,406217	0,037947	-0,137777	0,079222	-8,785223	0,045250	-0,406217
11:01:28,27	0,453998	3,407093	-0,128026	-0,236021	-0,657004	-0,649001	0,037947	-0,137777	0,079222	2,030257	3,024109	-0,406217	-0,623043	-2,972910	-1,041175	-16,041632	3,752849	12,267074	0,037947	-0,137777	0,079222	-8,785223	0,045250	-0,406217	0,037947	-0,137777	0,079222	-8,785223	0,045250	-0,406217
11:01:28,32	0,453998	3,407093	-0,128026	-0,236021	-0,657004	-0,649001	0,034849	-0,129907	0,074545	1,672977	2,867471	-0,392547	-0,623652	-2,970071	-1,042730	-16,057526	3,810474	12,294571	0,034849	-0,129907	0,074545	-8,524746	0,131815	-0,392547	0,034849	-0,129907	0,074545	-8,524746	0,131815	-0,392547
11:01:28,37	0,453998	3,407093	-0,128026	-0,236021	-0,657004	-0,649001	0,034849	-0,129907	0,074545	1,672977	2,867471	-0,392547	-0,621252	-2,971173	-1,041545	-16,022513	3,751327	12,287001	0,034849	-0,129907	0,074545	-8,524746	0,131815	-0,392547	0,034849	-0,129907	0,074545	-8,524746	0,131815	-0,392547
11:01:28,42	0,453998	3,407093	-0,128026	-0,236021	-0,657004	-0,649001	0,031298	-0,133056	0,074373	1,824365	2,698754	-0,367085	-0,619149	-2,968570	-1,042901	-16,049884	3,791792	12,320033	0,031298	-0,133056	0,074373	-8,620552	0,241890	-0,367085	0,031298	-0,133056	0,074373	-8,620552	0,241890	-0,367085
11:01:28,47	0,453998	3,407093	-0,128026	-0,236021	-0,657004	-0,649001	0,031298	-0,133056	0,074373	1,824365	2,698754	-0,367085	-0,622499	-2,972842	-1,044278	-16,064438	3,782598	12,289634	0,036672	-0,132291	0,072997	-8,615520	0,091452	-0,397484	0,036672	-0,132291	0,072997	-8,615520	0,091452	-0,397484
11:01:28,52	0,453998	3,407093	-0,128026	-0,236021	-0,657004	-0,649001	0,036672	-0,132291	0,072997	1,769350	2,970233	-0,397484	-0,619044	-2,968124	-1,044826	-15,991137	3,775460	12,312086	0,036672	-0,132291	0,072997	-8,615520	0,091452	-0,397484	0,036672	-0,132291	0,072997	-8,615520	0,091452	-0,397484
11:01:28,57	0,453998	3,407093	-0,128026	-0,236021	-0,657004	-0,649001	0,030859	-0,132924	0,072449	1,832721	2,734967	-0,375032	-0,621935	-2,970767	-1,042747	-16,066012	3,753902	12,268824	0,030859	-0,132924	0,072449	-8,601819	0,312565	-0,375032	0,030859	-0,132924	0,072449	-8,601819	0,312565	-0,375032
11:01:28,62	0,453998	3,407093	-0,128026	-0,236021	-0,657004	-0,649001	0,034594	-0,131743	0,074527	1,715172	2,875119	-0,418293	-0,621923	-2,973326	-1,046998	-16,055230	3,747460	12,280407	0,034594	-0,131743	0,074527	-8,626614	0,159525	-0,418293	0,034594	-0,131743	0,074527	-8,626614	0,159525	-0,418293
11:01:28,67	0,453998	3,407093	-0,128026	-0,236021	-0,657004	-0,649001	0,036803	-0,133032	0,070276	1,782058	3,002588	-0,406711	-0,623703	-2,971865	-1,043886	-16,059700	3,742444	12,297688	0,036803	-0,133032	0,070276	-8,660985	0,113523	-0,406711	0,036803	-0,133032	0,070276	-8,660985	0,113523	-0,406711
11:01:28,72	0,453998	3,407093	-0,128026	-0,236021	-0,657004	-0,649001	0,038178	-0,129820	0,073028	1,629999	3,100536	-0,375329	-0,625392	-2,972910	-1,044246	-16,024813	3,747183	12,311789	0,038178	-0,129820	0,073028	-8,560896	0,103582	-0,375329	0,038178	-0,129820	0,073028	-8,560896	0,103582	-0,375329
11:01:28,77	0,453998	3,407093	-0,128026	-0,236021	-0,657004	-0,649001	0,032994	-0,134855	0,068731	1,884953	2,779165	-0,374929	-0,618440	-2,970939	-1,048543	-16,073122	3,767167	12,312189	0,032994	-0,134855	0,068731	-8,701163	0,189116	-0,374929	0,032994	-0,134855	0,068731	-8,701163	0,189116	-0,374929
11:01:28,82	0,453998	3,407093	-0,128026	-0,236021	-0,657004	-0,649001	0,032994	-0,134855	0,068731	1,884953	2,779165	-0,374929	-0,621454	-2,970989	-1,049337	-16,090018	3,725221	12,306128	0,032994	-0,134855	0,068731	-8,701163	0,189116	-0,374929	0,032994	-0,134855	0,068731	-8,701163	0,189116	-0,374929
11:01:28,87	0,453998	3,407093	-0,128026	-0,236021	-0,657004	-0,649001	0,034192	-0,135048	0,072248	1,934505	2,884919	-0,392036	-0,618871	-2,972073	-1,045027	-16,015752	3,779645	12,295081	0,034192	-0,135048	0,072248	-8,666798	0,200808	-0,392036	0,034192	-0,135048	0,072248	-8,666798	0,200808	-0,392036
11:01:28,92	0,453998	3,407093	-0,128026	-0,236021	-0,657004	-0,649001	0,034192	-0,135048	0,072248	1,934505	2,884919	-0,392036	-0,621366	-2,976309	-1,045031	-16,080210	3,751582	12,308323	0,034192	-0,135048	0,072248	-8,666798	0,200808	-0,392036	0,034192	-0,135048	0,072248	-8,666798	0,200808	-0,392036
11:01:28,97	0,453998	3,407093	-0,128026	-0,236021	-0,657004	-0,649001	0,039109	-0,135006	0,072243	1,875763	3,098776	-0,378794	-0,624253	-2,972695	-1,048135	-16,035433	3,748278	12,314528	0,039109	-0,135006	0,072243	-8,722205	0,028735	-0,378794	0,039109	-0,135006	0,072243	-8,722205	0,028735	-0,378794
11:01:29,02	0,453998	3,407093	-0,128026	-0,236021	-0,657004	-0,649001	0,037422	-0,130698	0,069139	1,671299	3,051492	-0,372589	-0,617701	-2,966665	-1,047763	-15,996881	3,770727	12,292426	0,037422	-0,130698	0,069139	-8,588528	0,113865	-0,372589	0,037422	-0,130698	0,069139	-8,588528	0,113865	-0,372589
11:01:29,07	0,453998	3,407093	-0,128026	-0,236021	-0,657004	-0,649001	0,038438	-0,126434	0,069858	1,468065	3,028205	-0,400322	-0,628454	-2,971443	-1,047417	-16,092123	3,802373	12,286795	0,038438	-0,126434	0,069858	-8,457025	0,010787	-0,400322	0,038438	-0,126434	0,069858	-8,457025	0,010787	-0,400322
11:01:29,12	0,453998	3,407093	-0,128026	-0,236021	-0,657004	-0,649001	0,040184	-0,135068	0,070314	1,907329	3,192090	-0,392674	-0,621850	-2,977272	-1,046960	-16,033649	3,757426	12,294444	0,040184	-0,135068	0,070314	-8,695506	0,037642	-0,392674	0,040184	-0,135068	0,070314	-8,695506	0,037642	-0,392674
11:01:29,17	0,453998	3,407093	-0,128026	-0,236021	-0,657004	-0,649001	0,040184	-0,135068	0,070314	1,907329	3,192090	-0,392674	-0,623649	-2,974260	-1,049684	-16,031349	3,752161	12,310580	0,040184	-0,135068	0,070314	-8,695506	0,037642	-0,392674	0,040184	-0,135068	0,070314	-8,695506	0,037642	-0,392674
11:01:29,22	0,453998	3,407093	-0,128026	-0,236021	-0,657004	-0,649001	0,037720	-0,133649	0,069119	1,850937	3,055688	-0,415150	-0,620837	-2,971275	-1,047386	-16,085667	3,738869	12,310243	0,037720	-0,133649	0,069119	-8,640477	0,094634	-0,415150	0,037720	-0,133649	0,069119	-8,640477	0,094634	-0,415150
11:01:29,27	0,453998	3,407093	-0,128026	-0,236021	-0,657004	-0,649001	0,037720	-0,133649	0,069119	1,850937	3,055688	-0,415150	-0,622463	-2,974358	-1,049337	-16,031556	3,740310	12,252040	0,037720	-0,133649	0,069119	-8,640477	0,094634	-0,415150	0,037720	-0,133649	0,069119	-8,640477	0,094634	-0,415150
11:01:29,32	0,453998	3,407093	-0,128026	-0,236021	-0,657004	-0,649001	0,037517	-0,132899	0,067205	1,782055	3,117928	-0,401953	-0,621352	-2,969221	-1,050884	-16,054014	3,780194	12,303896	0,037517	-0,132899	0,067205	-8,650506	0,172851	-0,401953	0,037517	-0,132899	0,067205	-8,650506	0,172851	-0,401953
11:01:29,37	0,453998	3,407093	-0,128026	-0,236021	-0,657004	-0,649001	0,039235	-0,129585	0,067178	1,584094	3,111551	-0,371679	-0,626124	-2,973708	-1,050097	-16,079728	3,740012	12,315439	0,039235	-0,129585	0,067178	-8,588327	0,031589	-0,371679	0,039235	-0,129585	0,067178	-8,588327	0,031589	-0,371679
11:01:29,42	0,453998	3,407093	-0,128026	-0,236021	-0,657004	-0,649001	0,039487	-0,132578	0,069097	1,788611	3,120044	-0,429598	-0,622523	-2,969979	-1,050522	-16,057289	3,778989	12,269439	0,039487	-0,132578	0,069097	-8,618788	0,020332	-0,429598	0,039487	-0,132578	0,069097	-8,618788	0,020332	-0,429598
11:01:29,47	0,453998	3,407093	-0,128026	-0,236021	-0,657004	-0,649001	0,039487	-0,132578	0,069097	1,788611	3,120044	-0,429598	-0,617833	-2,969861	-1,048531	-16,062652	3,774214	12,327100	0,039487	-0,132578	0,069097	-8,618788	0,020332	-0,429598	0,039487	-0,132578	0,069097	-8,618788	0,020332	-0,429598
11:01:29,52	0,453998	3,407093	-0,128026	-0,236021	-0,657004	-0,649001	0,031758	-0,134842	0,068744	1,895607	2,720411	-0,360018	-0,620738	-2,968124	-1,052435	-16,037802	3,783930	12,305061	0,031758	-0,134842	0,068744	-8,689476	0,227427	-0,360018	0,031758	-0,134842	0,068744	-8,689476	0,227427	-0,360018
11:01:29,57	0,453998	3,407093	-0,128026	-0,236021	-0,657004	-0,649001	0,039818	-0,135154	0,068570	1,886911	3,184571	-0,383494	-0,621593	-2,976998	-1,048705	-16,036149	3,730114	12,303624	0,039818	-0,135154	0,068570	-8,722695	0,058821	-0,383494	0,039818	-0,135154	0,068570	-8,722695	0,058821	-0,383494
11:01:29,62	0,453998	3,407093	-0,128026	-0,236021	-0,657004	-0,649001	0,037345	-0,135452	0,070305	1,914275	3,057458	-0,397493	-0,620098	-2,975005	-1,046969	-16,028925	3,739634	12,289624	0,037345	-0,135452	0,070305	-8,718741	0,125859	-0,397493	0,037345	-0,135452	0,070305	-8,718741	0,125859	-0,397493
11:01:29,67	0,453998	3,407093	-0,128026	-0,236021	-0,657004	-0,649001	0,034924	-0,130566	0,066006	1,664514	2,906859	-0,384322	-0,623119	-2,970466	-1,051268	-16,048156	3,755743	12,302796	0,034924	-0,130566	0,066006	-8,584914	0,165305	-0,384322	0,034924	-0,130566	0,066006	-8,584914	0,165305	-0,384322
11:01:29,72	0,453998	3,407093	-0,128026	-0,236021	-0,657004	-0,649001	0,034924	-0,130566	0,066006	1,664514	2,906859	-0,384322	-0,620097	-2,969620	-1,051249	-16,027773	3,810604	12,314670	0,034924	-0,130566	0,066006	-8,584914	0,165305	-0,384322	0,034924	-0,130566	0,066006	-8,584914	0,165305	-0,384322
11:01:29,77	0,453998	3,407093	-0,128026	-0,236021	-0,657004	-0,649001	0,037108	-0,131125	0,066009	1,702183	2,990767	-0,378973	-0,623726	-2,972636	-1,051265	-16,069523	3,777984	12,308144	0,037108	-0,131125	0,066009	-8,591162	0,077821	-0,378973	0,037108	-0,131125	0,066009	-8,591162	0,077821	-0,378973
11:01:29,82	0,453998	3,407093	-0,128026	-0,236021	-0,657004	-0,649001	0,034586	-0,131205	0,064894	1,757265	2,919764	-0,349023	-0,622396	-2,970492	-1,052381	-15,992007	3,792024	12,338095	0,034586	-0,131205	0,064894	-8,542367	0,204750	-0,349023	0,034586	-0,131205	0,064894	-8,542367	0,204750	-0,349023
11:01:29,87	0,453998	3,407093	-0,128026	-0,236021	-0,657004	-0,649001	0,034686	-0,135843	0,065235	1,931900	2,878928	-0,388020	-0,618430	-2,972898	-1,052039	-16,065135	3,757429	12,299098	0,034686	-0,135843	0,065235	-8,731790	0,156069	-0,388020	0,034686	-0,135843	0,065235	-8,731790	0,156069	-0,388020
11:01:29,92	0,453998	3,407093	-0,128026	-0,236021	-0,657004	-0,649001	0,036137	-0,135421	0,067184	1,906974	3,003421	-0,410219	-0,619521	-2,973944	-1,050090	-16,024171	3,730338	12,276899	0,036137	-0,135421	0,067184	-8,723584	0,166628	-0,410219	0,036137	-0,135421	0,067184	-8,723584	0,166628	-0,410219
11:01:29,97	0,453998	3,407093	-0,128026	-0,236021	-0,657004	-0,649001	0,035561	-0,135775	0,065274	1,979626	2,929932	-0,358144	-0,618926	-2,973622	-1,052000	-16,034750	3,799066	12,328973	0,035561	-0,135775	0,065274	-8,678742	0,138372	-0,358144	0,035561	-0,135775	0,065274	-8,678742	0,138372	-0,358144
11:01:30,02	0,453998	3,407093	-0,128026	-0,236021	-0,657004	-0,649001	0,035561	-0,135775	0,065274	1,979626	2,929932	-0,358144	-0,622455	-2,971911	-1,049727	-16,037811	3,795326	12,269004	0,035561	-0,135775	0,065274	-8,678742	0,138372	-0,358144	0,035561	-0,135775	0,065274	-8,678742	0,138372	-0,358144
11:01:30,07	0,453998	3,407093	-0,128026	-0,236021	-0,657004	-0,649001	0,038269	-0,133230	0,062153	1,808138	3,101145	-0,378041	-0,622485	-2,974694	-1,055122	-16,027972	3,749994	12,309076	0,038269	-0,133230	0,062153	-8,650388	0,097020	-0,378041	0,038269	-0,133230	0,062153	-8,650388	0,097020	-0,378041
11:01:30,12	0,453998	3,407093	-0,128026	-0,236021	-0,657004	-0,649001	0,032252	-0,130364	0,064803	1,682576	2,731053	-0,410538	-0,621958	-2,968050	-1,052471	-16,065764	3,798903	12,276579	0,032252	-0,130364	0,064803	-8,550984	0,199300	-0,410538	0,032252	-0,130364	0,064803	-8,550984	0,199300	-0,410538
11:01:30,17	0,453998	3,407093	-0,128026	-0,236021	-0,657004	-0,649001	0,032252	-0,130364	0,064803	1,682576	2,731053	-0,410538	-0,626681	-2,974363	-1,055175	-16,071662	3,768430	12,275556	0,032252	-0,130364	0,064803	-8,550984	0,199300	-0,410538	0,032252	-0,130364	0,064803	-8,550984	0,199300	-0,410538
11:01:30,22	0,453998	3,407093	-0,128026	-0,236021	-0,657004	-0,649001	0,035564	-0,129653	0,064444	1,627132	2,973161	-0,413244	-0,624229	-2,970563	-1,052830	-16,014482	3,747955	12,273873	0,035564	-0,129653	0,064444	-8,550628	0,181418	-0,413244	0,035564	-0,129653	0,064444	-8,550628	0,181418	-0,413244
11:01:30,27	0,453998	3,407093	-0,128026	-0,236021	-0,657004	-0,649001	0,035564	-0,129653	0,064444	1,627132	2,973161	-0,413244	-0,619575	-2,976416	-1,054756	-16,047023	3,730358	12,274752	0,035564	-0,129653	0,064444	-8,550628	0,181418	-0,413244	0,035564	-0,129653	0,064444	-8,550628	0,181418	-0,413244
11:01:30,32	0,453998	3,407093	-0,128026	-0,236021	-0,657004	-0,649001	0,032416	-0,131225	0,064854	1,724104	2,797469	-0,378139	-0,621294	-2,968623	-1,052421	-16,017294	3,767139	12,308979	0,032416	-0,131225	0,064854	-8,577089	0,252798	-0,378139	0,032416	-0,131225	0,064854	-8,577089	0,252798	-0,378139
11:01:30,37	0,453998	3,407093	-0,128026	-0,236021	-0,657004	-0,649001	0,035378	-0,132965	0,064475	1,807046	2,964027	-0,388587	-0,621268	-2,972058	-1,052799	-16,010194	3,754329	12,298530	0,035378	-0,132965	0,064475	-8,630745	0,186868	-0,388587	0,035378	-0,132965	0,064475	-8,630745	0,186868	-0,388587
11:01:30,42	0,453998	3,407093	-0,128026	-0,236021	-0,657004	-0,649001	0,034022	-0,132909	0,064466	1,832548	2,889849	-0,402095	-0,620639	-2,970856	-1,052809	-15,999181	3,780781	12,285022	0,034022	-0,132909	0,064466	-8,600846	0,219103	-0,402095	0,034022	-0,132909	0,064466	-8,600846	0,219103	-0,402095
11:01:30,47	0,453998	3,407093	-0,128026	-0,236021	-0,657004	-0,649001	0,037941	-0,130159	0,064820	1,611025	3,030580	-0,393874	-0,624980	-2,972875	-1,052454	-16,093055	3,744317	12,293243	0,037941	-0,130159	0,064820	-8,606483	0,052180	-0,393874	0,037941	-0,130159	0,064820	-8,606483	0,052180	-0,393874
11:01:30,52	0,453998	3,407093	-0,128026	-0,236021	-0,657004	-0,649001	0,037941	-0,130159	0,064820	1,611025	3,030580	-0,393874	-0,621326	-2,974698	-1,052807	-16,044897	3,754485	12,293650	0,037941	-0,130159	0,064820	-8,606483	0,052180	-0,393874	0,037941	-0,130159	0,064820	-8,606483	0,052180	-0,393874
11:01:30,57	0,453998	3,407093	-0,128026	-0,236021	-0,657004	-0,649001	0,035316	-0,133553	0,064082	1,828995	2,938227	-0,383076	-0,620729	-2,972298	-1,053193	-16,034049	3,758196	12,304042	0,035316	-0,133553	0,064082	-8,654881	0,165911	-0,383076	0,035316	-0,133553	0,064082	-8,654881	0,165911	-0,383076
11:01:30,62	0,453998	3,407093	-0,128026	-0,236021	-0,657004	-0,649001	0,032215	-0,133140	0,064079	1,831786	2,771414	-0,376908	-0,619535	-2,969406	-1,053196	-16,026735	3,781945	12,310210	0,032215	-0,133140	0,064079	-8,619734	0,242557	-0,376908	0,032215	-0,133140	0,064079	-8,619734	0,242557	-0,376908
11:01:30,67	0,453998	3,407093	-0,128026	-0,236021	-0,657004	-0,649001	0,036680	-0,129635	0,065636	1,637620	3,026038	-0,384751	-0,624804	-2,971521	-1,051639	-16,013268	3,760459	12,302366	0,036680	-0,129635	0,065636	-8,538709	0,146621	-0,384751	0,036680	-0,129635	0,065636	-8,538709	0,146621	-0,384751
11:01:30,72	0,453998	3,407093	-0,128026	-0,236021	-0,657004	-0,649001	0,037702	-0,130949	0,062916	1,717028	3,090684	-0,402634	-0,624176	-2,973063	-1,054359	-15,997755	3,764281	12,284483	0,037702	-0,130949	0,062916	-8,562471	0,131072	-0,402634	0,037702	-0,130949	0,062916	-8,562471	0,131072	-0,402634
11:01:30,77	0,453998	3,407093	-0,128026	-0,236021	-0,657004	-0,649001	0,031155	-0,134407	0,062874	1,846229	2,682141	-0,395543	-0,624304	-2,972040	-1,053622	-16,043748	3,722068	12,263905	0,031155	-0,134407	0,062874	-8,704703	0,236476	-0,395543	0,031155	-0,134407	0,062874	-8,704703	0,236476	-0,395543
11:01:30,82	0,453998	3,407093	-0,128026	-0,236021	-0,657004	-0,649001	0,031155	-0,134407	0,062874	1,846229	2,682141	-0,395543	-0,620074	-2,973358	-1,056677	-15,993557	3,736021	12,290456	0,035906	-0,134649	0,060597	-8,682890	0,196422	-0,396662	0,035906	-0,134649	0,060597	-8,682890	0,196422	-0,396662
11:01:30,87	0,453998	3,407093	-0,128026	-0,236021	-0,657004	-0,649001	0,032242	-0,128299	0,060913	1,573000	2,737190	-0,408539	-0,623742	-2,967009	-1,056362	-16,061132	3,793693	12,278578	0,032242	-0,128299	0,060913	-8,498457	0,206161	-0,408539	0,032242	-0,128299	0,060913	-8,498457	0,206161	-0,408539
11:01:30,92	0,453998	3,407093	-0,128026	-0,236021	-0,657004	-0,649001	0,033327	-0,134449	0,062914	1,893854	2,824111	-0,381191	-0,618958	-2,971024	-1,054361	-16,034166	3,779359	12,305927	0,033327	-0,134449	0,062914	-8,660355	0,207939	-0,381191	0,033327	-0,134449	0,062914	-8,660355	0,207939	-0,381191
11:01:30,97	0,453998	3,407093	-0,128026	-0,236021	-0,657004	-0,649001	0,033327	-0,134449	0,062914	1,893854	2,824111	-0,381191	-0,619643	-2,968317	-1,052457	-16,066814	3,749456	12,289894	0,031325	-0,132502	0,064817	-8,650993	0,247667	-0,397224	0,031325	-0,132502	0,064817	-8,650993	0,247667	-0,397224
11:01:31,02	0,453998	3,407093	-0,128026	-0,236021	-0,657004	-0,649001	0,037745	-0,130838	0,061352	1,677374	3,060147	-0,387114	-0,624294	-2,973044	-1,055923	-16,043077	3,751310	12,300003	0,037745	-0,130838	0,061352	-8,593430	0,097172	-0,387114	0,037745	-0,130838	0,061352	-8,593430	0,097172	-0,387114
11:01:31,07	0,453998	3,407093	-0,128026	-0,236021	-0,657004	-0,649001	0,036684	-0,130142	0,063270	1,621473	2,977380	-0,392709	-0,624366	-2,971778	-1,054005	-16,076843	3,748053	12,294409	0,036684	-0,130142	0,063270	-8,594687	0,097667	-0,392709	0,036684	-0,130142	0,063270	-8,594687	0,097667	-0,392709
11:01:31,12	0,453998	3,407093	-0,128026	-0,236021	-0,657004	-0,649001	0,034008	-0,127384	0,062496	1,552609	2,853528	-0,395412	-0,625417	-2,968081	-1,054779	-16,026300	3,804971	12,291705	0,034008	-0,127384	0,062496	-8,447029	0,183899	-0,395412	0,034008	-0,127384	0,062496	-8,447029	0,183899	-0,395412
11:01:31,17	0,453998	3,407093	-0,128026	-0,236021	-0,657004	-0,649001	0,033188	-0,135520	0,063300	1,859772	2,801420	-0,353889	-0,617961	-2,971439	-1,053975	-16,092437	3,709316	12,333229	0,033188	-0,135520	0,063300	-8,778541	0,196190	-0,353889	0,033188	-0,135520	0,063300	-8,778541	0,196190	-0,353889
11:01:31,22	0,453998	3,407093	-0,128026	-0,236021	-0,657004	-0,649001	0,038383	-0,135372	0,061782	1,904635	3,142351	-0,378895	-0,620686	-2,975864	-1,055493	-16,004862	3,719411	12,308222	0,038383	-0,135372	0,061782	-8,722103	0,129319	-0,378895	0,038383	-0,135372	0,061782	-8,722103	0,129319	-0,378895
11:01:31,27	0,453998	3,407093	-0,128026	-0,236021	-0,657004	-0,649001	0,036298	-0,134122	0,060583	1,867114	2,984685	-0,390498	-0,620727	-2,973433	-1,056692	-16,033775	3,767883	12,296620	0,036298	-0,134122	0,060583	-8,661436	0,135281	-0,390498	0,036298	-0,134122	0,060583	-8,661436	0,135281	-0,390498
11:01:31,32	0,453998	3,407093	-0,128026	-0,236021	-0,657004	-0,649001	0,033130	-0,129469	0,061684	1,595051	2,805546	-0,425078	-0,623171	-2,968363	-1,055590	-16,061294	3,748960	12,262040	0,033130	-0,129469	0,061684	-8,568298	0,204879	-0,425078	0,033130	-0,129469	0,061684	-8,568298	0,204879	-0,425078
11:01:31,37	0,453998	3,407093	-0,128026	-0,236021	-0,657004	-0,649001	0,039427	-0,129072	0,062116	1,598949	3,117177	-0,391858	-0,620724	-2,970054	-1,055143	-16,029729	3,780721	12,306239	0,039427	-0,129072	0,062116	-8,533202	0,022177	-0,391858	0,039427	-0,129072	0,062116	-8,533202	0,022177	-0,391858
11:01:31,42	0,453998	3,407093	-0,128026	-0,236021	-0,657004	-0,649001	0,035673	-0,136447	0,061731	1,977458	2,935410	-0,410089	-0,618400	-2,974054	-1,055544	-16,053573	3,767088	12,277029	0,035673	-0,136447	0,061731	-8,733652	0,135109	-0,410089	0,035673	-0,136447	0,061731	-8,733652	0,135109	-0,410089
11:01:31,47	0,453998	3,407093	-0,128026	-0,236021	-0,657004	-0,649001	0,036729	-0,130271	0,064054	1,645036	3,015395	-0,408230	-0,624277	-2,971881	-1,053220	-16,037521	3,744794	12,278888	0,036729	-0,130271	0,064054	-8,581274	0,132161	-0,408230	0,036729	-0,130271	0,064054	-8,581274	0,132161	-0,408230
11:01:31,52	0,453998	3,407093	-0,128026	-0,236021	-0,657004	-0,649001	0,034805	-0,133171	0,064821	1,787983	2,881566	-0,407399	-0,620804	-2,971665	-1,052454	-16,070704	3,754913	12,279719	0,034805	-0,133171	0,064821	-8,665940	0,149343	-0,407399	0,034805	-0,133171	0,064821	-8,665940	0,149343	-0,407399
11:01:31,57	0,453998	3,407093	-0,128026	-0,236021	-0,657004	-0,649001	0,032889	-0,137544	0,061730	2,012683	2,813164	-0,410461	-0,616058	-2,972192	-1,055545	-16,044984	3,736952	12,276657	0,032889	-0,137544	0,061730	-8,784518	0,231383	-0,410461	0,032889	-0,137544	0,061730	-8,784518	0,231383	-0,410461
11:01:31,62	0,453998	3,407093	-0,128026	-0,236021	-0,657004	-0,649001	0,037374	-0,128566	0,062488	1,546951	3,042871	-0,412450	-0,626076	-2,971587	-1,054787	-16,047490	3,739685	12,274667	0,037374	-0,128566	0,062488	-8,545493	0,108982	-0,412450	0,037374	-0,128566	0,062488	-8,545493	0,108982	-0,412450
11:01:31,67	0,453998	3,407093	-0,128026	-0,236021	-0,657004	-0,649001	0,042377	-0,132764	0,058261	1,751715	3,283051	-0,371683	-0,624942	-2,978019	-1,059013	-16,071547	3,737970	12,315434	0,042377	-0,132764	0,058261	-8,670244	-0,043574	-0,371683	0,042377	-0,132764	0,058261	-8,670244	-0,043574	-0,371683
11:01:31,72	0,453998	3,407093	-0,128026	-0,236021	-0,657004	-0,649001	0,034396	-0,129626	0,059769	1,608688	2,927564	-0,425447	-0,623669	-2,969538	-1,057506	-16,009902	3,725649	12,261670	0,034396	-0,129626	0,059769	-8,566934	0,227480	-0,425447	0,034396	-0,129626	0,059769	-8,566934	0,227480	-0,425447
11:01:31,77	0,453998	3,407093	-0,128026	-0,236021	-0,657004	-0,649001	0,036391	-0,132128	0,060200	1,761165	2,995707	-0,376106	-0,621909	-2,971449	-1,057089	-16,030382	3,769799	12,296978	0,036391	-0,132128	0,060200	-8,610918	0,139006	-0,376106	0,036391	-0,132128	0,060200	-8,610918	0,139006	-0,376106
11:01:31,82	0,453998	3,407093	-0,128026	-0,236021	-0,657004	-0,649001	0,036287	-0,129855	0,061702	1,573885	2,965222	-0,402330	-0,624417	-2,971290	-1,055573	-16,085811	3,715539	12,284787	0,036287	-0,129855	0,061702	-8,619711	0,116680	-0,402330	0,036287	-0,129855	0,061702	-8,619711	0,116680	-0,402330
11:01:31,87	0,453998	3,407093	-0,128026	-0,236021	-0,657004	-0,649001	0,035370	-0,136254	0,060972	1,934642	2,953758	-0,391786	-0,618416	-2,973695	-1,056303	-16,040424	3,721667	12,295331	0,035370	-0,136254	0,060972	-8,761289	0,177234	-0,391786	0,035370	-0,136254	0,060972	-8,761289	0,177234	-0,391786
11:01:31,92	0,453998	3,407093	-0,128026	-0,236021	-0,657004	-0,649001	0,035370	-0,136254	0,060972	1,934642	2,953758	-0,391786	-0,623807	-2,970466	-1,057486	-16,082610	3,764757	12,326484	0,035370	-0,136254	0,060972	-8,761289	0,177234	-0,391786	0,035370	-0,136254	0,060972	-8,761289	0,177234	-0,391786
11:01:31,97	0,453998	3,407093	-0,128026	-0,236021	-0,657004	-0,649001	0,035269	-0,129971	0,059788	1,624141	2,890436	-0,360634	-0,623154	-2,973189	-1,053233	-16,066142	3,739581	12,269333	0,035269	-0,129971	0,059788	-8,578562	0,121826	-0,360634	0,035269	-0,129971	0,059788	-8,578562	0,121826	-0,360634
11:01:32,02	0,453998	3,407093	-0,128026	-0,236021	-0,657004	-0,649001	0,033897	-0,132062	0,061747	1,780397	2,851197	-0,375634	-0,621310	-2,970323	-1,055528	-16,031027	3,789862	12,311483	0,033897	-0,132062	0,061747	-8,586434	0,190311	-0,375634	0,033897	-0,132062	0,061747	-8,586434	0,190311	-0,375634
11:01:32,07	0,453998	3,407093	-0,128026	-0,236021	-0,657004	-0,649001	0,033897	-0,132062	0,061747	1,780397	2,851197	-0,375634	-0,623198	-2,965697	-1,056364	-16,060540	3,742335	12,282062	0,033897	-0,132062	0,061747	-8,586434	0,190311	-0,375634	0,033897	-0,132062	0,061747	-8,586434	0,190311	-0,375634
11:01:32,12	0,453998	3,407093	-0,128026	-0,236021	-0,657004	-0,649001	0,039239	-0,138540	0,059448	2,071584	3,153369	-0,381379	-0,618371	-2,978190	-1,057826	-16,032793	3,738109	12,305738	0,039239	-0,138540	0,059448	-8,803822	0,073075	-0,381379	0,039239	-0,138540	0,059448	-8,803822	0,073075	-0,381379
11:01:32,17	0,453998	3,407093	-0,128026	-0,236021	-0,657004	-0,649001	0,035345	-0,127972	0,060922	1,523556	2,884480	-0,390239	-0,625576	-2,969533	-1,056352	-16,089514	3,772614	12,296878	0,035345	-0,127972	0,060922	-8,522239	0,109905	-0,390239	0,035345	-0,127972	0,060922	-8,522239	0,109905	-0,390239
11:01:32,22	0,453998	3,407093	-0,128026	-0,236021	-0,657004	-0,649001	0,033274	-0,133055	0,058232	1,821832	2,831429	-0,402903	-0,620138	-2,970281	-1,059043	-16,025212	3,774705	12,284215	0,033274	-0,133055	0,058232	-8,622977	0,219428	-0,402903	0,033274	-0,133055	0,058232	-8,622977	0,219428	-0,402903
11:01:32,27	0,453998	3,407093	-0,128026	-0,236021	-0,657004	-0,649001	0,033977	-0,132690	0,061337	1,781721	2,832284	-0,385178	-0,625565	-2,976601	-1,054386	-16,093025	3,730893	12,288490	0,033977	-0,132690	0,061337	-8,634442	0,165079	-0,385178	0,033977	-0,132690	0,061337	-8,634442	0,165079	-0,385178
11:01:32,32	0,453998	3,407093	-0,128026	-0,236021	-0,657004	-0,649001	0,039449	-0,132381	0,062129	1,733253	3,098513	-0,367754	-0,623810	-2,975291	-1,055146	-16,098745	3,755358	12,319363	0,039449	-0,132381	0,062129	-8,658633	0,001788	-0,367754	0,039449	-0,132381	0,062129	-8,658633	0,001788	-0,367754
11:01:32,37	0,453998	3,407093	-0,128026	-0,236021	-0,657004	-0,649001	0,039797	-0,134136	0,060195	1,873634	3,167020	-0,405427	-0,622464	-2,976471	-1,057080	-16,030557	3,772700	12,281691	0,039797	-0,134136	0,060195	-8,656032	0,042931	-0,405427	0,039797	-0,134136	0,060195	-8,656032	0,042931	-0,405427
11:01:32,42	0,453998	3,407093	-0,128026	-0,236021	-0,657004	-0,649001	0,034595	-0,136537	0,060585	1,976275	2,913631	-0,395603	-0,617784	-2,973166	-1,056689	-16,026843	3,744918	12,291515	0,034595	-0,136537	0,060585	-8,741857	0,197888	-0,395603	0,034595	-0,136537	0,060585	-8,741857	0,197888	-0,395603
11:01:32,47	0,453998	3,407093	-0,128026	-0,236021	-0,657004	-0,649001	0,034595	-0,136537	0,060585	1,976275	2,913631	-0,395603	-0,621379	-2,969133	-1,055947	-16,053763	3,767060	12,292026	0,034595	-0,136537	0,060585	-8,741857	0,197888	-0,395603	0,034595	-0,136537	0,060585	-8,741857	0,197888	-0,395603
11:01:32,52	0,453998	3,407093	-0,128026	-0,236021	-0,657004	-0,649001	0,035894	-0,134388	0,059010	1,822788	2,933025	-0,380295	-0,620293	-2,973216	-1,058265	-16,089400	3,732795	12,306822	0,035894	-0,134388	0,059010	-8,726706	0,115369	-0,380295	0,035894	-0,134388	0,059010	-8,726706	0,115369	-0,380295
11:01:32,57	0,453998	3,407093	-0,128026	-0,236021	-0,657004	-0,649001	0,035894	-0,134388	0,059010	1,822788	2,933025	-0,380295	-0,624519	-2,974950	-1,056489	-16,017813	3,759193	12,296788	0,035894	-0,134388	0,059010	-8,726706	0,115369	-0,380295	0,035894	-0,134388	0,059010	-8,726706	0,115369	-0,380295
11:01:32,62	0,453998	3,407093	-0,128026	-0,236021	-0,657004	-0,649001	0,032213	-0,133734	0,061353	1,837022	2,758276	-0,370613	-0,619020	-2,969701	-1,055921	-16,050849	3,766294	12,316505	0,032213	-0,133734	0,061353	-8,661066	0,229540	-0,370613	0,032213	-0,133734	0,061353	-8,661066	0,229540	-0,370613
11:01:32,67	0,453998	3,407093	-0,128026	-0,236021	-0,657004	-0,649001	0,037172	-0,126435	0,060929	1,468104	3,020179	-0,410594	-0,627820	-2,970347	-1,056346	-16,042057	3,773444	12,276524	0,037172	-0,126435	0,060929	-8,457075	0,102167	-0,410594	0,037172	-0,126435	0,060929	-8,457075	0,102167	-0,410594
11:01:32,72	0,453998	3,407093	-0,128026	-0,236021	-0,657004	-0,649001	0,038784	-0,128015	0,057441	1,542882	3,096486	-0,403832	-0,627259	-2,972533	-1,059833	-16,052239	3,770847	12,283285	0,038784	-0,128015	0,057441	-8,506264	0,051929	-0,403832	0,038784	-0,128015	0,057441	-8,506264	0,051929	-0,403832
11:01:32,77	0,453998	3,407093	-0,128026	-0,236021	-0,657004	-0,649001	0,035621	-0,134405	0,059400	1,886047	2,942757	-0,408729	-0,620143	-2,972988	-1,057875	-16,037481	3,774885	12,278388	0,035621	-0,134405	0,059400	-8,664728	0,146518	-0,408729	0,035621	-0,134405	0,059400	-8,664728	0,146518	-0,408729
11:01:32,82	0,453998	3,407093	-0,128026	-0,236021	-0,657004	-0,649001	0,034738	-0,131793	0,059791	1,722467	2,904357	-0,385564	-0,623145	-2,975001	-1,057485	-16,057702	3,742835	12,286205	0,034738	-0,131793	0,059791	-8,623302	0,177428	-0,385564	0,034738	-0,131793	0,059791	-8,623302	0,177428	-0,385564
11:01:32,87	0,453998	3,407093	-0,128026	-0,236021	-0,657004	-0,649001	0,036391	-0,129270	0,059385	1,596455	2,940484	-0,379657	-0,624975	-2,971088	-1,057890	-16,085431	3,776521	12,307460	0,036391	-0,129270	0,059385	-8,551202	0,083754	-0,379657	0,036391	-0,129270	0,059385	-8,551202	0,083754	-0,379657
11:01:32,92	0,453998	3,407093	-0,128026	-0,236021	-0,657004	-0,649001	0,037854	-0,133024	0,057870	1,837493	3,064889	-0,388627	-0,622455	-2,974231	-1,059404	-16,020638	3,791993	12,298491	0,037854	-0,133024	0,057870	-8,604905	0,093384	-0,388627	0,037854	-0,133024	0,057870	-8,604905	0,093384	-0,388627
11:01:32,97	0,453998	3,407093	-0,128026	-0,236021	-0,657004	-0,649001	0,034594	-0,135135	0,061352	1,903833	2,890783	-0,390753	-0,618997	-2,972464	-1,055922	-16,046316	3,756685	12,296365	0,034594	-0,135135	0,061352	-8,704254	0,175191	-0,390753	0,034594	-0,135135	0,061352	-8,704254	0,175191	-0,390753
11:01:33,02	0,453998	3,407093	-0,128026	-0,236021	-0,657004	-0,649001	0,034594	-0,135135	0,061352	1,903833	2,890783	-0,390753	-0,624932	-2,968950	-1,057878	-16,064507	3,795875	12,322718	0,034594	-0,135135	0,061352	-8,704254	0,175191	-0,390753	0,034594	-0,135135	0,061352	-8,704254	0,175191	-0,390753
11:01:33,07	0,453998	3,407093	-0,128026	-0,236021	-0,657004	-0,649001	0,035621	-0,134439	0,061370	1,899159	2,949197	-0,380759	-0,620113	-2,973006	-1,055905	-16,026251	3,781466	12,306358	0,035621	-0,134439	0,061370	-8,654329	0,152950	-0,380759	0,035621	-0,134439	0,061370	-8,654329	0,152950	-0,380759
11:01:33,12	0,453998	3,407093	-0,128026	-0,236021	-0,657004	-0,649001	0,039933	-0,133518	0,060201	1,827427	3,183339	-0,396364	-0,621462	-2,970522	-1,056730	-16,088402	3,750924	12,296966	0,039933	-0,133518	0,060201	-8,653737	0,048569	-0,396364	0,039933	-0,133518	0,060201	-8,653737	0,048569	-0,396364
11:01:33,17	0,453998	3,407093	-0,128026	-0,236021	-0,657004	-0,649001	0,036994	-0,128983	0,058985	1,588668	2,985454	-0,403969	-0,625525	-2,971467	-1,058289	-16,070067	3,775884	12,283148	0,036994	-0,128983	0,058985	-8,536469	0,081404	-0,403969	0,036994	-0,128983	0,058985	-8,536469	0,081404	-0,403969
11:01:33,22	0,453998	3,407093	-0,128026	-0,236021	-0,657004	-0,649001	0,038150	-0,133786	0,059031	1,828533	3,079148	-0,385563	-0,621944	-2,974869	-1,058244	-16,045944	3,750516	12,301555	0,038150	-0,133786	0,059031	-8,673664	0,084341	-0,385563	0,038150	-0,133786	0,059031	-8,673664	0,084341	-0,385563
11:01:33,27	0,453998	3,407093	-0,128026	-0,236021	-0,657004	-0,649001	0,036208	-0,132046	0,057461	1,774044	2,983715	-0,403028	-0,622479	-2,972318	-1,059813	-16,023142	3,778879	12,284090	0,036208	-0,132046	0,057461	-8,591604	0,141378	-0,403028	0,036208	-0,132046	0,057461	-8,591604	0,141378	-0,403028
11:01:33,32	0,453998	3,407093	-0,128026	-0,236021	-0,657004	-0,649001	0,037899	-0,128078	0,056674	1,494947	3,057868	-0,375442	-0,626762	-2,971798	-1,060600	-16,071427	3,722794	12,311676	0,037899	-0,128078	0,056674	-8,559142	0,082795	-0,375442	0,037899	-0,128078	0,056674	-8,559142	0,082795	-0,375442
11:01:33,37	0,453998	3,407093	-0,128026	-0,236021	-0,657004	-0,649001	0,033897	-0,131872	0,058172	1,725349	2,792774	-0,431179	-0,621475	-2,970229	-1,059102	-16,104236	3,779972	12,255938	0,033897	-0,131872	0,058172	-8,626571	0,131838	-0,431179	0,033897	-0,131872	0,058172	-8,626571	0,131838	-0,431179
11:01:33,42	0,453998	3,407093	-0,128026	-0,236021	-0,657004	-0,649001	0,035547	-0,135069	0,058658	1,928965	2,952104	-0,374435	-0,619530	-2,973256	-1,058617	-16,021876	3,775531	12,312682	0,035547	-0,135069	0,058658	-8,673976	0,161668	-0,374435	0,035547	-0,135069	0,058658	-8,673976	0,161668	-0,374435
11:01:33,47	0,453998	3,407093	-0,128026	-0,236021	-0,657004	-0,649001	0,035566	-0,134326	0,058262	1,876429	2,930238	-0,364308	-0,620184	-2,972902	-1,059013	-16,048630	3,774927	12,322809	0,035566	-0,134326	0,058262	-8,668187	0,138290	-0,364308	0,035566	-0,134326	0,058262	-8,668187	0,138290	-0,364308
11:01:33,52	0,453998	3,407093	-0,128026	-0,236021	-0,657004	-0,649001	0,039927	-0,128746	0,057838	1,594869	3,173478	-0,414077	-0,620219	-2,968256	-1,059454	-16,055663	3,771351	12,284957	0,039927	-0,128746	0,057838	-8,511683	0,039219	-0,414077	0,039927	-0,128746	0,057838	-8,511683	0,039219	-0,414077
11:01:33,57	0,453998	3,407093	-0,128026	-0,236021	-0,657004	-0,649001	0,039927	-0,128746	0,057838	1,594869	3,173478	-0,414077	-0,624962	-2,970864	-1,056736	-16,066960	3,727841	12,280819	0,039927	-0,128746	0,057838	-8,511683	0,039219	-0,414077	0,039927	-0,128746	0,057838	-8,511683	0,039219	-0,414077
11:01:33,62	0,453998	3,407093	-0,128026	-0,236021	-0,657004	-0,649001	0,039203	-0,135831	0,057476	1,948503	3,155046	-0,413979	-0,620699	-2,976803	-1,059798	-16,020792	3,751729	12,273138	0,039203	-0,135831	0,057476	-8,714232	0,077629	-0,413979	0,039203	-0,135831	0,057476	-8,714232	0,077629	-0,413979
11:01:33,67	0,453998	3,407093	-0,128026	-0,236021	-0,657004	-0,649001	0,033690	-0,131797	0,061307	1,699898	2,828746	-0,415320	-0,621436	-2,970012	-1,055968	-16,074536	3,737897	12,271797	0,033690	-0,131797	0,061307	-8,646190	0,184094	-0,415320	0,033690	-0,131797	0,061307	-8,646190	0,184094	-0,415320
11:01:33,72	0,453998	3,407093	-0,128026	-0,236021	-0,657004	-0,649001	0,037829	-0,128884	0,059390	1,579075	3,087119	-0,415646	-0,620162	-2,970371	-1,060197	-16,025613	3,755244	12,298816	0,037829	-0,128884	0,059390	-8,538351	0,117573	-0,415646	0,037829	-0,128884	0,059390	-8,538351	0,117573	-0,415646
11:01:33,77	0,453998	3,407093	-0,128026	-0,236021	-0,657004	-0,649001	0,032926	-0,134026	0,060121	1,811043	2,763057	-0,433107	-0,619123	-2,970465	-1,057154	-16,099425	3,746764	12,254010	0,032926	-0,134026	0,060121	-8,710025	0,178338	-0,433107	0,032926	-0,134026	0,060121	-8,710025	0,178338	-0,433107
11:01:33,82	0,453998	3,407093	-0,128026	-0,236021	-0,657004	-0,649001	0,038646	-0,137434	0,058628	2,001672	3,089506	-0,409365	-0,619032	-2,977123	-1,058647	-16,067572	3,743881	12,277753	0,038646	-0,137434	0,058628	-8,786899	0,055795	-0,409365	0,038646	-0,137434	0,058628	-8,786899	0,055795	-0,409365
11:01:33,87	0,453998	3,407093	-0,128026	-0,236021	-0,657004	-0,649001	0,037275	-0,132008	0,058253	1,789171	3,030990	-0,388614	-0,623046	-2,973223	-1,059021	-16,021699	3,797832	12,298503	0,037275	-0,132008	0,058253	-8,573446	0,104866	-0,388614	0,037275	-0,132008	0,058253	-8,573446	0,104866	-0,388614
11:01:33,92	0,453998	3,407093	-0,128026	-0,236021	-0,657004	-0,649001	0,038028	-0,130198	0,058210	1,646066	3,008282	-0,393298	-0,624989	-2,972970	-1,059065	-16,099759	3,786308	12,293819	0,038028	-0,130198	0,058210	-8,574503	0,023083	-0,393298	0,038028	-0,130198	0,058210	-8,574503	0,023083	-0,393298
11:01:33,97	0,453998	3,407093	-0,128026	-0,236021	-0,657004	-0,649001	0,038028	-0,130198	0,058210	1,646066	3,008282	-0,393298	-0,619591	-2,976061	-1,059386	-16,045920	3,749748	12,321835	0,038028	-0,130198	0,058210	-8,574503	0,023083	-0,393298	0,038028	-0,130198	0,058210	-8,574503	0,023083	-0,393298
11:01:34,02	0,453998	3,407093	-0,128026	-0,236021	-0,657004	-0,649001	0,033606	-0,127027	0,058963	1,484470	2,824907	-0,418357	-0,625525	-2,967555	-1,058311	-16,057786	3,765904	12,268761	0,033606	-0,127027	0,058963	-8,487146	0,186808	-0,418357	0,033606	-0,127027	0,058963	-8,487146	0,186808	-0,418357
11:01:34,07	0,453998	3,407093	-0,128026	-0,236021	-0,657004	-0,649001	0,036739	-0,134391	0,057877	1,891071	3,011974	-0,379118	-0,620714	-2,973949	-1,059398	-16,025012	3,774340	12,307999	0,036739	-0,134391	0,057877	-8,658588	0,127958	-0,379118	0,036739	-0,134391	0,057877	-8,658588	0,127958	-0,379118
11:01:34,12	0,453998	3,407093	-0,128026	-0,236021	-0,657004	-0,649001	0,036739	-0,134391	0,057877	1,891071	3,011974	-0,379118	-0,621937	-2,975413	-1,056683	-16,054177	3,773310	12,311031	0,036739	-0,134391	0,057877	-8,658588	0,127958	-0,379118	0,036739	-0,134391	0,057877	-8,658588	0,127958	-0,379118
11:01:34,17	0,453998	3,407093	-0,128026	-0,236021	-0,657004	-0,649001	0,038618	-0,134063	0,060591	1,858576	3,084913	-0,376087	-0,624370	-2,972125	-1,061385	-16,067514	3,754355	12,294108	0,038618	-0,134063	0,060591	-8,665389	0,053434	-0,376087	0,038618	-0,134063	0,060591	-8,665389	0,053434	-0,376087
11:01:34,22	0,453998	3,407093	-0,128026	-0,236021	-0,657004	-0,649001	0,032611	-0,134023	0,057867	1,873369	2,796551	-0,373357	-0,624301	-2,968699	-1,057107	-16,046235	3,789956	12,302638	0,032611	-0,134023	0,057867	-8,647442	0,236587	-0,373357	0,032611	-0,134023	0,057867	-8,647442	0,236587	-0,373357
11:01:34,27	0,453998	3,407093	-0,128026	-0,236021	-0,657004	-0,649001	0,034610	-0,135812	0,058230	1,924676	2,904627	-0,413680	-0,618418	-2,972816	-1,059045	-16,042254	3,737724	12,273437	0,034610	-0,135812	0,058230	-8,736598	0,187759	-0,413680	0,034610	-0,135812	0,058230	-8,736598	0,187759	-0,413680
11:01:34,32	0,453998	3,407093	-0,128026	-0,236021	-0,657004	-0,649001	0,039457	-0,129002	0,055893	1,561375	3,125124	-0,389009	-0,626740	-2,973609	-1,061381	-16,074154	3,745556	12,298108	0,039457	-0,129002	0,055893	-8,565295	0,027774	-0,389009	0,039457	-0,129002	0,055893	-8,565295	0,027774	-0,389009
11:01:34,37	0,453998	3,407093	-0,128026	-0,236021	-0,657004	-0,649001	0,036971	-0,133679	0,057457	1,800364	2,990600	-0,384193	-0,621447	-2,973794	-1,059818	-16,080794	3,744546	12,302925	0,036971	-0,133679	0,057457	-8,693420	0,088411	-0,384193	0,036971	-0,133679	0,057457	-8,693420	0,088411	-0,384193
11:01:34,42	0,453998	3,407093	-0,128026	-0,236021	-0,657004	-0,649001	0,032770	-0,129237	0,057416	1,606031	2,762153	-0,406748	-0,623193	-2,967936	-1,059859	-16,071163	3,781287	12,280369	0,032770	-0,129237	0,057416	-8,539081	0,189690	-0,406748	0,032770	-0,129237	0,057416	-8,539081	0,189690	-0,406748
11:01:34,47	0,453998	3,407093	-0,128026	-0,236021	-0,657004	-0,649001	0,034808	-0,129012	0,058972	1,561700	2,872067	-0,404141	-0,620752	-2,976239	-1,059030	-16,040789	3,738761	12,277380	0,034808	-0,129012	0,058972	-8,565773	0,139634	-0,404141	0,034808	-0,129012	0,058972	-8,565773	0,139634	-0,404141
11:01:34,52	0,453998	3,407093	-0,128026	-0,236021	-0,657004	-0,649001	0,036039	-0,135171	0,055116	1,899012	2,916796	-0,391038	-0,619689	-2,973733	-1,062158	-16,092207	3,775465	12,296079	0,036039	-0,135171	0,055116	-8,711884	0,087764	-0,391038	0,036039	-0,135171	0,055116	-8,711884	0,087764	-0,391038
11:01:34,57	0,453998	3,407093	-0,128026	-0,236021	-0,657004	-0,649001	0,036055	-0,132558	0,061344	1,747736	2,979965	-0,396929	-0,621960	-2,972440	-1,055931	-16,045925	3,730964	12,290188	0,036055	-0,132558	0,061344	-8,658036	0,149669	-0,396929	0,036055	-0,132558	0,061344	-8,658036	0,149669	-0,396929
11:01:34,62	0,453998	3,407093	-0,128026	-0,236021	-0,657004	-0,649001	0,032080	-0,130249	0,055874	1,671099	2,745568	-0,405784	-0,621972	-2,967844	-1,061401	-16,048203	3,782434	12,281333	0,032080	-0,130249	0,055874	-8,553410	0,227292	-0,405784	0,032080	-0,130249	0,055874	-8,553410	0,227292	-0,405784
11:01:34,67	0,453998	3,407093	-0,128026	-0,236021	-0,657004	-0,649001	0,032080	-0,130249	0,055874	1,671099	2,745568	-0,405784	-0,622566	-2,971687	-1,060205	-16,054286	3,765905	12,303691	0,032080	-0,130249	0,055874	-8,553410	0,227292	-0,405784	0,032080	-0,130249	0,055874	-8,553410	0,227292	-0,405784
11:01:34,72	0,453998	3,407093	-0,128026	-0,236021	-0,657004	-0,649001	0,038177	-0,130291	0,060934	1,583618	3,087524	-0,407973	-0,624984	-2,973145	-1,056341	-16,071453	3,692304	12,279144	0,038177	-0,130291	0,060934	-8,644210	0,090662	-0,407973	0,038177	-0,130291	0,060934	-8,644210	0,090662	-0,407973
11:01:34,77	0,453998	3,407093	-0,128026	-0,236021	-0,657004	-0,649001	0,036689	-0,134988	0,057836	1,913539	2,980353	-0,417270	-0,620172	-2,974205	-1,059439	-16,054464	3,781391	12,269847	0,036689	-0,134988	0,057836	-8,683051	0,100245	-0,417270	0,036689	-0,134988	0,057836	-8,683051	0,100245	-0,417270
11:01:34,82	0,453998	3,407093	-0,128026	-0,236021	-0,657004	-0,649001	0,035007	-0,132475	0,053565	1,742530	2,864698	-0,366257	-0,624334	-2,980834	-1,059802	-16,078812	3,758125	12,287251	0,035007	-0,132475	0,053565	-8,656744	0,116687	-0,366257	0,035007	-0,132475	0,053565	-8,656744	0,116687	-0,366257
11:01:34,87	0,453998	3,407093	-0,128026	-0,236021	-0,657004	-0,649001	0,034457	-0,132339	0,057093	1,776394	2,887469	-0,363806	-0,621350	-2,970947	-1,060182	-16,034037	3,770334	12,323312	0,034457	-0,132339	0,057093	-8,612197	0,182632	-0,363806	0,034457	-0,132339	0,057093	-8,612197	0,182632	-0,363806
11:01:34,92	0,453998	3,407093	-0,128026	-0,236021	-0,657004	-0,649001	0,039608	-0,130456	0,057438	1,619384	3,145455	-0,409961	-0,625557	-2,974467	-1,059836	-16,072163	3,724112	12,277157	0,039608	-0,130456	0,057438	-8,621389	0,036202	-0,409961	0,039608	-0,130456	0,057438	-8,621389	0,036202	-0,409961
11:01:34,97	0,453998	3,407093	-0,128026	-0,236021	-0,657004	-0,649001	0,037161	-0,133771	0,055130	1,776659	3,029081	-0,384167	-0,616679	-2,970708	-1,057881	-16,067028	3,788133	12,294593	0,037161	-0,133771	0,055130	-8,724376	0,111928	-0,384167	0,037161	-0,133771	0,055130	-8,724376	0,111928	-0,384167
11:01:35,02	0,453998	3,407093	-0,128026	-0,236021	-0,657004	-0,649001	0,033602	-0,130417	0,057054	1,639953	2,847317	-0,393747	-0,622587	-2,969246	-1,060220	-16,048611	3,736560	12,293371	0,033602	-0,130417	0,057054	-8,597820	0,209532	-0,393747	0,033602	-0,130417	0,057054	-8,597820	0,209532	-0,393747
11:01:35,07	0,453998	3,407093	-0,128026	-0,236021	-0,657004	-0,649001	0,042229	-0,132793	0,059407	1,792895	3,285797	-0,415317	-0,624843	-2,977905	-1,057867	-16,042655	3,767100	12,271801	0,042229	-0,132793	0,059407	-8,631340	-0,029189	-0,415317	0,042229	-0,132793	0,059407	-8,631340	-0,029189	-0,415317
11:01:35,12	0,453998	3,407093	-0,128026	-0,236021	-0,657004	-0,649001	0,036969	-0,130228	0,056287	1,624848	2,971049	-0,363787	-0,624434	-2,972067	-1,060987	-16,095690	3,757665	12,323330	0,036969	-0,130228	0,056287	-8,598066	0,068997	-0,363787	0,036969	-0,130228	0,056287	-8,598066	0,068997	-0,363787
11:01:35,17	0,453998	3,407093	-0,128026	-0,236021	-0,657004	-0,649001	0,036969	-0,130228	0,056287	1,624848	2,971049	-0,363787	-0,621951	-2,968235	-1,062544	-16,044641	3,811654	12,307099	0,036969	-0,130228	0,056287	-8,598066	0,068997	-0,363787	0,036969	-0,130228	0,056287	-8,598066	0,068997	-0,363787
11:01:35,22	0,453998	3,407093	-0,128026	-0,236021	-0,657004	-0,649001	0,037543	-0,133406	0,055511	1,798980	3,050405	-0,407837	-0,621969	-2,974154	-1,061763	-16,048401	3,740616	12,279281	0,037543	-0,133406	0,055511	-8,673401	0,103249	-0,407837	0,037543	-0,133406	0,055511	-8,673401	0,103249	-0,407837
11:01:35,27	0,453998	3,407093	-0,128026	-0,236021	-0,657004	-0,649001	0,034575	-0,132278	0,058599	1,739229	2,847680	-0,393447	-0,621462	-2,971019	-1,058675	-16,090838	3,763868	12,293671	0,034575	-0,132278	0,058599	-8,644584	0,133529	-0,393447	0,034575	-0,132278	0,058599	-8,644584	0,133529	-0,393447
11:01:35,32	0,453998	3,407093	-0,128026	-0,236021	-0,657004	-0,649001	0,034065	-0,134174	0,056710	1,846966	2,904818	-0,374542	-0,619565	-2,971525	-1,060564	-16,013807	3,729973	12,312576	0,034065	-0,134174	0,056710	-8,685659	0,230703	-0,374542	0,034065	-0,134174	0,056710	-8,685659	0,230703	-0,374542
11:01:35,37	0,453998	3,407093	-0,128026	-0,236021	-0,657004	-0,649001	0,041771	-0,127567	0,054334	1,481643	3,221932	-0,383350	-0,629140	-2,974895	-1,062940	-16,097085	3,752929	12,303768	0,041771	-0,127567	0,054334	-8,532331	-0,057105	-0,383350	0,041771	-0,127567	0,054334	-8,532331	-0,057105	-0,383350
11:01:35,42	0,453998	3,407093	-0,128026	-0,236021	-0,657004	-0,649001	0,030921	-0,132972	0,057048	1,800510	2,690472	-0,401604	-0,619034	-2,968201	-1,060227	-16,049818	3,769285	12,285514	0,030921	-0,132972	0,057048	-8,637770	0,263184	-0,401604	0,030921	-0,132972	0,057048	-8,637770	0,263184	-0,401604
11:01:35,47	0,453998	3,407093	-0,128026	-0,236021	-0,657004	-0,649001	0,032945	-0,130647	0,054720	1,639163	2,796499	-0,382351	-0,622059	-2,968792	-1,062555	-16,069380	3,733857	12,304767	0,032945	-0,130647	0,054720	-8,616628	0,210319	-0,382351	0,032945	-0,130647	0,054720	-8,616628	0,210319	-0,382351
11:01:35,52	0,453998	3,407093	-0,128026	-0,236021	-0,657004	-0,649001	0,042455	-0,130713	0,056306	1,631513	3,280325	-0,370804	-0,626757	-2,977061	-1,060968	-16,084170	3,729580	12,316313	0,042455	-0,130713	0,056306	-8,629485	-0,052355	-0,370804	0,042455	-0,130713	0,056306	-8,629485	-0,052355	-0,370804
11:01:35,57	0,453998	3,407093	-0,128026	-0,236021	-0,657004	-0,649001	0,038343	-0,128466	0,056682	1,553297	3,108166	-0,394708	-0,626647	-2,972376	-1,060593	-16,028768	3,742236	12,292409	0,038343	-0,128466	0,056682	-8,531261	0,098258	-0,394708	0,038343	-0,128466	0,056682	-8,531261	0,098258	-0,394708
11:01:35,62	0,453998	3,407093	-0,128026	-0,236021	-0,657004	-0,649001	0,038734	-0,131326	0,055497	1,688643	3,087427	-0,407670	-0,624366	-2,974144	-1,061777	-16,071009	3,751192	12,279447	0,038734	-0,131326	0,055497	-8,620410	0,046842	-0,407670	0,038734	-0,131326	0,055497	-8,620410	0,046842	-0,407670
11:01:35,67	0,453998	3,407093	-0,128026	-0,236021	-0,657004	-0,649001	0,041519	-0,132318	0,059030	1,769915	3,219382	-0,380281	-0,623749	-2,971532	-1,060575	-16,059450	3,787437	12,333549	0,041519	-0,132318	0,059030	-8,617052	-0,039868	-0,380281	0,041519	-0,132318	0,059030	-8,617052	-0,039868	-0,380281
11:01:35,72	0,453998	3,407093	-0,128026	-0,236021	-0,657004	-0,649001	0,034270	-0,132697	0,058574	1,713932	2,833443	-0,413820	-0,620947	-2,970964	-1,058700	-16,112969	3,722281	12,273298	0,034270	-0,132697	0,058574	-8,702766	0,143242	-0,413820	0,034270	-0,132697	0,058574	-8,702766	0,143242	-0,413820
11:01:35,77	0,453998	3,407093	-0,128026	-0,236021	-0,657004	-0,649001	0,034270	-0,132697	0,058574	1,713932	2,833443	-0,413820	-0,621369	-2,976305	-1,061341	-16,052780	3,760867	12,313418	0,034270	-0,132697	0,058574	-8,702766	0,143242	-0,413820	0,034270	-0,132697	0,058574	-8,702766	0,143242	-0,413820
11:01:35,82	0,453998	3,407093	-0,128026	-0,236021	-0,657004	-0,649001	0,039107	-0,135001	0,055934	1,897284	3,117775	-0,373700	-0,625487	-2,978018	-1,060159	-16,060562	3,779529	12,336636	0,039107	-0,135001	0,055934	-8,700329	0,047906	-0,373700	0,039107	-0,135001	0,055934	-8,700329	0,047906	-0,373700
11:01:35,87	0,453998	3,407093	-0,128026	-0,236021	-0,657004	-0,649001	0,038933	-0,132175	0,057458	1,723872	3,132814	-0,405072	-0,623730	-2,974742	-1,059816	-16,045166	3,725928	12,282045	0,038933	-0,132175	0,057458	-8,651885	0,076568	-0,405072	0,038933	-0,132175	0,057458	-8,651885	0,076568	-0,405072
11:01:35,92	0,453998	3,407093	-0,128026	-0,236021	-0,657004	-0,649001	0,037575	-0,132090	0,057079	1,742245	3,055177	-0,389330	-0,623124	-2,973523	-1,060195	-16,039841	3,749176	12,297787	0,037575	-0,132090	0,057079	-8,626836	0,105546	-0,389330	0,037575	-0,132090	0,057079	-8,626836	0,105546	-0,389330
11:01:35,97	0,453998	3,407093	-0,128026	-0,236021	-0,657004	-0,649001	0,039082	-0,130209	0,055125	1,607924	3,159585	-0,404616	-0,625507	-2,973888	-1,062150	-16,035529	3,704550	12,282501	0,039082	-0,130209	0,055125	-8,613471	0,091660	-0,404616	0,039082	-0,130209	0,055125	-8,613471	0,091660	-0,404616
11:01:36,02	0,453998	3,407093	-0,128026	-0,236021	-0,657004	-0,649001	0,039082	-0,130209	0,055125	1,607924	3,159585	-0,404616	-0,624385	-2,968535	-1,060995	-16,074074	3,786639	12,319729	0,039082	-0,130209	0,055125	-8,613471	0,091660	-0,404616	0,039082	-0,130209	0,055125	-8,613471	0,091660	-0,404616
11:01:36,07	0,453998	3,407093	-0,128026	-0,236021	-0,657004	-0,649001	0,036245	-0,131209	0,054319	1,688361	2,939954	-0,405846	-0,623222	-2,971931	-1,062956	-16,083787	3,765219	12,281271	0,036245	-0,131209	0,054319	-8,611573	0,094702	-0,405846	0,036245	-0,131209	0,054319	-8,611573	0,094702	-0,405846
11:01:36,12	0,453998	3,407093	-0,128026	-0,236021	-0,657004	-0,649001	0,033288	-0,134957	0,056308	1,877814	2,805886	-0,358301	-0,618498	-2,971244	-1,060966	-16,069458	3,750658	12,328816	0,033288	-0,134957	0,056308	-8,716341	0,192750	-0,358301	0,033288	-0,134957	0,056308	-8,716341	0,192750	-0,358301
11:01:36,17	0,453998	3,407093	-0,128026	-0,236021	-0,657004	-0,649001	0,032951	-0,132015	0,057401	1,709839	2,780597	-0,431938	-0,625500	-2,974398	-1,059426	-16,049276	3,737105	12,291644	0,032951	-0,132015	0,057401	-8,653314	0,193938	-0,431938	0,032951	-0,132015	0,057401	-8,653314	0,193938	-0,431938
11:01:36,22	0,453998	3,407093	-0,128026	-0,236021	-0,657004	-0,649001	0,038366	-0,133917	0,058261	1,812474	3,122096	-0,386439	-0,621938	-2,975122	-1,059013	-16,029911	3,714827	12,300679	0,038366	-0,133917	0,058261	-8,700038	0,110353	-0,386439	0,038366	-0,133917	0,058261	-8,700038	0,110353	-0,386439
11:01:36,27	0,453998	3,407093	-0,128026	-0,236021	-0,657004	-0,649001	0,039517	-0,132455	0,057446	1,725644	3,140998	-0,409749	-0,623780	-2,975388	-1,059829	-16,070772	3,725968	12,277368	0,039517	-0,132455	0,057446	-8,672064	0,038892	-0,409749	0,039517	-0,132455	0,057446	-8,672064	0,038892	-0,409749
11:01:36,32	0,453998	3,407093	-0,128026	-0,236021	-0,657004	-0,649001	0,039517	-0,132455	0,057446	1,725644	3,140998	-0,409749	-0,620830	-2,976658	-1,062156	-16,076945	3,751684	12,275148	0,039142	-0,135644	0,055118	-8,737403	0,030629	-0,411970	0,039142	-0,135644	0,055118	-8,737403	0,030629	-0,411970
11:01:36,37	0,453998	3,407093	-0,128026	-0,236021	-0,657004	-0,649001	0,034541	-0,130264	0,055496	1,649272	2,868898	-0,391943	-0,623189	-2,969983	-1,061778	-16,063546	3,765155	12,295175	0,034541	-0,130264	0,055496	-8,576457	0,157425	-0,391943	0,034541	-0,130264	0,055496	-8,576457	0,157425	-0,391943
11:01:36,42	0,453998	3,407093	-0,128026	-0,236021	-0,657004	-0,649001	0,037545	-0,134063	0,055125	1,824457	3,047166	-0,402821	-0,621401	-2,974483	-1,062149	-16,055596	3,734751	12,284296	0,037545	-0,134063	0,055125	-8,699483	0,099921	-0,402821	0,037545	-0,134063	0,055125	-8,699483	0,099921	-0,402821
11:01:36,47	0,453998	3,407093	-0,128026	-0,236021	-0,657004	-0,649001	0,033406	-0,128890	0,055099	1,572534	2,802082	-0,386641	-0,623811	-2,968313	-1,062176	-16,072948	3,764462	12,300476	0,033406	-0,128890	0,055099	-8,545354	0,179707	-0,386641	0,033406	-0,128890	0,055099	-8,545354	0,179707	-0,386641
11:01:36,52	0,453998	3,407093	-0,128026	-0,236021	-0,657004	-0,649001	0,035113	-0,128469	0,054683	1,546621	2,860313	-0,410342	-0,625030	-2,969580	-1,062592	-16,101374	3,776265	12,276775	0,035113	-0,128469	0,054683	-8,538173	0,103959	-0,410342	0,035113	-0,128469	0,054683	-8,538173	0,103959	-0,410342
11:01:36,57	0,453998	3,407093	-0,128026	-0,236021	-0,657004	-0,649001	0,035113	-0,128469	0,054683	1,546621	2,860313	-0,410342	-0,620164	-2,974798	-1,060396	-16,045857	3,771683	12,280441	0,037199	-0,135292	0,056879	-8,695190	0,099047	-0,406676	0,037199	-0,135292	0,056879	-8,695190	0,099047	-0,406676
11:01:36,62	0,453998	3,407093	-0,128026	-0,236021	-0,657004	-0,649001	0,039974	-0,130043	0,055132	1,627969	3,172353	-0,388804	-0,626097	-2,974577	-1,062143	-16,050291	3,746181	12,298313	0,039974	-0,130043	0,055132	-8,580403	0,034430	-0,388804	0,039974	-0,130043	0,055132	-8,580403	0,034430	-0,388804
11:01:36,67	0,453998	3,407093	-0,128026	-0,236021	-0,657004	-0,649001	0,038958	-0,127427	0,055898	1,492558	3,130898	-0,394364	-0,621313	-2,969511	-1,060596	-16,021828	3,786398	12,290256	0,038958	-0,127427	0,055898	-8,510497	0,072701	-0,394364	0,038958	-0,127427	0,055898	-8,510497	0,072701	-0,394364
11:01:36,72	0,453998	3,407093	-0,128026	-0,236021	-0,657004	-0,649001	0,032169	-0,132266	0,056281	1,744240	2,743204	-0,377372	-0,620269	-2,968930	-1,060993	-16,070157	3,758421	12,309746	0,032169	-0,132266	0,056281	-8,638648	0,217921	-0,377372	0,032169	-0,132266	0,056281	-8,638648	0,217921	-0,377372
11:01:36,77	0,453998	3,407093	-0,128026	-0,236021	-0,657004	-0,649001	0,036425	-0,134793	0,055898	1,859270	3,000577	-0,413048	-0,620208	-2,973878	-1,061377	-16,047086	3,726190	12,274070	0,036425	-0,134793	0,055898	-8,721993	0,141249	-0,413048	0,036425	-0,134793	0,055898	-8,721993	0,141249	-0,413048
11:01:36,82	0,453998	3,407093	-0,128026	-0,236021	-0,657004	-0,649001	0,038658	-0,130644	0,055897	1,673271	3,087037	-0,397893	-0,624918	-2,973738	-1,061378	-16,057901	3,766805	12,289225	0,038658	-0,130644	0,055897	-8,582271	0,052393	-0,397893	0,038658	-0,130644	0,055897	-8,582271	0,052393	-0,397893
11:01:36,87	0,453998	3,407093	-0,128026	-0,236021	-0,657004	-0,649001	0,036566	-0,131431	0,054305	1,732631	2,935479	-0,424005	-0,623190	-2,972320	-1,062969	-16,085736	3,804130	12,263113	0,036566	-0,131431	0,054305	-8,584734	0,065065	-0,424005	0,036566	-0,131431	0,054305	-8,584734	0,065065	-0,424005
11:01:36,92	0,453998	3,407093	-0,128026	-0,236021	-0,657004	-0,649001	0,037044	-0,129005	0,054330	1,572788	3,017172	-0,402256	-0,620156	-2,976204	-1,062133	-16,041019	3,768478	12,285176	0,037044	-0,129005	0,054330	-8,554110	0,109179	-0,402256	0,037044	-0,129005	0,054330	-8,554110	0,109179	-0,402256
11:01:36,97	0,453998	3,407093	-0,128026	-0,236021	-0,657004	-0,649001	0,037044	-0,129005	0,054330	1,572788	3,017172	-0,402256	-0,618380	-2,974048	-1,058231	-16,031033	3,754081	12,307091	0,037044	-0,129005	0,054330	-8,554110	0,109179	-0,402256	0,037044	-0,129005	0,054330	-8,554110	0,109179	-0,402256
11:01:37,02	0,453998	3,407093	-0,128026	-0,236021	-0,657004	-0,649001	0,035658	-0,136461	0,059043	1,978186	2,960659	-0,380026	-0,619657	-2,973435	-1,063706	-16,056568	3,723483	12,285349	0,035658	-0,136461	0,059043	-8,734014	0,161528	-0,380026	0,035658	-0,136461	0,059043	-8,734014	0,161528	-0,380026
11:01:37,07	0,453998	3,407093	-0,128026	-0,236021	-0,657004	-0,649001	0,037767	-0,127244	0,054710	1,449198	3,015739	-0,378302	-0,627417	-2,971267	-1,062564	-16,103184	3,738334	12,308815	0,037767	-0,127244	0,054710	-8,539481	0,051016	-0,378302	0,037767	-0,127244	0,054710	-8,539481	0,051016	-0,378302
11:01:37,12	0,453998	3,407093	-0,128026	-0,236021	-0,657004	-0,649001	0,039946	-0,134074	0,059419	1,825118	3,148058	-0,376279	-0,622592	-2,976569	-1,057856	-16,076335	3,746806	12,310838	0,039946	-0,134074	0,059419	-8,699714	0,012291	-0,376279	0,039946	-0,134074	0,059419	-8,699714	0,012291	-0,376279
11:01:37,17	0,453998	3,407093	-0,128026	-0,236021	-0,657004	-0,649001	0,032091	-0,131667	0,057060	1,750045	2,765576	-0,397078	-0,620749	-2,968562	-1,060214	-16,028786	3,777229	12,290040	0,032091	-0,131667	0,057060	-8,585791	0,246410	-0,397078	0,032091	-0,131667	0,057060	-8,585791	0,246410	-0,397078
11:01:37,22	0,453998	3,407093	-0,128026	-0,236021	-0,657004	-0,649001	0,035338	-0,130012	0,055475	1,609196	2,916705	-0,417114	-0,623805	-2,970547	-1,061799	-16,071524	3,738602	12,270003	0,035338	-0,130012	0,055475	-8,596770	0,142674	-0,417114	0,035338	-0,130012	0,055475	-8,596770	0,142674	-0,417114
11:01:37,27	0,453998	3,407093	-0,128026	-0,236021	-0,657004	-0,649001	0,038123	-0,131658	0,053942	1,704392	3,064972	-0,411678	-0,623773	-2,973782	-1,063332	-16,063743	3,745235	12,275439	0,038123	-0,131658	0,053942	-8,630739	0,072281	-0,411678	0,038123	-0,131658	0,053942	-8,630739	0,072281	-0,411678
11:01:37,32	0,453998	3,407093	-0,128026	-0,236021	-0,657004	-0,649001	0,036397	-0,132077	0,055135	1,735875	3,002520	-0,388239	-0,622547	-2,972496	-1,062139	-16,035230	3,739937	12,298879	0,036397	-0,132077	0,055135	-8,632188	0,145383	-0,388239	0,036397	-0,132077	0,055135	-8,632188	0,145383	-0,388239
11:01:37,37	0,453998	3,407093	-0,128026	-0,236021	-0,657004	-0,649001	0,039518	-0,127670	0,056668	1,492461	3,124837	-0,384655	-0,627924	-2,972995	-1,060606	-16,076966	3,747591	12,302462	0,039518	-0,127670	0,056668	-8,529637	0,022707	-0,384655	0,039518	-0,127670	0,056668	-8,529637	0,022707	-0,384655
11:01:37,42	0,453998	3,407093	-0,128026	-0,236021	-0,657004	-0,649001	0,039518	-0,127670	0,056668	1,492461	3,124837	-0,384655	-0,624387	-2,974337	-1,061742	-16,066180	3,722083	12,322018	0,039518	-0,127670	0,056668	-8,529637	0,022707	-0,384655	0,039518	-0,127670	0,056668	-8,529637	0,022707	-0,384655
11:01:37,47	0,453998	3,407093	-0,128026	-0,236021	-0,657004	-0,649001	0,032900	-0,132092	0,055892	1,736484	2,823644	-0,402559	-0,620785	-2,969476	-1,061382	-16,032759	3,738324	12,284558	0,032900	-0,132092	0,055892	-8,632742	0,240989	-0,402559	0,032900	-0,132092	0,055892	-8,632742	0,240989	-0,402559
11:01:37,52	0,453998	3,407093	-0,128026	-0,236021	-0,657004	-0,649001	0,039120	-0,132280	0,054731	1,762229	3,108838	-0,406706	-0,623812	-2,968709	-1,062971	-16,086270	3,796871	12,282696	0,039120	-0,132280	0,054731	-8,621757	0,037921	-0,406706	0,039120	-0,132280	0,054731	-8,621757	0,037921	-0,406706
11:01:37,57	0,453998	3,407093	-0,128026	-0,236021	-0,657004	-0,649001	0,039120	-0,132280	0,054731	1,762229	3,108838	-0,406706	-0,627936	-2,974349	-1,063728	-16,077461	3,731330	12,279417	0,039120	-0,132280	0,054731	-8,621757	0,037921	-0,406706	0,039120	-0,132280	0,054731	-8,621757	0,037921	-0,406706
11:01:37,62	0,453998	3,407093	-0,128026	-0,236021	-0,657004	-0,649001	0,040273	-0,137673	0,054766	2,012797	3,173054	-0,383123	-0,619639	-2,978651	-1,062509	-16,069139	3,743304	12,303995	0,040273	-0,137673	0,054766	-8,794504	0,011604	-0,383123	0,040273	-0,137673	0,054766	-8,794504	0,011604	-0,383123
11:01:37,67	0,453998	3,407093	-0,128026	-0,236021	-0,657004	-0,649001	0,038091	-0,130867	0,055117	1,655142	3,024269	-0,372897	-0,624442	-2,973359	-1,062157	-16,101613	3,757694	12,314221	0,038091	-0,130867	0,055117	-8,617937	0,034110	-0,372897	0,038091	-0,130867	0,055117	-8,617937	0,034110	-0,372897
11:01:37,72	0,453998	3,407093	-0,128026	-0,236021	-0,657004	-0,649001	0,040068	-0,137562	0,054774	2,029894	3,143606	-0,367572	-0,618597	-2,971231	-1,064490	-16,103436	3,731097	12,316133	0,040068	-0,137562	0,054774	-8,768686	-0,001750	-0,367572	0,040068	-0,137562	0,054774	-8,768686	-0,001750	-0,367572
11:01:37,77	0,453998	3,407093	-0,128026	-0,236021	-0,657004	-0,649001	0,040514	-0,129035	0,054736	1,591487	3,204566	-0,403033	-0,627240	-2,974541	-1,062539	-16,038793	3,757910	12,284084	0,040514	-0,129035	0,054736	-8,537798	0,024193	-0,403033	0,040514	-0,129035	0,054736	-8,537798	0,024193	-0,403033
11:01:37,82	0,453998	3,407093	-0,128026	-0,236021	-0,657004	-0,649001	0,031488	-0,131197	0,056615	1,704572	2,684974	-0,434722	-0,620855	-2,967805	-1,060659	-16,081959	3,783622	12,252395	0,031488	-0,131197	0,056615	-8,594395	0,213144	-0,434722	0,031488	-0,131197	0,056615	-8,594395	0,213144	-0,434722
11:01:37,87	0,453998	3,407093	-0,128026	-0,236021	-0,657004	-0,649001	0,031488	-0,131197	0,056615	1,704572	2,684974	-0,434722	-0,622534	-2,968854	-1,062133	-16,030275	3,778690	12,324834	0,031488	-0,131197	0,056615	-8,594395	0,213144	-0,434722	0,031488	-0,131197	0,056615	-8,594395	0,213144	-0,434722
11:01:37,92	0,453998	3,407093	-0,128026	-0,236021	-0,657004	-0,649001	0,033236	-0,130267	0,055141	1,677782	2,823102	-0,362283	-0,627856	-2,975809	-1,061385	-16,049945	3,731444	12,267819	0,033236	-0,130267	0,055141	-8,548178	0,214044	-0,362283	0,033236	-0,130267	0,055141	-8,548178	0,214044	-0,362283
11:01:37,97	0,453998	3,407093	-0,128026	-0,236021	-0,657004	-0,649001	0,041920	-0,129135	0,055889	1,568164	3,281240	-0,419298	-0,627270	-2,973887	-1,060615	-16,058389	3,764403	12,273725	0,041920	-0,129135	0,055889	-8,568930	-0,009484	-0,419298	0,041920	-0,129135	0,055889	-8,568930	-0,009484	-0,419298
11:01:38,02	0,453998	3,407093	-0,128026	-0,236021	-0,657004	-0,649001	0,033383	-0,133732	0,056289	1,825648	2,839889	-0,397627	-0,619606	-2,970714	-1,060985	-16,038493	3,746104	12,289490	0,033383	-0,133732	0,056289	-8,672338	0,219341	-0,397627	0,033383	-0,133732	0,056289	-8,672338	0,219341	-0,397627
11:01:38,07	0,453998	3,407093	-0,128026	-0,236021	-0,657004	-0,649001	0,038302	-0,130274	0,055109	1,598830	3,044218	-0,378627	-0,625061	-2,973245	-1,062165	-16,106560	3,731133	12,308490	0,038302	-0,130274	0,055109	-8,627698	0,037524	-0,378627	0,038302	-0,130274	0,055109	-8,627698	0,037524	-0,378627
11:01:38,12	0,453998	3,407093	-0,128026	-0,236021	-0,657004	-0,649001	0,035346	-0,128807	0,055491	1,580767	2,966010	-0,427351	-0,624853	-2,969951	-1,061784	-16,012073	3,743810	12,259766	0,035346	-0,128807	0,055491	-8,530600	0,191341	-0,427351	0,035346	-0,128807	0,055491	-8,530600	0,191341	-0,427351
11:01:38,17	0,453998	3,407093	-0,128026	-0,236021	-0,657004	-0,649001	0,038172	-0,136586	0,057094	1,967536	3,122500	-0,409604	-0,616097	-2,969719	-1,061364	-16,051303	3,765902	12,310621	0,038172	-0,136586	0,057094	-8,754446	0,125966	-0,409604	0,038172	-0,136586	0,057094	-8,754446	0,125966	-0,409604
11:01:38,22	0,453998	3,407093	-0,128026	-0,236021	-0,657004	-0,649001	0,033115	-0,133461	0,053945	1,811953	2,768331	-0,380184	-0,619707	-2,970346	-1,063329	-16,088192	3,775259	12,306934	0,033115	-0,133461	0,053945	-8,664757	0,168828	-0,380184	0,033115	-0,133461	0,053945	-8,664757	0,168828	-0,380184
11:01:38,27	0,453998	3,407093	-0,128026	-0,236021	-0,657004	-0,649001	0,038324	-0,130303	0,052362	1,594611	3,061673	-0,421100	-0,625046	-2,973278	-1,064913	-16,095302	3,718014	12,266018	0,038324	-0,130303	0,052362	-8,634202	0,053250	-0,421100	0,038324	-0,130303	0,052362	-8,634202	0,053250	-0,421100
11:01:38,32	0,453998	3,407093	-0,128026	-0,236021	-0,657004	-0,649001	0,042254	-0,130693	0,056683	1,670203	3,274011	-0,399267	-0,626674	-2,976877	-1,060591	-16,060739	3,761955	12,287851	0,042254	-0,130693	0,056683	-8,589190	-0,042941	-0,399267	0,042254	-0,130693	0,056683	-8,589190	-0,042941	-0,399267
11:01:38,37	0,453998	3,407093	-0,128026	-0,236021	-0,657004	-0,649001	0,042254	-0,130693	0,056683	1,670203	3,274011	-0,399267	-0,623276	-2,970558	-1,062576	-16,105898	3,768421	12,291255	0,042254	-0,130693	0,056683	-8,589190	-0,042941	-0,399267	0,042254	-0,130693	0,056683	-8,589190	-0,042941	-0,399267
11:01:38,42	0,453998	3,407093	-0,128026	-0,236021	-0,657004	-0,649001	0,035082	-0,130476	0,054698	1,641945	2,858742	-0,395863	-0,624984	-2,968790	-1,060255	-16,092169	3,805475	12,281165	0,035082	-0,130476	0,054698	-8,600422	0,104766	-0,395863	0,035082	-0,130476	0,054698	-8,600422	0,104766	-0,395863
11:01:38,47	0,453998	3,407093	-0,128026	-0,236021	-0,657004	-0,649001	0,037547	-0,131300	0,056279	1,687323	3,018058	-0,393166	-0,623795	-2,973104	-1,060996	-16,077654	3,755026	12,293951	0,037547	-0,131300	0,056279	-8,619741	0,070613	-0,393166	0,037547	-0,131300	0,056279	-8,619741	0,070613	-0,393166
11:01:38,52	0,453998	3,407093	-0,128026	-0,236021	-0,657004	-0,649001	0,037842	-0,136988	0,052021	1,991502	3,064244	-0,415014	-0,619016	-2,976203	-1,065253	-16,046719	3,746875	12,272103	0,037842	-0,136988	0,052021	-8,762061	0,093671	-0,415014	0,037842	-0,136988	0,052021	-8,762061	0,093671	-0,415014
11:01:38,57	0,453998	3,407093	-0,128026	-0,236021	-0,657004	-0,649001	0,038012	-0,134340	0,056686	1,854500	3,052930	-0,393345	-0,621394	-2,975026	-1,060589	-16,063829	3,757545	12,293772	0,038012	-0,134340	0,056686	-8,691208	0,069014	-0,393345	0,038012	-0,134340	0,056686	-8,691208	0,069014	-0,393345
11:01:38,62	0,453998	3,407093	-0,128026	-0,236021	-0,657004	-0,649001	0,038012	-0,134340	0,056686	1,854500	3,052930	-0,393345	-0,621866	-2,975244	-1,061763	-16,019520	3,779545	12,255861	0,038012	-0,134340	0,056686	-8,691208	0,069014	-0,393345	0,038012	-0,134340	0,056686	-8,691208	0,069014	-0,393345
11:01:38,67	0,453998	3,407093	-0,128026	-0,236021	-0,657004	-0,649001	0,031198	-0,135131	0,051643	1,913878	2,696688	-0,359221	-0,617303	-2,969521	-1,065631	-16,056357	3,774333	12,327896	0,031198	-0,135131	0,051643	-8,693881	0,247657	-0,359221	0,031198	-0,135131	0,051643	-8,693881	0,247657	-0,359221
11:01:38,72	0,453998	3,407093	-0,128026	-0,236021	-0,657004	-0,649001	0,034239	-0,134195	0,052405	1,864046	2,857442	-0,389571	-0,619634	-2,971686	-1,064870	-16,054653	3,772020	12,297546	0,034239	-0,134195	0,052405	-8,670223	0,169708	-0,389571	0,034239	-0,134195	0,052405	-8,670223	0,169708	-0,389571
11:01:38,77	0,453998	3,407093	-0,128026	-0,236021	-0,657004	-0,649001	0,034239	-0,134195	0,052405	1,864046	2,857442	-0,389571	-0,621337	-2,973546	-1,062892	-16,028996	3,767155	12,319579	0,034239	-0,134195	0,052405	-8,670223	0,169708	-0,389571	0,034239	-0,134195	0,052405	-8,670223	0,169708	-0,389571
11:01:38,82	0,453998	3,407093	-0,128026	-0,236021	-0,657004	-0,649001	0,033937	-0,129860	0,054311	1,618470	2,820728	-0,400616	-0,623237	-2,969257	-1,062963	-16,082946	3,765077	12,286502	0,033937	-0,129860	0,054311	-8,575507	0,156670	-0,400616	0,033937	-0,129860	0,054311	-8,575507	0,156670	-0,400616
11:01:38,87	0,453998	3,407093	-0,128026	-0,236021	-0,657004	-0,649001	0,037168	-0,133892	0,053973	1,861248	3,009451	-0,386033	-0,621360	-2,974072	-1,063301	-16,048459	3,783368	12,301084	0,037168	-0,133892	0,053973	-8,649286	0,091774	-0,386033	0,037168	-0,133892	0,053973	-8,649286	0,091774	-0,386033
11:01:38,92	0,453998	3,407093	-0,128026	-0,236021	-0,657004	-0,649001	0,037532	-0,129252	0,055483	1,589925	3,010941	-0,407005	-0,625561	-2,972067	-1,061791	-16,078589	3,766092	12,280112	0,037532	-0,129252	0,055483	-8,556344	0,064664	-0,407005	0,037532	-0,129252	0,055483	-8,556344	0,064664	-0,407005
11:01:38,97	0,453998	3,407093	-0,128026	-0,236021	-0,657004	-0,649001	0,033811	-0,135371	0,054327	1,920386	2,863396	-0,434978	-0,626131	-2,968375	-1,063712	-16,050581	3,762033	12,315229	0,033811	-0,135371	0,054327	-8,706224	0,209228	-0,434978	0,033811	-0,135371	0,054327	-8,706224	0,209228	-0,434978
